# Supplementary material for: Reactivity of Low Valent Magnesium(I) Complexes with Epoxides and Episulfides
Source: Angew Chem Int Ed Engl. 2025 Nov 2;64(52):e20259. doi: 10.1002/anie.202520259 (PMC12723457; doi:10.1002/anie.202520259)
Supplement: Supplementary file 2 — Supporting Information [file ANIE-64-e20259-s002.zip]

Archive with 10 entries (10 files):
- 13_jg25020.cif
- 14_jg25029.cif
- 4-C6D6_jg25014.cif
- 4D_jg25001.cif
- 4-THF-d8_jg25011.cif
- 5_jg24009.cif
- 9_jg24016.cif
- 12_Et2O_13_Et2O_jg25009.cif
- 12_jg25023x1.cif
- 12-hex_jg25023x2.cif
