# Supplementary material for: Reactivity of Low Valent Magnesium(I) Complexes with Epoxides and Episulfides
Source: Angew Chem Int Ed Engl. 2025 Nov 2;64(52):e20259. doi: 10.1002/anie.202520259 (PMC12723457; doi:10.1002/anie.202520259)
Supplement: Supplementary file 2 — Supporting Information [file ANIE-64-e20259-s002.zip › 13_jg25020.cif]

data_13
# jg25020
_audit_creation_date               2025-07-03
_audit_creation_method
;
Olex2 1.5-beta
(compiled 2025.05.31 svn.r86d253d1 for OlexSys, GUI svn.r7254)
;
_shelx_SHELXL_version_number       '2018/3'
loop_
  _audit_author_name
  _audit_author_email
  _audit_author_address
 'Shaw, P.' ''
;
The University of Edinburgh
School of Chemistry
Joseph Black Building David Brewster Road
Edinburgh
EH9 3FJ
;
 'Nichol, G.S.' g.s.nichol@ed.ac.uk
;
The University of Edinburgh
School of Chemistry
Joseph Black Building David Brewster Road
Edinburgh
EH9 3FJ
;

_audit_contact_author_address
;
The University of Edinburgh
School of Chemistry
Joseph Black Building David Brewster Road
Edinburgh
EH9 3FJ
;
_audit_contact_author_email        g.s.nichol@ed.ac.uk
_audit_contact_author_name         'Nichol, G.S.'
_audit_contact_author_phone        '+44 131 650 4806'
_publ_contact_author_id_orcid      0000-0002-1597-3679
_publ_section_references
;
Dolomanov, O.V., Bourhis, L.J., Gildea, R.J, Howard, J.A.K. & Puschmann, H.
 (2009), J. Appl. Cryst. 42, 339-341.

Sheldrick, G.M. (2015). Acta Cryst. A71, 3-8.

Sheldrick, G.M. (2015). Acta Cryst. C71, 3-8.
;
_chemical_name_common              ?
_chemical_name_systematic          ?
_chemical_formula_moiety           '2(C33 H49 Mg N2 O S0.5)'
_chemical_formula_sum              'C66 H98 Mg2 N4 O2 S'
_chemical_formula_weight           1060.16
_chemical_melting_point            ?
_chemical_oxdiff_formula           C66H98Mg2N4O2
_chemical_oxdiff_usercomment       '@ 100 K Exp-316, Crystal'
loop_
  _atom_type_symbol
  _atom_type_description
  _atom_type_scat_dispersion_real
  _atom_type_scat_dispersion_imag
  _atom_type_scat_source
 'C' 'C' 0.0181 0.0091 'International Tables Vol C Tables 4.2.6.8 and 6.1.1.4'
 'H' 'H' 0.0000 0.0000 'International Tables Vol C Tables 4.2.6.8 and 6.1.1.4'
 'Mg' 'Mg' 0.1719 0.1771 'International Tables Vol C Tables 4.2.6.8 and 6.1.1.4'
 'N' 'N' 0.0311 0.0180 'International Tables Vol C Tables 4.2.6.8 and 6.1.1.4'
 'O' 'O' 0.0492 0.0322 'International Tables Vol C Tables 4.2.6.8 and 6.1.1.4'
 'S' 'S' 0.3331 0.5567 'International Tables Vol C Tables 4.2.6.8 and 6.1.1.4'

_shelx_space_group_comment
;
The symmetry employed for this shelxl refinement is uniquely defined
by the following loop, which should always be used as a source of
symmetry information in preference to the above space-group names.
They are only intended as comments.
;
_space_group_crystal_system        'monoclinic'
_space_group_IT_number             13
_space_group_name_H-M_alt          'P 1 2/n 1'
_space_group_name_Hall             '-P 2yac'
loop_
  _space_group_symop_operation_xyz
 'x, y, z'
 '-x+1/2, y, -z+1/2'
 '-x, -y, -z'
 'x-1/2, -y, z-1/2'

_cell_length_a                     22.40650(10)
_cell_length_b                     12.66170(10)
_cell_length_c                     23.62040(10)
_cell_angle_alpha                  90
_cell_angle_beta                   109.1870(10)
_cell_angle_gamma                  90
_cell_volume                       6328.96(7)
_cell_formula_units_Z              4
_cell_measurement_reflns_used      50314
_cell_measurement_temperature      100.00(10)
_cell_measurement_theta_max        76.5470
_cell_measurement_theta_min        3.3230
_shelx_estimated_absorpt_T_max     0.851
_shelx_estimated_absorpt_T_min     0.799
_exptl_absorpt_coefficient_mu      0.979
_exptl_absorpt_correction_T_max    1.00000
_exptl_absorpt_correction_T_min    0.77635
_exptl_absorpt_correction_type     multi-scan
_exptl_absorpt_process_details
;
CrysAlisPro 1.171.44.115a (Rigaku Oxford Diffraction, 2025)
Empirical absorption correction using spherical harmonics,
implemented in SCALE3 ABSPACK scaling algorithm.
;
_exptl_absorpt_special_details     ?
_exptl_crystal_colour              'clear colourless'
_exptl_crystal_density_diffrn      1.113
_exptl_crystal_density_meas        ?
_exptl_crystal_density_method      ?
_exptl_crystal_description         block
_exptl_crystal_F_000               2312
loop_
  _exptl_crystal_face_index_h
  _exptl_crystal_face_index_k
  _exptl_crystal_face_index_l
  _exptl_crystal_face_perp_dist
 -6 0 -11 0.1029
 12 0 -12 0.1001
 8 0 9 0.1109
 -1 0 15 0.1115
 -12 0 12 0.0847
 -10 1 -6 0.0970
 3 8 -4 0.1019
 11 0 6 0.1027
 5 -6 7 0.0974
 -4 -8 3 0.0921
 -8 7 6 0.0966
 -4 7 8 0.1028
 -2 -6 -9 0.0985
 6 -7 -7 0.0722
 0 -3 13 0.1056
 13 4 -6 0.1116
 5 4 -13 0.1191
 -10 5 9 0.0924
 -6 5 12 0.1055
 -1 -4 -12 0.1029
 12 -4 -6 0.1136
 7 -3 -14 0.1052

_exptl_crystal_recrystallization_method 
 'The material was recrystallised from diethyl ether by slow evaporation'
_exptl_crystal_size_max            0.24
_exptl_crystal_size_mid            0.21
_exptl_crystal_size_min            0.17
loop_
  _exptl_oxdiff_crystal_face_indexfrac_h
  _exptl_oxdiff_crystal_face_indexfrac_k
  _exptl_oxdiff_crystal_face_indexfrac_l
  _exptl_oxdiff_crystal_face_x
  _exptl_oxdiff_crystal_face_y
  _exptl_oxdiff_crystal_face_z
 -6.2811 -0.0952 -10.8841 0.0933 0.4016 0.9110
 12.2286 0.3580 -12.0528 0.2225 0.9286 -0.2970
 8.1055 0.1480 9.2130 -0.0617 -0.2696 -0.9610
 -1.4658 -0.1128 14.9146 -0.1904 -0.8044 -0.5627
 -12.4070 -0.3611 11.8303 -0.2209 -0.9216 0.3190
 -10.3723 1.4433 -6.2376 0.2096 0.0197 0.9776
 2.9251 7.8995 -3.7292 0.9951 0.0794 -0.0595
 10.9690 -0.1770 5.7050 -0.0504 -0.0071 -0.9987
 4.8710 -6.1722 6.5595 -0.7957 -0.0655 -0.6021
 -3.5836 -7.8701 3.3743 -0.9896 -0.0788 0.1199
 -8.1423 6.6224 5.6446 0.6977 -0.6591 0.2807
 -4.4792 6.9572 7.8437 0.7245 -0.6860 -0.0672
 -1.8570 -5.8861 -9.2877 -0.6011 0.5715 0.5586
 5.7776 -6.9408 -7.2104 -0.7255 0.6865 -0.0493
 -0.0397 -3.4766 13.1366 -0.5664 -0.5957 -0.5695
 12.9831 3.5589 -6.2734 0.5401 0.5736 -0.6158
 5.4597 4.2438 -13.0361 0.6748 0.7120 0.1939
 -10.1601 5.0022 8.9831 0.4592 -0.8447 0.2749
 -5.7033 5.2491 11.5666 0.4737 -0.8689 -0.1437
 -0.6816 -4.3791 -11.9974 -0.3862 0.7056 0.5941
 12.2610 -4.2904 -6.1741 -0.3997 0.7370 -0.5450
 7.4042 -3.0713 -13.7967 -0.1825 0.9759 0.1199

_exptl_transmission_factor_max     ?
_exptl_transmission_factor_min     ?
_diffrn_reflns_av_R_equivalents    0.0261
_diffrn_reflns_av_unetI/netI       0.0186
_diffrn_reflns_Laue_measured_fraction_full  0.996
_diffrn_reflns_Laue_measured_fraction_max  0.981
_diffrn_reflns_limit_h_max         26
_diffrn_reflns_limit_h_min         -28
_diffrn_reflns_limit_k_max         15
_diffrn_reflns_limit_k_min         -15
_diffrn_reflns_limit_l_max         29
_diffrn_reflns_limit_l_min         -29
_diffrn_reflns_number              93201
_diffrn_reflns_point_group_measured_fraction_full  0.996
_diffrn_reflns_point_group_measured_fraction_max  0.981
_diffrn_reflns_theta_full          67.684
_diffrn_reflns_theta_max           76.873
_diffrn_reflns_theta_min           2.359
_diffrn_ambient_environment        N~2~
_diffrn_ambient_temperature        100.00(10)
_diffrn_detector                   'Hybrid Pixel Array Detector'
_diffrn_detector_area_resol_mean   10.0000
_diffrn_detector_type              'HyPix-Arc 100'
_diffrn_measured_fraction_theta_full  0.996
_diffrn_measured_fraction_theta_max  0.981
_diffrn_measurement_details
;
List of Runs (angles in degrees, time in seconds):

  # Type    Start    End  Width  t~exp~   \w     \q     \k     \f   Frames
--------------------------------------------------------------------------
  1  \w   -122.00 -97.00   0.50    0.16    --  -87.65-131.00 -46.00   50
  2  \w   -112.00 -81.00   0.50    0.08    --  -54.03 -57.00-120.00   62
  3  \w   -133.00 -56.00   0.50    0.08    --  -62.00 -55.00 -42.88  154
  4  \w   -147.00 -87.00   0.50    0.16    --  -87.65 -15.00 120.00  120
  5  \w    -93.00 -67.00   0.50    0.16    --  -95.50  91.00  75.72   52
  6  \w    -58.00 -18.00   0.50    0.08    --  -54.03 131.00  24.00   80
  7  \w    -84.00 -59.00   0.50    0.16    --  -87.65 131.00  24.00   50
  8  \w    -92.00 -66.00   0.50    0.16    --  -95.50  98.00 -19.00   52
  9  \w    -97.00 -71.00   0.50    0.16    --  -94.00 114.00 -34.41   52
 10  \w    -67.00 -27.00   0.50    0.16    --  -94.00 114.00 -34.41   80
 11  \w   -107.00 -34.00   0.50    0.08    --  -54.03 139.00-161.00  146
 12  \w    -65.00 -20.00   0.50    0.16    --  -87.65 139.00-161.00   90
 13  \w    -92.00 -27.00   0.50    0.16    --  -95.50  97.00 -73.72  130
 14  \w    -93.00 -67.00   0.50    0.16    --  -95.50  94.00 -35.08   52
 15  \w    -93.00 -26.00   0.50    0.16    --  -95.50  97.00  96.17  134
 16  \w    -93.00 -67.00   0.50    0.16    --  -95.50  91.00  95.84   52
 17  \w     77.00 109.00   0.50    0.16    --  102.72-139.00 138.00   64
 18  \w     73.00 100.00   0.50    0.16    --  102.72-125.00  30.00   54
 19  \w     33.00  68.00   0.50    0.16    --  102.72-125.00  30.00   70
 20  \w     41.00  83.00   0.50    0.16    --  102.72-131.00 -46.00   84
 21  \w     69.00 100.00   0.50    0.16    --  102.72-125.00 -60.00   62
 22  \w     60.00  86.00   0.50    0.16    --  102.72-125.00-150.00   52
 23  \w     50.00  88.00   0.50    0.16    --  102.72-125.00-180.00   76
 24  \w     32.00  63.00   0.50    0.16    --  102.72-125.00 -60.00   62
 25  \w     74.00 100.00   0.50    0.16    --  102.72-125.00 -30.00   52
 26  \w     66.00  92.00   0.50    0.16    --  102.72 -95.00 -90.00   52
 27  \w     65.00  91.00   0.50    0.16    --  102.72 -95.00-150.00   52
 28  \w     37.00  62.00   0.50    0.16    --  102.72 -95.00 -30.00   50
 29  \w     54.00  92.00   0.50    0.16    --  102.72 -95.00  60.00   76
 30  \w     39.00  84.00   0.50    0.16    --  102.72 -95.00 120.00   90
 31  \w     49.00  84.00   0.50    0.16    --  102.72 -95.00 150.00   70
 32  \w     46.00  72.00   0.50    0.16    --  102.72-125.00  90.00   52
 33  \w     36.00  92.00   0.50    0.16    --  102.72 -95.00  30.00  112
 34  \w     65.00  91.00   0.50    0.16    --  102.72 -95.00   0.00   52
 35  \w     67.00  92.00   0.50    0.16    --  102.72 -95.00 -30.00   50
 36  \w     48.00  91.00   0.50    0.16    --  102.72 -95.00 -60.00   86
 37  \w     36.00  62.00   0.50    0.16    --  102.72 -77.00 -30.00   52
 38  \w     38.00  70.00   0.50    0.16    --  102.72 -77.00-120.00   64
 39  \w     36.00  61.00   0.50    0.16    --  102.72 -77.00 -60.00   50
 40  \w     36.00  61.00   0.50    0.16    --  102.72 -77.00   0.00   50
 41  \w     36.00  61.00   0.50    0.16    --  102.72 -77.00  90.00   50
 42  \w     99.00 124.00   0.50    0.16    --  102.72 139.00-161.00   50
 43  \w    115.00 142.00   0.50    0.16    --  102.72  77.00 -60.00   54
 44  \w    111.00 137.00   0.50    0.16    --  102.72  77.00   0.00   52
 45  \w    106.00 168.00   0.50    0.16    --  102.72  77.00-150.00  124
 46  \w    144.00 169.00   0.50    0.16    --  102.72  77.00-180.00   50
 47  \w    135.00 170.00   0.50    0.16    --  102.72  61.00 -30.00   70
 48  \w     97.00 128.00   0.50    0.16    --  102.72  61.00 -30.00   62
 49  \w    111.00 137.00   0.50    0.16    --  102.72  61.00 -90.00   52
 50  \w    125.00 151.00   0.50    0.16    --  102.72  45.00 -90.00   52
 51  \w    102.00 127.00   0.50    0.16    --  102.72  15.00-150.00   50
 52  \w     33.00  59.00   0.50    0.08    --   42.00  62.00-164.98   52
 53  \w     11.00  44.00   0.50    0.08    --   22.00  68.00 104.92   66
 54  \w    118.00 144.00   0.50    0.16    --  102.72  15.00 -30.00   52
 55  \w    104.00 149.00   0.50    0.16    --  102.72  15.00  60.00   90
 56  \w    102.00 127.00   0.50    0.16    --  102.72  15.00 120.00   50
 57  \w    117.00 143.00   0.50    0.16    --  102.72  30.00 150.00   52
;
_diffrn_measurement_device         'four-circle diffractometer'
_diffrn_measurement_device_type    'XtaLAB Synergy R, HyPix-Arc 100'
_diffrn_measurement_method         '\w scans'
_diffrn_orient_matrix_type        
 'CrysAlisPro convention (1999,Acta A55,543-557)'
_diffrn_orient_matrix_UB_11        0.0033284000
_diffrn_orient_matrix_UB_12        0.1192852000
_diffrn_orient_matrix_UB_13        -0.0115389000
_diffrn_orient_matrix_UB_21        0.0257967000
_diffrn_orient_matrix_UB_22        -0.0238446000
_diffrn_orient_matrix_UB_23        -0.0515791000
_diffrn_orient_matrix_UB_31        -0.0679894000
_diffrn_orient_matrix_UB_32        -0.0033327000
_diffrn_orient_matrix_UB_33        -0.0444378000
_diffrn_oxdiff_digest_hkl
;
43643306ff9f54b41a90f8639765af8ff8ba40
;
_diffrn_oxdiff_digest_od_ed
;

;
_diffrn_oxdiff_measurement_exp_name  13.par
_diffrn_radiation_monochromator    mirror
_diffrn_radiation_probe            x-ray
_diffrn_radiation_type             'Cu K\a'
_diffrn_radiation_wavelength       1.54184
_diffrn_source                     'Rotating-anode X-ray tube'
_diffrn_source_current             30.0
_diffrn_source_type                'PhotonJet R (Cu) X-ray Source'
_diffrn_source_voltage             40.0
_reflns_Friedel_coverage           0.000
_reflns_Friedel_fraction_full      .
_reflns_Friedel_fraction_max       .
_reflns_number_gt                  12112
_reflns_number_total               13112
_reflns_special_details
;
 Reflections were merged by SHELXL according to the crystal
 class for the calculation of statistics and refinement.
 
 _reflns_Friedel_fraction is defined as the number of unique
 Friedel pairs measured divided by the number that would be
 possible theoretically, ignoring centric projections and
 systematic absences.
;
_reflns_threshold_expression       'I > 2\s(I)'
_computing_cell_refinement         'CrysAlisPro 1.171.44.115a (Rigaku OD, 2025)'
_computing_data_collection         'CrysAlisPro 1.171.44.115a (Rigaku OD, 2025)'
_computing_data_reduction          'CrysAlisPro 1.171.44.115a (Rigaku OD, 2025)'
_computing_molecular_graphics      'Olex2 1.5-beta (Dolomanov et al., 2009)'
_computing_publication_material    'Olex2 1.5-beta (Dolomanov et al., 2009)'
_computing_structure_refinement    'SHELXL 2018/3 (Sheldrick, 2015)'
_computing_structure_solution      'SHELXT 2018/2 (Sheldrick, 2018)'
_refine_diff_density_max           0.294
_refine_diff_density_min           -0.224
_refine_diff_density_rms           0.036
_refine_ls_extinction_coef         0.00018(3)
_refine_ls_extinction_expression  
 'Fc^*^=kFc[1+0.001xFc^2^\l^3^/sin(2\q)]^-1/4^'
_refine_ls_extinction_method       'SHELXL-2018/3 (Sheldrick 2018)'
_refine_ls_goodness_of_fit_ref     1.038
_refine_ls_hydrogen_treatment      constr
_refine_ls_matrix_type             full
_refine_ls_number_parameters       736
_refine_ls_number_reflns           13112
_refine_ls_number_restraints       61
_refine_ls_R_factor_all            0.0370
_refine_ls_R_factor_gt             0.0344
_refine_ls_restrained_S_all        1.036
_refine_ls_shift/su_max            0.002
_refine_ls_shift/su_mean           0.000
_refine_ls_structure_factor_coef   Fsqd
_refine_ls_weighting_details      
 'w=1/[\s^2^(Fo^2^)+(0.0433P)^2^+2.4146P] where P=(Fo^2^+2Fc^2^)/3'
_refine_ls_weighting_scheme        calc
_refine_ls_wR_factor_gt            0.0900
_refine_ls_wR_factor_ref           0.0917
_refine_special_details           
 'Disorder in THF ligands modelled with restraints.'
_olex2_refinement_description
;
1. Fixed Uiso
 At 1.2 times of:
  All C(H) groups, All C(H,H) groups, All C(H,H,H,H) groups
 At 1.5 times of:
  All C(H,H,H) groups
2. Restrained distances
 C30-C31 \\sim C30-C31A
 with sigma of 0.02
 C31-C32 \\sim C31A-C32A
 with sigma of 0.02
 C32-C33 \\sim C32A-C33
 with sigma of 0.02
 C30-C32 \\sim C30-C32A
 with sigma of 0.04
 C31-C33 \\sim C31A-C33
 with sigma of 0.04
 C80-C81 \\sim C80-C81A
 with sigma of 0.02
 C81-C82 \\sim C81A-C82A
 with sigma of 0.02
 C82-C83 \\sim C82A-C83
 with sigma of 0.02
 C80-C82 \\sim C80-C82A
 with sigma of 0.04
 C81-C83 \\sim C81A-C83
 with sigma of 0.04
3. Rigid body (RIGU) restrains
 O51, C80, C81, C82, C83
 with sigma for 1-2 distances of 0.004 and sigma for 1-3 distances of 0.004
 O51, C80, C81A, C82A, C83
 with sigma for 1-2 distances of 0.004 and sigma for 1-3 distances of 0.004
4. Others
 Sof(H30C)=Sof(H30D)=Sof(C31A)=Sof(H31C)=Sof(H31D)=Sof(C32A)=Sof(H32C)=
 Sof(H32D)=Sof(H33C)=Sof(H33D)=1-FVAR(1)
 Sof(H30A)=Sof(H30B)=Sof(C31)=Sof(H31A)=Sof(H31B)=Sof(C32)=Sof(H32A)=Sof(H32B)=
 Sof(H33A)=Sof(H33B)=FVAR(1)
 Sof(H80C)=Sof(H80D)=Sof(C81A)=Sof(H81C)=Sof(H81D)=Sof(C82A)=Sof(H82C)=
 Sof(H82D)=Sof(H83C)=Sof(H83D)=1-FVAR(2)
 Sof(H80A)=Sof(H80B)=Sof(C81)=Sof(H81A)=Sof(H81B)=Sof(C82)=Sof(H82A)=Sof(H82B)=
 Sof(H83A)=Sof(H83B)=FVAR(2)
5.a Ternary CH refined with riding coordinates:
 C12(H12), C15(H15), C24(H24), C27(H27), C62(H62), C65(H65), C74(H74), C77(H77)
5.b Secondary CH2 refined with riding coordinates:
 C30(H30A,H30B), C30(H30C,H30D), C31(H31A,H31B), C31A(H31C,H31D), C32(H32A,
 H32B), C32A(H32C,H32D), C33(H33A,H33B), C33(H33C,H33D), C80(H80A,H80B),
 C80(H80C,H80D), C81(H81A,H81B), C81A(H81C,H81D), C82(H82A,H82B), C82A(H82C,
 H82D), C83(H83A,H83B), C83(H83C,H83D)
5.c Aromatic/amide H refined with riding coordinates:
 C3(H3), C8(H8), C9(H9), C10(H10), C20(H20), C21(H21), C22(H22), C53(H53),
 C58(H58), C59(H59), C60(H60), C70(H70), C71(H71), C72(H72)
5.d Idealised Me refined as rotating group:
 C1(H1A,H1B,H1C), C5(H5A,H5B,H5C), C13(H13A,H13B,H13C), C14(H14A,H14B,H14C),
 C16(H16A,H16B,H16C), C17(H17A,H17B,H17C), C25(H25A,H25B,H25C), C26(H26A,H26B,
 H26C), C28(H28A,H28B,H28C), C29(H29A,H29B,H29C), C51(H51A,H51B,H51C), C55(H55A,
 H55B,H55C), C63(H63A,H63B,H63C), C64(H64A,H64B,H64C), C66(H66A,H66B,H66C),
 C67(H67A,H67B,H67C), C75(H75A,H75B,H75C), C76(H76A,H76B,H76C), C78(H78A,H78B,
 H78C), C79(H79A,H79B,H79C)
;
_atom_sites_solution_hydrogens     geom
_atom_sites_solution_primary       dual
_atom_sites_solution_secondary     ?
loop_
  _atom_site_label
  _atom_site_type_symbol
  _atom_site_fract_x
  _atom_site_fract_y
  _atom_site_fract_z
  _atom_site_U_iso_or_equiv
  _atom_site_adp_type
  _atom_site_occupancy
  _atom_site_site_symmetry_order
  _atom_site_calc_flag
  _atom_site_refinement_flags_posn
  _atom_site_refinement_flags_adp
  _atom_site_refinement_flags_occupancy
  _atom_site_disorder_assembly
  _atom_site_disorder_group
 S1 S 0.750000 0.97678(3) 0.750000 0.02026(8) Uani 1 2 d S T P . .
 Mg1 Mg 0.70689(2) 0.91509(3) 0.65400(2) 0.01525(8) Uani 1 1 d . . . . .
 O1 O 0.75191(4) 0.77959(6) 0.64163(3) 0.02128(16) Uani 1 1 d . . . . .
 N1 N 0.61282(4) 0.87072(7) 0.61850(4) 0.01583(17) Uani 1 1 d . . . . .
 N2 N 0.70211(4) 1.01093(7) 0.58173(4) 0.01743(17) Uani 1 1 d . . . . .
 C1 C 0.51332(5) 0.84069(9) 0.53441(5) 0.0218(2) Uani 1 1 d . . . . .
 H1A H 0.513339 0.773431 0.513885 0.033 Uiso 1 1 calc R U . . .
 H1B H 0.487716 0.892347 0.505726 0.033 Uiso 1 1 calc R U . . .
 H1C H 0.495490 0.830150 0.566718 0.033 Uiso 1 1 calc R U . . .
 C2 C 0.58060(5) 0.88121(8) 0.56058(5) 0.0174(2) Uani 1 1 d . . . . .
 C3 C 0.60431(5) 0.93184(8) 0.51914(4) 0.0189(2) Uani 1 1 d . . . . .
 H3 H 0.581554 0.918062 0.478169 0.023 Uiso 1 1 calc R U . . .
 C4 C 0.65646(5) 0.99951(8) 0.52935(5) 0.0184(2) Uani 1 1 d . . . . .
 C5 C 0.65709(6) 1.06634(9) 0.47632(5) 0.0236(2) Uani 1 1 d . . . . .
 H5A H 0.646018 1.139342 0.482434 0.035 Uiso 1 1 calc R U . . .
 H5B H 0.626296 1.038283 0.439631 0.035 Uiso 1 1 calc R U . . .
 H5C H 0.699380 1.064609 0.472614 0.035 Uiso 1 1 calc R U . . .
 C6 C 0.58260(5) 0.83002(9) 0.65898(4) 0.0172(2) Uani 1 1 d . . . . .
 C7 C 0.56678(5) 0.90222(9) 0.69747(5) 0.0197(2) Uani 1 1 d . . . . .
 C8 C 0.54096(5) 0.86290(10) 0.73954(5) 0.0247(2) Uani 1 1 d . . . . .
 H8 H 0.529344 0.910733 0.765110 0.030 Uiso 1 1 calc R U . . .
 C9 C 0.53191(5) 0.75572(11) 0.74479(5) 0.0271(2) Uani 1 1 d . . . . .
 H9 H 0.514986 0.730388 0.774202 0.032 Uiso 1 1 calc R U . . .
 C10 C 0.54760(5) 0.68570(10) 0.70709(5) 0.0247(2) Uani 1 1 d . . . . .
 H10 H 0.541069 0.612222 0.710722 0.030 Uiso 1 1 calc R U . . .
 C11 C 0.57291(5) 0.72099(9) 0.66367(5) 0.0201(2) Uani 1 1 d . . . . .
 C12 C 0.57601(5) 1.02000(9) 0.69248(5) 0.0224(2) Uani 1 1 d . . . . .
 H12 H 0.612373 1.029548 0.677266 0.027 Uiso 1 1 calc R U . . .
 C13 C 0.51791(7) 1.06881(11) 0.64602(6) 0.0373(3) Uani 1 1 d . . . . .
 H13A H 0.481403 1.062448 0.659947 0.056 Uiso 1 1 calc R U . . .
 H13B H 0.509117 1.031670 0.607746 0.056 Uiso 1 1 calc R U . . .
 H13C H 0.525987 1.143582 0.640630 0.056 Uiso 1 1 calc R U . . .
 C14 C 0.59298(6) 1.07691(10) 0.75273(5) 0.0266(2) Uani 1 1 d . . . . .
 H14A H 0.602685 1.151032 0.747564 0.040 Uiso 1 1 calc R U . . .
 H14B H 0.629939 1.043056 0.781438 0.040 Uiso 1 1 calc R U . . .
 H14C H 0.557192 1.073156 0.767827 0.040 Uiso 1 1 calc R U . . .
 C15 C 0.59029(5) 0.63957(9) 0.62439(5) 0.0230(2) Uani 1 1 d . . . . .
 H15 H 0.604238 0.678073 0.593950 0.028 Uiso 1 1 calc R U . . .
 C16 C 0.53406(6) 0.56908(10) 0.59095(6) 0.0313(3) Uani 1 1 d . . . . .
 H16A H 0.521340 0.527176 0.619950 0.047 Uiso 1 1 calc R U . . .
 H16B H 0.546324 0.521689 0.563859 0.047 Uiso 1 1 calc R U . . .
 H16C H 0.498603 0.613332 0.567669 0.047 Uiso 1 1 calc R U . . .
 C17 C 0.64539(6) 0.57110(10) 0.66210(6) 0.0317(3) Uani 1 1 d . . . . .
 H17A H 0.681257 0.616461 0.683157 0.048 Uiso 1 1 calc R U . . .
 H17B H 0.657923 0.522229 0.635861 0.048 Uiso 1 1 calc R U . . .
 H17C H 0.632235 0.530820 0.691409 0.048 Uiso 1 1 calc R U . . .
 C18 C 0.74640(5) 1.09657(8) 0.58928(5) 0.0201(2) Uani 1 1 d . . . . .
 C19 C 0.80436(5) 1.08094(9) 0.57925(5) 0.0222(2) Uani 1 1 d . . . . .
 C20 C 0.84900(6) 1.16202(10) 0.59368(5) 0.0278(2) Uani 1 1 d . . . . .
 H20 H 0.888583 1.151406 0.587916 0.033 Uiso 1 1 calc R U . . .
 C21 C 0.83692(6) 1.25719(10) 0.61611(5) 0.0321(3) Uani 1 1 d . . . . .
 H21 H 0.868227 1.310946 0.626560 0.039 Uiso 1 1 calc R U . . .
 C22 C 0.77887(7) 1.27366(10) 0.62325(6) 0.0329(3) Uani 1 1 d . . . . .
 H22 H 0.770153 1.340086 0.637518 0.040 Uiso 1 1 calc R U . . .
 C23 C 0.73273(6) 1.19494(9) 0.60997(5) 0.0271(2) Uani 1 1 d . . . . .
 C24 C 0.81921(6) 0.97917(10) 0.55240(5) 0.0254(2) Uani 1 1 d . . . . .
 H24 H 0.780117 0.934787 0.540013 0.030 Uiso 1 1 calc R U . . .
 C25 C 0.87114(6) 0.91689(11) 0.59851(6) 0.0363(3) Uani 1 1 d . . . . .
 H25A H 0.909969 0.959020 0.611578 0.054 Uiso 1 1 calc R U . . .
 H25B H 0.878988 0.850921 0.580423 0.054 Uiso 1 1 calc R U . . .
 H25C H 0.857805 0.900726 0.633126 0.054 Uiso 1 1 calc R U . . .
 C26 C 0.83801(7) 1.00028(12) 0.49647(6) 0.0357(3) Uani 1 1 d . . . . .
 H26A H 0.805172 1.042712 0.467823 0.054 Uiso 1 1 calc R U . . .
 H26B H 0.842626 0.932953 0.477867 0.054 Uiso 1 1 calc R U . . .
 H26C H 0.878208 1.038655 0.508029 0.054 Uiso 1 1 calc R U . . .
 C27 C 0.66878(7) 1.21904(10) 0.61651(7) 0.0353(3) Uani 1 1 d . . . . .
 H27 H 0.643407 1.152410 0.608356 0.042 Uiso 1 1 calc R U . . .
 C28 C 0.63265(8) 1.30180(12) 0.57072(7) 0.0439(3) Uani 1 1 d . . . . .
 H28A H 0.592207 1.317045 0.576594 0.066 Uiso 1 1 calc R U . . .
 H28B H 0.624900 1.274591 0.530090 0.066 Uiso 1 1 calc R U . . .
 H28C H 0.657745 1.366707 0.576194 0.066 Uiso 1 1 calc R U . . .
 C29 C 0.67542(8) 1.25502(12) 0.68018(7) 0.0424(3) Uani 1 1 d . . . . .
 H29A H 0.701446 1.318980 0.689856 0.064 Uiso 1 1 calc R U . . .
 H29B H 0.695576 1.199003 0.708678 0.064 Uiso 1 1 calc R U . . .
 H29C H 0.633494 1.270128 0.682755 0.064 Uiso 1 1 calc R U . . .
 C30 C 0.80244(5) 0.72835(9) 0.68932(5) 0.0235(2) Uani 1 1 d D . . . .
 H30A H 0.785288 0.690888 0.717397 0.028 Uiso 0.506(8) 1 calc R U P A 1
 H30B H 0.834092 0.780687 0.712036 0.028 Uiso 0.506(8) 1 calc R U P A 1
 H30C H 0.789543 0.717646 0.725175 0.028 Uiso 0.494(8) 1 calc R U P A 2
 H30D H 0.841226 0.772039 0.700731 0.028 Uiso 0.494(8) 1 calc R U P A 2
 C31 C 0.8316(2) 0.6507(4) 0.6566(2) 0.0317(9) Uani 0.506(8) 1 d D . P A 1
 H31A H 0.866245 0.684220 0.645669 0.038 Uiso 0.506(8) 1 calc R U P A 1
 H31B H 0.848330 0.587656 0.681566 0.038 Uiso 0.506(8) 1 calc R U P A 1
 C31A C 0.8140(2) 0.6232(4) 0.66420(19) 0.0293(9) Uani 0.494(8) 1 d D . P A 2
 H31C H 0.786654 0.567213 0.671694 0.035 Uiso 0.494(8) 1 calc R U P A 2
 H31D H 0.858753 0.601428 0.681425 0.035 Uiso 0.494(8) 1 calc R U P A 2
 C32 C 0.7768(2) 0.6214(3) 0.6009(2) 0.0305(9) Uani 0.506(8) 1 d D . P A 1
 H32A H 0.791949 0.598348 0.567940 0.037 Uiso 0.506(8) 1 calc R U P A 1
 H32B H 0.750620 0.564648 0.609544 0.037 Uiso 0.506(8) 1 calc R U P A 1
 C32A C 0.7963(2) 0.6477(4) 0.5971(2) 0.0324(10) Uani 0.494(8) 1 d D . P A 2
 H32C H 0.831821 0.681675 0.587973 0.039 Uiso 0.494(8) 1 calc R U P A 2
 H32D H 0.783858 0.582713 0.572785 0.039 Uiso 0.494(8) 1 calc R U P A 2
 C33 C 0.74054(5) 0.72310(9) 0.58560(5) 0.0237(2) Uani 1 1 d D . . . .
 H33A H 0.755363 0.765202 0.557500 0.028 Uiso 0.506(8) 1 calc R U P A 1
 H33B H 0.694848 0.708808 0.566603 0.028 Uiso 0.506(8) 1 calc R U P A 1
 H33C H 0.738856 0.772595 0.552667 0.028 Uiso 0.494(8) 1 calc R U P A 2
 H33D H 0.700218 0.683587 0.574872 0.028 Uiso 0.494(8) 1 calc R U P A 2
 S51 S 0.250000 0.40619(3) 0.750000 0.02566(9) Uani 1 2 d S T P . .
 Mg51 Mg 0.34532(2) 0.47618(3) 0.75410(2) 0.01577(8) Uani 1 1 d . . . . .
 O51 O 0.33540(4) 0.59725(6) 0.69388(4) 0.02359(17) Uani 1 1 d . . . . .
 N51 N 0.40835(4) 0.37904(7) 0.73141(4) 0.01900(18) Uani 1 1 d . . . . .
 N52 N 0.41550(4) 0.52854(7) 0.83095(4) 0.01773(18) Uani 1 1 d . . . . .
 C51 C 0.51331(5) 0.33434(10) 0.72534(5) 0.0262(2) Uani 1 1 d . . . . .
 H51A H 0.515987 0.369953 0.689415 0.039 Uiso 1 1 calc R U . . .
 H51B H 0.496480 0.262906 0.714832 0.039 Uiso 1 1 calc R U . . .
 H51C H 0.555529 0.330170 0.755414 0.039 Uiso 1 1 calc R U . . .
 C52 C 0.46997(5) 0.39613(8) 0.75062(5) 0.0195(2) Uani 1 1 d . . . . .
 C53 C 0.50011(5) 0.46990(9) 0.79572(5) 0.0200(2) Uani 1 1 d . . . . .
 H53 H 0.542564 0.486246 0.799244 0.024 Uiso 1 1 calc R U . . .
 C54 C 0.47643(5) 0.52278(9) 0.83625(5) 0.0199(2) Uani 1 1 d . . . . .
 C55 C 0.52602(5) 0.57165(11) 0.89005(5) 0.0294(3) Uani 1 1 d . . . . .
 H55A H 0.568206 0.551109 0.890111 0.044 Uiso 1 1 calc R U . . .
 H55B H 0.519739 0.546629 0.926953 0.044 Uiso 1 1 calc R U . . .
 H55C H 0.522118 0.648747 0.887829 0.044 Uiso 1 1 calc R U . . .
 C56 C 0.38220(5) 0.28840(9) 0.69501(6) 0.0261(2) Uani 1 1 d . . . . .
 C57 C 0.36723(7) 0.19967(10) 0.72383(7) 0.0382(3) Uani 1 1 d . . . . .
 C58 C 0.33515(9) 0.11596(13) 0.68862(9) 0.0584(5) Uani 1 1 d . . . . .
 H58 H 0.324456 0.055902 0.707410 0.070 Uiso 1 1 calc R U . . .
 C59 C 0.31863(9) 0.11853(15) 0.62709(10) 0.0655(6) Uani 1 1 d . . . . .
 H59 H 0.295899 0.061304 0.603816 0.079 Uiso 1 1 calc R U . . .
 C60 C 0.33494(7) 0.20357(14) 0.59942(8) 0.0497(4) Uani 1 1 d . . . . .
 H60 H 0.324353 0.203712 0.557034 0.060 Uiso 1 1 calc R U . . .
 C61 C 0.36694(6) 0.29025(11) 0.63246(6) 0.0318(3) Uani 1 1 d . . . . .
 C62 C 0.38749(8) 0.19293(10) 0.79185(7) 0.0411(3) Uani 1 1 d . . . . .
 H62 H 0.393019 0.266910 0.807549 0.049 Uiso 1 1 calc R U . . .
 C63 C 0.45155(9) 0.13831(15) 0.81651(9) 0.0593(5) Uani 1 1 d . . . . .
 H63A H 0.448707 0.067242 0.799383 0.089 Uiso 1 1 calc R U . . .
 H63B H 0.463752 0.133294 0.860243 0.089 Uiso 1 1 calc R U . . .
 H63C H 0.483324 0.179307 0.805727 0.089 Uiso 1 1 calc R U . . .
 C64 C 0.33881(9) 0.13972(13) 0.81496(9) 0.0555(5) Uani 1 1 d . . . . .
 H64A H 0.298948 0.178978 0.800883 0.083 Uiso 1 1 calc R U . . .
 H64B H 0.354476 0.138967 0.858882 0.083 Uiso 1 1 calc R U . . .
 H64C H 0.331789 0.067057 0.799931 0.083 Uiso 1 1 calc R U . . .
 C65 C 0.38259(6) 0.38268(11) 0.59926(5) 0.0334(3) Uani 1 1 d . . . . .
 H65 H 0.408777 0.433638 0.629689 0.040 Uiso 1 1 calc R U . . .
 C66 C 0.32298(9) 0.44039(17) 0.56111(7) 0.0577(5) Uani 1 1 d . . . . .
 H66A H 0.295925 0.391431 0.531586 0.087 Uiso 1 1 calc R U . . .
 H66B H 0.334819 0.499638 0.540305 0.087 Uiso 1 1 calc R U . . .
 H66C H 0.300007 0.467081 0.587011 0.087 Uiso 1 1 calc R U . . .
 C67 C 0.42127(7) 0.34804(12) 0.55957(6) 0.0376(3) Uani 1 1 d . . . . .
 H67A H 0.461071 0.316236 0.584604 0.056 Uiso 1 1 calc R U . . .
 H67B H 0.430330 0.409624 0.538609 0.056 Uiso 1 1 calc R U . . .
 H67C H 0.397112 0.296134 0.530157 0.056 Uiso 1 1 calc R U . . .
 C68 C 0.39859(5) 0.57337(9) 0.87964(5) 0.0215(2) Uani 1 1 d . . . . .
 C69 C 0.39465(5) 0.68345(10) 0.88554(5) 0.0265(2) Uani 1 1 d . . . . .
 C70 C 0.37602(6) 0.72348(12) 0.93240(6) 0.0353(3) Uani 1 1 d . . . . .
 H70 H 0.373383 0.797745 0.936791 0.042 Uiso 1 1 calc R U . . .
 C71 C 0.36147(6) 0.65750(13) 0.97217(6) 0.0393(3) Uani 1 1 d . . . . .
 H71 H 0.349370 0.686045 1.003983 0.047 Uiso 1 1 calc R U . . .
 C72 C 0.36453(6) 0.54978(13) 0.96566(5) 0.0357(3) Uani 1 1 d . . . . .
 H72 H 0.353886 0.504724 0.993055 0.043 Uiso 1 1 calc R U . . .
 C73 C 0.38288(6) 0.50479(11) 0.91982(5) 0.0269(2) Uani 1 1 d . . . . .
 C74 C 0.40882(6) 0.76069(10) 0.84268(6) 0.0325(3) Uani 1 1 d . . . . .
 H74 H 0.428480 0.720086 0.817051 0.039 Uiso 1 1 calc R U . . .
 C75 C 0.34829(8) 0.81097(12) 0.80139(8) 0.0448(3) Uani 1 1 d . . . . .
 H75A H 0.320300 0.755784 0.777918 0.067 Uiso 1 1 calc R U . . .
 H75B H 0.358712 0.860667 0.774239 0.067 Uiso 1 1 calc R U . . .
 H75C H 0.326959 0.848763 0.825499 0.067 Uiso 1 1 calc R U . . .
 C76 C 0.45577(8) 0.84685(13) 0.87531(9) 0.0528(4) Uani 1 1 d . . . . .
 H76A H 0.435380 0.894491 0.896071 0.079 Uiso 1 1 calc R U . . .
 H76B H 0.469155 0.887038 0.846113 0.079 Uiso 1 1 calc R U . . .
 H76C H 0.492739 0.814005 0.904567 0.079 Uiso 1 1 calc R U . . .
 C77 C 0.38553(7) 0.38605(11) 0.91372(6) 0.0335(3) Uani 1 1 d . . . . .
 H77 H 0.369073 0.369129 0.869956 0.040 Uiso 1 1 calc R U . . .
 C78 C 0.45333(8) 0.34432(13) 0.93813(7) 0.0462(4) Uani 1 1 d . . . . .
 H78A H 0.477544 0.370591 0.913240 0.069 Uiso 1 1 calc R U . . .
 H78B H 0.452788 0.266933 0.937316 0.069 Uiso 1 1 calc R U . . .
 H78C H 0.473061 0.368710 0.979468 0.069 Uiso 1 1 calc R U . . .
 C79 C 0.34399(10) 0.32779(15) 0.94348(9) 0.0603(5) Uani 1 1 d . . . . .
 H79A H 0.360886 0.338194 0.986971 0.090 Uiso 1 1 calc R U . . .
 H79B H 0.343613 0.252218 0.934396 0.090 Uiso 1 1 calc R U . . .
 H79C H 0.300815 0.355576 0.928154 0.090 Uiso 1 1 calc R U . . .
 C80 C 0.27731(6) 0.64749(11) 0.65653(6) 0.0318(3) Uani 1 1 d D . . . .
 H80A H 0.256608 0.685346 0.681715 0.038 Uiso 0.454(8) 1 calc R U P B 1
 H80B H 0.247559 0.593996 0.632282 0.038 Uiso 0.454(8) 1 calc R U P B 1
 H80C H 0.252525 0.674498 0.681272 0.038 Uiso 0.546(8) 1 calc R U P B 2
 H80D H 0.250914 0.597146 0.626636 0.038 Uiso 0.546(8) 1 calc R U P B 2
 C81 C 0.2963(4) 0.7247(12) 0.6160(7) 0.058(3) Uani 0.454(8) 1 d D . P B 1
 H81A H 0.269621 0.789005 0.608346 0.070 Uiso 0.454(8) 1 calc R U P B 1
 H81B H 0.293723 0.691717 0.577266 0.070 Uiso 0.454(8) 1 calc R U P B 1
 C81A C 0.2995(4) 0.7376(10) 0.6259(6) 0.063(3) Uani 0.546(8) 1 d D . P B 2
 H81C H 0.302674 0.804226 0.648665 0.075 Uiso 0.546(8) 1 calc R U P B 2
 H81D H 0.270225 0.748308 0.584583 0.075 Uiso 0.546(8) 1 calc R U P B 2
 C82 C 0.36655(16) 0.7502(3) 0.6547(3) 0.0414(13) Uani 0.454(8) 1 d D . P B 1
 H82A H 0.391529 0.772422 0.629126 0.050 Uiso 0.454(8) 1 calc R U P B 1
 H82B H 0.368514 0.806184 0.684508 0.050 Uiso 0.454(8) 1 calc R U P B 1
 C82A C 0.36548(15) 0.7011(5) 0.62550(19) 0.0534(14) Uani 0.546(8) 1 d D . P B
 2
 H82C H 0.362119 0.651608 0.592146 0.064 Uiso 0.546(8) 1 calc R U P B 2
 H82D H 0.392434 0.761742 0.623074 0.064 Uiso 0.546(8) 1 calc R U P B 2
 C83 C 0.38923(5) 0.64795(10) 0.68433(6) 0.0286(3) Uani 1 1 d D . . . .
 H83A H 0.406056 0.603454 0.658582 0.034 Uiso 0.454(8) 1 calc R U P B 1
 H83B H 0.423207 0.659479 0.723057 0.034 Uiso 0.454(8) 1 calc R U P B 1
 H83C H 0.421703 0.594887 0.684398 0.034 Uiso 0.546(8) 1 calc R U P B 2
 H83D H 0.408304 0.700068 0.716429 0.034 Uiso 0.546(8) 1 calc R U P B 2

loop_
  _atom_site_aniso_label
  _atom_site_aniso_U_11
  _atom_site_aniso_U_22
  _atom_site_aniso_U_33
  _atom_site_aniso_U_23
  _atom_site_aniso_U_13
  _atom_site_aniso_U_12
 S1 0.02141(18) 0.02233(18) 0.01429(16) 0.000 0.00212(13) 0.000
 Mg1 0.01522(16) 0.01583(16) 0.01406(15) 0.00076(12) 0.00395(13) 0.00067(12)
 O1 0.0209(4) 0.0225(4) 0.0174(3) -0.0018(3) 0.0022(3) 0.0068(3)
 N1 0.0158(4) 0.0160(4) 0.0157(4) -0.0006(3) 0.0051(3) 0.0019(3)
 N2 0.0194(4) 0.0162(4) 0.0166(4) 0.0017(3) 0.0058(3) 0.0008(3)
 C1 0.0179(5) 0.0263(6) 0.0189(5) -0.0017(4) 0.0028(4) 0.0008(4)
 C2 0.0173(5) 0.0159(5) 0.0178(5) -0.0028(4) 0.0040(4) 0.0035(4)
 C3 0.0212(5) 0.0200(5) 0.0139(4) -0.0004(4) 0.0036(4) 0.0033(4)
 C4 0.0224(5) 0.0173(5) 0.0161(5) 0.0015(4) 0.0074(4) 0.0053(4)
 C5 0.0313(6) 0.0226(5) 0.0166(5) 0.0031(4) 0.0073(4) 0.0012(4)
 C6 0.0119(4) 0.0227(5) 0.0156(4) -0.0001(4) 0.0028(4) 0.0007(4)
 C7 0.0134(5) 0.0269(6) 0.0170(5) -0.0015(4) 0.0026(4) 0.0026(4)
 C8 0.0167(5) 0.0378(7) 0.0202(5) -0.0040(5) 0.0069(4) 0.0003(4)
 C9 0.0183(5) 0.0431(7) 0.0208(5) 0.0006(5) 0.0078(4) -0.0076(5)
 C10 0.0191(5) 0.0298(6) 0.0237(5) 0.0020(4) 0.0053(4) -0.0074(4)
 C11 0.0148(5) 0.0242(5) 0.0198(5) -0.0008(4) 0.0036(4) -0.0023(4)
 C12 0.0230(5) 0.0239(6) 0.0196(5) -0.0026(4) 0.0062(4) 0.0068(4)
 C13 0.0416(8) 0.0337(7) 0.0272(6) -0.0041(5) -0.0017(5) 0.0153(6)
 C14 0.0281(6) 0.0281(6) 0.0232(5) -0.0052(5) 0.0078(5) 0.0061(5)
 C15 0.0255(6) 0.0187(5) 0.0250(5) -0.0019(4) 0.0084(4) -0.0039(4)
 C16 0.0345(7) 0.0270(6) 0.0292(6) -0.0043(5) 0.0062(5) -0.0092(5)
 C17 0.0325(7) 0.0239(6) 0.0358(6) -0.0040(5) 0.0072(5) 0.0028(5)
 C18 0.0251(5) 0.0183(5) 0.0158(5) 0.0035(4) 0.0054(4) -0.0017(4)
 C19 0.0253(6) 0.0232(5) 0.0174(5) 0.0037(4) 0.0059(4) -0.0026(4)
 C20 0.0283(6) 0.0327(6) 0.0221(5) 0.0042(5) 0.0079(5) -0.0086(5)
 C21 0.0423(7) 0.0285(6) 0.0238(6) 0.0008(5) 0.0085(5) -0.0161(5)
 C22 0.0493(8) 0.0201(6) 0.0310(6) -0.0026(5) 0.0155(6) -0.0075(5)
 C23 0.0361(6) 0.0194(5) 0.0272(6) 0.0009(4) 0.0124(5) -0.0014(5)
 C24 0.0235(6) 0.0270(6) 0.0285(6) 0.0008(5) 0.0122(5) -0.0014(4)
 C25 0.0322(7) 0.0366(7) 0.0418(7) 0.0071(6) 0.0146(6) 0.0078(5)
 C26 0.0424(7) 0.0388(7) 0.0326(6) -0.0024(5) 0.0214(6) -0.0046(6)
 C27 0.0410(7) 0.0194(6) 0.0497(8) -0.0053(5) 0.0207(6) 0.0017(5)
 C28 0.0485(8) 0.0337(7) 0.0444(8) -0.0110(6) 0.0081(7) 0.0105(6)
 C29 0.0577(9) 0.0302(7) 0.0488(8) 0.0039(6) 0.0306(7) 0.0106(6)
 C30 0.0210(5) 0.0251(6) 0.0205(5) 0.0008(4) 0.0013(4) 0.0081(4)
 C31 0.031(2) 0.030(2) 0.0316(16) -0.0019(15) 0.0070(14) 0.0134(15)
 C31A 0.026(2) 0.0254(19) 0.0317(17) -0.0021(14) 0.0028(14) 0.0095(14)
 C32 0.034(2) 0.0276(19) 0.0280(15) -0.0050(13) 0.0081(16) 0.0066(15)
 C32A 0.030(2) 0.036(2) 0.0321(16) -0.0096(16) 0.0110(15) 0.0082(16)
 C33 0.0250(6) 0.0259(6) 0.0188(5) -0.0043(4) 0.0052(4) 0.0030(4)
 S51 0.01786(18) 0.02035(18) 0.0420(2) 0.000 0.01416(16) 0.000
 Mg51 0.01567(16) 0.01573(17) 0.01677(16) -0.00077(12) 0.00650(13) 0.00044(12)
 O51 0.0159(4) 0.0259(4) 0.0278(4) 0.0097(3) 0.0055(3) -0.0001(3)
 N51 0.0204(4) 0.0172(4) 0.0209(4) -0.0025(3) 0.0089(4) 0.0006(3)
 N52 0.0187(4) 0.0187(4) 0.0168(4) -0.0012(3) 0.0072(3) -0.0002(3)
 C51 0.0233(6) 0.0268(6) 0.0317(6) -0.0027(5) 0.0135(5) 0.0046(4)
 C52 0.0211(5) 0.0183(5) 0.0215(5) 0.0034(4) 0.0103(4) 0.0039(4)
 C53 0.0161(5) 0.0231(5) 0.0219(5) 0.0022(4) 0.0076(4) 0.0006(4)
 C54 0.0192(5) 0.0219(5) 0.0179(5) 0.0019(4) 0.0052(4) -0.0013(4)
 C55 0.0199(5) 0.0418(7) 0.0245(6) -0.0071(5) 0.0045(5) -0.0037(5)
 C56 0.0238(5) 0.0222(6) 0.0379(6) -0.0111(5) 0.0176(5) -0.0022(4)
 C57 0.0468(8) 0.0223(6) 0.0617(9) -0.0121(6) 0.0398(7) -0.0052(5)
 C58 0.0772(12) 0.0320(8) 0.0949(14) -0.0307(8) 0.0677(11) -0.0244(8)
 C59 0.0666(11) 0.0570(11) 0.0961(14) -0.0555(11) 0.0582(11) -0.0386(9)
 C60 0.0407(8) 0.0620(10) 0.0555(9) -0.0405(8) 0.0282(7) -0.0207(7)
 C61 0.0243(6) 0.0380(7) 0.0364(6) -0.0188(6) 0.0145(5) -0.0052(5)
 C62 0.0586(9) 0.0194(6) 0.0630(9) 0.0046(6) 0.0440(8) 0.0054(6)
 C63 0.0692(11) 0.0472(10) 0.0801(13) 0.0132(9) 0.0496(10) 0.0183(8)
 C64 0.0708(11) 0.0351(8) 0.0834(12) 0.0141(8) 0.0565(10) 0.0063(8)
 C65 0.0333(7) 0.0416(7) 0.0223(6) -0.0114(5) 0.0050(5) 0.0022(6)
 C66 0.0538(10) 0.0809(13) 0.0303(7) -0.0094(8) 0.0026(7) 0.0248(9)
 C67 0.0407(7) 0.0456(8) 0.0280(6) -0.0117(6) 0.0133(6) -0.0056(6)
 C68 0.0171(5) 0.0302(6) 0.0172(5) -0.0058(4) 0.0056(4) -0.0032(4)
 C69 0.0206(5) 0.0312(6) 0.0293(6) -0.0120(5) 0.0104(5) -0.0053(4)
 C70 0.0278(6) 0.0435(8) 0.0369(7) -0.0216(6) 0.0137(5) -0.0062(5)
 C71 0.0305(7) 0.0649(10) 0.0249(6) -0.0201(6) 0.0124(5) -0.0037(6)
 C72 0.0290(6) 0.0609(9) 0.0186(5) -0.0017(6) 0.0098(5) -0.0038(6)
 C73 0.0236(6) 0.0396(7) 0.0169(5) -0.0010(5) 0.0058(4) -0.0031(5)
 C74 0.0350(7) 0.0215(6) 0.0489(8) -0.0104(5) 0.0244(6) -0.0050(5)
 C75 0.0500(9) 0.0281(7) 0.0620(10) 0.0058(6) 0.0260(8) 0.0020(6)
 C76 0.0478(9) 0.0348(8) 0.0861(12) -0.0226(8) 0.0361(9) -0.0175(7)
 C77 0.0422(7) 0.0369(7) 0.0228(6) 0.0071(5) 0.0126(5) -0.0031(6)
 C78 0.0541(9) 0.0467(9) 0.0348(7) 0.0062(6) 0.0108(7) 0.0116(7)
 C79 0.0800(13) 0.0493(10) 0.0681(11) 0.0138(9) 0.0470(10) -0.0065(9)
 C80 0.0192(6) 0.0334(7) 0.0379(7) 0.0148(5) 0.0028(5) 0.0034(5)
 C81 0.021(3) 0.073(6) 0.071(5) 0.047(4) 0.004(3) -0.001(3)
 C81A 0.041(3) 0.055(3) 0.074(5) 0.047(3) -0.006(2) -0.006(2)
 C82 0.0333(17) 0.035(2) 0.059(3) 0.0209(19) 0.0196(17) 0.0020(14)
 C82A 0.0401(16) 0.073(3) 0.0411(19) 0.029(2) 0.0054(14) -0.0195(16)
 C83 0.0205(5) 0.0308(6) 0.0355(6) 0.0102(5) 0.0105(5) -0.0035(5)

_geom_special_details
;
 All esds (except the esd in the dihedral angle between two l.s. planes)
 are estimated using the full covariance matrix.  The cell esds are taken
 into account individually in the estimation of esds in distances, angles
 and torsion angles; correlations between esds in cell parameters are only
 used when they are defined by crystal symmetry.  An approximate (isotropic)
 treatment of cell esds is used for estimating esds involving l.s. planes.
;
loop_
  _geom_bond_atom_site_label_1
  _geom_bond_atom_site_label_2
  _geom_bond_distance
  _geom_bond_site_symmetry_2
  _geom_bond_publ_flag
 S1 Mg1 2.2902(3) . ?
 S1 Mg1 2.2903(3) 2_656 ?
 Mg1 O1 2.0592(8) . ?
 Mg1 N1 2.0736(9) . ?
 Mg1 N2 2.0684(9) . ?
 O1 C30 1.4605(12) . ?
 O1 C33 1.4513(13) . ?
 N1 C2 1.3271(13) . ?
 N1 C6 1.4367(13) . ?
 N2 C4 1.3290(14) . ?
 N2 C18 1.4408(14) . ?
 C1 H1A 0.9800 . ?
 C1 H1B 0.9800 . ?
 C1 H1C 0.9800 . ?
 C1 C2 1.5183(15) . ?
 C2 C3 1.4117(15) . ?
 C3 H3 0.9500 . ?
 C3 C4 1.4045(16) . ?
 C4 C5 1.5154(14) . ?
 C5 H5A 0.9800 . ?
 C5 H5B 0.9800 . ?
 C5 H5C 0.9800 . ?
 C6 C7 1.4141(15) . ?
 C6 C11 1.4075(15) . ?
 C7 C8 1.3957(15) . ?
 C7 C12 1.5155(16) . ?
 C8 H8 0.9500 . ?
 C8 C9 1.3838(18) . ?
 C9 H9 0.9500 . ?
 C9 C10 1.3814(17) . ?
 C10 H10 0.9500 . ?
 C10 C11 1.3983(15) . ?
 C11 C15 1.5209(15) . ?
 C12 H12 1.0000 . ?
 C12 C13 1.5304(16) . ?
 C12 C14 1.5275(15) . ?
 C13 H13A 0.9800 . ?
 C13 H13B 0.9800 . ?
 C13 H13C 0.9800 . ?
 C14 H14A 0.9800 . ?
 C14 H14B 0.9800 . ?
 C14 H14C 0.9800 . ?
 C15 H15 1.0000 . ?
 C15 C16 1.5341(16) . ?
 C15 C17 1.5318(17) . ?
 C16 H16A 0.9800 . ?
 C16 H16B 0.9800 . ?
 C16 H16C 0.9800 . ?
 C17 H17A 0.9800 . ?
 C17 H17B 0.9800 . ?
 C17 H17C 0.9800 . ?
 C18 C19 1.4085(16) . ?
 C18 C23 1.4079(16) . ?
 C19 C20 1.3952(16) . ?
 C19 C24 1.5207(16) . ?
 C20 H20 0.9500 . ?
 C20 C21 1.3785(19) . ?
 C21 H21 0.9500 . ?
 C21 C22 1.381(2) . ?
 C22 H22 0.9500 . ?
 C22 C23 1.3955(17) . ?
 C23 C27 1.5218(18) . ?
 C24 H24 1.0000 . ?
 C24 C25 1.5261(17) . ?
 C24 C26 1.5363(16) . ?
 C25 H25A 0.9800 . ?
 C25 H25B 0.9800 . ?
 C25 H25C 0.9800 . ?
 C26 H26A 0.9800 . ?
 C26 H26B 0.9800 . ?
 C26 H26C 0.9800 . ?
 C27 H27 1.0000 . ?
 C27 C28 1.532(2) . ?
 C27 C29 1.531(2) . ?
 C28 H28A 0.9800 . ?
 C28 H28B 0.9800 . ?
 C28 H28C 0.9800 . ?
 C29 H29A 0.9800 . ?
 C29 H29B 0.9800 . ?
 C29 H29C 0.9800 . ?
 C30 H30A 0.9900 . ?
 C30 H30B 0.9900 . ?
 C30 H30C 0.9900 . ?
 C30 H30D 0.9900 . ?
 C30 C31 1.525(4) . ?
 C30 C31A 1.514(4) . ?
 C31 H31A 0.9900 . ?
 C31 H31B 0.9900 . ?
 C31 C32 1.522(6) . ?
 C31A H31C 0.9900 . ?
 C31A H31D 0.9900 . ?
 C31A C32A 1.533(6) . ?
 C32 H32A 0.9900 . ?
 C32 H32B 0.9900 . ?
 C32 C33 1.501(4) . ?
 C32A H32C 0.9900 . ?
 C32A H32D 0.9900 . ?
 C32A C33 1.523(4) . ?
 C33 H33A 0.9900 . ?
 C33 H33B 0.9900 . ?
 C33 H33C 0.9900 . ?
 C33 H33D 0.9900 . ?
 S51 Mg51 2.2848(4) . ?
 S51 Mg51 2.2848(4) 2_556 ?
 Mg51 O51 2.0529(8) . ?
 Mg51 N51 2.0718(9) . ?
 Mg51 N52 2.0811(9) . ?
 O51 C80 1.4570(13) . ?
 O51 C83 1.4479(13) . ?
 N51 C52 1.3217(14) . ?
 N51 C56 1.4382(14) . ?
 N52 C54 1.3312(14) . ?
 N52 C68 1.4405(13) . ?
 C51 H51A 0.9800 . ?
 C51 H51B 0.9800 . ?
 C51 H51C 0.9800 . ?
 C51 C52 1.5143(14) . ?
 C52 C53 1.4109(15) . ?
 C53 H53 0.9500 . ?
 C53 C54 1.4072(15) . ?
 C54 C55 1.5180(15) . ?
 C55 H55A 0.9800 . ?
 C55 H55B 0.9800 . ?
 C55 H55C 0.9800 . ?
 C56 C57 1.4101(18) . ?
 C56 C61 1.4030(18) . ?
 C57 C58 1.392(2) . ?
 C57 C62 1.521(2) . ?
 C58 H58 0.9500 . ?
 C58 C59 1.377(3) . ?
 C59 H59 0.9500 . ?
 C59 C60 1.370(3) . ?
 C60 H60 0.9500 . ?
 C60 C61 1.3999(18) . ?
 C61 C65 1.513(2) . ?
 C62 H62 1.0000 . ?
 C62 C63 1.526(2) . ?
 C62 C64 1.527(2) . ?
 C63 H63A 0.9800 . ?
 C63 H63B 0.9800 . ?
 C63 H63C 0.9800 . ?
 C64 H64A 0.9800 . ?
 C64 H64B 0.9800 . ?
 C64 H64C 0.9800 . ?
 C65 H65 1.0000 . ?
 C65 C66 1.529(2) . ?
 C65 C67 1.5351(18) . ?
 C66 H66A 0.9800 . ?
 C66 H66B 0.9800 . ?
 C66 H66C 0.9800 . ?
 C67 H67A 0.9800 . ?
 C67 H67B 0.9800 . ?
 C67 H67C 0.9800 . ?
 C68 C69 1.4064(17) . ?
 C68 C73 1.4136(16) . ?
 C69 C70 1.3999(16) . ?
 C69 C74 1.5145(18) . ?
 C70 H70 0.9500 . ?
 C70 C71 1.374(2) . ?
 C71 H71 0.9500 . ?
 C71 C72 1.377(2) . ?
 C72 H72 0.9500 . ?
 C72 C73 1.3995(17) . ?
 C73 C77 1.5134(19) . ?
 C74 H74 1.0000 . ?
 C74 C75 1.525(2) . ?
 C74 C76 1.5356(19) . ?
 C75 H75A 0.9800 . ?
 C75 H75B 0.9800 . ?
 C75 H75C 0.9800 . ?
 C76 H76A 0.9800 . ?
 C76 H76B 0.9800 . ?
 C76 H76C 0.9800 . ?
 C77 H77 1.0000 . ?
 C77 C78 1.531(2) . ?
 C77 C79 1.528(2) . ?
 C78 H78A 0.9800 . ?
 C78 H78B 0.9800 . ?
 C78 H78C 0.9800 . ?
 C79 H79A 0.9800 . ?
 C79 H79B 0.9800 . ?
 C79 H79C 0.9800 . ?
 C80 H80A 0.9900 . ?
 C80 H80B 0.9900 . ?
 C80 H80C 0.9900 . ?
 C80 H80D 0.9900 . ?
 C80 C81 1.524(10) . ?
 C80 C81A 1.519(8) . ?
 C81 H81A 0.9900 . ?
 C81 H81B 0.9900 . ?
 C81 C82 1.573(11) . ?
 C81A H81C 0.9900 . ?
 C81A H81D 0.9900 . ?
 C81A C82A 1.553(10) . ?
 C82 H82A 0.9900 . ?
 C82 H82B 0.9900 . ?
 C82 C83 1.480(3) . ?
 C82A H82C 0.9900 . ?
 C82A H82D 0.9900 . ?
 C82A C83 1.477(3) . ?
 C83 H83A 0.9900 . ?
 C83 H83B 0.9900 . ?
 C83 H83C 0.9900 . ?
 C83 H83D 0.9900 . ?

loop_
  _geom_angle_atom_site_label_1
  _geom_angle_atom_site_label_2
  _geom_angle_atom_site_label_3
  _geom_angle
  _geom_angle_site_symmetry_1
  _geom_angle_site_symmetry_3
  _geom_angle_publ_flag
 Mg1 S1 Mg1 140.11(2) . 2_656 ?
 O1 Mg1 S1 110.97(3) . . ?
 O1 Mg1 N1 101.37(4) . . ?
 O1 Mg1 N2 105.46(4) . . ?
 N1 Mg1 S1 122.33(3) . . ?
 N2 Mg1 S1 120.50(3) . . ?
 N2 Mg1 N1 93.16(4) . . ?
 C30 O1 Mg1 123.53(6) . . ?
 C33 O1 Mg1 126.34(6) . . ?
 C33 O1 C30 110.10(8) . . ?
 C2 N1 Mg1 121.74(7) . . ?
 C2 N1 C6 120.42(9) . . ?
 C6 N1 Mg1 117.82(6) . . ?
 C4 N2 Mg1 121.32(7) . . ?
 C4 N2 C18 119.02(9) . . ?
 C18 N2 Mg1 119.52(6) . . ?
 H1A C1 H1B 109.5 . . ?
 H1A C1 H1C 109.5 . . ?
 H1B C1 H1C 109.5 . . ?
 C2 C1 H1A 109.5 . . ?
 C2 C1 H1B 109.5 . . ?
 C2 C1 H1C 109.5 . . ?
 N1 C2 C1 121.12(9) . . ?
 N1 C2 C3 123.99(10) . . ?
 C3 C2 C1 114.87(9) . . ?
 C2 C3 H3 115.1 . . ?
 C4 C3 C2 129.74(9) . . ?
 C4 C3 H3 115.1 . . ?
 N2 C4 C3 124.65(9) . . ?
 N2 C4 C5 119.69(10) . . ?
 C3 C4 C5 115.59(9) . . ?
 C4 C5 H5A 109.5 . . ?
 C4 C5 H5B 109.5 . . ?
 C4 C5 H5C 109.5 . . ?
 H5A C5 H5B 109.5 . . ?
 H5A C5 H5C 109.5 . . ?
 H5B C5 H5C 109.5 . . ?
 C7 C6 N1 117.95(9) . . ?
 C11 C6 N1 121.52(9) . . ?
 C11 C6 C7 120.38(10) . . ?
 C6 C7 C12 121.11(10) . . ?
 C8 C7 C6 118.51(10) . . ?
 C8 C7 C12 120.36(10) . . ?
 C7 C8 H8 119.3 . . ?
 C9 C8 C7 121.39(11) . . ?
 C9 C8 H8 119.3 . . ?
 C8 C9 H9 120.1 . . ?
 C10 C9 C8 119.73(10) . . ?
 C10 C9 H9 120.1 . . ?
 C9 C10 H10 119.4 . . ?
 C9 C10 C11 121.20(11) . . ?
 C11 C10 H10 119.4 . . ?
 C6 C11 C15 122.67(9) . . ?
 C10 C11 C6 118.78(10) . . ?
 C10 C11 C15 118.53(10) . . ?
 C7 C12 H12 107.2 . . ?
 C7 C12 C13 110.33(10) . . ?
 C7 C12 C14 112.97(9) . . ?
 C13 C12 H12 107.2 . . ?
 C14 C12 H12 107.2 . . ?
 C14 C12 C13 111.72(9) . . ?
 C12 C13 H13A 109.5 . . ?
 C12 C13 H13B 109.5 . . ?
 C12 C13 H13C 109.5 . . ?
 H13A C13 H13B 109.5 . . ?
 H13A C13 H13C 109.5 . . ?
 H13B C13 H13C 109.5 . . ?
 C12 C14 H14A 109.5 . . ?
 C12 C14 H14B 109.5 . . ?
 C12 C14 H14C 109.5 . . ?
 H14A C14 H14B 109.5 . . ?
 H14A C14 H14C 109.5 . . ?
 H14B C14 H14C 109.5 . . ?
 C11 C15 H15 108.1 . . ?
 C11 C15 C16 112.14(10) . . ?
 C11 C15 C17 110.36(9) . . ?
 C16 C15 H15 108.1 . . ?
 C17 C15 H15 108.1 . . ?
 C17 C15 C16 109.80(10) . . ?
 C15 C16 H16A 109.5 . . ?
 C15 C16 H16B 109.5 . . ?
 C15 C16 H16C 109.5 . . ?
 H16A C16 H16B 109.5 . . ?
 H16A C16 H16C 109.5 . . ?
 H16B C16 H16C 109.5 . . ?
 C15 C17 H17A 109.5 . . ?
 C15 C17 H17B 109.5 . . ?
 C15 C17 H17C 109.5 . . ?
 H17A C17 H17B 109.5 . . ?
 H17A C17 H17C 109.5 . . ?
 H17B C17 H17C 109.5 . . ?
 C19 C18 N2 120.59(10) . . ?
 C23 C18 N2 119.29(10) . . ?
 C23 C18 C19 120.03(10) . . ?
 C18 C19 C24 121.97(10) . . ?
 C20 C19 C18 118.83(11) . . ?
 C20 C19 C24 119.19(11) . . ?
 C19 C20 H20 119.3 . . ?
 C21 C20 C19 121.43(12) . . ?
 C21 C20 H20 119.3 . . ?
 C20 C21 H21 120.3 . . ?
 C20 C21 C22 119.38(11) . . ?
 C22 C21 H21 120.3 . . ?
 C21 C22 H22 119.2 . . ?
 C21 C22 C23 121.50(12) . . ?
 C23 C22 H22 119.2 . . ?
 C18 C23 C27 122.15(11) . . ?
 C22 C23 C18 118.70(11) . . ?
 C22 C23 C27 119.12(11) . . ?
 C19 C24 H24 107.9 . . ?
 C19 C24 C25 111.12(10) . . ?
 C19 C24 C26 111.76(10) . . ?
 C25 C24 H24 107.9 . . ?
 C25 C24 C26 110.08(10) . . ?
 C26 C24 H24 107.9 . . ?
 C24 C25 H25A 109.5 . . ?
 C24 C25 H25B 109.5 . . ?
 C24 C25 H25C 109.5 . . ?
 H25A C25 H25B 109.5 . . ?
 H25A C25 H25C 109.5 . . ?
 H25B C25 H25C 109.5 . . ?
 C24 C26 H26A 109.5 . . ?
 C24 C26 H26B 109.5 . . ?
 C24 C26 H26C 109.5 . . ?
 H26A C26 H26B 109.5 . . ?
 H26A C26 H26C 109.5 . . ?
 H26B C26 H26C 109.5 . . ?
 C23 C27 H27 107.8 . . ?
 C23 C27 C28 111.23(12) . . ?
 C23 C27 C29 111.63(12) . . ?
 C28 C27 H27 107.8 . . ?
 C29 C27 H27 107.8 . . ?
 C29 C27 C28 110.37(11) . . ?
 C27 C28 H28A 109.5 . . ?
 C27 C28 H28B 109.5 . . ?
 C27 C28 H28C 109.5 . . ?
 H28A C28 H28B 109.5 . . ?
 H28A C28 H28C 109.5 . . ?
 H28B C28 H28C 109.5 . . ?
 C27 C29 H29A 109.5 . . ?
 C27 C29 H29B 109.5 . . ?
 C27 C29 H29C 109.5 . . ?
 H29A C29 H29B 109.5 . . ?
 H29A C29 H29C 109.5 . . ?
 H29B C29 H29C 109.5 . . ?
 O1 C30 H30A 110.9 . . ?
 O1 C30 H30B 110.9 . . ?
 O1 C30 H30C 110.5 . . ?
 O1 C30 H30D 110.5 . . ?
 O1 C30 C31 104.38(18) . . ?
 O1 C30 C31A 106.10(17) . . ?
 H30A C30 H30B 108.9 . . ?
 H30C C30 H30D 108.7 . . ?
 C31 C30 H30A 110.9 . . ?
 C31 C30 H30B 110.9 . . ?
 C31A C30 H30C 110.5 . . ?
 C31A C30 H30D 110.5 . . ?
 C30 C31 H31A 111.0 . . ?
 C30 C31 H31B 111.0 . . ?
 H31A C31 H31B 109.0 . . ?
 C32 C31 C30 103.7(3) . . ?
 C32 C31 H31A 111.0 . . ?
 C32 C31 H31B 111.0 . . ?
 C30 C31A H31C 111.4 . . ?
 C30 C31A H31D 111.4 . . ?
 C30 C31A C32A 102.0(3) . . ?
 H31C C31A H31D 109.2 . . ?
 C32A C31A H31C 111.4 . . ?
 C32A C31A H31D 111.4 . . ?
 C31 C32 H32A 111.2 . . ?
 C31 C32 H32B 111.2 . . ?
 H32A C32 H32B 109.2 . . ?
 C33 C32 C31 102.6(3) . . ?
 C33 C32 H32A 111.2 . . ?
 C33 C32 H32B 111.2 . . ?
 C31A C32A H32C 111.1 . . ?
 C31A C32A H32D 111.1 . . ?
 H32C C32A H32D 109.1 . . ?
 C33 C32A C31A 103.3(3) . . ?
 C33 C32A H32C 111.1 . . ?
 C33 C32A H32D 111.1 . . ?
 O1 C33 C32 106.53(18) . . ?
 O1 C33 C32A 104.94(19) . . ?
 O1 C33 H33A 110.4 . . ?
 O1 C33 H33B 110.4 . . ?
 O1 C33 H33C 110.8 . . ?
 O1 C33 H33D 110.8 . . ?
 C32 C33 H33A 110.4 . . ?
 C32 C33 H33B 110.4 . . ?
 C32A C33 H33C 110.8 . . ?
 C32A C33 H33D 110.8 . . ?
 H33A C33 H33B 108.6 . . ?
 H33C C33 H33D 108.8 . . ?
 Mg51 S51 Mg51 134.36(2) . 2_556 ?
 O51 Mg51 S51 111.93(3) . . ?
 O51 Mg51 N51 101.06(4) . . ?
 O51 Mg51 N52 104.19(4) . . ?
 N51 Mg51 S51 117.78(3) . . ?
 N51 Mg51 N52 91.77(4) . . ?
 N52 Mg51 S51 126.04(3) . . ?
 C80 O51 Mg51 128.12(7) . . ?
 C83 O51 Mg51 122.21(7) . . ?
 C83 O51 C80 109.65(8) . . ?
 C52 N51 Mg51 122.54(7) . . ?
 C52 N51 C56 120.68(9) . . ?
 C56 N51 Mg51 116.74(7) . . ?
 C54 N52 Mg51 121.47(7) . . ?
 C54 N52 C68 118.51(9) . . ?
 C68 N52 Mg51 120.01(7) . . ?
 H51A C51 H51B 109.5 . . ?
 H51A C51 H51C 109.5 . . ?
 H51B C51 H51C 109.5 . . ?
 C52 C51 H51A 109.5 . . ?
 C52 C51 H51B 109.5 . . ?
 C52 C51 H51C 109.5 . . ?
 N51 C52 C51 120.86(10) . . ?
 N51 C52 C53 123.67(10) . . ?
 C53 C52 C51 115.46(10) . . ?
 C52 C53 H53 115.3 . . ?
 C54 C53 C52 129.39(10) . . ?
 C54 C53 H53 115.3 . . ?
 N52 C54 C53 124.50(10) . . ?
 N52 C54 C55 120.15(10) . . ?
 C53 C54 C55 115.31(10) . . ?
 C54 C55 H55A 109.5 . . ?
 C54 C55 H55B 109.5 . . ?
 C54 C55 H55C 109.5 . . ?
 H55A C55 H55B 109.5 . . ?
 H55A C55 H55C 109.5 . . ?
 H55B C55 H55C 109.5 . . ?
 C57 C56 N51 117.52(11) . . ?
 C61 C56 N51 121.78(11) . . ?
 C61 C56 C57 120.49(12) . . ?
 C56 C57 C62 121.24(12) . . ?
 C58 C57 C56 118.43(15) . . ?
 C58 C57 C62 120.29(14) . . ?
 C57 C58 H58 119.4 . . ?
 C59 C58 C57 121.29(16) . . ?
 C59 C58 H58 119.4 . . ?
 C58 C59 H59 120.0 . . ?
 C60 C59 C58 120.04(14) . . ?
 C60 C59 H59 120.0 . . ?
 C59 C60 H60 119.4 . . ?
 C59 C60 C61 121.22(16) . . ?
 C61 C60 H60 119.4 . . ?
 C56 C61 C65 122.75(11) . . ?
 C60 C61 C56 118.48(14) . . ?
 C60 C61 C65 118.75(13) . . ?
 C57 C62 H62 107.3 . . ?
 C57 C62 C63 110.20(12) . . ?
 C57 C62 C64 113.69(15) . . ?
 C63 C62 H62 107.3 . . ?
 C63 C62 C64 110.87(13) . . ?
 C64 C62 H62 107.3 . . ?
 C62 C63 H63A 109.5 . . ?
 C62 C63 H63B 109.5 . . ?
 C62 C63 H63C 109.5 . . ?
 H63A C63 H63B 109.5 . . ?
 H63A C63 H63C 109.5 . . ?
 H63B C63 H63C 109.5 . . ?
 C62 C64 H64A 109.5 . . ?
 C62 C64 H64B 109.5 . . ?
 C62 C64 H64C 109.5 . . ?
 H64A C64 H64B 109.5 . . ?
 H64A C64 H64C 109.5 . . ?
 H64B C64 H64C 109.5 . . ?
 C61 C65 H65 107.9 . . ?
 C61 C65 C66 111.63(13) . . ?
 C61 C65 C67 111.66(11) . . ?
 C66 C65 H65 107.9 . . ?
 C66 C65 C67 109.62(12) . . ?
 C67 C65 H65 107.9 . . ?
 C65 C66 H66A 109.5 . . ?
 C65 C66 H66B 109.5 . . ?
 C65 C66 H66C 109.5 . . ?
 H66A C66 H66B 109.5 . . ?
 H66A C66 H66C 109.5 . . ?
 H66B C66 H66C 109.5 . . ?
 C65 C67 H67A 109.5 . . ?
 C65 C67 H67B 109.5 . . ?
 C65 C67 H67C 109.5 . . ?
 H67A C67 H67B 109.5 . . ?
 H67A C67 H67C 109.5 . . ?
 H67B C67 H67C 109.5 . . ?
 C69 C68 N52 120.75(10) . . ?
 C69 C68 C73 120.30(10) . . ?
 C73 C68 N52 118.88(10) . . ?
 C68 C69 C74 122.67(10) . . ?
 C70 C69 C68 118.81(12) . . ?
 C70 C69 C74 118.51(12) . . ?
 C69 C70 H70 119.3 . . ?
 C71 C70 C69 121.32(13) . . ?
 C71 C70 H70 119.3 . . ?
 C70 C71 H71 120.2 . . ?
 C70 C71 C72 119.61(12) . . ?
 C72 C71 H71 120.2 . . ?
 C71 C72 H72 119.1 . . ?
 C71 C72 C73 121.86(13) . . ?
 C73 C72 H72 119.1 . . ?
 C68 C73 C77 121.34(10) . . ?
 C72 C73 C68 118.08(12) . . ?
 C72 C73 C77 120.58(12) . . ?
 C69 C74 H74 107.7 . . ?
 C69 C74 C75 111.05(11) . . ?
 C69 C74 C76 112.51(12) . . ?
 C75 C74 H74 107.7 . . ?
 C75 C74 C76 110.05(12) . . ?
 C76 C74 H74 107.7 . . ?
 C74 C75 H75A 109.5 . . ?
 C74 C75 H75B 109.5 . . ?
 C74 C75 H75C 109.5 . . ?
 H75A C75 H75B 109.5 . . ?
 H75A C75 H75C 109.5 . . ?
 H75B C75 H75C 109.5 . . ?
 C74 C76 H76A 109.5 . . ?
 C74 C76 H76B 109.5 . . ?
 C74 C76 H76C 109.5 . . ?
 H76A C76 H76B 109.5 . . ?
 H76A C76 H76C 109.5 . . ?
 H76B C76 H76C 109.5 . . ?
 C73 C77 H77 107.4 . . ?
 C73 C77 C78 111.85(12) . . ?
 C73 C77 C79 112.76(13) . . ?
 C78 C77 H77 107.4 . . ?
 C79 C77 H77 107.4 . . ?
 C79 C77 C78 109.83(13) . . ?
 C77 C78 H78A 109.5 . . ?
 C77 C78 H78B 109.5 . . ?
 C77 C78 H78C 109.5 . . ?
 H78A C78 H78B 109.5 . . ?
 H78A C78 H78C 109.5 . . ?
 H78B C78 H78C 109.5 . . ?
 C77 C79 H79A 109.5 . . ?
 C77 C79 H79B 109.5 . . ?
 C77 C79 H79C 109.5 . . ?
 H79A C79 H79B 109.5 . . ?
 H79A C79 H79C 109.5 . . ?
 H79B C79 H79C 109.5 . . ?
 O51 C80 H80A 110.4 . . ?
 O51 C80 H80B 110.4 . . ?
 O51 C80 H80C 110.9 . . ?
 O51 C80 H80D 110.9 . . ?
 O51 C80 C81 106.4(3) . . ?
 O51 C80 C81A 104.4(3) . . ?
 H80A C80 H80B 108.6 . . ?
 H80C C80 H80D 108.9 . . ?
 C81 C80 H80A 110.4 . . ?
 C81 C80 H80B 110.4 . . ?
 C81A C80 H80C 110.9 . . ?
 C81A C80 H80D 110.9 . . ?
 C80 C81 H81A 111.5 . . ?
 C80 C81 H81B 111.5 . . ?
 C80 C81 C82 101.5(7) . . ?
 H81A C81 H81B 109.3 . . ?
 C82 C81 H81A 111.5 . . ?
 C82 C81 H81B 111.5 . . ?
 C80 C81A H81C 111.0 . . ?
 C80 C81A H81D 111.0 . . ?
 C80 C81A C82A 103.9(6) . . ?
 H81C C81A H81D 109.0 . . ?
 C82A C81A H81C 111.0 . . ?
 C82A C81A H81D 111.0 . . ?
 C81 C82 H82A 111.2 . . ?
 C81 C82 H82B 111.2 . . ?
 H82A C82 H82B 109.2 . . ?
 C83 C82 C81 102.6(5) . . ?
 C83 C82 H82A 111.2 . . ?
 C83 C82 H82B 111.2 . . ?
 C81A C82A H82C 111.7 . . ?
 C81A C82A H82D 111.7 . . ?
 H82C C82A H82D 109.5 . . ?
 C83 C82A C81A 100.3(5) . . ?
 C83 C82A H82C 111.7 . . ?
 C83 C82A H82D 111.7 . . ?
 O51 C83 C82 106.70(15) . . ?
 O51 C83 C82A 106.73(14) . . ?
 O51 C83 H83A 110.4 . . ?
 O51 C83 H83B 110.4 . . ?
 O51 C83 H83C 110.4 . . ?
 O51 C83 H83D 110.4 . . ?
 C82 C83 H83A 110.4 . . ?
 C82 C83 H83B 110.4 . . ?
 C82A C83 H83C 110.4 . . ?
 C82A C83 H83D 110.4 . . ?
 H83A C83 H83B 108.6 . . ?
 H83C C83 H83D 108.6 . . ?

loop_
  _geom_torsion_atom_site_label_1
  _geom_torsion_atom_site_label_2
  _geom_torsion_atom_site_label_3
  _geom_torsion_atom_site_label_4
  _geom_torsion
  _geom_torsion_site_symmetry_1
  _geom_torsion_site_symmetry_2
  _geom_torsion_site_symmetry_3
  _geom_torsion_site_symmetry_4
  _geom_torsion_publ_flag
 Mg1 O1 C30 C31 -166.1(2) . . . . ?
 Mg1 O1 C30 C31A 170.5(2) . . . . ?
 Mg1 O1 C33 C32 -171.2(2) . . . . ?
 Mg1 O1 C33 C32A 165.9(2) . . . . ?
 Mg1 N1 C2 C1 175.26(7) . . . . ?
 Mg1 N1 C2 C3 -6.37(14) . . . . ?
 Mg1 N1 C6 C7 73.82(10) . . . . ?
 Mg1 N1 C6 C11 -101.67(10) . . . . ?
 Mg1 N2 C4 C3 7.14(14) . . . . ?
 Mg1 N2 C4 C5 -175.92(7) . . . . ?
 Mg1 N2 C18 C19 90.39(10) . . . . ?
 Mg1 N2 C18 C23 -86.18(11) . . . . ?
 O1 C30 C31 C32 -29.6(5) . . . . ?
 O1 C30 C31A C32A 29.7(5) . . . . ?
 N1 C2 C3 C4 -15.81(18) . . . . ?
 N1 C6 C7 C8 -176.12(9) . . . . ?
 N1 C6 C7 C12 5.34(14) . . . . ?
 N1 C6 C11 C10 175.20(9) . . . . ?
 N1 C6 C11 C15 -3.31(15) . . . . ?
 N2 C18 C19 C20 -172.64(9) . . . . ?
 N2 C18 C19 C24 8.27(15) . . . . ?
 N2 C18 C23 C22 173.18(10) . . . . ?
 N2 C18 C23 C27 -8.67(16) . . . . ?
 C1 C2 C3 C4 162.65(11) . . . . ?
 C2 N1 C6 C7 -104.78(11) . . . . ?
 C2 N1 C6 C11 79.73(13) . . . . ?
 C2 C3 C4 N2 15.39(18) . . . . ?
 C2 C3 C4 C5 -161.66(11) . . . . ?
 C4 N2 C18 C19 -93.92(12) . . . . ?
 C4 N2 C18 C23 89.51(12) . . . . ?
 C6 N1 C2 C1 -6.19(15) . . . . ?
 C6 N1 C2 C3 172.18(10) . . . . ?
 C6 C7 C8 C9 1.26(16) . . . . ?
 C6 C7 C12 C13 86.75(12) . . . . ?
 C6 C7 C12 C14 -147.40(10) . . . . ?
 C6 C11 C15 C16 -125.11(11) . . . . ?
 C6 C11 C15 C17 112.13(12) . . . . ?
 C7 C6 C11 C10 -0.18(15) . . . . ?
 C7 C6 C11 C15 -178.69(9) . . . . ?
 C7 C8 C9 C10 -1.16(17) . . . . ?
 C8 C7 C12 C13 -91.76(12) . . . . ?
 C8 C7 C12 C14 34.09(14) . . . . ?
 C8 C9 C10 C11 0.36(17) . . . . ?
 C9 C10 C11 C6 0.30(16) . . . . ?
 C9 C10 C11 C15 178.87(10) . . . . ?
 C10 C11 C15 C16 56.37(13) . . . . ?
 C10 C11 C15 C17 -66.39(13) . . . . ?
 C11 C6 C7 C8 -0.58(15) . . . . ?
 C11 C6 C7 C12 -179.12(9) . . . . ?
 C12 C7 C8 C9 179.81(10) . . . . ?
 C18 N2 C4 C3 -168.47(10) . . . . ?
 C18 N2 C4 C5 8.47(15) . . . . ?
 C18 C19 C20 C21 -1.46(17) . . . . ?
 C18 C19 C24 C25 -111.56(12) . . . . ?
 C18 C19 C24 C26 125.04(12) . . . . ?
 C18 C23 C27 C28 -111.71(13) . . . . ?
 C18 C23 C27 C29 124.53(12) . . . . ?
 C19 C18 C23 C22 -3.41(16) . . . . ?
 C19 C18 C23 C27 174.74(11) . . . . ?
 C19 C20 C21 C22 -1.46(18) . . . . ?
 C20 C19 C24 C25 69.36(13) . . . . ?
 C20 C19 C24 C26 -54.04(14) . . . . ?
 C20 C21 C22 C23 1.97(19) . . . . ?
 C21 C22 C23 C18 0.46(18) . . . . ?
 C21 C22 C23 C27 -177.74(12) . . . . ?
 C22 C23 C27 C28 66.43(15) . . . . ?
 C22 C23 C27 C29 -57.33(16) . . . . ?
 C23 C18 C19 C20 3.90(16) . . . . ?
 C23 C18 C19 C24 -175.18(10) . . . . ?
 C24 C19 C20 C21 177.65(11) . . . . ?
 C30 O1 C33 C32 10.7(3) . . . . ?
 C30 O1 C33 C32A -12.2(3) . . . . ?
 C30 C31 C32 C33 35.6(6) . . . . ?
 C30 C31A C32A C33 -36.6(6) . . . . ?
 C31 C32 C33 O1 -28.7(5) . . . . ?
 C31A C32A C33 O1 30.5(5) . . . . ?
 C33 O1 C30 C31 12.1(3) . . . . ?
 C33 O1 C30 C31A -11.4(3) . . . . ?
 Mg51 O51 C80 C81 -174.5(8) . . . . ?
 Mg51 O51 C80 C81A 174.9(7) . . . . ?
 Mg51 O51 C83 C82 -161.8(3) . . . . ?
 Mg51 O51 C83 C82A 160.2(3) . . . . ?
 Mg51 N51 C52 C51 -170.11(8) . . . . ?
 Mg51 N51 C52 C53 10.96(15) . . . . ?
 Mg51 N51 C56 C57 -79.06(12) . . . . ?
 Mg51 N51 C56 C61 95.65(11) . . . . ?
 Mg51 N52 C54 C53 -8.65(15) . . . . ?
 Mg51 N52 C54 C55 173.80(8) . . . . ?
 Mg51 N52 C68 C69 -97.14(11) . . . . ?
 Mg51 N52 C68 C73 79.74(11) . . . . ?
 O51 C80 C81 C82 -26.2(11) . . . . ?
 O51 C80 C81A C82A 25.3(10) . . . . ?
 N51 C52 C53 C54 13.52(18) . . . . ?
 N51 C56 C57 C58 172.61(13) . . . . ?
 N51 C56 C57 C62 -9.59(18) . . . . ?
 N51 C56 C61 C60 -172.66(12) . . . . ?
 N51 C56 C61 C65 6.23(18) . . . . ?
 N52 C68 C69 C70 177.92(10) . . . . ?
 N52 C68 C69 C74 -1.15(17) . . . . ?
 N52 C68 C73 C72 -177.91(10) . . . . ?
 N52 C68 C73 C77 1.94(16) . . . . ?
 C51 C52 C53 C54 -165.46(11) . . . . ?
 C52 N51 C56 C57 98.77(13) . . . . ?
 C52 N51 C56 C61 -86.53(14) . . . . ?
 C52 C53 C54 N52 -14.76(18) . . . . ?
 C52 C53 C54 C55 162.89(11) . . . . ?
 C54 N52 C68 C69 82.15(13) . . . . ?
 C54 N52 C68 C73 -100.98(12) . . . . ?
 C56 N51 C52 C51 12.19(16) . . . . ?
 C56 N51 C52 C53 -166.73(11) . . . . ?
 C56 C57 C58 C59 0.5(2) . . . . ?
 C56 C57 C62 C63 -91.65(16) . . . . ?
 C56 C57 C62 C64 143.19(13) . . . . ?
 C56 C61 C65 C66 -111.96(14) . . . . ?
 C56 C61 C65 C67 124.93(13) . . . . ?
 C57 C56 C61 C60 1.89(19) . . . . ?
 C57 C56 C61 C65 -179.21(12) . . . . ?
 C57 C58 C59 C60 1.4(3) . . . . ?
 C58 C57 C62 C63 86.10(18) . . . . ?
 C58 C57 C62 C64 -39.06(19) . . . . ?
 C58 C59 C60 C61 -1.7(3) . . . . ?
 C59 C60 C61 C56 0.1(2) . . . . ?
 C59 C60 C61 C65 -178.87(15) . . . . ?
 C60 C61 C65 C66 66.94(16) . . . . ?
 C60 C61 C65 C67 -56.17(16) . . . . ?
 C61 C56 C57 C58 -2.17(19) . . . . ?
 C61 C56 C57 C62 175.63(12) . . . . ?
 C62 C57 C58 C59 -177.32(16) . . . . ?
 C68 N52 C54 C53 172.07(10) . . . . ?
 C68 N52 C54 C55 -5.48(15) . . . . ?
 C68 C69 C70 C71 -0.22(18) . . . . ?
 C68 C69 C74 C75 106.87(14) . . . . ?
 C68 C69 C74 C76 -129.27(13) . . . . ?
 C68 C73 C77 C78 78.07(14) . . . . ?
 C68 C73 C77 C79 -157.55(13) . . . . ?
 C69 C68 C73 C72 -1.02(17) . . . . ?
 C69 C68 C73 C77 178.83(11) . . . . ?
 C69 C70 C71 C72 -0.7(2) . . . . ?
 C70 C69 C74 C75 -72.20(15) . . . . ?
 C70 C69 C74 C76 51.66(16) . . . . ?
 C70 C71 C72 C73 0.8(2) . . . . ?
 C71 C72 C73 C68 0.08(18) . . . . ?
 C71 C72 C73 C77 -179.77(12) . . . . ?
 C72 C73 C77 C78 -102.08(14) . . . . ?
 C72 C73 C77 C79 22.30(18) . . . . ?
 C73 C68 C69 C70 1.09(17) . . . . ?
 C73 C68 C69 C74 -177.98(11) . . . . ?
 C74 C69 C70 C71 178.89(12) . . . . ?
 C80 O51 C83 C82 16.6(3) . . . . ?
 C80 O51 C83 C82A -21.5(3) . . . . ?
 C80 C81 C82 C83 35.5(11) . . . . ?
 C80 C81A C82A C83 -37.2(10) . . . . ?
 C81 C82 C83 O51 -32.4(8) . . . . ?
 C81A C82A C83 O51 35.8(7) . . . . ?
 C83 O51 C80 C81 7.2(8) . . . . ?
 C83 O51 C80 C81A -3.3(7) . . . . ?

_shelx_res_file
;
TITL 13_a.res in P2/n
    13.res
    created by SHELXL-2018/3 at 13:21:38 on 03-Jul-2025
REM Old TITL 13_refinalized in P2/n
REM SHELXT solution in P2/n: R1 0.150, Rweak 0.006, Alpha 0.041
REM <I/s> 0.715 for 582 systematic absences, Orientation as input
REM Formula found by SHELXT: C66 Mg3 N2 O4
CELL 1.54184 22.4065 12.6617 23.6204 90 109.187 90
ZERR 4 0.0001 0.0001 0.0001 0 0.001 0
LATT 1
SYMM 0.5-X,+Y,0.5-Z
SFAC C H Mg N O S
UNIT 264 392 8 16 8 4
SADI C30 C31 C30 C31A
SADI C31 C32 C31A C32A
SADI C32 C33 C32A C33
SADI 0.04 C30 C32 C30 C32A
SADI 0.04 C31 C33 C31A C33
SADI C80 C81 C80 C81A
SADI C81 C82 C81A C82A
SADI C82 C83 C82A C83
SADI 0.04 C80 C82 C80 C82A
SADI 0.04 C81 C83 C81A C83
RIGU O51 C80 C81 C82 C83
RIGU O51 C80 C81A C82A C83

L.S. 16 0 0
PLAN  5
SIZE 0.17 0.21 0.24
TEMP -173.15
CONF
BOND
list 4
MORE -1
BOND $H
fmap 2 53
acta
REM <olex2.extras>
REM <HklSrc "%.\\13.hkl">
REM </olex2.extras>

WGHT    0.043300    2.414600
EXTI    0.000183
FVAR       0.27775   0.50624   0.45374
S1    6    0.750000    0.976784    0.750000    10.50000    0.02141    0.02233 =
         0.01429    0.00000    0.00212    0.00000
MG1   3    0.706889    0.915086    0.654002    11.00000    0.01522    0.01583 =
         0.01406    0.00076    0.00395    0.00067
O1    5    0.751910    0.779586    0.641628    11.00000    0.02092    0.02247 =
         0.01744   -0.00183    0.00221    0.00680
N1    4    0.612819    0.870718    0.618495    11.00000    0.01581    0.01597 =
         0.01566   -0.00056    0.00508    0.00189
N2    4    0.702115    1.010926    0.581730    11.00000    0.01940    0.01620 =
         0.01658    0.00171    0.00578    0.00083
C1    1    0.513323    0.840694    0.534407    11.00000    0.01789    0.02631 =
         0.01893   -0.00167    0.00279    0.00082
AFIX 137
H1A   2    0.513339    0.773431    0.513885    11.00000   -1.50000
H1B   2    0.487716    0.892347    0.505726    11.00000   -1.50000
H1C   2    0.495490    0.830150    0.566718    11.00000   -1.50000
AFIX   0
C2    1    0.580603    0.881214    0.560579    11.00000    0.01729    0.01592 =
         0.01780   -0.00276    0.00399    0.00351
C3    1    0.604308    0.931841    0.519137    11.00000    0.02121    0.02005 =
         0.01388   -0.00037    0.00355    0.00328
AFIX  43
H3    2    0.581554    0.918062    0.478169    11.00000   -1.20000
AFIX   0
C4    1    0.656461    0.999507    0.529346    11.00000    0.02244    0.01732 =
         0.01610    0.00152    0.00738    0.00531
C5    1    0.657095    1.066338    0.476323    11.00000    0.03126    0.02257 =
         0.01663    0.00314    0.00734    0.00124
AFIX 137
H5A   2    0.646018    1.139342    0.482434    11.00000   -1.50000
H5B   2    0.626296    1.038283    0.439631    11.00000   -1.50000
H5C   2    0.699380    1.064609    0.472614    11.00000   -1.50000
AFIX   0
C6    1    0.582597    0.830022    0.658979    11.00000    0.01186    0.02274 =
         0.01564   -0.00012    0.00285    0.00066
C7    1    0.566778    0.902218    0.697471    11.00000    0.01338    0.02686 =
         0.01698   -0.00150    0.00257    0.00258
C8    1    0.540956    0.862902    0.739541    11.00000    0.01672    0.03776 =
         0.02021   -0.00404    0.00690    0.00034
AFIX  43
H8    2    0.529344    0.910733    0.765110    11.00000   -1.20000
AFIX   0
C9    1    0.531912    0.755718    0.744790    11.00000    0.01827    0.04314 =
         0.02081    0.00057    0.00782   -0.00758
AFIX  43
H9    2    0.514986    0.730388    0.774202    11.00000   -1.20000
AFIX   0
C10   1    0.547597    0.685697    0.707087    11.00000    0.01908    0.02983 =
         0.02373    0.00200    0.00525   -0.00743
AFIX  43
H10   2    0.541069    0.612222    0.710722    11.00000   -1.20000
AFIX   0
C11   1    0.572906    0.720994    0.663669    11.00000    0.01485    0.02417 =
         0.01977   -0.00083    0.00359   -0.00235
C12   1    0.576012    1.020000    0.692481    11.00000    0.02299    0.02394 =
         0.01959   -0.00256    0.00617    0.00677
AFIX  13
H12   2    0.612373    1.029548    0.677266    11.00000   -1.20000
AFIX   0
C13   1    0.517905    1.068814    0.646024    11.00000    0.04156    0.03375 =
         0.02718   -0.00406   -0.00168    0.01528
AFIX 137
H13A  2    0.481403    1.062448    0.659947    11.00000   -1.50000
H13B  2    0.509117    1.031670    0.607746    11.00000   -1.50000
H13C  2    0.525987    1.143582    0.640630    11.00000   -1.50000
AFIX   0
C14   1    0.592977    1.076911    0.752726    11.00000    0.02808    0.02809 =
         0.02323   -0.00519    0.00776    0.00611
AFIX 137
H14A  2    0.602685    1.151032    0.747564    11.00000   -1.50000
H14B  2    0.629939    1.043056    0.781438    11.00000   -1.50000
H14C  2    0.557192    1.073156    0.767827    11.00000   -1.50000
AFIX   0
C15   1    0.590286    0.639568    0.624386    11.00000    0.02546    0.01872 =
         0.02496   -0.00186    0.00844   -0.00391
AFIX  13
H15   2    0.604238    0.678073    0.593950    11.00000   -1.20000
AFIX   0
C16   1    0.534061    0.569076    0.590946    11.00000    0.03446    0.02698 =
         0.02924   -0.00431    0.00623   -0.00920
AFIX 137
H16A  2    0.521340    0.527176    0.619950    11.00000   -1.50000
H16B  2    0.546324    0.521689    0.563859    11.00000   -1.50000
H16C  2    0.498603    0.613332    0.567669    11.00000   -1.50000
AFIX   0
C17   1    0.645388    0.571104    0.662100    11.00000    0.03245    0.02385 =
         0.03579   -0.00405    0.00717    0.00280
AFIX 137
H17A  2    0.681257    0.616461    0.683157    11.00000   -1.50000
H17B  2    0.657923    0.522229    0.635861    11.00000   -1.50000
H17C  2    0.632235    0.530820    0.691409    11.00000   -1.50000
AFIX   0
C18   1    0.746396    1.096574    0.589277    11.00000    0.02509    0.01831 =
         0.01584    0.00347    0.00535   -0.00169
C19   1    0.804355    1.080942    0.579255    11.00000    0.02526    0.02321 =
         0.01743    0.00365    0.00589   -0.00259
C20   1    0.849001    1.162017    0.593678    11.00000    0.02829    0.03272 =
         0.02214    0.00421    0.00788   -0.00856
AFIX  43
H20   2    0.888583    1.151406    0.587916    11.00000   -1.20000
AFIX   0
C21   1    0.836920    1.257189    0.616109    11.00000    0.04226    0.02849 =
         0.02382    0.00084    0.00853   -0.01614
AFIX  43
H21   2    0.868227    1.310946    0.626560    11.00000   -1.20000
AFIX   0
C22   1    0.778869    1.273657    0.623247    11.00000    0.04933    0.02014 =
         0.03102   -0.00262    0.01553   -0.00750
AFIX  43
H22   2    0.770153    1.340086    0.637518    11.00000   -1.20000
AFIX   0
C23   1    0.732733    1.194938    0.609973    11.00000    0.03609    0.01941 =
         0.02717    0.00094    0.01242   -0.00140
C24   1    0.819206    0.979165    0.552399    11.00000    0.02346    0.02698 =
         0.02849    0.00083    0.01221   -0.00142
AFIX  13
H24   2    0.780117    0.934787    0.540013    11.00000   -1.20000
AFIX   0
C25   1    0.871137    0.916887    0.598506    11.00000    0.03221    0.03657 =
         0.04179    0.00706    0.01460    0.00775
AFIX 137
H25A  2    0.909969    0.959020    0.611578    11.00000   -1.50000
H25B  2    0.878988    0.850921    0.580423    11.00000   -1.50000
H25C  2    0.857805    0.900726    0.633126    11.00000   -1.50000
AFIX   0
C26   1    0.838005    1.000283    0.496466    11.00000    0.04241    0.03878 =
         0.03259   -0.00244    0.02138   -0.00455
AFIX 137
H26A  2    0.805172    1.042712    0.467823    11.00000   -1.50000
H26B  2    0.842626    0.932953    0.477867    11.00000   -1.50000
H26C  2    0.878208    1.038655    0.508029    11.00000   -1.50000
AFIX   0
C27   1    0.668780    1.219036    0.616515    11.00000    0.04099    0.01944 =
         0.04972   -0.00530    0.02069    0.00174
AFIX  13
H27   2    0.643407    1.152410    0.608356    11.00000   -1.20000
AFIX   0
C28   1    0.632653    1.301803    0.570722    11.00000    0.04845    0.03371 =
         0.04439   -0.01101    0.00809    0.01050
AFIX 137
H28A  2    0.592207    1.317045    0.576594    11.00000   -1.50000
H28B  2    0.624900    1.274591    0.530090    11.00000   -1.50000
H28C  2    0.657745    1.366707    0.576194    11.00000   -1.50000
AFIX   0
C29   1    0.675422    1.255025    0.680179    11.00000    0.05767    0.03021 =
         0.04881    0.00390    0.03058    0.01056
AFIX 137
H29A  2    0.701446    1.318980    0.689856    11.00000   -1.50000
H29B  2    0.695576    1.199003    0.708678    11.00000   -1.50000
H29C  2    0.633494    1.270128    0.682755    11.00000   -1.50000
AFIX   0
C30   1    0.802436    0.728346    0.689315    11.00000    0.02096    0.02510 =
         0.02051    0.00080    0.00134    0.00811
PART 1
AFIX  23
H30A  2    0.785288    0.690888    0.717397    21.00000   -1.20000
H30B  2    0.834092    0.780687    0.712036    21.00000   -1.20000
AFIX  23
PART 2
H30C  2    0.789543    0.717646    0.725175   -21.00000   -1.20000
H30D  2    0.841226    0.772039    0.700731   -21.00000   -1.20000
AFIX   0
PART 1
C31   1    0.831619    0.650683    0.656580    21.00000    0.03115    0.03000 =
         0.03164   -0.00186    0.00698    0.01343
AFIX  23
H31A  2    0.866245    0.684220    0.645669    21.00000   -1.20000
H31B  2    0.848330    0.587656    0.681566    21.00000   -1.20000
AFIX   0
PART 2
C31A  1    0.813972    0.623216    0.664195   -21.00000    0.02587    0.02536 =
         0.03174   -0.00214    0.00279    0.00949
AFIX  23
H31C  2    0.786654    0.567213    0.671694   -21.00000   -1.20000
H31D  2    0.858753    0.601428    0.681425   -21.00000   -1.20000
AFIX   0
PART 1
C32   1    0.776754    0.621399    0.600868    21.00000    0.03426    0.02760 =
         0.02803   -0.00501    0.00809    0.00655
AFIX  23
H32A  2    0.791949    0.598348    0.567940    21.00000   -1.20000
H32B  2    0.750620    0.564648    0.609544    21.00000   -1.20000
AFIX   0
PART 2
C32A  1    0.796256    0.647708    0.597130   -21.00000    0.02995    0.03572 =
         0.03208   -0.00959    0.01095    0.00822
AFIX  23
H32C  2    0.831821    0.681675    0.587973   -21.00000   -1.20000
H32D  2    0.783858    0.582713    0.572785   -21.00000   -1.20000
AFIX   0
PART 0
C33   1    0.740536    0.723096    0.585600    11.00000    0.02502    0.02593 =
         0.01878   -0.00435    0.00520    0.00297
PART 1
AFIX  23
H33A  2    0.755363    0.765202    0.557500    21.00000   -1.20000
H33B  2    0.694848    0.708808    0.566603    21.00000   -1.20000
AFIX  23
PART 2
H33C  2    0.738856    0.772595    0.552667   -21.00000   -1.20000
H33D  2    0.700218    0.683587    0.574872   -21.00000   -1.20000
AFIX   0

PART 0
S51   6    0.250000    0.406191    0.750000    10.50000    0.01786    0.02035 =
         0.04196    0.00000    0.01416    0.00000
MG51  3    0.345321    0.476179    0.754099    11.00000    0.01567    0.01573 =
         0.01677   -0.00077    0.00650    0.00044
O51   5    0.335404    0.597247    0.693883    11.00000    0.01590    0.02590 =
         0.02776    0.00965    0.00553   -0.00013
N51   4    0.408352    0.379043    0.731407    11.00000    0.02041    0.01721 =
         0.02091   -0.00251    0.00887    0.00058
N52   4    0.415502    0.528545    0.830947    11.00000    0.01871    0.01866 =
         0.01682   -0.00123    0.00719   -0.00023
C51   1    0.513315    0.334339    0.725340    11.00000    0.02333    0.02683 =
         0.03166   -0.00267    0.01346    0.00458
AFIX 137
H51A  2    0.515987    0.369953    0.689415    11.00000   -1.50000
H51B  2    0.496480    0.262906    0.714832    11.00000   -1.50000
H51C  2    0.555529    0.330170    0.755414    11.00000   -1.50000
AFIX   0
C52   1    0.469969    0.396127    0.750621    11.00000    0.02106    0.01833 =
         0.02151    0.00336    0.01031    0.00393
C53   1    0.500113    0.469900    0.795724    11.00000    0.01612    0.02314 =
         0.02187    0.00224    0.00762    0.00056
AFIX  43
H53   2    0.542564    0.486246    0.799244    11.00000   -1.20000
AFIX   0
C54   1    0.476428    0.522780    0.836249    11.00000    0.01924    0.02195 =
         0.01791    0.00192    0.00517   -0.00132
C55   1    0.526016    0.571646    0.890053    11.00000    0.01986    0.04184 =
         0.02452   -0.00708    0.00453   -0.00372
AFIX 137
H55A  2    0.568206    0.551109    0.890111    11.00000   -1.50000
H55B  2    0.519739    0.546629    0.926953    11.00000   -1.50000
H55C  2    0.522118    0.648747    0.887829    11.00000   -1.50000
AFIX   0
C56   1    0.382198    0.288403    0.695010    11.00000    0.02380    0.02223 =
         0.03785   -0.01107    0.01756   -0.00222
C57   1    0.367226    0.199671    0.723834    11.00000    0.04682    0.02229 =
         0.06172   -0.01210    0.03984   -0.00520
C58   1    0.335151    0.115960    0.688623    11.00000    0.07720    0.03199 =
         0.09492   -0.03068    0.06766   -0.02441
AFIX  43
H58   2    0.324456    0.055902    0.707410    11.00000   -1.20000
AFIX   0
C59   1    0.318626    0.118529    0.627089    11.00000    0.06658    0.05697 =
         0.09606   -0.05551    0.05822   -0.03857
AFIX  43
H59   2    0.295899    0.061304    0.603816    11.00000   -1.20000
AFIX   0
C60   1    0.334945    0.203569    0.599421    11.00000    0.04074    0.06198 =
         0.05550   -0.04047    0.02821   -0.02066
AFIX  43
H60   2    0.324353    0.203712    0.557034    11.00000   -1.20000
AFIX   0
C61   1    0.366939    0.290248    0.632459    11.00000    0.02432    0.03804 =
         0.03641   -0.01885    0.01449   -0.00517
C62   1    0.387490    0.192935    0.791848    11.00000    0.05862    0.01944 =
         0.06295    0.00463    0.04404    0.00540
AFIX  13
H62   2    0.393019    0.266910    0.807549    11.00000   -1.20000
AFIX   0
C63   1    0.451547    0.138309    0.816505    11.00000    0.06918    0.04722 =
         0.08011    0.01322    0.04960    0.01833
AFIX 137
H63A  2    0.448707    0.067242    0.799383    11.00000   -1.50000
H63B  2    0.463752    0.133294    0.860243    11.00000   -1.50000
H63C  2    0.483324    0.179307    0.805727    11.00000   -1.50000
AFIX   0
C64   1    0.338815    0.139716    0.814956    11.00000    0.07080    0.03509 =
         0.08343    0.01409    0.05651    0.00632
AFIX 137
H64A  2    0.298948    0.178978    0.800883    11.00000   -1.50000
H64B  2    0.354476    0.138967    0.858882    11.00000   -1.50000
H64C  2    0.331789    0.067057    0.799931    11.00000   -1.50000
AFIX   0
C65   1    0.382592    0.382683    0.599257    11.00000    0.03333    0.04163 =
         0.02232   -0.01140    0.00502    0.00218
AFIX  13
H65   2    0.408777    0.433638    0.629689    11.00000   -1.20000
AFIX   0
C66   1    0.322984    0.440390    0.561115    11.00000    0.05377    0.08091 =
         0.03026   -0.00943    0.00261    0.02484
AFIX 137
H66A  2    0.295925    0.391431    0.531586    11.00000   -1.50000
H66B  2    0.334819    0.499638    0.540305    11.00000   -1.50000
H66C  2    0.300007    0.467081    0.587011    11.00000   -1.50000
AFIX   0
C67   1    0.421273    0.348037    0.559569    11.00000    0.04067    0.04563 =
         0.02799   -0.01171    0.01333   -0.00558
AFIX 137
H67A  2    0.461071    0.316236    0.584604    11.00000   -1.50000
H67B  2    0.430330    0.409624    0.538609    11.00000   -1.50000
H67C  2    0.397112    0.296134    0.530157    11.00000   -1.50000
AFIX   0
C68   1    0.398586    0.573371    0.879636    11.00000    0.01709    0.03018 =
         0.01725   -0.00585    0.00565   -0.00323
C69   1    0.394648    0.683453    0.885544    11.00000    0.02064    0.03116 =
         0.02926   -0.01199    0.01040   -0.00528
C70   1    0.376019    0.723478    0.932403    11.00000    0.02776    0.04350 =
         0.03686   -0.02159    0.01366   -0.00618
AFIX  43
H70   2    0.373383    0.797745    0.936791    11.00000   -1.20000
AFIX   0
C71   1    0.361470    0.657500    0.972175    11.00000    0.03046    0.06487 =
         0.02485   -0.02007    0.01238   -0.00373
AFIX  43
H71   2    0.349370    0.686045    1.003983    11.00000   -1.20000
AFIX   0
C72   1    0.364531    0.549781    0.965661    11.00000    0.02904    0.06089 =
         0.01857   -0.00175    0.00979   -0.00381
AFIX  43
H72   2    0.353886    0.504724    0.993055    11.00000   -1.20000
AFIX   0
C73   1    0.382882    0.504792    0.919821    11.00000    0.02363    0.03965 =
         0.01691   -0.00096    0.00580   -0.00314
C74   1    0.408819    0.760686    0.842679    11.00000    0.03496    0.02149 =
         0.04887   -0.01039    0.02435   -0.00496
AFIX  13
H74   2    0.428480    0.720086    0.817051    11.00000   -1.20000
AFIX   0
C75   1    0.348288    0.810969    0.801394    11.00000    0.05000    0.02809 =
         0.06201    0.00583    0.02602    0.00198
AFIX 137
H75A  2    0.320300    0.755784    0.777918    11.00000   -1.50000
H75B  2    0.358712    0.860667    0.774239    11.00000   -1.50000
H75C  2    0.326959    0.848763    0.825499    11.00000   -1.50000
AFIX   0
C76   1    0.455770    0.846848    0.875309    11.00000    0.04779    0.03483 =
         0.08610   -0.02260    0.03609   -0.01747
AFIX 137
H76A  2    0.435380    0.894491    0.896071    11.00000   -1.50000
H76B  2    0.469155    0.887038    0.846113    11.00000   -1.50000
H76C  2    0.492739    0.814005    0.904567    11.00000   -1.50000
AFIX   0
C77   1    0.385533    0.386051    0.913722    11.00000    0.04223    0.03693 =
         0.02283    0.00706    0.01264   -0.00306
AFIX  13
H77   2    0.369073    0.369129    0.869956    11.00000   -1.20000
AFIX   0
C78   1    0.453331    0.344317    0.938132    11.00000    0.05415    0.04674 =
         0.03481    0.00618    0.01078    0.01163
AFIX 137
H78A  2    0.477544    0.370591    0.913240    11.00000   -1.50000
H78B  2    0.452788    0.266933    0.937316    11.00000   -1.50000
H78C  2    0.473061    0.368710    0.979468    11.00000   -1.50000
AFIX   0
C79   1    0.343986    0.327785    0.943479    11.00000    0.08005    0.04927 =
         0.06810    0.01382    0.04696   -0.00653
AFIX 137
H79A  2    0.360886    0.338194    0.986971    11.00000   -1.50000
H79B  2    0.343613    0.252218    0.934396    11.00000   -1.50000
H79C  2    0.300815    0.355576    0.928154    11.00000   -1.50000
AFIX   0
C80   1    0.277305    0.647489    0.656529    11.00000    0.01922    0.03342 =
         0.03788    0.01477    0.00284    0.00340
PART 1
AFIX  23
H80A  2    0.256608    0.685346    0.681715    31.00000   -1.20000
H80B  2    0.247559    0.593996    0.632282    31.00000   -1.20000
AFIX  23
PART 2
H80C  2    0.252525    0.674498    0.681272   -31.00000   -1.20000
H80D  2    0.250914    0.597146    0.626636   -31.00000   -1.20000
AFIX   0
PART 1
C81   1    0.296260    0.724742    0.615980    31.00000    0.02128    0.07250 =
         0.07147    0.04707    0.00353   -0.00057
AFIX  23
H81A  2    0.269621    0.789005    0.608346    31.00000   -1.20000
H81B  2    0.293723    0.691717    0.577266    31.00000   -1.20000
AFIX   0
PART 2
C81A  1    0.299477    0.737618    0.625905   -31.00000    0.04089    0.05502 =
         0.07378    0.04725   -0.00616   -0.00638
AFIX  23
H81C  2    0.302674    0.804226    0.648665   -31.00000   -1.20000
H81D  2    0.270225    0.748308    0.584583   -31.00000   -1.20000
AFIX   0
PART 1
C82   1    0.366546    0.750171    0.654705    31.00000    0.03326    0.03523 =
         0.05899    0.02095    0.01962    0.00205
AFIX  23
H82A  2    0.391529    0.772422    0.629126    31.00000   -1.20000
H82B  2    0.368514    0.806184    0.684508    31.00000   -1.20000
AFIX   0
PART 2
C82A  1    0.365483    0.701108    0.625498   -31.00000    0.04012    0.07310 =
         0.04114    0.02904    0.00538   -0.01949
AFIX  23
H82C  2    0.362119    0.651608    0.592146   -31.00000   -1.20000
H82D  2    0.392434    0.761742    0.623074   -31.00000   -1.20000
AFIX   0
PART 0
C83   1    0.389227    0.647950    0.684326    11.00000    0.02054    0.03082 =
         0.03550    0.01019    0.01052   -0.00350
PART 1
AFIX  23
H83A  2    0.406056    0.603454    0.658582    31.00000   -1.20000
H83B  2    0.423207    0.659479    0.723057    31.00000   -1.20000
AFIX  23
PART 2
H83C  2    0.421703    0.594887    0.684398   -31.00000   -1.20000
H83D  2    0.408304    0.700068    0.716429   -31.00000   -1.20000
AFIX   0
HKLF 4


REM  13_a.res in P2/n
REM wR2 = 0.0917, GooF = S = 1.038, Restrained GooF = 1.036 for all data
REM R1 = 0.0344 for 12112 Fo > 4sig(Fo) and 0.0370 for all 13112 data
REM 736 parameters refined using 61 restraints

END

WGHT      0.0433      2.4145

REM Highest difference peak  0.294,  deepest hole -0.224,  1-sigma level  0.036
Q1    1   0.5635  0.9415  0.4781  11.00000  0.05    0.29
Q2    1   0.5805  0.6804  0.6418  11.00000  0.05    0.29
Q3    1   0.3856  0.4420  0.9161  11.00000  0.05    0.27
Q4    1   0.5493  0.4585  0.8167  11.00000  0.05    0.26
Q5    1   0.5752  0.9606  0.6985  11.00000  0.05    0.25
;
_shelx_res_checksum                97054
_shelx_hkl_file
;
   0   0  -2 2909.14   81.50
   0   0   3    0.06    0.27
   0   0  -3   -0.19    0.27
   0   0  -3    0.21    0.20
   0   0   4 3883.98  107.18
   0   0  -4 3782.73  107.07
   0   0   5    0.31    0.47
   0   0  -5    0.02    0.33
   0   0  -6 1461.01   41.14
   0   0   7    0.34    0.49
   0   0  -7    0.90    0.36
   0   0   8   40.82    1.68
   0   0  -8   37.84    1.41
   0   0  -8   35.41    1.71
   0   0   9    0.82    0.75
   0   0  -9    0.26    0.47
   0   0  -9    1.15    0.81
   0   0  10   25.02    1.53
   0   0 -10   23.44    1.61
   0   0  11    0.07    0.86
   0   0 -11    0.47    0.99
   0   0 -12  550.56   16.20
   0   0 -12  553.04   16.78
   0   0  12  572.38   16.63
   0   0 -12  558.53   16.09
   0   0 -13    0.25    0.70
   0   0 -13    0.40    0.42
   0   0 -13    0.07    0.41
   0   0 -13    0.32    0.55
   0   0  13    1.66    0.92
   0   0 -14  611.04   17.45
   0   0 -14  623.29   17.61
   0   0  14  631.25   18.12
   0   0 -14  607.42   17.34
   0   0 -14  598.75   17.31
   0   0 -14  575.77   17.35
   0   0 -14  587.01   18.31
   0   0 -14  600.42   17.29
   0   0 -14  602.13   17.33
   0   0 -15   -0.17    0.50
   0   0 -15    0.31    0.50
   0   0 -15   -0.35    0.46
   0   0 -15    0.33    0.58
   0   0  15    0.20    0.98
   0   0 -15   -0.12    0.78
   0   0 -15    1.50    1.07
   0   0 -15    0.04    0.43
   0   0 -15    0.36    0.48
   0   0 -16  190.66    6.08
   0   0  16  193.97    6.86
   0   0 -16  187.47    5.98
   0   0 -16  203.49    5.99
   0   0 -16  201.95    6.18
   0   0 -16  199.82    6.37
   0   0 -16  178.86    7.03
   0   0 -16  195.84    6.02
   0   0 -16  198.44    6.06
   0   0 -17   -0.41    0.61
   0   0  17    0.48    0.97
   0   0 -17    0.08    0.50
   0   0 -17   -0.15    1.22
   0   0 -17   -0.39    0.61
   0   0 -17    0.51    0.83
   0   0 -17    0.46    0.50
   0   0 -17    1.16    0.57
   0   0 -17    0.33    0.55
   0   0 -18  432.48   12.83
   0   0 -18  434.88   12.80
   0   0 -18  435.02   13.02
   0   0 -18  443.57   12.89
   0   0 -18  445.88   12.93
   0   0 -18  427.84   12.96
   0   0 -18  449.61   13.30
   0   0 -18  437.48   14.29
   0   0 -19    0.05    0.54
   0   0 -19    0.43    0.52
   0   0 -19    0.72    0.72
   0   0 -19   -1.20    0.60
   0   0 -19    0.16    0.62
   0   0 -19   -0.40    0.73
   0   0 -19    0.24    0.92
   0   0 -19    0.17    1.36
   0   0 -20  204.39    6.42
   0   0 -20  205.84    6.39
   0   0 -20  198.62    6.21
   0   0 -20  199.26    6.17
   0   0 -20  206.18    7.73
   0   0 -20  193.86    6.27
   0   0 -21    0.05    0.56
   0   0 -21    0.31    0.60
   0   0 -21    0.53    0.50
   0   0 -21    0.52    1.30
   0   0 -21   -0.46    0.69
   0   0 -21   -0.83    0.88
   0   0 -22  616.02   20.06
   0   0 -22  640.84   18.73
   0   0 -22  643.92   18.64
   0   0 -22  650.83   18.72
   0   0 -23    0.09    0.54
   0   0 -23    0.05    0.57
   0   0 -23    0.12    0.48
   0   0 -24   85.73    2.84
   0   0 -24   86.27    2.93
   0   0 -24   83.43    2.89
   0   0 -24   87.92    2.93
   0   0 -24   82.14    2.92
   0   0 -25    0.60    0.68
   0   0 -25   -0.13    0.43
   0   0 -25    0.06    0.41
   0   0 -25   -0.10    0.45
   0   0 -25    0.05    0.38
   0   0 -26    1.53    0.34
   0   0 -26    0.64    0.39
   0   0 -26    1.40    0.42
   0   0 -26    1.39    0.66
   0   0 -27    0.02    0.36
   0   0 -27   -0.19    0.52
   0   0 -27    0.10    0.31
   0   0 -28   30.93    1.08
   0   1   0   50.37    1.49
   0   1  -1  202.02    5.79
   0   1  -2  536.95   15.18
   0  -1  -2  535.40   15.17
   0  -1  -3  157.88    4.58
   0   1  -3  153.76    4.55
   0  -1  -3  154.50    4.57
   0   1   3  153.47    4.56
   0   1  -4  159.57    4.68
   0  -1  -4  160.36    4.72
   0   1   4  159.21    4.71
   0  -1  -4  150.51    4.70
   0  -1  -5 2140.25   61.00
   0  -1  -5 2222.44   61.25
   0   1  -5 2190.24   61.17
   0  -1  -5 2215.11   61.25
   0  -1  -6  635.40   17.73
   0  -1  -6  605.63   17.43
   0   1  -6  628.72   17.62
   0  -1  -7 1090.47   31.19
   0   1  -7 1102.83   31.38
   0  -1  -7 1124.42   31.53
   0   1   7 1146.12   31.53
   0   1   8   99.20    3.29
   0  -1   8   96.47    3.27
   0  -1  -8   93.90    2.91
   0   1  -8   98.17    3.12
   0  -1  -8   99.29    3.31
   0  -1  -8   90.55    3.35
   0   1  -8   93.25    3.37
   0   1   9  595.37   16.18
   0  -1   9  564.83   16.16
   0  -1  -9  533.56   15.70
   0   1  -9  575.42   15.95
   0  -1  -9  526.25   16.23
   0   1  -9  538.83   16.25
   0   1 -10   36.85    2.02
   0  -1 -10   34.28    1.98
   0  -1  10   40.86    1.91
   0   1  10   40.07    1.94
   0  -1 -11   11.33    1.36
   0   1 -11   12.91    1.43
   0   1  11   13.79    1.22
   0  -1  11   15.97    1.28
   0  -1 -12   28.98    1.50
   0   1 -12   30.69    1.51
   0   1 -12   32.83    1.37
   0  -1  12   34.57    1.88
   0   1  12   35.00    1.86
   0   1  12   31.61    1.20
   0  -1 -12   31.49    1.94
   0   1 -12   34.40    2.01
   0  -1 -13   12.75    0.91
   0   1 -13   12.67    0.85
   0   1  13   11.14    1.22
   0  -1  13   12.89    1.27
   0   1 -13   14.24    0.85
   0   1 -13   11.65    1.04
   0  -1 -13   11.89    1.04
   0   1 -13   11.38    0.73
   0  -1 -13   13.47    0.79
   0   1 -13   12.89    0.79
   0  -1 -13   13.12    0.80
   0  -1 -14  111.09    3.65
   0  -1 -14  118.56    3.68
   0   1 -14  115.30    3.71
   0  -1 -14  112.85    3.83
   0   1 -14  115.39    3.80
   0   1 -14  114.95    3.97
   0  -1 -14  114.13    3.99
   0   1  14  124.19    4.45
   0  -1  14  121.70    4.47
   0  -1 -14  114.65    3.73
   0   1 -14  121.49    3.71
   0   1 -14  114.14    3.74
   0  -1 -14  118.03    3.72
   0  -1 -14  111.34    4.59
   0   1 -14  110.80    4.59
   0   1 -14  119.79    3.73
   0   1 -14  116.28    3.77
   0  -1 -14  114.26    3.76
   0  -1 -15  122.07    3.88
   0   1 -15  119.71    3.90
   0  -1 -15  118.14    3.88
   0  -1 -15  121.88    4.09
   0   1 -15  126.72    4.04
   0  -1 -15  130.05    4.29
   0   1 -15  122.84    4.25
   0  -1  15  127.32    4.71
   0  -1 -15  122.32    3.94
   0   1 -15  126.08    3.93
   0  -1 -15  118.70    3.94
   0   1 -15  122.79    3.96
   0  -1 -15  130.08    4.99
   0   1 -15  118.68    4.88
   0   1 -15  119.78    3.93
   0  -1 -15  125.24    4.01
   0   1 -15  120.23    3.98
   0  -1 -16   69.31    2.61
   0   1 -16   68.22    2.61
   0  -1 -16   70.79    2.56
   0  -1  16   78.39    3.39
   0   1 -16   69.16    2.52
   0  -1 -16   72.65    2.57
   0  -1 -16   72.06    2.56
   0   1 -16   71.98    2.58
   0   1 -16   71.19    2.53
   0  -1 -16   68.68    2.86
   0   1 -16   73.05    2.88
   0   1 -16   74.24    2.66
   0  -1 -16   72.43    2.72
   0   1 -16   72.48    2.54
   0  -1 -16   71.85    2.50
   0  -1 -16   72.18    2.50
   0  -1 -16   65.50    3.48
   0   1 -16   74.39    3.60
   0  -1 -17   34.53    1.56
   0  -1  17   34.61    2.27
   0  -1 -17   37.23    2.61
   0   1 -17   32.02    2.42
   0   1 -17   34.00    1.51
   0  -1 -17   34.20    1.48
   0  -1 -17   32.13    1.45
   0   1 -17   34.30    1.50
   0  -1 -17   37.12    1.92
   0   1 -17   35.01    1.87
   0   1 -17   32.49    1.59
   0  -1 -17   34.10    1.62
   0  -1 -17   36.28    1.57
   0  -1 -17   33.01    1.56
   0   1 -17   34.03    1.51
   0   1 -17   32.04    1.54
   0   1 -17   35.15    1.63
   0  -1 -17   35.19    1.70
   0  -1 -18   68.66    3.72
   0   1 -18   62.68    3.63
   0   1 -18   72.21    2.54
   0  -1 -18   68.81    2.49
   0   1 -18   68.09    2.55
   0  -1 -18   69.74    2.49
   0  -1 -18   72.19    2.98
   0   1 -18   70.69    2.94
   0   1 -18   72.33    2.67
   0  -1 -18   64.96    2.64
   0  -1 -18   69.68    2.57
   0   1 -18   71.35    2.61
   0   1 -18   67.70    2.55
   0   1 -18   72.03    2.68
   0  -1 -18   70.48    2.74
   0  -1 -19   12.53    0.98
   0   1 -19   12.05    0.91
   0   1 -19   14.18    1.00
   0   1 -19   10.01    1.77
   0  -1 -19   11.10    1.89
   0  -1 -19   11.24    0.85
   0   1 -19   12.64    0.90
   0   1 -19   10.06    0.92
   0  -1 -19   10.77    0.86
   0  -1 -19   12.80    1.33
   0   1 -19   12.56    1.29
   0  -1 -19   12.80    0.92
   0  -1 -19   11.85    1.10
   0   1 -19   13.45    1.08
   0  -1 -19   10.71    1.02
   0   1 -19   13.73    1.08
   0   1 -20   15.98    1.06
   0  -1 -20   16.63    1.09
   0   1 -20   16.37    1.10
   0   1 -20   12.52    1.89
   0  -1 -20   15.57    1.99
   0   1 -20   13.28    0.95
   0   1 -20   16.38    1.05
   0   1 -20   16.18    1.13
   0  -1 -20   18.26    1.19
   0  -1 -20   15.50    1.18
   0   1 -20   16.31    1.16
   0  -1 -20   17.26    1.04
   0   1 -21   40.48    1.75
   0   1 -21   38.05    1.69
   0  -1 -21   38.65    1.74
   0   1 -21   35.53    2.78
   0  -1 -21   34.98    2.78
   0   1 -21   40.24    1.70
   0   1 -21   36.86    1.80
   0  -1 -21   36.67    1.80
   0   1 -21   38.68    2.06
   0  -1 -21   39.26    2.12
   0  -1 -21   37.86    1.63
   0   1 -22    4.65    0.72
   0  -1 -22    2.96    0.71
   0  -1 -22    5.38    1.57
   0   1 -22    5.83    1.58
   0  -1 -22    6.09    0.77
   0   1 -22    4.67    0.70
   0   1 -22    5.23    0.79
   0  -1 -22    4.28    0.79
   0  -1 -23   83.07    2.77
   0   1 -23   83.42    2.82
   0   1 -23   82.25    2.79
   0   1 -23   75.62    2.77
   0   1 -23   82.16    2.87
   0  -1 -23   77.51    2.93
   0   1 -23   82.79    2.85
   0  -1 -23   81.67    2.88
   0   1 -24   52.92    1.95
   0  -1 -24   52.67    1.98
   0   1 -24   49.12    2.27
   0  -1 -24   48.89    2.28
   0   1 -24   52.52    1.89
   0   1 -24   46.58    1.84
   0  -1 -24   49.89    1.83
   0  -1 -24   52.85    1.98
   0   1 -24   49.52    1.90
   0  -1 -24   50.47    2.00
   0  -1 -24   50.48    1.96
   0   1 -25   21.35    1.03
   0  -1 -25   19.50    1.01
   0  -1 -25   19.77    0.90
   0   1 -25   18.81    1.26
   0  -1 -25   20.62    1.32
   0   1 -25   18.27    0.93
   0  -1 -25   21.38    1.05
   0   1 -25   21.64    1.01
   0   1 -25   19.19    1.01
   0  -1 -25   20.73    1.05
   0  -1 -26   17.00    0.84
   0  -1 -26   16.17    1.09
   0   1 -26   18.01    1.13
   0  -1 -26   16.82    0.82
   0   1 -26   15.00    0.80
   0   1 -26   16.12    0.76
   0  -1 -26   18.45    0.88
   0   1 -26   16.96    0.82
   0  -1 -27   21.45    0.89
   0   1 -27   20.00    0.82
   0  -1 -27   22.06    0.93
   0   1 -27   21.81    0.93
   0  -1 -28    0.15    0.23
   0   1 -28    0.57    0.25
   0   2   0  351.09    9.98
   0  -2  -1  218.66    6.08
   0   2  -1  203.32    5.92
   0  -2  -1  211.06    5.92
   0  -2  -2  358.14   10.35
   0   2  -2  367.36   10.38
   0  -2  -2  357.29   10.26
   0   2  -2  362.97   10.27
   0   2  -3  135.96    4.25
   0  -2  -3  146.35    4.26
   0  -2  -3  140.79    4.24
   0   2  -4 3285.81   92.46
   0  -2  -4 3353.63   92.47
   0  -2  -4 3237.41   92.44
   0  -2  -5 4048.76  116.64
   0  -2  -5 4210.36  116.66
   0   2  -5 4204.44  116.63
   0  -2  -6   40.42    1.58
   0  -2  -6   39.45    1.57
   0  -2  -6   37.44    1.16
   0   2  -6   40.45    1.54
   0   2  -6   37.43    1.57
   0  -2  -6   40.92    1.60
   0   2  -7   52.24    1.92
   0  -2  -7   49.71    1.52
   0  -2  -7   53.92    2.00
   0   2  -7   51.03    2.01
   0  -2  -7   55.73    2.06
   0   2  -8   20.19    1.08
   0  -2  -8   19.42    1.19
   0   2  -8   17.17    1.23
   0  -2  -8   19.12    1.22
   0  -2  -9 1644.94   45.47
   0   2  -9 1560.78   45.52
   0  -2  -9 1583.62   45.55
   0  -2  10  249.69    7.69
   0  -2 -10  249.74    7.69
   0  -2 -10  248.33    7.82
   0   2 -10  228.59    7.75
   0   2 -11  754.02   22.07
   0  -2 -11  761.62   22.09
   0  -2 -11  772.94   22.63
   0   2 -11  751.80   22.59
   0   2  11  775.34   21.83
   0  -2  11  809.30   22.52
   0  -2  12 1011.69   28.02
   0   2 -12  973.38   28.14
   0  -2 -12 1022.56   28.21
   0   2  12  930.19   27.23
   0   2 -12  984.82   27.37
   0  -2 -12  963.06   27.55
   0   2 -12  937.93   27.51
   0  -2 -13   87.05    2.94
   0   2 -13   88.00    2.92
   0   2  13   83.36    2.79
   0   2 -13   89.05    2.86
   0  -2 -13   89.35    2.91
   0  -2 -13   87.97    2.91
   0  -2  13   96.30    3.62
   0   2 -13   89.99    2.96
   0   2 -13   90.28    3.13
   0  -2 -13   84.69    3.14
   0   2 -13   88.84    2.95
   0   2 -13   87.06    2.91
   0   2 -14  167.86    5.30
   0  -2 -14  162.34    5.16
   0   2 -14  172.28    5.22
   0  -2 -14  167.18    5.27
   0  -2 -14  176.47    5.28
   0  -2 -14  166.29    5.29
   0   2 -14  173.17    5.30
   0   2 -14  177.60    5.32
   0  -2 -14  159.11    6.14
   0   2 -14  158.44    6.14
   0  -2 -14  177.14    5.56
   0   2 -14  176.61    5.54
   0  -2  14  182.58    6.07
   0   2 -14  168.07    5.23
   0   2 -14  172.65    5.26
   0  -2 -14  171.15    5.21
   0   2 -15    1.29    0.56
   0   2 -15    1.98    0.56
   0  -2 -15    1.61    0.48
   0  -2 -15    1.19    0.77
   0   2 -15    2.08    0.78
   0  -2 -15    1.37    0.46
   0  -2 -15    1.09    0.43
   0  -2 -15    1.86    0.44
   0   2 -15    3.23    0.59
   0  -2 -15    1.79    0.53
   0   2 -15    1.61    0.47
   0  -2 -15    1.71    0.54
   0   2 -15    1.07    0.55
   0  -2  15    1.49    1.02
   0   2 -15    1.61    0.57
   0  -2 -15    2.42    1.17
   0   2 -15    3.01    1.11
   0  -2 -15    1.58    0.67
   0   2 -15    2.24    0.63
   0  -2 -16    1.41    0.52
   0   2 -16    2.91    0.54
   0  -2 -16    3.85    0.62
   0   2 -16    3.28    0.64
   0  -2 -16    2.52    0.65
   0   2 -16    2.66    0.65
   0   2 -16    2.12    0.59
   0  -2 -16    4.03    0.78
   0   2 -16    2.46    1.20
   0  -2 -16    2.78    1.27
   0  -2 -16    2.39    0.88
   0   2 -16    3.60    0.88
   0   2 -16    3.38    0.63
   0  -2 -16    3.60    0.57
   0   2 -16    1.95    0.58
   0  -2  16    3.59    1.11
   0  -2 -17   45.88    1.84
   0  -2 -17   50.77    1.96
   0   2 -17   49.81    1.89
   0   2 -17   49.51    1.96
   0   2 -17   46.81    1.96
   0  -2 -17   44.59    1.97
   0   2 -17   48.02    1.98
   0  -2 -17   47.57    2.08
   0   2 -17   50.63    2.26
   0  -2 -17   47.68    2.28
   0   2 -17   42.43    2.78
   0  -2 -17   40.30    2.82
   0   2 -17   44.58    1.86
   0  -2  17   43.04    2.63
   0   2 -17   46.14    1.88
   0  -2 -17   50.05    1.87
   0  -2 -18  213.91    6.59
   0  -2 -18  207.72    6.69
   0  -2 -18  218.43    7.07
   0   2 -18  217.71    7.04
   0   2 -18  220.17    6.72
   0  -2 -18  216.66    6.70
   0   2 -18  221.31    6.64
   0  -2 -18  211.71    6.57
   0   2 -18  214.13    6.62
   0   2 -18  217.67    6.73
   0  -2 -18  213.67    6.74
   0   2 -18  215.66    7.95
   0  -2 -18  219.70    8.04
   0  -2 -18  214.70    6.87
   0   2 -18  215.31    6.71
   0   2 -19    1.20    0.62
   0   2 -19    0.99    1.36
   0  -2 -19    2.52    1.56
   0  -2 -19    1.93    0.66
   0  -2 -19    2.40    0.59
   0   2 -19    0.79    0.92
   0  -2 -19    0.89    0.99
   0  -2 -19    2.42    0.72
   0   2 -19    1.10    0.66
   0   2 -19    1.84    0.67
   0  -2 -19    2.36    0.71
   0   2 -19    2.08    0.60
   0   2 -19    1.93    0.61
   0  -2 -19    1.05    0.73
   0   2 -19    2.13    0.64
   0   2 -20  106.04    3.67
   0  -2 -20  109.92    3.86
   0  -2 -20  102.91    3.72
   0   2 -20  106.67    3.72
   0   2 -20  102.26    3.54
   0   2 -20  109.31    3.65
   0   2 -20  105.34    3.68
   0   2 -20  110.41    3.63
   0  -2 -20  106.24    3.69
   0   2 -20  105.84    4.91
   0  -2 -20  102.54    4.89
   0  -2 -20  109.39    3.57
   0  -2 -21  161.79    5.34
   0   2 -21  166.22    5.33
   0   2 -21  165.46    5.24
   0  -2 -21  161.66    5.15
   0  -2 -21  167.45    5.31
   0   2 -21  168.42    5.31
   0   2 -21  164.68    5.23
   0  -2 -21  161.89    6.64
   0   2 -21  153.76    6.47
   0  -2 -22   62.44    2.51
   0   2 -22   64.08    3.51
   0  -2 -22   60.58    3.51
   0   2 -23    1.03    0.55
   0  -2 -23    0.28    0.53
   0   2 -23    1.43    0.53
   0  -2 -23    1.78    0.62
   0  -2 -23    1.29    0.67
   0   2 -23    0.78    0.55
   0   2 -23    2.13    0.54
   0  -2 -23    1.26    0.61
   0   2 -24   75.15    2.66
   0  -2 -24   76.07    2.76
   0  -2 -24   77.59    2.72
   0   2 -24   80.27    2.66
   0   2 -24   78.16    2.62
   0  -2 -24   74.94    2.71
   0  -2 -24   78.66    3.03
   0   2 -24   78.88    3.02
   0   2 -24   76.33    2.63
   0   2 -25    0.34    0.40
   0  -2 -25    0.63    0.47
   0  -2 -25    0.62    0.71
   0   2 -25    0.17    0.64
   0   2 -25    0.86    0.42
   0   2 -25    1.23    0.45
   0  -2 -25    0.57    0.44
   0   2 -25    0.18    0.41
   0  -2 -25    0.71    0.50
   0  -2 -26   22.58    1.02
   0  -2 -26   23.75    1.05
   0   2 -26   25.38    1.29
   0  -2 -26   22.66    1.24
   0  -2 -26   24.15    1.06
   0   2 -26   24.11    0.96
   0  -2 -27    7.02    0.49
   0   2 -27    7.01    0.40
   0  -2 -27    8.00    0.52
   0  -2 -27    7.75    0.52
   0   2 -27    8.84    0.54
   0   3   0  507.88   14.46
   0   3  -1    7.41    0.49
   0   3  -2  958.03   27.45
   0  -3  -2  984.50   27.45
   0  -3  -2  995.74   27.66
   0   3  -3 1477.86   41.56
   0  -3  -3 1458.25   41.55
   0  -3  -3 1505.09   41.71
   0  -3  -4  310.10    9.12
   0  -3  -4  304.62    9.03
   0   3  -4  316.68    9.05
   0  -3  -4  313.47    9.14
   0  -3  -5 1077.34   30.51
   0  -3  -5 1103.48   30.53
   0   3  -5 1063.77   30.44
   0  -3  -5 1052.48   30.44
   0  -3  -6   78.14    2.69
   0  -3  -6   76.88    2.65
   0   3  -6   73.48    2.63
   0  -3  -7  512.26   14.70
   0   3  -7  496.84   14.68
   0  -3  -7  497.77   14.68
   0  -3  -8   75.97    2.77
   0   3  -8   68.41    2.74
   0  -3  -8   71.38    2.79
   0   3  -9    3.35    0.66
   0  -3  -9    3.63    0.71
   0  -3  -9    2.30    0.87
   0   3   9    2.68    0.42
   0   3  -9    2.64    0.91
   0  -3  -9    3.13    0.94
   0  -3 -10    1.66    0.83
   0  -3 -10    1.07    0.65
   0   3 -10    0.82    0.63
   0   3  10    0.47    0.39
   0   3 -10    0.93    0.86
   0  -3 -10    0.07    0.89
   0  -3 -11 1308.83   36.91
   0  -3 -11 1274.61   36.48
   0   3 -11 1279.39   36.45
   0   3  11 1283.48   36.22
   0   3 -11 1262.16   37.00
   0  -3 -11 1299.42   37.05
   0   3  12    0.93    0.40
   0  -3 -12    0.99    0.66
   0  -3 -12    1.81    0.91
   0   3 -12    0.63    0.66
   0   3 -12    1.36    0.54
   0  -3 -12    1.03    0.43
   0   3 -12    1.27    0.49
   0   3 -12    0.55    0.90
   0  -3 -12    0.19    0.88
   0  -3  12    1.16    0.83
   0   3 -13    1.72    0.51
   0   3 -13    1.21    0.41
   0  -3 -13    1.85    0.49
   0  -3 -13    1.20    0.46
   0   3 -13    2.20    0.54
   0   3 -13    1.05    0.49
   0  -3 -13    1.57    0.71
   0   3 -13    0.91    0.68
   0  -3 -13    1.24    0.40
   0  -3 -13    1.29    0.44
   0  -3 -13    1.57    0.44
   0   3 -13    1.61    0.54
   0  -3  13    2.02    0.88
   0  -3 -13    1.36    0.48
   0   3 -13    1.53    0.51
   0   3  13    1.70    0.41
   0   3 -14   63.52    2.26
   0   3 -14   62.61    2.17
   0  -3 -14   64.76    2.26
   0  -3 -14   59.63    2.17
   0   3 -14   58.44    2.24
   0   3 -14   60.73    2.21
   0   3 -14   63.29    2.49
   0  -3 -14   67.82    2.54
   0   3 -14   64.59    2.30
   0   3 -14   63.14    3.07
   0  -3 -14   57.70    2.98
   0  -3 -14   64.96    2.18
   0  -3 -14   62.80    2.20
   0  -3 -14   61.50    2.18
   0   3 -14   61.54    2.25
   0  -3 -14   61.06    2.25
   0   3 -14   58.98    2.22
   0   3  14   59.54    2.13
   0  -3  14   69.39    2.98
   0   3 -15   11.65    0.86
   0   3 -15   13.27    0.94
   0   3 -15   12.18    0.88
   0  -3 -15   11.47    0.79
   0   3 -15   14.17    0.91
   0  -3 -15   13.32    1.13
   0   3 -15   11.69    1.09
   0  -3 -15   14.31    1.63
   0   3 -15   12.34    1.52
   0  -3 -15   11.57    0.77
   0  -3  15    8.63    1.33
   0  -3 -15   12.52    0.82
   0  -3 -15   11.36    0.80
   0   3 -15   12.38    0.88
   0  -3 -15   12.89    0.90
   0  -3  15   13.22    0.93
   0  -3 -15   11.44    0.88
   0   3 -15   12.81    0.81
   0   3 -16   30.67    2.29
   0  -3 -16   31.42    2.37
   0  -3 -16   31.27    1.79
   0   3 -16   33.01    1.73
   0   3 -16   30.96    1.46
   0  -3 -16   32.12    1.39
   0  -3 -16   32.05    1.40
   0  -3  16   29.84    2.14
   0   3 -16   32.64    1.54
   0   3 -16   31.02    1.47
   0  -3 -16   32.36    1.64
   0  -3 -16   32.65    1.55
   0   3 -16   32.98    1.49
   0   3 -16   31.51    1.44
   0   3 -16   35.22    1.52
   0  -3 -16   31.17    1.49
   0   3 -16   31.50    1.41
   0   3 -17  221.34    6.98
   0  -3 -17  223.54    6.97
   0   3 -17  233.14    6.89
   0  -3 -17  216.08    7.14
   0   3 -17  231.51    6.96
   0   3 -17  217.70    7.25
   0  -3 -17  231.44    7.31
   0  -3 -17  221.44    6.99
   0   3 -17  227.97    6.99
   0  -3 -17  227.93    6.85
   0   3 -17  227.70    6.93
   0   3 -17  222.43    6.88
   0  -3 -17  232.13    8.22
   0   3 -17  227.62    8.15
   0   3 -18    2.54    0.69
   0  -3 -18    4.12    0.87
   0  -3 -18    3.98    0.74
   0   3 -18    5.60    0.78
   0   3 -18    4.78    0.65
   0   3 -18    3.44    0.96
   0  -3 -18    3.02    1.00
   0  -3 -18    4.63    1.37
   0   3 -18    2.64    1.42
   0  -3 -18    3.91    0.61
   0  -3 -18    4.14    0.74
   0   3 -18    4.02    0.75
   0   3 -18    3.40    0.69
   0  -3 -19  208.92    6.19
   0  -3 -19  199.91    6.36
   0  -3 -19  199.06    6.33
   0   3 -19  197.64    6.31
   0   3 -19  197.39    6.21
   0   3 -19  201.15    6.22
   0   3 -19  191.23    6.26
   0  -3 -19  201.44    6.50
   0  -3 -19  201.67    6.35
   0   3 -19  209.52    6.35
   0  -3 -19  193.83    7.55
   0   3 -19  191.74    7.52
   0   3 -20    8.18    0.84
   0   3 -20    5.55    1.45
   0  -3 -20    6.52    1.59
   0   3 -20    8.22    0.89
   0  -3 -20    9.30    0.92
   0   3 -20    8.05    0.77
   0  -3 -20    7.28    0.85
   0   3 -20    9.35    0.89
   0  -3 -20    6.13    0.95
   0  -3 -20    7.24    0.73
   0  -3 -20    8.08    1.14
   0   3 -20    9.13    0.81
   0  -3 -20    7.60    0.87
   0  -3 -21   18.81    1.20
   0   3 -21   17.61    1.19
   0  -3 -21   14.96    1.92
   0   3 -21   18.60    2.04
   0   3 -21   19.92    1.17
   0  -3 -21   19.04    1.21
   0   3 -21   20.09    1.10
   0   3 -21   19.01    1.16
   0   3 -21   19.54    1.16
   0   3 -22    3.84    0.67
   0  -3 -22    2.92    0.79
   0  -3 -22    2.82    1.31
   0   3 -22    5.19    1.39
   0  -3 -23    5.57    0.74
   0  -3 -23    6.26    1.00
   0   3 -23    5.51    0.91
   0   3 -23    6.37    0.70
   0  -3 -23    5.46    0.70
   0   3 -23    4.98    0.61
   0   3 -23    4.89    0.69
   0   3 -23    4.97    0.63
   0  -3 -23    5.33    0.80
   0   3 -24   26.73    1.17
   0  -3 -24   25.35    1.27
   0   3 -24   26.11    1.48
   0  -3 -24   25.15    1.50
   0   3 -24   28.12    1.22
   0  -3 -24   26.23    1.27
   0  -3 -24   26.73    1.33
   0   3 -24   25.02    1.18
   0   3 -25   70.15    2.33
   0  -3 -25   73.70    2.46
   0  -3 -25   68.01    2.47
   0  -3 -25   73.96    2.47
   0  -3 -25   70.24    2.65
   0   3 -25   70.90    2.64
   0   3 -25   72.06    2.37
   0   3 -25   69.14    2.36
   0   3 -26   -0.43    0.38
   0  -3 -26   -0.23    0.53
   0   3 -26   -0.15    0.52
   0  -3 -26    0.27    0.39
   0   3 -26   -0.02    0.32
   0  -3 -26    0.27    0.41
   0  -3 -26   -0.12    0.39
   0  -3 -26    0.05    0.37
   0   3 -26    0.03    0.36
   0   3 -27   29.34    1.03
   0  -3 -27   30.21    1.07
   0  -3 -27   29.40    1.05
   0   4   0  257.62    7.54
   0   4  -1    7.65    0.53
   0   4   1    7.54    0.55
   0  -4  -2    7.59    0.71
   0  -4  -3  349.66    9.88
   0   4  -3  337.13    9.89
   0  -4  -3  356.06   10.19
   0   4  -4  121.27    3.87
   0  -4  -4  131.23    3.89
   0  -4  -4  130.63    4.12
   0   4  -5  319.40    9.47
   0  -4  -5  323.20    9.48
   0  -4  -5  329.70    9.65
   0   4  -6   78.70    2.79
   0  -4  -6   79.67    2.79
   0  -4  -6   83.91    2.93
   0  -4  -7  275.53    8.39
   0   4  -7  273.36    8.27
   0  -4  -7  270.50    8.28
   0   4   8    1.39    0.39
   0  -4  -8    1.61    0.87
   0  -4  -8    1.81    0.86
   0   4  -8    1.50    0.82
   0   4   9   59.64    1.99
   0   4  -9   60.44    2.13
   0  -4  -9   60.84    2.55
   0  -4  -9   60.39    2.17
   0   4  -9   56.25    2.46
   0  -4  -9   62.18    2.53
   0   4  10   34.69    1.31
   0  -4 -10   33.18    1.86
   0   4 -10   34.42    1.84
   0   4 -10   35.24    1.47
   0  -4 -10   34.00    1.82
   0  -4 -10   34.07    1.51
   0   4 -11   45.37    1.93
   0  -4 -11   53.99    2.40
   0  -4 -11   54.90    2.03
   0  -4 -11   52.09    1.84
   0   4 -11   49.18    1.78
   0   4  11   48.86    1.74
   0   4 -11   47.87    2.38
   0  -4 -11   52.67    2.47
   0  -4 -11   46.06    1.80
   0  -4 -12   28.44    1.75
   0  -4 -12   29.27    1.45
   0   4 -12   28.34    1.40
   0   4 -12   27.57    1.20
   0   4  12   29.25    1.18
   0  -4 -12   28.99    1.25
   0   4 -12   29.22    1.17
   0  -4 -12   27.87    1.24
   0  -4 -12   28.21    1.27
   0   4 -12   27.99    1.31
   0   4 -12   26.84    1.20
   0  -4 -12   27.83    1.22
   0   4 -13  209.19    6.34
   0   4 -13  205.86    6.24
   0   4 -13  204.22    6.28
   0   4 -13  204.03    6.45
   0  -4 -13  209.09    6.51
   0  -4 -13  211.44    7.02
   0  -4 -13  215.47    6.29
   0  -4  13  213.35    7.05
   0   4 -13  191.21    7.03
   0  -4 -13  197.59    7.08
   0  -4 -13  202.65    6.17
   0   4  13  205.01    6.19
   0  -4 -13  205.37    6.27
   0   4 -13  205.35    6.25
   0  -4 -13  211.90    6.30
   0   4 -13  208.09    6.19
   0   4  13  206.90    6.30
   0  -4 -13  204.95    6.29
   0   4 -14    3.35    0.56
   0  -4 -14    2.87    0.59
   0   4 -14    3.11    0.54
   0   4 -14    2.63    0.74
   0  -4 -14    2.82    0.79
   0   4 -14    4.29    0.66
   0   4 -14    3.39    0.62
   0   4 -14    2.68    0.55
   0  -4  14    2.78    0.99
   0  -4 -14    3.69    1.19
   0   4 -14    2.65    1.03
   0  -4 -14    3.35    0.50
   0   4  14    3.59    0.50
   0  -4 -14    3.56    0.58
   0  -4 -14    3.39    0.58
   0   4 -14    2.65    0.63
   0  -4 -14    2.45    0.56
   0   4 -14    3.43    0.51
   0   4  14    3.60    0.63
   0   4 -15    2.56    0.66
   0  -4 -15    1.79    0.83
   0   4 -15    2.07    0.76
   0   4 -15    2.20    0.54
   0   4 -15    2.36    0.59
   0   4 -15    2.11    0.55
   0  -4  15    1.39    1.06
   0   4 -15    2.65    1.10
   0  -4 -15    4.16    1.31
   0  -4 -15    2.90    0.51
   0   4  15    2.47    0.61
   0  -4 -15    3.00    0.59
   0   4 -15    2.62    0.68
   0   4 -15    1.84    0.57
   0  -4 -15    2.68    0.60
   0   4 -15    3.03    0.50
   0  -4 -15    1.30    0.54
   0  -4 -16   63.29    2.25
   0   4 -16   60.59    2.37
   0  -4 -16   68.88    2.73
   0   4 -16   66.64    2.63
   0  -4 -16   61.02    2.38
   0   4 -16   63.43    2.36
   0  -4 -16   67.41    2.43
   0   4 -16   60.32    2.27
   0   4 -16   63.48    2.42
   0   4 -16   63.86    2.39
   0  -4 -16   61.31    2.34
   0  -4  16   61.93    3.20
   0  -4 -16   65.39    3.39
   0   4 -16   65.97    3.34
   0  -4  16   63.49    2.42
   0   4 -17    3.83    0.70
   0  -4 -17    3.86    0.58
   0  -4 -17    5.03    0.63
   0   4 -17    4.24    0.78
   0  -4 -17    3.90    0.72
   0   4 -17    4.08    0.60
   0   4 -17    4.21    0.72
   0   4 -17    3.87    0.70
   0  -4 -17    4.26    0.92
   0   4 -17    3.41    0.97
   0  -4 -17    2.70    0.98
   0   4 -17    2.03    1.32
   0  -4 -17    3.15    1.26
   0   4 -17    3.02    0.69
   0  -4 -17    3.75    0.69
   0   4 -18   36.28    1.62
   0  -4 -18   36.15    1.67
   0   4 -18   35.57    1.61
   0  -4 -18   36.13    1.55
   0   4 -18   33.20    1.50
   0  -4 -18   36.96    1.67
   0   4 -18   35.21    1.65
   0  -4 -18   35.77    1.96
   0   4 -18   33.30    1.86
   0   4 -18   32.61    2.49
   0  -4 -18   32.27    2.58
   0   4 -18   33.43    1.59
   0  -4 -18   31.79    1.82
   0  -4 -19   23.52    1.34
   0   4 -19   24.11    1.19
   0   4 -19   22.75    1.30
   0  -4 -19   26.44    1.57
   0   4 -19   22.43    1.26
   0   4 -19   21.92    1.25
   0  -4 -19   23.51    1.33
   0  -4 -19   21.13    2.19
   0   4 -19   19.84    2.02
   0   4 -19   21.81    1.20
   0  -4 -20    2.12    0.63
   0   4 -20    2.09    0.64
   0   4 -20    3.23    0.70
   0   4 -20    2.31    0.56
   0  -4 -20    3.04    0.69
   0   4 -20    1.85    1.32
   0  -4 -20    1.12    1.27
   0   4 -20    2.69    0.74
   0  -4 -20    2.15    0.71
   0   4 -20    2.11    0.60
   0  -4 -21  207.88    6.63
   0   4 -21  208.69    7.60
   0  -4 -21  187.80    7.51
   0   4 -21  210.39    6.44
   0  -4 -21  204.78    6.44
   0  -4 -22   12.66    0.95
   0  -4 -22   11.57    0.98
   0   4 -22   13.39    1.18
   0  -4 -22   10.38    1.10
   0   4 -22   10.92    0.87
   0  -4 -22   12.80    1.08
   0  -4 -22   11.82    0.94
   0   4 -22   11.21    0.80
   0   4 -22   12.20    0.91
   0  -4 -23    4.98    0.69
   0   4 -23    3.84    0.58
   0   4 -23    4.47    0.82
   0  -4 -23    4.34    0.83
   0  -4 -23    3.08    0.71
   0   4 -23    5.06    0.66
   0   4 -23    4.01    0.52
   0  -4 -23    4.60    0.72
   0  -4 -24  123.56    3.94
   0   4 -24  113.08    4.04
   0  -4 -24  117.66    4.07
   0   4 -24  122.50    3.85
   0  -4 -24  120.64    3.98
   0  -4 -24  129.79    3.92
   0   4 -24  119.16    3.75
   0  -4 -25    8.67    0.71
   0  -4 -25    6.73    0.55
   0   4 -25    7.36    0.58
   0   4 -25    8.17    0.59
   0   4 -25    7.21    0.58
   0  -4 -25    6.12    0.61
   0   4 -25    6.14    0.58
   0   4 -25    6.66    0.74
   0  -4 -25    5.46    0.71
   0  -4 -25    8.61    0.68
   0  -4 -26    2.09    0.42
   0   4 -26    2.17    0.36
   0   4 -26    2.24    0.37
   0  -4 -26    1.93    0.34
   0  -4 -26    1.83    0.42
   0  -4 -26    1.80    0.43
   0  -4 -27   20.94    0.82
   0   5   0  231.39    6.90
   0   5   1   59.98    2.08
   0  -5  -1   55.69    2.21
   0  -5  -2    7.65    0.84
   0   5   2    9.58    0.73
   0  -5  -3  200.67    6.25
   0   5  -4  226.04    6.77
   0  -5  -4  252.41    7.23
   0   5  -5   28.00    1.21
   0  -5  -5   26.30    1.19
   0  -5  -5   30.41    1.55
   0  -5  -6  149.73    4.91
   0   5  -6  162.27    4.95
   0  -5  -6  165.44    5.21
   0   5  -7  124.37    4.06
   0  -5  -7  119.37    4.05
   0  -5  -7  124.33    4.25
   0  -5  -8  187.08    6.06
   0  -5  -8  186.51    5.93
   0   5  -8  181.52    5.89
   0  -5  -9    1.98    0.78
   0   5  -9    3.04    0.83
   0   5   9    4.62    0.50
   0   5  -9    2.72    0.58
   0  -5  -9    3.12    0.60
   0  -5  -9    3.53    0.93
   0  -5 -10   50.00    1.82
   0  -5 -10   50.06    1.89
   0  -5 -10   45.96    1.90
   0   5 -10   50.63    1.91
   0  -5 -10   56.37    2.43
   0   5  10   52.15    1.81
   0   5 -10   51.00    2.31
   0  -5 -10   49.99    2.32
   0   5 -10   52.17    1.82
   0   5 -10   49.70    1.77
   0  -5 -10   52.25    1.90
   0   5 -11  148.47    4.39
   0  -5 -11  137.37    4.39
   0   5  11  135.67    4.29
   0   5  11  134.22    4.39
   0  -5 -11  141.79    4.42
   0   5 -11  138.04    4.43
   0  -5 -11  137.50    4.48
   0   5 -11  138.86    4.44
   0  -5 -11  142.73    4.99
   0   5 -11  143.30    5.00
   0  -5 -11  137.89    4.98
   0  -5 -11  138.18    4.34
   0   5 -11  137.62    4.32
   0   5 -11  142.24    4.29
   0   5 -12    5.74    0.60
   0  -5 -12    6.08    0.52
   0   5  12    7.81    0.75
   0  -5 -12    5.34    0.65
   0  -5 -12    5.11    0.64
   0   5 -12    4.79    0.48
   0  -5 -12    5.21    0.62
   0   5 -12    5.94    0.58
   0  -5 -12    5.28    0.58
   0  -5 -12    6.61    0.65
   0   5 -12    5.80    0.70
   0  -5 -12    6.69    0.80
   0  -5 -12    4.90    1.09
   0   5  12    6.46    0.58
   0  -5 -13   42.72    1.72
   0  -5 -13   40.81    1.63
   0   5 -13   41.73    1.61
   0   5  13   39.90    1.59
   0   5  13   43.73    1.74
   0  -5 -13   42.13    1.73
   0  -5 -13   42.85    1.68
   0   5 -13   40.07    1.55
   0   5 -13   39.39    1.63
   0  -5 -13   40.82    1.86
   0   5 -13   40.19    1.81
   0  -5 -13   42.17    2.35
   0   5 -13   39.23    2.30
   0   5 -13   38.43    1.71
   0  -5 -14  120.28    4.73
   0   5 -14  116.90    4.68
   0  -5 -14  118.42    3.88
   0  -5  14  122.29    4.68
   0   5  14  117.04    3.75
   0   5  14  117.86    3.87
   0  -5 -14  115.84    3.84
   0   5 -14  108.97    3.69
   0   5 -14  116.92    3.80
   0  -5 -14  118.89    4.08
   0   5 -14  116.24    4.01
   0  -5 -14  118.37    3.82
   0   5 -14  120.14    3.80
   0   5 -14  117.85    3.90
   0   5 -15   71.28    2.65
   0  -5 -15   69.73    2.62
   0  -5  15   70.99    3.39
   0   5 -15   73.02    3.47
   0  -5 -15   68.44    3.48
   0  -5 -15   72.40    2.61
   0   5 -15   75.98    2.61
   0   5  15   72.53    2.53
   0   5 -15   73.44    2.51
   0  -5 -15   71.21    2.65
   0   5 -15   72.94    2.72
   0  -5 -15   74.50    2.89
   0   5 -15   72.39    2.80
   0   5 -15   71.92    2.69
   0   5  15   74.15    2.66
   0   5 -15   74.30    2.61
   0  -5 -16   -0.07    0.90
   0   5 -16    0.32    0.81
   0   5 -16    1.26    0.45
   0  -5 -16    1.14    0.61
   0  -5 -16    0.84    0.57
   0   5 -16    1.16    0.56
   0   5 -16    0.57    0.65
   0   5 -16    0.84    0.63
   0  -5 -16    1.38    1.20
   0   5 -16   -0.13    1.12
   0  -5 -16    0.29    0.58
   0  -5 -16    1.15    0.61
   0   5 -16    1.59    0.67
   0   5 -17   54.90    2.17
   0  -5  17   50.80    2.15
   0   5 -17   50.16    1.96
   0   5 -17   52.19    2.11
   0  -5 -17   57.00    2.19
   0   5 -17   51.66    2.07
   0  -5 -17   54.09    2.12
   0  -5 -17   52.53    2.10
   0  -5 -17   53.05    3.10
   0   5 -17   47.49    2.94
   0  -5 -18    2.47    0.86
   0   5 -18    1.13    0.61
   0  -5 -18    1.25    0.61
   0   5 -18    0.62    0.59
   0  -5 -18   -0.60    1.28
   0   5 -18   -0.86    1.31
   0  -5 -18    1.12    0.68
   0   5 -18    0.78    0.64
   0   5 -18    0.97    0.48
   0   5 -19    3.89    0.65
   0   5 -19    3.94    0.77
   0   5 -19    3.82    0.58
   0  -5 -19    3.03    0.71
   0  -5 -19    3.29    1.37
   0   5 -19    2.45    1.19
   0  -5 -20   32.07    1.75
   0   5 -20   34.29    1.58
   0   5 -20   31.23    1.57
   0  -5 -20   34.87    1.73
   0  -5 -20   35.14    1.61
   0   5 -21    0.25    0.41
   0  -5 -21    1.28    0.77
   0  -5 -21   -0.05    0.64
   0   5 -21   -0.51    0.76
   0  -5 -21    0.66    0.79
   0   5 -21    0.32    0.49
   0  -5 -22   35.73    1.57
   0   5 -22   33.26    1.52
   0   5 -22   33.79    1.53
   0   5 -22   30.26    1.65
   0  -5 -22   31.67    1.68
   0   5 -22   36.62    1.54
   0   5 -22   33.23    1.36
   0  -5 -22   35.79    1.59
   0  -5 -22   36.67    1.61
   0  -5 -22   34.69    1.71
   0  -5 -23   48.09    2.01
   0   5 -23   52.34    1.88
   0  -5 -23   52.23    1.96
   0  -5 -23   44.75    1.98
   0   5 -23   46.79    1.97
   0   5 -23   46.20    1.81
   0  -5 -23   51.84    1.90
   0  -5 -23   43.84    1.83
   0  -5 -23   47.33    1.77
   0   5 -23   49.83    1.87
   0  -5 -24    0.04    0.50
   0   5 -24    0.87    0.55
   0   5 -24    1.36    0.46
   0  -5 -24    1.08    0.54
   0  -5 -24    1.19    0.40
   0  -5 -24    1.45    0.49
   0  -5 -25    1.35    0.42
   0  -5 -25    0.71    0.45
   0  -5 -25    0.65    0.45
   0   5 -25    0.54    0.36
   0   5 -25   -0.02    0.35
   0   5 -26    2.89    0.34
   0  -5 -26    2.64    0.40
   0   6   0   31.25    1.41
   0  -6  -1   75.47    2.88
   0   6   1   72.40    2.60
   0  -6  -2  138.73    4.57
   0   6   2  133.12    4.35
   0  -6  -3  200.73    6.42
   0  -6  -4  392.07   11.79
   0  -6  -5   64.34    2.65
   0  -6  -6   54.49    2.40
   0  -6  -7  223.34    6.74
   0  -6  -7  232.02    7.27
   0  -6  -7  222.43    6.74
   0  -6  -8  128.86    4.17
   0  -6  -8  131.94    4.18
   0  -6  -8  138.81    4.72
   0   6   9  102.80    3.40
   0  -6  -9  100.51    3.27
   0  -6  -9  101.87    3.89
   0   6  -9  103.04    3.24
   0  -6  -9  105.84    3.41
   0  -6  -9  102.89    3.39
   0   6  -9  100.83    3.35
   0   6   9  102.61    3.28
   0   6  10   14.25    0.84
   0  -6 -10   15.98    0.96
   0   6 -10   15.76    0.94
   0  -6 -10   14.11    0.84
   0  -6 -10   15.08    1.38
   0   6 -10   16.07    0.82
   0  -6 -10   14.29    0.94
   0   6 -10   14.17    0.86
   0   6  10   14.17    0.94
   0  -6 -11    6.21    0.71
   0  -6 -11    4.21    0.68
   0  -6 -11    4.02    0.55
   0  -6 -11    4.25    0.66
   0   6  11    3.49    0.54
   0   6 -11    4.45    0.61
   0   6 -11    4.36    0.67
   0   6  11    4.75    0.69
   0   6  12   30.71    1.46
   0   6  12   32.13    1.36
   0  -6 -12   32.94    1.49
   0  -6 -12   31.90    1.41
   0   6 -12   30.83    1.42
   0  -6 -12   33.74    1.49
   0  -6 -13    4.40    0.65
   0   6 -13    6.95    0.78
   0  -6 -13    5.18    0.72
   0   6  13    6.05    0.76
   0   6  13    5.72    0.65
   0  -6 -13    5.75    0.72
   0  -6  14   10.09    1.27
   0   6  14    7.98    0.72
   0  -6 -14    9.61    0.85
   0   6  14    8.02    0.86
   0  -6 -14    7.27    0.76
   0   6 -14    7.53    0.87
   0  -6 -15   11.86    0.92
   0   6 -15   11.94    0.98
   0   6  15   11.08    0.83
   0   6 -15   13.04    1.06
   0  -6 -15   11.11    0.96
   0   6  15    9.44    0.91
   0   6 -16   13.36    1.02
   0  -6 -16   12.75    1.01
   0   6 -16   12.50    1.11
   0   6 -16   13.38    1.03
   0  -6 -17  271.27    8.00
   0   6 -17  258.59    7.96
   0   6 -17  262.24    7.99
   0  -6  17  250.49    8.02
   0   6 -18   56.95    2.26
   0  -6 -18   56.72    2.50
   0   6 -18   54.49    2.21
   0   6 -18   56.84    2.26
   0  -6 -18   58.62    2.28
   0   6 -19   94.97    3.20
   0  -6 -19   90.85    3.23
   0   6 -19   89.33    3.22
   0   6 -20   15.93    0.98
   0  -6 -20   16.47    1.25
   0  -6 -21    8.99    0.94
   0   6 -21   11.49    0.86
   0  -6 -21   12.98    1.08
   0  -6 -21   11.23    0.96
   0  -6 -21   11.09    0.87
   0   6 -21   11.91    0.80
   0   6 -21   11.18    0.89
   0  -6 -22    2.94    0.59
   0   6 -22    1.92    0.52
   0  -6 -22    3.23    0.71
   0   6 -22    2.73    0.57
   0  -6 -22    2.00    0.59
   0   6 -22    2.42    0.46
   0  -6 -22    2.70    0.64
   0  -6 -23    1.68    0.55
   0  -6 -23    1.14    0.62
   0  -6 -23    1.69    0.57
   0   6 -23    1.07    0.49
   0  -6 -23    2.28    0.52
   0   6 -23    0.55    0.48
   0  -6 -24   17.50    0.92
   0   6 -24   17.99    0.88
   0  -6 -24   16.08    0.95
   0  -6 -24   17.94    0.88
   0   6 -25   14.82    0.70
   0  -6 -25   14.64    0.76
   0  -6 -25   13.12    0.78
   0  -6 -26    3.04    0.31
   0  -7   0    0.70    0.87
   0   7   1   40.30    1.74
   0  -7  -1   36.93    1.94
   0   7   2   26.55    1.35
   0  -7  -2   26.89    1.61
   0  -7  -3   11.45    1.16
   0   7   3   12.60    0.96
   0   7  -3   11.51    0.84
   0  -7  -4    8.06    1.09
   0   7  -4    8.48    0.78
   0   7   4    7.33    0.79
   0  -7   4    8.04    0.76
   0  -7   4    8.59    0.80
   0  -7  -5    2.39    0.85
   0   7   5    1.54    0.61
   0   7  -5    2.74    0.62
   0  -7   5    1.65    0.63
   0  -7   6   18.24    1.04
   0  -7  -6   17.18    1.04
   0  -7  -6   20.41    1.46
   0   7  -6   18.07    1.08
   0   7   6   18.37    1.22
   0  -7  -7    2.02    0.82
   0  -7  -7    2.27    0.58
   0  -7   7    3.37    0.63
   0  -7  -7    2.86    0.60
   0  -7  -8   46.54    1.84
   0  -7   8   46.36    1.88
   0  -7  -8   46.01    2.35
   0   7  -8   46.66    1.81
   0  -7  -8   44.66    1.71
   0  -7  -8   48.22    1.89
   0   7  -8   50.83    1.86
   0   7   9   58.96    2.10
   0   7  -9   56.93    2.17
   0  -7   9   58.53    2.20
   0  -7  -9   60.21    2.75
   0  -7  -9   56.42    2.07
   0  -7  -9   62.05    2.26
   0   7  -9   57.60    2.16
   0   7  10  122.60    4.01
   0  -7 -10  120.84    4.13
   0   7 -10  133.32    4.11
   0  -7 -10  122.17    3.99
   0  -7 -10  129.04    4.22
   0   7 -10  128.32    4.09
   0   7 -11   10.42    0.79
   0  -7 -11   10.25    0.90
   0   7  11   10.83    0.79
   0  -7 -11   10.17    1.32
   0  -7 -11    9.80    0.76
   0  -7 -11    9.74    0.90
   0   7 -11    9.69    0.86
   0   7  12   59.70    2.27
   0  -7 -12   66.76    2.48
   0  -7 -12   62.36    2.30
   0  -7 -12   63.56    2.45
   0   7 -12   63.94    2.35
   0  -7 -12   60.84    3.00
   0  -7 -13  186.97    5.92
   0  -7 -13  201.02    6.08
   0  -7 -13  184.83    6.72
   0   7  13  188.21    5.89
   0  -7 -14  102.96    3.48
   0  -7 -14   99.65    3.39
   0   7  14   94.88    3.30
   0  -7 -14  100.78    4.23
   0   7 -14   97.80    3.45
   0  -7 -15   18.81    1.13
   0   7 -15   17.50    1.18
   0   7  15   17.91    1.04
   0   7 -16  321.89    9.89
   0   7 -16  327.37   10.00
   0   7 -16  333.50    9.92
   0  -7 -16  333.46    9.89
   0   7 -17   13.76    1.02
   0   7 -17   11.96    0.95
   0  -7 -17   11.38    1.01
   0  -7 -17   12.02    0.97
   0   7 -18    0.93    0.58
   0  -7 -18    1.23    0.60
   0  -7 -18    0.70    0.78
   0   7 -18    0.24    0.56
   0  -7 -18    0.71    0.68
   0   7 -18    0.77    0.59
   0  -7 -19    1.80    0.84
   0   7 -19    0.09    0.57
   0   7 -20   40.89    1.69
   0  -7 -20   39.45    1.89
   0   7 -20   40.64    1.73
   0   7 -20   37.25    1.60
   0  -7 -20   40.57    1.86
   0  -7 -20   42.70    1.72
   0  -7 -20   40.78    1.74
   0   7 -21   55.72    2.03
   0  -7 -21   57.98    2.25
   0   7 -21   52.76    2.04
   0   7 -21   50.23    1.91
   0  -7 -21   53.02    2.16
   0  -7 -21   53.69    2.02
   0  -7 -21   55.88    2.09
   0   7 -22    7.92    0.65
   0  -7 -22    7.42    0.83
   0   7 -22    8.32    0.69
   0   7 -22    6.24    0.53
   0  -7 -22    7.46    0.75
   0  -7 -22    8.34    0.67
   0  -7 -22    8.17    0.72
   0  -7 -23   37.15    1.59
   0  -7 -23   38.52    1.50
   0  -7 -23   36.54    1.50
   0   7 -23   38.12    1.45
   0   7 -23   41.08    1.49
   0   7 -24   67.50    2.11
   0  -7 -24   66.69    2.21
   0  -7 -24   64.93    2.12
   0  -7 -25   36.98    1.30
   0   7 -25   39.68    1.28
   0  -8   0  135.70    5.01
   0   8   0  142.12    4.56
   0  -8   0  147.14    4.60
   0  -8   0  137.75    4.62
   0  -8   1    0.86    0.63
   0  -8  -1    1.10    0.62
   0  -8   1    1.24    0.68
   0  -8  -1    1.48    0.66
   0   8  -1    0.96    0.58
   0  -8  -1    1.35    0.85
   0  -8   1    0.95    0.83
   0  -8  -2   80.36    3.35
   0   8  -2   80.50    2.93
   0  -8  -2   84.64    2.98
   0   8   2   82.08    3.09
   0  -8   2   85.17    2.99
   0  -8   2   83.00    2.99
   0  -8  -2   87.62    3.01
   0   8   3   15.61    1.12
   0  -8  -3   15.38    1.03
   0  -8   3   17.56    1.08
   0   8  -3   16.06    1.04
   0  -8  -3   13.10    1.30
   0  -8  -3   15.50    1.06
   0  -8   3   16.96    1.11
   0  -8  -4    4.58    0.75
   0   8   4    3.71    0.69
   0  -8   4    3.58    0.70
   0  -8   4    3.44    0.73
   0  -8  -4    4.47    0.71
   0   8  -4    3.02    0.64
   0  -8  -4    4.04    0.97
   0  -8  -5  747.62   22.36
   0  -8  -5  742.02   21.84
   0  -8   5  772.85   21.87
   0   8  -5  734.72   21.84
   0   8   5  773.96   22.11
   0  -8  -5  771.89   21.87
   0  -8  -6   19.08    1.48
   0  -8   6   15.71    1.12
   0  -8  -6   19.84    1.14
   0  -8  -6   15.00    1.07
   0   8   6   15.28    1.21
   0  -8   7  190.15    5.88
   0  -8  -7  182.80    5.82
   0   8   7  182.52    6.14
   0  -8   8    2.63    0.71
   0  -8  -8    2.60    0.67
   0   8  -8    4.40    0.67
   0   8   8    3.61    0.82
   0  -8  -9    6.98    1.19
   0   8   9    5.51    0.65
   0  -8  -9    5.63    0.74
   0  -8   9    5.49    0.78
   0   8   9    6.85    0.99
   0   8  -9    6.15    0.73
   0  -8  -9    7.40    0.90
   0  -8 -10   26.26    1.84
   0  -8 -10   23.77    1.20
   0  -8 -10   30.82    1.54
   0   8  10   27.38    1.30
   0  -8  10   28.04    1.42
   0   8  10   27.66    1.73
   0   8 -10   26.40    1.36
   0  -8 -11    0.67    1.00
   0   8  11    1.00    0.53
   0  -8 -11   -0.24    0.76
   0  -8 -11    0.28    0.50
   0  -8 -11    0.04    0.54
   0   8 -11    0.44    0.54
   0   8  12  116.17    3.86
   0  -8 -12  119.03    3.99
   0   8 -12  123.98    3.95
   0  -8 -12  119.82    4.08
   0  -8 -12  110.42    3.81
   0  -8 -12  117.77    4.66
   0  -8 -12  114.63    3.87
   0   8  13   17.10    1.08
   0  -8 -13   18.95    1.21
   0  -8 -13   19.77    1.16
   0  -8 -13   18.78    1.73
   0  -8 -13   16.99    1.07
   0  -8 -13   18.85    1.27
   0   8 -14   38.43    1.82
   0  -8 -14   43.19    1.95
   0  -8 -14   43.31    1.79
   0  -8 -14   42.17    1.84
   0   8 -15  112.50    3.90
   0   8  15  103.66    3.60
   0   8 -15  108.74    3.73
   0  -8 -15  113.60    3.68
   0  -8 -15  105.66    3.70
   0   8 -16  175.71    5.58
   0  -8 -16  176.69    5.52
   0  -8 -16  176.85    5.58
   0   8 -16  169.37    5.55
   0   8 -17   17.08    1.22
   0  -8 -18   29.94    1.41
   0   8 -18   30.62    1.52
   0  -8 -18   29.89    1.66
   0   8 -18   30.56    1.43
   0  -8 -18   32.16    1.50
   0  -8  18   29.75    1.50
   0   8 -18   32.66    1.47
   0  -8 -19    1.59    0.73
   0   8 -19    1.15    0.52
   0  -8  19    2.89    0.64
   0   8 -19    2.87    0.59
   0  -8 -19    1.71    0.62
   0   8 -19    2.11    0.59
   0  -8 -20    1.38    0.67
   0  -8 -20    0.16    0.67
   0   8 -20    0.23    0.45
   0   8 -20    0.75    0.46
   0   8 -20    0.40    0.53
   0  -8 -20    0.16    0.53
   0  -8 -21    3.84    0.70
   0  -8 -21    4.72    0.71
   0  -8 -21    3.59    0.56
   0   8 -21    5.08    0.61
   0   8 -21    3.82    0.48
   0   8 -21    4.56    0.56
   0  -8 -22   25.62    1.23
   0  -8 -22   24.65    1.09
   0  -8 -22   22.88    1.16
   0   8 -22   25.00    1.09
   0   8 -22   25.27    1.06
   0  -8 -23   11.76    0.74
   0   8 -23   11.36    0.65
   0  -8 -23   11.00    0.67
   0  -8 -23   10.05    0.61
   0  -8 -23   10.80    0.67
   0   8 -23   11.59    0.62
   0   8 -24   26.73    0.99
   0   8 -24   29.40    1.01
   0  -9   0    7.31    0.94
   0  -9   0    6.56    0.86
   0   9   0    6.77    0.83
   0  -9   1    1.01    0.73
   0  -9  -1    1.23    0.79
   0  -9  -1    0.17    0.65
   0  -9   1    0.57    0.66
   0   9   1    0.59    0.66
   0   9  -1    0.65    0.61
   0  -9   2  109.20    3.74
   0  -9  -2  109.12    3.73
   0   9  -2  105.30    3.66
   0  -9  -2  108.08    3.71
   0  -9   2   95.72    3.65
   0  -9   3    1.65    0.66
   0  -9   3    1.43    0.75
   0  -9  -3    2.22    0.80
   0   9  -3    1.72    0.69
   0  -9   3    2.60    0.76
   0  -9  -3    1.95    0.79
   0  -9   4   17.50    1.08
   0   9  -4   15.57    1.13
   0  -9  -4   16.55    1.20
   0   9   4   14.99    1.22
   0  -9   4   16.62    1.22
   0  -9  -4   15.70    1.17
   0   9  -5   84.00    3.06
   0   9   5   81.40    3.21
   0  -9  -5   82.30    3.06
   0  -9   5   76.26    3.03
   0  -9  -5   81.82    3.05
   0   9   6    6.59    0.92
   0  -9  -6    6.05    0.94
   0  -9  -6    6.60    0.93
   0  -9   6    7.44    0.94
   0  -9  -6    8.07    1.23
   0   9   7   84.44    3.39
   0  -9  -7   88.09    3.19
   0  -9  -7   84.91    3.20
   0  -9   7   83.40    3.16
   0  -9  -7   84.08    3.11
   0  -9  -7   82.50    3.64
   0   9   8   14.53    1.00
   0   9  -8   14.17    1.01
   0  -9  -8   15.20    1.18
   0   9   8   13.91    1.27
   0  -9  -8   16.80    1.26
   0  -9   8   12.73    1.12
   0  -9  -8   12.74    1.10
   0  -9  -8   16.72    1.55
   0   9   9  125.91    4.18
   0  -9  -9  126.13    4.37
   0   9   9  131.44    4.71
   0   9  -9  129.41    4.26
   0  -9  -9  131.72    4.46
   0  -9  -9  123.34    4.27
   0  -9   9  131.51    4.36
   0  -9  -9  124.87    4.93
   0   9  10    0.33    0.55
   0  -9 -10    0.24    0.72
   0   9 -10    0.47    0.59
   0   9  10    0.09    0.75
   0  -9 -10    0.53    0.77
   0  -9  10    0.06    0.66
   0  -9 -10   -0.11    0.99
   0   9  11  135.52    4.44
   0  -9 -11  134.27    4.67
   0   9 -11  139.62    4.51
   0   9  11  139.63    5.05
   0  -9 -11  135.72    4.62
   0  -9 -12   83.90    3.19
   0  -9 -12   80.05    3.05
   0   9  12   89.26    3.56
   0   9 -12   81.49    2.98
   0   9  13    4.81    0.71
   0  -9 -13    5.07    0.91
   0   9  13    4.92    0.99
   0  -9 -13    5.45    0.81
   0   9 -14   36.64    1.65
   0  -9 -14   34.56    1.76
   0   9  14   33.81    1.55
   0   9 -15    8.12    0.85
   0   9 -15    9.95    1.08
   0   9  15    8.99    0.79
   0   9  16    0.20    0.49
   0   9 -16   -0.06    0.71
   0  -9 -16    1.02    0.55
   0   9 -17    2.36    0.59
   0  -9 -17    2.71    0.77
   0   9 -17    4.57    0.78
   0   9 -17    2.11    0.61
   0  -9 -17    2.58    0.61
   0   9 -18   53.57    1.97
   0   9 -18   52.51    2.00
   0   9 -18   53.15    2.02
   0  -9  18   53.47    2.08
   0   9 -18   53.68    2.00
   0   9 -18   48.43    2.05
   0  -9 -18   54.78    2.24
   0  -9 -18   52.61    1.99
   0   9 -19    1.32    0.48
   0  -9 -19    1.81    0.71
   0  -9 -19    2.17    0.71
   0  -9  19    1.97    0.54
   0   9 -19    1.58    0.50
   0  -9 -19    2.15    0.51
   0   9 -19    2.14    0.51
   0   9 -20    2.12    0.45
   0  -9 -20    1.83    0.63
   0   9 -20    1.19    0.41
   0  -9 -20    1.57    0.62
   0  -9 -20    1.44    0.43
   0   9 -20    1.32    0.47
   0   9 -21   11.91    0.67
   0   9 -21   10.42    0.59
   0   9 -21   12.56    0.72
   0  -9 -21   13.37    0.85
   0  -9 -21   12.71    0.85
   0  -9 -21   11.68    0.65
   0   9 -22    1.41    0.31
   0  -9 -22    1.30    0.30
   0  -9 -22    1.78    0.46
   0   9 -22    1.69    0.36
   0  -9 -22    1.63    0.46
   0  -9 -23   15.22    0.73
   0   9 -23   19.35    0.71
   0 -10   0  105.33    4.47
   0 -10   0  114.26    4.03
   0 -10   0  118.50    4.01
   0  10   0  109.10    3.96
   0 -10   0  113.93    4.07
   0 -10  -1   73.69    3.54
   0 -10   1   78.33    3.60
   0 -10  -1   79.51    3.10
   0 -10   1   84.75    3.13
   0 -10  -1   84.38    3.11
   0 -10   1   80.54    3.05
   0  10  -1   77.57    3.03
   0  10   1   77.51    3.04
   0 -10   1   84.23    3.16
   0 -10  -1   80.67    3.15
   0 -10  -2   50.62    2.77
   0 -10   2   52.60    2.85
   0 -10  -2   52.70    2.39
   0 -10   2   56.94    2.40
   0 -10  -2   54.97    2.41
   0 -10   2   54.62    2.31
   0  10   2   56.24    2.34
   0  10  -2   57.25    2.38
   0 -10  -2   57.77    2.44
   0 -10   2   57.93    2.45
   0 -10   3   85.46    3.77
   0 -10  -3   76.09    3.59
   0 -10  -3   81.00    3.18
   0 -10  -3   88.96    3.23
   0 -10   3   79.16    3.05
   0  10  -3   83.39    3.14
   0  10   3   85.85    3.15
   0 -10  -3   83.84    3.21
   0 -10   3   86.36    3.24
   0 -10   4   23.23    1.91
   0 -10  -4   21.91    1.47
   0 -10   4   23.05    1.33
   0 -10  -4   24.91    1.52
   0  10  -4   23.94    1.46
   0 -10   4   23.52    1.53
   0 -10  -4   23.73    1.54
   0 -10   5  230.45    8.33
   0 -10  -5  244.19    7.71
   0 -10   5  244.96    7.70
   0 -10  -5  247.32    7.67
   0 -10  -5  241.40    7.68
   0 -10  -6  132.00    4.62
   0 -10   6  130.35    4.57
   0 -10  -6  132.09    4.53
   0  10   6  129.42    4.76
   0 -10  -6  135.64    4.59
   0 -10  -7  664.82   19.75
   0 -10   7  684.82   19.70
   0 -10  -7  678.61   19.65
   0 -10  -7  698.39   19.74
   0  10   7  649.33   19.96
   0  10  -7  656.05   19.53
   0  10   8    0.94    0.59
   0  10   8   -0.37    0.72
   0 -10  -8    0.26    0.77
   0  10  -8   -0.16    0.58
   0 -10   8    0.19    0.72
   0 -10  -8    0.06    0.77
   0 -10  -8    0.07    0.90
   0 -10  -9  122.86    4.16
   0 -10  -9  123.52    4.10
   0  10   9  107.30    4.29
   0  10  -9  108.38    3.87
   0  10  -9  110.58    3.86
   0 -10  -9  116.52    3.97
   0 -10   9  111.47    4.00
   0 -10  10   52.73    2.30
   0  10  10   54.48    2.63
   0 -10 -10   56.00    2.37
   0  10 -10   55.82    2.23
   0 -10 -10   58.86    2.47
   0 -10 -11    1.97    0.81
   0  10  11    0.39    0.75
   0  10 -11   -0.36    0.56
   0  10  11    0.73    0.56
   0 -10 -11    0.07    0.82
   0 -10 -12   14.99    1.12
   0  10 -12   13.62    1.00
   0 -10 -12   16.44    1.26
   0  10  12   13.92    0.98
   0 -10 -13    1.14    0.82
   0  10 -13    0.66    0.61
   0  10  13    0.95    0.56
   0  10  14   30.07    1.40
   0  10 -15  127.66    4.13
   0  10  15  124.73    4.07
   0  10 -15  122.95    4.31
   0 -10 -15  131.61    4.26
   0  10 -16    4.98    0.79
   0  10 -16    3.98    0.60
   0  10  16    3.67    0.55
   0  10 -16    3.51    0.63
   0 -10 -16    4.04    0.76
   0 -10 -17   45.33    1.94
   0  10 -17   45.30    1.70
   0 -10  17   43.68    1.83
   0  10 -17   43.48    1.73
   0  10 -17   43.22    1.70
   0  10 -17   42.97    1.67
   0  10 -17   42.90    1.83
   0  10 -18   72.41    2.42
   0  10 -18   71.85    2.42
   0 -10 -18   69.10    2.61
   0  10 -18   67.85    2.47
   0 -10  18   67.80    2.47
   0 -10 -18   74.83    2.66
   0  10 -18   72.78    2.40
   0  10 -19   77.32    2.51
   0  10 -19   80.79    2.56
   0 -10 -19   78.54    2.75
   0 -10 -19   76.84    2.72
   0  10 -19   82.84    2.53
   0  10 -20   50.83    1.67
   0  10 -20   45.35    1.61
   0  10 -20   50.39    1.69
   0 -10  20   49.95    1.76
   0 -10 -20   53.06    1.88
   0 -10 -20   51.03    1.86
   0  10 -21   19.10    0.79
   0 -10 -21   20.76    0.97
   0 -10 -21   22.36    0.98
   0 -10 -21   21.95    0.97
   0  10 -21   23.74    0.86
   0 -11   0  194.80    6.47
   0 -11   0  196.18    6.53
   0  11   0  202.36    6.45
   0 -11   0  198.57    6.45
   0 -11  -1  182.87    6.05
   0 -11   1  184.12    6.08
   0 -11  -1  184.84    6.10
   0  11  -1  181.34    5.97
   0  11   1  180.49    5.96
   0 -11  -1  174.86    5.98
   0 -11   1  184.27    5.98
   0 -11  -2   18.37    1.38
   0 -11   2   20.40    1.48
   0 -11  -2   19.25    1.45
   0  11  -2   16.67    1.31
   0  11   2   17.34    1.31
   0 -11   2   17.67    1.28
   0 -11  -2   19.35    1.39
   0 -11  -3    1.80    0.93
   0 -11   3    1.83    0.77
   0 -11  -3    0.88    0.89
   0 -11   3    2.75    0.94
   0 -11  -3    1.65    0.98
   0  11   3    0.93    0.81
   0  11  -3    2.02    0.91
   0 -11   3    0.25    1.05
   0 -11   4   60.88    3.21
   0 -11  -4   67.21    2.76
   0 -11   4   66.88    2.78
   0 -11  -4   68.95    2.78
   0  11   4   67.07    2.70
   0 -11  -4   60.56    2.71
   0 -11   4   64.43    2.57
   0 -11  -5   -0.07    0.86
   0 -11   5   -0.36    0.87
   0 -11  -5    0.42    0.84
   0 -11  -5    0.85    0.84
   0  11   5    0.40    0.79
   0 -11   5   -0.38    1.10
   0 -11  -6   40.50    2.05
   0 -11   6   43.90    2.12
   0 -11  -6   43.00    2.07
   0  11   6   40.72    1.99
   0 -11  -6   42.90    2.11
   0 -11   6   41.10    2.60
   0 -11   7   48.62    2.89
   0  11   7   54.79    2.11
   0 -11  -7   54.82    2.42
   0 -11   7   51.36    2.33
   0 -11  -7   48.35    2.24
   0 -11  -7   52.34    2.35
   0  11  -7   48.08    2.13
   0  11   8   40.11    1.73
   0 -11   8   40.61    2.57
   0 -11  -8   39.01    2.01
   0 -11   8   39.58    1.95
   0 -11  -8   35.21    1.81
   0  11  -8   38.05    1.80
   0 -11  -8   41.19    1.99
   0 -11   9   37.44    2.55
   0  11   9   42.73    1.80
   0 -11  -9   43.83    2.10
   0 -11  -9   37.58    1.84
   0 -11   9   42.50    1.94
   0 -11  -9   41.26    1.95
   0  11  -9   38.74    1.78
   0 -11 -10   17.88    1.34
   0  11 -10   16.99    1.08
   0 -11 -10   15.54    1.23
   0  11  10   13.53    1.02
   0  11  11   62.19    2.35
   0 -11 -12   11.13    0.97
   0  11  12   10.58    0.87
   0 -11 -13  106.47    3.62
   0  11 -13  104.07    3.55
   0  11  13  107.41    3.54
   0 -11 -13  109.67    3.78
   0 -11 -14   14.70    1.09
   0  11 -14   16.34    0.95
   0  11  14   14.50    0.90
   0  11 -14   15.11    1.14
   0  11 -15   19.61    1.18
   0  11 -15   17.49    0.92
   0  11 -15   18.39    0.95
   0  11  15   15.10    0.91
   0 -11 -15   17.72    1.16
   0  11 -16   93.80    3.04
   0  11 -16   94.34    3.04
   0  11  16   88.31    3.01
   0 -11 -16   95.37    3.29
   0  11 -16  100.83    3.27
   0  11 -16   98.33    3.14
   0  11 -16   98.52    3.06
   0  11 -17    6.35    0.57
   0  11 -17    5.97    0.53
   0  11 -17    5.73    0.66
   0  11 -17    5.82    0.51
   0 -11  17    5.70    0.66
   0 -11 -17    7.63    0.74
   0 -11 -17    6.23    0.76
   0  11 -18    0.12    0.31
   0  11  18   -0.03    0.35
   0 -11  18   -0.33    0.41
   0 -11 -18    0.77    0.49
   0  11 -18    0.13    0.31
   0  11 -18    0.02    0.33
   0 -11 -18    0.45    0.57
   0  11  19   38.62    1.36
   0 -11 -19   44.53    1.54
   0 -11  19   42.04    1.54
   0 -11 -19   44.07    1.59
   0  11 -19   38.54    1.33
   0 -11 -20    2.04    0.40
   0 -11 -20    3.71    0.42
   0 -12   0   56.73    2.47
   0 -12   0   54.51    2.56
   0  12   0   59.29    2.48
   0 -12  -1   95.92    3.60
   0 -12   1   95.90    3.57
   0 -12   1   92.93    3.67
   0 -12  -1   99.00    3.73
   0  12   1   99.04    3.59
   0  12  -1   97.54    3.59
   0 -12   2   24.00    1.45
   0 -12  -2   22.34    1.52
   0 -12  -2   23.80    1.59
   0 -12   2   22.86    1.58
   0  12   2   22.83    1.45
   0  12  -2   20.58    1.41
   0 -12  -3   76.22    3.01
   0 -12   3   71.08    2.80
   0  12   3   68.48    2.83
   0 -12  -3   75.95    2.99
   0 -12   3   74.75    3.03
   0 -12  -3   71.30    2.97
   0 -12  -4    1.83    0.87
   0 -12  -4    0.93    0.84
   0  12   4    0.39    0.71
   0 -12   4    0.15    0.89
   0 -12  -4    0.58    0.83
   0  12   5   92.75    3.24
   0 -12  -5   92.56    3.51
   0 -12  -5   90.23    3.48
   0  12  -5   92.57    3.29
   0  12   5   89.74    3.40
   0 -12   5   96.82    3.55
   0 -12  -5   88.06    3.46
   0  12   6   12.73    0.94
   0 -12  -6   10.13    1.18
   0  12   6   12.24    1.11
   0 -12  -6   11.24    1.17
   0 -12   6   12.19    1.21
   0 -12  -6    9.85    1.12
   0  12  -6    9.33    0.94
   0  12   7   89.89    3.17
   0  12  -8    0.29    0.58
   0  12   8    0.66    0.61
   0 -12  -8   -0.18    0.71
   0  12   9   20.92    1.30
   0  12  -9   18.57    1.14
   0 -12  -9   20.38    1.35
   0  12   9   22.65    1.20
   0  12  10   39.22    1.68
   0 -12 -10   37.22    1.89
   0  12  10   41.09    1.84
   0 -12 -10   42.27    1.86
   0  12 -10   37.43    1.65
   0  12  11  196.86    6.24
   0 -12 -11  200.06    6.50
   0  12 -11  209.16    6.26
   0  12  11  210.60    6.42
   0  12 -12   96.01    3.20
   0  12  12   96.31    3.21
   0  12 -12   95.03    3.40
   0  12  12   97.68    3.34
   0 -12 -12   97.79    3.43
   0  12  13   90.94    3.09
   0  12  13   86.84    2.95
   0  12 -13   90.29    2.94
   0  12 -13   90.54    3.18
   0  12  14    2.00    0.57
   0 -12 -14    0.71    0.55
   0  12  14    1.23    0.44
   0  12 -14    1.34    0.63
   0  12 -14    0.96    0.41
   0  12  15   56.68    2.05
   0 -12 -15   65.74    2.31
   0  12 -15   64.64    2.16
   0 -12 -15   58.60    2.22
   0  12 -15   66.35    2.28
   0  12  15   66.01    2.21
   0 -12 -16   54.61    2.02
   0  12  16   57.40    1.90
   0 -12  16   54.87    1.94
   0  12 -16   54.85    1.87
   0  12 -16   58.09    1.98
   0 -12  17   25.35    1.06
   0  12  17   27.22    1.02
   0 -12  17   27.84    1.25
   0 -12 -17   28.15    1.18
   0  12 -17   28.53    1.02
   0 -12 -17   26.13    1.11
   0 -12  18   23.19    0.98
   0 -12 -18   24.42    0.99
   0 -12 -18   22.89    0.92
   0 -13   0   21.84    1.41
   0 -13  -1    1.86    0.79
   0 -13   1    1.13    0.72
   0 -13   2    2.57    0.75
   0 -13  -2    5.43    0.92
   0 -13   3   -0.69    0.82
   0 -13  -3    0.27    0.83
   0  13   3    0.36    0.71
   0  13   3    0.51    0.59
   0 -13  -3    0.60    0.81
   0  13   4   20.14    1.12
   0 -13   4   18.40    1.35
   0 -13  -4   17.70    1.31
   0  13  -4   16.44    1.11
   0  13   4   18.99    1.27
   0 -13  -4   16.66    1.31
   0  13   5  108.21    3.60
   0 -13   5   98.69    3.78
   0 -13  -5  101.98    3.77
   0  13  -5  111.68    3.66
   0  13   5  110.81    3.77
   0 -13  -5  107.90    3.85
   0  13  -6    5.01    0.71
   0  13   6    5.90    0.82
   0 -13  -6    6.41    0.98
   0  13   6    6.17    0.75
   0  13   7  112.33    3.74
   0  13  -7  108.63    3.71
   0  13  -7  116.46    3.77
   0  13   7  114.24    3.88
   0 -13  -7  117.53    4.04
   0  13   8   35.26    1.51
   0  13  -8   33.15    1.45
   0 -13  -8   32.48    1.73
   0  13   8   35.57    1.63
   0  13  -8   35.21    1.50
   0  13  -9   10.16    0.74
   0  13   9    8.61    0.75
   0 -13   9    7.68    0.87
   0  13   9    8.64    0.85
   0 -13  -9    9.39    0.98
   0 -13  10   34.55    1.53
   0  13  10   33.64    1.46
   0  13  10   37.26    1.58
   0 -13 -10   35.60    1.70
   0  13 -11    0.78    0.42
   0  13  11    1.75    0.57
   0  13  11    0.98    0.45
   0  13 -11    1.61    0.67
   0  13 -12   65.19    2.31
   0  13 -12   60.61    2.04
   0 -13 -12   58.14    2.19
   0  13  12   61.86    2.11
   0  13  12   66.57    2.22
   0 -13 -12   58.10    2.07
   0 -13 -13   26.79    1.13
   0  13  13   29.73    1.23
   0  13 -13   30.78    1.32
   0 -13 -13   26.17    1.23
   0  13  13   28.16    1.13
   0  13 -14    0.56    0.36
   0  13 -14    0.16    0.44
   0  13  14    0.49    0.37
   0 -13 -14    0.09    0.43
   0 -13 -14   -0.17    0.34
   0  13 -15    1.40    0.33
   0 -13  15    1.88    0.55
   0 -13 -15    1.20    0.38
   0  13  15    1.01    0.29
   0 -13  15    1.56    0.43
   0 -13  16   76.10    2.47
   0 -14   0   43.16    1.89
   0  14   0   47.04    1.78
   0  14  -1  103.67    3.24
   0  14   1   96.65    3.22
   0 -14  -2  124.42    4.27
   0  14  -2  125.71    4.15
   0  14  -2  130.68    4.07
   0  14   2  129.48    4.10
   0 -14  -3   97.49    3.42
   0  14  -3   99.01    3.27
   0  14   3   99.16    3.36
   0  14  -3   94.41    3.17
   0  14   3   95.92    3.21
   0 -14  -4  111.34    3.89
   0  14   4  118.44    3.84
   0  14   4  115.17    3.70
   0  14  -4  112.25    3.72
   0  14   5    2.04    0.61
   0 -14  -5    2.20    0.71
   0  14   5    2.53    0.53
   0  14  -5    2.74    0.56
   0  14  -5    1.46    0.52
   0  14   6   41.86    1.69
   0  14  -6   38.42    1.55
   0 -14  -6   41.03    1.80
   0  14   6   41.09    1.58
   0  14  -6   38.49    1.47
   0  14  -6   36.52    1.53
   0  14   7   30.64    1.36
   0 -14   7   30.06    1.43
   0 -14  -7   29.67    1.36
   0 -14  -7   30.00    1.49
   0  14  -7   26.37    1.17
   0  14   7   29.99    1.26
   0  14  -7   29.16    1.25
   0  14  -8    6.93    0.76
   0  14   8    7.93    0.62
   0  14   8    8.07    0.73
   0 -14   8    6.26    0.73
   0  14  -8    7.29    0.58
   0  14  -9  237.76    7.05
   0  14  -9  219.92    6.80
   0  14   9  241.62    6.92
   0  14   9  253.61    7.00
   0 -14   9  223.85    6.93
   0  14 -10    2.40    0.33
   0  14  10    2.13    0.43
   0  14 -10    2.98    0.60
   0  14  10    1.92    0.47
   0  14 -11   11.48    0.77
   0 -14  11   11.31    0.85
   0  14  11   12.62    0.69
   0  14 -12    1.20    0.33
   0  14 -12    1.80    0.44
   0  14  12    1.49    0.33
   0 -14  12    1.30    0.51
   0  14 -13    0.13    0.25
   0 -14  13    0.24    0.34
   0 -14  13    0.10    0.40
   0  15   0  106.37    3.37
   0 -15   0  108.39    3.62
   0  15   0  109.05    3.42
   0  15   1   10.71    0.66
   0  15  -1    9.98    0.64
   0 -15  -1    9.50    0.89
   0 -15   1    9.80    0.90
   0  15  -1   10.33    0.70
   0  15   1   11.18    0.72
   0  15   2   24.52    1.06
   0  15  -2   22.91    1.02
   0  15  -2   20.74    0.94
   0  15   2   21.26    0.98
   0 -15   2   23.98    1.25
   0 -15  -2   24.21    1.23
   0  15  -2   19.52    0.97
   0  15  -2   22.71    1.02
   0  15  -3   11.42    0.70
   0  15   3   12.09    0.69
   0 -15  -3   11.25    0.86
   0 -15   3   11.48    0.90
   0  15  -3    8.92    0.67
   0  15  -3   10.34    0.66
   0  15  -4  105.86    3.25
   0  15   4  105.05    3.25
   0 -15  -4  109.17    3.42
   0 -15   4  106.35    3.44
   0  15  -4  101.62    3.26
   0  15  -4   97.73    3.19
   0  15  -5   66.54    2.10
   0  15   5   68.24    2.13
   0 -15  -5   62.87    2.21
   0 -15   5   68.37    2.28
   0  15  -5   59.97    2.14
   0  15  -5   58.21    2.00
   0  15  -6    1.83    0.43
   0  15  -6    1.90    0.36
   0 -15   6    2.38    0.53
   0  15  -7   14.94    0.80
   0 -15   7   16.10    0.81
   1   0 -28    0.34    0.24
   1   0 -28    0.15    0.29
   1   0 -27   26.61    1.08
   1   0 -27   28.69    1.36
   1   0 -26   -0.21    0.43
   1   0 -26    0.03    0.41
   1   0 -26    0.19    0.37
   1   0 -26    0.38    0.67
   1   0 -25   12.36    0.79
   1   0 -25    9.86    0.73
   1   0 -25   10.97    0.79
   1   0 -25   14.09    0.86
   1   0 -25   10.99    0.70
   1   0 -25   12.72    1.12
   1   0 -24    0.42    0.51
   1   0 -24    0.07    0.43
   1   0 -24    0.12    0.52
   1   0 -24    0.74    0.55
   1   0 -23   77.96    2.64
   1   0 -23   68.98    3.81
   1   0 -23   73.74    2.73
   1   0 -22   -0.30    0.59
   1   0 -22    0.11    0.64
   1   0 -22    0.66    0.92
   1   0 -22    0.11    0.70
   1   0 -22   -0.34    1.49
   1   0 -22   -0.22    0.52
   1   0 -21   36.26    1.64
   1   0 -21   34.98    1.71
   1   0 -21   37.31    2.03
   1   0 -21   35.92    1.55
   1   0 -21   33.84    1.54
   1   0 -21   29.24    2.59
   1   0 -21   36.80    1.75
   1   0 -20    0.81    0.75
   1   0 -20   -0.72    0.52
   1   0 -20    0.34    1.37
   1   0 -20    0.26    0.57
   1   0 -20    0.26    0.60
   1   0 -20   -0.41    0.70
   1   0 -19   90.52    3.31
   1   0 -19   92.27    3.17
   1   0 -19   93.08    3.65
   1   0 -19   94.14    4.48
   1   0 -19   91.69    3.25
   1   0 -19   95.47    3.28
   1   0 -19   94.57    3.36
   1   0 -18   -0.11    0.66
   1   0 -18    0.12    0.48
   1   0 -18   -0.62    1.40
   1   0 -18    0.30    0.87
   1   0 -18    0.04    0.54
   1   0 -18    0.06    0.62
   1   0 -18    0.14    0.53
   1   0 -18    0.39    0.59
   1   0 -17  192.00    5.96
   1   0 -17  194.23    6.00
   1   0 -17  202.55    6.44
   1   0 -17  195.97    7.25
   1   0 -17  192.48    6.07
   1   0 -17  199.71    6.06
   1   0 -17  192.97    6.16
   1   0 -17  196.80    6.12
   1   0 -16    0.23    0.53
  -1   0  16    0.32    0.85
   1   0 -16    0.13    1.08
   1   0 -16   -0.33    0.80
   1   0 -16   -0.05    0.60
   1   0 -16   -0.25    0.45
   1   0 -16   -0.25    0.52
   1   0 -16    0.41    0.49
  -1   0  15  236.83    7.78
   1   0 -15  238.83    8.02
   1   0 -15  231.21    7.26
   1   0 -15  233.20    7.08
   1   0 -15  233.43    6.91
   1   0 -15  228.81    6.99
   1   0 -15  226.08    6.96
   1   0 -14    0.33    0.53
   1   0 -14    0.91    0.72
   1   0 -14   -0.32    0.96
   1   0 -14    0.23    0.42
   1   0 -14    0.42    0.42
  -1   0  14   -0.09    0.82
   1   0 -13   62.15    2.17
   1   0 -13   62.93    2.28
  -1   0  13   67.66    2.78
   1   0 -12    0.52    1.03
  -1   0  12    1.56    0.86
   1   0 -12    0.28    0.56
   1   0 -12   -0.30    0.51
   1   0 -11  751.43   22.18
   1   0 -11  742.05   21.66
  -1   0  11  787.99   22.05
   1   0 -10    0.17    0.55
  -1   0  10    0.33    0.81
   1   0  -9   33.59    1.37
  -1   0   9   35.34    1.62
   1   0  -8    0.41    0.41
  -1   0   8    0.38    0.54
   1   0  -7  713.00   20.66
  -1   0   7  748.54   20.83
   1   0  -6   -0.02    0.38
   1   0  -6    0.13    0.51
   1   0  -5   20.23    0.97
  -1   0   5   19.68    0.92
   1   0  -4   -0.29    0.40
  -1   0   4   -0.20    0.35
   1   0  -3  797.57   22.36
  -1   0   3  788.47   22.33
   1   0  -3  789.05   22.33
   1   0  -2    0.17    0.15
  -1   0   2   -0.01    0.13
   1   0  -1  208.53    5.89
  -1   0   0    0.04    0.05
  -1   0  -1  298.17    8.33
  -1   0  -1  289.39    8.28
  -1   0  -2   -0.06    0.16
  -1   0  -2    0.14    0.23
  -1   0  -3 3284.74   91.23
  -1   0  -3 3226.68   91.13
  -1   0  -4   -0.14    0.54
  -1   0  -4    0.25    0.33
  -1   0  -5 2591.03   72.97
   1   0   6    1.00    0.53
  -1   0  -6    0.61    0.57
   1   0   7  513.53   14.40
  -1   0  -7  473.58   14.46
   1   0   8   -0.33    0.57
  -1   0  -8    0.34    0.71
  -1   0  -9   60.77    2.20
   1   0   9   64.77    2.51
  -1   0  -9   61.59    2.61
  -1   0 -10   -0.37    0.70
   1   0  10    0.80    0.90
  -1   0 -10    0.66    1.00
   1   0  11   29.52    1.71
  -1   0 -11   29.12    1.29
  -1   0 -11   27.89    1.43
  -1   0 -11   28.76    1.84
   1   0  12    0.16    0.83
  -1   0 -12   -0.19    0.98
  -1   0 -12   -0.19    0.69
  -1   0 -12    0.08    0.54
  -1   0 -13   18.93    0.98
  -1   0 -13   21.07    0.97
   1   0  13   20.16    1.50
  -1   0 -13   20.61    1.03
  -1   0 -13   19.04    1.11
  -1   0 -13   17.80    1.24
  -1   0 -13   20.29    1.02
  -1   0 -13   17.44    0.96
  -1   0 -14    0.45    0.45
  -1   0 -14    0.25    0.43
   1   0  14    0.39    0.88
  -1   0 -14    0.53    0.50
  -1   0 -14    0.46    0.55
  -1   0 -14   -0.03    0.43
  -1   0 -14   -0.12    1.02
  -1   0 -14    0.49    0.53
  -1   0 -14    0.18    0.45
  -1   0 -14    0.87    0.73
  -1   0 -15  179.43    5.56
  -1   0 -15  185.60    5.60
   1   0  15  179.11    6.38
  -1   0 -15  185.62    5.64
  -1   0 -15  175.69    5.69
  -1   0 -15  186.45    5.90
  -1   0 -15  175.09    6.60
  -1   0 -15  179.23    5.59
  -1   0 -15  174.15    5.53
  -1   0 -15  178.18    5.54
   1   0  16    0.80    1.01
  -1   0 -16    0.58    0.61
  -1   0 -16    0.48    0.80
  -1   0 -16    1.06    0.54
  -1   0 -16    0.71    1.27
  -1   0 -16    0.72    0.52
  -1   0 -16   -0.36    0.53
  -1   0 -16   -0.05    0.62
  -1   0 -16   -0.08    0.50
  -1   0 -17   29.88    1.79
  -1   0 -17   30.59    1.40
  -1   0 -17   26.55    1.37
  -1   0 -17   26.04    1.30
  -1   0 -17   27.31    1.31
  -1   0 -17   26.72    1.42
  -1   0 -17   26.09    1.46
  -1   0 -17   26.35    2.25
  -1   0 -18    0.16    0.87
  -1   0 -18   -0.05    0.62
  -1   0 -18   -0.10    0.56
  -1   0 -18    0.36    0.56
  -1   0 -18   -0.27    0.55
  -1   0 -18    0.33    0.66
  -1   0 -18    0.06    0.64
  -1   0 -18    0.16    1.26
  -1   0 -19    0.74    0.93
  -1   0 -19   -0.05    0.56
  -1   0 -19   -0.04    0.58
  -1   0 -19   -0.34    1.49
  -1   0 -19    0.24    0.72
  -1   0 -19    0.15    0.60
  -1   0 -19    0.52    0.61
  -1   0 -19    0.91    0.72
  -1   0 -20   -0.12    0.71
  -1   0 -20    0.05    0.54
  -1   0 -20    0.04    0.57
  -1   0 -20    0.35    1.43
  -1   0 -20    0.52    0.55
  -1   0 -20    0.79    0.72
  -1   0 -20   -0.05    0.60
  -1   0 -21    6.11    0.69
  -1   0 -21    4.84    0.70
  -1   0 -21    5.39    0.72
  -1   0 -21    5.96    0.76
  -1   0 -21    6.45    0.85
  -1   0 -22    0.60    0.64
  -1   0 -22   -0.17    1.30
  -1   0 -23   27.30    1.34
  -1   0 -23   29.74    1.74
  -1   0 -23   28.69    1.37
  -1   0 -23   31.02    1.34
  -1   0 -23   27.59    1.33
  -1   0 -23   29.11    1.43
  -1   0 -24   -0.27    0.75
  -1   0 -24   -0.41    0.50
  -1   0 -24   -0.23    0.45
  -1   0 -24    0.26    0.47
  -1   0 -24    0.14    0.46
  -1   0 -25    4.91    0.84
  -1   0 -25    5.40    0.55
  -1   0 -25    4.66    0.60
  -1   0 -25    5.57    0.57
  -1   0 -25    4.62    0.50
  -1   0 -25    5.62    0.52
  -1   0 -26    0.13    0.29
  -1   0 -26   -0.06    0.43
  -1   0 -26   -0.30    0.39
  -1   0 -26    0.36    0.60
  -1   0 -26    0.12    0.35
  -1   0 -27   43.67    1.49
  -1   0 -27   49.08    1.60
   1  -1 -28    0.25    0.29
   1   1 -28    0.18    0.30
   1  -1 -28    0.15    0.25
   1  -1 -27    1.07    0.57
   1   1 -27    0.86    0.59
   1  -1 -27    1.40    0.38
   1  -1 -27    0.99    0.33
   1  -1 -27    2.10    0.40
   1   1 -27    1.44    0.33
   1   1 -26  141.92    4.48
   1   1 -26  147.77    4.88
   1  -1 -26  154.12    4.91
   1   1 -26  160.43    4.60
   1  -1 -26  158.10    4.64
   1  -1 -26  160.55    4.62
   1  -1 -26  146.05    4.55
   1   1 -26  140.76    4.53
   1  -1 -25   93.36    3.08
   1   1 -25   94.55    3.06
   1  -1 -25   89.31    3.07
   1   1 -25   91.46    2.96
   1  -1 -25   90.36    3.05
   1   1 -25   88.86    3.03
   1  -1 -25   92.46    3.07
   1  -1 -25   94.35    3.40
   1   1 -25   91.36    3.38
   1  -1 -24    2.21    0.62
   1   1 -24    3.52    0.61
   1  -1 -24    3.99    0.67
   1   1 -24    3.66    0.56
   1   1 -24    2.94    0.51
   1   1 -24    2.95    0.52
   1   1 -23  349.00   10.40
   1   1 -23  356.30   10.42
   1  -1 -23  357.69   10.37
   1  -1 -23  350.82   11.90
   1   1 -23  347.78   11.89
   1  -1 -23  347.74   10.57
   1  -1 -22   11.21    1.01
   1   1 -22   11.59    1.01
   1  -1 -22   12.75    0.96
   1   1 -22   11.28    0.94
   1  -1 -22   11.28    1.31
   1   1 -22   13.23    1.32
   1   1 -22   11.07    0.92
   1  -1 -22   13.31    1.03
   1  -1 -22   12.40    0.86
   1   1 -22   11.24    0.85
   1  -1 -22   10.25    1.73
   1   1 -22    8.63    1.69
   1   1 -21    4.36    0.78
   1  -1 -21    3.25    0.79
   1   1 -21    4.64    0.74
   1  -1 -21    3.26    0.71
   1   1 -21    3.52    0.69
   1  -1 -21    1.09    0.99
   1   1 -21    3.39    1.03
   1  -1 -21    3.69    0.63
   1  -1 -21    2.43    1.45
   1   1 -21    2.41    1.39
   1   1 -21    3.18    0.65
   1   1 -21    3.65    0.71
   1  -1 -21    3.37    0.80
   1   1 -20  139.86    4.65
   1   1 -20  137.01    4.69
   1  -1 -20  147.59    4.72
   1   1 -20  145.39    4.64
   1  -1 -20  146.46    4.83
   1   1 -20  146.49    4.74
   1  -1 -20  140.72    4.76
   1   1 -20  142.44    4.76
   1  -1 -20  145.14    4.59
   1   1 -20  138.89    5.98
   1  -1 -20  133.77    5.97
   1   1 -19  324.20    9.76
   1  -1 -19  325.64    9.81
   1   1 -19  320.54    9.81
   1   1 -19  317.61    9.66
   1   1 -19  323.64    9.74
   1   1 -19  328.38   10.19
   1  -1 -19  334.44   10.21
   1  -1 -19  331.77    9.94
   1   1 -19  333.51    9.86
   1   1 -19  320.12    9.85
   1  -1 -19  326.26    9.86
   1  -1 -19  333.71    9.71
   1  -1 -19  332.40   11.22
   1   1 -19  313.72   11.10
   1  -1 -18    6.89    1.59
   1   1 -18    6.99    1.58
   1   1 -18    7.03    1.10
   1  -1 -18    7.96    1.17
   1  -1 -18    7.88    0.72
   1   1 -18    8.09    0.75
   1  -1 -18    6.35    0.68
   1   1 -18    8.12    0.88
   1  -1 -18    7.20    0.85
   1   1 -18    7.80    0.86
   1  -1 -18    6.09    0.89
   1  -1 -18    7.29    0.80
   1  -1 -18    8.06    0.82
   1   1 -18    7.32    0.81
   1   1 -18    9.60    0.81
  -1  -1  17   50.03    2.69
   1   1 -17   47.73    2.00
   1  -1 -17   47.78    2.00
   1  -1 -17   47.63    2.90
   1   1 -17   45.63    2.88
   1  -1 -17   47.78    2.28
   1   1 -17   45.58    2.25
   1  -1 -17   48.92    1.88
   1   1 -17   49.32    1.90
   1  -1 -17   50.16    1.87
   1  -1 -17   53.65    2.00
   1   1 -17   50.82    1.99
   1  -1 -17   48.88    1.97
   1   1 -17   51.22    1.95
   1   1 -17   50.15    2.04
   1  -1 -17   47.77    2.08
  -1  -1  16   61.05    2.95
   1   1 -16   59.84    2.27
   1  -1 -16   62.16    2.29
   1   1 -16   59.26    2.20
   1   1 -16   58.07    2.22
   1  -1 -16   65.76    2.27
   1  -1 -16   61.05    2.23
   1   1 -16   60.31    2.19
   1  -1 -16   59.66    3.15
   1   1 -16   57.70    3.13
   1   1 -16   57.15    2.51
   1  -1 -16   58.63    2.51
   1  -1 -16   57.38    2.11
   1  -1 -16   57.13    2.13
   1   1 -16   60.63    2.18
   1  -1 -16   60.31    2.34
   1   1 -16   61.89    2.30
  -1  -1  15  172.21    6.09
   1   1 -15  169.46    5.39
   1  -1 -15  177.91    5.47
  -1  -1  15  173.29    5.35
   1   1 -15  169.15    5.28
   1  -1 -15  168.62    5.25
   1  -1 -15  171.88    5.25
   1  -1 -15  174.45    5.62
   1   1 -15  169.65    5.61
   1   1 -15  174.51    5.36
   1  -1 -15  173.53    5.34
   1  -1 -15  175.65    5.34
   1   1 -15  176.72    5.32
   1  -1 -15  176.23    6.34
   1   1 -15  172.26    6.30
   1   1 -15  169.00    5.28
   1  -1 -14   60.29    2.35
   1   1 -14   67.64    2.35
   1  -1 -14   67.57    2.28
   1   1 -14   64.55    2.27
   1   1 -14   67.29    2.25
   1  -1 -14   64.91    2.27
   1  -1 -14   64.27    2.52
   1   1 -14   65.65    2.53
  -1   1  14   60.95    2.16
  -1  -1  14   65.95    2.90
  -1   1  14   66.26    2.89
   1  -1 -14   57.03    2.97
   1   1 -14   65.34    3.06
  -1   1  13  185.03    5.72
   1   1 -13  192.65    5.79
   1  -1 -13  194.49    5.81
  -1  -1  13  201.94    6.49
  -1   1  13  201.31    6.46
   1   1 -13  194.01    5.87
   1  -1 -12   58.15    2.70
   1   1 -12   56.35    2.64
  -1   1  12   56.81    1.92
  -1  -1  12   53.36    2.50
  -1   1  12   59.84    2.53
  -1  -1  11 1014.22   28.34
  -1   1  11 1013.34   28.35
   1  -1 -11  939.56   28.46
   1   1 -11  951.14   28.46
   1   1 -11  997.21   28.07
   1  -1 -11  970.30   27.83
  -1  -1  10  106.90    3.60
  -1   1  10  103.29    3.62
   1  -1 -10   98.71    3.18
   1   1 -10   98.47    3.37
  -1   1   9   56.21    2.25
  -1  -1   9   56.75    2.25
   1  -1  -9   57.38    1.94
   1  -1  -9   58.64    2.30
   1   1  -9   57.23    2.11
  -1  -1   8  349.78    9.97
  -1   1   8  333.89    9.96
   1  -1  -8  326.23    9.66
   1   1  -8  345.42    9.85
   1  -1  -8  329.44    9.99
  -1  -1   7   26.79    1.19
  -1   1   7   22.80    1.15
   1   1  -7   23.60    1.10
   1  -1  -7   24.45    1.20
   1  -1  -6  308.40    9.30
   1   1  -6  319.54    9.24
   1  -1  -6  322.90    9.33
   1  -1  -5 3018.82   85.97
   1   1  -5 3046.13   85.93
   1  -1  -5 3119.21   86.00
   1  -1  -4  412.73   11.97
   1   1  -4  425.49   11.96
   1  -1  -4  413.26   12.00
   1  -1  -3  437.55   11.94
   1  -1  -3  404.90   11.90
   1   1  -3  412.19   11.91
   1  -1  -2  373.78   10.74
   1   1  -2  380.17   10.73
   1  -1   0  728.92   20.93
  -1   1   0  724.73   20.93
  -1  -1   0  781.99   20.93
  -1   1   0  750.46   20.93
  -1   1  -1 1142.57   32.12
  -1  -1  -1 1149.15   32.11
  -1   1  -1 1150.94   32.07
  -1  -1  -1 1171.14   32.07
  -1  -1  -1 1138.63   32.09
   1   1   1 1122.54   32.03
   1   1   2  521.44   14.87
  -1  -1  -2  519.12   14.87
  -1  -1  -2  537.21   14.91
  -1   1  -2  528.79   14.91
  -1  -1  -2  529.67   14.84
  -1   1  -2  518.41   14.83
  -1   1  -3  442.45   12.81
  -1  -1  -3  444.37   12.81
  -1  -1  -3  443.99   12.70
  -1   1  -3  427.79   12.70
  -1  -1  -3  440.98   12.77
   1   1   3  461.12   12.77
  -1  -1  -3  478.05   12.77
  -1  -1  -4   60.79    2.08
  -1   1  -4   57.86    2.07
  -1   1  -4   59.02    1.93
  -1  -1  -4   59.16    1.94
   1   1   4   61.20    2.02
  -1  -1  -4   62.87    2.01
  -1   1  -5 1504.60   42.39
  -1  -1  -5 1480.00   42.39
  -1  -1  -5 1508.42   42.31
   1   1   6   55.15    1.97
  -1  -1  -6   50.54    2.03
  -1   1  -6   55.09    2.05
  -1  -1  -6   52.64    1.96
   1   1   7 1364.48   37.26
  -1  -1  -7 1275.32   37.33
  -1   1  -7 1286.78   37.34
   1   1   8    2.55    0.70
  -1   1  -8    2.31    0.82
  -1  -1  -8    3.67    0.85
   1  -1   9  603.33   16.99
   1   1   9  614.63   16.98
  -1   1  -9  592.40   17.09
  -1  -1  -9  592.72   17.11
  -1  -1  -9  563.65   16.65
  -1   1  -9  551.42   16.64
   1   1  10  475.99   13.22
   1  -1  10  441.65   13.19
  -1  -1 -10  428.51   13.30
  -1   1 -10  433.88   13.31
  -1   1 -10  429.32   12.84
  -1  -1 -10  442.69   12.85
   1  -1  11  599.42   17.29
   1   1  11  591.10   17.27
  -1   1 -11  597.82   16.77
  -1   1 -11  574.13   17.41
  -1  -1 -11  554.88   17.41
  -1   1 -11  576.37   16.87
  -1  -1 -11  574.82   16.89
   1  -1  12  139.70    4.88
   1   1  12  145.50    4.92
  -1  -1 -12  140.40    4.50
  -1   1 -12  134.98    4.47
  -1  -1 -12  132.16    5.03
  -1   1 -12  135.64    5.04
  -1   1 -12  133.75    4.33
  -1  -1 -12  139.47    4.38
  -1  -1 -13  394.14   12.05
  -1   1 -13  390.55   12.03
  -1   1 -13  415.89   11.87
  -1  -1 -13  402.29   11.80
  -1   1 -13  413.65   11.79
  -1  -1 -13  420.35   11.84
  -1   1 -13  403.50   11.82
  -1   1 -13  399.58   11.84
  -1  -1 -13  403.14   11.85
  -1  -1 -13  405.57   11.84
  -1   1 -13  402.12   11.90
  -1  -1 -13  404.37   11.94
  -1   1 -13  402.49   11.83
  -1   1 -13  389.60   11.81
  -1  -1 -13  418.21   11.80
   1  -1  13  428.10   12.58
   1   1  13  425.25   12.56
  -1   1 -14   52.28    1.97
  -1  -1 -14   53.13    1.97
  -1   1 -14   52.57    1.91
  -1  -1 -14   50.07    1.93
  -1  -1 -14   52.55    2.09
  -1   1 -14   54.77    2.07
  -1   1 -14   50.73    2.20
  -1  -1 -14   49.98    2.21
  -1  -1 -14   54.90    2.84
  -1   1 -14   51.76    2.78
  -1   1 -14   50.71    1.95
   1  -1  14   55.13    2.65
   1   1  14   54.39    2.62
  -1   1 -14   52.84    1.99
  -1  -1 -14   52.53    1.99
  -1  -1 -14   52.17    1.90
  -1   1 -14   52.67    1.94
  -1  -1 -14   51.91    1.92
  -1  -1 -15    1.59    0.47
  -1  -1 -15    0.13    1.10
  -1   1 -15    1.17    1.10
  -1   1 -15    1.97    0.66
  -1  -1 -15    1.20    0.64
   1   1  15    1.90    0.97
   1  -1  15    1.40    0.92
  -1  -1 -15    1.24    0.56
  -1  -1 -15    1.41    0.81
  -1   1 -15    0.89    0.77
  -1  -1 -15    2.42    0.54
  -1   1 -15    1.25    0.48
  -1  -1 -15    1.21    0.53
  -1   1 -15    1.80    0.55
  -1   1 -15    1.55    0.57
  -1  -1 -15    1.03    0.56
  -1  -1 -15    0.68    0.51
  -1   1 -15    1.58    0.52
  -1   1 -15    2.21    0.60
  -1   1 -16    0.73    0.53
  -1  -1 -16    1.01    0.55
  -1   1 -16    1.15    0.53
  -1   1 -16    0.41    0.57
  -1  -1 -16    0.54    0.53
  -1   1 -16    1.04    0.63
  -1  -1 -16    1.12    0.66
   1  -1  16    0.70    0.98
  -1   1 -16    1.27    0.57
  -1   1 -16    1.05    0.55
  -1  -1 -16    1.24    0.55
  -1  -1 -16    0.58    0.47
  -1  -1 -16    0.90    0.85
  -1   1 -16    1.03    0.83
  -1   1 -16    0.42    1.22
  -1  -1 -16    0.29    1.28
  -1  -1 -16    0.73    0.59
  -1   1 -16    0.87    0.61
  -1  -1 -16    0.37    0.57
  -1   1 -17  207.43    6.70
  -1  -1 -17  216.16    6.72
  -1  -1 -17  214.92    6.66
  -1   1 -17  216.63    6.76
  -1  -1 -17  216.43    6.85
  -1   1 -17  219.01    6.67
  -1  -1 -17  222.99    7.95
  -1   1 -17  215.77    7.89
  -1   1 -17  214.89    6.62
  -1  -1 -17  219.34    6.60
  -1   1 -17  213.54    6.64
  -1  -1 -17  213.47    6.57
  -1   1 -17  214.86    6.67
  -1  -1 -17  213.34    6.66
  -1   1 -17  215.71    6.63
  -1   1 -17  219.46    7.04
  -1  -1 -17  220.06    7.05
  -1  -1 -18   34.36    1.52
  -1  -1 -18   32.47    1.91
  -1   1 -18   31.92    1.85
  -1   1 -18   32.26    1.57
  -1  -1 -18   32.76    1.54
  -1   1 -18   33.80    1.50
  -1   1 -18   28.89    2.51
  -1  -1 -18   29.80    2.50
  -1  -1 -18   32.49    1.61
  -1   1 -18   30.57    1.59
  -1  -1 -18   33.83    1.71
  -1   1 -18   33.39    1.62
  -1  -1 -18   31.50    1.45
  -1   1 -18   31.88    1.48
  -1   1 -18   33.68    1.53
  -1  -1 -18   32.35    1.47
  -1  -1 -19  181.12    5.70
  -1  -1 -19  183.51    6.18
  -1   1 -19  177.59    6.13
  -1  -1 -19  178.95    7.15
  -1   1 -19  190.10    7.22
  -1  -1 -19  186.10    5.68
  -1   1 -19  178.97    5.68
  -1  -1 -19  181.05    5.66
  -1   1 -19  178.30    5.72
  -1   1 -19  179.03    5.85
  -1  -1 -19  182.02    5.93
  -1   1 -19  186.76    5.80
  -1   1 -19  184.22    5.74
  -1  -1 -19  179.17    5.76
  -1  -1 -19  179.02    5.84
  -1   1 -19  184.60    5.84
  -1   1 -20  127.81    4.40
  -1  -1 -20  129.22    4.40
  -1  -1 -20  131.99    5.68
  -1   1 -20  124.14    5.60
  -1   1 -20  128.79    4.29
  -1  -1 -20  131.77    4.22
  -1  -1 -20  131.81    4.23
  -1   1 -20  129.39    4.24
  -1  -1 -20  129.94    4.26
  -1   1 -20  130.83    4.40
  -1  -1 -20  134.46    4.50
  -1  -1 -20  129.74    4.34
  -1   1 -20  127.10    4.34
  -1   1 -20  135.15    4.31
  -1  -1 -21  278.02   10.16
  -1   1 -21  277.27   10.12
  -1   1 -21  287.75    8.66
  -1   1 -21  292.02    8.73
  -1  -1 -21  286.01    8.64
  -1  -1 -21  293.84    8.71
  -1  -1 -21  286.66    8.78
  -1   1 -21  292.88    8.75
  -1   1 -21  295.03    8.86
  -1  -1 -21  290.46    8.86
  -1   1 -22    2.61    1.38
  -1  -1 -22    2.96    1.34
  -1  -1 -22    2.46    0.72
  -1   1 -22    2.50    0.66
  -1   1 -23    3.04    0.56
  -1  -1 -23    3.74    0.66
  -1  -1 -23    3.06    0.66
  -1   1 -23    3.66    0.57
  -1  -1 -23    2.55    0.63
  -1   1 -23    3.15    0.60
  -1  -1 -23    3.22    0.58
  -1   1 -23    2.61    0.58
  -1  -1 -23    2.44    0.65
  -1   1 -23    3.30    0.63
  -1  -1 -23    1.93    0.89
  -1   1 -23    3.31    0.88
  -1  -1 -24   20.99    1.38
  -1   1 -24   19.66    1.36
  -1  -1 -24   19.26    1.04
  -1  -1 -24   19.85    0.97
  -1   1 -24   21.06    1.03
  -1   1 -24   20.60    1.02
  -1   1 -24   19.72    1.01
  -1  -1 -24   20.86    1.07
  -1  -1 -24   18.04    1.08
  -1   1 -24   16.39    1.04
  -1   1 -24   19.13    1.01
  -1  -1 -25   13.51    0.78
  -1  -1 -25   12.62    0.69
  -1   1 -25   12.48    0.80
  -1  -1 -25   12.95    0.81
  -1   1 -25   13.28    0.75
  -1   1 -25   13.76    0.77
  -1  -1 -25   13.52    0.82
  -1  -1 -25   14.76    1.11
  -1   1 -25   13.34    1.07
  -1  -1 -26   11.73    0.63
  -1   1 -26   10.50    0.60
  -1  -1 -26   10.33    0.64
  -1  -1 -26    9.57    0.67
  -1   1 -26   12.18    0.65
  -1  -1 -26   12.24    0.72
  -1   1 -26   11.65    0.72
  -1   1 -26   11.61    0.62
  -1  -1 -26   11.65    0.67
  -1  -1 -26   12.14    0.91
  -1   1 -26   10.67    0.88
  -1  -1 -27    0.18    0.33
  -1   1 -27    0.60    0.34
  -1  -1 -27    0.21    0.27
  -1   1 -27   -0.05    0.33
   1   2 -28    1.96    0.29
   1  -2 -28    2.10    0.29
   1  -2 -28    2.23    0.29
   1   2 -27   18.33    0.74
   1  -2 -27   20.96    0.87
   1  -2 -27   21.82    0.91
   1   2 -27   20.88    0.90
   1  -2 -27   21.03    0.91
   1  -2 -27   17.71    0.85
   1   2 -27   19.74    1.05
   1  -2 -26  112.99    3.49
   1   2 -26  104.93    3.39
   1   2 -26  112.04    3.72
   1  -2 -26  108.51    3.72
   1   2 -26  107.64    3.37
   1   2 -26  112.54    3.43
   1  -2 -26  106.39    3.44
   1  -2 -26  113.69    3.49
   1  -2 -25   70.49    2.41
   1  -2 -25   65.37    2.38
   1  -2 -25   72.26    2.70
   1   2 -25   66.76    2.66
   1   2 -25   65.95    2.28
   1  -2 -25   65.28    2.39
   1   2 -25   68.91    2.34
   1   2 -25   65.65    2.27
   1   2 -24    3.07    0.55
   1  -2 -24    2.84    0.61
   1   2 -24    2.93    0.54
   1   2 -24    2.35    0.53
   1  -2 -24    2.53    0.65
   1   2 -24    2.73    0.57
   1  -2 -24    3.13    0.64
   1  -2 -24    2.19    0.60
   1   2 -23   16.00    1.01
   1  -2 -23   16.76    1.14
   1   2 -23   15.54    1.00
   1   2 -23   16.52    1.00
   1   2 -22   40.63    1.77
   1  -2 -22   43.14    2.16
   1   2 -22   43.66    1.82
   1  -2 -22   43.34    1.84
   1   2 -22   43.51    1.79
   1  -2 -22   38.43    1.89
   1   2 -22   41.75    1.87
   1  -2 -22   41.24    1.86
   1   2 -22   39.93    2.81
   1  -2 -22   38.79    2.83
   1  -2 -21   25.89    1.44
   1   2 -21   27.57    1.38
   1   2 -21   27.90    1.43
   1   2 -21   25.95    2.36
   1  -2 -21   28.64    2.41
   1   2 -21   27.28    1.75
   1  -2 -21   30.97    1.82
   1  -2 -21   27.65    1.46
   1   2 -21   27.14    1.47
   1   2 -21   25.26    1.35
   1   2 -20   21.38    1.30
   1  -2 -20   26.03    1.40
   1   2 -20   19.67    1.22
   1   2 -20   20.89    1.28
   1   2 -20   23.06    1.23
   1  -2 -20   22.26    1.32
   1  -2 -20   22.24    1.45
   1   2 -20   21.29    2.14
   1  -2 -20   19.79    2.18
   1  -2 -20   22.70    1.16
   1   2 -19   18.85    1.21
   1  -2 -19   20.42    1.27
   1   2 -19   16.97    1.06
   1   2 -19   19.18    1.47
   1  -2 -19   18.86    1.53
   1   2 -19   18.12    1.17
   1   2 -19   17.12    1.10
   1  -2 -19   18.14    1.17
   1  -2 -19   17.72    1.28
   1   2 -19   17.17    1.12
   1   2 -19   19.19    2.10
   1  -2 -19   21.85    2.21
   1  -2 -19   18.41    1.05
   1  -2 -18    1.18    0.66
   1   2 -18    0.99    0.62
   1  -2 -18    1.49    0.73
   1   2 -18    2.04    0.65
   1   2 -18    1.10    0.53
   1  -2 -18    1.61    0.93
   1   2 -18    0.60    0.84
   1  -2 -18    0.89    0.61
   1   2 -18    0.55    0.56
   1   2 -18    1.36    0.55
   1  -2 -18    0.85    0.51
   1   2 -18    0.93    1.25
   1  -2 -18    1.57    1.36
   1  -2 -17  142.74    4.51
   1  -2 -17  142.49    4.65
   1   2 -17  140.26    4.64
   1  -2 -17  139.42    4.47
   1   2 -17  143.23    4.55
   1  -2 -17  151.32    4.98
   1   2 -17  142.70    4.93
   1   2 -17  141.66    4.52
   1   2 -17  137.42    4.61
   1   2 -17  147.49    4.57
   1  -2 -17  146.24    4.62
   1  -2 -17  144.35    4.78
   1   2 -17  146.34    4.64
   1  -2 -17  135.75    5.66
   1   2 -17  134.04    5.64
  -1  -2  17  146.93    5.49
   1   2 -16  107.21    3.41
   1  -2 -16   97.47    3.31
   1   2 -16  101.74    3.72
   1  -2 -16  106.23    3.75
   1   2 -16  101.22    3.37
   1   2 -16  104.02    3.47
   1  -2 -16  106.16    3.45
   1   2 -16  107.15    3.41
   1   2 -16  101.91    4.42
   1  -2 -16   94.58    4.36
   1  -2 -16  104.54    3.35
   1  -2 -16   97.63    3.31
   1  -2 -16   97.95    3.31
  -1  -2  16  111.25    4.28
   1   2 -16  103.96    3.49
   1  -2 -16  101.44    3.47
  -1  -2  16   97.71    3.43
   1   2 -16  108.70    3.49
   1  -2 -16  107.50    3.62
   1   2 -15  278.53    8.47
   1  -2 -15  280.20    8.43
   1   2 -15  295.21    8.51
   1  -2 -15  294.17    8.83
   1   2 -15  297.26    8.83
   1   2 -15  282.38    8.56
   1  -2 -15  275.39    8.55
   1   2 -15  289.42    9.55
   1  -2 -15  281.90    9.54
  -1  -2  15  283.77    8.56
   1  -2 -15  286.17    8.44
   1  -2 -15  270.89    8.43
   1   2 -15  300.60    8.58
  -1  -2  15  303.87    9.39
   1  -2 -15  296.27    8.55
   1   2 -15  299.99    8.51
   1  -2 -15  301.92    8.55
  -1   2  15  267.29    8.40
  -1  -2  14    9.80    1.23
   1  -2 -14   10.68    0.76
   1  -2 -14    9.89    0.70
   1   2 -14    9.91    0.71
   1   2 -14   11.11    0.77
  -1   2  14    9.86    0.67
   1   2 -14    8.97    0.71
   1  -2 -14    9.62    0.67
   1  -2 -14    8.30    1.27
   1   2 -14   10.35    1.31
   1   2 -14   11.24    0.78
   1  -2 -14    9.08    0.93
   1   2 -14    9.88    0.99
  -1  -2  14   10.85    0.83
   1  -2 -13  173.33    5.26
   1  -2 -13  169.01    5.25
   1   2 -13  174.70    5.22
  -1  -2  13  176.17    5.93
   1   2 -13  177.86    5.29
   1   2 -13  171.64    5.48
   1  -2 -13  172.41    5.49
  -1   2  13  166.85    5.18
  -1  -2  12  400.89   11.67
  -1   2  12  377.42   10.97
   1  -2 -12  378.85   11.78
   1   2 -12  368.32   11.76
   1  -2 -11    1.87    1.06
   1   2 -11    0.61    0.99
  -1  -2  11    1.33    0.85
   1  -2 -11    2.30    0.89
   1   2 -11    1.71    0.74
  -1   2  11    2.02    0.43
  -1  -2  10  204.10    6.19
   1  -2 -10  181.78    5.58
   1  -2 -10  200.60    6.22
   1   2 -10  194.77    6.02
   1  -2 -10  201.40    6.31
   1   2 -10  193.55    6.28
   1   2  -9  202.80    5.92
   1  -2  -9  199.00    6.03
   1   2  -8  140.74    4.48
   1  -2  -8  140.58    4.58
   1  -2  -7  155.31    4.85
   1   2  -7  150.73    4.76
   1  -2  -6  843.60   24.00
   1   2  -6  841.51   23.95
   1  -2  -6  834.05   23.98
   1   2  -5    1.95    0.54
   1  -2  -5    1.77    0.56
   1  -2  -5    2.55    0.50
   1  -2  -4  389.73   11.31
   1   2  -4  398.65   11.31
   1  -2  -4  385.09   11.28
   1  -2  -3  256.85    7.58
   1   2  -3  261.59    7.57
   1  -2  -2  665.71   18.90
   1   2  -2  665.06   18.89
   1   2  -1   51.92    1.68
   1   2  -1   54.34    1.73
   1   2   0    1.18    0.28
  -1   2   0    1.73    0.24
  -1   2   0    1.73    0.13
   1   2   0    1.75    0.34
  -1  -2   0    1.37    0.13
  -1  -2  -1   51.55    1.52
  -1   2  -1   52.17    1.52
  -1  -2  -1   48.17    1.63
  -1  -2  -2   13.28    0.53
  -1  -2  -2   11.98    0.64
  -1  -2  -2   11.08    0.61
  -1   2  -2   12.29    0.63
  -1  -2  -2   11.32    0.63
  -1  -2  -3  194.98    5.65
  -1   2  -3  191.57    5.64
  -1  -2  -3  189.10    5.75
  -1   2  -3  190.49    5.75
  -1  -2  -3  208.26    5.76
  -1  -2  -3  198.50    5.76
  -1  -2  -4    0.87    0.50
  -1   2  -4    0.48    0.49
  -1  -2  -4    0.75    0.47
  -1  -2  -4    0.13    0.46
  -1   2  -5  157.46    5.00
  -1  -2  -5  166.70    5.03
  -1  -2  -5  160.14    4.97
  -1  -2  -5  165.68    4.97
  -1  -2  -6 4402.84  123.88
  -1   2  -6 4358.32  123.87
  -1  -2  -6 4303.33  123.82
   1   2   6 4486.11  123.82
  -1  -2  -6 4478.42  123.81
  -1   2  -7   70.49    2.55
  -1  -2  -7   62.98    2.51
   1   2   7   70.37    2.45
  -1  -2  -7   64.07    2.44
  -1  -2  -8    5.82    0.91
  -1   2  -8    7.65    0.98
   1   2   8    6.35    0.80
  -1  -2  -8    6.16    0.87
  -1  -2  -9    0.40    0.97
  -1   2  -9    0.66    0.89
   1   2   9    0.28    0.84
  -1   2  -9    0.07    0.62
  -1  -2  -9   -0.28    0.78
  -1  -2  -9    0.43    0.68
  -1  -2 -10   42.01    2.15
  -1   2 -10   43.20    2.16
  -1  -2 -10   42.71    1.75
  -1   2 -10   39.04    1.73
   1   2  10   45.00    2.08
  -1  -2 -11   27.84    1.85
  -1   2 -11   29.07    1.85
  -1   2 -11   29.15    1.45
  -1  -2 -11   31.57    1.48
   1  -2  11   28.99    1.77
  -1   2 -11   30.21    1.28
  -1  -2 -12  323.97    9.49
  -1  -2 -12  338.31    9.51
  -1   2 -12  317.85    9.52
  -1   2 -12  318.00    9.49
  -1   2 -12  318.90    9.69
  -1  -2 -12  333.44    9.72
  -1   2 -12  311.33    9.53
   1  -2  12  340.74   10.21
  -1   2 -13    0.44    0.47
  -1  -2 -13    0.56    0.49
  -1   2 -13    0.41    0.49
  -1  -2 -13    0.69    0.71
  -1   2 -13    0.26    0.67
  -1   2 -13    0.51    0.49
  -1   2 -13    0.43    0.47
  -1  -2 -13    0.32    0.41
  -1   2 -13    0.89    0.41
  -1  -2 -13    0.48    0.44
  -1   2 -13    0.82    0.51
  -1   2 -13    2.52    0.52
   1  -2  13    1.48    0.86
  -1   2 -14  146.78    4.69
  -1  -2 -14  151.94    4.66
  -1  -2 -14  149.55    4.62
  -1   2 -14  145.18    4.70
  -1  -2 -14  152.86    4.86
  -1   2 -14  144.09    4.75
   1  -2  14  154.55    5.49
  -1   2 -14  152.92    4.73
  -1  -2 -14  147.89    4.73
  -1   2 -14  156.79    4.77
  -1   2 -14  155.37    5.68
  -1  -2 -14  150.38    5.67
  -1  -2 -14  150.35    4.65
  -1   2 -14  150.56    4.71
  -1   2 -14  148.89    4.64
  -1  -2 -14  148.31    4.70
  -1   2 -14  149.67    4.95
  -1  -2 -14  148.91    4.97
  -1   2 -15    0.29    0.53
  -1  -2 -15    0.82    0.42
  -1  -2 -15    0.79    0.52
  -1   2 -15    0.46    0.53
  -1  -2 -15    0.38    0.62
  -1   2 -15    0.79    0.54
  -1  -2 -15    0.37    0.46
   1  -2  15   -0.11    1.03
  -1   2 -15    0.71    0.56
  -1  -2 -15    0.68    0.55
  -1   2 -15    0.78    0.58
  -1   2 -15    0.91    1.10
  -1  -2 -15    1.45    1.09
  -1   2 -15    1.40    0.55
  -1  -2 -15    0.92    0.52
  -1   2 -15    1.23    0.49
  -1  -2 -15    1.23    0.81
  -1   2 -15    0.19    0.77
  -1   2 -16   71.72    3.67
  -1  -2 -16   73.63    3.75
  -1  -2 -16   71.43    2.61
  -1   2 -16   76.64    2.68
  -1  -2 -16   76.75    2.58
  -1  -2 -16   76.01    2.63
   1  -2  16   76.81    3.49
  -1  -2 -16   75.33    2.86
  -1   2 -16   72.91    2.73
  -1   2 -16   74.91    2.72
  -1  -2 -16   75.39    2.75
  -1   2 -16   73.36    2.66
  -1   2 -16   74.54    2.70
  -1   2 -16   73.62    2.61
  -1  -2 -16   74.31    2.68
  -1   2 -16   72.69    2.95
  -1  -2 -16   80.01    3.07
  -1  -2 -17    4.65    0.66
  -1   2 -17    5.50    0.72
  -1   2 -17    4.72    0.71
  -1  -2 -17    4.17    1.46
  -1   2 -17    5.17    1.44
  -1   2 -17    5.37    0.72
  -1  -2 -17    6.01    0.73
  -1   2 -17    3.81    0.96
  -1  -2 -17    5.26    1.03
  -1  -2 -17    5.59    0.80
  -1  -2 -17    3.80    0.84
  -1   2 -17    3.93    0.73
  -1  -2 -17    5.43    0.79
  -1   2 -17    4.50    0.75
  -1   2 -17    5.09    0.69
  -1  -2 -17    5.34    0.74
  -1   2 -17    5.32    0.75
  -1  -2 -18   69.68    3.74
  -1   2 -18   67.39    3.63
  -1   2 -18   65.91    2.48
  -1   2 -18   65.52    2.44
  -1  -2 -18   64.09    2.41
  -1  -2 -18   64.75    2.40
  -1   2 -18   66.45    2.84
  -1  -2 -18   68.97    2.91
  -1   2 -18   69.03    2.44
  -1  -2 -18   65.12    2.52
  -1   2 -18   66.10    2.51
  -1  -2 -18   67.05    2.68
  -1   2 -18   65.16    2.53
  -1  -2 -18   64.22    2.51
  -1   2 -18   62.86    2.45
  -1  -2 -18   62.92    2.53
  -1   2 -18   67.23    2.54
  -1  -2 -19    0.43    0.64
  -1   2 -19    0.83    0.61
  -1  -2 -19    1.19    0.71
  -1   2 -19    1.32    0.68
  -1  -2 -19    0.93    0.75
  -1   2 -19    0.81    0.59
  -1   2 -19   -1.17    1.32
  -1  -2 -19    1.02    1.40
  -1  -2 -19    0.16    0.62
  -1   2 -19    0.37    0.64
  -1   2 -19    0.37    0.52
  -1   2 -19    0.37    0.59
  -1  -2 -19    0.97    0.58
  -1  -2 -19    1.22    0.60
  -1   2 -20    6.98    0.84
  -1  -2 -20    6.45    0.88
  -1   2 -20    5.67    0.79
  -1  -2 -20    6.05    0.94
  -1   2 -20    6.13    0.80
  -1   2 -20    5.33    0.79
  -1  -2 -20    4.77    0.77
  -1   2 -20    5.45    0.70
  -1   2 -20    5.86    0.74
  -1  -2 -20    6.56    0.71
  -1   2 -20    5.73    1.51
  -1  -2 -20    6.51    1.65
  -1   2 -21    0.16    0.65
  -1  -2 -21    0.84    0.67
  -1   2 -21    0.71    0.61
  -1   2 -21    1.15    0.55
  -1  -2 -21    0.62    0.63
  -1   2 -21   -0.21    0.61
  -1  -2 -21   -0.04    0.49
  -1  -2 -21   -0.50    1.25
  -1   2 -21   -0.99    1.31
  -1   2 -21    0.94    0.52
  -1   2 -21    0.58    0.59
  -1   2 -22    7.96    0.82
  -1   2 -22    7.58    0.77
  -1  -2 -22    7.99    0.92
  -1  -2 -22    6.80    0.68
  -1  -2 -23   22.00    1.16
  -1   2 -23   19.24    1.06
  -1  -2 -23   19.14    1.20
  -1   2 -23   21.10    1.15
  -1  -2 -23   19.85    1.01
  -1  -2 -23   20.31    1.15
  -1   2 -23   20.66    1.44
  -1  -2 -23   22.14    1.45
  -1   2 -23   20.19    1.08
  -1   2 -23   19.44    1.07
  -1   2 -23   20.01    1.08
  -1  -2 -24  135.94    4.23
  -1   2 -24  128.14    4.10
  -1   2 -24  129.85    4.18
  -1  -2 -24  133.62    4.28
  -1  -2 -24  126.75    4.05
  -1  -2 -24  135.74    4.23
  -1   2 -24  134.27    4.52
  -1  -2 -24  139.69    4.55
  -1   2 -24  132.44    4.14
  -1   2 -24  129.20    4.13
  -1   2 -24  134.32    4.15
  -1   2 -25   35.74    1.41
  -1  -2 -25   41.64    1.55
  -1  -2 -25   39.93    1.54
  -1  -2 -25   38.09    1.56
  -1   2 -25   40.04    1.49
  -1   2 -25   40.56    1.49
  -1   2 -25   41.40    1.80
  -1  -2 -25   40.30    1.79
  -1   2 -26   31.07    1.19
  -1  -2 -26   28.92    1.17
  -1  -2 -26   29.94    1.17
  -1  -2 -26   29.91    1.14
  -1   2 -26   29.68    1.09
  -1  -2 -26   29.22    1.35
  -1   2 -26   28.06    1.34
  -1  -2 -27    8.73    0.48
  -1   2 -27    7.79    0.48
  -1  -2 -27    8.21    0.48
   1  -3 -27   28.54    1.07
   1   3 -27   24.85    0.94
   1  -3 -27   25.95    1.02
   1   3 -27   26.19    1.04
   1   3 -26    4.92    0.69
   1  -3 -26    5.16    0.72
   1  -3 -26    5.86    0.57
   1   3 -26    5.05    0.46
   1  -3 -26    5.91    0.59
   1  -3 -26    4.60    0.53
   1   3 -25   61.26    2.08
   1   3 -25   59.95    2.08
   1  -3 -25   60.07    2.39
   1   3 -25   56.40    2.35
   1   3 -25   57.07    2.02
   1  -3 -25   64.42    2.19
   1  -3 -25   60.76    2.19
   1   3 -25   59.99    2.08
   1  -3 -25   58.52    2.17
   1   3 -24    6.42    0.64
   1   3 -24    6.03    0.62
   1   3 -24    4.70    0.87
   1  -3 -24    5.84    0.94
   1  -3 -24    7.02    0.75
   1   3 -24    5.40    0.62
   1  -3 -24    5.35    0.75
   1  -3 -24    6.40    0.72
   1   3 -23   47.13    1.87
   1   3 -23   53.11    1.99
   1  -3 -23   49.47    1.96
   1   3 -23   45.91    1.88
   1  -3 -23   45.52    2.03
   1  -3 -22  263.01    8.11
   1  -3 -22  250.11    9.20
   1   3 -22  262.77    9.24
   1  -3 -21    4.08    1.01
   1   3 -21    4.00    0.99
   1  -3 -21    4.13    0.75
   1   3 -21    3.55    0.65
   1   3 -21    3.35    0.69
   1   3 -21    4.61    0.72
   1  -3 -21    2.16    0.73
   1  -3 -21    3.49    1.44
   1   3 -21    2.75    1.41
   1   3 -21    3.85    0.69
   1  -3 -20  117.42    4.21
   1  -3 -20  122.78    4.07
   1   3 -20  118.68    3.95
   1   3 -20  123.26    4.06
   1   3 -20  118.75    4.01
   1  -3 -20  119.70    4.06
   1  -3 -20  113.80    4.05
   1   3 -20  120.41    4.06
   1   3 -20  123.65    5.31
   1  -3 -20  114.31    5.26
   1   3 -19  157.78    5.02
   1  -3 -19  163.08    5.34
   1   3 -19  153.59    5.43
   1  -3 -19  163.21    5.51
   1   3 -19  148.42    6.24
   1  -3 -19  170.46    6.51
   1   3 -19  156.58    5.05
   1  -3 -19  159.35    5.14
   1   3 -19  154.74    5.14
   1   3 -19  164.16    5.17
   1  -3 -19  158.32    5.18
   1  -3 -18   74.09    2.63
   1   3 -18   77.90    3.11
   1  -3 -18   69.68    3.06
   1  -3 -18   74.73    2.80
   1   3 -18   77.78    2.82
   1  -3 -18   74.55    2.66
   1  -3 -18   75.85    2.97
   1  -3 -18   74.92    3.84
   1   3 -18   72.28    3.81
   1   3 -18   78.28    2.73
   1  -3 -18   77.40    2.79
   1   3 -18   77.23    2.80
   1   3 -18   78.52    2.72
   1   3 -17   11.05    0.85
  -1  -3  17   12.57    0.98
   1  -3 -17   10.97    1.07
   1  -3 -17   10.76    1.65
   1   3 -17    9.92    1.65
   1  -3 -17   11.13    0.79
   1  -3 -17    9.90    0.82
   1   3 -17   10.59    0.92
   1  -3 -17   10.62    0.93
  -1  -3  17   12.89    1.53
   1  -3 -17   10.98    0.84
   1  -3 -17   12.27    0.94
   1   3 -17   11.56    0.86
   1   3 -17   11.80    0.92
   1   3 -17   12.48    1.18
   1  -3 -17   10.49    1.20
   1   3 -16    9.87    0.81
  -1  -3  16   10.69    0.92
   1   3 -16   10.78    0.82
   1  -3 -16    9.87    0.82
   1   3 -16    9.41    0.74
   1   3 -16   10.00    1.52
   1  -3 -16   11.06    1.60
   1  -3 -16    9.79    0.73
   1  -3 -16    9.83    0.77
   1  -3 -16    9.54    0.77
   1   3 -16   11.88    0.92
   1  -3 -16   10.40    0.85
   1   3 -16   11.09    0.88
  -1  -3  16    7.79    1.28
   1   3 -16   13.34    1.18
   1  -3 -16    9.34    1.10
   1   3 -15    5.11    0.65
   1   3 -15    6.03    0.61
   1  -3 -15    3.31    0.62
   1   3 -15    4.69    0.64
  -1  -3  15    4.08    0.71
   1  -3 -15    4.62    1.25
   1   3 -15    5.73    1.23
  -1   3  15    5.05    0.56
   1  -3 -15    4.77    0.57
   1  -3 -15    4.72    0.59
   1  -3 -15    4.62    0.57
   1   3 -15    5.03    0.62
   1   3 -15    4.05    0.63
   1  -3 -15    4.69    0.63
  -1  -3  15    5.17    1.11
   1   3 -15    5.83    0.91
   1  -3 -15    4.87    0.88
   1   3 -14   85.48    2.98
   1   3 -14   93.48    3.04
   1  -3 -14   91.97    3.06
   1  -3 -14   89.04    2.93
   1   3 -14   86.41    2.96
   1   3 -14   90.08    3.01
   1   3 -14   86.32    3.21
   1  -3 -14   92.72    3.29
  -1  -3  14   97.06    3.75
   1   3 -14   93.60    3.07
   1   3 -14   87.47    3.81
   1  -3 -14   90.10    3.86
   1  -3 -14   90.79    2.93
   1  -3 -14   93.15    3.01
   1  -3 -14   89.08    2.99
   1  -3 -14   91.55    3.04
   1   3 -14   92.05    2.98
  -1   3  14   91.16    2.96
   1  -3 -13   98.50    3.11
   1  -3 -13   99.26    3.12
   1   3 -13   91.83    3.14
  -1  -3  13  104.29    3.83
   1  -3 -13  102.92    3.84
   1  -3 -13   98.49    3.38
   1   3 -13   94.61    3.33
   1   3 -13   95.94    3.11
   1   3 -13   91.64    3.06
   1  -3 -13   96.15    3.14
  -1   3  13   90.53    3.04
  -1  -3  12    1.49    0.88
   1  -3 -12    1.63    0.68
   1  -3 -12    0.74    0.91
   1   3 -12    1.18    0.62
   1  -3 -12    2.72    0.49
   1   3 -12    1.86    0.91
   1  -3 -12    1.80    0.95
  -1   3  12    1.73    0.43
  -1  -3  11    0.92    0.79
   1  -3 -11    0.89    0.91
   1  -3 -11    0.08    0.90
   1   3 -11    0.55    0.83
  -1   3  11    0.78    0.41
   1  -3 -10   48.92    2.25
   1  -3 -10   46.68    2.30
   1   3 -10   48.65    2.31
  -1   3  10   50.39    1.70
   1  -3  -9   15.03    1.26
   1   3  -9   15.20    1.22
   1   3  -9   16.98    1.31
   1  -3  -9   17.99    1.31
  -1   3   9   14.08    0.73
   1  -3  -8  752.04   22.24
   1   3  -8  757.26   22.24
   1  -3  -8  783.83   22.30
   1   3  -8  789.47   22.22
   1  -3  -7  220.01    6.73
   1   3  -7  214.97    6.67
   1   3  -6 1183.35   33.41
   1  -3  -6 1165.10   33.44
   1   3  -5 1837.94   50.81
   1  -3  -5 1730.78   50.78
   1  -3  -5 1831.59   50.83
   1   3  -4  231.35    6.97
   1  -3  -4  235.06    6.99
   1   3  -3 4315.98  120.03
   1  -3  -3 4232.71  120.04
   1   3  -2  316.34    9.23
   1  -3  -2  317.31    9.26
   1   3  -1 1069.37   30.47
  -1   3   1 1065.44   30.42
   1   3  -1 1111.49   30.53
   1   3   0 2596.57   72.85
  -1   3   0 2591.00   72.79
  -1  -3  -1  208.17    6.13
  -1  -3  -2   62.29    1.92
  -1   3  -2   57.85    1.91
  -1  -3  -2   64.56    2.06
  -1  -3  -3  567.36   16.74
  -1  -3  -3  593.06   16.68
  -1   3  -3  586.38   16.68
  -1  -3  -3  593.64   16.75
  -1  -3  -4  623.14   18.03
  -1   3  -4  615.39   17.98
  -1  -3  -4  636.23   18.00
  -1  -3  -4  643.77   18.03
  -1  -3  -5   23.12    1.15
  -1   3  -5   23.71    1.15
  -1  -3  -5   24.62    1.14
  -1  -3  -5   24.24    1.13
  -1   3  -6  263.45    8.02
  -1  -3  -6  263.18    8.04
  -1  -3  -6  273.60    8.02
  -1  -3  -7  293.65    8.83
  -1   3  -7  281.79    8.79
  -1  -3  -7  295.93    8.75
  -1   3  -8  279.74    8.81
  -1  -3  -8  287.34    8.85
  -1  -3  -8  296.20    8.77
  -1   3  -9   44.57    2.18
  -1  -3  -9   47.64    2.23
  -1   3  -9   44.08    1.77
  -1  -3  -9   45.22    1.80
  -1  -3  -9   48.24    2.11
  -1   3 -10  577.20   16.76
  -1  -3 -10  587.85   16.79
  -1  -3 -10  609.24   17.18
  -1   3 -10  573.42   17.27
  -1  -3 -10  584.67   17.30
   1   3  10  572.61   16.53
  -1   3 -11  390.52   12.28
  -1  -3 -11  401.94   12.33
   1   3  11  388.15   11.47
  -1   3 -11  391.65   11.75
  -1  -3 -11  425.89   11.81
  -1   3 -11  406.49   11.61
  -1  -3 -12   80.25    2.63
  -1  -3 -12   81.40    2.68
  -1   3 -12   79.27    2.66
   1   3  12   76.84    2.54
  -1   3 -12   79.27    2.71
   1  -3  12   80.87    3.29
  -1   3 -12   77.52    2.71
  -1   3 -12   83.89    2.72
  -1   3 -12   79.06    2.72
  -1  -3 -12   79.02    2.89
  -1   3 -12   75.64    2.84
  -1  -3 -12   79.74    2.67
  -1   3 -13  117.53    3.92
  -1   3 -13  122.02    3.90
  -1   3 -13  119.23    3.92
  -1  -3 -13  125.30    4.76
  -1   3 -13  115.85    4.65
  -1   3 -13  123.56    4.11
  -1  -3 -13  128.88    4.14
  -1  -3 -13  122.85    3.83
  -1   3 -13  116.60    3.87
  -1   3 -13  113.57    3.84
  -1  -3 -13  123.81    3.81
  -1  -3 -13  122.04    3.81
   1  -3  13  125.53    4.59
  -1  -3 -13  114.41    3.81
  -1  -3 -13  119.01    3.88
  -1   3 -13  121.15    3.87
  -1   3 -13  121.22    3.90
  -1  -3 -13  123.46    3.88
  -1   3 -13  122.95    3.79
  -1   3 -14  135.60    4.39
  -1  -3 -14  137.33    4.35
  -1   3 -14  141.00    4.44
  -1  -3 -14  130.37    4.63
  -1   3 -14  142.38    4.64
  -1  -3 -14  140.72    4.35
  -1   3 -14  140.61    4.43
  -1   3 -14  139.91    4.41
  -1  -3 -14  136.26    4.43
  -1   3 -14  139.45    4.46
  -1   3 -14  143.24    5.35
  -1  -3 -14  135.35    5.36
  -1   3 -14  139.99    4.32
  -1  -3 -14  136.86    4.41
  -1   3 -14  140.62    4.44
  -1  -3 -14  133.47    4.31
   1  -3  14  143.53    5.21
  -1   3 -15   28.27    1.36
  -1  -3 -15   27.04    1.48
   1  -3  15   29.48    2.01
  -1  -3 -15   28.39    1.26
  -1   3 -15   27.89    1.36
  -1  -3 -15   28.75    1.37
  -1   3 -15   31.30    1.43
  -1  -3 -15   26.99    2.15
  -1   3 -15   28.18    2.08
  -1   3 -15   29.63    1.38
  -1  -3 -15   27.43    1.30
  -1   3 -15   27.72    1.35
  -1  -3 -15   28.92    1.29
  -1   3 -15   28.23    1.26
  -1  -3 -15   29.24    1.37
  -1   3 -15   30.83    1.38
  -1   3 -15   30.08    1.63
  -1  -3 -15   28.29    1.61
  -1  -3 -16  344.96   10.69
  -1   3 -16  352.63   10.53
  -1  -3 -16  356.29   10.44
   1  -3  16  361.01   11.53
  -1   3 -16  366.30   10.59
  -1  -3 -16  352.48   10.53
  -1   3 -16  351.81   10.43
  -1   3 -16  361.44   10.54
  -1  -3 -16  354.56   10.84
  -1   3 -16  352.19   10.80
  -1   3 -16  348.83   10.50
  -1  -3 -16  346.41   10.43
  -1   3 -16  351.01   10.48
  -1   3 -16  355.01   10.53
  -1  -3 -16  352.94   10.54
  -1  -3 -16  353.70   11.73
  -1   3 -16  356.71   11.69
  -1   3 -17  186.30    7.02
  -1  -3 -17  176.55    7.04
  -1   3 -17  188.57    5.84
  -1   3 -17  187.52    6.15
  -1  -3 -17  184.45    6.19
  -1  -3 -17  180.78    6.04
  -1   3 -17  188.28    5.86
  -1  -3 -17  185.17    5.89
  -1   3 -17  187.95    5.86
  -1  -3 -17  187.07    5.74
  -1   3 -17  181.56    5.78
  -1   3 -17  186.03    5.75
  -1  -3 -17  186.19    5.86
  -1   3 -17  182.28    5.84
  -1  -3 -18  205.20    7.86
  -1   3 -18  212.51    7.92
  -1   3 -18  214.48    6.59
  -1   3 -18  199.83    6.58
  -1  -3 -18  214.01    6.51
  -1   3 -18  221.67    6.97
  -1  -3 -18  211.02    6.98
  -1   3 -18  214.84    6.56
  -1   3 -18  214.27    6.64
  -1   3 -18  210.83    6.52
  -1  -3 -18  209.04    6.63
  -1  -3 -18  204.70    6.68
  -1  -3 -18  214.13    6.66
  -1   3 -18  217.69    6.66
  -1   3 -18  214.28    6.62
  -1  -3 -18  216.36    6.84
  -1  -3 -19    1.56    0.58
  -1  -3 -19    1.67    0.73
  -1  -3 -19    1.92    0.70
  -1   3 -19    1.26    0.63
  -1   3 -19    1.34    0.52
  -1   3 -19    2.01    0.65
  -1   3 -19    1.33    0.61
  -1  -3 -19    1.33    1.34
  -1   3 -19    0.49    1.28
  -1   3 -19    2.86    0.71
  -1  -3 -19    1.98    0.80
  -1   3 -19    0.92    0.59
  -1  -3 -19    1.89    0.73
  -1   3 -19    2.16    0.71
  -1  -3 -20   16.38    1.12
  -1   3 -20   15.94    1.13
  -1  -3 -20   15.17    1.09
  -1   3 -20   16.75    1.01
  -1   3 -20   15.95    1.10
  -1  -3 -20   16.52    1.14
  -1  -3 -20   16.20    0.99
  -1   3 -20   15.74    1.97
  -1  -3 -20   19.30    2.06
  -1  -3 -20   15.46    1.11
  -1   3 -20   16.37    1.11
  -1   3 -20   14.66    1.00
  -1   3 -21    0.76    0.59
  -1   3 -21    0.34    0.60
  -1  -3 -21   -0.38    0.72
  -1   3 -21   -0.61    0.61
  -1  -3 -21    0.51    0.61
  -1   3 -21   -1.42    1.28
  -1   3 -22   95.73    3.24
  -1   3 -22   96.63    3.13
  -1  -3 -22   92.98    3.58
  -1   3 -22   91.60    3.55
  -1   3 -22   92.93    3.23
  -1  -3 -22   95.85    3.41
  -1   3 -22   91.00    3.14
  -1  -3 -23  103.48    3.42
  -1   3 -23  101.41    3.30
  -1   3 -23   97.48    3.25
  -1  -3 -23  103.34    3.46
  -1  -3 -23   98.42    3.67
  -1   3 -23  105.48    3.71
  -1   3 -23  101.94    3.37
  -1  -3 -23  101.94    3.52
  -1   3 -23   98.13    3.35
  -1   3 -23  104.48    3.38
  -1   3 -24    2.61    0.46
  -1  -3 -24    3.53    0.60
  -1  -3 -24    2.55    0.58
  -1   3 -24    3.24    0.77
  -1  -3 -24    3.13    0.81
  -1   3 -24    3.11    0.53
  -1   3 -24    4.64    0.57
  -1  -3 -24    3.86    0.63
  -1   3 -24    2.36    0.49
  -1   3 -25   20.32    1.20
  -1  -3 -25   22.23    1.25
  -1  -3 -25   23.10    1.08
  -1  -3 -25   22.42    1.06
  -1   3 -25   25.32    1.08
  -1  -3 -25   21.49    1.08
  -1  -3 -25   23.26    1.07
  -1   3 -25   24.48    1.02
  -1  -3 -26    1.18    0.39
  -1  -3 -26    1.59    0.36
  -1   3 -26    0.73    0.35
  -1  -3 -26    1.56    0.39
  -1   3 -26    1.06    0.33
  -1  -3 -26    1.06    0.37
  -1   3 -26    1.65    0.39
  -1  -3 -27    0.51    0.25
   1  -4 -27    0.30    0.31
   1  -4 -27    0.49    0.30
   1   4 -26    3.49    0.42
   1  -4 -26    3.79    0.47
   1  -4 -26    3.61    0.51
   1  -4 -26    3.13    0.41
   1   4 -26    3.03    0.41
   1  -4 -26    3.04    0.46
   1  -4 -25   46.71    1.71
   1  -4 -25   43.55    1.74
   1   4 -25   46.75    1.64
   1  -4 -25   50.17    1.77
   1   4 -25   43.81    1.84
   1  -4 -25   43.19    1.83
   1   4 -25   40.35    1.62
   1   4 -25   48.71    1.66
   1   4 -25   40.50    1.55
   1  -4 -24    0.55    0.50
   1  -4 -24    0.52    0.59
   1   4 -24    0.38    0.50
   1   4 -24    0.43    0.40
   1   4 -24    0.38    0.66
   1  -4 -24    1.12    0.73
   1  -4 -24    0.89    0.58
   1   4 -24    0.54    0.47
   1   4 -23   32.77    1.47
   1  -4 -23   35.41    1.79
   1   4 -23   33.19    1.74
   1  -4 -23   32.10    1.62
   1  -4 -23   31.92    1.51
   1   4 -23   34.10    1.40
   1   4 -23   34.64    1.53
   1  -4 -23   31.59    1.55
   1  -4 -22   14.50    1.12
   1  -4 -22   13.29    0.99
   1   4 -22   12.89    0.86
   1   4 -21   12.20    0.86
   1   4 -21   10.03    0.92
   1  -4 -21   11.96    0.95
   1  -4 -21   11.91    1.11
   1  -4 -21    9.56    1.69
   1   4 -21   10.92    1.68
   1   4 -21   11.72    0.95
   1  -4 -21   12.25    0.99
   1   4 -21   11.57    0.94
   1  -4 -21   11.58    0.95
   1  -4 -20    6.13    1.04
   1   4 -20    6.26    1.00
   1   4 -20    5.50    0.68
   1  -4 -20    5.74    0.81
   1   4 -20    6.85    0.80
   1   4 -20    5.28    1.40
   1  -4 -20    4.65    1.46
   1  -4 -20    6.73    0.90
   1  -4 -20    5.08    0.80
   1   4 -20    6.31    0.79
   1   4 -19   27.94    2.41
   1  -4 -19   34.62    2.57
   1  -4 -19   33.40    1.60
   1   4 -19   35.21    1.61
   1  -4 -19   36.02    1.81
   1  -4 -19   32.92    1.50
   1   4 -19   31.44    1.49
   1  -4 -19   34.23    1.64
   1   4 -19   35.91    1.64
   1   4 -19   33.59    1.53
   1  -4 -18   -0.30    0.93
   1   4 -18   -0.14    0.86
   1   4 -18   -0.22    0.54
   1   4 -18    0.05    0.60
   1  -4 -18    0.10    0.61
   1  -4 -18   -1.08    1.34
   1   4 -18    0.45    1.20
  -1  -4  18   -0.21    0.69
  -1   4  18    0.25    0.64
   1  -4 -18    0.20    0.76
   1  -4 -18   -0.47    0.65
   1   4 -18   -0.15    0.59
   1  -4 -18   -0.59    0.61
   1   4 -18   -0.18    0.59
   1  -4 -17   12.09    0.90
   1   4 -17   12.08    0.86
   1  -4 -17   11.64    0.94
   1  -4 -17    9.55    1.61
   1   4 -17   12.66    1.75
  -1   4  17   10.78    0.94
  -1  -4  17   10.55    0.99
   1   4 -17   10.85    0.87
   1   4 -17   10.63    0.95
   1  -4 -17   10.59    0.93
   1   4 -17   10.13    0.88
   1   4 -17   10.07    1.12
   1  -4 -17    9.65    1.21
   1   4 -17   12.09    0.91
  -1  -4  16    2.02    1.03
   1   4 -16    1.96    0.54
   1  -4 -16    1.77    0.61
   1  -4 -16    0.82    1.13
   1   4 -16    1.33    1.21
  -1  -4  16    1.53    0.73
  -1   4  16    2.12    0.64
   1   4 -16    1.52    0.58
   1   4 -16    1.66    0.63
   1   4 -16    2.12    0.61
   1  -4 -16    2.16    0.61
   1  -4 -16    1.71    0.56
   1  -4 -16    1.89    0.57
   1   4 -16    1.74    0.81
   1  -4 -16    2.16    0.90
   1   4 -15  158.98    5.10
   1  -4 -15  164.66    6.09
   1   4 -15  164.07    6.02
  -1   4  15  159.56    5.10
  -1  -4  15  169.92    5.93
   1  -4 -15  166.61    5.07
   1  -4 -15  165.46    5.08
   1   4 -15  161.44    4.99
  -1   4  15  154.10    4.96
   1   4 -15  158.06    5.05
   1  -4 -15  158.02    5.05
   1  -4 -15  156.50    5.06
   1   4 -15  160.20    5.05
   1   4 -15  161.86    5.09
   1   4 -15  165.36    5.29
   1  -4 -15  161.20    5.32
  -1   4  14    5.82    0.72
   1   4 -14    5.46    0.69
   1   4 -14    5.48    0.85
   1  -4 -14    5.01    0.86
   1  -4 -14    5.40    0.64
   1  -4 -14    5.60    0.64
   1   4 -14    5.70    1.12
   1  -4 -14    5.64    1.14
   1   4 -14    5.36    0.63
   1  -4 -14    4.34    0.61
  -1  -4  14    4.37    0.98
   1  -4 -14    5.91    0.65
   1   4 -14    4.82    0.57
  -1   4  14    5.73    0.60
  -1   4  13   19.20    1.07
   1   4 -13   20.58    1.07
  -1  -4  13   20.39    1.53
   1   4 -13   20.77    0.96
   1  -4 -13   18.52    1.01
   1  -4 -13   20.05    1.04
   1  -4 -13   19.04    1.04
   1   4 -13   18.69    1.19
   1  -4 -13   22.97    1.61
   1  -4 -13   21.05    1.24
  -1   4  13   21.20    0.99
   1   4 -13   19.22    1.00
   1  -4 -13   19.57    1.00
   1   4 -12  160.91    5.03
   1  -4 -12  165.53    5.11
   1  -4 -12  171.68    5.16
   1  -4 -12  169.22    5.13
   1   4 -12  163.08    5.15
  -1   4  12  169.06    5.07
   1  -4 -12  172.72    5.81
   1  -4 -12  170.49    5.31
   1   4 -12  165.21    5.26
   1   4 -12  162.25    5.79
   1  -4 -12  171.76    5.86
  -1   4  11  343.34   10.14
   1   4 -11  343.28   10.30
   1  -4 -11  356.19   10.35
   1  -4 -11  346.89   10.84
   1  -4 -11  363.58   10.89
   1   4 -11  359.09   10.85
  -1   4  10    0.96    0.41
   1  -4 -10    0.51    0.88
   1   4 -10    1.01    0.61
   1  -4 -10    0.95    0.61
   1  -4 -10    0.22    0.84
   1   4 -10    1.33    0.89
  -1   4   9    6.49    0.57
   1   4  -9    7.20    0.72
   1   4  -9    6.54    1.00
   1  -4  -9    8.42    1.06
  -1   4   8  191.37    5.59
   1  -4  -8  190.42    6.11
   1  -4  -8  190.95    6.03
   1   4  -8  181.78    5.99
   1  -4  -7  295.73    8.83
   1   4  -7  272.96    8.63
   1  -4  -7  297.51    8.68
   1  -4  -6  554.32   15.81
   1  -4  -6  533.47   15.60
   1   4  -6  536.96   15.61
   1  -4  -5   71.84    2.60
   1  -4  -5   71.57    2.38
   1   4  -5   69.28    2.38
   1  -4  -4  246.30    7.49
   1   4  -4  242.30    7.19
   1  -4  -4  250.39    7.19
   1  -4  -3    0.36    0.55
   1  -4  -3    0.98    0.27
   1   4  -3    0.84    0.28
   1  -4  -2   17.12    0.99
   1   4  -1   76.81    2.45
  -1   4   1   72.60    2.39
  -1   4   0   47.59    1.61
   1   4   0   44.71    1.67
  -1  -4  -1 1017.25   28.99
   1   4   1 1025.10   28.96
  -1  -4  -2   -0.20    0.47
  -1  -4  -3  211.37    6.25
  -1   4  -3  203.46    6.04
  -1  -4  -4   35.61    1.46
  -1  -4  -4   32.14    1.41
  -1  -4  -4   33.31    1.30
  -1   4  -4   30.73    1.28
  -1  -4  -5  396.33   11.31
  -1   4  -5  372.81   11.18
  -1  -4  -5  383.32   11.20
  -1  -4  -6  160.98    5.06
  -1   4  -6  152.98    4.99
  -1  -4  -6  160.56    5.02
  -1  -4  -7   13.15    1.10
  -1  -4  -7   13.67    1.13
  -1   4  -7   11.86    1.08
   1   4   8   10.29    0.61
  -1  -4  -8    9.66    1.10
  -1   4  -8    9.05    1.09
  -1  -4  -8    9.32    1.06
   1   4   9    3.21    0.44
  -1  -4  -9    2.44    0.87
  -1   4  -9    2.74    0.90
  -1   4  -9    4.44    0.68
  -1  -4  -9    2.18    0.67
  -1  -4  -9    2.96    0.80
   1   4  10  203.09    6.19
  -1   4 -10  209.15    6.26
  -1   4 -10  208.59    6.39
  -1  -4 -10  215.57    6.83
  -1  -4 -10  217.58    6.44
  -1   4 -10  212.73    6.91
  -1  -4 -10  216.92    6.94
  -1   4 -11    3.34    0.70
  -1  -4 -11    4.67    0.90
  -1  -4 -11    3.82    0.75
   1   4  11    3.81    0.47
  -1   4 -11    4.17    0.57
  -1   4 -11    3.56    0.68
  -1  -4 -11    4.07    0.53
  -1   4 -11    3.87    1.01
  -1  -4 -11    4.06    0.96
  -1  -4 -11    4.06    0.58
  -1  -4 -11    4.67    0.55
   1   4  12   30.41    1.27
  -1   4 -12   32.23    1.44
  -1   4 -12   32.57    1.36
  -1   4 -12   31.43    1.41
  -1  -4 -12   33.29    1.31
  -1  -4 -12   31.67    1.40
  -1   4 -12   31.67    1.26
  -1  -4 -12   32.66    1.38
  -1  -4 -12   32.79    1.38
  -1   4 -12   33.37    1.37
  -1  -4 -12   35.92    1.61
  -1   4 -12   33.75    1.56
  -1  -4 -12   33.09    1.37
  -1   4 -13   27.20    1.29
  -1   4 -13   26.28    1.34
   1   4  13   27.34    1.16
  -1   4 -13   22.15    1.81
  -1  -4 -13   29.19    1.97
  -1   4 -13   27.59    1.26
  -1  -4 -13   26.64    1.19
   1  -4  13   23.59    1.79
  -1  -4 -13   26.55    1.23
  -1   4 -13   26.53    1.23
  -1  -4 -13   27.99    1.26
  -1   4 -13   26.76    1.31
  -1   4 -13   28.20    1.46
  -1  -4 -13   28.90    1.52
  -1   4 -13   28.45    1.17
  -1  -4 -13   26.38    1.25
  -1   4 -14    3.91    0.73
  -1  -4 -14    3.64    0.87
  -1   4 -14    3.06    0.83
  -1  -4 -14    2.96    1.13
  -1   4 -14    2.88    1.16
  -1   4 -14    3.13    0.58
  -1   4 -14    4.23    0.66
  -1   4 -14    2.86    0.59
  -1  -4 -14    4.71    0.59
   1  -4  14    2.35    1.06
  -1  -4 -14    4.23    0.61
  -1   4 -14    3.62    0.59
  -1  -4 -14    3.93    0.61
  -1   4 -14    4.24    0.69
  -1  -4 -14    4.18    0.63
  -1   4 -14    3.40    0.50
  -1   4 -15  125.21    4.17
  -1   4 -15  128.68    4.14
  -1   4 -15  127.27    4.22
  -1  -4 -15  131.49    5.22
  -1   4 -15  133.84    5.16
  -1   4 -15  124.58    4.17
  -1   4 -15  124.98    4.13
  -1  -4 -15  129.16    4.07
   1  -4  15  135.40    5.09
  -1  -4 -15  122.31    4.09
  -1   4 -15  126.91    4.03
  -1  -4 -15  135.29    4.20
  -1   4 -15  125.08    4.13
  -1  -4 -15  127.16    4.16
  -1  -4 -15  131.99    4.45
  -1   4 -15  125.87    4.36
  -1   4 -15  121.73    4.17
  -1  -4 -16   56.08    2.09
  -1   4 -16   51.81    3.05
  -1  -4 -16   56.76    3.15
  -1   4 -16   57.11    2.17
  -1  -4 -16   53.55    2.39
  -1   4 -16   56.08    2.21
  -1  -4 -16   53.87    2.19
  -1   4 -16   56.81    2.20
  -1   4 -16   54.63    2.07
  -1   4 -16   60.17    2.48
  -1  -4 -16   56.63    2.47
  -1  -4 -16   55.90    2.19
  -1   4 -16   59.23    2.21
  -1   4 -16   55.17    2.23
  -1   4 -16   58.00    2.18
  -1   4 -16   57.26    2.21
  -1  -4 -16   50.81    2.07
  -1   4 -17  291.53    8.62
  -1  -4 -17  285.16    8.63
  -1  -4 -17  290.49    8.95
  -1  -4 -17  282.56    8.63
  -1   4 -17  283.80    8.62
  -1   4 -17  276.86    8.47
  -1   4 -17  278.17    8.53
  -1   4 -17  285.71    8.61
  -1   4 -17  282.45    9.79
  -1  -4 -17  290.24    9.92
  -1   4 -17  288.89    8.67
  -1  -4 -17  278.34    8.49
  -1   4 -17  287.33    8.58
  -1   4 -17  281.41    8.62
  -1  -4 -17  286.51    8.84
  -1  -4 -18   50.57    2.29
  -1   4 -18   45.46    2.00
  -1   4 -18   46.48    1.97
  -1  -4 -18   49.93    2.05
  -1   4 -18   46.80    2.00
  -1  -4 -18   51.82    3.09
  -1   4 -18   46.38    2.95
  -1  -4 -18   50.43    2.06
  -1  -4 -18   49.24    1.91
  -1  -4 -18   50.16    2.06
  -1   4 -18   48.58    2.04
  -1   4 -18   48.33    1.90
  -1   4 -19   -0.11    0.62
  -1  -4 -19    1.60    1.29
  -1   4 -19    0.93    1.16
  -1   4 -19    0.19    0.59
  -1  -4 -19    0.79    0.71
  -1  -4 -19    0.81    0.69
  -1   4 -19    0.77    0.60
  -1  -4 -19    1.74    0.78
  -1   4 -19    0.93    0.61
  -1  -4 -19    0.69    0.51
  -1   4 -19    1.04    0.59
  -1   4 -19    1.43    0.52
  -1  -4 -20  221.64    6.75
  -1  -4 -20  214.12    6.78
  -1   4 -20  208.35    6.62
  -1   4 -20  214.93    6.71
  -1   4 -20  216.40    6.68
  -1   4 -20  222.76    6.72
  -1   4 -20  212.27    6.56
  -1   4 -21   21.79    1.49
  -1  -4 -21   22.24    1.51
  -1   4 -21   20.28    1.14
  -1  -4 -21   19.24    1.34
  -1  -4 -22    9.84    0.86
  -1   4 -22    8.37    0.67
  -1   4 -22    7.94    0.77
  -1  -4 -22    8.89    0.81
  -1   4 -22    7.41    0.98
  -1  -4 -22    9.28    1.07
  -1   4 -22    7.28    0.68
  -1   4 -22    8.93    0.80
  -1   4 -22    6.79    0.69
  -1  -4 -22    9.60    0.96
  -1  -4 -22    8.75    0.86
  -1   4 -23    3.25    0.46
  -1  -4 -23    3.18    0.60
  -1  -4 -23    2.78    0.65
  -1   4 -23    1.99    0.74
  -1  -4 -23    1.40    0.76
  -1  -4 -23    3.00    0.68
  -1   4 -23    2.80    0.57
  -1  -4 -24    5.56    0.64
  -1  -4 -24    5.96    0.66
  -1   4 -24    4.67    0.62
  -1   4 -24    5.03    0.75
  -1  -4 -24    4.50    0.74
  -1   4 -24    4.68    0.57
  -1  -4 -24    4.26    0.54
  -1  -4 -24    5.55    0.68
  -1   4 -24    5.02    0.58
  -1   4 -24    6.08    0.58
  -1  -4 -25    5.44    0.56
  -1  -4 -25    6.91    0.60
  -1   4 -25    4.22    0.63
  -1   4 -25    4.53    0.51
  -1   4 -25    6.26    0.51
  -1  -4 -25    4.34    0.47
  -1  -4 -25    5.35    0.58
  -1   4 -25    5.46    0.49
  -1  -4 -26   14.31    0.69
  -1   4 -26   13.25    0.63
  -1  -4 -26   13.12    0.67
  -1  -4 -26   12.34    0.69
   1  -5 -27   33.17    1.15
   1  -5 -26   32.50    1.31
   1  -5 -26   36.72    1.33
   1   5 -26   34.34    1.24
   1  -5 -26   36.97    1.30
   1   5 -26   35.56    1.24
   1  -5 -25    8.66    0.70
   1  -5 -25    7.91    0.64
   1   5 -25    8.05    0.59
   1  -5 -25    8.40    0.69
   1   5 -25    8.45    0.60
   1   5 -24    2.22    0.51
   1  -5 -24    2.02    0.51
   1   5 -24    2.46    0.53
   1  -5 -24    2.48    0.62
   1  -5 -24    0.94    0.42
   1  -5 -24    2.27    0.58
   1   5 -24    0.77    0.57
   1  -5 -23    6.52    0.82
   1  -5 -23    8.84    0.78
   1   5 -23    5.83    0.55
   1   5 -23    6.42    0.71
   1  -5 -23    6.65    0.71
   1   5 -23    7.38    0.71
   1  -5 -23    7.32    0.77
   1   5 -23    6.14    0.83
   1  -5 -23    7.02    0.87
   1  -5 -22   18.16    1.25
   1  -5 -22   19.13    1.11
   1  -5 -22   16.95    1.11
   1   5 -22   21.15    1.33
   1  -5 -22   17.63    1.29
   1   5 -22   19.32    1.11
   1  -5 -22   20.45    1.21
   1   5 -22   20.85    1.14
   1   5 -22   17.52    0.96
   1  -5 -21    0.52    0.74
   1   5 -20  179.09    5.36
   1  -5 -20  170.28    5.45
   1  -5 -20  164.16    5.40
   1   5 -20  170.01    5.38
   1   5 -20  168.71    5.30
   1   5 -20  170.22    5.45
   1  -5 -20  166.79    6.51
   1   5 -20  170.90    6.49
   1   5 -19    2.92    0.62
   1  -5 -19    2.40    0.65
   1   5 -19    2.39    0.62
   1  -5 -19    3.81    0.88
   1  -5 -19    2.91    0.72
   1   5 -19    2.46    1.21
   1  -5 -19    3.60    1.30
   1   5 -19    2.68    0.71
   1   5 -19    2.85    0.55
  -1  -5  18  106.04    3.70
   1   5 -18  106.86    3.52
   1  -5 -18  108.69    3.67
   1   5 -18  103.72    3.60
   1   5 -18  105.69    3.59
   1  -5 -18  105.98    3.62
   1  -5 -18  100.25    3.83
   1  -5 -18  110.30    3.69
   1   5 -18   98.04    4.56
   1  -5 -18  107.64    4.71
   1  -5 -18  108.76    3.63
  -1  -5  17   35.24    1.73
  -1   5  17   33.59    1.62
   1  -5 -17   38.26    1.65
   1   5 -17   34.44    1.50
   1  -5 -17   34.23    1.88
   1   5 -17   35.13    1.82
   1   5 -17   34.75    1.64
   1   5 -17   35.87    1.63
   1  -5 -17   36.94    1.62
   1   5 -17   35.49    1.58
   1  -5 -17   35.79    2.52
   1  -5 -17   32.60    1.58
   1  -5 -16   20.84    2.02
   1   5 -16   25.03    2.04
   1  -5 -16   26.30    1.31
   1   5 -16   26.93    1.31
   1  -5 -16   28.58    1.37
  -1   5  16   25.84    1.26
   1  -5 -16   28.58    1.38
   1   5 -16   27.43    1.26
  -1   5  16   25.92    1.38
   1   5 -16   25.46    1.38
   1   5 -16   27.95    1.37
   1  -5 -16   23.66    1.53
   1   5 -16   26.06    1.55
   1   5 -16   24.93    1.37
   1   5 -15  518.37   15.32
  -1   5  15  516.98   15.21
  -1   5  15  531.72   15.35
   1  -5 -15  537.06   15.54
   1   5 -15  530.11   15.48
   1  -5 -15  513.05   15.29
   1   5 -15  534.49   15.19
   1  -5 -15  552.93   16.42
   1   5 -15  513.39   16.23
  -1  -5  15  534.74   16.25
   1  -5 -15  537.96   15.34
   1  -5 -15  521.79   15.34
   1  -5 -15  507.29   15.26
   1   5 -15  526.21   15.25
   1   5 -14   56.64    2.21
  -1   5  14   55.53    2.08
  -1   5  14   58.95    2.24
   1   5 -14   58.99    2.33
   1  -5 -14   54.45    2.33
   1  -5 -14   61.83    2.92
   1   5 -14   57.53    2.06
   1  -5 -14   62.05    2.19
   1  -5 -14   57.13    2.92
   1   5 -14   61.08    2.95
  -1  -5  14   59.28    2.87
   1  -5 -14   56.69    2.19
   1  -5 -14   57.73    2.22
   1   5 -14   55.61    2.09
   1  -5 -14   54.47    2.10
   1   5 -13    8.36    0.79
   1  -5 -13    9.52    0.76
   1   5 -13   10.71    0.67
  -1   5  13   11.13    0.85
   1  -5 -13    9.37    0.83
   1   5 -13    6.99    1.17
   1  -5 -13    8.07    1.20
  -1  -5  13   10.57    1.24
   1  -5 -13   10.89    0.81
   1  -5 -13   10.47    0.97
   1   5 -13    9.85    0.91
   1  -5 -13    9.79    0.73
   1   5 -13    9.32    0.69
  -1   5  13   11.09    0.75
   1  -5 -12  240.17    7.10
   1   5 -12  239.28    7.01
  -1   5  12  236.99    7.19
   1  -5 -12  242.33    7.18
   1  -5 -12  239.21    7.17
   1   5 -12  227.73    7.02
   1  -5 -12  232.93    7.25
   1  -5 -12  240.28    7.90
   1   5 -12  237.60    7.22
  -1   5  12  233.33    7.06
   1   5 -12  239.20    7.15
  -1   5  11   40.46    1.65
   1  -5 -11   39.13    1.60
   1  -5 -11   41.65    1.63
   1  -5 -11   39.51    1.68
   1  -5 -11   42.47    2.18
   1   5 -11   38.19    1.64
  -1   5  11   41.28    1.53
   1  -5 -11   40.60    2.09
   1   5 -11   37.77    2.04
   1   5 -11   39.87    1.58
   1  -5 -11   37.40    1.54
  -1   5  10  521.18   15.08
   1  -5 -10  548.55   15.19
   1  -5 -10  521.68   15.17
   1   5 -10  504.37   15.60
   1  -5 -10  534.21   15.68
   1   5 -10  514.76   15.16
   1  -5 -10  514.72   15.19
   1  -5 -10  566.77   15.88
  -1   5   9  150.76    4.52
   1   5  -9  145.56    4.94
   1  -5  -9  142.24    4.94
   1   5  -9  147.44    4.56
   1  -5  -9  146.48    4.58
   1  -5  -9  161.04    5.22
  -1   5   8  161.36    4.81
   1  -5  -8  168.04    5.42
   1  -5  -8  157.79    5.17
   1   5  -8  151.63    5.12
   1  -5  -7   29.94    1.65
   1  -5  -7   28.21    1.40
   1   5  -7   26.78    1.36
   1   5  -6    1.10    0.57
   1  -5  -6    1.66    0.59
   1  -5  -6    2.05    0.91
   1  -5  -5   34.60    1.35
   1   5  -5   34.66    1.36
   1  -5  -5   33.32    1.72
   1   5  -4  183.34    5.47
   1  -5  -4  188.00    5.46
   1  -5  -4  199.11    5.99
  -1   5   3   58.00    2.06
   1  -5  -3   55.25    2.28
  -1   5   2  146.39    4.48
   1  -5  -2  142.51    4.72
   1   5  -1   56.65    2.05
  -1   5   1   57.18    2.00
  -1   5   0   52.89    1.89
   1   5   0   55.26    1.99
   1   5   1   63.87    2.24
  -1  -5  -1   61.63    2.33
   1   5   2 1068.82   30.44
  -1  -5  -2 1070.89   30.50
  -1  -5  -3   83.39    2.96
  -1  -5  -4  402.51   11.89
  -1   5  -5    3.21    0.62
  -1  -5  -5    2.96    0.76
  -1  -5  -6   12.58    1.07
  -1   5  -6   10.54    0.89
  -1  -5  -6   11.76    0.93
  -1   5  -7   83.80    3.09
  -1  -5  -7   86.73    3.11
  -1  -5  -7   91.62    3.28
  -1  -5  -8   27.59    1.55
  -1   5  -8   28.16    1.55
  -1  -5  -8   29.79    1.65
  -1  -5  -9  276.38    8.44
  -1   5  -9  265.78    7.93
  -1  -5  -9  265.28    7.96
   1   5   9  265.22    7.83
  -1   5  -9  274.86    7.86
  -1   5  -9  263.96    7.87
  -1  -5  -9  269.25    7.94
  -1  -5  -9  263.92    8.39
  -1   5  -9  263.07    8.38
  -1  -5  -9  267.03    7.94
   1   5  10    0.39    0.36
  -1  -5 -10    0.47    0.81
  -1   5 -10    0.19    0.53
  -1  -5 -10    1.09    0.60
  -1  -5 -10    0.96    0.49
  -1  -5 -10    0.72    0.48
  -1   5 -10    0.72    0.40
  -1   5 -10    1.19    0.57
  -1   5 -10    0.71    0.45
  -1  -5 -10    0.80    0.78
  -1   5 -10   -0.08    0.77
  -1  -5 -10    1.05    0.41
  -1   5 -11    9.05    0.72
  -1   5 -11    7.98    0.67
  -1   5 -11    8.74    0.66
  -1  -5 -11    8.74    0.63
  -1  -5 -11    9.35    0.71
  -1  -5 -11   10.06    0.76
  -1   5 -11    9.58    0.71
   1   5  11    7.59    0.62
   1   5  11    8.99    0.74
  -1  -5 -11    8.73    0.72
  -1  -5 -11    7.17    1.07
  -1   5 -11    9.72    0.87
  -1  -5 -11   10.22    0.90
  -1   5 -11    7.36    1.11
  -1  -5 -11    9.66    1.17
  -1   5 -11    8.00    0.79
  -1  -5 -11    9.22    0.71
  -1   5 -12   86.89    2.93
  -1   5 -12   89.34    2.91
  -1   5 -12   85.07    2.86
  -1  -5 -12   80.63    2.90
  -1   5 -12   86.07    2.77
  -1  -5 -12   84.30    2.81
  -1  -5 -12   87.61    2.95
   1   5  12   88.43    2.82
  -1  -5 -12   85.29    2.91
  -1  -5 -12   82.65    2.90
  -1  -5 -12   83.74    2.85
  -1   5 -12   83.66    2.84
  -1  -5 -12   89.56    3.09
  -1   5 -12   85.67    3.02
  -1  -5 -12   86.48    3.58
   1   5  12   89.24    2.94
  -1   5 -13    3.13    0.62
  -1   5 -13    3.41    0.61
  -1  -5 -13    2.93    1.02
  -1   5 -13    1.64    0.97
  -1   5 -13    3.22    0.57
  -1  -5 -13    2.96    0.59
  -1  -5 -13    3.74    0.54
  -1  -5 -13    3.27    0.75
  -1   5 -13    3.34    0.75
  -1  -5 -13    3.89    0.58
  -1   5 -13    3.40    0.45
  -1  -5 -13    3.82    0.61
  -1   5 -13    3.39    0.66
  -1  -5 -13    3.28    0.55
  -1   5 -13    2.18    0.51
   1   5  13    2.68    0.49
  -1  -5 -14   57.99    2.13
  -1   5 -14   60.62    2.10
   1  -5  14   59.74    2.97
  -1  -5 -14   59.08    2.24
  -1   5 -14   58.07    2.33
  -1   5 -14   59.24    2.30
  -1  -5 -14   58.42    2.47
  -1   5 -14   56.67    2.38
  -1  -5 -14   53.98    2.96
  -1   5 -14   59.19    3.03
  -1  -5 -14   60.32    2.26
  -1  -5 -14   61.13    2.22
  -1   5 -14   61.27    2.20
  -1   5 -14   59.16    2.22
  -1   5 -14   58.62    2.17
  -1  -5 -15    0.56    0.45
  -1   5 -15    0.91    0.69
  -1   5 -15   -0.05    0.54
  -1  -5 -15   -0.09    0.56
  -1   5 -15   -0.35    0.61
  -1   5 -15   -0.18    0.56
  -1  -5 -15   -0.13    0.56
  -1   5 -15   -0.39    0.57
  -1   5 -15   -0.21    0.62
  -1  -5 -15    0.29    0.58
  -1  -5 -15   -0.79    1.24
  -1   5 -15   -0.13    1.16
  -1   5 -15    1.00    0.44
  -1   5 -16    0.60    0.44
  -1   5 -16    0.18    0.56
  -1   5 -16   -0.10    0.64
  -1  -5 -16    0.05    0.56
  -1   5 -16    0.05    0.53
  -1   5 -16   -0.27    0.66
  -1  -5 -16    0.76    0.65
  -1   5 -16    0.38    0.69
  -1   5 -16    1.36    1.12
  -1  -5 -16   -0.14    1.10
  -1  -5 -16    0.27    0.46
  -1   5 -16    1.20    0.58
  -1  -5 -17    5.53    0.78
  -1   5 -17    3.36    0.76
  -1   5 -17    3.56    0.68
  -1   5 -17    3.05    0.55
  -1   5 -17    4.42    0.70
  -1   5 -17    2.98    0.71
  -1  -5 -17    3.81    1.31
  -1   5 -17    2.83    1.18
  -1   5 -17    3.77    0.69
  -1  -5 -17    4.75    0.91
  -1  -5 -18   69.27    2.76
  -1   5 -18   64.26    2.50
  -1   5 -18   63.27    2.32
  -1   5 -18   63.77    2.50
  -1  -5 -18   70.30    2.56
  -1  -5 -19   34.63    1.79
  -1   5 -19   35.45    1.66
  -1   5 -19   38.82    1.53
  -1   5 -19   36.19    1.70
  -1   5 -19   36.01    1.63
  -1  -5 -19   35.05    1.91
  -1   5 -19   36.11    1.90
  -1  -5 -19   37.14    1.72
  -1  -5 -20  156.53    5.23
  -1   5 -20  151.73    4.98
  -1   5 -20  153.37    5.20
  -1  -5 -20  162.73    5.29
  -1  -5 -20  156.13    5.08
  -1   5 -20  152.01    4.99
  -1  -5 -21   11.29    0.94
  -1  -5 -21   10.64    0.88
  -1  -5 -21   11.93    1.05
  -1   5 -21   10.82    0.84
  -1  -5 -21    8.04    1.00
  -1   5 -21    9.52    1.01
  -1  -5 -21   11.21    0.95
  -1   5 -21    9.77    0.76
  -1   5 -21    9.55    0.83
  -1  -5 -22    0.82    0.57
  -1   5 -22    1.52    0.53
  -1  -5 -22    0.72    0.63
  -1  -5 -22    0.50    0.48
  -1  -5 -22    1.10    0.60
  -1  -5 -22    0.39    0.68
  -1   5 -22    0.82    0.66
  -1   5 -22    0.30    0.52
  -1  -5 -22    0.56    0.56
  -1   5 -22    0.66    0.43
  -1   5 -22    0.04    0.54
  -1   5 -23   17.92    0.87
  -1   5 -23   18.64    0.99
  -1   5 -23   18.46    0.98
  -1   5 -23   17.55    1.10
  -1  -5 -23   18.46    1.02
  -1  -5 -23   18.24    0.99
  -1  -5 -23   19.51    1.13
  -1   5 -23   19.07    0.94
  -1  -5 -23   15.87    0.88
  -1   5 -23   20.53    1.01
  -1  -5 -23   19.10    1.07
  -1   5 -24    0.57    0.40
  -1  -5 -24    0.35    0.45
  -1   5 -24    0.03    0.37
  -1  -5 -24    0.35    0.51
  -1  -5 -24    0.17    0.34
  -1   5 -24    0.41    0.41
  -1  -5 -24    0.55    0.49
  -1  -5 -25   -0.23    0.40
  -1   5 -25    0.24    0.33
  -1  -5 -25    0.13    0.39
  -1   5 -26   11.71    0.53
  -1  -5 -26   11.74    0.59
   1   6 -26    6.68    0.40
   1  -6 -26    7.17    0.47
   1  -6 -25   14.59    0.82
   1  -6 -25   13.70    0.78
   1   6 -25   15.53    0.73
   1   6 -25   16.44    0.75
   1  -6 -24    0.30    0.42
   1  -6 -24   -0.32    0.51
   1   6 -24   -0.03    0.41
   1  -6 -24    0.31    0.47
   1   6 -24    0.27    0.43
   1   6 -23   -0.04    0.45
   1  -6 -23   -0.14    0.59
   1  -6 -23   -0.04    0.47
   1   6 -23    1.02    0.51
   1  -6 -23    0.08    0.50
   1  -6 -23    0.08    0.51
   1  -6 -22   85.82    3.14
   1   6 -22   83.52    2.95
   1  -6 -22   88.78    2.96
   1   6 -22   86.09    2.95
   1  -6 -22   85.51    3.02
   1  -6 -22   84.59    3.02
   1  -6 -21   37.96    1.84
   1   6 -21   37.32    1.63
   1   6 -21   37.55    1.63
   1  -6 -21   33.75    1.65
   1  -6 -21   38.09    1.63
   1  -6 -21   38.30    1.75
   1  -6 -20    0.34    0.79
   1  -6 -19   28.25    1.45
   1   6 -19   30.61    1.46
   1   6 -19   28.49    1.28
   1   6 -19   27.67    1.37
  -1  -6  19   26.82    1.46
   1   6 -18    0.10    0.60
  -1  -6  18    0.28    0.70
   1   6 -18    0.04    0.45
   1   6 -18    0.10    0.61
   1  -6 -18   -0.36    0.60
   1   6 -17   79.89    2.87
   1   6 -17   78.87    2.84
  -1   6  17   75.73    2.84
  -1  -6  17   84.10    3.01
   1  -6 -17   79.76    2.88
   1  -6 -17   76.44    2.87
   1   6 -17   74.46    2.67
  -1   6  16  140.10    4.52
   1   6 -16  138.36    4.45
   1   6 -16  137.92    4.61
   1   6 -16  136.50    4.59
   1  -6 -16  144.94    4.68
   1   6 -16  143.60    4.70
   1  -6 -16  147.43    4.63
  -1   6  16  144.99    4.66
   1   6 -15   33.25    1.42
  -1   6  15   35.23    1.51
   1  -6 -15   34.72    1.57
  -1   6  15   32.30    1.61
   1  -6 -15   32.81    1.61
   1   6 -15   33.41    1.59
   1  -6 -14   10.84    1.45
   1  -6 -14   11.16    0.95
   1   6 -14   10.77    0.72
  -1   6  14    9.08    0.77
   1  -6 -14   11.07    0.86
  -1   6  14   11.03    0.94
  -1  -6  14    9.16    1.31
   1  -6 -14   12.41    0.98
   1   6 -14    8.83    0.88
   1  -6 -13   60.32    2.93
   1  -6 -13   57.51    2.25
   1   6 -13   57.57    2.04
  -1   6  13   58.42    2.26
  -1   6  13   56.76    2.12
   1  -6 -13   58.71    2.16
   1  -6 -13   58.06    2.23
   1  -6 -13   59.43    2.26
   1   6 -13   56.60    2.23
   1  -6 -12    2.60    0.53
  -1   6  12    2.93    0.67
  -1   6  12    2.08    0.48
   1  -6 -12    2.71    0.65
   1  -6 -12    2.43    0.64
   1   6 -12    3.22    0.57
   1  -6 -12    2.90    0.66
   1   6 -12    2.56    0.42
   1  -6 -11    0.35    0.42
   1   6 -11    0.03    0.34
  -1   6  11   -0.21    0.42
  -1   6  11    0.58    0.57
   1   6 -11    0.82    0.49
   1  -6 -11    0.26    0.53
   1  -6 -11   -0.04    0.52
   1  -6 -10    5.66    0.65
   1  -6 -10    5.70    0.58
  -1   6  10    5.50    0.59
   1  -6 -10    5.41    1.06
  -1   6  10    6.47    0.73
   1   6 -10    5.74    0.66
   1  -6 -10    6.83    0.69
  -1   6   9   91.00    2.95
   1  -6  -9   96.45    3.68
   1  -6  -9   87.78    3.04
   1   6  -9   88.07    3.02
  -1   6   9   90.30    3.06
   1  -6  -9   91.69    3.05
   1  -6  -8    0.64    0.82
   1  -6  -8    1.02    0.53
   1  -6  -8    1.19    0.51
   1   6  -8    0.49    0.49
   1  -6  -7  159.39    5.45
   1  -6  -6   72.94    2.96
   1  -6  -5   29.22    1.72
   1  -6  -4   37.90    1.91
   1  -6  -3    0.63    0.89
  -1   6   3    1.24    0.52
   1  -6  -2  181.42    5.93
  -1   6   2  182.46    5.62
   1  -6  -1  508.98   14.70
  -1   6   1  486.60   14.35
  -1  -6   0    0.58    0.79
   1   6   0    1.09    0.57
  -1  -6  -1   13.59    1.09
  -1  -6  -2   34.54    1.73
  -1  -6  -3  110.34    3.82
  -1  -6  -4   20.77    1.35
  -1  -6  -5  596.55   17.51
  -1  -6  -6  279.69    8.69
  -1  -6  -7    1.52    0.50
  -1  -6  -7    1.26    0.76
  -1   6  -8  439.98   12.62
  -1  -6  -8  430.54   12.73
  -1   6  -8  430.74   12.62
  -1  -6  -8  458.24   13.26
   1   6   9   20.66    1.00
  -1  -6  -9   20.15    1.11
  -1   6  -9   21.70    1.06
  -1   6  -9   21.29    1.09
  -1   6  -9   21.24    1.01
  -1   6  -9   23.38    1.16
  -1  -6  -9   22.54    1.54
  -1   6  -9   19.22    1.01
  -1  -6  -9   21.56    1.17
  -1  -6  -9   23.59    1.04
   1   6  10  124.97    3.92
   1   6  10  122.03    4.01
  -1  -6 -10  126.93    3.97
  -1  -6 -10  131.52    4.11
  -1   6 -10  124.79    3.93
  -1  -6 -10  120.26    4.52
  -1   6 -10  120.54    3.97
  -1   6 -10  129.56    3.99
  -1  -6 -10  128.29    4.06
  -1   6 -10  123.94    4.07
  -1   6 -10  118.89    3.95
  -1   6 -11  147.04    4.72
  -1   6 -11  159.67    4.78
  -1  -6 -11  148.30    4.82
  -1  -6 -11  159.29    4.88
  -1  -6 -11  148.80    4.76
   1   6  11  148.60    4.79
  -1   6 -11  155.26    4.86
   1   6  11  149.24    4.69
  -1   6 -12   22.60    1.10
  -1  -6 -12   21.10    1.20
  -1  -6 -12   24.24    1.17
   1   6  12   19.80    1.14
   1   6  12   21.85    1.07
  -1  -6 -12   19.96    1.16
   1   6  13    7.53    0.67
  -1   6 -13    7.47    0.83
  -1   6 -13    7.00    0.72
  -1  -6 -13    9.15    0.79
  -1  -6 -13    8.25    0.83
  -1  -6 -13    8.49    0.80
  -1   6 -14    1.68    0.55
  -1   6 -14    0.57    0.75
  -1  -6 -14    1.29    0.59
  -1   6 -14    1.84    0.69
   1   6  14    3.25    0.56
  -1  -6 -15    5.80    0.76
  -1   6 -15    5.66    0.81
  -1   6 -15    4.06    0.85
  -1   6 -15    5.07    0.76
  -1  -6 -16    1.86    0.69
  -1   6 -16    1.53    0.69
  -1   6 -16    0.63    0.65
  -1   6 -16    1.39    0.78
  -1   6 -17    0.78    0.65
  -1   6 -17    0.27    0.71
  -1  -6 -17    0.84    0.64
  -1  -6 -17    1.07    0.78
  -1   6 -17    0.11    0.68
  -1   6 -17    1.66    0.66
  -1  -6 -18   48.63    2.08
  -1   6 -18   49.92    2.05
  -1   6 -18   54.73    2.11
  -1  -6 -18   48.90    2.13
  -1   6 -18   50.99    2.09
  -1  -6 -19    0.88    0.71
  -1  -6 -19    0.81    0.63
  -1   6 -19    1.55    0.60
  -1  -6 -19    0.72    0.68
  -1   6 -19    1.27    0.62
  -1  -6 -19    0.07    0.74
  -1   6 -20    0.68    0.55
  -1  -6 -20   -0.19    0.72
  -1  -6 -20   -0.23    0.70
  -1  -6 -21    1.19    0.67
  -1   6 -21    1.91    0.60
  -1  -6 -21    0.96    0.60
  -1   6 -21    0.42    0.47
  -1  -6 -21    1.75    0.61
  -1   6 -21    1.02    0.49
  -1  -6 -21    1.81    0.72
  -1  -6 -22   14.33    0.90
  -1  -6 -22   13.78    0.95
  -1  -6 -22   14.29    1.03
  -1   6 -22   13.91    0.84
  -1   6 -22   11.92    0.83
  -1   6 -22   11.83    0.74
  -1  -6 -22   12.41    0.91
  -1  -6 -23    6.23    0.62
  -1  -6 -23    5.36    0.64
  -1   6 -23    5.98    0.57
  -1   6 -23    6.67    0.61
  -1   6 -23    5.23    0.46
  -1  -6 -23    5.20    0.59
  -1  -6 -23    6.91    0.67
  -1  -6 -23    5.79    0.71
  -1   6 -24   10.43    0.66
  -1  -6 -24   10.74    0.71
  -1   6 -24   11.27    0.66
  -1  -6 -24   10.93    0.76
  -1  -6 -25    0.72    0.35
  -1   6 -25    0.46    0.29
  -1  -6 -25    0.55    0.35
   1   7 -25   82.25    2.45
   1  -7 -25   79.65    2.45
   1   7 -25   79.17    2.42
   1   7 -24    3.56    0.45
   1  -7 -24    3.74    0.49
   1  -7 -24    2.85    0.52
   1   7 -24    3.19    0.45
   1  -7 -23    7.35    0.73
   1  -7 -23    7.36    0.66
   1   7 -23    7.22    0.60
   1  -7 -23    6.65    0.68
   1   7 -23    8.23    0.66
   1   7 -22    6.92    0.66
   1  -7 -22    5.70    0.81
   1  -7 -22    7.44    0.72
   1  -7 -22    7.33    0.65
   1   7 -22    6.83    0.67
   1  -7 -22    6.83    0.76
   1   7 -21   20.13    1.10
   1   7 -21   19.60    0.97
   1   7 -21   19.49    1.10
   1  -7 -21   19.37    1.07
   1  -7 -21   18.32    1.20
   1  -7 -21   20.43    1.31
   1  -7 -21   20.35    1.14
   1  -7 -20   13.55    0.98
   1   7 -20   10.97    0.82
   1  -7 -20   12.36    0.90
   1   7 -20   13.50    0.93
   1  -7 -20   13.95    1.15
   1  -7 -19    2.72    0.85
   1  -7 -18   14.57    0.99
  -1  -7  18   15.29    1.14
   1   7 -18   13.05    0.98
   1   7 -18   15.50    1.04
   1   7 -17   35.21    1.63
   1   7 -17   32.82    1.60
   1   7 -16   28.92    1.58
   1   7 -16   27.68    1.45
   1  -7 -16   27.64    1.42
  -1   7  15   10.51    0.85
   1  -7 -15   10.37    0.90
   1   7 -15    9.09    0.91
   1  -7 -15   12.48    1.05
  -1   7  14   19.45    1.09
   1  -7 -14   19.31    1.11
   1  -7 -14   18.04    1.20
   1  -7 -14   18.21    1.81
   1   7 -14   19.14    1.20
   1  -7 -14   19.53    1.26
   1  -7 -13  186.52    6.58
   1  -7 -13  185.49    5.81
   1  -7 -13  177.94    5.65
  -1   7  13  184.10    5.67
   1  -7 -13  179.20    5.81
   1  -7 -12    1.12    0.51
   1  -7 -12    0.57    0.59
   1  -7 -12    1.02    1.05
   1  -7 -12    1.22    0.63
   1   7 -12    0.76    0.56
  -1   7  12    0.50    0.51
   1  -7 -11    4.17    0.73
   1  -7 -11    3.81    0.71
   1  -7 -11    2.69    1.00
   1   7 -11    4.30    0.67
  -1   7  11    4.29    0.57
   1  -7 -11    3.98    0.57
   1  -7 -10   80.14    2.69
   1  -7 -10   80.43    2.85
   1   7 -10   79.98    2.81
  -1   7  10   80.67    2.74
   1  -7 -10   78.18    2.85
  -1  -7  10   77.54    2.80
  -1  -7   9  287.17    8.45
   1  -7  -9  276.34    8.39
   1  -7  -9  283.84    8.46
   1  -7  -9  271.20    8.26
   1  -7  -9  291.56    9.15
  -1   7   9  287.10    8.36
   1   7  -9  283.33    8.43
   1  -7  -9  276.29    8.44
   1  -7  -8   37.07    2.03
  -1  -7   8   35.43    1.56
   1  -7  -8   34.45    1.50
   1  -7  -8   34.57    1.52
   1   7  -8   33.83    1.50
   1  -7  -8   36.41    1.54
   1  -7  -7   29.44    1.80
   1  -7  -7   26.65    1.29
  -1  -7   7   26.97    1.36
   1  -7  -7   29.23    1.31
   1  -7  -6  122.01    4.49
   1  -7  -6  119.45    3.90
  -1  -7   6  122.32    4.00
   1   7  -6  124.98    4.01
  -1   7   6  122.15    4.18
   1  -7  -6  121.01    3.91
   1  -7  -5  516.13   15.51
   1  -7  -5  505.49   14.88
  -1  -7   5  538.23   15.01
   1   7  -5  503.05   14.97
  -1   7   5  526.44   15.16
   1  -7  -5  508.64   14.89
   1  -7  -4  155.59    5.45
  -1  -7   4  160.50    5.02
  -1  -7   4  164.92    5.01
  -1   7   4  157.71    5.13
   1   7  -4  153.93    4.98
  -1  -7   3   16.10    1.02
  -1   7   3   17.23    1.05
   1  -7  -3   17.03    1.36
   1   7  -3   17.40    1.00
   1  -7  -2   39.86    2.07
  -1  -7   1    5.20    0.95
   1  -7  -1    5.61    1.07
   1  -7   0   62.55    2.72
  -1  -7   0   62.21    2.59
   1   7   1   11.07    0.89
  -1  -7  -1    9.31    1.02
   1   7   2  194.78    5.97
  -1  -7  -2  187.73    6.09
  -1   7  -2  179.57    5.72
  -1  -7  -3    5.88    0.75
   1   7   3    6.63    0.78
  -1  -7  -3    5.20    0.93
  -1   7  -3    5.98    0.71
  -1   7  -4   48.09    1.97
   1   7   4   52.82    2.17
   1  -7   4   47.02    1.95
  -1  -7  -4   52.58    2.31
  -1   7  -5  383.77   11.50
   1  -7   5  393.90   11.52
  -1  -7  -5  386.97   11.48
   1  -7   5  381.17   11.46
   1   7   5  402.25   11.79
  -1  -7  -5  410.80   11.93
   1  -7   6   14.15    0.97
  -1  -7  -6   14.17    0.93
  -1  -7  -6   15.68    1.29
   1   7   6   14.05    1.11
  -1  -7  -7  130.23    4.21
  -1  -7  -7  148.48    4.92
  -1  -7  -7  135.97    4.36
   1  -7   7  149.21    4.44
  -1   7  -7  130.75    4.33
  -1  -7  -8    4.74    0.53
  -1   7  -8    3.99    0.59
  -1  -7  -8    5.04    0.75
  -1  -7  -8    4.56    0.52
  -1  -7  -8    4.32    0.92
  -1  -7  -8    5.46    0.63
   1  -7   8    4.16    0.68
  -1   7  -8    4.36    0.63
   1   7   9    3.76    0.53
  -1  -7  -9    2.42    0.51
  -1   7  -9    2.43    0.53
  -1  -7  -9    2.53    0.69
   1  -7   9    1.73    0.58
  -1   7  -9    2.64    0.63
  -1   7  -9    1.78    0.56
  -1  -7  -9    3.50    0.95
  -1  -7 -10    5.50    0.63
  -1   7 -10    5.17    0.63
  -1   7 -10    4.95    0.73
  -1   7 -10    5.51    0.70
  -1  -7 -10    5.46    0.80
   1   7  10    6.68    0.62
   1   7  11   47.91    1.86
  -1   7 -11   45.52    1.99
  -1   7 -11   48.54    1.92
  -1  -7 -11   50.43    2.52
  -1  -7 -11   50.46    2.07
  -1  -7 -11   50.07    1.91
   1   7  12    0.63    0.48
  -1  -7 -12    0.40    0.54
  -1   7 -12    1.01    0.51
  -1  -7 -12    1.03    0.66
  -1  -7 -12    0.63    0.92
  -1  -7 -13   24.05    1.25
  -1  -7 -13   24.39    1.35
  -1   7 -13   24.42    1.33
   1   7  13   21.49    1.15
  -1  -7 -14    3.74    0.69
  -1   7 -14    3.12    0.75
  -1  -7 -14    3.48    0.69
  -1  -7 -14    2.24    0.71
   1   7  14    3.55    0.60
  -1   7 -15    9.30    0.93
  -1  -7 -15    8.07    0.83
  -1  -7 -15    9.47    0.92
  -1   7 -15    7.45    0.98
  -1   7 -16  118.99    4.11
  -1   7 -16  123.59    4.22
  -1  -7 -16  121.41    4.14
  -1  -7 -16  123.93    4.09
  -1   7 -16  120.76    4.11
  -1   7 -17   22.26    1.27
  -1   7 -17   23.47    1.32
  -1  -7 -17   20.90    1.24
  -1  -7 -17   19.47    1.25
  -1   7 -18   36.36    1.61
  -1  -7 -18   35.25    1.86
  -1   7 -18   35.95    1.68
  -1  -7 -19    0.58    0.73
  -1   7 -19    0.13    0.54
  -1   7 -19    0.13    0.55
  -1  -7 -19    0.37    0.56
  -1  -7 -19    0.71    0.61
  -1  -7 -20    0.77    0.66
  -1  -7 -20    0.06    0.69
  -1   7 -20    0.23    0.49
  -1   7 -20    0.04    0.50
  -1  -7 -20    0.34    0.51
  -1   7 -20   -0.17    0.54
  -1  -7 -20   -0.19    0.59
  -1  -7 -21    5.88    0.77
  -1   7 -21    6.24    0.61
  -1   7 -21    5.67    0.63
  -1  -7 -21    7.36    0.86
  -1  -7 -21    6.64    0.73
  -1   7 -21    6.91    0.70
  -1  -7 -21    6.83    0.67
  -1  -7 -22    0.94    0.59
  -1  -7 -22    0.82    0.55
  -1   7 -22    1.01    0.42
  -1   7 -22    2.01    0.50
  -1   7 -22    0.58    0.36
  -1  -7 -22    1.22    0.49
  -1  -7 -23   18.43    0.96
  -1  -7 -23   19.75    1.02
  -1   7 -23   20.29    0.92
  -1  -7 -23   20.27    0.96
  -1  -7 -23   17.77    0.93
  -1  -7 -24   36.55    1.43
  -1   7 -24   38.99    1.35
  -1  -7 -24   39.86    1.38
  -1   7 -24   37.27    1.33
   1  -8 -24   15.01    0.81
   1   8 -24   18.85    0.76
   1  -8 -24   16.34    0.75
   1  -8 -24   18.04    0.72
   1   8 -23   15.99    0.81
   1  -8 -23   16.36    0.91
   1  -8 -23   14.95    0.84
   1   8 -23   16.95    0.79
   1  -8 -23   16.32    0.80
   1   8 -22   30.03    1.29
   1  -8 -22   33.18    1.48
   1  -8 -22   32.54    1.42
   1   8 -22   30.98    1.27
   1  -8 -22   31.76    1.31
   1  -8 -21    1.87    0.53
   1   8 -21    3.33    0.58
   1   8 -21    1.91    0.42
   1  -8 -21    2.85    0.67
   1   8 -21    2.58    0.52
   1  -8 -21    1.88    0.67
   1  -8 -20   23.72    1.39
   1   8 -20   25.10    1.19
   1  -8 -20   25.60    1.23
   1   8 -20   22.02    1.08
   1   8 -20   24.46    1.19
  -1  -8  20   20.82    1.16
   1  -8 -19   -0.16    0.50
   1  -8 -19    0.44    0.74
   1   8 -19    0.39    0.54
  -1  -8  19    0.14    0.65
   1   8 -19    0.04    0.53
   1  -8 -19    0.14    0.53
   1   8 -18   11.90    0.87
   1   8 -18   11.36    1.00
   1  -8 -18   12.00    0.88
   1  -8 -17  108.10    3.59
   1  -8 -17  101.78    3.48
   1   8 -17  105.37    3.65
   1   8 -17  101.99    3.53
  -1   8  17  101.18    3.45
  -1   8  16   51.69    2.02
   1  -8 -16   52.66    2.03
   1   8 -16   49.09    2.06
   1  -8 -16   52.37    2.11
   1  -8 -15   83.38    3.03
   1  -8 -15   82.11    2.89
   1   8 -15   80.76    2.95
   1  -8 -15   81.42    2.96
   1   8 -14  628.44   18.23
   1  -8 -14  604.94   18.10
   1  -8 -14  648.88   18.33
   1  -8 -14  651.68   19.21
   1  -8 -14  620.63   18.18
   1  -8 -13  232.13    7.44
   1  -8 -13  241.97    7.40
   1  -8 -13  250.48    7.64
  -1   8  13  244.83    7.46
   1   8 -13  249.10    7.53
   1  -8 -13  260.97    8.48
   1  -8 -12   64.63    2.45
   1  -8 -12   67.50    2.67
   1  -8 -12   66.77    2.41
  -1   8  12   67.87    2.47
   1   8 -12   72.09    2.58
   1  -8 -12   61.01    3.20
   1  -8 -11   39.50    1.82
   1  -8 -11   35.81    2.29
   1   8 -11   38.10    1.71
  -1   8  11   36.47    1.59
   1  -8 -10   12.27    1.48
  -1  -8  10   10.34    0.96
   1   8 -10   13.99    0.98
  -1   8  10   11.24    1.14
  -1   8  10   12.84    0.89
   1  -8  -9   67.30    3.18
  -1  -8   9   68.13    2.57
   1  -8  -9   64.63    2.49
   1   8  -9   66.29    2.49
  -1   8   9   69.79    2.85
  -1   8   9   66.12    2.42
  -1   8   8   75.90    3.04
   1   8  -8   77.02    2.75
  -1  -8   8   75.60    2.82
   1  -8  -8   76.76    2.78
  -1   8   7   16.78    1.23
  -1  -8   7   19.35    1.17
   1  -8  -7   18.31    1.13
   1  -8  -6    1.18    0.95
  -1   8   6    1.29    0.60
  -1  -8   6    1.03    0.68
   1  -8  -6    0.20    0.61
   1   8  -5   12.57    0.98
  -1  -8   5   12.42    0.87
   1  -8  -5   10.66    1.32
  -1  -8   5   11.79    0.99
   1  -8  -5   13.12    1.00
   1   8  -4  116.28    3.95
  -1  -8   4  121.20    3.98
  -1  -8   4  117.76    3.88
   1  -8  -4  121.50    4.53
   1  -8  -4  125.03    4.01
  -1   8   4  113.52    4.08
  -1  -8   4  117.19    3.99
   1   8  -3   23.01    1.22
  -1  -8   3   20.75    1.17
   1  -8  -3   20.30    1.54
   1  -8  -3   25.33    1.28
  -1  -8   3   22.04    1.26
  -1   8   3   22.41    1.29
  -1  -8   3   23.11    1.29
  -1  -8   2   31.15    1.84
   1  -8  -2   29.84    1.86
   1   8  -2   27.71    1.41
   1  -8  -2   34.26    1.51
  -1  -8   2   30.26    1.49
  -1  -8   2   30.90    1.54
  -1  -8   1    8.71    1.12
   1  -8  -1    7.74    1.14
   1   8  -1    8.56    0.80
  -1  -8   1    8.48    0.83
   1  -8  -1    6.66    0.79
  -1  -8   1    8.57    0.89
   1  -8   0    7.54    1.18
  -1  -8   0   10.39    1.14
   1   8   0    8.14    0.81
  -1   8   0    8.42    0.80
  -1  -8   0    9.64    0.88
   1  -8   0    8.99    0.84
  -1  -8   0    9.62    0.91
  -1  -8  -1    0.71    0.78
   1  -8   1    0.74    0.88
  -1   8  -1    0.88    0.55
   1  -8   1    0.14    0.59
  -1  -8  -1    1.15    0.61
  -1  -8  -1    1.93    0.67
  -1  -8  -2    1.67    0.84
  -1  -8  -2    1.08    0.67
  -1   8  -2    1.87    0.60
   1   8   2    0.92    0.61
   1  -8   2    1.80    0.61
  -1  -8  -2    1.15    0.62
  -1  -8  -3   22.52    1.60
  -1  -8  -3   24.76    1.33
   1  -8   3   26.88    1.38
  -1   8  -3   25.47    1.30
   1   8   3   25.42    1.47
  -1  -8  -3   23.16    1.33
   1  -8   3   24.10    1.29
  -1  -8  -4   89.58    3.50
  -1  -8  -4   90.56    3.14
   1  -8   4   89.18    3.15
  -1   8  -4   88.08    3.11
   1   8   4   86.76    3.36
  -1  -8  -4   86.05    3.14
   1  -8   4   88.49    3.11
  -1  -8  -5  124.72    4.62
  -1  -8  -5  128.59    4.22
   1  -8   5  127.14    4.24
  -1   8  -5  124.66    4.22
  -1  -8  -5  132.52    4.24
   1   8   5  125.54    4.47
  -1  -8  -6   48.71    2.42
  -1  -8  -6   47.98    2.11
  -1  -8  -6   48.73    2.05
   1  -8   6   53.73    2.13
  -1  -8  -6   53.34    2.11
   1   8   6   51.15    2.30
  -1  -8  -7   55.35    2.13
   1   8   7   56.21    2.42
  -1  -8  -7   49.99    2.17
  -1   8  -7   47.72    2.00
   1  -8   7   50.32    2.11
  -1  -8  -7   51.20    2.08
  -1  -8  -7   51.29    2.51
  -1  -8  -8   20.56    1.28
  -1   8  -8   18.74    1.10
   1  -8   8   20.84    1.24
  -1  -8  -8   19.30    1.13
   1   8   8   23.10    1.51
  -1  -8  -8   19.28    1.21
  -1   8  -8   16.42    1.04
   1  -8   9   72.44    2.68
  -1   8  -9   69.98    2.62
  -1  -8  -9   74.47    2.79
  -1  -8  -9   68.41    3.12
   1   8   9   72.74    2.54
  -1  -8  -9   72.97    2.69
  -1   8  -9   70.53    2.60
   1   8   9   72.03    3.07
   1   8  10    3.10    0.62
  -1   8 -10    2.57    0.68
  -1  -8 -10    3.22    0.57
  -1   8 -10    2.54    0.62
  -1  -8 -10    2.59    0.70
   1   8  10    1.77    0.77
  -1  -8 -10    2.87    0.81
  -1   8 -10    3.33    0.68
  -1  -8 -10    3.05    1.02
  -1  -8 -10    2.19    0.58
  -1  -8 -11  272.09    8.22
  -1   8 -11  266.77    8.23
  -1  -8 -11  285.18    8.35
  -1  -8 -11  282.11    9.00
  -1  -8 -11  259.80    8.17
  -1  -8 -11  284.56    8.44
  -1   8 -11  271.26    8.27
   1   8  11  268.12    8.18
   1   8  12   79.93    2.81
  -1  -8 -12   80.07    2.86
  -1  -8 -12   78.46    2.91
  -1   8 -12   81.16    2.87
  -1  -8 -12   81.09    2.84
  -1  -8 -12   80.87    3.03
  -1  -8 -13   40.75    1.79
   1   8  13   40.31    1.70
  -1  -8 -13   41.30    1.93
  -1  -8 -13   41.59    1.77
  -1  -8 -14    5.34    0.73
  -1   8 -14    5.41    0.80
  -1  -8 -14    4.98    0.77
  -1  -8 -14    3.75    0.79
  -1   8 -15   79.91    2.99
  -1  -8 -15   82.50    2.97
  -1  -8 -15   81.93    2.91
  -1  -8 -16   54.62    2.14
  -1   8 -16   52.82    2.29
  -1  -8 -16   57.83    2.22
  -1   8 -16   53.05    2.20
  -1   8 -16   52.91    2.20
  -1   8 -17   47.53    2.05
  -1  -8 -17   47.68    2.17
  -1   8 -18   49.74    1.97
  -1   8 -18   48.05    2.03
  -1  -8 -18   51.83    2.23
  -1  -8 -18   50.90    2.03
  -1   8 -18   50.47    1.97
  -1   8 -18   52.45    2.02
  -1   8 -18   47.86    1.97
  -1  -8 -19   24.96    1.44
  -1  -8 -19   26.43    1.29
  -1  -8 -19   25.82    1.44
  -1   8 -19   23.69    1.19
  -1   8 -19   23.94    1.23
  -1   8 -19   24.37    1.20
  -1   8 -20    1.15    0.47
  -1  -8 -20    1.46    0.68
  -1  -8 -20    1.83    0.56
  -1   8 -20    1.53    0.52
  -1   8 -20    1.55    0.47
  -1  -8 -20    2.24    0.72
  -1  -8 -21   22.53    1.21
  -1  -8 -21   21.22    1.05
  -1  -8 -21   22.21    1.17
  -1   8 -21   22.48    1.01
  -1   8 -21   21.43    1.04
  -1   8 -21   20.54    0.95
  -1  -8 -22   40.45    1.65
  -1  -8 -22   40.61    1.52
  -1  -8 -22   43.15    1.62
  -1   8 -22   43.77    1.49
  -1   8 -22   38.84    1.38
  -1   8 -22   43.63    1.54
  -1  -8 -23    0.32    0.35
  -1  -8 -23    0.42    0.40
  -1   8 -23    0.12    0.31
  -1  -8 -23    0.23    0.34
  -1  -8 -23    0.43    0.31
  -1   8 -24   54.32    1.69
   1   9 -23    0.03    0.27
   1  -9 -23    0.26    0.33
   1  -9 -23   -0.37    0.37
   1  -9 -23    0.25    0.32
   1   9 -22    9.41    0.59
   1   9 -22   10.73    0.58
   1  -9 -22    7.52    0.49
   1  -9 -22    8.60    0.69
   1  -9 -22    9.17    0.68
   1  -9 -21    3.20    0.62
   1   9 -21    3.00    0.46
   1  -9 -21    3.61    0.44
   1   9 -21    2.70    0.48
   1  -9 -21    3.52    0.62
  -1  -9  21    2.33    0.49
   1   9 -20   12.87    0.77
   1  -9 -20    8.77    0.68
  -1  -9  20    9.51    0.76
   1   9 -20   11.67    0.79
   1   9 -20   10.90    0.66
   1  -9 -20   10.87    0.93
   1  -9 -20   11.04    0.92
   1   9 -19   82.89    2.79
   1   9 -19   82.62    2.72
  -1  -9  19   82.44    2.84
   1  -9 -19   80.23    3.00
   1  -9 -19   76.32    2.72
   1   9 -19   82.62    2.77
   1   9 -18   91.32    3.12
  -1  -9  18   93.85    3.26
   1   9 -18   89.51    3.20
   1  -9 -18   92.19    3.12
   1  -9 -18   99.27    3.42
   1   9 -17   63.94    2.33
   1  -9 -17   60.76    2.27
   1   9 -17   62.37    2.43
   1   9 -17   64.69    2.28
  -1   9  17   57.31    2.21
   1   9 -16  353.17   10.49
  -1   9  16  341.44   10.25
  -1   9  15   34.78    1.59
   1  -9 -15   37.78    1.78
   1   9 -15   38.07    1.67
   1   9 -14    1.78    0.64
  -1   9  14    2.52    0.60
   1  -9 -14    4.97    0.88
   1  -9 -14    2.24    0.71
  -1   9  14    2.72    0.83
   1  -9 -14    1.82    1.04
   1  -9 -13    0.70    0.78
  -1   9  13    0.29    0.74
   1   9 -13    0.05    0.60
   1  -9 -13   -0.18    0.71
   1  -9 -13   -0.12    1.06
   1  -9 -12    3.59    0.93
   1  -9 -12    4.64    1.18
  -1   9  12    2.67    0.84
   1  -9 -12    4.13    0.86
   1   9 -12    4.83    0.78
  -1   9  11    3.81    0.68
   1  -9 -11    2.04    0.86
  -1   9  11    3.71    0.89
   1  -9 -11    3.95    0.86
   1   9 -11    2.62    0.70
   1  -9 -11    2.18    1.08
   1  -9 -10   61.47    3.07
  -1   9  10   62.35    2.32
  -1  -9  10   53.65    2.37
   1  -9 -10   62.02    2.56
   1   9 -10   57.70    2.35
   1  -9 -10   64.31    2.53
  -1   9  10   60.84    2.72
   1  -9  -9   46.35    2.66
  -1   9   9   52.02    2.01
   1  -9  -9   46.18    2.07
  -1  -9   9   50.76    2.17
   1  -9  -9   50.08    2.24
   1  -9  -9   47.31    2.17
   1   9  -9   48.66    2.04
  -1   9   9   50.18    2.39
   1   9  -8  182.02    6.01
   1  -9  -8  193.95    6.17
  -1   9   8  185.20    6.37
  -1  -9   8  192.65    6.14
   1  -9  -8  195.96    6.10
   1  -9  -8  190.25    6.80
  -1   9   8  195.21    5.97
   1  -9  -7  355.95   11.57
  -1   9   7  347.30   11.16
   1  -9  -7  370.62   10.99
  -1  -9   7  366.71   10.96
   1  -9  -7  367.42   10.93
   1  -9  -6  184.88    6.61
  -1  -9   6  184.68    6.00
   1  -9  -6  185.02    5.96
  -1   9   6  184.57    6.17
   1  -9  -6  190.03    6.01
   1   9  -5    0.23    0.69
  -1  -9   5   -0.24    0.57
  -1  -9   5    0.06    0.75
   1  -9  -5   -0.41    0.73
   1  -9  -5   -0.22    0.99
   1  -9  -5    0.12    0.68
  -1   9   5    0.81    0.66
   1  -9  -4    4.98    0.85
  -1  -9   4    6.73    0.96
  -1  -9   4    5.74    0.74
  -1   9   4    6.18    0.85
   1  -9  -4    6.94    0.87
   1   9  -4    7.17    0.86
  -1  -9   3   26.24    1.50
   1  -9  -3   25.67    1.50
  -1  -9   3   27.67    1.41
   1  -9  -3   29.86    1.51
  -1  -9   3   27.43    1.49
   1   9  -3   25.05    1.44
  -1  -9   2    0.60    0.76
   1  -9  -2    0.82    0.70
  -1  -9   2    1.09    0.64
   1  -9  -2    0.46    0.70
  -1  -9   2    0.63    0.65
   1   9  -2    0.82    0.68
   1  -9  -1   63.12    2.59
  -1  -9   1   64.84    2.60
  -1  -9   1   67.00    2.53
   1  -9  -1   68.20    2.57
  -1  -9   1   65.79    2.56
  -1   9   1   62.41    2.50
   1   9  -1   63.22    2.51
  -1   9   0    3.13    0.72
   1   9   0    2.36    0.73
  -1  -9   0    2.79    0.73
  -1  -9   0    1.95    0.75
   1  -9   0    1.89    0.78
  -1  -9   0    2.73    0.77
   1  -9   0    2.31    0.76
  -1  -9   0    1.22    0.89
  -1  -9  -1   71.63    3.26
  -1  -9  -1   80.80    2.97
   1  -9   1   79.37    2.94
  -1  -9  -1   79.25    2.96
   1  -9   1   82.09    3.00
  -1  -9  -1   80.17    2.98
  -1   9  -1   77.27    2.90
   1   9   1   78.00    2.90
  -1  -9  -2    5.11    0.86
   1  -9   2    6.18    0.85
  -1  -9  -2    6.57    0.92
   1  -9   2    6.25    0.92
  -1  -9  -2    7.27    0.91
  -1   9  -2    6.64    0.84
  -1  -9  -3    0.65    0.72
   1  -9   3    0.34    0.68
  -1  -9  -3    0.58    0.69
   1   9   3    0.31    0.66
   1  -9   3    0.36    0.74
  -1  -9  -3   -0.70    0.70
  -1   9  -3    0.72    0.65
  -1  -9  -4  263.49    7.99
  -1  -9  -4  264.54    7.97
   1   9   4  241.61    8.17
  -1  -9  -4  256.05    7.95
   1  -9   4  253.46    7.98
  -1   9  -4  256.60    7.94
  -1  -9  -5  116.99    4.04
   1   9   5  108.01    4.18
  -1  -9  -5  116.21    3.96
  -1  -9  -5  115.72    3.94
   1  -9   5  110.50    3.96
  -1   9  -5  114.53    3.96
  -1  -9  -6  694.39   20.53
   1  -9   6  710.14   20.58
  -1  -9  -6  702.14   20.61
  -1  -9  -6  738.58   20.60
   1   9   6  683.31   20.88
   1  -9   7   12.84    1.14
  -1  -9  -7   14.08    1.10
  -1  -9  -7   13.16    1.20
  -1  -9  -7   13.34    1.11
   1   9   7   12.26    1.22
   1  -9   8    5.34    0.90
  -1  -9  -8    6.99    0.88
  -1   9  -8    5.12    0.73
   1   9   8    4.82    0.99
  -1  -9  -8    6.04    0.93
  -1  -9  -8    6.39    0.96
   1   9   9    3.35    0.88
  -1   9  -9    3.09    0.65
  -1  -9  -9    3.60    0.85
   1   9   9    4.28    0.67
  -1   9  -9    3.40    0.74
   1  -9   9    2.41    0.80
  -1  -9  -9    3.89    0.94
   1   9  10  120.57    3.97
  -1  -9 -10  125.08    4.25
  -1   9 -10  114.96    3.99
  -1  -9 -10  121.21    4.14
  -1   9 -10  117.41    3.99
   1   9  10  125.76    4.62
  -1  -9 -11   37.14    1.80
   1   9  11   40.84    2.23
  -1   9 -11   36.21    1.69
  -1  -9 -11   40.01    1.93
   1   9  11   41.18    1.71
   1   9  12    2.06    0.88
  -1   9 -12    0.38    0.59
  -1  -9 -12    0.82    0.66
  -1  -9 -12    0.06    0.79
   1   9  13    0.93    0.79
   1   9  13    0.45    0.56
  -1   9 -13    0.55    0.66
  -1  -9 -13    1.82    0.75
   1   9  14  332.97   10.02
  -1   9 -14  339.14   10.16
  -1  -9 -14  342.63   10.24
   1   9  15   12.95    0.87
  -1   9 -15   13.52    1.13
  -1  -9 -16  105.35    3.56
  -1   9 -16  104.22    3.73
  -1   9 -16  107.10    3.61
  -1  -9 -16  111.28    3.86
  -1  -9 -17   13.18    0.89
   1  -9  17   10.79    0.93
  -1  -9 -17   11.96    1.07
  -1   9 -17   11.77    0.85
  -1   9 -17   12.68    1.00
  -1   9 -17   12.16    0.88
  -1   9 -17   11.82    0.88
  -1   9 -17   11.02    0.89
  -1   9 -18    6.24    0.68
   1  -9  18    4.39    0.67
  -1  -9 -18    6.30    0.88
  -1   9 -18    5.51    0.62
  -1  -9 -18    4.85    0.89
  -1   9 -18    5.85    0.73
  -1  -9 -18    6.47    0.67
  -1   9 -18    6.56    0.66
  -1   9 -18    6.33    0.66
  -1  -9 -19   11.45    0.97
  -1  -9 -19    9.91    0.75
  -1  -9 -19   10.45    0.96
  -1   9 -19   10.94    0.75
  -1   9 -19   13.33    0.81
  -1   9 -19   11.63    0.74
  -1   9 -20    1.60    0.40
  -1  -9 -20    0.38    0.57
  -1  -9 -20    0.78    0.39
  -1  -9 -20    0.59    0.56
  -1   9 -20    1.40    0.45
  -1   9 -20    1.31    0.39
  -1  -9 -21    0.42    0.48
  -1  -9 -21    0.32    0.34
  -1  -9 -21    0.74    0.50
  -1   9 -21    0.40    0.30
  -1   9 -21    0.36    0.36
  -1   9 -21    0.23    0.32
  -1  -9 -22    0.27    0.40
  -1  -9 -22    0.17    0.37
  -1  -9 -22    0.29    0.38
  -1   9 -22    0.46    0.29
   1 -10 -22    5.38    0.44
   1  10 -22    5.99    0.37
   1 -10 -22    6.59    0.47
   1  10 -21    0.12    0.32
   1 -10 -21    0.30    0.44
   1  10 -21    0.04    0.29
   1 -10 -21    0.32    0.44
  -1 -10  20    3.40    0.56
   1  10 -20    3.13    0.42
   1  10 -20    3.81    0.36
  -1 -10  20    2.70    0.44
   1 -10 -20    3.33    0.62
   1 -10 -20    3.28    0.60
   1  10 -20    3.27    0.46
   1  10 -19    4.05    0.50
   1  10 -19    2.32    0.42
  -1 -10  19    3.02    0.58
   1 -10 -19    3.21    0.70
   1  10 -19    2.04    0.47
   1 -10 -19    4.31    0.69
   1 -10 -18    0.05    0.64
   1  10 -18    0.51    0.46
  -1 -10  18    0.78    0.58
   1  10 -18    0.43    0.44
   1  10 -18    0.79    0.53
   1  10 -18    0.06    0.43
  -1 -10  17   54.03    2.12
  -1  10  17   50.37    1.88
   1 -10 -17   48.55    2.14
   1  10 -17   51.13    1.95
   1  10 -17   53.09    2.07
  -1  10  16   94.49    3.13
   1  10 -16   93.25    3.18
   1  10 -16   96.54    3.35
   1  10 -16   90.35    3.10
  -1  10  15   78.90    2.80
   1  10 -15   79.56    2.80
   1 -10 -15   80.53    2.96
   1  10 -15   84.25    3.06
  -1  10  14    0.05    0.54
  -1  10  13   21.58    1.20
   1 -10 -13   23.39    1.43
   1  10 -13   18.87    1.16
   1 -10 -13   20.53    1.32
  -1  10  12    1.03    0.57
   1 -10 -12    0.74    0.83
   1 -10 -12    1.79    0.75
   1  10 -12    0.73    0.59
  -1  10  11   14.90    1.03
  -1  10  11   15.46    1.28
   1 -10 -11   14.05    1.17
   1  10 -11   14.82    1.09
   1 -10 -11   15.20    1.32
  -1 -10  10   11.84    1.10
   1 -10 -10   15.09    1.25
   1 -10 -10   14.04    1.52
   1 -10 -10   12.18    1.13
   1  10 -10   12.37    0.99
  -1  10  10   11.44    1.19
  -1 -10   9    1.60    0.80
   1 -10  -9    1.91    0.80
   1 -10  -9    2.13    0.92
   1 -10  -9    1.60    0.86
   1  10  -9    1.29    0.70
  -1  10   9    1.87    0.74
   1 -10  -9    2.29    1.14
   1 -10  -8   -0.12    1.08
  -1  10   8    1.25    0.61
   1 -10  -8   -0.31    0.76
  -1 -10   8    0.72    0.85
   1 -10  -8    0.92    0.90
   1 -10  -8    0.07    0.87
  -1  10   8    0.17    0.71
   1  10  -8    0.39    0.67
  -1  10   7   48.15    1.96
   1 -10  -7   46.93    2.67
  -1 -10   7   44.55    2.12
   1 -10  -7   43.67    2.07
   1 -10  -7   43.31    2.16
   1 -10  -7   47.41    2.15
  -1  10   7   43.99    2.22
   1 -10  -6   26.76    2.06
   1 -10  -6   32.82    1.75
   1 -10  -6   31.01    1.73
   1 -10  -6   28.27    1.66
  -1 -10   6   27.22    1.62
   1 -10  -5    0.66    0.85
  -1 -10   5    2.80    0.92
   1 -10  -5    0.96    1.06
  -1 -10   5    3.98    1.22
   1 -10  -5    1.47    0.81
   1  10  -4    2.15    0.79
  -1 -10   4    2.11    0.70
   1 -10  -4    1.27    0.90
  -1 -10   4    1.99    0.85
   1 -10  -4    2.46    0.94
  -1 -10   4    2.62    1.07
   1 -10  -4    1.79    1.09
   1  10  -3   45.02    2.06
  -1  10   3   42.80    2.05
  -1 -10   3   48.17    2.03
   1 -10  -3   43.32    2.62
  -1 -10   3   46.87    2.58
   1 -10  -3   44.98    2.13
  -1 -10   3   46.81    2.18
   1 -10  -3   43.88    2.09
   1  10  -2   39.94    1.88
  -1  10   2   40.58    1.89
  -1 -10   2   36.51    1.79
   1 -10  -2   37.28    2.35
  -1 -10   2   39.44    1.97
   1 -10  -2   35.34    1.89
   1 -10  -2   36.92    1.93
   1  10  -1    0.61    0.74
  -1  10   1    0.92    0.76
  -1 -10   1   -0.31    0.74
   1 -10  -1    0.54    0.80
  -1 -10   1    0.55    0.88
   1 -10  -1    0.60    1.08
  -1 -10   1   -0.07    0.82
   1 -10  -1    0.33    0.81
   1  10   0    1.10    0.74
  -1  10   0    0.74    0.81
  -1 -10   0    0.06    0.78
   1 -10   0    0.41    0.82
  -1 -10   0   -1.09    0.83
  -1 -10   0    0.13    0.83
   1 -10   0    0.13    0.80
   1 -10   0    0.48    1.09
   1  10   1   46.04    2.10
  -1  10  -1   46.72    2.08
  -1 -10  -1   46.30    2.13
   1 -10   1   50.14    2.76
  -1 -10  -1   45.61    2.16
   1 -10   1   49.20    2.19
  -1 -10  -1   45.79    2.11
   1 -10   1   42.58    2.09
  -1  10  -2    5.53    0.95
   1  10   2    8.10    0.93
  -1 -10  -2    7.62    1.04
   1 -10   2    7.00    0.93
  -1 -10  -2    8.29    1.06
   1 -10   2    7.52    1.10
   1 -10   2    5.98    0.97
  -1 -10  -2    6.24    0.99
   1 -10   2    5.81    1.29
   1  10   3  352.00   10.59
  -1  10  -3  334.66   10.59
  -1 -10  -3  347.16   10.66
   1 -10   3  351.59   10.53
   1 -10   3  345.69   11.40
  -1 -10  -3  346.12   10.65
   1 -10   3  352.53   10.70
  -1 -10  -3  363.08   10.68
   1 -10   4    1.03    0.62
  -1 -10  -4   -0.68    0.82
   1 -10   4    1.77    0.88
  -1 -10  -4    0.26    0.80
  -1  10  -4    0.89    0.78
   1 -10   4   -0.64    1.12
  -1 -10  -4    0.39    0.83
  -1 -10  -5   16.20    1.24
   1  10   5   14.92    1.33
  -1 -10  -5   16.97    1.28
   1 -10   5   17.31    1.34
  -1 -10  -5   16.65    1.31
   1  10   6    5.27    1.01
  -1 -10  -6    7.23    0.97
   1 -10   6    7.02    1.00
  -1 -10  -6    7.49    0.99
  -1 -10  -6    8.50    1.06
  -1 -10  -7  135.45    4.58
   1  10   7  130.66    4.85
  -1  10  -7  129.91    4.41
  -1 -10  -7  131.91    4.53
   1 -10   7  132.70    4.58
  -1 -10  -7  134.35    4.66
  -1 -10  -8    4.97    0.91
  -1  10  -8    4.49    0.74
   1  10   8    5.31    0.99
   1 -10   8    4.79    0.88
  -1 -10  -8    4.62    0.88
  -1 -10  -8    4.70    1.01
  -1 -10  -9    3.27    0.95
   1 -10   9    4.06    0.83
  -1 -10  -9    3.35    0.87
  -1  10  -9    3.58    0.66
   1  10   9    4.13    0.94
  -1  10  -9    2.69    0.76
   1  10  10   90.55    3.27
  -1 -10 -10   94.50    3.59
   1 -10  10   94.21    3.42
  -1  10 -10   98.37    3.34
  -1 -10 -10  100.93    3.50
   1  10  10   95.15    3.87
   1  10  11   33.97    1.55
  -1 -10 -11   35.42    1.72
  -1  10 -11   30.83    1.53
   1  10  11   33.73    2.03
  -1 -10 -11   36.83    1.83
   1  10  12   54.16    2.07
  -1 -10 -12   50.76    2.31
   1  10  13    8.09    0.76
  -1 -10 -14    0.86    0.71
  -1  10 -14    0.24    0.75
  -1  10 -14    0.58    0.61
   1  10  14    0.12    0.47
  -1 -10 -15   19.83    1.28
  -1  10 -15   20.92    1.15
   1  10  15   19.08    1.01
  -1  10 -16   40.65    1.65
  -1  10 -16   40.34    1.60
  -1  10 -16   41.58    1.82
  -1 -10 -16   40.97    1.85
  -1  10 -16   40.20    1.69
  -1  10 -16   39.76    1.63
  -1  10 -17    3.11    0.58
   1 -10  17    2.76    0.63
  -1  10 -17    2.80    0.51
  -1  10 -17    2.99    0.65
  -1  10 -17    2.72    0.48
  -1  10 -17    2.78    0.51
  -1 -10 -17    3.35    0.70
  -1 -10 -17    4.32    0.78
  -1 -10 -18    0.33    0.65
  -1  10 -18   -0.22    0.50
  -1  10 -18   -0.08    0.36
  -1  10 -18    0.36    0.41
   1 -10  18   -0.28    0.45
  -1 -10 -18   -0.04    0.57
  -1  10 -18    0.22    0.42
  -1  10 -19    0.78    0.35
  -1  10 -19    0.58    0.38
  -1  10 -19    0.07    0.37
  -1 -10 -19    0.91    0.52
  -1 -10 -19    0.67    0.59
  -1 -10 -20   12.12    0.73
  -1  10 -20    8.37    0.51
  -1  10 -20   11.06    0.57
  -1 -10 -20   11.57    0.76
   1 -10  20    7.63    0.58
  -1 -10 -21    0.21    0.37
  -1 -10 -21    0.18    0.35
  -1  10 -21    0.33    0.24
   1 -11 -20   -0.08    0.39
  -1 -11  19   32.16    1.27
   1  11 -19   28.39    1.07
   1  11 -19   27.91    1.02
   1  11 -19   30.43    1.10
   1 -11 -19   29.97    1.26
  -1 -11  19   27.85    1.11
  -1  11  19   30.00    1.14
   1 -11 -19   29.13    1.28
   1  11 -18   47.42    1.59
   1 -11 -18   41.23    1.74
   1  11 -18   44.62    1.57
   1  11 -18   46.77    1.59
  -1 -11  18   42.77    1.66
   1 -11 -18   45.97    1.81
   1  11 -17    0.50    0.41
   1  11 -17    0.38    0.53
   1  11 -17    0.33    0.40
   1  11 -17   -0.12    0.41
  -1  11  17    0.03    0.36
   1 -11 -17   -0.71    0.60
  -1 -11  17    0.23    0.57
   1  11 -16   20.06    1.02
   1  11 -16   19.81    0.97
   1 -11 -16   18.87    1.17
  -1  11  16   18.87    0.96
   1  11 -16   22.17    1.18
  -1  11  15    0.15    0.47
   1 -11 -15   -0.38    0.62
   1  11 -15   -0.31    0.64
  -1  11  14    1.30    0.54
   1 -11 -14    2.46    0.76
   1  11 -14    1.56    0.52
   1 -11 -14    1.43    0.61
  -1  11  13  117.03    3.87
   1 -11 -13  116.08    4.08
   1  11 -13  116.32    3.84
   1 -11 -13  120.72    4.00
  -1  11  12   30.18    1.44
  -1  11  11   27.43    1.37
   1 -11 -11   25.61    1.58
   1 -11 -10  111.86    4.03
  -1  11  10  107.51    3.71
   1  11 -10  108.18    3.76
   1 -11 -10  113.82    3.97
   1 -11  -9   58.33    2.45
  -1 -11   9   57.42    2.50
   1 -11  -9   62.65    2.64
  -1  11   9   58.94    2.33
   1  11  -9   59.21    2.39
   1 -11  -9   64.93    2.60
   1 -11  -8  233.43    7.54
  -1 -11   8  240.99    7.62
   1 -11  -8  240.69    7.70
  -1  11   8  238.23    7.40
   1  11  -8  244.53    7.48
   1 -11  -8  242.87    7.65
   1 -11  -7   18.40    1.36
  -1 -11   7   17.51    1.38
   1 -11  -7   18.96    1.42
  -1  11   7   16.57    1.11
   1  11  -7   17.34    1.20
   1 -11  -7   19.48    1.42
   1 -11  -6   38.08    1.99
   1 -11  -6   37.42    2.02
  -1 -11   6   38.71    1.98
   1 -11  -6   39.34    1.98
  -1  11   5    2.46    0.85
   1 -11  -5    3.17    0.97
   1 -11  -5    2.35    0.85
   1 -11  -5    2.14    0.95
  -1 -11   5    1.54    0.96
  -1  11   4   79.51    3.03
   1 -11  -4   77.67    3.08
   1 -11  -4   78.22    3.07
  -1 -11   4   73.45    2.87
  -1 -11   4   75.85    3.08
   1 -11  -4   72.90    3.06
  -1 -11   3    3.58    1.04
   1 -11  -3    3.67    1.00
   1 -11  -3    1.99    1.14
  -1  11   3    3.32    0.84
   1  11  -3    2.89    0.91
   1 -11  -3    3.10    0.97
  -1 -11   3    4.09    0.87
   1 -11  -3    3.65    0.98
  -1 -11   2   30.91    1.85
   1 -11  -2   32.33    1.82
   1 -11  -2   28.83    1.79
   1  11  -2   32.96    1.75
  -1  11   2   28.64    1.67
   1 -11  -2   30.41    1.77
  -1 -11   2   33.22    1.72
   1 -11  -2   27.92    2.13
   1 -11  -1  152.22    5.23
  -1 -11   1  155.17    5.25
   1 -11  -1  150.51    5.16
  -1  11   1  151.96    5.11
   1  11  -1  146.48    5.08
  -1 -11   1  151.52    5.11
   1 -11  -1  149.37    5.13
   1 -11  -1  154.32    5.82
   1 -11   0  230.65    7.36
  -1 -11   0  222.25    7.34
   1 -11   0  223.57    7.28
   1  11   0  229.57    7.24
  -1  11   0  226.86    7.25
  -1 -11   0  230.70    7.28
   1 -11   0  230.04    7.25
   1 -11   0  220.46    7.93
  -1 -11  -1  110.61    4.20
   1 -11   1  116.27    4.26
  -1 -11  -1  117.30    4.18
   1 -11   1  116.64    4.17
   1  11   1  116.52    4.11
  -1  11  -1  114.41    4.12
  -1 -11  -1  118.24    4.18
   1 -11   1  117.32    4.10
   1 -11   1  114.34    4.80
   1 -11   2  278.02    8.72
  -1 -11  -2  280.40    8.73
  -1 -11  -2  282.29    8.70
   1  11   2  278.29    8.61
  -1  11  -2  273.70    8.63
  -1 -11  -2  273.55    8.67
   1 -11   2  274.49    8.57
   1 -11   2  268.90    9.39
  -1 -11  -3   95.82    3.61
   1 -11   3   97.27    3.65
  -1 -11  -3   95.89    3.61
   1  11   3   94.45    3.52
  -1  11  -3   95.96    3.56
  -1 -11  -3   93.14    3.62
   1 -11   3   97.07    3.45
   1 -11   3   89.53    4.19
   1 -11   4   71.62    3.02
  -1 -11  -4   71.17    2.97
  -1 -11  -4   73.55    2.98
   1  11   4   75.57    2.94
  -1 -11  -4   77.44    3.05
   1 -11   4   76.44    3.67
  -1 -11  -5    0.63    0.89
   1 -11   5    1.80    0.89
   1 -11   5   -0.14    1.18
  -1 -11  -5    0.96    0.95
  -1 -11  -5    0.42    0.85
   1  11   5    1.69    0.78
   1  11   6  149.94    5.10
  -1 -11  -6  155.16    5.20
  -1  11  -6  148.09    4.98
   1 -11   6  147.24    5.93
  -1 -11  -6  150.29    5.13
   1 -11   6  161.06    5.23
  -1 -11  -6  153.72    5.25
  -1 -11  -7   58.47    2.48
  -1  11  -7   56.54    2.29
   1  11   7   54.91    2.23
   1 -11   7   54.03    3.14
  -1 -11  -7   59.12    2.44
   1 -11   7   56.33    2.47
  -1 -11  -7   59.00    2.57
  -1 -11  -8   36.66    1.82
   1 -11   8   36.09    1.87
  -1  11  -8   36.58    1.69
  -1 -11  -8   39.86    1.93
   1  11   8   39.37    1.69
   1 -11   8   33.98    2.46
  -1  11  -8   36.09    1.72
  -1 -11  -8   40.15    2.02
   1 -11   9    1.65    0.75
  -1  11  -9    3.58    0.67
  -1 -11  -9    2.72    0.85
  -1  11  -9    3.86    0.73
   1  11   9    4.53    0.66
  -1 -11  -9    3.16    0.89
   1  11  10    3.13    0.67
  -1 -11 -10    1.32    0.84
   1  11  11   12.87    0.92
   1  11  12    0.25    0.51
  -1 -11 -12    0.64    0.58
  -1 -11 -12    0.44    0.76
  -1 -11 -13   89.33    3.20
  -1  11 -13   84.86    2.90
  -1  11 -13   87.43    3.04
   1  11  13   88.39    2.97
  -1  11 -13   88.84    3.23
  -1 -11 -14  191.05    6.04
  -1  11 -14  192.05    6.06
  -1  11 -14  191.68    5.78
   1  11  14  194.40    5.81
  -1  11 -14  184.89    5.86
  -1 -11 -15    3.59    0.70
  -1  11 -15    4.70    0.52
  -1  11 -15    6.03    0.67
  -1  11 -15    4.42    0.59
  -1  11 -15    5.24    0.74
  -1  11 -15    4.67    0.52
   1  11  15    3.76    0.48
   1 -11  16   57.56    2.18
  -1  11 -16   57.81    2.23
  -1  11 -16   60.71    2.03
  -1  11 -16   58.96    2.13
  -1  11 -16   60.76    2.04
  -1  11 -16   62.22    2.07
  -1 -11 -16   59.66    2.25
  -1 -11 -16   60.82    2.31
  -1  11 -17    3.88    0.55
  -1 -11 -17    4.17    0.68
  -1  11 -17    3.59    0.42
  -1  11 -17    3.95    0.52
  -1 -11 -17    3.77    0.63
   1  11  17    3.88    0.48
   1 -11  17    3.66    0.56
  -1  11 -18   68.99    2.18
   1  11  18   65.83    2.13
  -1 -11 -18   69.17    2.30
  -1 -11 -19   17.14    0.86
   1 -11  19   16.24    0.81
  -1 -11 -20   21.27    0.88
  -1 -11 -20   22.47    0.87
   1 -12 -18   26.68    1.13
  -1 -12  18   27.44    1.14
   1 -12 -18   27.72    1.07
  -1 -12  17  133.41    3.85
   1 -12 -17  102.69    3.67
  -1  12  17  121.87    3.65
  -1 -12  17  117.88    3.68
   1  12 -17  115.43    3.66
   1 -12 -17  125.85    3.78
   1  12 -17  119.99    3.57
   1  12 -16    2.04    0.40
   1  12 -16    1.67    0.51
   1 -12 -16    1.30    0.51
   1 -12 -16    1.37    0.58
  -1  12  16    2.04    0.48
  -1 -12  16    1.82    0.55
   1  12 -15   18.61    0.96
   1  12 -15   20.45    1.10
   1 -12 -15   18.73    1.07
  -1  12  15   22.25    1.08
  -1  12  15   19.30    0.93
  -1  12  14    0.21    0.55
  -1  12  14    0.07    0.43
   1  12 -14    1.43    0.62
   1  12 -13   34.54    1.63
  -1  12  13   36.85    1.58
  -1  12  13   34.71    1.43
   1 -12 -13   34.68    1.63
  -1  12  12    2.96    0.59
   1  12 -12    2.42    0.52
  -1  12  12    2.98    0.71
   1 -12 -12    2.57    0.78
   1 -12 -12    2.20    0.69
  -1 -12  11    0.70    0.65
  -1  12  11    0.81    0.50
   1 -12 -11    0.93    0.78
   1 -12 -11    0.87    0.68
   1  12 -11    1.27    0.55
  -1  12  11    0.97    0.69
  -1  12  10   15.12    1.01
   1 -12 -10   16.99    1.29
   1  12 -10   16.97    1.05
   1 -12 -10   16.83    1.23
  -1  12  10   14.97    1.14
   1 -12  -9   91.68    3.35
  -1  12   9   97.19    3.29
   1  12  -9   95.24    3.31
  -1  12   8  135.70    4.44
  -1  12   7   25.62    1.34
   1 -12  -7   23.66    1.56
  -1  12   6  212.23    6.57
   1 -12  -6  202.43    6.63
  -1  12   6  196.96    6.32
   1 -12  -6  203.84    6.57
  -1 -12   6  195.63    6.58
   1  12  -6  207.65    6.43
   1 -12  -6  201.69    6.61
  -1  12   5   61.51    2.52
   1 -12  -5   60.07    2.62
  -1  12   5   57.54    2.30
   1 -12  -5   61.14    2.57
  -1 -12   5   57.33    2.60
   1 -12  -5   59.83    2.57
  -1  12   4    0.92    0.77
   1 -12  -4    1.09    0.89
  -1 -12   4    1.27    0.91
   1 -12  -4    0.94    0.84
   1 -12  -4    0.58    0.93
  -1  12   3    3.92    0.87
  -1 -12   3    3.18    1.05
   1 -12  -3    1.93    0.95
   1 -12  -3    3.28    0.98
  -1 -12   3    2.20    0.78
   1 -12  -3    3.69    0.89
  -1  12   2    1.00    0.76
   1  12  -2    0.80    0.81
  -1 -12   2    0.15    0.87
   1 -12  -2    0.98    0.95
   1 -12  -2    0.07    0.93
  -1 -12   2    0.96    0.78
   1 -12  -2    1.14    0.84
   1 -12  -1   12.73    1.18
  -1 -12   1   13.85    1.23
  -1  12   1   15.41    1.26
   1  12  -1   15.15    1.22
   1 -12  -1   13.09    1.28
  -1 -12   1   14.67    1.32
   1 -12   0    1.96    0.87
  -1 -12   0    1.38    0.83
  -1  12   0    2.15    0.87
   1  12   0    1.73    0.83
   1 -12   0    1.30    0.94
  -1 -12   0    1.07    0.94
   1 -12   1  100.28    3.73
  -1 -12  -1  106.21    3.85
   1  12   1  107.39    3.79
  -1  12  -1  105.33    3.79
  -1 -12  -1  100.30    3.84
   1 -12   1  101.29    3.87
  -1 -12  -2   18.45    1.38
   1 -12   2   18.56    1.30
  -1  12  -2   17.58    1.34
   1  12   2   20.07    1.34
   1 -12   2   17.17    1.40
  -1 -12  -2   18.19    1.42
   1 -12   3    0.23    0.73
  -1 -12  -3    1.17    0.88
   1  12   3    1.56    0.77
  -1 -12  -3    0.59    0.87
   1 -12   3    2.01    0.93
  -1 -12  -4    4.40    0.99
  -1 -12  -4    4.20    1.00
   1 -12   4    4.53    1.02
   1  12   4    3.66    0.87
   1  12   5  150.69    4.96
  -1 -12  -5  146.30    5.06
   1  12   5  146.13    4.77
   1 -12   5  141.74    5.64
  -1 -12  -5  144.19    4.99
   1 -12   5  149.86    5.07
  -1  12  -5  147.52    4.82
  -1 -12  -6   28.17    1.72
   1 -12   6   27.03    2.08
   1  12   6   26.60    1.40
  -1 -12  -6   28.35    1.63
   1  12   6   29.18    1.59
   1  12   7    3.35    0.66
   1 -12   7    1.74    1.11
  -1  12  -8    4.23    0.68
   1  12   8    4.70    0.70
  -1  12  -8    4.14    0.73
   1 -12   8    5.94    0.89
   1  12   9   16.39    1.15
  -1  12  -9   15.55    1.02
  -1  12  -9   16.15    0.99
  -1 -12  -9   18.21    1.33
   1 -12   9   14.58    1.63
   1  12   9   16.65    1.03
   1  12  10   21.50    1.26
  -1  12 -10   21.42    1.12
   1  12  10   19.49    1.11
   1  12  11    5.04    0.65
  -1 -12 -11    5.52    0.92
   1  12  11    7.12    0.78
  -1  12 -11    5.72    0.88
  -1  12 -12   35.29    1.48
   1  12  12   34.00    1.44
   1  12  12   35.08    1.57
  -1  12 -12   36.30    1.69
   1  12  13    4.69    0.64
  -1  12 -13    3.66    0.55
   1  12  13    4.08    0.51
  -1  12 -13    4.58    0.74
  -1 -12 -13    4.42    0.67
  -1 -12 -14   20.44    1.17
  -1 -12 -14   20.35    1.10
   1  12  14   22.68    1.08
  -1  12 -14   22.99    1.00
   1  12  14   18.83    0.95
  -1  12 -14   24.61    1.23
  -1  12 -14   25.04    1.11
  -1  12 -15   72.89    2.35
  -1  12 -15   76.69    2.57
   1  12  15   71.24    2.43
  -1  12 -15   77.14    2.46
  -1 -12 -15   75.32    2.58
  -1 -12 -15   68.00    2.47
  -1 -12 -16   24.05    1.14
  -1  12 -16   22.79    1.08
  -1 -12 -16   24.92    1.08
  -1  12 -16   26.32    1.02
   1 -12  16   23.49    1.03
   1  12  16   23.42    0.96
  -1 -12 -17   14.22    0.74
   1 -12  17   15.57    0.86
  -1  12 -17   13.82    0.64
  -1 -12 -17   14.56    0.81
  -1 -12 -18    2.07    0.36
  -1 -13  16    1.47    0.48
   1 -13 -16    1.29    0.34
  -1 -13  16    0.92    0.35
  -1  13  15   64.04    2.00
  -1 -13  15   63.37    2.07
   1  13 -15   59.94    2.06
  -1 -13  15   69.00    2.21
   1 -13 -15   61.00    2.05
   1  13 -15   61.83    1.94
   1  13 -14    1.69    0.41
  -1  13  14    1.66    0.43
   1 -13 -14    2.31    0.50
   1  13 -14    1.55    0.49
   1 -13 -14    1.44    0.39
  -1  13  13   26.66    1.19
   1  13 -13   26.40    1.27
  -1  13  13   26.18    1.10
  -1  13  12   44.92    1.73
  -1  13  12   43.09    1.63
   1  13 -12   41.92    1.79
   1 -13 -11   38.01    1.67
  -1  13  11   35.69    1.55
  -1  13  11   37.62    1.47
   1  13 -11   32.13    1.33
   1 -13 -10  287.29    8.59
  -1  13  10  284.19    8.47
   1  13 -10  291.45    8.36
  -1 -13  10  269.84    8.43
  -1  13  10  272.33    8.34
  -1  13   9    2.94    0.57
   1  13  -9    2.83    0.60
  -1  13   9    3.10    0.71
   1 -13  -9    3.03    0.81
  -1 -13   9    1.85    0.72
   1 -13  -8  139.20    4.77
   1  13  -8  143.08    4.54
  -1  13   8  137.53    4.51
  -1  13   8  146.33    4.67
  -1  13   7   16.16    1.13
   1 -13  -7   16.11    1.16
   1 -13  -7   16.40    1.26
   1  13  -7   15.61    0.99
  -1  13   7   15.49    0.99
   1  13  -7   17.51    1.04
   1 -13  -6   52.34    2.32
   1 -13  -6   58.65    2.45
   1  13  -6   60.71    2.25
  -1  13   6   56.33    2.17
  -1  13   6   55.35    2.32
   1 -13  -5    0.70    0.81
   1 -13  -5    1.19    0.78
   1  13  -5    1.42    0.65
  -1  13   5    0.68    0.60
  -1  13   5    0.81    0.72
  -1 -13   4  158.68    5.35
   1 -13  -4  158.87    5.33
   1 -13  -4  156.37    5.31
   1  13  -4  165.94    5.18
  -1  13   4  158.59    5.07
  -1  13   4  156.97    5.24
  -1 -13   3   54.79    2.27
   1 -13  -3   59.90    2.46
  -1  13   3   54.70    2.18
   1 -13  -3   56.45    2.47
  -1 -13   3   57.00    2.50
  -1  13   3   59.29    2.40
   1 -13  -2   15.27    1.23
  -1 -13   2   12.52    1.08
  -1  13   2   16.19    1.01
  -1 -13   1    4.57    0.87
   1 -13  -1    7.23    0.98
   1 -13   0    2.26    0.78
  -1 -13   0    1.75    0.81
   1 -13   1    6.46    0.91
  -1 -13  -1    5.61    0.89
  -1 -13  -2   37.09    1.88
   1 -13   2   37.41    1.75
  -1 -13  -2   38.70    1.95
   1  13   2   38.02    1.81
  -1 -13  -3    6.28    0.96
   1  13   3    6.45    0.80
  -1 -13  -3    5.53    0.95
   1 -13   3    6.00    0.99
   1  13   3    5.89    0.88
   1 -13   4  153.85    5.25
  -1 -13  -4  154.52    5.26
  -1  13  -4  161.82    5.05
   1  13   4  157.25    4.99
   1  13   4  153.97    5.13
   1 -13   5    2.91    0.89
  -1 -13  -5    1.90    0.83
  -1  13  -5    2.39    0.61
   1  13   5    3.24    0.64
   1  13   5    1.66    0.70
   1  13   6   25.73    1.36
   1 -13   6   21.27    1.39
  -1  13  -6   20.62    1.21
  -1 -13  -6   25.18    1.48
   1  13   6   23.62    1.20
  -1  13  -6   24.48    1.24
   1  13   7   12.32    0.99
  -1 -13  -7   14.02    1.20
  -1  13  -7   13.39    0.92
   1  13   7   14.34    0.92
  -1  13  -7   14.27    0.91
   1  13   8   52.01    1.98
  -1 -13  -8   43.14    1.91
  -1 -13  -8   48.77    2.09
  -1  13  -8   47.11    1.80
   1  13   8   47.27    1.82
  -1  13  -8   44.49    1.79
   1  13   9    5.16    0.69
  -1  13  -9    7.07    0.86
   1  13   9    5.76    0.64
  -1 -13  -9    6.19    0.90
  -1  13  -9    5.50    0.59
   1  13  10  146.83    4.38
  -1 -13 -10  123.37    4.28
  -1  13 -10  139.30    4.46
   1  13  10  144.13    4.27
  -1  13 -10  137.15    4.25
   1 -13  10  127.08    4.27
   1  13  11    1.78    0.52
  -1  13 -11    1.24    0.42
  -1 -13 -11    1.10    0.53
   1  13  11    1.88    0.45
  -1  13 -11    1.60    0.66
   1  13  12    3.08    0.51
  -1  13 -12    2.06    0.42
  -1 -13 -12    2.65    0.55
  -1 -13 -12    1.80    0.43
   1  13  12    1.52    0.38
  -1  13 -12    2.69    0.63
   1  13  13    2.97    0.44
  -1  13 -13    2.70    0.35
  -1  13 -13    3.17    0.50
  -1 -13 -13    3.37    0.51
  -1 -13 -13    2.94    0.44
  -1  13 -13    2.32    0.57
  -1  13 -14   49.95    1.66
  -1  13 -14   47.46    1.55
  -1 -13 -14   40.15    1.46
  -1 -13 -14   41.92    1.56
   1  13  14   40.38    1.46
   1 -13  14   45.26    1.60
  -1 -13 -15   28.87    1.16
  -1  13 -15   31.15    1.11
  -1 -14  13    3.45    0.51
   1  14 -13    3.71    0.33
  -1 -14  13    4.12    0.50
  -1  14  13    3.58    0.37
   1  14 -12    9.64    0.56
  -1 -14  12    8.57    0.74
   1  14 -12    9.83    0.67
  -1  14  12    9.85    0.61
  -1 -14  11    8.64    0.77
   1  14 -11    8.37    0.70
  -1  14  11    8.77    0.63
  -1  14  10   -0.05    0.39
   1  14 -10    0.22    0.51
  -1 -14  10    1.12    0.62
  -1 -14  10   -0.39    0.43
  -1  14  10   -0.03    0.47
  -1 -14   9   10.51    0.82
  -1 -14   9   10.66    0.89
  -1  14   9   11.73    0.72
   1  14  -9   10.99    0.86
  -1  14   9   11.92    0.82
  -1  14   8    3.53    0.53
   1  14  -8    3.74    0.51
   1 -14  -8    3.66    0.71
  -1 -14   8    2.45    0.68
  -1  14   8    3.81    0.63
  -1  14   7    0.07    0.45
   1  14  -7    0.07    0.43
   1 -14  -7    1.19    0.70
  -1 -14   7    0.14    0.63
  -1  14   7    0.29    0.58
  -1  14   6  103.83    3.43
  -1 -14   6  101.32    3.51
   1 -14  -6  102.15    3.51
  -1 -14   6   99.93    3.41
   1  14  -6  102.90    3.32
  -1  14   6  104.29    3.30
   1  14  -6   93.46    3.21
  -1  14   5    0.04    0.49
   1  14  -5    0.20    0.50
   1 -14  -5   -0.05    0.69
   1  14  -5   -0.03    0.50
  -1  14   5    0.41    0.57
   1 -14  -4   16.69    1.17
   1  14  -4   17.80    1.02
  -1  14   4   15.53    1.07
  -1  14   4   16.77    0.97
   1 -14  -3   -0.72    0.75
   1 -14  -3    0.32    0.69
   1  14  -3    0.04    0.52
  -1  14   3   -0.05    0.60
  -1  14   3    0.08    0.48
   1 -14  -2    2.12    0.73
   1  14  -2    3.53    0.66
   1 -14  -2    2.97    0.85
  -1  14   2    2.84    0.55
   1 -14  -1  110.47    3.85
  -1  14   1  110.47    3.59
   1 -14  -1  109.91    3.75
   1 -14   0    1.52    0.75
   1  14   0    0.23    0.48
  -1  14   0    0.56    0.50
   1 -14   0    0.47    0.59
   1 -14   1    3.37    0.89
  -1  14  -1    3.10    0.54
   1  14   1    3.45    0.60
   1 -14   1    2.95    0.63
   1  14   2    1.79    0.53
  -1  14  -2    2.74    0.51
  -1  14  -2    0.98    0.55
   1 -14   2    1.59    0.76
   1  14   3    9.99    0.78
  -1  14  -3   10.33    0.73
  -1  14  -3   10.19    0.79
  -1  14  -4   58.88    2.22
   1  14   4   61.05    2.20
  -1  14  -4   62.48    2.13
   1  14   4   63.43    2.32
  -1  14  -4   60.23    2.21
  -1  14  -5    0.34    0.39
   1  14   5    0.46    0.47
   1  14   5    0.68    0.56
  -1  14  -5    0.86    0.51
  -1 -14  -5    0.34    0.69
  -1  14  -5    0.31    0.45
  -1  14  -6   82.38    2.70
  -1 -14  -6   79.95    2.85
   1  14   6   80.16    2.71
   1  14   6   86.43    2.83
  -1  14  -6   80.10    2.83
  -1  14  -6   77.12    2.69
  -1  14  -7   45.34    1.66
   1 -14   7   44.70    1.85
  -1  14  -7   46.63    1.83
   1  14   7   48.59    1.73
  -1  14  -7   42.49    1.64
   1  14   7   48.06    1.79
   1  14   8   14.26    0.85
   1  14   8   11.96    0.75
  -1  14  -8   12.65    0.90
   1 -14   8   13.01    0.88
  -1  14  -9   24.35    1.16
  -1  14  -9   22.56    0.94
   1  14   9   24.95    1.07
   1  14   9   24.22    1.01
  -1  14 -10   14.40    0.68
  -1  14 -10   15.13    0.90
   1  14  10   16.78    0.79
  -1  14 -11    3.46    0.53
   1  14  11    3.77    0.40
  -1  14 -12   16.02    0.74
   1 -14  12   17.86    0.92
   1 -14  13    2.19    0.43
   1  15  -7   10.16    0.67
  -1 -15   7   10.13    0.69
   1  15  -6    5.08    0.46
  -1  15   6    4.27    0.47
   1  15  -6    3.70    0.52
  -1 -15   6    4.98    0.62
   1  15  -5   65.63    2.27
   1  15  -5   70.48    2.24
   1 -15  -5   64.19    2.34
  -1 -15   5   69.73    2.41
  -1  15   5   68.31    2.24
  -1  15   4   19.49    0.87
   1  15  -4   16.17    0.89
   1  15  -4   19.62    0.88
   1  15  -4   16.45    0.79
   1 -15  -4   16.37    1.02
  -1 -15   4   17.85    1.06
  -1  15   3   92.87    2.95
   1  15  -3   95.42    2.92
   1  15  -3   95.71    2.99
   1  15  -3   90.81    2.92
  -1 -15   3   99.68    3.19
   1 -15  -3   96.93    3.16
   1  15  -2   18.93    0.92
  -1  15   2   20.38    0.97
   1  15  -2   20.29    0.97
  -1 -15   2   20.36    1.17
  -1  15   2   20.68    0.93
   1  15  -2   19.89    0.91
  -1  15   1   56.94    1.98
   1  15  -1   56.37    1.99
  -1 -15   1   58.03    2.20
   1  15  -1   56.89    1.94
  -1  15   1   54.41    1.92
   1  15   0   31.24    1.29
  -1  15   0   31.38    1.27
   1  15   0   28.56    1.22
  -1  15   0   30.42    1.21
  -1  15  -1   39.46    1.51
   1  15   1   42.60    1.55
  -1  15  -1   36.74    1.52
  -1 -15  -1   39.77    1.70
  -1  15  -1   38.90    1.45
   1  15   1   42.86    1.51
  -1  15  -2   52.11    1.79
   1  15   2   49.17    1.82
  -1  15  -2   50.32    1.81
   1  15   2   50.45    1.78
  -1 -15  -2   51.70    1.98
   1 -15   3    3.04    0.67
  -1 -15  -3    2.77    0.65
   1  15   3    3.15    0.49
  -1  15  -3    2.80    0.43
  -1  15  -3    1.49    0.46
  -1  15  -3    2.61    0.49
   1  15   3    3.63    0.47
   1 -15   4    0.67    0.58
  -1 -15  -4    0.07    0.50
  -1  15  -4    0.98    0.34
  -1  15  -4   -0.18    0.41
  -1  15  -4    0.57    0.35
   1  15   4    0.13    0.36
   1 -15   5    1.37    0.55
  -1 -15  -5    1.88    0.49
  -1  15  -5    1.63    0.32
   1  15   5    2.49    0.40
  -1  15  -5    1.16    0.42
  -1  15  -5    1.81    0.34
   1 -15   6    5.81    0.57
  -1  15  -6    4.88    0.38
  -1  15  -6    6.12    0.53
   1 -15   7    0.07    0.35
  -1  15  -9   17.90    0.72
   2   0 -28    4.81    0.46
   2   0 -28    4.90    0.41
   2   0 -27   -0.03    0.39
   2   0 -27   -0.05    0.59
   2   0 -26   43.21    1.67
   2   0 -26   42.44    1.63
   2   0 -26   44.39    1.63
   2   0 -26   44.52    1.69
   2   0 -26   44.79    1.97
   2   0 -25   -0.30    0.49
   2   0 -25    0.08    0.50
   2   0 -24  301.67    9.22
   2   0 -24  303.15    9.00
   2   0 -24  311.85    9.16
   2   0 -23   -0.49    0.59
   2   0 -23   -0.71    0.88
   2   0 -23   -0.83    1.28
   2   0 -22  116.00    4.29
   2   0 -22  114.84    3.98
   2   0 -22  111.29    3.76
   2   0 -22  121.32    5.29
   2   0 -22  117.13    3.90
   2   0 -21    0.79    0.64
   2   0 -21    0.26    0.62
   2   0 -21   -0.73    0.60
   2   0 -21    0.17    1.31
   2   0 -21   -0.47    0.67
   2   0 -20    0.29    0.62
   2   0 -20    1.55    0.63
   2   0 -20    1.33    0.64
   2   0 -20    1.23    0.54
   2   0 -20    1.82    1.00
   2   0 -20    0.34    1.33
   2   0 -20    1.84    0.72
   2   0 -19    0.17    0.67
   2   0 -19   -0.15    0.61
   2   0 -19   -0.20    0.56
   2   0 -19   -0.35    0.52
   2   0 -19    0.40    0.96
   2   0 -19    0.33    1.33
   2   0 -19   -0.11    0.65
   2   0 -18  350.80   10.47
   2   0 -18  347.14   10.38
   2   0 -18  357.29   10.40
   2   0 -18  343.17   10.30
   2   0 -18  349.78   10.75
   2   0 -18  348.44   10.47
   2   0 -18  341.00   11.67
   2   0 -17    0.83    0.85
   2   0 -17    0.30    0.50
   2   0 -17   -0.35    0.52
   2   0 -17    0.56    0.58
   2   0 -17    0.28    1.19
  -2   0  16    6.63    1.13
   2   0 -16    6.58    0.70
   2   0 -16    7.52    0.71
   2   0 -16    5.67    1.30
   2   0 -16    7.83    1.00
   2   0 -16    8.60    0.79
  -2   0  16    6.48    0.74
  -2   0  15   -0.19    0.83
   2   0 -15   -0.04    0.45
   2   0 -15    0.15    0.45
   2   0 -15   -0.35    1.01
   2   0 -15    0.26    0.54
  -2   0  15    0.43    0.53
  -2   0  14  118.84    4.43
   2   0 -14  121.37    3.90
   2   0 -14  119.18    3.80
   2   0 -14  120.91    3.82
   2   0 -13    0.09    1.02
   2   0 -13   -0.05    0.59
   2   0 -13    0.07    0.51
  -2   0  13   -0.08    0.83
   2   0 -12  366.58   10.74
  -2   0  12  352.49   10.47
  -2   0  12  389.40   11.11
   2   0 -11    0.72    0.67
  -2   0  11    0.54    0.83
   2   0 -10   99.08    3.30
  -2   0  10  100.89    3.51
   2   0  -9    0.53    0.52
  -2   0   9    0.37    0.59
   2   0  -8  365.64   10.72
   2   0  -8  352.59   10.52
  -2   0   8  370.93   10.66
   2   0  -7    0.33    0.51
  -2   0   7    0.30    0.50
   2   0  -6  984.54   27.97
   2   0  -5   -0.33    0.46
  -2   0   5    0.29    0.41
   2   0  -4  898.61   25.39
  -2   0   4  896.50   25.34
   2   0  -4  897.48   25.35
   2   0  -3    0.05    0.28
  -2   0   3    0.26    0.24
   2   0  -3    0.09    0.24
   2   0  -2  198.80    5.67
  -2   0   1    0.37    0.08
  -2   0   0  556.52   15.68
  -2   0  -1   -0.04    0.16
  -2   0  -2 4163.59  116.76
  -2   0  -2 4161.17  116.66
  -2   0  -3    0.10    0.32
  -2   0  -3   -0.24    0.50
  -2   0  -4 1436.39   40.21
  -2   0  -4 1411.53   40.05
  -2   0  -5    0.10    0.37
  -2   0  -5    0.04    0.56
  -2   0  -6  118.04    3.97
   2   0   6  121.96    3.87
  -2   0  -6  120.70    3.76
  -2   0  -7    1.27    0.70
   2   0   7    0.48    0.58
  -2   0  -8 1285.49   37.00
  -2   0  -8 1264.03   37.40
   2   0   8 1389.90   37.32
  -2   0  -9    0.31    0.67
  -2   0  -9   -0.42    1.00
   2   0   9    0.46    0.87
  -2   0 -10  167.27    5.25
  -2   0 -10  168.56    5.76
   2   0  10  170.20    5.62
   2   0  11   -0.52    0.85
  -2   0 -11    0.88    0.72
  -2   0 -11    0.18    0.99
  -2   0 -11    0.14    0.56
  -2   0 -12   91.10    3.18
  -2   0 -12   91.95    3.05
  -2   0 -12   95.40    3.09
   2   0  12   99.96    3.73
  -2   0 -12   95.79    3.34
  -2   0 -12   98.48    3.13
  -2   0 -13    0.31    0.49
   2   0  13    1.10    0.85
  -2   0 -13    0.41    0.43
  -2   0 -13    0.40    0.58
  -2   0 -13    0.25    0.44
  -2   0 -13    0.20    0.40
  -2   0 -13   -0.21    0.48
  -2   0 -13    0.53    0.52
  -2   0 -13    0.33    1.02
  -2   0 -13    0.05    0.71
  -2   0 -14   48.36    2.63
  -2   0 -14   42.59    1.69
  -2   0 -14   43.04    1.70
  -2   0 -14   42.58    1.75
  -2   0 -14   43.66    1.72
  -2   0 -14   42.94    1.69
  -2   0 -14   40.57    1.70
  -2   0 -14   43.59    1.84
  -2   0 -14   43.39    1.99
  -2   0 -14   45.06    1.76
   2   0  14   48.07    2.40
  -2   0 -15    0.88    0.48
  -2   0 -15    0.18    0.55
  -2   0 -15    0.42    0.51
  -2   0 -15   -0.07    0.78
  -2   0 -15    0.26    0.56
  -2   0 -15   -0.21    0.52
  -2   0 -15   -0.04    0.48
  -2   0 -15   -0.41    1.14
  -2   0 -15    0.26    0.61
  -2   0 -15   -0.57    0.52
   2   0  15    0.44    0.94
   2   0  16   14.41    1.58
  -2   0 -16   16.04    1.06
  -2   0 -16   15.59    1.14
  -2   0 -16   14.34    1.32
  -2   0 -16   17.82    1.06
  -2   0 -16   15.88    0.97
  -2   0 -16   14.80    1.04
  -2   0 -16   16.53    1.00
  -2   0 -16   13.65    0.96
  -2   0 -16   17.23    1.91
  -2   0 -17    0.69    0.86
  -2   0 -17   -0.06    0.69
  -2   0 -17    0.74    0.66
  -2   0 -17    0.28    0.54
  -2   0 -17   -0.74    0.59
  -2   0 -17    0.50    0.58
  -2   0 -17   -0.18    0.56
  -2   0 -17   -0.16    1.42
  -2   0 -18   83.68    3.29
  -2   0 -18   79.18    3.03
  -2   0 -18   79.82    4.06
  -2   0 -18   78.09    2.82
  -2   0 -18   80.92    2.86
  -2   0 -18   77.67    2.90
  -2   0 -18   80.98    2.87
  -2   0 -18   79.18    2.94
  -2   0 -19    0.06    0.69
  -2   0 -19    0.25    0.67
  -2   0 -19   -0.86    1.43
  -2   0 -19   -0.24    0.61
  -2   0 -19    0.66    0.58
  -2   0 -19    0.33    0.54
  -2   0 -19    0.15    0.59
  -2   0 -20  186.75    6.07
  -2   0 -20  196.29    5.99
  -2   0 -20  187.14    6.09
  -2   0 -20  191.18    5.95
  -2   0 -20  192.84    5.93
  -2   0 -20  185.25    5.90
  -2   0 -20  183.41    7.36
  -2   0 -21    0.34    0.57
  -2   0 -21   -0.12    0.66
  -2   0 -21   -0.28    0.57
  -2   0 -21   -0.56    0.54
  -2   0 -21    0.66    0.53
  -2   0 -21   -0.85    1.37
  -2   0 -21   -0.05    0.57
  -2   0 -22   68.98    2.60
  -2   0 -22   67.37    2.88
  -2   0 -22   69.30    2.42
  -2   0 -22   65.26    2.46
  -2   0 -23   -0.08    0.48
  -2   0 -23   -0.36    0.87
  -2   0 -23    0.23    0.54
  -2   0 -23    0.23    0.49
  -2   0 -23   -0.32    0.52
  -2   0 -24  139.31    4.34
  -2   0 -24  144.20    4.75
  -2   0 -24  140.26    4.43
  -2   0 -24  145.23    4.39
  -2   0 -24  134.23    4.33
  -2   0 -25   -0.30    0.37
  -2   0 -25    0.52    0.68
  -2   0 -25   -0.03    0.47
  -2   0 -25    0.54    0.46
  -2   0 -25   -0.53    0.42
  -2   0 -25    0.22    0.38
  -2   0 -26   56.80    2.06
  -2   0 -26   56.71    1.84
  -2   0 -26   51.90    1.72
  -2   0 -26   53.99    1.86
  -2   0 -26   50.81    1.76
  -2   0 -27    0.32    0.30
   2  -1 -28   26.30    0.95
   2   1 -28   23.08    0.89
   2  -1 -28   23.84    0.96
   2   1 -28   23.98    0.98
   2   1 -27   17.68    1.09
   2  -1 -27   19.39    1.13
   2  -1 -27   19.67    0.87
   2   1 -27   20.42    0.88
   2  -1 -27   20.45    0.92
   2   1 -26   23.09    1.07
   2   1 -26   23.69    1.08
   2  -1 -26   24.82    1.10
   2  -1 -26   22.44    1.09
   2  -1 -26   21.84    1.34
   2   1 -26   22.18    1.34
   2   1 -26   22.40    0.95
   2  -1 -25    4.16    0.62
   2   1 -25    3.16    0.50
   2   1 -25    2.87    0.47
   2   1 -25    3.29    0.57
   2  -1 -25    2.87    0.57
   2  -1 -25    2.15    0.53
   2   1 -25    2.82    0.55
   2   1 -24   64.05    2.28
   2  -1 -24   65.94    2.42
   2   1 -24   66.76    2.39
   2  -1 -24   63.39    2.41
   2   1 -24   60.08    2.43
   2  -1 -24   68.66    2.51
   2  -1 -23   28.21    1.70
   2   1 -23   27.13    1.71
   2  -1 -23   26.42    1.41
   2  -1 -23   27.31    2.34
   2  -1 -22  167.25    5.42
   2   1 -22  170.03    5.42
   2   1 -22  164.48    5.24
   2   1 -22  162.97    5.71
   2  -1 -22  162.15    5.73
   2   1 -22  167.31    5.32
   2  -1 -22  167.16    5.34
   2   1 -22  168.80    5.35
   2   1 -22  168.23    6.71
   2  -1 -22  161.82    6.68
   2  -1 -21   41.37    1.87
   2   1 -21   42.14    1.89
   2   1 -21   41.32    1.73
   2  -1 -21   39.72    2.17
   2   1 -21   37.54    2.15
   2  -1 -21   38.24    1.87
   2  -1 -21   41.47    1.68
   2  -1 -21   40.24    1.81
   2   1 -21   41.48    1.82
   2   1 -21   39.34    1.78
   2  -1 -21   42.02    2.91
   2   1 -21   40.44    2.85
   2   1 -20   10.94    1.00
   2  -1 -20   12.90    1.03
   2   1 -20   11.79    0.90
   2  -1 -20   13.23    1.11
   2   1 -20   11.57    0.96
   2  -1 -20   12.15    0.99
   2   1 -20   12.40    0.95
   2   1 -20   11.22    0.97
   2  -1 -20   11.43    0.87
   2  -1 -20    8.00    1.70
   2   1 -20   11.98    1.81
   2  -1 -20   13.69    1.36
   2   1 -19    5.49    0.81
   2  -1 -19    4.10    0.79
   2  -1 -19    5.25    0.86
   2   1 -19    4.36    0.77
   2  -1 -19    4.95    1.13
   2   1 -19    5.75    1.12
   2   1 -19    6.32    1.57
   2  -1 -19    3.76    1.46
   2   1 -19    6.20    0.76
   2  -1 -19    5.58    0.79
   2   1 -19    5.37    0.78
   2  -1 -19    5.88    0.74
   2   1 -18   24.32    1.37
   2  -1 -18   23.74    1.36
   2   1 -18   24.22    1.34
   2  -1 -18   24.13    1.38
   2  -1 -18   24.91    1.61
   2   1 -18   26.24    1.64
   2  -1 -18   24.26    1.28
   2   1 -18   27.41    1.31
   2  -1 -18   26.18    1.30
   2   1 -18   23.94    1.31
   2   1 -18   20.87    2.12
   2  -1 -18   22.13    2.17
   2  -1 -17    5.27    0.69
   2   1 -17    5.60    0.70
   2  -1 -17    5.81    0.69
   2   1 -17    5.77    0.67
   2   1 -17    4.75    0.69
   2  -1 -17    4.59    0.79
   2   1 -17    5.07    1.35
   2  -1 -17    5.82    1.38
   2  -1 -17    3.76    0.66
   2   1 -17    4.90    0.97
   2  -1 -17    5.45    0.99
  -2  -1  17    5.67    1.17
  -2  -1  17    4.02    0.72
   2  -1 -16  234.86    8.18
   2   1 -16  226.45    8.12
   2  -1 -16  238.09    7.41
   2   1 -16  232.00    7.38
   2   1 -16  235.51    7.13
   2  -1 -16  229.76    7.19
  -2  -1  16  247.50    7.92
   2   1 -16  229.78    6.99
   2  -1 -16  224.60    6.97
  -2  -1  16  231.77    7.11
   2  -1 -16  239.32    7.09
   2  -1 -16  238.72    7.10
   2   1 -16  236.62    7.11
   2   1 -16  237.32    7.07
   2   1 -15   74.43    2.65
   2  -1 -15   79.19    2.66
   2  -1 -15   80.22    2.67
   2   1 -15   82.67    2.66
   2  -1 -15   74.45    2.75
   2   1 -15   77.17    2.69
  -2  -1  15   78.37    2.70
  -2   1  15   78.14    2.68
   2  -1 -15   76.46    2.54
   2   1 -15   75.69    2.57
   2  -1 -15   77.37    3.54
   2   1 -15   75.80    3.48
  -2  -1  15   80.61    3.32
   2   1 -15   76.39    2.57
  -2   1  15   72.17    2.56
   2  -1 -14  287.28    8.34
   2   1 -14  281.91    8.31
   2  -1 -14  283.41    8.33
  -2   1  14  269.29    8.26
   2   1 -14  286.25    8.38
  -2  -1  14  290.68    9.04
  -2  -1  13   25.37    1.59
   2  -1 -13   24.44    1.10
   2   1 -13   23.38    1.14
  -2   1  13   23.38    1.06
   2   1 -13   26.56    1.40
  -2   1  12    2.15    0.45
   2  -1 -12    1.80    0.56
   2   1 -12    0.92    0.72
  -2   1  12    0.62    0.83
  -2  -1  12    1.78    0.91
  -2   1  11  935.22   27.04
   2  -1 -11  946.97   27.63
   2   1 -11  985.34   27.39
   2  -1 -11  926.34   27.19
  -2   1  11 1004.21   27.60
  -2  -1  11 1000.15   27.59
   2   1 -10   60.76    2.28
   2  -1 -10   59.01    2.44
   2  -1 -10   56.17    2.07
  -2   1  10   61.91    2.40
  -2  -1  10   61.65    2.42
   2  -1  -9  216.94    6.76
   2   1  -9  217.99    6.59
  -2  -1   9  219.27    6.69
  -2   1   9  212.29    6.69
   2  -1  -8   75.38    2.66
   2   1  -8   70.20    2.54
  -2   1   8   77.44    2.62
  -2  -1   8   72.49    2.58
   2   1  -7 1018.95   28.96
   2  -1  -7 1055.34   29.07
   2  -1  -7  987.52   29.01
  -2   1   7 1043.15   29.01
  -2  -1   7  999.18   28.97
   2  -1  -6  706.93   19.20
   2   1  -6  648.03   19.10
   2  -1  -6  659.36   19.14
   2  -1  -5  462.78   13.28
  -2  -1   5  461.97   13.20
   2  -1  -5  458.20   13.24
   2  -1  -4  582.85   16.07
   2  -1  -4  545.27   16.01
   2  -1  -3  726.37   20.59
   2  -1  -2  113.78    3.40
   2   1  -1  523.43   14.78
  -2  -1   0 1256.37   35.84
  -2  -1   0 1273.54   35.89
  -2   1   0 1324.08   35.89
   2   1   1 1451.09   40.77
  -2   1  -1 1471.75   40.79
  -2  -1  -1 1434.97   40.79
   2   1   2  119.19    3.59
  -2  -1  -2  119.81    3.57
  -2   1  -2  121.90    3.58
  -2  -1  -2  127.53    3.69
  -2   1  -2  118.93    3.68
  -2  -1  -3    2.87    0.41
   2   1   3    3.73    0.45
  -2   1  -3    2.51    0.37
  -2  -1  -3    3.73    0.40
  -2   1  -3    3.14    0.56
  -2  -1  -3    3.25    0.55
  -2  -1  -4 1888.48   53.91
  -2   1  -4 1933.39   53.91
   2   1   4 1964.59   53.98
  -2   1  -4 1901.39   54.07
  -2  -1  -4 1888.84   54.07
  -2  -1  -5   45.64    1.61
  -2   1  -5   46.09    1.62
  -2  -1  -5   43.31    1.79
  -2   1  -5   44.75    1.79
   2   1   6   19.65    1.04
  -2  -1  -6   18.70    1.15
  -2   1  -6   20.50    1.16
   2   1   7  148.49    4.65
  -2  -1  -7  143.73    4.78
  -2   1  -7  143.22    4.76
  -2  -1  -8    2.22    0.61
  -2   1  -8    3.14    0.62
   2   1   8    1.90    0.71
  -2   1  -8    1.53    0.84
  -2  -1  -8    2.83    0.86
  -2   1  -9  181.41    5.70
  -2  -1  -9  185.37    5.71
   2  -1   9  189.54    6.06
   2   1   9  194.52    6.05
  -2   1  -9  189.03    6.16
  -2  -1  -9  185.53    6.16
   2   1  10   58.08    2.52
   2  -1  10   62.63    2.61
  -2   1 -10   61.30    2.30
  -2  -1 -10   61.62    2.29
  -2  -1 -10   58.91    2.16
  -2  -1 -10   61.94    2.75
  -2   1 -10   59.71    2.68
   2  -1  11    4.83    1.03
   2   1  11    5.40    1.02
  -2  -1 -11    5.04    1.15
  -2   1 -11    2.86    1.11
  -2  -1 -11    5.20    0.79
  -2   1 -11    5.36    0.81
  -2   1 -11    4.62    0.64
  -2  -1 -11    4.09    0.68
   2   1  12  134.80    4.80
   2  -1  12  142.67    4.86
  -2   1 -12  135.77    4.24
  -2   1 -12  131.66    4.27
  -2  -1 -12  134.69    4.31
  -2  -1 -12  132.15    4.18
  -2   1 -12  135.60    4.18
  -2  -1 -12  137.64    4.17
  -2   1 -12  129.54    4.40
  -2  -1 -12  130.62    4.42
  -2  -1 -12  136.60    4.22
  -2   1 -12  134.70    4.21
  -2  -1 -12  131.88    4.21
  -2   1 -12  128.29    4.26
  -2   1 -13  105.70    3.35
  -2  -1 -13   99.14    3.33
   2   1  13  104.66    3.98
   2  -1  13  112.92    4.07
  -2   1 -13   99.64    3.30
  -2  -1 -13  105.03    3.30
  -2  -1 -13   98.50    3.26
  -2   1 -13  104.12    3.33
  -2  -1 -13  100.08    3.55
  -2   1 -13   98.66    3.52
  -2   1 -13  102.78    3.36
  -2   1 -13  101.17    3.39
  -2  -1 -13   99.55    3.42
  -2  -1 -13   95.99    3.27
  -2   1 -13   98.37    3.24
  -2  -1 -13  102.58    3.31
  -2   1 -13   98.41    3.30
  -2  -1 -13   98.60    4.18
  -2   1 -13   98.40    4.16
  -2  -1 -13  102.16    3.35
  -2  -1 -14   25.62    1.98
  -2   1 -14   28.26    2.04
  -2   1 -14   25.35    1.30
  -2  -1 -14   29.12    1.56
  -2   1 -14   27.94    1.53
   2   1  14   28.72    1.89
   2  -1  14   27.72    1.89
  -2  -1 -14   28.16    1.33
  -2  -1 -14   27.57    1.26
  -2  -1 -14   27.80    1.28
  -2   1 -14   29.38    1.23
  -2   1 -14   26.34    1.27
  -2   1 -14   24.36    1.28
  -2  -1 -14   27.16    1.31
  -2  -1 -14   27.40    1.40
  -2   1 -14   28.24    1.37
  -2  -1 -14   26.76    1.21
  -2  -1 -14   26.86    1.26
  -2   1 -14   28.25    1.28
  -2   1 -15  350.68   11.93
  -2  -1 -15  373.05   12.04
  -2   1 -15  377.59   10.85
  -2  -1 -15  363.70   11.13
  -2   1 -15  366.31   11.12
   2   1  15  360.80   11.63
   2  -1  15  364.55   11.72
  -2  -1 -15  364.23   10.85
  -2  -1 -15  369.16   10.84
  -2  -1 -15  367.43   10.80
  -2   1 -15  361.79   10.82
  -2   1 -15  363.15   10.77
  -2   1 -15  367.09   10.86
  -2  -1 -15  365.16   10.86
  -2  -1 -15  349.81   10.94
  -2   1 -15  380.73   10.94
  -2  -1 -15  369.51   10.79
  -2   1 -15  355.57   10.79
  -2  -1 -15  366.33   10.76
  -2   1 -15  375.82   10.82
  -2  -1 -16   18.22    1.95
  -2   1 -16   21.89    2.02
  -2   1 -16   17.58    1.12
  -2  -1 -16   18.38    1.41
  -2   1 -16   19.44    1.40
   2  -1  16   15.66    1.66
  -2  -1 -16   17.91    1.08
  -2   1 -16   18.72    1.03
  -2   1 -16   17.95    1.09
  -2  -1 -16   17.53    1.12
  -2   1 -16   19.88    1.15
  -2   1 -16   19.72    1.18
  -2  -1 -16   17.79    1.20
  -2  -1 -16   17.48    1.03
  -2   1 -16   20.16    1.09
  -2  -1 -16   17.30    1.05
  -2   1 -16   19.48    1.09
  -2  -1 -16   15.31    1.07
  -2  -1 -17    1.13    0.58
  -2  -1 -17    1.25    0.64
  -2   1 -17    0.53    0.63
  -2  -1 -17    1.28    0.69
  -2  -1 -17    2.22    0.96
  -2   1 -17    0.83    0.84
  -2   1 -17    0.69    0.60
  -2  -1 -17    1.50    0.55
  -2  -1 -17    1.92    0.61
  -2   1 -17    1.13    0.67
  -2   1 -17    1.26    1.35
  -2  -1 -17    0.16    1.32
  -2   1 -17    1.60    0.75
  -2  -1 -17    1.54    0.73
  -2   1 -17    1.22    0.60
  -2  -1 -17    1.39    0.61
  -2   1 -17    1.13    0.66
  -2   1 -17    1.48    0.52
  -2   1 -18    1.03    0.53
  -2   1 -18    0.82    0.65
  -2  -1 -18    1.05    0.60
  -2   1 -18    1.55    0.72
  -2  -1 -18    0.73    0.66
  -2   1 -18    0.32    0.94
  -2  -1 -18    0.65    0.94
  -2  -1 -18    0.92    0.57
  -2   1 -18    1.47    0.59
  -2  -1 -18    0.75    0.55
  -2  -1 -18    0.17    1.36
  -2   1 -18    0.66    1.48
  -2  -1 -18    0.37    0.61
  -2   1 -18    2.33    0.64
  -2  -1 -18    0.57    0.77
  -2   1 -18    0.41    0.65
  -2   1 -19   83.17    3.12
  -2  -1 -19   84.78    3.14
  -2  -1 -19   86.01    4.33
  -2   1 -19   81.70    4.25
  -2  -1 -19   86.95    3.01
  -2  -1 -19   85.44    2.97
  -2   1 -19   88.31    3.03
  -2   1 -19   83.66    3.03
  -2  -1 -19   86.17    3.02
  -2  -1 -19   86.92    3.25
  -2   1 -19   87.26    3.18
  -2   1 -19   85.28    3.02
  -2  -1 -19   84.21    3.07
  -2   1 -19   85.28    3.08
  -2   1 -20    5.41    0.84
  -2  -1 -20    5.63    0.85
  -2   1 -20    5.40    0.72
  -2  -1 -20    3.80    1.53
  -2   1 -20    4.29    1.52
  -2  -1 -20    6.07    0.72
  -2  -1 -20    6.12    0.93
  -2  -1 -20    5.88    0.74
  -2   1 -20    5.06    0.71
  -2   1 -20    4.74    0.69
  -2   1 -20    5.97    0.71
  -2  -1 -20    5.61    0.74
  -2  -1 -21   28.63    1.48
  -2   1 -21   28.73    1.41
  -2   1 -21   30.53    1.40
  -2  -1 -21   28.63    1.40
  -2   1 -21   30.61    1.44
  -2   1 -21   31.39    1.54
  -2  -1 -21   31.13    1.60
  -2  -1 -21   29.81    1.48
  -2   1 -21   30.11    1.41
  -2   1 -22   60.16    2.17
  -2   1 -22   56.99    2.11
  -2  -1 -22   53.74    2.55
  -2   1 -22   61.56    2.63
  -2  -1 -22   59.42    2.16
  -2   1 -22   54.03    2.11
  -2  -1 -22   55.79    2.20
  -2  -1 -22   59.33    2.32
  -2   1 -22   56.60    2.25
  -2  -1 -23  138.03    4.37
  -2   1 -23  130.89    4.29
  -2   1 -23  130.74    4.25
  -2  -1 -23  138.16    4.37
  -2  -1 -23  131.12    4.71
  -2   1 -23  136.11    4.73
  -2   1 -23  134.20    4.24
  -2  -1 -23  143.60    4.32
  -2   1 -23  139.80    4.34
  -2  -1 -23  134.45    4.46
  -2   1 -23  137.10    4.39
  -2   1 -23  140.75    4.35
  -2  -1 -24   16.46    1.24
  -2   1 -24   18.59    1.27
  -2   1 -24   16.05    0.91
  -2   1 -24   16.76    0.98
  -2  -1 -24   16.01    0.99
  -2   1 -24   17.15    0.90
  -2  -1 -24   16.31    0.85
  -2  -1 -24   16.34    0.93
  -2  -1 -24   16.56    0.94
  -2   1 -24   16.98    0.89
  -2  -1 -25   71.88    2.42
  -2  -1 -25   76.07    2.50
  -2   1 -25   75.43    2.80
  -2  -1 -25   77.73    2.81
  -2  -1 -25   80.12    2.58
  -2   1 -25   81.47    2.59
  -2   1 -25   75.01    2.47
  -2  -1 -25   80.88    2.53
  -2   1 -25   76.56    2.46
  -2   1 -25   73.80    2.45
  -2   1 -25   71.21    2.52
  -2  -1 -25   74.20    2.53
  -2   1 -26   25.92    1.19
  -2  -1 -26   22.05    1.15
  -2  -1 -26   23.63    1.00
  -2  -1 -26   20.96    0.91
  -2   1 -26   20.90    0.90
  -2   1 -26   25.65    1.01
  -2  -1 -26   25.33    1.00
  -2   1 -26   22.17    0.88
  -2  -1 -26   19.25    0.79
  -2  -1 -26   25.60    0.95
  -2   1 -27   16.53    0.70
  -2  -1 -27   15.89    0.69
   2   2 -28    2.20    0.36
   2  -2 -28    2.51    0.35
   2  -2 -28    2.27    0.34
   2  -2 -28    1.79    0.30
   2  -2 -27    4.83    0.50
   2   2 -27    4.36    0.43
   2   2 -27    3.82    0.66
   2  -2 -27    3.82    0.66
   2   2 -27    4.47    0.36
   2   2 -26   41.39    1.54
   2   2 -26   44.77    1.61
   2   2 -26   47.10    1.95
   2  -2 -26   45.61    1.94
   2   2 -26   47.38    1.65
   2  -2 -26   39.31    1.61
   2  -2 -26   44.25    1.68
   2  -2 -26   46.81    1.71
   2  -2 -25   34.49    1.46
   2   2 -25   33.35    1.40
   2  -2 -25   33.22    1.45
   2   2 -25   32.47    1.32
   2   2 -25   31.90    1.33
   2  -2 -25   33.23    1.45
   2  -2 -24   61.88    2.39
   2   2 -24   65.40    2.35
   2   2 -24   62.82    2.29
   2  -2 -24   63.60    2.43
   2   2 -24   66.20    2.30
   2  -2 -24   63.43    2.44
   2   2 -24   67.47    2.45
   2   2 -23   61.82    2.60
   2  -2 -23   56.73    2.60
   2  -2 -23   58.66    2.35
   2   2 -23   56.92    2.19
   2  -2 -23   52.88    3.32
   2   2 -23   63.84    3.46
   2   2 -22   21.51    1.20
   2  -2 -22   23.83    1.30
   2   2 -22   21.53    1.24
   2   2 -22   20.14    1.17
   2  -2 -22   24.80    1.63
   2   2 -22   21.52    1.56
   2  -2 -22   19.29    1.30
   2   2 -22   20.20    1.28
   2  -2 -22   22.60    1.30
   2   2 -22   20.61    2.13
   2  -2 -22   23.18    2.19
   2   2 -21  128.22    4.30
   2   2 -21  134.52    4.30
   2  -2 -21  131.47    4.32
   2   2 -21  123.63    4.24
   2   2 -21  124.68    4.63
   2  -2 -21  129.63    4.69
   2  -2 -21  128.51    4.37
   2   2 -21  128.60    4.36
   2  -2 -21  131.35    4.45
   2  -2 -21  136.76    5.69
   2   2 -21  126.24    5.56
   2  -2 -20  210.48    6.70
   2   2 -20  206.14    6.55
   2  -2 -20  213.16    6.56
   2   2 -20  208.28    6.50
   2  -2 -20  212.26    7.94
   2   2 -20  194.04    7.75
   2   2 -20  217.94    6.63
   2  -2 -20  203.81    6.59
   2   2 -19    2.61    0.72
   2  -2 -19    2.05    0.70
   2  -2 -19    2.29    1.40
   2   2 -19    1.12    1.27
   2   2 -19    2.34    0.99
   2  -2 -19    1.68    0.97
   2  -2 -19    2.08    0.75
   2   2 -19    2.78    0.72
   2  -2 -19    3.18    0.67
   2   2 -19    2.00    0.63
   2  -2 -19    2.27    0.55
  -2  -2  18   52.29    2.15
   2  -2 -18   54.95    2.19
   2   2 -18   55.72    2.18
   2   2 -18   54.30    3.14
   2  -2 -18   49.55    3.12
   2   2 -18   52.67    2.44
   2  -2 -18   52.18    2.45
   2   2 -18   55.29    2.13
   2  -2 -18   54.07    2.28
   2   2 -18   54.12    2.15
   2  -2 -18   54.01    2.14
   2   2 -18   54.81    2.10
   2  -2 -18   53.70    2.00
   2   2 -17   -0.28    1.21
   2  -2 -17   -0.29    1.22
   2  -2 -17    0.71    0.81
   2   2 -17    0.07    0.79
   2   2 -17    0.23    0.52
   2  -2 -17   -0.22    0.46
  -2  -2  17    1.84    0.97
   2  -2 -17    0.57    0.67
   2   2 -17    0.36    0.54
   2  -2 -17    0.25    0.59
   2   2 -17    0.14    0.62
  -2  -2  17    0.67    0.67
   2  -2 -17    0.04    0.42
   2  -2 -17    0.22    0.45
   2   2 -17    0.30    0.53
   2  -2 -17    0.64    0.54
   2   2 -17    0.28    0.57
   2   2 -16    2.29    0.54
   2   2 -16    3.43    0.88
   2  -2 -16    3.90    0.89
   2  -2 -16    2.73    0.46
  -2   2  16    3.07    0.53
   2  -2 -16    2.43    0.57
   2  -2 -16    2.78    0.58
   2   2 -16    2.94    0.56
   2  -2 -16    3.92    0.53
   2  -2 -16    3.16    0.52
   2   2 -16    2.35    0.55
  -2  -2  16    2.98    1.04
   2  -2 -16    3.02    1.17
   2   2 -16    2.84    1.19
  -2  -2  16    2.51    0.68
   2  -2 -15   18.25    1.77
   2   2 -15   17.84    1.68
   2   2 -15   18.73    1.27
   2  -2 -15   16.82    1.22
   2   2 -15   19.30    1.01
  -2   2  15   20.14    0.98
   2  -2 -15   20.16    1.02
   2  -2 -15   21.82    1.06
   2   2 -15   18.46    1.00
   2  -2 -15   21.03    0.99
   2   2 -15   16.61    0.96
  -2   2  15   17.77    1.02
  -2  -2  15   18.00    1.08
  -2  -2  15   18.50    1.54
   2   2 -14  127.11    3.94
  -2  -2  14  124.40    4.00
  -2  -2  14  130.79    4.61
   2   2 -14  125.27    3.90
   2  -2 -14  124.04    3.90
   2  -2 -14  124.60    3.92
  -2   2  14  124.35    3.87
   2   2 -14  128.02    3.95
  -2   2  13   46.78    1.73
   2  -2 -13   49.75    1.77
   2   2 -13   47.78    1.73
   2   2 -13   48.19    2.15
  -2  -2  13   50.17    2.34
   2   2 -13   46.74    1.76
  -2  -2  12   99.28    3.64
   2   2 -12   95.68    3.80
   2  -2 -12   98.70    3.82
   2   2 -12   99.23    3.51
   2  -2 -12  103.51    3.76
  -2   2  12   94.61    3.08
  -2  -2  11    0.50    0.86
   2  -2 -11    0.56    0.93
   2  -2 -11    1.14    0.46
   2   2 -11    1.53    0.85
  -2   2  11    1.41    0.42
  -2  -2  10 1413.78   38.39
   2  -2 -10 1283.77   37.94
   2  -2 -10 1387.49   38.47
   2   2 -10 1371.01   38.31
  -2   2  10 1351.01   37.90
  -2  -2   9   95.38    3.18
   2   2  -9   88.15    3.13
   2  -2  -9   85.41    3.24
   2  -2  -8    1.57    0.68
   2   2  -8    1.23    0.61
   2  -2  -7   56.52    2.19
   2   2  -7   57.18    2.11
   2  -2  -6   12.48    0.81
   2   2  -6   12.83    0.85
   2  -2  -6   12.84    0.88
   2  -2  -5  392.77   11.25
   2   2  -5  375.16   11.25
   2  -2  -5  395.02   11.30
   2   2  -4 4384.35  122.88
   2  -2  -4 4370.75  122.90
   2   2  -3 1029.78   28.98
   2  -2  -3 1017.98   29.00
   2   2  -2   37.27    1.35
   2  -2  -2   36.25    1.38
   2   2  -1  132.30    3.91
   2   2  -1  128.71    3.88
  -2   2   1  131.28    3.77
   2   2   0  141.27    4.18
  -2  -2   0  141.20    4.10
  -2   2   0  144.23    4.10
  -2  -2  -1  623.21   17.53
  -2   2  -1  635.88   17.53
  -2  -2  -1  612.15   17.56
   2   2   1  612.07   17.53
  -2  -2  -2  159.92    4.74
  -2   2  -2  163.82    4.69
  -2  -2  -2  160.10    4.69
  -2  -2  -2  165.67    4.73
  -2  -2  -2  160.48    4.80
  -2   2  -2  158.56    4.80
   2   2   2  159.75    4.60
  -2   2  -3    0.15    0.28
  -2  -2  -3    0.55    0.31
  -2   2  -3    0.35    0.47
  -2  -2  -3    0.54    0.50
  -2  -2  -3    0.52    0.38
  -2  -2  -3    0.50    0.37
  -2  -2  -4 1577.55   44.66
  -2   2  -4 1575.18   44.66
  -2  -2  -4 1619.16   44.83
  -2   2  -4 1570.96   44.82
  -2  -2  -4 1551.66   44.75
  -2  -2  -4 1627.34   44.73
  -2   2  -5  387.84   10.93
  -2  -2  -5  367.24   10.92
  -2  -2  -5  387.01   11.00
  -2   2  -5  375.28   11.12
  -2  -2  -5  373.08   11.11
   2   2   6  964.11   27.13
  -2  -2  -6  956.13   27.10
  -2   2  -6  946.34   27.23
  -2  -2  -6  934.14   27.23
   2   2   7  148.38    4.72
  -2  -2  -7  159.26    4.72
  -2   2  -7  146.02    4.82
   2   2   8   35.03    1.70
  -2   2  -8   33.51    1.42
  -2  -2  -8   37.01    1.46
  -2   2  -8   30.78    1.75
  -2  -2  -8   34.18    1.81
   2   2   9  655.66   19.27
  -2  -2  -9  669.37   19.45
  -2   2  -9  659.02   19.42
  -2   2  -9  663.45   18.95
  -2  -2  -9  655.80   18.96
  -2   2 -10  223.33    6.64
   2   2  10  220.92    7.09
  -2   2 -10  218.08    7.26
  -2  -2 -10  215.05    7.27
  -2   2 -10  224.45    6.78
  -2  -2 -10  224.18    6.78
   2   2  11  227.88    7.28
   2  -2  11  230.19    7.34
  -2   2 -11  217.94    6.71
  -2   2 -11  233.09    6.76
  -2   2 -11  216.71    6.88
  -2  -2 -11  223.00    6.89
  -2   2 -11  226.69    7.44
  -2  -2 -11  226.25    7.46
  -2   2 -12  541.12   15.77
  -2   2 -12  543.69   15.77
  -2  -2 -12  544.93   15.72
  -2   2 -12  550.53   15.83
  -2  -2 -12  547.09   15.88
  -2   2 -12  549.43   15.82
  -2   2 -12  552.53   15.96
  -2  -2 -12  531.71   15.97
  -2  -2 -12  554.50   15.71
  -2  -2 -12  549.55   15.74
   2   2  12  561.10   16.41
   2  -2  12  570.58   16.50
  -2   2 -12  550.14   15.76
  -2  -2 -12  524.46   15.76
  -2   2 -12  552.11   15.78
  -2   2 -12  542.36   15.80
  -2  -2 -13  129.14    3.94
  -2  -2 -13  120.31    3.87
  -2   2 -13  123.11    3.97
  -2   2 -13  117.26    3.96
  -2  -2 -13  127.38    4.24
  -2   2 -13  127.85    4.20
  -2   2 -13  122.87    4.05
  -2  -2 -13  129.23    3.93
  -2   2 -13  124.98    3.96
  -2   2 -13  124.05    3.88
  -2  -2 -13  124.92    3.95
   2  -2  13  124.55    4.68
  -2   2 -13  127.60    3.99
  -2  -2 -13  120.95    3.98
  -2   2 -13  122.50    4.02
  -2  -2 -13  121.10    4.10
  -2   2 -13  124.17    4.87
  -2  -2 -13  116.37    4.80
  -2   2 -13  122.35    3.96
  -2   2 -13  125.41    4.03
  -2   2 -14   20.06    1.83
  -2  -2 -14   17.86    1.74
  -2  -2 -14   20.84    1.34
  -2   2 -14   18.37    1.27
  -2   2 -14   20.58    1.12
  -2  -2 -14   21.43    1.14
   2  -2  14   21.66    1.69
  -2   2 -14   22.42    1.17
  -2   2 -14   22.24    1.13
  -2  -2 -14   19.74    1.01
  -2  -2 -14   20.81    1.06
  -2   2 -14   20.74    1.10
  -2  -2 -14   19.98    1.05
  -2   2 -14   20.82    1.18
  -2  -2 -14   21.12    1.24
  -2  -2 -14   21.71    1.10
  -2   2 -14   19.94    1.00
  -2   2 -14   22.23    1.10
  -2  -2 -15   17.89    1.89
  -2   2 -15   19.78    1.85
  -2  -2 -15   18.56    1.38
  -2   2 -15   20.09    1.38
  -2  -2 -15   19.99    1.01
  -2   2 -15   20.08    1.12
  -2  -2 -15   21.48    1.10
  -2   2 -15   20.31    1.15
  -2  -2 -15   18.93    1.07
  -2   2 -15   19.48    1.13
  -2  -2 -15   17.82    1.13
   2  -2  15   19.58    1.69
  -2   2 -15   20.76    1.18
  -2   2 -15   19.67    1.18
  -2  -2 -15   19.99    1.27
  -2   2 -15   20.47    1.04
  -2  -2 -15   19.87    1.12
  -2   2 -15   20.65    1.12
  -2   2 -16   16.27    1.05
  -2   2 -16   16.86    1.32
  -2  -2 -16   14.09    1.28
  -2  -2 -16   15.81    0.97
  -2  -2 -16   15.71    1.10
   2  -2  16   14.34    1.57
  -2   2 -16   15.37    1.03
  -2   2 -16   15.80    0.93
  -2  -2 -16   13.98    1.00
  -2  -2 -16   14.49    1.03
  -2   2 -16   15.68    1.06
  -2   2 -16   14.95    1.80
  -2  -2 -16   13.56    1.77
  -2  -2 -16   14.51    0.97
  -2   2 -16   17.04    1.02
  -2  -2 -16   14.92    0.90
  -2   2 -16   15.37    1.05
  -2   2 -16   18.27    1.10
  -2  -2 -16   15.67    1.18
  -2  -2 -17   11.58    0.87
  -2   2 -17   11.96    0.95
  -2   2 -17   11.95    0.97
  -2  -2 -17   14.22    0.95
  -2  -2 -17   12.24    1.01
  -2   2 -17   12.60    0.97
  -2   2 -17   13.27    0.89
  -2  -2 -17   12.20    0.96
  -2   2 -17   14.76    1.04
  -2  -2 -17   14.31    1.03
  -2   2 -17   12.54    1.30
  -2  -2 -17   13.31    1.29
  -2   2 -17   10.00    0.93
  -2  -2 -17   12.04    1.14
  -2  -2 -17   14.52    0.94
  -2   2 -17   12.72    0.97
  -2   2 -17   13.91    1.80
  -2  -2 -17   15.73    1.93
  -2   2 -18    9.00    1.71
  -2  -2 -18    9.98    1.86
  -2  -2 -18   11.10    1.00
  -2   2 -18    9.18    0.83
  -2   2 -18    9.71    0.90
  -2  -2 -18    9.87    0.89
  -2  -2 -18   10.47    1.01
  -2   2 -18   10.48    0.93
  -2   2 -18   10.43    0.92
  -2  -2 -18   10.48    0.86
  -2   2 -18   10.54    0.90
  -2  -2 -18   11.68    0.88
  -2   2 -18   10.82    0.95
  -2   2 -18   10.77    0.99
  -2  -2 -18   10.62    1.13
  -2  -2 -19   11.49    0.90
  -2  -2 -19   10.08    0.93
  -2   2 -19    9.52    0.87
  -2  -2 -19    9.60    0.87
  -2   2 -19    9.02    0.86
  -2  -2 -19   10.91    1.80
  -2   2 -19    8.72    1.67
  -2   2 -19    9.29    0.79
  -2  -2 -19   12.57    1.13
  -2   2 -19    9.73    0.92
  -2   2 -19   10.71    0.94
  -2  -2 -19   11.22    0.96
  -2   2 -19    9.64    0.84
  -2   2 -19    9.92    0.96
  -2  -2 -19   10.01    0.98
  -2  -2 -20   13.12    0.98
  -2   2 -20   13.06    1.81
  -2  -2 -20   14.47    1.93
  -2  -2 -20   12.65    0.92
  -2   2 -20   12.65    0.92
  -2   2 -20   10.98    0.92
  -2  -2 -20   12.14    0.97
  -2   2 -20   12.82    1.00
  -2   2 -20   12.27    0.89
  -2  -2 -21    0.99    0.64
  -2  -2 -21    1.62    0.77
  -2   2 -21    2.09    0.66
  -2  -2 -21    2.55    0.65
  -2  -2 -21    1.57    0.62
  -2  -2 -22   64.98    2.45
  -2   2 -22   66.56    2.39
  -2  -2 -22   69.02    2.38
  -2  -2 -22   68.66    2.50
  -2  -2 -22   64.39    2.80
  -2   2 -22   64.37    2.77
  -2   2 -22   63.47    2.41
  -2  -2 -22   64.10    2.58
  -2   2 -22   65.75    2.44
  -2   2 -22   66.26    2.49
  -2   2 -22   64.11    2.34
  -2   2 -22   68.99    2.43
  -2   2 -23    4.80    0.55
  -2   2 -23    5.19    0.61
  -2  -2 -23    5.00    0.66
  -2   2 -23    4.97    0.57
  -2  -2 -23    5.71    0.69
  -2   2 -23    4.91    0.59
  -2  -2 -23    4.56    0.55
  -2   2 -23    5.02    0.62
  -2  -2 -23    4.40    0.95
  -2   2 -23    4.60    0.92
  -2   2 -23    5.35    0.68
  -2  -2 -23    5.66    0.77
  -2   2 -23    4.05    0.59
  -2  -2 -24   14.63    0.88
  -2  -2 -24   12.71    0.73
  -2  -2 -24   15.21    0.87
  -2   2 -24   13.14    0.74
  -2   2 -24   14.08    0.82
  -2   2 -24   12.38    0.83
  -2  -2 -24   13.66    0.91
  -2   2 -24   13.32    0.78
  -2   2 -24   12.70    1.09
  -2  -2 -24   14.39    1.13
  -2   2 -25    6.53    0.79
  -2  -2 -25    6.31    0.78
  -2  -2 -25    5.76    0.45
  -2  -2 -25    6.10    0.56
  -2  -2 -25    6.87    0.59
  -2   2 -25    6.44    0.54
  -2  -2 -25    5.74    0.61
  -2   2 -25    6.13    0.54
  -2  -2 -25    6.15    0.61
  -2   2 -25    6.89    0.63
  -2  -2 -26    1.14    0.33
  -2   2 -26    0.63    0.31
  -2  -2 -26    0.75    0.36
  -2  -2 -26    0.86    0.33
  -2  -2 -26    0.65    0.38
  -2   2 -26    0.90    0.38
  -2   2 -26    0.64    0.40
  -2  -2 -26    1.13    0.35
  -2   2 -27    9.14    0.46
   2  -3 -28    1.80    0.29
   2  -3 -28    1.70    0.29
   2  -3 -27    0.29    0.37
   2  -3 -27    0.17    0.37
   2  -3 -27    0.15    0.34
   2   3 -27    0.24    0.26
   2  -3 -26   34.59    1.38
   2   3 -26   33.46    1.26
   2   3 -26   32.46    1.26
   2   3 -26   33.16    1.26
   2   3 -26   34.65    1.57
   2  -3 -26   33.79    1.56
   2   3 -26   35.43    1.31
   2  -3 -26   35.81    1.41
   2  -3 -26   30.60    1.33
   2  -3 -25    6.04    0.69
   2  -3 -25    5.69    0.66
   2  -3 -25    5.60    0.68
   2   3 -25    6.15    0.59
   2   3 -25    5.99    0.57
   2   3 -25    5.67    0.59
   2   3 -25    6.31    0.87
   2  -3 -25    6.04    0.88
   2   3 -24   16.66    0.99
   2  -3 -24   20.66    1.12
   2   3 -24   20.41    1.08
   2   3 -24   18.96    1.02
   2  -3 -24   19.03    1.16
   2   3 -23   17.89    1.06
   2   3 -23   19.96    1.07
   2   3 -23   19.67    1.15
   2  -3 -23   17.20    1.15
   2  -3 -23   18.31    1.21
   2  -3 -22    1.30    0.71
   2   3 -22    1.58    0.66
   2   3 -22    1.37    0.59
   2  -3 -22    1.13    0.62
   2  -3 -22    0.47    0.93
   2   3 -22    0.83    0.82
   2   3 -22    1.20    0.63
   2  -3 -22    0.59    0.67
   2   3 -22    0.32    1.29
   2  -3 -22   -0.81    1.34
   2   3 -21   31.45    1.54
   2   3 -21   31.04    1.45
   2  -3 -21   32.84    1.54
   2   3 -21   29.74    1.48
   2   3 -21   29.19    1.81
   2  -3 -21   33.75    1.91
   2   3 -21   27.05    2.31
   2  -3 -21   27.60    2.44
   2   3 -21   29.54    1.53
   2  -3 -21   31.08    1.57
   2  -3 -20    0.87    0.78
   2   3 -20    0.82    0.65
   2  -3 -20    0.11    0.68
   2  -3 -20   -0.17    1.32
   2   3 -20    0.16    1.20
   2  -3 -20    0.27    0.63
  -2   3  20    0.31    0.66
   2   3 -20    1.05    0.57
   2   3 -20    0.43    0.66
   2  -3 -20    0.85    0.68
   2  -3 -19    0.83    0.62
   2   3 -19    1.07    0.54
   2   3 -19   -0.05    0.63
   2   3 -19    0.11    0.62
   2  -3 -19    0.27    0.67
   2   3 -19   -0.08    0.88
   2  -3 -19    0.08    0.94
   2  -3 -19    0.39    0.50
   2  -3 -19   -0.49    1.48
   2   3 -19   -0.63    1.48
   2  -3 -19    0.92    0.76
  -2  -3  19    0.79    0.69
   2  -3 -18    3.24    0.71
   2   3 -18    2.33    0.57
   2   3 -18    3.08    0.67
   2   3 -18    2.35    0.70
   2  -3 -18    5.00    0.74
   2   3 -18    3.73    0.60
   2  -3 -18    3.03    0.99
   2   3 -18    3.50    0.97
   2  -3 -18    3.75    0.64
   2  -3 -18    2.62    0.60
   2   3 -18    3.61    1.39
   2  -3 -18    2.47    1.26
   2  -3 -18    3.18    0.78
  -2  -3  18    3.92    0.81
   2   3 -17   24.81    1.27
   2  -3 -17   24.62    1.33
   2  -3 -17   26.73    2.25
   2   3 -17   25.64    2.18
   2   3 -17   28.84    1.62
   2  -3 -17   28.44    1.69
   2  -3 -17   25.22    1.38
   2   3 -17   26.77    1.35
   2   3 -17   28.86    1.30
  -2  -3  17   26.10    1.92
  -2  -3  17   26.90    1.42
   2  -3 -17   27.92    1.30
   2  -3 -17   27.67    1.30
   2   3 -16  139.25    5.69
   2  -3 -16  155.38    5.86
   2   3 -16  140.76    5.03
   2  -3 -16  161.37    5.13
   2   3 -16  143.83    4.73
  -2  -3  16  152.68    5.58
   2  -3 -16  159.86    4.83
   2   3 -16  151.63    4.76
  -2   3  16  144.40    4.71
   2  -3 -16  156.35    4.85
   2   3 -16  150.05    4.81
   2  -3 -16  159.30    4.78
   2  -3 -16  148.05    4.75
  -2  -3  16  153.09    4.89
  -2  -3  15    3.73    0.97
  -2  -3  15    1.75    0.66
   2   3 -15    2.07    0.45
   2  -3 -15    1.45    0.50
  -2   3  15    2.09    0.52
   2   3 -15    1.15    0.46
   2  -3 -15    2.35    0.76
   2   3 -15    0.93    0.72
   2  -3 -15    1.09    0.49
   2  -3 -15    1.93    0.51
   2  -3 -15    0.12    0.99
   2   3 -15    3.08    1.06
   2   3 -15    2.13    0.55
   2   3 -14   88.67    3.02
  -2   3  14   90.72    2.96
  -2  -3  14   97.34    3.73
   2   3 -14   87.72    2.97
   2   3 -14   90.26    2.97
   2  -3 -14   92.83    3.02
   2   3 -14   87.85    3.81
   2  -3 -14   89.50    3.86
   2   3 -14   88.47    3.22
   2  -3 -14   88.82    3.73
   2  -3 -14   96.34    3.31
   2  -3 -14   92.73    3.00
   2  -3 -14   85.60    2.97
  -2  -3  13   10.46    1.21
   2  -3 -13   12.28    1.26
   2  -3 -13   12.16    0.75
   2   3 -13   12.28    0.73
  -2   3  13   11.56    0.72
   2  -3 -13   11.57    0.77
  -2   3  12   56.73    1.98
  -2  -3  12   55.13    2.48
   2   3 -12   56.06    2.43
   2  -3 -12   61.17    2.63
   2  -3 -12   58.61    2.66
   2   3 -12   55.75    2.64
  -2   3  11  198.75    6.01
  -2  -3  11  210.62    6.56
   2   3 -11  206.77    6.51
   2  -3 -11  203.03    6.64
   2   3 -11  197.40    6.63
   2  -3 -11  204.89    6.69
   2  -3 -10   59.21    2.56
   2   3 -10   60.89    2.51
  -2   3  10   60.49    2.02
   2  -3  -9  346.83   10.49
   2   3  -9  356.44   10.41
  -2   3   9  341.66    9.96
   2  -3  -8    6.17    0.94
   2   3  -8    4.98    0.86
   2   3  -7  454.99   13.28
   2  -3  -7  449.95   13.32
   2   3  -6   30.90    1.41
   2  -3  -6   30.84    1.47
   2   3  -5  289.87    8.61
   2  -3  -5  288.85    8.63
   2   3  -4 1705.88   47.62
   2  -3  -4 1663.31   47.63
   2   3  -3  536.53   14.92
   2  -3  -3  499.18   14.93
   2   3  -2 1069.09   29.88
   2  -3  -2 1037.55   29.92
   2   3  -1  505.25   14.29
  -2   3   1  505.72   14.18
   2   3  -1  512.91   14.31
  -2  -3   1  485.98   14.08
  -2   3   1  505.33   14.08
  -2   3   0  709.35   19.94
   2   3   0  707.98   20.07
   2   3   0  727.83   20.04
  -2   3   0  717.18   19.86
  -2  -3   0  684.54   19.86
  -2  -3  -1   35.41    1.23
   2   3   1   36.08    1.20
  -2  -3  -1   32.49    1.08
  -2   3  -1   33.00    1.08
  -2  -3  -2  186.28    5.62
  -2   3  -2  201.93    5.62
  -2  -3  -2  194.50    5.75
  -2  -3  -2  195.46    5.73
  -2  -3  -3  288.99    8.64
  -2   3  -3  305.24    8.64
  -2  -3  -3  309.97    8.76
  -2   3  -3  301.37    8.78
  -2  -3  -3  302.83    8.78
  -2  -3  -3  300.44    8.78
  -2  -3  -4 1380.90   37.61
  -2   3  -4 1299.81   37.63
  -2  -3  -4 1331.59   37.65
  -2  -3  -4 1302.60   37.62
  -2  -3  -5  189.51    5.74
  -2   3  -5  187.60    5.81
  -2  -3  -5  192.02    5.83
  -2  -3  -5  186.39    5.78
  -2  -3  -6   94.99    3.15
  -2   3  -6   90.36    3.21
  -2  -3  -6   93.96    3.25
  -2  -3  -7   41.29    1.81
  -2   3  -7   38.38    1.85
  -2  -3  -7   44.54    1.96
  -2  -3  -8   81.99    2.84
  -2   3  -8   85.72    2.85
  -2  -3  -8   84.49    3.06
  -2   3  -8   84.34    3.23
  -2  -3  -8   87.16    3.23
  -2  -3  -9  366.96   10.68
  -2   3  -9  356.32   10.65
  -2  -3  -9  369.10   10.96
  -2   3  -9  361.20   11.11
  -2  -3  -9  366.72   11.16
   2   3  10   42.10    1.43
  -2   3 -10   40.45    1.60
  -2   3 -10   39.88    1.70
  -2  -3 -10   42.78    1.75
  -2   3 -10   40.69    2.13
  -2  -3 -10   41.12    2.17
  -2   3 -11   25.52    1.23
  -2  -3 -11   25.10    1.15
  -2   3 -11   25.55    1.18
  -2   3 -11   24.80    1.21
  -2  -3 -11   28.00    1.38
  -2   3 -11   25.76    1.35
  -2  -3 -11   26.40    1.78
  -2   3 -11   27.63    1.80
  -2   3 -12  210.73    6.49
  -2  -3 -12  216.01    6.45
  -2   3 -12  214.76    6.54
  -2   3 -12  212.96    6.51
  -2  -3 -12  224.29    6.72
  -2   3 -12  220.77    6.69
  -2  -3 -12  217.96    6.43
   2  -3  12  214.71    7.19
  -2   3 -12  210.08    6.38
  -2  -3 -12  207.34    6.47
  -2   3 -12  220.80    6.55
  -2   3 -12  214.91    6.55
  -2   3 -12  210.35    6.46
  -2  -3 -12  214.89    6.49
  -2   3 -13    0.18    0.55
  -2   3 -13    0.87    0.50
  -2   3 -13    0.26    0.51
  -2   3 -13    0.16    0.54
  -2  -3 -13    0.29    0.49
  -2  -3 -13    0.40    0.69
  -2   3 -13   -0.44    0.67
  -2   3 -13   -0.45    1.05
  -2  -3 -13   -0.12    0.94
  -2  -3 -13    0.07    0.41
   2  -3  13   -0.20    0.86
  -2  -3 -13    0.03    0.36
  -2  -3 -13    0.04    0.45
  -2   3 -13   -0.23    0.47
  -2   3 -13    0.25    0.56
  -2   3 -13    0.19    0.36
  -2  -3 -13    0.43    0.46
  -2  -3 -14   16.38    0.94
  -2   3 -14   17.52    1.03
  -2   3 -14   15.80    0.98
  -2   3 -14   18.16    1.26
  -2  -3 -14   16.19    1.25
  -2   3 -14   16.47    1.07
  -2  -3 -14   17.89    0.95
  -2   3 -14   16.35    1.03
  -2  -3 -14   18.03    1.02
  -2   3 -14   15.29    0.88
  -2   3 -14   16.35    0.99
  -2  -3 -14   16.66    1.00
  -2   3 -14   16.34    0.99
  -2   3 -14   15.76    0.98
  -2  -3 -14   19.29    1.17
  -2   3 -14   16.84    1.74
  -2  -3 -14   16.47    1.66
   2  -3  14   15.11    1.49
  -2  -3 -14   16.76    0.90
  -2   3 -14   14.26    1.05
  -2  -3 -15    0.99    0.53
  -2   3 -15    0.88    0.60
  -2   3 -15    1.62    0.61
  -2   3 -15    0.59    0.78
  -2  -3 -15    1.49    0.83
  -2  -3 -15    0.99    0.50
  -2   3 -15    0.74    0.57
  -2  -3 -15    0.87    0.55
  -2   3 -15    0.40    0.53
  -2   3 -15    1.04    0.44
  -2   3 -15    1.37    0.58
  -2  -3 -15    0.71    0.57
   2  -3  15    0.84    0.98
  -2  -3 -15   -0.83    1.22
  -2   3 -15    0.41    1.13
  -2  -3 -15    1.07    0.73
  -2   3 -15    1.58    0.63
  -2   3 -15    0.50    0.61
  -2  -3 -16   49.05    1.89
  -2  -3 -16   44.44    1.95
  -2   3 -16   46.74    1.96
  -2   3 -16   49.44    2.03
  -2  -3 -16   49.66    1.94
  -2   3 -16   45.75    1.93
  -2   3 -16   46.68    1.97
  -2  -3 -16   47.81    2.27
  -2   3 -16   48.16    2.24
  -2   3 -16   48.76    1.99
  -2  -3 -16   49.15    1.97
  -2   3 -16   45.88    1.84
  -2   3 -16   44.19    2.87
  -2  -3 -16   49.75    2.95
  -2  -3 -16   48.47    2.16
  -2   3 -16   49.14    2.01
  -2  -3 -17  126.92    5.59
  -2   3 -17  130.05    5.62
  -2   3 -17  136.44    4.46
  -2  -3 -17  136.50    4.70
  -2   3 -17  138.83    4.53
  -2   3 -17  138.18    4.38
  -2  -3 -17  140.82    4.52
  -2   3 -17  133.33    4.48
  -2  -3 -17  136.18    4.41
  -2  -3 -17  136.02    4.58
  -2   3 -17  139.11    4.52
  -2  -3 -17  136.72    4.53
  -2   3 -17  137.06    4.48
  -2   3 -17  137.05    4.50
  -2   3 -18   44.69    2.92
  -2  -3 -18   40.69    2.87
  -2   3 -18   44.28    1.85
  -2  -3 -18   41.88    1.76
  -2  -3 -18   42.10    1.93
  -2   3 -18   41.32    1.72
  -2   3 -18   40.76    1.84
  -2  -3 -18   44.62    1.89
  -2   3 -18   40.91    1.85
  -2  -3 -18   40.26    1.85
  -2   3 -18   40.63    1.84
  -2  -3 -18   42.67    2.06
  -2   3 -18   41.96    1.84
  -2   3 -18   43.37    1.85
  -2  -3 -19    0.27    0.64
  -2  -3 -19   -0.12    0.70
  -2   3 -19   -0.05    0.62
  -2   3 -19   -0.56    0.70
  -2  -3 -19    0.14    0.76
  -2   3 -19   -0.10    0.60
  -2   3 -19   -0.10    0.57
  -2   3 -19   -0.65    1.40
  -2  -3 -19   -1.67    1.52
  -2   3 -19   -0.05    0.57
  -2  -3 -19    0.31    0.53
  -2  -3 -19    0.48    0.61
  -2   3 -19    0.21    0.65
  -2   3 -19    0.48    0.47
  -2   3 -20    2.20    0.65
  -2   3 -20    2.86    0.58
  -2  -3 -20    2.97    0.71
  -2   3 -20    2.61    0.63
  -2  -3 -20    2.97    0.59
  -2  -3 -20    2.30    0.68
  -2   3 -20    2.48    0.65
  -2  -3 -20    2.89    0.72
  -2   3 -21  188.51    6.00
  -2   3 -21  187.40    5.94
  -2  -3 -21  192.49    6.16
  -2  -3 -21  202.99    6.38
  -2   3 -21  184.85    6.30
  -2   3 -22   54.78    2.00
  -2   3 -22   51.96    1.95
  -2  -3 -22   57.77    2.15
  -2   3 -22   56.78    2.11
  -2   3 -22   50.11    1.98
  -2   3 -22   55.03    2.41
  -2  -3 -22   57.99    2.45
  -2  -3 -22   56.44    2.18
  -2  -3 -22   53.85    1.99
  -2   3 -22   52.94    2.04
  -2  -3 -22   56.70    2.28
  -2   3 -22   53.99    2.12
  -2   3 -23    4.65    0.54
  -2  -3 -23    6.51    0.72
  -2   3 -23    4.16    0.83
  -2  -3 -23    5.87    0.93
  -2   3 -23    3.70    0.51
  -2   3 -23    5.32    0.63
  -2  -3 -23    4.81    0.52
  -2   3 -23    4.65    0.62
  -2  -3 -23    4.85    0.74
  -2   3 -23    4.15    0.61
  -2  -3 -23    4.21    0.64
  -2  -3 -24  154.81    4.72
  -2  -3 -24  143.75    4.91
  -2   3 -24  155.12    4.94
  -2  -3 -24  154.25    4.70
  -2   3 -24  154.02    4.70
  -2   3 -24  155.09    4.67
  -2  -3 -24  147.93    4.78
  -2   3 -24  143.97    4.63
  -2  -3 -24  156.81    4.75
  -2  -3 -25   17.88    0.87
  -2  -3 -25   15.28    1.00
  -2   3 -25   16.38    1.00
  -2   3 -25   15.85    0.88
  -2   3 -25   17.67    0.82
  -2  -3 -25   18.49    0.89
  -2  -3 -25   16.59    0.89
  -2   3 -25   15.84    0.84
  -2  -3 -25   15.06    0.82
  -2  -3 -26   18.33    0.80
  -2   3 -26   18.64    0.81
  -2  -3 -26   18.50    0.87
  -2  -3 -26   20.78    0.84
  -2   3 -26   20.35    0.80
  -2  -3 -26   20.27    0.83
   2  -4 -27    1.49    0.35
   2   4 -27    1.22    0.25
   2  -4 -27    1.29    0.37
   2  -4 -26    0.24    0.46
   2   4 -26   -0.33    0.51
   2  -4 -26    0.71    0.43
   2   4 -26    0.29    0.30
   2  -4 -26    0.33    0.36
   2  -4 -26    0.62    0.43
   2   4 -26    0.89    0.35
   2   4 -26    0.04    0.32
   2  -4 -25   -0.11    0.53
   2   4 -25   -0.24    0.63
   2   4 -25   -0.22    0.41
   2  -4 -25   -0.05    0.63
   2  -4 -25    0.10    0.48
   2   4 -25   -0.28    0.39
   2  -4 -25    0.44    0.51
   2   4 -25   -0.09    0.40
   2   4 -25    0.12    0.41
   2   4 -24    3.24    0.58
   2   4 -24    4.06    0.54
   2  -4 -24    3.11    0.68
   2  -4 -24    4.19    0.66
   2  -4 -24    3.95    0.82
   2   4 -24    4.42    0.80
   2  -4 -24    4.72    0.68
   2   4 -24    4.38    0.59
   2   4 -23   52.85    2.10
   2  -4 -23   54.09    2.26
   2  -4 -23   56.47    2.18
   2   4 -23   58.16    2.16
   2   4 -23   56.45    2.07
   2  -4 -22    3.33    1.29
   2   4 -22    2.78    1.16
   2  -4 -22    2.56    0.79
   2  -4 -21   76.60    2.89
   2  -4 -21   80.80    2.89
   2   4 -21   83.19    2.89
   2  -4 -21   77.36    2.87
   2   4 -21   80.68    2.79
   2   4 -21   76.80    2.88
   2  -4 -21   75.04    3.91
   2   4 -21   79.65    3.95
   2   4 -21   79.95    3.16
   2  -4 -21   71.49    3.15
   2  -4 -20    5.78    0.70
  -2   4  20    5.14    0.77
   2  -4 -20    5.62    0.96
   2   4 -20    4.81    1.02
   2  -4 -20    6.32    1.10
   2  -4 -20    5.45    0.76
   2   4 -20    5.42    0.80
   2   4 -20    6.24    0.69
   2  -4 -20    4.84    0.75
   2   4 -20    6.04    0.77
   2   4 -20    5.60    1.49
   2  -4 -20    5.47    1.50
   2  -4 -19   17.13    1.94
   2   4 -19   16.86    1.90
  -2  -4  19   21.03    1.28
  -2   4  19   19.28    1.21
   2  -4 -19   17.68    1.32
   2   4 -19   19.02    1.11
   2  -4 -19   19.15    1.18
   2   4 -19   19.20    1.19
   2  -4 -19   18.09    1.12
   2  -4 -19   18.32    1.19
   2   4 -19   18.42    1.18
   2   4 -18   31.86    1.53
   2  -4 -18   30.78    1.55
   2  -4 -18   36.78    2.61
   2   4 -18   25.98    2.28
   2   4 -18   34.42    1.83
   2  -4 -18   30.87    1.86
   2   4 -18   33.78    1.51
   2  -4 -18   33.64    1.53
   2   4 -18   31.43    1.48
   2  -4 -18   33.27    1.56
   2  -4 -18   33.95    1.52
  -2   4  18   35.95    1.64
  -2  -4  18   31.59    1.62
   2   4 -17   76.96    3.83
   2  -4 -17   79.66    3.94
   2  -4 -17   89.16    3.27
   2   4 -17   84.10    3.19
   2   4 -17   81.24    2.88
   2  -4 -17   82.67    2.93
   2  -4 -17   79.48    2.95
   2   4 -17   84.51    2.94
  -2   4  17   79.26    2.84
   2  -4 -17   81.18    2.92
   2   4 -17   89.41    2.90
   2  -4 -17   82.28    2.94
   2   4 -17   81.80    2.93
  -2   4  17   84.34    3.01
  -2  -4  17   81.18    3.03
   2   4 -16  325.15   10.85
   2  -4 -16  325.65   10.91
   2  -4 -16  321.81   10.07
   2   4 -16  322.79   10.03
   2   4 -16  323.36    9.76
  -2  -4  16  353.72   10.76
   2  -4 -16  330.21    9.83
   2   4 -16  330.72    9.80
  -2   4  16  311.97    9.71
   2  -4 -16  336.12    9.82
   2  -4 -16  331.96    9.81
   2   4 -16  338.28    9.75
   2  -4 -16  319.14    9.80
   2   4 -16  335.29    9.81
  -2  -4  16  333.63    9.92
  -2   4  16  337.30    9.89
   2  -4 -15   24.68    1.25
   2  -4 -15   25.73    1.25
   2   4 -15   24.84    1.23
   2   4 -15   25.70    1.18
   2  -4 -15   25.53    1.24
  -2  -4  15   25.65    1.83
   2   4 -15   24.55    1.21
   2   4 -15   25.24    1.23
   2  -4 -15   25.53    1.26
   2  -4 -15   25.98    1.48
   2   4 -15   24.47    1.42
   2   4 -15   21.12    1.83
   2  -4 -15   23.76    1.93
  -2   4  15   27.14    1.21
  -2   4  14  506.83   14.68
   2  -4 -14  512.69   14.73
   2   4 -14  510.55   14.66
   2  -4 -14  519.90   14.75
   2  -4 -14  507.54   14.75
  -2  -4  14  526.39   15.51
   2  -4 -14  506.86   14.95
   2   4 -14  502.71   14.91
   2  -4 -14  508.07   15.67
   2   4 -14  499.64   15.62
   2   4 -14  488.51   14.72
  -2   4  13  150.12    4.82
   2  -4 -13  164.45    4.88
   2   4 -13  157.46    4.81
   2  -4 -13  160.90    4.90
   2  -4 -13  160.44    4.90
   2   4 -13  149.59    5.02
   2  -4 -13  157.14    5.08
   2  -4 -13  166.36    5.66
  -2  -4  13  156.96    5.50
   2   4 -13  152.39    4.87
   2  -4 -12  195.95    5.92
   2   4 -12  195.76    5.88
   2  -4 -12  197.17    5.97
   2  -4 -12  195.44    5.96
   2  -4 -12  204.46    6.67
   2   4 -12  188.74    6.58
   2  -4 -12  202.55    6.68
  -2   4  12  194.94    5.90
  -2  -4  12  201.68    6.55
   2  -4 -11  353.62   10.83
   2   4 -11  347.06   10.81
   2  -4 -11  358.37   10.87
  -2   4  11  345.61   10.14
   2  -4 -10  200.43    6.58
   2   4 -10  189.13    6.49
   2  -4 -10  215.66    6.70
   2   4 -10  208.97    6.57
  -2   4  10  200.95    6.00
   2   4  -9  897.84   26.60
   2  -4  -9  907.72   26.60
  -2   4   9  915.97   26.13
   2   4  -9  942.16   26.68
   2  -4  -9  970.50   26.78
   2  -4  -8  395.88   11.81
  -2   4   8  383.84   11.25
   2   4  -8  410.32   11.77
   2  -4  -7   36.90    1.81
  -2   4   7   36.95    1.33
   2   4  -7   37.88    1.81
   2  -4  -6 1931.28   54.80
   2   4  -6 1934.99   54.76
   2  -4  -5  393.74   11.75
   2   4  -5  398.96   11.71
   2  -4  -4  177.40    5.94
   2   4  -4  207.88    5.98
   2  -4  -3  137.72    4.56
   2   4  -3  148.04    4.52
  -2   4   2    9.39    0.36
  -2  -4   2    9.73    0.37
   2   4  -2    9.98    0.75
   2  -4  -2    9.17    0.83
  -2   4   2    9.51    0.56
   2   4  -1  107.59    3.06
  -2   4   1  108.14    2.91
   2   4  -1  110.30    3.08
  -2   4   0  870.98   23.81
  -2  -4   0  814.70   23.81
  -2  -4  -1 1824.72   50.46
   2   4   1 1748.99   50.49
  -2  -4  -2  250.47    7.41
  -2  -4  -3  262.71    7.61
  -2  -4  -3  249.67    7.60
  -2  -4  -4   14.23    0.88
  -2   4  -4   14.52    0.85
  -2  -4  -4   13.82    0.90
  -2   4  -5    0.72    0.60
  -2  -4  -5    1.29    0.62
  -2  -4  -5    1.91    0.63
  -2  -4  -6   51.91    2.18
  -2   4  -6   56.51    2.22
  -2  -4  -6   56.52    2.17
  -2   4  -7  302.74    9.50
  -2  -4  -7  312.18    9.54
  -2  -4  -7  327.07    9.50
  -2   4  -8  110.88    3.99
  -2  -4  -8  113.85    4.00
  -2  -4  -8  111.04    3.61
  -2   4  -8  108.66    3.58
  -2  -4  -8  117.78    3.93
   2   4   8  113.52    3.43
  -2   4  -9   50.64    1.86
  -2   4  -9   50.55    1.89
  -2   4  -9   50.53    2.40
  -2  -4  -9   55.47    2.46
  -2  -4  -9   52.23    2.29
  -2  -4  -9   57.65    2.05
  -2   4  -9   54.31    1.99
   2   4   9   52.98    1.78
  -2   4 -10  431.35   13.29
  -2  -4 -10  459.95   13.21
   2   4  10  443.34   13.08
  -2   4 -10  452.12   13.22
  -2   4 -10  460.40   13.21
  -2   4 -10  465.64   13.88
  -2  -4 -10  475.99   13.95
  -2  -4 -10  484.02   13.77
  -2   4 -10  450.18   13.31
  -2  -4 -10  486.00   13.38
  -2  -4 -11  131.54    4.09
  -2  -4 -11  132.16    4.13
  -2   4 -11  131.73    4.25
  -2   4 -11  134.47    4.15
  -2  -4 -11  126.64    4.14
   2   4  11  129.45    4.02
  -2  -4 -11  134.26    4.33
  -2   4 -11  141.10    4.33
  -2  -4 -11  127.63    4.85
  -2   4 -11  129.51    4.18
  -2   4 -12   17.25    1.03
  -2   4 -12   18.00    0.99
  -2   4 -12   12.56    1.43
  -2   4 -12   17.98    1.13
  -2  -4 -12   17.54    1.15
  -2  -4 -12   15.46    0.88
  -2   4 -12   16.58    1.05
  -2   4 -12   16.35    0.81
  -2  -4 -12   17.72    0.95
  -2  -4 -12   16.07    0.93
  -2   4 -12   15.90    0.92
  -2  -4 -12   16.37    0.91
  -2   4 -12   18.20    1.06
  -2   4 -13  297.91    9.19
  -2   4 -13  307.34    9.16
  -2  -4 -13  316.74   10.17
  -2   4 -13  306.34   10.04
  -2  -4 -13  315.99    9.40
  -2   4 -13  309.59    9.34
  -2   4 -13  306.32    9.19
  -2  -4 -13  310.53    9.09
  -2   4 -13  310.17    9.25
  -2   4 -13  304.74    9.02
  -2  -4 -13  303.83    9.17
  -2  -4 -13  305.05    9.15
  -2   4 -13  312.24    9.13
   2  -4  13  314.59   10.02
  -2  -4 -13  310.80    9.12
  -2   4 -13  302.60    9.22
  -2   4 -14  217.42    6.69
  -2   4 -14  220.89    6.66
  -2   4 -14  218.00    6.68
  -2   4 -14  210.31    6.85
  -2  -4 -14  220.50    6.92
  -2  -4 -14  218.40    6.56
  -2   4 -14  211.45    6.70
  -2  -4 -14  219.09    6.65
  -2   4 -14  215.19    6.62
  -2   4 -14  220.07    6.73
  -2   4 -14  206.51    7.59
  -2  -4 -14  218.16    7.69
  -2   4 -14  208.29    6.50
  -2  -4 -14  223.32    6.68
  -2   4 -14  223.32    6.69
  -2  -4 -14  214.29    6.58
   2  -4  14  215.82    7.54
  -2   4 -15  168.68    5.49
  -2   4 -15  173.63    5.48
  -2   4 -15  182.52    6.59
  -2  -4 -15  178.63    6.61
  -2   4 -15  169.15    5.52
  -2   4 -15  177.10    5.55
   2  -4  15  187.85    6.51
  -2   4 -15  167.99    5.47
  -2   4 -15  167.80    5.33
  -2  -4 -15  173.55    5.50
  -2   4 -15  182.01    5.51
  -2   4 -15  172.54    5.52
  -2  -4 -15  176.12    5.69
  -2  -4 -15  172.25    5.48
  -2   4 -15  179.31    5.48
  -2  -4 -15  171.77    5.39
  -2  -4 -16  170.61    5.14
  -2  -4 -16  160.83    6.32
  -2   4 -16  160.73    6.27
  -2   4 -16  165.00    5.28
  -2  -4 -16  165.18    5.23
  -2  -4 -16  164.70    5.43
  -2   4 -16  160.91    5.24
  -2   4 -16  161.04    5.19
  -2   4 -16  159.23    5.06
  -2   4 -16  163.32    5.20
  -2  -4 -16  162.48    5.22
  -2   4 -16  162.46    5.18
  -2   4 -16  160.13    5.22
  -2  -4 -16  159.62    5.20
  -2   4 -16  165.87    5.20
  -2  -4 -17   37.85    1.56
  -2  -4 -17   33.31    2.52
  -2   4 -17   34.85    2.49
  -2   4 -17   35.44    1.70
  -2   4 -17   34.64    1.62
  -2   4 -17   34.59    1.49
  -2   4 -17   33.40    1.62
  -2   4 -17   32.23    1.63
  -2  -4 -17   37.09    1.88
  -2   4 -17   33.70    1.58
  -2   4 -17   34.60    1.60
  -2  -4 -17   35.69    1.66
  -2  -4 -17   35.52    1.66
  -2   4 -17   33.26    1.59
  -2  -4 -18   24.11    1.31
  -2  -4 -18   20.53    1.39
  -2  -4 -18   19.86    1.15
  -2  -4 -18   19.86    2.05
  -2   4 -18   23.11    2.12
  -2   4 -18   24.24    1.30
  -2  -4 -18   22.23    1.47
  -2   4 -18   22.32    1.25
  -2   4 -18   20.10    1.25
  -2   4 -18   20.65    1.09
  -2   4 -18   24.66    1.30
  -2   4 -18   24.40    1.32
  -2   4 -18   22.45    1.24
  -2  -4 -19    0.48    0.64
  -2   4 -19    0.44    0.48
  -2   4 -19    0.51    0.58
  -2   4 -19    0.44    0.63
  -2   4 -19    0.77    0.58
  -2  -4 -19    0.08    0.89
  -2  -4 -19    0.30    0.53
  -2  -4 -19    0.06    0.69
  -2   4 -19   -0.05    0.61
  -2  -4 -20   76.28    2.84
  -2  -4 -20   79.97    3.03
  -2   4 -20   79.68    2.83
  -2  -4 -20   76.35    2.88
  -2  -4 -20   72.41    3.10
  -2   4 -20   81.64    3.16
  -2   4 -20   76.66    2.82
  -2   4 -20   75.64    2.79
  -2   4 -21   77.11    2.64
  -2  -4 -21   75.23    2.87
  -2   4 -21   74.29    2.67
  -2  -4 -21   71.42    2.95
  -2   4 -21   79.31    3.01
  -2  -4 -21   76.24    2.77
  -2   4 -21   69.91    2.52
  -2   4 -22   14.28    0.92
  -2   4 -22   12.60    0.77
  -2  -4 -22   14.01    0.96
  -2   4 -22   14.33    0.90
  -2  -4 -22   14.89    1.11
  -2  -4 -22   14.66    1.01
  -2   4 -22   15.61    1.19
  -2  -4 -22   14.06    1.20
  -2   4 -22   13.48    0.84
  -2   4 -22   14.63    0.95
  -2  -4 -22   12.81    0.94
  -2   4 -23    7.14    0.66
  -2   4 -23    5.76    0.58
  -2   4 -23    5.37    0.62
  -2  -4 -23    4.95    0.59
  -2  -4 -23    6.86    0.77
  -2  -4 -23    7.14    0.72
  -2  -4 -23    4.62    0.79
  -2   4 -23    5.26    0.79
  -2   4 -23    6.31    0.72
  -2   4 -23    6.76    0.67
  -2   4 -23    6.31    0.55
  -2  -4 -23    6.98    0.70
  -2   4 -24    1.66    0.46
  -2  -4 -24    1.21    0.53
  -2   4 -24    0.23    0.42
  -2  -4 -24    0.91    0.41
  -2  -4 -24    1.58    0.52
  -2  -4 -24    1.22    0.61
  -2   4 -24    0.99    0.59
  -2   4 -24    1.32    0.48
  -2   4 -24    1.85    0.45
  -2  -4 -24    1.88    0.48
  -2  -4 -25   32.69    1.23
  -2   4 -25   35.77    1.27
  -2  -4 -25   37.40    1.36
  -2  -4 -25   37.62    1.34
  -2   4 -25   30.77    1.27
  -2   4 -25   36.13    1.29
  -2  -4 -25   36.54    1.38
  -2   4 -26    5.25    0.37
  -2  -4 -26    6.63    0.44
   2  -5 -27    0.54    0.30
   2  -5 -26   48.47    1.67
   2  -5 -26   47.16    1.70
   2  -5 -26   49.65    1.72
   2   5 -26   48.12    1.62
   2   5 -26   47.27    1.63
   2  -5 -25    0.06    0.42
   2   5 -25    0.26    0.39
   2  -5 -25    0.22    0.47
   2  -5 -25   -0.33    0.35
   2  -5 -25    0.51    0.48
   2  -5 -24   -0.26    0.50
   2   5 -24   -0.03    0.37
   2   5 -24    0.04    0.49
   2   5 -24    0.35    0.46
   2  -5 -24    0.33    0.54
   2  -5 -24    0.55    0.59
   2   5 -24    0.05    0.62
   2   5 -23    4.63    0.79
   2  -5 -23    3.80    0.79
   2   5 -23    4.42    0.54
   2   5 -23    4.81    0.65
   2  -5 -23    4.83    0.68
   2  -5 -23    5.58    0.81
   2  -5 -23    4.37    0.63
   2  -5 -23    5.56    0.77
   2   5 -23    5.58    0.68
   2  -5 -22    7.94    0.85
   2  -5 -22    7.72    0.81
   2  -5 -22    9.03    0.97
   2   5 -22    8.02    0.69
   2   5 -22    8.63    0.79
   2   5 -22    7.33    0.76
   2   5 -21   10.94    1.52
   2  -5 -21    9.92    1.61
  -2  -5  20   90.21    3.38
   2   5 -20   97.64    3.34
   2  -5 -20   94.61    3.35
   2  -5 -20  102.07    3.43
   2   5 -20   91.83    4.35
   2  -5 -20   89.18    4.35
   2   5 -20  104.43    3.45
   2   5 -20   99.26    3.28
   2  -5 -19   32.55    1.52
   2   5 -19   32.79    1.54
   2   5 -19   29.94    1.39
  -2   5  19   30.69    1.54
  -2  -5  19   29.21    1.57
   2  -5 -19   34.30    1.78
   2  -5 -19   28.44    2.37
   2   5 -19   26.05    2.19
   2  -5 -19   30.77    1.50
   2   5 -19   31.19    1.48
   2  -5 -19   28.81    1.48
  -2   5  18    0.75    0.68
  -2  -5  18    0.23    0.77
   2  -5 -18    1.48    0.63
   2   5 -18    1.41    0.54
   2   5 -18    1.42    0.61
   2  -5 -18    0.79    0.61
   2   5 -18    1.75    0.58
   2  -5 -18    1.18    1.16
   2   5 -18    0.14    1.14
   2  -5 -18    1.22    0.60
   2   5 -18    0.61    0.81
   2  -5 -18    0.50    0.88
   2  -5 -17   -0.07    0.87
   2   5 -17    0.33    0.82
  -2   5  17   -0.22    0.55
   2  -5 -17    0.49    0.55
   2   5 -17    0.58    0.47
   2  -5 -17    0.62    0.63
   2  -5 -17    0.30    0.62
   2   5 -17    0.19    0.60
   2   5 -17    0.48    0.59
   2   5 -17    0.82    1.10
   2  -5 -17    0.71    1.15
  -2   5  17    0.48    0.70
  -2  -5  17    0.17    0.78
   2  -5 -17    0.14    0.57
   2   5 -17    0.55    0.56
   2   5 -16    8.59    0.79
   2  -5 -16    6.32    0.75
   2   5 -16    9.61    1.04
   2  -5 -16    7.74    1.08
  -2   5  16    6.37    0.72
  -2   5  16    7.28    0.87
   2   5 -16    7.65    0.71
   2  -5 -16    8.09    0.82
   2   5 -16    8.10    0.78
   2  -5 -16    8.83    0.86
   2  -5 -16    7.97    1.42
   2   5 -16    9.34    1.41
   2   5 -16    8.18    0.83
   2  -5 -16    8.93    0.84
   2   5 -15    1.35    0.55
  -2   5  15    1.95    0.58
  -2   5  15    2.07    0.71
   2  -5 -15    2.55    0.67
   2  -5 -15    2.75    0.65
   2  -5 -15    1.48    1.18
   2   5 -15    0.95    1.09
   2   5 -15    1.55    0.75
   2  -5 -15    1.57    1.13
   2  -5 -15    1.65    0.80
   2  -5 -15    2.93    0.64
   2   5 -15    1.53    0.46
   2  -5 -15    2.29    0.59
   2   5 -15    1.30    0.54
  -2  -5  15    1.00    0.94
   2   5 -14   28.38    1.34
  -2   5  14   27.66    1.28
  -2   5  14   28.60    1.42
   2  -5 -14   27.38    1.34
   2  -5 -14   26.85    1.35
   2  -5 -14   24.92    1.88
   2   5 -14   27.54    1.95
   2  -5 -14   26.61    1.51
   2  -5 -14   27.25    1.92
   2   5 -14   29.23    1.47
   2  -5 -14   27.48    1.28
   2   5 -14   30.30    1.24
   2   5 -14   26.61    1.25
   2  -5 -14   26.36    1.26
  -2  -5  14   26.06    1.83
   2   5 -13    0.44    0.49
  -2   5  13    1.45    0.49
  -2   5  13    1.87    0.60
   2  -5 -13    0.13    0.51
   2  -5 -13    0.39    0.52
   2   5 -13   -0.99    0.95
   2  -5 -13   -0.31    0.67
   2   5 -13    0.62    0.62
   2  -5 -13    0.63    0.43
   2   5 -13    0.39    0.37
   2   5 -13    0.41    0.44
   2  -5 -13   -0.11    0.43
  -2  -5  13    1.41    0.91
  -2   5  12  239.65    7.19
   2  -5 -12  239.72    7.16
   2  -5 -12  240.72    7.15
   2  -5 -12  223.45    7.71
   2   5 -12  246.12    7.16
   2   5 -12  226.74    6.99
   2  -5 -12  235.20    7.06
  -2   5  12  234.29    7.05
   2  -5 -12  244.59    7.91
   2  -5 -12  239.68    7.24
   2   5 -12  232.15    7.17
  -2   5  11  174.32    5.46
   2  -5 -11  177.08    5.47
   2  -5 -11  186.86    6.14
   2   5 -11  172.64    5.43
   2  -5 -11  174.31    5.32
   2   5 -11  175.49    5.42
  -2   5  11  176.21    5.34
   2  -5 -11  171.05    5.92
   2   5 -11  167.78    5.88
   2  -5 -11  180.98    5.43
   2  -5 -11  176.93    5.42
   2  -5 -10  163.18    5.16
   2  -5 -10  179.06    5.82
   2   5 -10  162.18    5.13
  -2   5  10  170.19    5.08
   2   5 -10  160.62    5.54
   2  -5 -10  163.55    5.58
   2  -5 -10  170.08    5.16
   2  -5 -10  172.78    5.17
   2  -5  -9   80.94    3.20
   2  -5  -9   79.43    2.62
   2  -5  -9   74.67    2.93
   2   5  -9   75.86    2.93
  -2   5   9   76.58    2.54
   2  -5  -8    7.31    1.13
   2  -5  -8    7.02    0.88
   2   5  -8    4.46    0.79
  -2   5   8    7.12    0.61
   2   5  -7  126.24    4.05
   2  -5  -7  118.60    4.02
   2  -5  -7  129.94    4.39
   2  -5  -6  196.60    5.95
   2   5  -6  192.39    5.95
   2  -5  -6  202.76    6.36
   2  -5  -5   21.32    0.99
   2   5  -5   21.24    1.00
   2  -5  -5   22.46    1.47
   2  -5  -4  262.28    7.61
   2   5  -4  260.18    7.62
   2  -5  -4  285.19    8.20
  -2   5   3   44.03    1.63
   2  -5  -3   42.12    1.93
  -2   5   2   38.71    1.45
   2  -5  -2   36.34    1.76
  -2   5   1    8.84    0.63
   2   5  -1   10.56    0.76
   2   5   0  303.39    9.14
  -2  -5   0  313.81    9.15
   2   5   1   10.85    0.76
  -2  -5  -1    7.52    0.77
   2   5   2  332.69   10.02
  -2  -5  -2  344.16   10.01
  -2  -5  -3    6.45    0.79
  -2  -5  -4   48.42    1.97
  -2  -5  -5  151.63    4.89
  -2  -5  -6  143.24    4.71
  -2   5  -7   16.30    1.15
  -2  -5  -7   14.96    1.13
  -2  -5  -7   14.17    1.10
  -2  -5  -8    5.84    0.87
  -2   5  -8    6.38    0.58
  -2   5  -8    8.30    0.63
  -2  -5  -8    8.03    0.96
  -2   5  -8    7.01    0.94
  -2   5  -9  643.24   18.14
  -2   5  -9  634.98   18.16
  -2  -5  -9  671.33   18.70
  -2   5  -9  620.84   18.25
   2   5   9  632.89   18.07
  -2  -5  -9  622.68   18.19
  -2  -5  -9  618.36   18.15
  -2  -5  -9  645.36   18.75
  -2   5  -9  641.31   18.70
  -2  -5 -10   35.85    1.38
  -2   5 -10   34.03    1.92
  -2  -5 -10   35.99    1.99
   2   5  10   34.70    1.37
  -2  -5 -10   37.55    1.49
  -2  -5 -10   34.99    1.45
  -2   5 -10   36.82    1.58
  -2   5 -10   37.25    1.46
  -2   5 -10   34.62    1.43
  -2  -5 -10   33.77    1.86
  -2   5 -11    5.75    0.58
  -2  -5 -11    6.52    0.56
  -2  -5 -11    5.07    0.60
  -2   5 -11    5.81    0.64
   2   5  11    5.12    0.50
  -2   5 -11    4.94    0.63
  -2   5 -11    5.42    0.64
  -2   5 -11    5.58    0.70
  -2  -5 -11    5.84    0.64
  -2  -5 -11    5.05    0.95
  -2   5 -11    5.18    0.57
  -2  -5 -11    4.51    0.62
  -2  -5 -11    5.12    0.56
  -2  -5 -12   86.38    2.91
  -2   5 -12   80.15    2.96
  -2   5 -12   89.94    2.90
  -2   5 -12   85.28    2.92
  -2   5 -12   88.94    2.86
  -2  -5 -12   86.39    2.92
  -2  -5 -12   85.82    2.87
  -2  -5 -12   79.33    2.88
  -2   5 -12   85.18    2.94
  -2  -5 -12   84.99    2.82
  -2  -5 -12   82.20    3.62
  -2   5 -12   84.09    3.62
   2   5  12   81.94    2.76
  -2   5 -13  297.09    9.91
  -2  -5 -13  289.11    9.92
  -2  -5 -13  298.12    9.01
  -2   5 -13  307.75    9.00
  -2  -5 -13  301.46    9.08
  -2   5 -13  301.85    9.14
  -2   5 -13  314.06    9.05
  -2   5 -13  303.03    9.08
  -2   5 -13  312.08    9.20
  -2   5 -13  293.54    9.07
  -2  -5 -13  306.93    8.97
  -2  -5 -14   47.23    1.79
  -2   5 -14   45.64    1.96
   2  -5  14   45.44    2.60
  -2  -5 -14   45.27    1.89
  -2   5 -14   45.39    1.82
  -2  -5 -14   42.41    1.82
  -2   5 -14   46.24    1.96
  -2   5 -14   46.07    1.83
  -2   5 -14   45.61    1.86
  -2   5 -14   47.40    1.91
  -2   5 -14   43.98    1.89
  -2   5 -14   42.65    2.59
  -2  -5 -14   44.23    2.67
  -2   5 -15    0.39    0.71
  -2   5 -15    0.22    0.67
  -2  -5 -15    1.40    0.64
  -2   5 -15   -0.13    1.08
  -2  -5 -15    0.95    1.12
  -2   5 -15   -0.05    0.62
  -2   5 -15    0.61    0.62
  -2  -5 -15    0.28    0.49
  -2   5 -15    0.41    0.55
  -2  -5 -15    0.53    0.73
  -2   5 -15    0.20    0.59
  -2   5 -16  198.11    6.40
  -2   5 -16  201.97    6.41
  -2   5 -16  200.56    6.31
  -2   5 -16  206.30    6.38
  -2   5 -16  207.52    6.35
  -2  -5 -16  206.39    6.38
  -2  -5 -16  202.89    6.23
  -2   5 -16  201.41    6.34
  -2   5 -16  201.11    6.29
  -2  -5 -16  204.06    6.60
  -2   5 -17   72.59    2.75
  -2   5 -17   72.11    2.65
  -2   5 -17   76.22    2.74
  -2   5 -17   72.40    2.70
  -2  -5 -17   73.78    2.75
  -2   5 -17   74.90    2.71
  -2  -5 -17   68.49    2.91
  -2  -5 -17   69.32    2.56
  -2  -5 -18    0.75    0.64
  -2  -5 -18    0.81    0.50
  -2   5 -18    1.05    0.67
  -2  -5 -18    0.69    0.70
  -2   5 -18    1.06    0.84
  -2  -5 -18    0.29    0.84
  -2   5 -18    1.16    0.58
  -2  -5 -18    1.55    0.82
  -2   5 -18    1.51    0.62
  -2   5 -18    1.28    0.66
  -2  -5 -18    0.84    0.74
  -2  -5 -19  162.79    5.12
  -2   5 -19  155.42    5.03
  -2   5 -19  162.93    5.08
  -2   5 -19  154.12    5.30
  -2  -5 -19  156.22    5.33
  -2  -5 -19  157.15    5.24
  -2   5 -19  157.29    5.10
  -2   5 -19  158.22    5.06
  -2  -5 -19  154.56    5.15
  -2   5 -20    0.06    0.74
  -2  -5 -20    0.07    0.78
  -2  -5 -20   -0.06    0.73
  -2   5 -20    0.66    0.51
  -2   5 -21   23.97    1.20
  -2   5 -21   25.67    1.29
  -2   5 -21   26.34    1.34
  -2   5 -21   22.51    1.41
  -2  -5 -21   25.42    1.47
  -2  -5 -21   26.17    1.32
  -2  -5 -21   25.48    1.44
  -2   5 -21   24.85    1.26
  -2  -5 -21   25.10    1.36
  -2  -5 -21   27.19    1.38
  -2  -5 -21   23.75    1.19
  -2   5 -22  130.03    3.94
  -2   5 -22  115.24    3.81
  -2   5 -22  118.63    4.05
  -2  -5 -22  109.77    4.03
  -2   5 -22  112.43    3.91
  -2  -5 -22  130.88    3.98
  -2  -5 -22  126.65    4.11
  -2   5 -22  126.77    3.92
  -2  -5 -22  124.15    3.97
  -2  -5 -22  125.23    3.99
  -2   5 -22  123.39    3.85
  -2  -5 -22  115.95    3.82
  -2  -5 -23    9.89    0.65
  -2   5 -23   10.15    0.67
  -2  -5 -23   13.02    0.87
  -2   5 -23    9.25    0.72
  -2   5 -23    9.31    0.80
  -2  -5 -23   12.48    0.89
  -2  -5 -23   12.00    0.80
  -2   5 -23    9.90    0.64
  -2   5 -23   10.59    0.74
  -2   5 -24    4.15    0.50
  -2  -5 -24    3.35    0.55
  -2  -5 -24    4.94    0.53
  -2  -5 -24    3.66    0.54
  -2   5 -24    2.91    0.43
  -2   5 -24    3.67    0.46
  -2  -5 -25    9.33    0.62
  -2  -5 -25    8.71    0.59
  -2   5 -25    9.46    0.54
   2   6 -26   24.04    0.93
   2   6 -26   23.84    0.91
   2  -6 -26   26.86    1.00
   2  -6 -25    2.32    0.42
   2  -6 -25    2.19    0.46
   2   6 -25    1.44    0.41
   2  -6 -25    1.45    0.47
   2  -6 -24   42.00    1.60
   2  -6 -24   41.22    1.72
   2   6 -24   41.91    1.62
   2  -6 -24   43.48    1.67
   2   6 -24   43.62    1.63
   2  -6 -23    4.72    0.75
   2   6 -23    4.40    0.64
   2  -6 -23    4.41    0.61
   2   6 -23    4.87    0.64
   2  -6 -23    5.11    0.66
   2  -6 -23    4.78    0.67
   2  -6 -22    5.97    0.86
   2   6 -22    6.42    0.71
   2   6 -22    4.43    0.50
   2  -6 -22    5.49    0.70
   2   6 -22    5.74    0.72
   2  -6 -22    5.93    0.77
   2  -6 -22    4.47    0.75
   2  -6 -21  132.83    4.23
   2   6 -21  126.08    4.06
   2  -6 -21  128.99    4.45
   2   6 -20   88.94    3.10
   2  -6 -20   84.03    3.29
  -2  -6  19   46.17    2.01
   2  -6 -19   45.14    1.89
   2   6 -19   41.51    1.73
   2   6 -18   54.60    2.06
   2   6 -18   54.02    2.14
  -2   6  18   56.27    2.25
  -2  -6  18   52.91    2.30
   2  -6 -18   57.83    2.26
   2   6 -18   53.92    2.15
   2  -6 -18   55.38    2.19
   2   6 -17    4.22    0.59
   2   6 -17    3.42    0.66
  -2   6  17    3.62    0.73
  -2   6  17    4.05    0.64
   2  -6 -17    4.35    0.75
   2   6 -17    2.48    0.69
   2  -6 -17    4.49    0.74
   2   6 -16    0.43    0.46
  -2   6  16    0.16    0.69
  -2   6  16    0.22    0.52
   2  -6 -16    0.92    0.67
   2  -6 -16    0.39    0.55
   2   6 -16    1.55    0.64
   2  -6 -15  129.41    5.11
   2  -6 -15  126.63    4.28
   2   6 -15  130.04    4.08
   2  -6 -15  126.49    4.19
  -2   6  15  129.93    4.30
  -2   6  15  126.74    4.15
   2  -6 -15  129.49    4.28
   2   6 -15  124.77    4.18
   2  -6 -14    2.04    1.10
  -2  -6  14    2.83    0.99
   2   6 -14    2.52    0.48
   2  -6 -14    2.14    0.63
  -2   6  14    3.33    0.75
  -2   6  14    2.56    0.56
   2  -6 -14    1.59    0.65
   2  -6 -14    2.37    0.70
   2   6 -14    3.03    0.61
   2  -6 -14    2.23    0.59
  -2  -6  13  146.28    5.42
   2  -6 -13  150.97    4.82
   2  -6 -13  154.27    4.72
   2   6 -13  144.67    4.75
   2   6 -13  144.50    4.61
  -2   6  13  147.97    4.71
  -2   6  13  155.78    4.87
   2  -6 -13  148.03    4.82
   2  -6 -13  159.74    5.64
   2   6 -12    2.85    0.46
  -2   6  12    3.18    0.54
  -2   6  12    2.82    0.69
   2  -6 -12    4.21    0.69
   2  -6 -12    3.11    0.64
   2   6 -12    3.39    0.65
   2  -6 -12    3.44    0.50
  -2   6  11  234.02    7.30
  -2   6  11  241.96    7.18
   2   6 -11  241.02    7.25
   2  -6 -11  244.52    7.28
   2  -6 -11  241.58    7.28
   2  -6 -11  233.89    7.13
   2  -6 -10   38.45    1.53
  -2   6  10   40.43    1.73
  -2   6  10   41.57    1.61
   2   6 -10   41.49    1.67
   2  -6 -10   42.71    1.70
   2  -6 -10   43.87    1.71
   2  -6 -10   42.97    2.24
   2  -6  -9  594.30   16.86
  -2   6   9  553.64   16.05
   2  -6  -9  557.92   16.13
   2  -6  -9  569.58   16.14
   2   6  -9  549.95   16.14
  -2   6   9  546.22   16.17
  -2   6   8  394.09   11.34
   2  -6  -8  410.87   12.08
  -2   6   8  379.88   11.45
   2  -6  -8  388.26   11.41
   2   6  -8  382.68   11.41
   2  -6  -8  399.26   11.42
   2  -6  -7    6.79    1.13
   2  -6  -6  443.29   13.40
   2  -6  -5   14.92    1.36
   2  -6  -4   87.79    3.39
  -2   6   4   87.85    2.99
   2  -6  -3  337.42   10.27
  -2   6   3  332.41    9.86
   2  -6  -2   95.60    3.62
  -2   6   2   98.24    3.21
   2  -6  -1   15.40    1.34
  -2   6   1   13.70    0.84
  -2  -6   0  382.66   11.37
  -2  -6  -1 2447.63   69.15
  -2  -6  -2  320.95    9.65
  -2  -6  -3  355.95   10.65
  -2  -6  -4  276.27    8.39
   2   6   4  271.17    8.37
  -2  -6  -5    6.17    0.89
  -2  -6  -6    2.16    0.76
  -2  -6  -7    9.86    1.02
  -2   6  -7    8.87    0.67
  -2   6  -8    0.41    0.55
  -2   6  -8    0.16    0.41
  -2   6  -8    0.03    0.44
  -2  -6  -8    0.36    0.69
  -2  -6  -8    0.34    0.56
  -2  -6  -8    1.25    0.45
  -2   6  -9   13.92    0.83
   2   6   9   16.00    0.84
  -2   6  -9   15.37    0.86
  -2   6  -9   14.97    0.92
  -2   6  -9   14.34    0.88
  -2  -6  -9   17.79    1.34
  -2   6  -9   13.90    0.96
  -2  -6  -9   16.01    0.89
  -2  -6  -9   15.90    1.02
  -2   6 -10   82.49    2.82
  -2   6 -10   81.48    2.77
  -2  -6 -10   84.15    3.33
  -2   6 -10   78.86    2.88
  -2  -6 -10   81.47    2.88
  -2  -6 -10   80.98    2.79
   2   6  10   82.47    2.71
  -2   6 -10   83.11    2.76
  -2   6 -10   81.90    2.81
  -2   6 -11   76.38    2.70
  -2   6 -11   73.88    2.53
  -2  -6 -11   74.13    2.66
  -2  -6 -11   72.02    2.57
   2   6  11   70.66    2.46
  -2   6 -11   67.56    2.55
  -2   6 -11   77.12    2.58
  -2   6 -12  158.58    4.95
   2   6  12  153.90    4.84
  -2  -6 -12  154.89    5.02
  -2  -6 -12  157.80    4.98
  -2   6 -12  161.54    5.10
  -2   6 -13   41.88    1.95
  -2  -6 -13   45.86    1.90
  -2  -6 -13   47.31    1.89
  -2   6 -13   45.95    1.86
  -2   6 -13   44.77    2.02
  -2   6 -14  120.03    4.25
  -2  -6 -14  128.21    4.23
  -2   6 -14  130.85    4.18
  -2   6 -14  130.56    4.35
  -2   6 -15    2.50    0.76
  -2   6 -15    3.90    0.76
  -2  -6 -15    3.64    0.75
  -2   6 -15    3.40    0.73
  -2   6 -15    2.41    0.60
  -2  -6 -16   36.95    1.87
  -2   6 -16   35.04    1.56
  -2  -6 -16   36.01    1.66
  -2   6 -16   33.66    1.67
  -2  -6 -16   35.01    1.69
  -2   6 -16   34.16    1.67
  -2   6 -16   33.60    1.58
  -2   6 -16   30.45    1.61
  -2   6 -16   31.68    1.54
  -2   6 -16   31.78    1.70
  -2   6 -17    1.38    0.70
  -2  -6 -17    2.22    0.67
  -2   6 -17    2.32    0.68
  -2   6 -17    1.42    0.71
  -2   6 -17    2.71    0.75
  -2  -6 -17    1.37    0.75
  -2  -6 -17    2.55    0.87
  -2  -6 -18   18.23    1.30
  -2  -6 -18   18.47    1.18
  -2   6 -18   18.60    1.16
  -2   6 -18   19.06    1.17
  -2   6 -18   19.54    1.14
  -2   6 -18   18.57    1.21
  -2  -6 -18   22.67    1.28
  -2   6 -18   19.32    1.19
  -2  -6 -19    1.73    0.81
  -2   6 -19    0.25    0.60
  -2   6 -20   -0.21    0.51
  -2   6 -20    0.32    0.56
  -2   6 -20    0.69    0.51
  -2  -6 -20    0.93    0.58
  -2  -6 -20    1.07    0.70
  -2  -6 -20    0.68    0.72
  -2  -6 -20    0.51    0.64
  -2   6 -20    0.50    0.58
  -2  -6 -21    0.15    0.59
  -2  -6 -21    1.54    0.68
  -2   6 -21   -0.23    0.48
  -2  -6 -21    0.34    0.50
  -2   6 -21    1.33    0.50
  -2  -6 -21    0.37    0.59
  -2   6 -21    0.07    0.47
  -2   6 -21    0.16    0.53
  -2  -6 -22    8.30    0.78
  -2  -6 -22    9.97    0.85
  -2   6 -22    9.31    0.72
  -2   6 -22    9.03    0.66
  -2  -6 -22   10.29    0.77
  -2  -6 -22   11.38    0.83
  -2   6 -22   10.36    0.71
  -2  -6 -23    0.03    0.43
  -2  -6 -23    0.53    0.47
  -2  -6 -23    0.17    0.42
  -2   6 -23    0.12    0.29
  -2   6 -23    0.12    0.40
  -2  -6 -23    0.20    0.50
  -2   6 -24   10.94    0.61
  -2  -6 -24    9.72    0.68
  -2  -6 -24   10.07    0.65
  -2   6 -24    9.43    0.59
  -2  -6 -25   48.75    1.64
  -2   6 -25   50.75    1.60
   2   7 -25    2.90    0.38
   2  -7 -25    2.48    0.43
   2  -7 -25    2.20    0.39
   2  -7 -24   22.55    1.01
   2  -7 -24   20.88    1.09
   2   7 -24   22.17    0.98
   2   7 -24   22.69    1.00
   2   7 -23   23.41    1.07
   2   7 -23   21.32    1.06
   2  -7 -23   22.79    1.03
   2  -7 -23   23.77    1.12
   2  -7 -23   22.12    1.12
   2  -7 -23   19.77    1.17
   2   7 -22   17.84    0.99
   2  -7 -22   17.14    0.95
   2   7 -22   20.70    1.06
   2  -7 -22   17.20    1.03
   2  -7 -22   17.63    1.09
   2  -7 -22   15.86    1.14
   2  -7 -21    4.41    0.69
   2  -7 -21    4.62    0.61
   2  -7 -21    4.77    0.84
   2   7 -21    3.00    0.60
  -2  -7  21    3.81    0.65
   2  -7 -20   15.09    1.08
  -2  -7  20   16.12    1.12
   2  -7 -20   17.28    1.02
   2  -7 -19    1.59    0.83
   2  -7 -18    6.38    0.78
  -2  -7  18    7.18    0.96
  -2   7  18    7.68    0.76
   2   7 -18    8.77    0.81
   2   7 -17    3.86    0.71
   2  -7 -17    4.48    0.72
  -2   7  17    3.93    0.65
   2   7 -17    4.79    0.73
   2   7 -17    4.33    0.82
   2   7 -16  354.57   10.71
   2  -7 -16  360.08   10.84
   2  -7 -16  365.59   10.72
   2   7 -15  110.02    3.56
   2  -7 -15  108.11    3.67
  -2   7  15  109.01    3.69
   2  -7 -15  111.64    3.85
  -2   7  15  112.52    3.83
   2   7 -15  106.74    3.70
   2  -7 -15  116.10    4.68
   2   7 -14   89.54    2.97
   2  -7 -14   88.50    3.20
   2  -7 -14   89.55    3.08
  -2   7  14   86.68    3.08
  -2   7  14   91.92    3.25
   2  -7 -14   94.65    3.26
   2  -7 -14   97.19    4.11
   2   7 -14   84.69    3.11
   2   7 -13   53.95    2.10
  -2  -7  13   50.11    2.65
   2  -7 -13   50.70    2.14
   2   7 -13   48.89    1.84
   2  -7 -13   51.79    2.80
  -2   7  13   53.77    2.15
   2  -7 -13   50.28    2.12
   2  -7 -13   48.18    1.93
   2  -7 -13   50.22    2.15
  -2   7  13   52.13    2.01
  -2   7  12    1.66    0.57
   2  -7 -12    1.60    0.50
   2  -7 -12    0.47    1.03
   2   7 -12    1.94    0.64
  -2   7  12    1.96    0.69
   2  -7 -12    1.55    0.65
   2  -7 -12    1.51    0.67
   2   7 -12    1.66    0.42
   2  -7 -11  110.41    3.70
   2  -7 -11  116.54    4.64
   2   7 -11  120.33    3.89
   2  -7 -11  111.55    3.88
   2  -7 -11  119.53    3.91
  -2   7  11  119.47    3.80
  -2   7  11  117.44    3.93
   2  -7 -10   46.32    1.93
  -2  -7  10   46.33    1.91
  -2   7  10   48.13    1.84
   2   7 -10   47.23    1.91
   2  -7 -10   46.84    1.92
   2  -7  -9    3.46    0.63
  -2  -7   9    3.29    0.67
   2  -7  -9    3.11    0.63
   2   7  -9    4.32    0.64
  -2   7   9    4.23    0.58
   2  -7  -8    5.38    0.65
   2  -7  -8    4.82    0.64
  -2  -7   8    5.59    0.70
   2   7  -8    5.02    0.65
   2  -7  -8    4.24    1.00
  -2   7   8    5.26    0.61
   2  -7  -7    1.03    0.51
  -2  -7   7    1.37    0.61
   2  -7  -7    2.54    0.56
  -2   7   7    1.12    0.55
   2  -7  -7    1.20    0.87
  -2   7   6  214.77    6.60
   2  -7  -6  205.53    6.36
   2  -7  -6  207.02    6.36
  -2  -7   6  210.69    6.45
   2  -7  -6  211.36    7.03
   2   7  -6  210.69    6.45
   2  -7  -5  296.85    8.77
  -2   7   5  301.28    8.98
   2  -7  -5  290.62    8.75
  -2  -7   5  297.49    8.88
   2  -7  -5  307.31    9.44
   2   7  -5  291.99    8.85
  -2  -7   4  146.69    4.70
   2  -7  -4  152.52    5.26
  -2  -7   4  149.93    4.68
   2   7  -4  142.94    4.65
  -2  -7   3  149.21    4.70
  -2  -7   3  149.67    4.72
   2   7  -3  143.48    4.66
   2  -7  -3  154.27    5.26
   2  -7  -2   67.12    2.85
  -2  -7   2   64.15    2.36
  -2  -7   1    4.73    0.84
   2  -7  -1    3.99    1.05
   2   7   0   24.04    1.36
  -2  -7   0   24.55    1.43
  -2  -7  -1    5.74    0.86
  -2   7  -1    6.15    0.70
   2   7   1    7.66    0.83
  -2   7  -2   10.76    0.86
   2   7   2   12.64    0.98
  -2  -7  -2   12.14    1.05
  -2   7  -3   52.86    2.06
   2  -7   3   51.89    2.02
  -2  -7  -3   57.24    2.08
   2   7   3   56.64    2.28
  -2  -7  -3   53.01    2.29
  -2   7  -4  408.52   12.04
  -2  -7  -4  400.97   12.04
  -2  -7  -4  418.91   12.05
   2   7   4  414.28   12.34
   2  -7   4  411.27   12.01
  -2  -7  -4  410.04   12.35
  -2  -7  -5   65.53    2.40
  -2  -7  -5   64.69    2.33
   2  -7   5   60.53    2.29
   2   7   5   68.01    2.64
  -2   7  -5   61.57    2.35
  -2  -7  -5   62.98    2.62
  -2  -7  -5   63.13    2.32
  -2  -7  -6    4.54    0.85
  -2  -7  -6    4.37    0.73
  -2  -7  -6    5.45    0.70
  -2  -7  -6    4.96    0.69
   2   7   6    5.12    0.84
  -2  -7  -7   71.93    2.46
  -2  -7  -7   63.20    2.26
  -2  -7  -7   69.89    2.81
  -2  -7  -7   68.79    2.51
  -2  -7  -7   65.86    2.28
   2  -7   7   68.35    2.43
  -2  -7  -7   64.85    2.37
  -2   7  -7   61.30    2.39
  -2  -7  -8   35.45    1.49
  -2   7  -8   31.62    1.39
  -2  -7  -8   32.88    1.55
  -2  -7  -8   31.60    1.35
  -2  -7  -8   31.89    1.38
  -2  -7  -8   31.32    1.78
  -2   7  -8   31.38    1.49
   2  -7   8   33.41    1.48
  -2   7  -9    1.62    0.57
  -2   7  -9    0.52    0.59
  -2   7  -9    1.06    0.48
  -2  -7  -9    0.84    0.53
  -2  -7  -9    0.68    0.48
  -2  -7  -9    0.99    0.48
  -2  -7  -9    0.93    0.65
   2   7   9    1.60    0.49
  -2  -7  -9    1.70    0.83
  -2   7 -10    6.88    0.69
  -2  -7 -10    7.81    0.77
  -2   7 -10    6.07    0.81
   2   7  10    7.20    0.65
  -2   7 -10    7.76    0.81
  -2  -7 -10    6.37    0.72
  -2  -7 -10    5.96    0.81
  -2  -7 -10    7.64    0.71
  -2   7 -11   97.39    3.19
  -2  -7 -11   97.08    3.24
   2   7  11   91.32    3.11
  -2   7 -11   95.12    3.32
  -2  -7 -11  100.27    3.37
  -2  -7 -11   90.67    3.18
  -2   7 -11   88.45    3.20
  -2  -7 -12    2.11    0.63
  -2  -7 -12    0.54    0.59
  -2  -7 -12    1.53    0.72
   2   7  12    1.58    0.51
  -2   7 -12    1.08    0.69
  -2   7 -13   21.03    1.30
  -2  -7 -13   23.00    1.27
  -2  -7 -13   24.14    1.26
  -2  -7 -13   22.42    1.30
   2   7  13   19.52    1.08
  -2   7 -14   37.39    1.87
  -2   7 -14   36.45    1.75
  -2  -7 -14   36.01    1.73
  -2  -7 -14   38.12    1.72
  -2   7 -15    3.10    0.76
  -2  -7 -15    3.43    0.74
  -2   7 -15    4.24    0.84
  -2  -7 -15    3.03    0.79
  -2   7 -15    4.18    0.78
  -2   7 -16   37.69    1.81
  -2  -7 -16   42.62    2.03
  -2  -7 -16   39.93    1.82
  -2  -7 -16   42.69    1.81
  -2   7 -16   39.49    1.84
  -2  -7 -17  178.63    5.58
  -2   7 -17  175.76    5.65
  -2   7 -17  183.82    5.61
  -2   7 -17  169.33    5.55
  -2   7 -17  172.40    5.51
  -2  -7 -17  173.26    5.61
  -2   7 -17  171.56    5.59
  -2  -7 -18    2.79    0.83
  -2   7 -18    1.13    0.65
  -2  -7 -19    4.91    0.86
  -2  -7 -19    3.85    0.83
  -2  -7 -19    5.05    0.70
  -2   7 -19    4.16    0.62
  -2   7 -19    3.97    0.66
  -2  -7 -19    4.94    0.73
  -2   7 -19    3.86    0.63
  -2  -7 -20    6.95    0.85
  -2  -7 -20    5.36    0.69
  -2   7 -20    6.86    0.66
  -2  -7 -20    7.00    0.84
  -2   7 -20    6.55    0.73
  -2  -7 -20    7.37    0.77
  -2   7 -20    7.21    0.68
  -2  -7 -21    9.22    0.85
  -2   7 -21    9.92    0.70
  -2  -7 -21    7.29    0.85
  -2  -7 -21    9.11    0.76
  -2   7 -21    8.76    0.66
  -2   7 -21    8.17    0.72
  -2  -7 -22    2.35    0.55
  -2  -7 -22    1.56    0.58
  -2   7 -22    1.29    0.40
  -2  -7 -22    1.77    0.53
  -2  -7 -22    2.45    0.53
  -2   7 -22    1.58    0.39
  -2   7 -22    1.81    0.48
  -2  -7 -23   26.18    1.10
  -2  -7 -23   25.88    1.16
  -2  -7 -23   27.90    1.11
  -2  -7 -23   24.78    1.07
  -2   7 -23   23.33    0.90
  -2   7 -23   28.31    1.07
  -2   7 -23   28.02    1.07
  -2  -7 -24    2.59    0.34
  -2   7 -24    2.55    0.32
  -2  -7 -24    1.90    0.38
   2   8 -25   31.75    1.07
   2  -8 -24    4.86    0.53
   2  -8 -24    4.80    0.42
   2   8 -24    6.06    0.45
   2   8 -24    5.00    0.45
   2  -8 -23    0.07    0.49
   2   8 -23    0.30    0.41
   2  -8 -23   -0.03    0.38
   2   8 -23   -0.03    0.36
   2  -8 -23   -0.03    0.46
   2   8 -22   17.52    0.94
   2  -8 -22   18.73    1.09
   2  -8 -22   16.96    1.01
   2  -8 -22   16.60    0.91
   2   8 -22   17.29    0.91
   2   8 -21    0.07    0.48
   2   8 -21    0.80    0.50
   2  -8 -21    0.19    0.49
   2  -8 -21    0.58    0.66
   2  -8 -21   -0.15    0.62
  -2  -8  21    0.73    0.53
  -2  -8  20   32.64    1.53
   2  -8 -20   34.82    1.71
   2  -8 -20   34.32    1.49
   2   8 -20   34.40    1.48
   2  -8 -20   30.73    1.38
   2  -8 -19    2.52    0.81
  -2  -8  19    1.15    0.68
   2  -8 -19    1.03    0.49
   2   8 -19    1.18    0.52
   2  -8 -19    0.70    0.58
  -2   8  18   87.98    3.12
   2   8 -18   99.33    3.31
   2  -8 -17  132.04    4.28
   2  -8 -17  129.99    4.17
   2   8 -17  126.61    4.33
   2   8 -17  128.12    4.22
  -2   8  17  125.02    4.17
   2   8 -16    8.48    0.85
  -2   8  16    7.41    0.81
   2  -8 -16    8.98    0.82
   2  -8 -16    9.21    0.91
   2   8 -15  198.10    6.23
   2  -8 -15  212.76    7.31
   2  -8 -15  195.76    6.31
  -2   8  14   12.58    0.93
   2  -8 -14   10.53    1.03
   2   8 -14    9.30    0.89
   2  -8 -14    9.24    1.47
  -2   8  13  142.22    4.67
   2  -8 -13  150.01    4.87
   2   8 -13  144.72    4.76
   2  -8 -13  140.62    4.82
   2  -8 -13  152.06    5.67
   2  -8 -12    5.51    1.26
   2  -8 -12    4.13    0.87
  -2   8  12    3.94    0.66
   2  -8 -12    5.09    0.89
   2   8 -12    3.52    0.75
  -2   8  11    6.21    0.74
   2  -8 -11    5.64    0.85
   2  -8 -11    4.50    1.20
   2   8 -11    6.67    0.83
  -2   8  10   78.13    2.68
  -2  -8  10   69.19    2.75
   2  -8 -10   75.97    2.73
   2  -8 -10   80.09    3.53
   2  -8 -10   72.91    2.79
  -2   8  10   77.32    3.08
   2   8 -10   73.84    2.74
  -2   8   9   13.86    0.90
  -2  -8   9   11.64    0.98
   2  -8  -9   12.59    0.98
   2  -8  -9   10.71    1.45
   2  -8  -9   10.52    0.95
   2   8  -9   11.05    0.91
  -2   8   9   12.97    1.12
  -2   8   8   45.51    1.75
   2   8  -8   42.31    1.82
   2  -8  -8   39.50    1.80
  -2   8   8   45.28    2.06
  -2  -8   8   43.62    1.92
   2  -8  -8   43.98    1.86
  -2   8   7    1.34    0.60
   2  -8  -7    0.92    0.57
  -2  -8   7    0.47    0.67
  -2   8   6    0.96    0.56
  -2  -8   6    0.10    0.66
   2  -8  -5    0.80    0.92
   2   8  -5    1.00    0.61
  -2  -8   5    1.36    0.55
  -2  -8   5    1.19    0.64
  -2   8   5    0.60    0.53
  -2   8   4  164.52    5.47
  -2  -8   4  170.65    5.33
   2  -8  -4  177.44    6.08
  -2  -8   4  173.16    5.45
   2   8  -4  167.29    5.40
   2  -8  -3   12.28    1.33
  -2  -8   3   11.85    0.89
   2   8  -3   11.14    0.91
  -2  -8   3   10.74    0.93
  -2   8   3   10.71    0.87
  -2  -8   3   11.82    0.97
  -2  -8   2    2.53    0.80
   2  -8  -2    1.91    1.01
   2   8  -2    3.01    0.67
  -2  -8   2    2.29    0.59
  -2  -8   2    2.83    0.73
  -2  -8   2    2.24    0.68
   2  -8  -2    3.91    0.69
   2  -8  -1   24.33    1.30
  -2  -8   1   23.12    1.27
  -2  -8   1   23.77    1.54
   2  -8  -1   26.60    1.78
   2   8  -1   23.99    1.25
  -2  -8   1   24.80    1.26
  -2  -8   1   24.04    1.35
   2  -8   0   20.82    1.23
  -2  -8   0   21.95    1.23
  -2  -8   0   21.64    1.21
   2  -8   0   22.31    1.65
  -2  -8   0   24.86    1.51
  -2  -8   0   23.52    1.28
   2   8   0   21.01    1.18
  -2   8   0   22.14    1.21
  -2  -8  -1    2.49    0.78
  -2  -8  -1    3.29    0.68
  -2   8  -1    3.30    0.68
  -2  -8  -1    2.99    0.65
   2  -8   1    2.92    0.66
   2   8   1    2.46    0.71
  -2  -8  -1    4.04    0.74
  -2  -8  -2    2.14    0.75
  -2   8  -2    2.50    0.64
  -2  -8  -2    2.23    0.66
  -2  -8  -2    1.79    0.66
  -2  -8  -2    1.40    0.61
   2   8   2    2.02    0.67
   2  -8   2    1.61    0.63
   2  -8   3   30.05    1.48
  -2  -8  -3   33.64    1.51
   2   8   3   33.35    1.72
  -2  -8  -3   29.50    1.70
  -2   8  -3   27.40    1.44
  -2  -8  -3   30.11    1.51
  -2  -8  -3   30.56    1.51
   2   8   4   18.41    1.28
   2  -8   4   15.44    1.05
  -2  -8  -4   17.25    1.07
  -2  -8  -4   15.07    1.25
  -2   8  -4   15.83    1.06
  -2  -8  -4   14.62    1.06
  -2  -8  -4   18.10    1.18
  -2   8  -5  389.87   11.75
   2   8   5  390.84   12.08
  -2  -8  -5  405.26   11.76
   2  -8   5  409.33   11.79
  -2  -8  -5  390.89   11.73
  -2  -8  -5  388.18   11.80
   2   8   6    0.16    0.70
  -2  -8  -6   -0.05    0.63
  -2  -8  -6    0.50    0.67
  -2  -8  -6    0.64    0.58
   2  -8   6    1.14    0.66
  -2  -8  -7   57.95    2.30
   2  -8   7   63.02    2.37
  -2  -8  -7   62.03    2.35
   2   8   7   63.97    2.70
  -2  -8  -7   64.27    2.45
  -2  -8  -8    0.19    0.57
   2  -8   8    0.31    0.67
  -2   8  -8    0.15    0.57
  -2  -8  -8    1.05    0.78
   2   8   8   -1.69    0.79
  -2  -8  -8    0.15    0.60
  -2   8  -8    0.13    0.50
  -2  -8  -9  430.13   12.52
  -2   8  -9  413.69   12.28
  -2  -8  -9  436.64   12.41
   2   8   9  435.88   12.96
   2   8   9  429.96   12.26
  -2  -8  -9  403.42   12.22
  -2   8  -9  413.71   12.36
   2  -8   9  412.60   12.35
  -2   8  -9  404.10   12.33
  -2  -8 -10    5.00    0.78
  -2   8 -10    7.01    0.74
   2   8  10    8.96    1.16
  -2  -8 -10    7.46    1.00
  -2   8 -10    7.30    0.83
   2   8  10    7.03    0.72
  -2   8 -10    7.01    0.83
  -2  -8 -10    6.80    0.75
  -2   8 -11   40.45    1.84
  -2  -8 -11   40.35    1.91
  -2  -8 -11   41.26    1.74
  -2   8 -11   42.37    1.71
  -2   8 -11   40.43    1.74
   2   8  11   36.65    1.63
  -2  -8 -12    0.25    0.55
  -2  -8 -12    0.42    0.57
  -2  -8 -12    0.55    0.70
   2   8  12    0.25    0.52
  -2  -8 -13   39.10    1.74
  -2   8 -13   38.99    1.79
  -2  -8 -13   40.04    1.72
  -2  -8 -13   35.14    1.81
  -2  -8 -14    3.95    0.75
  -2  -8 -14    3.81    0.79
  -2   8 -14    3.10    0.77
  -2  -8 -14    3.23    0.66
  -2   8 -14    2.93    0.91
  -2  -8 -15   32.50    1.56
  -2  -8 -15   31.99    1.52
  -2   8 -15   32.02    1.60
  -2   8 -15   30.90    1.55
  -2   8 -16    1.87    0.69
  -2   8 -16    2.43    0.58
  -2  -8 -16    2.71    0.87
  -2   8 -16    2.05    0.68
  -2   8 -16    2.15    0.77
  -2  -8 -16    2.06    0.70
  -2   8 -17    7.66    0.90
  -2  -8 -17   11.97    1.06
  -2   8 -18   11.47    0.87
  -2   8 -18   12.03    0.89
  -2   8 -18   11.09    0.81
  -2  -8 -18   11.72    1.05
  -2  -8 -18   13.57    1.12
  -2   8 -18   11.00    0.94
  -2  -8 -18   11.38    0.90
  -2   8 -18   11.68    0.89
  -2   8 -19   11.13    0.76
  -2   8 -19   10.84    0.83
  -2   8 -19   10.22    0.80
  -2  -8 -19   11.33    1.00
  -2  -8 -19   11.17    0.85
  -2  -8 -19   11.00    1.00
  -2   8 -20   25.73    1.13
  -2   8 -20   25.00    1.17
  -2   8 -20   26.19    1.15
  -2  -8 -20   25.24    1.33
  -2  -8 -20   24.81    1.21
  -2  -8 -20   26.87    1.34
  -2   8 -21    2.59    0.43
  -2  -8 -21    2.29    0.61
  -2   8 -21    2.33    0.42
  -2   8 -21    3.07    0.49
  -2  -8 -21    3.24    0.51
  -2  -8 -21    3.38    0.61
  -2  -8 -22   -0.18    0.46
  -2   8 -22    0.07    0.35
  -2   8 -22   -0.22    0.27
  -2  -8 -22   -0.05    0.37
  -2  -8 -22    0.79    0.44
  -2  -8 -22   -0.46    0.45
  -2  -8 -23    0.05    0.34
  -2  -8 -23    0.40    0.32
  -2  -8 -23    0.35    0.29
  -2  -8 -23    0.07    0.27
  -2   8 -23    0.52    0.27
   2   9 -23    6.95    0.47
   2  -9 -23    4.60    0.52
   2  -9 -23    5.06    0.48
   2   9 -23    7.77    0.46
   2  -9 -22    0.54    0.49
   2  -9 -22    0.56    0.30
   2   9 -22    0.64    0.39
   2   9 -22    0.29    0.34
   2  -9 -22    0.49    0.49
   2   9 -21   16.14    0.84
  -2  -9  21   14.93    0.88
   2  -9 -21   15.56    0.79
   2   9 -21   13.75    0.84
  -2  -9  21   15.25    0.85
   2  -9 -21   16.14    1.00
   2  -9 -21   15.09    1.00
   2   9 -20    6.73    0.65
   2  -9 -20    8.19    0.87
  -2  -9  20    6.26    0.72
   2  -9 -20    6.32    0.61
  -2  -9  20    6.67    0.78
   2   9 -20    6.61    0.56
   2   9 -20    7.19    0.69
   2  -9 -19    5.74    0.82
   2   9 -19    4.48    0.56
   2  -9 -19    4.69    0.59
  -2  -9  19    3.40    0.74
   2   9 -19    5.32    0.65
   2   9 -18    2.40    0.56
   2  -9 -18    1.79    0.54
   2   9 -18    2.04    0.67
  -2  -9  18    3.01    0.79
  -2   9  18    2.00    0.53
  -2   9  17   29.30    1.38
   2   9 -17   29.33    1.54
   2   9 -17   32.26    1.44
  -2   9  16    7.95    0.76
   2  -9 -15   11.55    1.43
   2  -9 -15   10.84    1.02
   2  -9 -15    9.93    0.97
  -2   9  15   11.33    0.89
  -2   9  14   50.94    2.08
   2  -9 -14   56.07    2.30
   2   9 -14   50.18    2.07
   2  -9 -14   52.10    2.23
  -2   9  14   48.87    2.47
   2  -9 -14   58.35    2.98
   2  -9 -13   11.87    1.61
   2   9 -13   12.32    0.98
   2  -9 -13   11.85    1.05
  -2   9  13   11.01    1.17
   2  -9 -13   12.86    1.11
   2  -9 -12   10.43    1.50
   2  -9 -12   11.21    1.09
   2   9 -12   13.70    1.02
   2  -9 -12   10.92    1.03
  -2   9  12   10.51    1.13
   2  -9 -11   16.85    1.77
   2   9 -11   18.30    1.20
  -2   9  11   19.98    1.43
   2  -9 -11   18.80    1.35
  -2   9  11   17.82    1.10
   2  -9 -10  491.62   14.94
   2   9 -10  476.21   13.99
  -2   9  10  473.83   14.36
  -2   9  10  477.34   13.90
  -2  -9  10  461.23   14.02
   2  -9 -10  470.50   13.96
   2  -9  -9   13.89    1.66
  -2   9   9   17.32    1.30
   2   9  -9   17.94    1.14
   2  -9  -9   14.22    1.14
  -2  -9   9   16.85    1.25
  -2   9   9   15.35    1.03
  -2   9   8   29.54    1.71
   2   9  -8   34.42    1.60
   2  -9  -8   32.11    1.65
  -2  -9   8   31.51    1.68
   2  -9  -8   36.67    2.33
  -2   9   8   31.09    1.50
  -2   9   7   44.57    2.11
   2  -9  -7   45.62    2.03
  -2  -9   7   44.69    2.07
   2  -9  -7   42.20    2.55
   2  -9  -6   28.99    1.63
  -2   9   6   27.18    1.60
  -2  -9   6   28.57    1.59
   2  -9  -6   31.97    1.61
   2  -9  -6   33.36    2.17
   2  -9  -5    9.45    1.01
  -2  -9   5    7.43    0.97
   2  -9  -5    9.25    0.97
  -2   9   5   10.77    0.97
   2  -9  -5    7.71    1.33
   2   9  -5    8.35    0.93
  -2  -9   5    9.29    0.85
  -2  -9   4   22.46    1.28
   2  -9  -4   23.83    1.40
  -2  -9   4   22.41    1.38
   2   9  -4   21.65    1.33
   2  -9  -4   22.17    1.82
  -2  -9   3   82.37    3.08
  -2  -9   3   80.77    2.97
   2   9  -3   80.77    3.01
   2  -9  -3   84.12    3.06
  -2  -9   2   30.73    1.64
  -2  -9   2   30.52    1.54
   2   9  -2   30.63    1.57
  -2  -9   2   33.49    1.64
   2  -9  -2   32.27    1.60
  -2  -9   1    0.66    0.72
  -2  -9   1    1.74    0.70
   2   9  -1    1.02    0.69
  -2   9   1    1.08    0.69
   2  -9  -1    2.04    0.73
  -2  -9   1    0.57    0.70
  -2  -9   0   10.87    1.07
   2  -9   0   10.99    1.03
  -2  -9   0   11.10    1.01
  -2  -9   0   11.21    1.01
  -2   9   0   10.34    0.96
   2   9   0    9.13    0.90
  -2  -9  -1    4.26    0.83
  -2  -9  -1    4.07    0.82
   2  -9   1    3.98    0.78
   2  -9   1    2.06    1.14
  -2   9  -1    3.54    0.74
   2   9   1    4.64    0.76
  -2  -9  -1    5.65    0.83
   2  -9   2  141.38    4.78
  -2  -9  -2  149.43    4.84
  -2   9  -2  140.86    4.78
   2  -9   2  142.76    4.87
  -2  -9  -2  152.24    4.88
   2  -9   2  139.26    5.45
  -2  -9  -2  150.12    4.86
  -2  -9  -3   49.22    2.15
   2  -9   3   52.69    2.18
  -2   9  -3   51.92    2.11
  -2  -9  -3   47.17    2.14
   2  -9   3   44.62    2.06
  -2  -9  -3   49.79    2.12
   2   9   3   46.02    2.30
  -2  -9  -4    2.57    0.76
   2  -9   4    2.41    0.80
  -2   9  -4    0.74    0.65
  -2  -9  -4    1.29    0.77
  -2  -9  -4    1.38    0.71
   2   9   4    1.78    0.77
   2  -9   4    2.17    0.75
   2  -9   5  454.85   13.72
  -2  -9  -5  466.84   13.69
  -2   9  -5  456.76   13.67
   2   9   5  473.15   14.07
  -2  -9  -5  472.23   13.70
  -2  -9  -5  446.47   13.74
   2  -9   6   78.42    2.92
  -2  -9  -6   73.35    2.84
  -2  -9  -6   79.82    2.91
   2   9   6   81.37    3.24
  -2  -9  -6   78.22    2.98
  -2   9  -6   69.13    2.73
  -2  -9  -7   70.40    2.72
   2  -9   7   73.45    2.76
   2   9   7   71.14    3.08
  -2   9  -7   68.69    2.59
  -2  -9  -7   70.69    2.74
  -2  -9  -7   69.90    2.86
  -2   9  -7   71.06    2.64
  -2  -9  -8   -0.38    0.73
   2  -9   8    0.35    0.68
  -2   9  -8    0.46    0.64
  -2  -9  -8   -0.13    0.82
  -2   9  -8    0.19    0.55
  -2  -9  -8    0.99    0.73
   2   9   8    0.58    0.78
  -2  -9  -9  215.86    6.65
  -2   9  -9  209.33    6.49
   2   9   9  225.05    7.19
   2  -9   9  210.41    6.60
  -2  -9  -9  213.98    6.77
  -2   9  -9  198.44    6.51
  -2   9  -9  202.01    6.53
   2   9   9  210.90    6.46
   2   9  10    0.76    0.55
  -2   9 -10    0.62    0.67
  -2  -9 -10    0.60    0.77
  -2  -9 -10    0.79    0.70
  -2   9 -10    1.09    0.55
   2   9  10    0.92    0.84
  -2   9 -10    0.99    0.68
  -2  -9 -11   93.56    3.42
  -2   9 -11   90.45    3.24
   2   9  11   97.50    3.85
  -2   9 -11   92.06    3.16
  -2   9 -11   86.91    3.19
  -2  -9 -12  117.27    4.13
   2   9  12  116.74    4.56
  -2  -9 -13    6.99    0.96
  -2   9 -13    7.64    0.88
   2   9  13    7.46    0.73
   2   9  13    8.03    1.15
  -2  -9 -14    4.12    0.67
  -2   9 -14    2.90    0.85
  -2   9 -14    4.33    0.78
  -2   9 -15    9.80    1.01
  -2  -9 -15    7.85    0.97
  -2  -9 -16   75.16    2.87
  -2   9 -16   72.41    2.77
  -2   9 -16   71.03    2.56
  -2   9 -16   70.93    2.65
  -2   9 -16   72.44    2.67
  -2   9 -16   75.93    2.63
  -2  -9 -16   73.68    2.62
  -2  -9 -17    0.12    0.69
  -2  -9 -17    0.82    0.71
  -2   9 -17   -0.05    0.63
  -2   9 -17    0.22    0.44
  -2   9 -17    0.80    0.56
  -2   9 -17    0.56    0.53
  -2  -9 -17    0.16    0.51
  -2   9 -17    0.28    0.49
  -2  -9 -18    4.38    0.79
  -2  -9 -18    4.99    0.83
  -2   9 -18    4.53    0.67
  -2  -9 -18    3.93    0.59
  -2   9 -18    4.29    0.58
  -2   9 -18    5.07    0.62
  -2   9 -18    4.57    0.63
  -2   9 -18    5.20    0.55
  -2  -9 -19    8.26    0.82
  -2  -9 -19    7.12    0.79
  -2   9 -19    7.74    0.64
  -2   9 -19    7.66    0.64
  -2   9 -19    7.12    0.58
  -2  -9 -19    7.35    0.63
  -2  -9 -20    1.31    0.53
  -2   9 -20    1.09    0.37
  -2   9 -20    1.08    0.40
  -2  -9 -20    1.75    0.59
  -2   9 -20    1.08    0.36
  -2  -9 -20    0.87    0.40
  -2  -9 -21   71.81    2.33
  -2   9 -21   72.63    2.20
  -2   9 -21   64.21    2.11
  -2  -9 -21   70.40    2.31
  -2  -9 -21   61.62    2.13
  -2  -9 -21   72.31    2.30
  -2  -9 -22    5.09    0.44
  -2   9 -22    4.32    0.35
  -2  -9 -22    4.42    0.41
   2  10 -22    0.77    0.27
   2 -10 -22    0.49    0.34
   2  10 -22    0.40    0.24
   2  10 -21   10.85    0.58
  -2 -10  21    8.94    0.60
   2  10 -21    9.66    0.59
   2 -10 -21   10.25    0.74
   2 -10 -21   10.99    0.74
  -2 -10  20    1.87    0.56
   2 -10 -20    2.71    0.61
   2  10 -20    2.40    0.43
   2  10 -20    2.06    0.44
  -2 -10  20    1.79    0.47
   2 -10 -20    2.79    0.62
   2  10 -19    0.20    0.34
  -2 -10  19    1.01    0.57
   2 -10 -19    0.71    0.60
   2  10 -19    0.13    0.42
   2  10 -19    1.06    0.43
   2  10 -18    0.13    0.44
   2  10 -18    0.73    0.53
  -2 -10  18    0.40    0.63
  -2  10  18    0.19    0.42
   2 -10 -18    0.27    0.66
   2  10 -17    9.70    0.90
  -2  10  17    9.57    0.75
   2 -10 -16   23.37    1.30
   2  10 -16   25.06    1.38
  -2  10  16   23.74    1.21
   2 -10 -15   36.25    1.76
   2 -10 -15   38.82    1.71
  -2  10  15   36.31    1.60
  -2  10  14    4.87    0.72
   2  10 -13    2.86    0.69
   2 -10 -13    3.12    0.76
   2 -10 -13    4.18    0.90
  -2  10  13    3.48    0.68
   2 -10 -13    2.67    1.05
   2  10 -12   44.26    1.89
   2 -10 -12   43.33    2.03
   2 -10 -12   40.44    2.04
  -2  10  12   41.18    1.82
   2 -10 -12   41.04    2.51
   2  10 -11   38.35    1.76
   2 -10 -11   35.58    1.84
   2 -10 -11   35.72    1.90
  -2  10  11   34.80    1.64
   2 -10 -11   35.17    2.38
   2 -10 -10    1.62    0.91
   2  10 -10    1.26    0.68
   2 -10 -10    0.71    0.87
   2 -10 -10    1.28    0.70
   2 -10 -10    1.80    1.11
   2  10  -9  169.66    5.43
   2 -10  -9  172.26    5.57
   2 -10  -9  162.84    5.58
   2 -10  -9  161.70    5.43
  -2 -10   9  161.83    5.49
   2 -10  -9  168.78    6.25
   2  10  -8   58.37    2.37
   2 -10  -8   56.64    2.52
  -2  10   8   62.61    2.33
   2 -10  -8   57.74    2.46
  -2 -10   8   59.77    2.54
   2 -10  -8   54.80    3.07
   2 -10  -7    5.54    1.00
  -2  10   7    5.14    0.77
   2 -10  -7    4.68    0.95
  -2 -10   7    4.62    0.91
   2 -10  -7    3.32    1.22
   2 -10  -6   62.85    2.61
   2 -10  -6   56.11    3.11
  -2 -10   6   61.30    2.60
   2 -10  -6   61.70    2.56
  -2 -10   5    3.90    0.75
   2 -10  -5    3.85    0.87
  -2 -10   5    3.31    0.96
   2 -10  -5    3.89    0.96
   2 -10  -5    3.55    1.20
   2 -10  -4   79.55    3.78
   2  10  -4   84.30    3.16
   2 -10  -4   83.77    3.21
   2 -10  -4   83.11    3.23
  -2 -10   4   81.97    3.22
  -2 -10   4   83.79    3.08
  -2 -10   3    0.76    0.74
   2 -10  -3   -0.13    0.84
  -2  10   3    0.31    0.74
   2  10  -3   -0.12    0.71
  -2 -10   3    0.41    0.84
   2 -10  -3    0.14    0.85
   2 -10  -3   -1.01    1.17
  -2 -10   2    2.91    0.82
   2 -10  -2    3.95    0.92
   2  10  -2    3.26    0.86
  -2  10   2    3.76    0.83
   2 -10  -2    3.55    0.92
  -2 -10   2    3.99    0.99
   2 -10  -2    2.77    1.23
   2 -10  -1   45.28    2.68
   2  10  -1   44.61    2.02
  -2  10   1   44.35    2.00
   2 -10  -1   41.80    2.04
  -2 -10   1   42.03    2.00
  -2 -10   1   41.21    2.04
   2 -10  -1   41.16    2.05
   2 -10   0  300.41   10.36
  -2  10   0  299.06    9.56
   2  10   0  320.28    9.62
  -2 -10   0  321.93    9.67
   2 -10   0  319.35    9.66
   2 -10   0  307.00    9.70
  -2 -10   0  309.91    9.68
  -2 -10   0  328.01    9.66
  -2 -10  -1    3.52    0.91
   2 -10   1    3.47    0.85
  -2 -10  -1    3.60    0.92
   2  10   1    2.18    0.73
  -2  10  -1    3.03    0.82
  -2 -10  -1    3.33    0.92
   2 -10   1    3.02    0.97
   2 -10   1    4.50    1.31
  -2 -10  -2   -0.07    0.79
   2 -10   2    0.26    0.80
  -2 -10  -2    1.38    0.88
  -2  10  -2    1.24    0.81
   2  10   2    0.60    0.76
  -2 -10  -2    1.42    0.84
   2 -10   2    0.07    0.87
   2 -10   2    0.52    1.14
  -2 -10  -3   63.11    2.65
  -2 -10  -3   63.94    2.69
  -2 -10  -3   65.57    2.68
   2 -10   3   71.23    2.78
  -2  10  -3   63.57    2.63
   2 -10   3   65.22    2.65
   2  10   3   63.16    2.58
   2 -10   3   60.51    3.24
  -2 -10  -4   22.55    1.46
  -2 -10  -4   23.82    1.51
   2 -10   4   24.05    1.36
   2 -10   4   22.72    1.51
  -2 -10  -4   23.50    1.45
  -2  10  -4   22.66    1.45
   2  10   4   25.19    1.44
   2 -10   4   21.04    2.03
  -2 -10  -5   28.83    1.61
   2 -10   5   29.32    1.69
   2  10   5   26.68    1.80
  -2 -10  -5   28.76    1.63
  -2 -10  -5   29.46    1.74
  -2 -10  -6   22.17    1.45
   2 -10   6   22.59    1.48
  -2 -10  -6   27.01    1.51
   2  10   6   20.74    1.58
  -2 -10  -6   23.05    1.57
  -2 -10  -7    0.31    0.76
   2 -10   7    0.91    0.78
   2  10   7    0.79    0.80
  -2  10  -7    0.21    0.55
  -2 -10  -7    1.09    0.80
  -2 -10  -7    1.29    0.88
  -2 -10  -8   14.08    1.26
  -2  10  -8   14.63    1.12
  -2 -10  -8   12.90    1.12
  -2  10  -8   14.82    0.99
   2  10   8   11.17    1.28
  -2 -10  -8   13.08    1.09
   2 -10   8   12.89    1.16
  -2 -10  -9    0.57    0.89
   2 -10   9    0.06    0.69
  -2 -10  -9    0.12    0.71
   2  10   9    0.82    0.79
  -2  10  -9   -0.20    0.56
  -2  10  -9   -0.11    0.70
  -2 -10 -10   66.86    2.58
   2  10  10   66.50    3.03
  -2  10 -10   66.71    2.44
  -2  10 -10   63.58    2.49
  -2 -10 -10   67.19    2.74
   2  10  10   61.24    2.39
  -2  10 -11    5.93    0.70
  -2 -10 -11    6.04    0.99
   2  10  11    6.85    0.73
  -2 -10 -12    2.72    0.84
   2  10  12    1.42    0.57
   2  10  13   40.32    1.63
  -2  10 -13   37.06    1.91
  -2 -10 -14    0.12    0.67
  -2  10 -14    0.72    0.77
  -2  10 -14   -0.39    0.60
   2  10  14    0.18    0.44
  -2  10 -14    0.80    0.51
  -2  10 -15   17.65    1.06
  -2  10 -15   16.02    0.91
  -2  10 -15   16.51    1.18
  -2  10 -15   16.16    0.97
  -2  10 -15   18.55    1.10
  -2 -10 -15   17.92    1.19
  -2 -10 -16   10.43    1.00
  -2  10 -16   12.96    0.86
  -2  10 -16   10.95    0.73
  -2  10 -16   11.03    0.91
  -2 -10 -16   11.10    0.96
  -2  10 -16   10.66    0.81
  -2  10 -16   12.03    0.78
  -2  10 -17    0.07    0.48
   2 -10  17    0.60    0.50
  -2  10 -17   -0.10    0.44
  -2 -10 -17    0.15    0.63
  -2  10 -17   -0.17    0.38
  -2  10 -17    0.67    0.55
  -2  10 -17   -0.16    0.41
  -2 -10 -17   -0.14    0.57
  -2  10 -18   25.72    1.05
  -2 -10 -18   25.68    1.27
  -2  10 -18   26.40    1.11
  -2  10 -18   26.00    1.14
  -2 -10 -18   29.00    1.34
  -2 -10 -19   11.19    0.78
  -2 -10 -19   10.89    0.82
  -2  10 -19    9.59    0.62
  -2 -10 -20   25.59    1.12
  -2 -10 -20   27.17    1.17
  -2  10 -20   29.70    1.02
  -2  10 -20   26.13    0.97
  -2 -10 -20   29.18    1.16
  -2 -10 -21    1.54    0.32
  -2 -10 -21    2.26    0.35
   2 -11 -21    1.63    0.31
   2 -11 -20    0.05    0.37
  -2 -11  20    0.34    0.38
   2  11 -20    0.35    0.26
   2  11 -20   -0.06    0.25
  -2  11  20    0.04    0.30
   2 -11 -20    0.47    0.43
   2  11 -19   26.09    1.02
   2  11 -19   27.72    1.02
   2 -11 -19   24.98    1.17
  -2 -11  19   24.07    1.09
  -2 -11  19   26.28    1.22
   2 -11 -19   25.13    1.21
  -2 -11  18   16.63    0.97
   2  11 -18   17.99    0.84
  -2 -11  18   17.30    1.08
   2  11 -18   17.34    0.84
   2  11 -18   16.34    0.78
   2 -11 -18   16.55    1.01
   2 -11 -17   52.57    2.02
   2  11 -17   47.71    1.89
  -2  11  17   47.68    1.76
  -2 -11  17   51.48    1.97
   2  11 -17   47.92    1.77
   2  11 -17   49.54    1.78
  -2  11  16   98.79    3.34
   2  11 -16  107.98    3.53
   2  11 -16  104.63    3.36
  -2  11  15   20.48    1.08
   2  11 -15   20.33    1.23
   2 -11 -15   21.41    1.15
   2 -11 -15   19.67    1.19
   2 -11 -14    2.48    0.69
  -2  11  14    2.61    0.60
   2 -11 -14    2.42    0.77
   2 -11 -13    1.01    0.70
  -2  11  13    1.51    0.59
   2 -11 -13    1.67    0.75
  -2  11  12    7.61    0.79
   2  11 -11   29.99    1.54
   2 -11 -11   30.50    1.70
  -2  11  11   32.50    1.52
   2 -11 -11   33.26    1.79
   2 -11 -10   24.19    1.48
   2  11 -10   21.30    1.31
  -2  11  10   23.68    1.29
   2 -11 -10   20.21    1.50
  -2  11   9    2.82    0.69
   2 -11  -9    3.06    0.97
   2 -11  -9    2.43    0.88
   2  11  -9    3.49    0.77
   2 -11  -9    2.55    0.84
   2 -11  -8   45.04    2.15
  -2 -11   8   45.65    2.19
  -2  11   8   46.57    1.99
   2 -11  -8   49.41    2.32
   2 -11  -8   53.45    2.29
   2  11  -8   46.82    2.07
   2 -11  -8   45.65    2.70
  -2 -11   7   26.44    1.61
   2 -11  -7   24.74    1.55
  -2  11   7   26.35    1.37
   2 -11  -7   23.83    1.60
   2  11  -7   22.84    1.41
   2 -11  -7   23.85    1.60
   2 -11  -7   24.20    2.02
   2 -11  -6   54.02    2.38
   2 -11  -6   45.22    2.74
   2 -11  -6   48.22    2.29
  -2 -11   6   49.37    2.31
   2 -11  -6   47.94    2.28
  -2  11   5  148.03    5.04
   2 -11  -5  148.54    5.14
   2 -11  -5  149.04    5.78
   2 -11  -5  148.15    5.15
   2 -11  -5  152.54    5.12
  -2 -11   5  148.87    5.16
   2 -11  -4   20.69    1.46
  -2 -11   4   19.25    1.52
  -2 -11   4   19.06    1.29
   2 -11  -4   19.22    1.44
  -2  11   4   19.67    1.39
   2 -11  -4   19.49    1.49
   2 -11  -4   15.75    1.76
  -2  11   3   36.90    1.88
   2  11  -3   39.26    1.94
   2 -11  -3   37.79    2.00
  -2 -11   3   36.09    1.85
   2 -11  -3   41.74    2.60
   2 -11  -3   39.97    2.08
   2 -11  -3   39.10    2.00
  -2 -11   3   38.41    2.05
  -2  11   2   64.07    2.62
   2  11  -2   58.77    2.58
   2 -11  -2   61.76    2.66
  -2 -11   2   69.50    2.67
   2 -11  -2   58.92    3.20
   2 -11  -2   63.20    2.71
   2 -11  -2   60.33    2.71
  -2 -11   2   66.26    2.80
  -2 -11   1    6.82    1.13
   2 -11  -1    5.69    1.10
  -2 -11   1    5.47    0.98
   2 -11  -1    5.89    1.06
  -2  11   1    6.39    1.00
   2  11  -1    7.11    0.95
   2 -11  -1    6.70    1.09
   2 -11  -1    3.22    1.29
   2  11   0   97.90    3.63
  -2  11   0  104.62    3.70
  -2 -11   0   98.76    3.70
   2 -11   0   96.07    3.65
   2 -11   0  101.04    4.46
   2 -11   0  100.87    3.75
  -2 -11   0  100.02    3.78
   2 -11   0  102.23    3.83
  -2 -11  -1    5.48    1.10
   2 -11   1    5.31    1.08
   2 -11   1    5.55    0.98
  -2 -11  -1    6.44    1.00
  -2  11  -1    7.26    0.97
   2  11   1    6.31    0.96
   2 -11   1    6.22    1.02
   2 -11   1    6.82    1.43
   2 -11   2    0.30    0.88
  -2 -11  -2    0.95    0.93
  -2 -11  -2   -0.50    0.89
   2 -11   2    0.31    0.76
  -2  11  -2   -0.13    0.81
   2  11   2   -0.19    0.75
  -2 -11  -2    0.07    0.88
   2 -11   2    0.69    1.18
   2 -11   3    2.36    0.98
  -2 -11  -3    3.10    0.92
   2 -11   3    2.37    0.73
  -2 -11  -3    3.14    0.96
  -2  11  -3    2.34    0.81
   2  11   3    3.48    0.87
  -2 -11  -3    2.18    0.93
   2 -11   3    1.67    1.22
   2  11   4  120.54    4.27
  -2 -11  -4  118.45    4.39
   2 -11   4  115.22    5.03
  -2 -11  -4  124.09    4.35
  -2 -11  -4  126.30    4.37
   2 -11   4  130.30    4.43
  -2 -11  -5    0.62    0.81
   2 -11   5    1.00    0.93
  -2 -11  -5   -0.07    0.90
   2  11   5    0.25    0.73
  -2 -11  -5    0.34    0.77
   2 -11   5    0.14    1.21
  -2 -11  -6   15.79    1.25
   2 -11   6   16.31    1.33
  -2 -11  -6   17.69    1.37
   2  11   6   17.42    1.21
  -2  11  -6   15.83    1.11
  -2 -11  -6   18.47    1.34
   2 -11   6   14.15    1.81
  -2 -11  -7   11.05    1.11
   2 -11   7   11.89    1.13
  -2 -11  -7   13.15    1.30
   2  11   7   12.26    1.10
   2  11   7   11.80    0.91
  -2 -11  -7   11.66    1.14
  -2  11  -7   11.96    0.93
   2 -11   7   13.62    1.73
  -2 -11  -8   52.60    2.37
   2  11   8   50.85    2.06
   2 -11   8   47.65    2.96
  -2  11  -8   52.70    2.08
  -2 -11  -8   49.37    2.21
  -2  11  -8   49.51    2.14
   2  11   8   53.16    2.22
   2 -11   8   53.95    2.29
  -2 -11  -9    0.18    0.74
  -2  11  -9    0.85    0.56
   2  11   9    0.98    0.58
  -2 -11  -9    1.42    0.90
  -2  11  -9    0.67    0.60
   2 -11   9    0.06    0.68
   2  11  10    0.22    0.51
   2  11  11   20.92    1.12
   2  11  12   18.82    1.03
  -2  11 -12   19.40    1.27
  -2  11 -12   17.92    1.13
  -2  11 -13   27.24    1.16
  -2  11 -13   25.95    1.46
  -2 -11 -13   25.49    1.39
  -2  11 -13   29.74    1.34
  -2  11 -14   28.77    1.20
  -2  11 -14   31.58    1.51
  -2  11 -14   26.78    1.16
  -2 -11 -14   28.07    1.41
   2  11  14   26.18    1.18
  -2  11 -14   32.42    1.36
   2  11  15   33.09    1.43
  -2  11 -15   34.74    1.59
  -2 -11 -15   33.92    1.56
  -2  11 -15   35.01    1.43
  -2  11 -15   34.72    1.32
  -2  11 -15   34.51    1.47
  -2 -11 -15   35.85    1.63
  -2 -11 -16    0.09    0.60
  -2  11 -16    0.08    0.53
   2  11  16    0.38    0.41
   2 -11  16    0.67    0.52
  -2  11 -16    0.40    0.39
  -2 -11 -16    0.08    0.51
  -2  11 -16    0.45    0.45
  -2  11 -17    2.05    0.48
  -2 -11 -17    1.76    0.50
  -2 -11 -17    2.07    0.60
   2  11  17    1.50    0.34
   2 -11  17    2.14    0.42
  -2  11 -17    2.05    0.43
  -2 -11 -18   15.19    0.86
  -2 -11 -18   15.83    0.83
  -2  11 -18   14.07    0.68
  -2 -11 -19   36.35    1.31
  -2 -11 -19   32.32    1.26
   2 -12 -19    5.79    0.47
  -2  12  18    2.80    0.40
  -2 -12  18    2.57    0.43
   2 -12 -18    3.27    0.49
  -2 -12  18    2.46    0.53
  -2 -12  17    7.23    0.74
   2  12 -17    5.76    0.44
   2  12 -17    5.42    0.45
  -2  12  17    6.14    0.56
  -2 -12  17    6.85    0.61
   2  12 -17    5.21    0.55
   2 -12 -17    5.94    0.61
   2 -12 -17    7.33    0.68
   2 -12 -16    6.67    0.70
   2  12 -16    7.00    0.68
  -2  12  16    5.97    0.64
  -2 -12  16    7.64    0.74
  -2  12  16    6.41    0.55
   2  12 -16    6.92    0.54
   2  12 -15    2.56    0.61
  -2  12  15    2.73    0.60
  -2  12  15    2.48    0.46
   2  12 -15    2.93    0.50
   2  12 -14    4.51    0.71
  -2  12  14    5.22    0.60
  -2  12  14    6.03    0.73
   2 -12 -14    5.72    0.77
   2 -12 -14    4.85    0.65
  -2  12  13   19.17    1.04
  -2  12  13   20.65    1.20
   2 -12 -13   19.52    1.22
   2 -12 -13   19.04    1.15
  -2  12  12   67.78    2.45
   2 -12 -12   65.44    2.57
  -2  12  12   69.38    2.60
   2 -12 -12   67.48    2.66
  -2  12  11  138.16    4.51
   2  12 -11  140.40    4.54
   2 -12 -11  142.84    4.70
  -2  12  11  141.93    4.67
  -2 -12  11  137.63    4.61
   2 -12 -11  143.14    4.78
  -2  12  10   22.59    1.22
   2  12 -10   20.88    1.21
   2 -12 -10   24.12    1.44
   2 -12 -10   22.67    1.48
  -2  12  10   24.34    1.41
  -2 -12  10   24.09    1.43
   2 -12 -10   21.85    1.27
   2 -12  -9   26.84    1.51
  -2  12   9   30.32    1.44
  -2  12   8   93.92    3.28
  -2  12   7    0.90    0.62
   2 -12  -7    0.56    0.82
   2  12  -7    0.45    0.65
  -2  12   7   -0.32    0.76
   2 -12  -7    0.29    0.88
  -2  12   6    1.52    0.67
   2 -12  -6    0.21    0.84
   2  12  -6    0.92    0.69
  -2  12   6    0.32    0.75
  -2 -12   6    0.93    0.88
   2 -12  -6   -0.21    0.87
   2 -12  -6    2.33    0.93
  -2  12   5   43.44    1.86
   2 -12  -5   45.10    2.17
  -2  12   5   42.22    2.02
  -2 -12   5   45.63    2.19
   2 -12  -5   41.60    2.10
   2 -12  -5   43.96    2.14
  -2  12   4   42.32    1.79
   2 -12  -4   38.22    2.02
  -2 -12   4   37.21    2.01
  -2  12   4   40.59    1.94
   2 -12  -4   39.31    2.07
   2 -12  -4   39.27    2.04
   2 -12  -3   75.46    3.02
  -2 -12   3   72.98    3.03
   2 -12  -3   76.52    3.02
  -2  12   3   70.51    2.87
  -2 -12   3   68.69    2.79
   2 -12  -3   71.43    2.92
  -2 -12   2   13.95    1.34
   2 -12  -2   13.62    1.30
   2 -12  -2   14.36    1.64
   2 -12  -2   16.00    1.34
  -2  12   2   12.68    1.18
   2  12  -2   13.26    1.21
   2 -12  -2   14.83    1.27
  -2 -12   2   16.72    1.24
   2 -12  -1   41.11    2.68
   2 -12  -1   48.06    2.28
  -2 -12   1   45.50    2.29
   2 -12  -1   45.01    2.18
  -2 -12   1   44.28    2.12
   2 -12  -1   47.89    2.17
  -2  12   1   44.32    2.12
   2  12  -1   50.05    2.18
   2 -12   0    8.38    1.44
  -2  12   0    9.03    1.05
   2  12   0   10.15    1.08
   2 -12   0    9.41    1.08
  -2 -12   0    8.07    1.08
   2 -12   0    8.23    1.16
  -2 -12   0    9.63    1.21
   2 -12   1    3.17    1.19
  -2  12  -1    3.40    0.87
   2  12   1    4.48    0.89
   2 -12   1    3.27    0.85
  -2 -12  -1    3.98    0.96
   2 -12   1    4.02    1.05
  -2 -12  -1    5.33    1.02
   2 -12   2    1.86    1.16
   2 -12   2    1.16    0.73
  -2 -12  -2    2.53    0.87
  -2 -12  -2    1.85    0.96
   2 -12   2    1.95    0.97
  -2  12  -2    2.40    0.81
   2  12   2    2.90    0.81
   2 -12   3   61.96    2.70
  -2 -12  -3   64.09    2.69
   2  12   3   65.69    2.59
   2 -12   3   58.68    3.24
  -2 -12  -3   63.57    2.71
   2 -12   4   18.00    1.85
   2  12   4   19.87    1.35
   2 -12   4   21.78    1.51
  -2 -12  -4   20.71    1.44
  -2 -12  -4   20.32    1.49
   2 -12   5   58.88    3.17
  -2  12  -5   53.85    2.26
  -2 -12  -5   62.00    2.60
   2 -12   5   58.13    2.53
  -2 -12  -5   57.42    2.48
   2  12   5   60.59    2.44
   2  12   6   29.20    1.39
   2 -12   6   21.39    1.99
   2 -12   7    1.68    1.11
   2  12   7    1.71    0.58
   2  12   8   -0.04    0.56
  -2  12  -8    1.69    0.65
   2 -12   8    1.14    1.10
   2  12   8    0.89    0.63
   2 -12   8    0.87    0.71
  -2  12  -8    1.93    0.56
   2 -12   9   26.77    2.05
   2  12   9   26.24    1.31
  -2  12  -9   27.85    1.35
  -2  12  -9   28.91    1.31
  -2 -12  -9   31.21    1.67
   2  12   9   27.84    1.45
  -2 -12 -10    0.25    0.80
  -2  12 -10    0.36    0.43
   2  12  10    0.24    0.48
   2  12  10   -0.24    0.59
  -2  12 -10    1.58    0.75
   2  12  11   24.46    1.25
  -2  12 -11   23.24    1.38
   2  12  11   23.53    1.12
  -2  12 -11   23.56    1.19
  -2 -12 -11   20.60    1.18
   2  12  12   14.15    0.85
  -2 -12 -12   16.40    1.08
  -2  12 -12   17.54    1.15
   2  12  12   16.25    0.99
  -2  12 -12   16.68    0.95
   2  12  13   27.28    1.13
   2  12  13   26.59    1.22
  -2 -12 -13   28.51    1.37
  -2  12 -13   25.62    1.18
  -2  12 -13   26.94    1.36
  -2  12 -14   56.32    2.12
  -2  12 -14   56.27    1.94
   2  12  14   54.95    1.96
  -2 -12 -14   55.68    2.11
  -2  12 -14   56.66    2.01
  -2 -12 -15   50.54    1.89
  -2  12 -15   52.93    1.88
  -2  12 -15   49.24    1.70
   2 -12  15   48.56    1.78
   2  12  15   47.02    1.69
  -2 -12 -15   52.39    1.84
  -2  12 -15   52.71    1.79
  -2  12 -16    0.28    0.34
  -2 -12 -16    0.21    0.45
   2 -12  16    0.38    0.32
  -2 -12 -16    0.03    0.39
  -2  12 -16   -0.27    0.39
  -2 -12 -17    0.97    0.40
   2 -12  17    0.58    0.40
  -2  12 -17    0.55    0.26
  -2 -12 -17    0.97    0.34
  -2  13  16    7.27    0.50
   2 -13 -16    7.86    0.54
  -2 -13  16    8.61    0.69
   2  13 -15   34.57    1.28
  -2 -13  15   41.79    1.58
  -2  13  15   38.49    1.40
  -2 -13  15   38.89    1.45
   2  13 -15   39.80    1.44
   2 -13 -15   37.41    1.43
   2 -13 -15   33.77    1.29
  -2  13  14   29.22    1.19
  -2  13  14   33.69    1.30
  -2 -13  14   33.73    1.48
   2  13 -14   31.71    1.19
   2  13 -14   33.27    1.35
  -2  13  13    4.57    0.61
   2  13 -13    6.42    0.71
  -2  13  13    5.29    0.55
   2 -13 -12    4.97    0.76
  -2  13  12    6.09    0.72
  -2  13  12    6.05    0.62
  -2  13  11   43.11    1.80
  -2  13  11   45.23    1.72
   2 -13 -11   47.04    1.94
  -2 -13  11   40.51    1.74
  -2 -13  10    4.73    0.75
  -2  13  10    5.89    0.80
  -2  13  10    5.39    0.64
   2 -13 -10    4.82    0.85
   2  13 -10    4.83    0.61
  -2 -13   9    2.08    0.73
   2 -13  -9    2.50    0.81
   2  13  -9    3.23    0.61
  -2  13   9    1.10    0.53
   2 -13  -9    2.42    0.85
  -2  13   9    2.93    0.70
  -2  13   8  114.67    3.78
   2  13  -8  109.78    3.65
   2 -13  -8  112.18    3.82
  -2  13   8  108.14    3.61
   2 -13  -8  106.13    3.86
  -2 -13   8  104.16    3.80
   2 -13  -8  107.74    3.73
  -2  13   7   23.96    1.34
   2 -13  -7   22.71    1.38
   2  13  -7   20.80    1.20
  -2  13   7   19.81    1.13
   2 -13  -7   19.58    1.36
   2 -13  -7   19.22    1.31
  -2  13   6    1.37    0.69
   2 -13  -6    0.95    0.78
   2  13  -6    1.51    0.67
  -2  13   6    0.99    0.56
   2 -13  -6    0.78    0.80
   2 -13  -6    0.73    0.76
  -2  13   5    0.53    0.68
   2  13  -5    0.16    0.60
  -2  13   5    0.55    0.58
   2 -13  -5    0.79    0.77
   2 -13  -5    0.96    0.83
  -2  13   4    1.07    0.74
   2  13  -4    1.75    0.64
   2 -13  -4    1.20    0.85
  -2  13   4    1.15    0.61
   2 -13  -4    2.37    0.90
  -2  13   3    8.09    0.80
   2 -13  -3    9.87    1.11
  -2  13   3    8.93    0.96
   2 -13  -3    8.51    1.11
  -2  13   2   14.84    0.98
  -2 -13   2   12.84    1.11
   2 -13  -2   13.81    1.16
  -2  13   1   15.77    1.00
   2 -13  -1   14.35    1.16
  -2 -13   1   14.30    1.16
  -2  13   0   11.19    0.87
  -2 -13   0    9.36    1.04
   2 -13   0    8.52    0.99
   2 -13   1    0.57    0.71
  -2 -13  -1    0.19    0.78
   2  13   1   -0.12    0.71
   2 -13   2   68.70    2.67
  -2 -13  -2   74.99    2.90
   2 -13   2   71.18    2.91
   2  13   2   73.46    2.75
  -2 -13  -3    0.33    0.81
   2  13   3    1.07    0.70
   2 -13   3   -0.47    0.88
   2  13   4   35.61    1.71
  -2 -13  -4   37.53    1.87
  -2  13  -4   36.77    1.61
   2  13   4   34.00    1.56
   2 -13   4   35.59    1.83
   2  13   5   -0.16    0.62
  -2 -13  -5    0.06    0.79
  -2  13  -5    0.39    0.62
  -2  13  -5    0.75    0.54
   2  13   5    0.22    0.55
   2 -13   5    0.61    0.78
   2  13   6    1.26    0.64
  -2 -13  -6    1.20    0.75
  -2  13  -6    0.68    0.60
  -2  13  -6    1.48    0.53
   2  13   6    1.12    0.55
   2 -13   6    2.24    0.81
   2  13   7   29.35    1.40
  -2 -13  -7   28.75    1.59
   2  13   7   26.15    1.27
  -2 -13  -7   24.93    1.42
  -2  13  -7   26.78    1.31
  -2  13  -7   28.38    1.27
  -2  13  -8   10.03    0.74
   2  13   8   10.71    0.78
   2  13   8   11.44    0.90
  -2  13  -8   10.58    0.98
  -2  13  -8   11.93    0.82
  -2  13  -9   12.63    0.78
   2  13   9   13.07    0.88
  -2 -13  -9   10.93    0.84
  -2  13  -9   12.79    1.00
   2  13   9   11.33    0.77
  -2  13 -10    0.30    0.45
   2  13  10    0.18    0.48
  -2 -13 -10    0.11    0.51
  -2  13 -10    0.70    0.66
   2  13  10    0.44    0.42
  -2  13 -11    0.03    0.43
   2  13  11    0.22    0.43
  -2 -13 -11    0.61    0.51
  -2  13 -11    0.43    0.59
   2  13  11    0.36    0.37
  -2  13 -12    8.30    0.74
  -2  13 -12    7.95    0.59
  -2 -13 -12    8.93    0.61
   2  13  12    9.01    0.61
  -2 -13 -12    8.67    0.67
  -2  13 -13   25.95    1.03
  -2  13 -13   24.53    1.11
  -2  13 -13   22.29    0.90
   2  13  13   21.81    0.91
  -2 -13 -13   23.64    1.02
  -2 -13 -13   20.79    0.91
  -2  13 -14   33.06    1.29
   2 -13  14   33.14    1.22
   2 -13  15    1.43    0.44
  -2  13 -15    1.12    0.27
  -2 -14  14   16.59    0.78
  -2 -14  14   15.38    0.72
  -2 -14  13   18.41    0.93
  -2  14  13   20.01    0.79
  -2 -14  13   20.31    0.88
  -2 -14  12    0.33    0.52
  -2  14  12   -0.28    0.37
   2  14 -12    0.61    0.45
   2  14 -11   68.91    2.27
  -2  14  11   73.25    2.23
  -2 -14  11   73.57    2.35
  -2  14  11   70.65    2.16
  -2  14  10   10.91    0.68
   2  14 -10   11.42    0.81
  -2  14  10   11.42    0.77
   2 -14 -10   12.29    0.89
  -2 -14  10   10.91    0.87
  -2 -14  10    8.80    0.69
  -2 -14   9  125.26    4.18
   2  14  -9  141.28    4.12
  -2  14   9  136.63    4.21
   2 -14  -9  132.87    4.29
  -2 -14   9  131.93    4.28
  -2  14   9  126.20    4.10
  -2 -14   8   19.89    1.14
   2  14  -8   20.00    1.00
  -2  14   8   20.76    1.09
  -2  14   8   20.80    1.00
   2 -14  -8   17.89    1.17
  -2 -14   8   18.13    1.15
  -2  14   7    6.26    0.64
  -2  14   7    7.18    0.76
   2  14  -7    7.60    0.69
  -2 -14   7    7.37    0.84
  -2 -14   7    5.55    0.80
   2 -14  -7    7.80    0.91
  -2  14   6   69.09    2.35
  -2 -14   6   69.46    2.58
  -2  14   6   70.13    2.47
   2  14  -6   68.62    2.38
   2  14  -6   63.25    2.25
   2 -14  -6   66.66    2.54
  -2 -14   6   61.16    2.42
   2 -14  -5   11.40    0.99
  -2 -14   5   12.56    1.07
  -2  14   5   13.02    0.97
   2  14  -5   12.73    0.87
  -2  14   5   13.03    0.84
   2 -14  -5   12.64    1.06
   2 -14  -4   19.46    1.27
  -2  14   4   22.72    1.25
   2  14  -4   20.11    1.13
  -2  14   4   22.06    1.10
   2 -14  -4   23.47    1.34
   2 -14  -3   77.55    2.93
  -2  14   3   80.39    2.87
   2  14  -3   80.05    2.79
   2 -14  -3   75.92    2.88
  -2  14   3   80.06    2.71
   2  14  -2    1.32    0.57
   2 -14  -2    0.51    0.67
  -2  14   2    1.41    0.51
   2 -14  -2    0.74    0.76
   2  14  -1   22.55    1.19
   2 -14  -1   23.22    1.27
  -2  14   1   21.58    1.10
   2 -14  -1   20.72    1.39
  -2  14   0    8.59    0.76
   2 -14   0    8.16    0.84
  -2  14   0    9.64    0.73
   2 -14   0   10.77    1.03
   2 -14   1   62.19    2.41
  -2  14  -1   60.95    2.19
   2 -14   1   53.15    2.17
  -2  14  -1   55.79    2.16
  -2  14  -1   60.66    2.12
   2  14   1   61.84    2.17
  -2  14  -2    1.94    0.52
  -2  14  -2    1.25    0.59
   2 -14   2    3.24    0.82
  -2  14  -2    1.15    0.45
   2  14   2    1.84    0.52
   2  14   3    0.95    0.49
  -2  14  -3    2.03    0.44
   2 -14   3    1.34    0.73
  -2 -14  -3    2.08    0.78
  -2  14  -3    0.82    0.59
  -2  14  -3    2.03    0.51
  -2  14  -3    1.11    0.56
  -2  14  -4    1.07    0.57
  -2  14  -4    1.01    0.55
  -2 -14  -4    1.13    0.71
   2  14   4    0.96    0.47
  -2  14  -4    0.99    0.41
  -2  14  -4    1.11    0.48
  -2  14  -5   50.34    1.93
  -2 -14  -5   51.09    2.08
   2  14   5   53.60    2.00
  -2  14  -5   52.84    1.89
   2  14   5   54.00    1.93
  -2  14  -5   51.62    2.03
  -2  14  -6    0.63    0.47
  -2  14  -6    0.54    0.56
  -2  14  -6    0.66    0.41
  -2 -14  -6    0.21    0.60
   2  14   6    0.85    0.52
   2  14   6    0.16    0.43
  -2  14  -7   37.62    1.57
   2  14   7   38.57    1.49
   2  14   7   37.51    1.43
  -2  14  -7   33.20    1.38
  -2  14  -8    0.30    0.34
   2  14   8   -0.08    0.38
  -2  14  -8    0.53    0.52
   2 -14   8    0.55    0.49
   2  14   8    0.66    0.43
  -2  14  -9  100.82    3.09
  -2  14  -9   95.75    2.91
   2  14   9   98.24    2.95
   2  14   9   99.81    2.94
  -2  14 -10   15.47    0.86
  -2  14 -10   13.76    0.67
  -2  14 -11   29.43    1.10
  -2  14 -11   27.32    1.16
   2 -14  12    1.26    0.45
  -2  14 -12    1.01    0.29
  -2 -15   8   -0.02    0.35
  -2 -15   7   51.27    1.82
   2  15  -7   49.84    1.79
  -2  15   6   15.52    0.76
  -2 -15   6   16.17    0.92
   2 -15  -6   13.89    0.83
   2  15  -6   13.61    0.82
   2  15  -6   16.36    0.77
  -2  15   5   11.61    0.67
   2 -15  -5   10.51    0.79
  -2 -15   5   11.84    0.86
   2  15  -5   10.55    0.72
   2  15  -5   11.66    0.68
   2  15  -4    6.21    0.51
  -2  15   4    7.37    0.55
   2  15  -4    6.15    0.56
   2  15  -4    5.41    0.47
  -2 -15   4    6.14    0.76
  -2  15   3   -0.05    0.37
   2  15  -3   -0.35    0.39
   2  15  -3   -0.03    0.41
   2  15  -3    0.26    0.34
  -2 -15   3    1.04    0.64
  -2 -15   2    9.60    0.86
  -2  15   2    8.50    0.61
   2  15  -2    7.85    0.59
  -2  15   2    8.44    0.62
   2  15  -2    7.14    0.63
   2  15  -1    6.54    0.55
  -2  15   1    5.02    0.50
  -2  15   1    5.58    0.55
   2  15  -1    5.91    0.58
  -2  15   0    7.71    0.56
   2  15   0    9.63    0.63
  -2  15   0    7.62    0.60
   2  15   0    9.03    0.66
  -2  15   0    9.32    0.70
  -2 -15   0    8.16    0.84
  -2 -15  -1   12.27    0.92
   2  15   1   12.45    0.71
  -2  15  -1   12.49    0.78
   2  15   1   12.11    0.76
  -2  15  -1   11.04    0.70
   2  15   2    2.02    0.43
   2  15   2    1.99    0.48
  -2  15  -2    1.45    0.41
  -2  15  -2    2.47    0.48
  -2 -15  -2    2.58    0.65
   2  15   3    0.23    0.37
  -2  15  -3    0.27    0.34
   2  15   3    0.66    0.42
  -2  15  -3    0.72    0.41
  -2 -15  -3    0.40    0.55
   2  15   4    0.34    0.35
  -2  15  -4    0.07    0.35
  -2 -15  -4    0.13    0.47
   2 -15   4    0.49    0.53
   2  15   4    0.43    0.40
  -2  15  -5    7.26    0.48
   2 -15   5    7.96    0.66
  -2  15  -6    2.84    0.35
   2 -15   6    2.56    0.47
   2  15   7    0.73    0.31
   2  15   8    1.62    0.28
   3   0 -29    0.53    0.24
   3   0 -28   -0.15    0.32
   3   0 -27    3.47    0.73
   3   0 -27    3.24    0.48
   3   0 -27    3.38    0.44
   3   0 -27    3.56    0.50
   3   0 -26    0.06    0.44
   3   0 -26   -0.18    0.45
   3   0 -25   23.05    1.23
   3   0 -25   21.32    1.15
   3   0 -24    0.30    0.91
   3   0 -24   -0.10    0.61
   3   0 -24    0.09    0.57
   3   0 -23   22.19    1.28
   3   0 -23   24.04    1.35
   3   0 -23   23.43    1.63
   3   0 -22    0.92    0.94
   3   0 -22   -0.16    0.61
   3   0 -22    0.52    1.37
   3   0 -22   -0.17    0.50
   3   0 -22   -0.52    0.70
   3   0 -21  341.83   12.10
   3   0 -21  350.87   10.78
   3   0 -21  355.27   10.74
   3   0 -21  370.31   10.72
   3   0 -21  359.90   10.72
   3   0 -20    0.06    0.63
   3   0 -20    1.35    1.35
   3   0 -20    0.99    1.00
   3   0 -20    0.56    0.53
   3   0 -20    0.63    0.67
   3   0 -20   -0.35    0.58
   3   0 -20    0.61    0.63
   3   0 -19    0.43    0.62
   3   0 -19   -0.80    1.24
   3   0 -19    1.18    0.92
   3   0 -19   -0.04    0.52
   3   0 -19    0.93    0.69
   3   0 -19   -0.05    0.57
   3   0 -19   -0.63    0.56
  -3   0  18    0.29    0.63
   3   0 -18   -1.20    1.30
   3   0 -18    0.07    0.82
   3   0 -18   -0.16    0.66
   3   0 -18    0.23    0.53
   3   0 -18    0.19    0.55
  -3   0  17    0.05    0.61
   3   0 -17    0.14    1.14
   3   0 -17    0.48    0.81
   3   0 -17   -0.04    0.49
   3   0 -17    0.56    0.53
   3   0 -17   -0.15    0.55
   3   0 -16   -0.25    1.08
   3   0 -16    0.79    0.49
   3   0 -16   -0.04    0.48
   3   0 -16   -0.05    0.53
  -3   0  16   -0.09    0.55
  -3   0  15  132.82    4.21
   3   0 -15  128.75    4.22
  -3   0  15  132.33    4.82
   3   0 -15  128.03    5.04
   3   0 -15  135.37    4.15
   3   0 -15  127.48    4.13
  -3   0  14    0.90    0.80
   3   0 -14    0.15    0.49
   3   0 -14    0.45    0.42
   3   0 -14    0.07    0.42
   3   0 -14    0.05    0.61
  -3   0  13  145.66    4.89
   3   0 -13  140.96    4.38
  -3   0  13  136.68    4.31
   3   0 -13  144.38    4.62
  -3   0  12    0.31    0.48
   3   0 -12    0.62    0.67
  -3   0  12    0.19    0.82
  -3   0  11   19.61    0.92
  -3   0  11   19.47    1.33
   3   0 -11   17.98    1.16
[truncated: 2,473,559 more chars]
