# Supplementary material for: Reactivity of Low Valent Magnesium(I) Complexes with Epoxides and Episulfides
Source: Angew Chem Int Ed Engl. 2025 Nov 2;64(52):e20259. doi: 10.1002/anie.202520259 (PMC12723457; doi:10.1002/anie.202520259)
Supplement: Supplementary file 2 — Supporting Information [file ANIE-64-e20259-s002.zip › 14_jg25029.cif]

data_14
# jg25029
_audit_creation_date               2025-08-12
_audit_creation_method
;
Olex2 1.5-beta
(compiled 2025.07.13 svn.rb7424aed for OlexSys, GUI svn.r7314)
;
_shelx_SHELXL_version_number       '2018/3'
loop_
  _audit_author_name
  _audit_author_email
  _audit_author_address
 'Shaw, P.' ''
;
The University of Edinburgh
School of Chemistry
Joseph Black Building David Brewster Road
Edinburgh
EH9 3FJ
;
 'Nichol, G.S.' g.s.nichol@ed.ac.uk
;
The University of Edinburgh
School of Chemistry
Joseph Black Building David Brewster Road
Edinburgh
EH9 3FJ
;

_audit_contact_author_address
;
The University of Edinburgh
School of Chemistry
Joseph Black Building David Brewster Road
Edinburgh
EH9 3FJ
;
_audit_contact_author_email        g.s.nichol@ed.ac.uk
_audit_contact_author_name         'Nichol, G.S.'
_audit_contact_author_phone        '+44 131 650 4806'
_publ_contact_author_id_orcid      0000-0002-1597-3679
_publ_section_references
;
D. Kratzert, I. Krossing, (2018), J. Appl. Cryst. 51, 928-934.

Dolomanov, O.V., Bourhis, L.J., Gildea, R.J, Howard, J.A.K. & Puschmann, H.
 (2009), J. Appl. Cryst. 42, 339-341.

Kratzert, D., Holstein, J.J. & Krossing, I. (2015). J. Appl. Cryst. 48, 933-938.

Sheldrick, G.M. (2008). Acta Cryst. A64, 112-122.

Sheldrick, G.M. (2015). Acta Cryst. C71, 3-8.
;
_chemical_name_common              ?
_chemical_name_systematic          ?
_chemical_formula_moiety           'C61 H88 Mg2 N4 O S, 2(C7 D8)'
_chemical_formula_sum              'C75 H88 D16 Mg2 N4 O S'
_chemical_formula_weight           1174.39
_chemical_melting_point            ?
_chemical_oxdiff_formula           C67H96Mg2N4OS
_chemical_oxdiff_usercomment       '@ 100 K Exp-358, Crystal'
loop_
  _atom_type_symbol
  _atom_type_description
  _atom_type_scat_dispersion_real
  _atom_type_scat_dispersion_imag
  _atom_type_scat_source
 'C' 'C' 0.0181 0.0091 'International Tables Vol C Tables 4.2.6.8 and 6.1.1.4'
 'H' 'H' 0.0000 0.0000 'International Tables Vol C Tables 4.2.6.8 and 6.1.1.4'
 'D' 'D' 0.0000 0.0000 'International Tables Vol C Tables 4.2.6.8 and 6.1.1.4'
 'Mg' 'Mg' 0.1719 0.1771 'International Tables Vol C Tables 4.2.6.8 and 6.1.1.4'
 'N' 'N' 0.0311 0.0180 'International Tables Vol C Tables 4.2.6.8 and 6.1.1.4'
 'O' 'O' 0.0492 0.0322 'International Tables Vol C Tables 4.2.6.8 and 6.1.1.4'
 'S' 'S' 0.3331 0.5567 'International Tables Vol C Tables 4.2.6.8 and 6.1.1.4'

_shelx_space_group_comment
;
The symmetry employed for this shelxl refinement is uniquely defined
by the following loop, which should always be used as a source of
symmetry information in preference to the above space-group names.
They are only intended as comments.
;
_space_group_crystal_system        'triclinic'
_space_group_IT_number             2
_space_group_name_H-M_alt          'P -1'
_space_group_name_Hall             '-P 1'
loop_
  _space_group_symop_operation_xyz
 'x, y, z'
 '-x, -y, -z'

_cell_length_a                     9.08695(13)
_cell_length_b                     13.9385(3)
_cell_length_c                     14.0554(2)
_cell_angle_alpha                  93.2838(15)
_cell_angle_beta                   103.7939(13)
_cell_angle_gamma                  103.7615(14)
_cell_volume                       1666.95(5)
_cell_formula_units_Z              1
_cell_measurement_reflns_used      13558
_cell_measurement_temperature      100.00(10)
_cell_measurement_theta_max        76.2650
_cell_measurement_theta_min        3.2240
_shelx_estimated_absorpt_T_max     0.954
_shelx_estimated_absorpt_T_min     0.919
_exptl_absorpt_coefficient_mu      0.960
_exptl_absorpt_correction_T_max    1.00000
_exptl_absorpt_correction_T_min    0.43288
_exptl_absorpt_correction_type     multi-scan
_exptl_absorpt_process_details
;
CrysAlisPro 1.171.44.115a (Rigaku Oxford Diffraction, 2025)
Empirical absorption correction using spherical harmonics,
implemented in SCALE3 ABSPACK scaling algorithm.
;
_exptl_absorpt_special_details     ?
_exptl_crystal_colour              'clear colourless'
_exptl_crystal_density_diffrn      1.170
_exptl_crystal_density_meas        ?
_exptl_crystal_density_method      ?
_exptl_crystal_description         block
_exptl_crystal_F_000               630
loop_
  _exptl_crystal_face_index_h
  _exptl_crystal_face_index_k
  _exptl_crystal_face_index_l
  _exptl_crystal_face_perp_dist
 0 0 -2 0.0306
 0 0 2 0.0217
 -2 0 1 0.0432
 2 0 -1 0.0397
 0 1 0 0.0281
 0 -1 0 0.0254
 0 1 0 0.0457
 0 -1 0 0.0343
 -1 2 0 0.0527
 1 -2 0 0.0455

_exptl_crystal_recrystallization_method 
 'Vapour diffusion of hexane into Tol-d8'
_exptl_crystal_size_max            0.09
_exptl_crystal_size_mid            0.07
_exptl_crystal_size_min            0.05
loop_
  _exptl_oxdiff_crystal_face_indexfrac_h
  _exptl_oxdiff_crystal_face_indexfrac_k
  _exptl_oxdiff_crystal_face_indexfrac_l
  _exptl_oxdiff_crystal_face_x
  _exptl_oxdiff_crystal_face_y
  _exptl_oxdiff_crystal_face_z
 -0.0042 -0.4894 -1.5011 -0.1745 -0.0154 -0.0632
 0.0042 0.4894 1.5011 0.1745 0.0154 0.0632
 -1.9998 0.5000 0.5095 -0.0518 -0.3183 0.1118
 1.9998 -0.5000 -0.5095 0.0518 0.3183 -0.1118
 0.0000 0.9994 0.0036 0.0090 0.0460 0.1046
 -0.0000 -0.9994 -0.0036 -0.0090 -0.0460 -0.1046
 -0.0014 0.5031 -0.4980 -0.0522 0.0255 0.0487
 0.0014 -0.5031 0.4980 0.0522 -0.0255 -0.0487
 -1.0019 1.5043 -0.4905 -0.0997 -0.0979 0.1812
 1.0019 -1.5043 0.4905 0.0997 0.0979 -0.1812

_exptl_transmission_factor_max     ?
_exptl_transmission_factor_min     ?
_diffrn_reflns_av_R_equivalents    0.0664
_diffrn_reflns_av_unetI/netI       0.0269
_diffrn_reflns_Laue_measured_fraction_full  0.998
_diffrn_reflns_Laue_measured_fraction_max  0.965
_diffrn_reflns_limit_h_max         11
_diffrn_reflns_limit_h_min         -11
_diffrn_reflns_limit_k_max         17
_diffrn_reflns_limit_k_min         -13
_diffrn_reflns_limit_l_max         17
_diffrn_reflns_limit_l_min         -17
_diffrn_reflns_number              101983
_diffrn_reflns_point_group_measured_fraction_full  0.998
_diffrn_reflns_point_group_measured_fraction_max  0.965
_diffrn_reflns_theta_full          67.684
_diffrn_reflns_theta_max           78.706
_diffrn_reflns_theta_min           3.262
_diffrn_ambient_environment        N~2~
_diffrn_ambient_temperature        100.00(10)
_diffrn_detector                   'Hybrid Pixel Array Detector'
_diffrn_detector_area_resol_mean   10.0000
_diffrn_detector_type              'HyPix-Arc 100'
_diffrn_measured_fraction_theta_full  0.998
_diffrn_measured_fraction_theta_max  0.9609
_diffrn_measurement_details
;
List of Runs (angles in degrees, time in seconds):

  # Type    Start    End  Width  t~exp~   \w     \q     \k     \f   Frames
--------------------------------------------------------------------------
  1  \w    -64.00  20.00   0.50    2.00    --  -54.08  57.00 -60.00  168
  2  \w   -131.00 -15.00   0.50    2.00    --  -54.08 -19.00 150.00  232
  3  \w   -131.00 -15.00   0.50    2.00    --  -54.08 -19.00 150.00  232
  4  \w    -37.00 -10.00   0.50    6.00    --  -87.63  30.00 -90.00   54
  5  \w    -37.00 -10.00   0.50    6.00    --  -87.63  30.00   0.00   54
  6  \w    -37.00 -10.00   0.50    6.00    --  -87.63  30.00-180.00   54
  7  \w   -164.00 -73.00   0.50    6.00    --  -87.63 -45.00-120.00  182
  8  \w    -50.00 -11.00   0.50    6.00    --  -87.63  45.00 150.00   78
  9  \w    -50.00 -11.00   0.50    6.00    --  -87.63  45.00-150.00   78
 10  \w   -164.00 -73.00   0.50    6.00    --  -87.63 -45.00-120.00  182
 11  \w    -50.00 -11.00   0.50    6.00    --  -87.63  45.00  30.00   78
 12  \w    -69.00 -14.00   0.50    6.00    --  -87.63  61.00 -30.00  110
 13  \w     30.00  72.00   0.50    6.00    --  102.72 -61.00 -30.00   84
 14  \w     26.00  53.00   0.50    6.00    --  102.72 -45.00   0.00   54
 15  \w     30.00  72.00   0.50    6.00    --  102.72 -61.00 -60.00   84
 16  \w     30.00  72.00   0.50    6.00    --  102.72 -61.00-150.00   84
 17  \w     36.00 105.00   0.50    6.00    --  102.72 -95.00  90.00  138
 18  \w     26.00  53.00   0.50    6.00    --  102.72 -45.00 -90.00   54
 19  \w     36.00 105.00   0.50    6.00    --  102.72 -95.00-180.00  138
 20  \w     36.00 105.00   0.50    6.00    --  102.72 -95.00-180.00  138
 21  \w     26.00  53.00   0.50    6.00    --  102.72 -45.00-180.00   54
 22  \w     26.00  53.00   0.50    6.00    --  102.72 -45.00 -30.00   54
 23  \w   -121.00 -30.00   0.50    2.00    --  -54.08 -77.00  30.00  182
 24  \w    128.00 154.00   0.50    6.00    --  102.72  67.00  40.00   52
 25  \w    -58.00 -31.00   0.50    2.00    --   14.00 158.00 -15.27   54
 26  \w   -127.00 -44.00   0.50    2.00    --  -54.08 -57.00 120.00  166
 27  \w    -37.00 -12.00   0.50    6.00    --  -87.63  30.00 120.00   50
 28  \w    -37.00 -12.00   0.50    6.00    --  -87.63  30.00  90.00   50
 29  \w   -123.00 -91.00   0.50    6.00    --  -95.50 141.00 142.13   64
 30  \w    -49.00 -24.00   0.50    6.00    --  -95.50 140.00  38.04   50
 31  \w   -124.00 -95.00   0.50    6.00    --  -95.50 142.00-135.80   58
 32  \w   -123.00 -77.00   0.50    6.00    --  -95.50 140.00  38.04   92
 33  \w   -122.00 -80.00   0.50    6.00    --  -95.50 139.00 -41.11   84
 34  \w    -86.00 -58.00   0.50    6.00    --  -95.50 141.00 142.13   56
 35  \w   -124.00 -96.00   0.50    6.00    --  -95.50 141.00  59.87   56
 36  \w   -125.00 -95.00   0.50    6.00    --  -95.50 143.00-177.58   60
 37  \w     43.00  70.00   0.50    6.00    --  102.72 -61.00-120.00   54
 38  \w     57.00 100.00   0.50    6.00    --  102.72 -95.00 150.00   86
 39  \w    111.00 174.00   0.50    6.00    --  102.72  30.00-120.00  126
 40  \w     90.00 177.00   0.50    6.00    --  102.72  45.00 120.00  174
 41  \w     89.00 114.00   0.50    6.00    --  102.72  45.00  90.00   50
 42  \w    103.00 176.00   0.50    6.00    --  102.72  30.00-180.00  146
 43  \w     51.00 103.00   0.50    6.00    --  102.72 -95.00 -60.00  104
 44  \w     59.00  85.00   0.50    6.00    --  102.72 -95.00-120.00   52
 45  \w     63.00 103.00   0.50    6.00    --  102.72 -95.00 -90.00   80
 46  \w    134.00 166.00   0.50    6.00    --  102.72  15.00   0.00   64
 47  \w     84.00 111.00   0.50    6.00    --  102.72  15.00   0.00   54
 48  \w    119.00 145.00   0.50    6.00    --  102.72  45.00  90.00   52
 49  \w     33.00  65.00   0.50    6.00    --  102.72 -61.00 120.00   64
 50  \w     66.00 102.00   0.50    6.00    --  102.72 -95.00  60.00   72
 51  \w     31.00  68.00   0.50    6.00    --  102.72 -61.00-180.00   74
 52  \w     26.00  51.00   0.50    6.00    --  102.72 -45.00-150.00   50
 53  \w     38.00  64.00   0.50    6.00    --  102.72 -77.00 120.00   52
 54  \w     50.00  78.00   0.50    6.00    --  102.72  15.00   0.00   56
 55  \w     56.00 104.00   0.50    6.00    --  102.72 -95.00 120.00   96
 56  \w    135.00 169.00   0.50    6.00    --  102.72  45.00 -60.00   68
 57  \w     77.00 104.00   0.50    6.00    --  102.72 -95.00 -30.00   54
 58  \w     37.00  63.00   0.50    6.00    --  102.72 -77.00-180.00   52
 59  \w     78.00 103.00   0.50    6.00    --  102.72 -95.00-150.00   50
 60  \w     34.00  79.00   0.50    6.00    --  102.72-125.00  90.00   90
 61  \w     36.00  83.00   0.50    6.00    --  102.72 -95.00  30.00   94
 62  \w    100.00 126.00   0.50    6.00    --  107.25 -88.00 -28.90   52
 63  \w     45.00  88.00   0.50    6.00    --  107.25 -88.00 -28.90   86
;
_diffrn_measurement_device         'four-circle diffractometer'
_diffrn_measurement_device_type    'XtaLAB Synergy R, HyPix-Arc 100'
_diffrn_measurement_method         '\w scans'
_diffrn_orient_matrix_type        
 'CrysAlisPro convention (1999,Acta A55,543-557)'
_diffrn_orient_matrix_UB_11        0.0568987000
_diffrn_orient_matrix_UB_12        0.0085720000
_diffrn_orient_matrix_UB_13        0.1132896000
_diffrn_orient_matrix_UB_21        0.1693177000
_diffrn_orient_matrix_UB_22        0.0459971000
_diffrn_orient_matrix_UB_23        -0.0052017000
_diffrn_orient_matrix_UB_31        -0.0277133000
_diffrn_orient_matrix_UB_32        0.1046485000
_diffrn_orient_matrix_UB_33        0.0080581000
_diffrn_oxdiff_digest_od_ed
;

;
_diffrn_oxdiff_measurement_exp_name  14.par
_diffrn_radiation_monochromator    mirror
_diffrn_radiation_probe            x-ray
_diffrn_radiation_type             'Cu K\a'
_diffrn_radiation_wavelength       1.54184
_diffrn_source                     'Rotating-anode X-ray tube'
_diffrn_source_current             30.0
_diffrn_source_type                'PhotonJet R (Cu) X-ray Source'
_diffrn_source_voltage             40.0
_reflns_Friedel_coverage           0.000
_reflns_Friedel_fraction_full      .
_reflns_Friedel_fraction_max       .
_reflns_number_gt                  15486
_reflns_number_total               20850
_reflns_special_details
;
 _reflns_Friedel_fraction is defined as the number of unique
 Friedel pairs measured divided by the number that would be
 possible theoretically, ignoring centric projections and
 systematic absences. Completness statistics refer to single and
 composite reflections containing twin component 1 only.
;
_reflns_threshold_expression       'I > 2\s(I)'
_computing_cell_refinement         'CrysAlisPro 1.171.44.115a (Rigaku OD, 2025)'
_computing_data_collection        
 'CrysAlisPro system (CCD 44.115a 64-bit (release 23-06-2025))'
_computing_data_reduction          'CrysAlisPro 1.171.44.115a (Rigaku OD, 2025)'
_computing_molecular_graphics      'Olex2 1.5-beta (Dolomanov et al., 2009)'
_computing_publication_material    'Olex2 1.5-beta (Dolomanov et al., 2009)'
_computing_structure_refinement    'SHELXL 2018/3 (Sheldrick, 2015)'
_computing_structure_solution      'SHELXS  (Sheldrick, 2008)'
_refine_diff_density_max           0.435
_refine_diff_density_min           -0.329
_refine_diff_density_rms           0.067
_refine_ls_extinction_coef         .
_refine_ls_extinction_method       none
_refine_ls_goodness_of_fit_ref     1.034
_refine_ls_hydrogen_treatment      mixed
_refine_ls_matrix_type             full
_refine_ls_number_parameters       476
_refine_ls_number_reflns           20850
_refine_ls_number_restraints       136
_refine_ls_R_factor_all            0.0915
_refine_ls_R_factor_gt             0.0705
_refine_ls_restrained_S_all        1.031
_refine_ls_shift/su_max            0.001
_refine_ls_shift/su_mean           0.000
_refine_ls_structure_factor_coef   Fsqd
_refine_ls_weighting_details      
 'w=1/[\s^2^(Fo^2^)+(0.1175P)^2^+0.5227P] where P=(Fo^2^+2Fc^2^)/3'
_refine_ls_weighting_scheme        calc
_refine_ls_wR_factor_gt            0.2067
_refine_ls_wR_factor_ref           0.2193
_refine_special_details           
 'Structure presented in P-1.  I2/m was considered and discounted.  The unconstrained "monoclinic" unit cell is 9.086 20.327 18.211 89.55 97.61 89.82, the alpha angle in particular deviates from 90.  Forcing an integration  as monoclinic gives R(int) = 17.72%, solving in space group I2/m gives R1 = 11.90 wR2 = 36.96%.The data were processed as a three component twin, details given elsewhere in the CIF, refined twin scale factors  0.2450(12) and 0.0793(6).  The toluene molecule was modelled a disordered - which was quite obvious from peaks in a difference map - using the fragment database in Olex2 and quite strong RIGU/SIMU restraints.  The S-bound H atom was identified from a difference map.'
_olex2_refinement_description
;
1. Twinned data refinement
 Scales: 0.6758(13)
 0.2449(12) 0.0793(6)
2. Fixed Uiso
 At 1.2 times of:
  All C(H) groups, All C(H,H) groups, All S(H) groups
 At 1.5 times of:
  All C(H,H,H) groups
3. Restrained distances
 C39A-C38A
 1.51 with sigma of 0.02
 C38A-C37A = C38A-C33A = C36A-C35A
 1.39 with sigma of 0.02
 C37A-C36A = C35A-C34A = C34A-C33A
 1.38 with sigma of 0.02
 C39A-C37A = C39A-C33A
 2.52 with sigma of 0.04
 C38A-C36A
 2.42 with sigma of 0.04
 C38A-C34A
 2.41 with sigma of 0.04
 C37A-C35A
 2.39 with sigma of 0.04
 C36A-C34A = C35A-C33A
 2.4 with sigma of 0.04
 C38A-C37A \\sim C37A-C36A \\sim C36A-C35A \\sim C35A-C34A \\sim C34A-C33A
\\sim C33A-C38A
 with sigma of 0.02
 C38A-C34A \\sim C38A-C36A \\sim C33A-C35A \\sim C37A-C33A \\sim C36A-C34A
\\sim C37A-C35A
 with sigma of 0.04
 C39A-C33A \\sim C39A-C37A
 with sigma of 0.04
4. Restrained planarity
 C33A, C34A, C35A, C36A, C37A, C38A, C39A
 with sigma of 0.1
5. Uiso/Uaniso restraints and constraints
C33A \\sim C34A \\sim C35A \\sim C36A \\sim C37A \\sim C38A \\sim C39A: within
2A with sigma of 0.02 and sigma for terminal atoms of 0.04 within 2A
6. Rigid body (RIGU) restrains
 C33A, C34A, C35A, C36A, C37A, C38A, C39A
 with sigma for 1-2 distances of 0.002 and sigma for 1-3 distances of 0.002
7. Others
 Sof(C33A)=Sof(D33A)=Sof(C34A)=Sof(D34A)=Sof(C35A)=Sof(D35A)=Sof(C36A)=
 Sof(D36A)=Sof(C37A)=Sof(D37A)=Sof(C38A)=Sof(C39A)=Sof(D39A)=Sof(D39B)=
 Sof(D39C)=1-FVAR(1)
 Sof(C33)=Sof(D33)=Sof(C34)=Sof(D34)=Sof(C35)=Sof(D35)=Sof(C36)=Sof(D36)=
 Sof(C37)=Sof(D37)=Sof(C38)=Sof(C39)=Sof(D39D)=Sof(D39E)=Sof(D39F)=FVAR(1)
 Fixed Sof: S1(0.5) H1(0.5) O1(0.5) C30(0.5) H30A(0.5) H30B(0.5) C31(0.5)
 H31(0.5) C32(0.5) H32A(0.5) H32B(0.5)
8.a Ternary CH refined with riding coordinates:
 C12(H12), C15(H15), C24(H24), C27(H27)
8.b Secondary CH2 refined with riding coordinates:
 C30(H30A,H30B)
8.c Me refined with riding coordinates:
 C39A(D39A,D39B,D39C), C39(D39D,D39E,D39F)
8.d Aromatic/amide H refined with riding coordinates:
 C3(H3), C8(H8), C9(H9), C10(H10), C20(H20), C21(H21), C22(H22), C31(H31),
 C33A(D33A), C34A(D34A), C35A(D35A), C36A(D36A), C37A(D37A), C33(D33), C34(D34),
  C35(D35), C36(D36), C37(D37)
8.e X=CH2 refined with riding coordinates:
 C32(H32A,H32B)
8.f Idealised Me refined as rotating group:
 C1(H1A,H1B,H1C), C5(H5A,H5B,H5C), C13(H13A,H13B,H13C), C14(H14A,H14B,H14C),
 C16(H16A,H16B,H16C), C17(H17A,H17B,H17C), C25(H25A,H25B,H25C), C26(H26A,H26B,
 H26C), C28(H28A,H28B,H28C), C29(H29A,H29B,H29C)
;
_atom_sites_solution_hydrogens     mixed
_atom_sites_solution_primary       direct
_atom_sites_solution_secondary     ?
loop_
  _atom_site_label
  _atom_site_type_symbol
  _atom_site_fract_x
  _atom_site_fract_y
  _atom_site_fract_z
  _atom_site_U_iso_or_equiv
  _atom_site_adp_type
  _atom_site_occupancy
  _atom_site_site_symmetry_order
  _atom_site_calc_flag
  _atom_site_refinement_flags_posn
  _atom_site_refinement_flags_adp
  _atom_site_refinement_flags_occupancy
  _atom_site_disorder_assembly
  _atom_site_disorder_group
 Mg1 Mg 0.01897(10) 0.58398(6) 0.08733(6) 0.0229(2) Uani 1 1 d . . . . .
 N1 N 0.0465(2) 0.73610(16) 0.09299(16) 0.0221(4) Uani 1 1 d . . . . .
 N2 N 0.0429(2) 0.58710(16) 0.23814(16) 0.0218(4) Uani 1 1 d . . . . .
 C1 C -0.0070(3) 0.8906(2) 0.1572(2) 0.0281(6) Uani 1 1 d . . . . .
 H1A H 0.071520 0.926069 0.125491 0.042 Uiso 1 1 calc R U . . .
 H1B H 0.011901 0.923947 0.223880 0.042 Uiso 1 1 calc R U . . .
 H1C H -0.112104 0.890449 0.118352 0.042 Uiso 1 1 calc R U . . .
 C2 C 0.0050(3) 0.78400(19) 0.16298(19) 0.0230(5) Uani 1 1 d . . . . .
 C3 C -0.0284(3) 0.7435(2) 0.2469(2) 0.0251(5) Uani 1 1 d . . . . .
 H3 H -0.078637 0.779675 0.282558 0.030 Uiso 1 1 calc R U . . .
 C4 C 0.0014(3) 0.65744(19) 0.28607(19) 0.0229(5) Uani 1 1 d . . . . .
 C5 C -0.0141(3) 0.6496(2) 0.3903(2) 0.0276(6) Uani 1 1 d . . . . .
 H5A H -0.114842 0.603423 0.388728 0.041 Uiso 1 1 calc R U . . .
 H5B H -0.009342 0.715355 0.421559 0.041 Uiso 1 1 calc R U . . .
 H5C H 0.071672 0.624938 0.428224 0.041 Uiso 1 1 calc R U . . .
 C6 C 0.1008(3) 0.79377(18) 0.02080(19) 0.0227(5) Uani 1 1 d . . . . .
 C7 C 0.2643(3) 0.83228(19) 0.0346(2) 0.0255(5) Uani 1 1 d . . . . .
 C8 C 0.3169(3) 0.8888(2) -0.0347(2) 0.0287(6) Uani 1 1 d . . . . .
 H8 H 0.426455 0.914994 -0.025875 0.034 Uiso 1 1 calc R U . . .
 C9 C 0.2127(3) 0.9076(2) -0.1165(2) 0.0305(6) Uani 1 1 d . . . . .
 H9 H 0.250579 0.947013 -0.162809 0.037 Uiso 1 1 calc R U . . .
 C10 C 0.0522(3) 0.8685(2) -0.1303(2) 0.0282(6) Uani 1 1 d . . . . .
 H10 H -0.018831 0.880488 -0.187043 0.034 Uiso 1 1 calc R U . . .
 C11 C -0.0061(3) 0.81206(19) -0.0625(2) 0.0243(5) Uani 1 1 d . . . . .
 C12 C 0.3801(3) 0.8176(2) 0.1268(2) 0.0302(6) Uani 1 1 d . . . . .
 H12 H 0.331199 0.754470 0.150328 0.036 Uiso 1 1 calc R U . . .
 C13 C 0.4112(4) 0.9030(3) 0.2091(3) 0.0428(8) Uani 1 1 d . . . . .
 H13A H 0.489309 0.893912 0.267001 0.064 Uiso 1 1 calc R U . . .
 H13B H 0.313338 0.902783 0.227108 0.064 Uiso 1 1 calc R U . . .
 H13C H 0.450677 0.966570 0.185829 0.064 Uiso 1 1 calc R U . . .
 C14 C 0.5359(3) 0.8082(2) 0.1084(3) 0.0377(7) Uani 1 1 d . . . . .
 H14A H 0.591182 0.871524 0.091239 0.057 Uiso 1 1 calc R U . . .
 H14B H 0.515315 0.755600 0.054008 0.057 Uiso 1 1 calc R U . . .
 H14C H 0.600786 0.791566 0.168260 0.057 Uiso 1 1 calc R U . . .
 C15 C -0.1828(3) 0.7725(2) -0.0801(2) 0.0264(5) Uani 1 1 d . . . . .
 H15 H -0.203638 0.744883 -0.019126 0.032 Uiso 1 1 calc R U . . .
 C16 C -0.2696(4) 0.8537(2) -0.1012(2) 0.0355(7) Uani 1 1 d . . . . .
 H16A H -0.259472 0.877285 -0.164259 0.053 Uiso 1 1 calc R U . . .
 H16B H -0.224145 0.909374 -0.048233 0.053 Uiso 1 1 calc R U . . .
 H16C H -0.380841 0.826581 -0.104474 0.053 Uiso 1 1 calc R U . . .
 C17 C -0.2465(4) 0.6880(3) -0.1652(3) 0.0435(8) Uani 1 1 d . . . . .
 H17A H -0.357000 0.656856 -0.169794 0.065 Uiso 1 1 calc R U . . .
 H17B H -0.185994 0.638334 -0.153323 0.065 Uiso 1 1 calc R U . . .
 H17C H -0.237232 0.714775 -0.227151 0.065 Uiso 1 1 calc R U . . .
 C18 C 0.0945(3) 0.51277(19) 0.29496(18) 0.0228(5) Uani 1 1 d . . . . .
 C19 C 0.2575(3) 0.5259(2) 0.33364(19) 0.0251(5) Uani 1 1 d . . . . .
 C20 C 0.3083(3) 0.4549(2) 0.3895(2) 0.0281(6) Uani 1 1 d . . . . .
 H20 H 0.417541 0.463124 0.416298 0.034 Uiso 1 1 calc R U . . .
 C21 C 0.2029(3) 0.3728(2) 0.4066(2) 0.0287(6) Uani 1 1 d . . . . .
 H21 H 0.239499 0.325233 0.445061 0.034 Uiso 1 1 calc R U . . .
 C22 C 0.0432(3) 0.3600(2) 0.3675(2) 0.0283(6) Uani 1 1 d . . . . .
 H22 H -0.028624 0.302865 0.378737 0.034 Uiso 1 1 calc R U . . .
 C23 C -0.0141(3) 0.4294(2) 0.31182(19) 0.0245(5) Uani 1 1 d . . . . .
 C24 C 0.3754(3) 0.6179(2) 0.3190(2) 0.0281(6) Uani 1 1 d . . . . .
 H24 H 0.327691 0.641156 0.255767 0.034 Uiso 1 1 calc R U . . .
 C25 C 0.5309(3) 0.5981(3) 0.3108(2) 0.0358(7) Uani 1 1 d . . . . .
 H25A H 0.587602 0.584130 0.374789 0.054 Uiso 1 1 calc R U . . .
 H25B H 0.594755 0.656873 0.291003 0.054 Uiso 1 1 calc R U . . .
 H25C H 0.509948 0.540827 0.261196 0.054 Uiso 1 1 calc R U . . .
 C26 C 0.4068(4) 0.7021(2) 0.4020(3) 0.0408(7) Uani 1 1 d . . . . .
 H26A H 0.308982 0.720300 0.401582 0.061 Uiso 1 1 calc R U . . .
 H26B H 0.484486 0.760001 0.391855 0.061 Uiso 1 1 calc R U . . .
 H26C H 0.447092 0.679785 0.465634 0.061 Uiso 1 1 calc R U . . .
 C27 C -0.1900(3) 0.4129(2) 0.2718(2) 0.0267(6) Uani 1 1 d . . . . .
 H27 H -0.209840 0.475558 0.246781 0.032 Uiso 1 1 calc R U . . .
 C28 C -0.2524(4) 0.3300(3) 0.1855(3) 0.0435(8) Uani 1 1 d . . . . .
 H28A H -0.189743 0.343701 0.137546 0.065 Uiso 1 1 calc R U . . .
 H28B H -0.362161 0.326755 0.153659 0.065 Uiso 1 1 calc R U . . .
 H28C H -0.245382 0.266282 0.209764 0.065 Uiso 1 1 calc R U . . .
 C29 C -0.2791(4) 0.3881(2) 0.3507(2) 0.0363(7) Uani 1 1 d . . . . .
 H29A H -0.269977 0.323335 0.371510 0.054 Uiso 1 1 calc R U . . .
 H29B H -0.389925 0.385517 0.323441 0.054 Uiso 1 1 calc R U . . .
 H29C H -0.234298 0.439460 0.407693 0.054 Uiso 1 1 calc R U . . .
 S1 S 0.2325(2) 0.52614(17) 0.02887(17) 0.0302(5) Uani 0.5 1 d . . P A 1
 H1 H 0.269(8) 0.593(5) -0.019(5) 0.036 Uiso 0.5 1 d . U P B 1
 O1 O 0.1252(5) 0.5147(3) 0.0145(3) 0.0236(7) Uani 0.5 1 d . . P A -1
 C30 C 0.2909(14) 0.5487(10) 0.0492(9) 0.054(3) Uani 0.5 1 d . . P A -1
 H30A H 0.320466 0.539444 0.119864 0.065 Uiso 0.5 1 calc R U P A -1
 H30B H 0.320887 0.621162 0.045072 0.065 Uiso 0.5 1 calc R U P A -1
 C31 C 0.3866(8) 0.5016(6) -0.0018(6) 0.0514(19) Uani 0.5 1 d . . P A -1
 H31 H 0.496922 0.528619 0.021153 0.062 Uiso 0.5 1 calc R U P A -1
 C32 C 0.3420(7) 0.4299(5) -0.0723(5) 0.0345(13) Uani 0.5 1 d . . P A -1
 H32A H 0.233388 0.399246 -0.099043 0.041 Uiso 0.5 1 calc R U P A -1
 H32B H 0.417589 0.407545 -0.097655 0.041 Uiso 0.5 1 calc R U P A -1
 C33A C 0.712(5) 1.033(3) 0.551(3) 0.259(18) Uani 0.278(8) 1 d D U P C 23
 D33A D 0.664950 1.081591 0.572000 0.311 Uiso 0.278(8) 1 calc R U P C 23
 C34A C 0.745(4) 0.962(3) 0.612(2) 0.260(18) Uani 0.278(8) 1 d D U P C 23
 D34A D 0.718991 0.962136 0.673220 0.312 Uiso 0.278(8) 1 calc R U P C 23
 C35A C 0.817(5) 0.892(3) 0.584(3) 0.272(19) Uani 0.278(8) 1 d D U P C 23
 D35A D 0.843758 0.845693 0.627675 0.326 Uiso 0.278(8) 1 calc R U P C 23
 C36A C 0.848(6) 0.890(3) 0.492(3) 0.280(19) Uani 0.278(8) 1 d D U P C 23
 D36A D 0.886862 0.837878 0.468447 0.336 Uiso 0.278(8) 1 calc R U P C 23
 C37A C 0.822(6) 0.965(3) 0.435(3) 0.273(19) Uani 0.278(8) 1 d D U P C 23
 D37A D 0.856944 0.969428 0.376218 0.328 Uiso 0.278(8) 1 calc R U P C 23
 C38A C 0.746(5) 1.034(3) 0.460(2) 0.255(18) Uani 0.278(8) 1 d D U P C 23
 C39A C 0.703(5) 1.110(3) 0.394(3) 0.24(2) Uani 0.278(8) 1 d D U P C 23
 D39A D 0.735489 1.100473 0.333454 0.365 Uiso 0.278(8) 1 calc R U P C 23
 D39B D 0.589619 1.100961 0.378470 0.365 Uiso 0.278(8) 1 calc R U P C 23
 D39C D 0.756920 1.176742 0.428315 0.365 Uiso 0.278(8) 1 calc R U P C 23
 C33 C 0.7949(6) 0.9228(4) 0.4551(4) 0.0415(12) Uani 0.722(8) 1 d . . P C 1
 D33 D 0.814568 0.858825 0.454223 0.050 Uiso 0.722(8) 1 calc R U P C 1
 C34 C 0.8221(6) 0.9798(4) 0.3823(4) 0.0490(14) Uani 0.722(8) 1 d . . P C 1
 D34 D 0.856287 0.953679 0.330000 0.059 Uiso 0.722(8) 1 calc R U P C 1
 C35 C 0.8011(7) 1.0734(4) 0.3832(4) 0.0496(15) Uani 0.722(8) 1 d . . P C 1
 D35 D 0.825284 1.113515 0.333784 0.059 Uiso 0.722(8) 1 calc R U P C 1
 C36 C 0.7442(8) 1.1092(4) 0.4568(4) 0.0524(15) Uani 0.722(8) 1 d . . P C 1
 D36 D 0.727081 1.173823 0.457587 0.063 Uiso 0.722(8) 1 calc R U P C 1
 C37 C 0.7119(8) 1.0504(4) 0.5300(4) 0.0444(14) Uani 0.722(8) 1 d . . P C 1
 D37 D 0.671023 1.074897 0.579860 0.053 Uiso 0.722(8) 1 calc R U P C 1
 C38 C 0.7384(6) 0.9572(3) 0.5311(3) 0.0371(12) Uani 0.722(8) 1 d . . P C 1
 C39 C 0.7072(9) 0.8955(4) 0.6110(4) 0.0561(17) Uani 0.722(8) 1 d . . P C 1
 D39D D 0.732515 0.831883 0.600023 0.084 Uiso 0.722(8) 1 calc R U P C 1
 D39E D 0.772373 0.930875 0.675074 0.084 Uiso 0.722(8) 1 calc R U P C 1
 D39F D 0.596197 0.883097 0.610480 0.084 Uiso 0.722(8) 1 calc R U P C 1

loop_
  _atom_site_aniso_label
  _atom_site_aniso_U_11
  _atom_site_aniso_U_22
  _atom_site_aniso_U_33
  _atom_site_aniso_U_23
  _atom_site_aniso_U_13
  _atom_site_aniso_U_12
 Mg1 0.0229(4) 0.0228(4) 0.0239(4) 0.0020(3) 0.0069(3) 0.0073(3)
 N1 0.0173(10) 0.0233(10) 0.0263(11) 0.0027(8) 0.0064(8) 0.0057(8)
 N2 0.0182(10) 0.0242(10) 0.0244(10) 0.0041(8) 0.0058(8) 0.0074(8)
 C1 0.0310(14) 0.0244(13) 0.0329(14) 0.0030(11) 0.0123(11) 0.0110(11)
 C2 0.0176(11) 0.0227(12) 0.0283(13) 0.0017(10) 0.0046(10) 0.0059(9)
 C3 0.0216(12) 0.0279(13) 0.0278(13) 0.0013(10) 0.0081(10) 0.0091(10)
 C4 0.0167(11) 0.0271(13) 0.0238(12) 0.0004(10) 0.0048(9) 0.0046(10)
 C5 0.0295(13) 0.0308(14) 0.0258(13) 0.0031(11) 0.0097(11) 0.0116(11)
 C6 0.0211(12) 0.0198(11) 0.0271(13) 0.0007(9) 0.0071(10) 0.0046(9)
 C7 0.0213(12) 0.0226(12) 0.0324(14) 0.0004(10) 0.0084(10) 0.0045(10)
 C8 0.0236(13) 0.0243(13) 0.0382(15) 0.0024(11) 0.0113(11) 0.0035(10)
 C9 0.0347(15) 0.0244(13) 0.0371(15) 0.0072(11) 0.0184(12) 0.0066(11)
 C10 0.0299(14) 0.0265(13) 0.0309(14) 0.0052(11) 0.0093(11) 0.0106(11)
 C11 0.0225(12) 0.0225(12) 0.0288(13) 0.0011(10) 0.0081(10) 0.0068(10)
 C12 0.0195(12) 0.0310(14) 0.0382(15) 0.0060(12) 0.0069(11) 0.0032(11)
 C13 0.0280(15) 0.054(2) 0.0394(17) -0.0046(15) 0.0022(13) 0.0073(14)
 C14 0.0231(14) 0.0378(16) 0.0538(19) 0.0095(14) 0.0109(13) 0.0091(12)
 C15 0.0212(12) 0.0298(13) 0.0287(13) 0.0043(11) 0.0063(10) 0.0074(10)
 C16 0.0291(14) 0.0402(16) 0.0441(17) 0.0130(13) 0.0134(13) 0.0165(13)
 C17 0.0286(15) 0.0445(18) 0.052(2) -0.0128(15) 0.0066(14) 0.0065(13)
 C18 0.0241(12) 0.0256(12) 0.0213(12) 0.0028(10) 0.0060(10) 0.0111(10)
 C19 0.0229(12) 0.0288(13) 0.0239(12) 0.0002(10) 0.0057(10) 0.0082(10)
 C20 0.0243(13) 0.0373(15) 0.0239(13) 0.0022(11) 0.0035(10) 0.0135(11)
 C21 0.0308(14) 0.0327(14) 0.0268(13) 0.0066(11) 0.0068(11) 0.0161(12)
 C22 0.0293(14) 0.0295(14) 0.0292(14) 0.0059(11) 0.0097(11) 0.0108(11)
 C23 0.0229(13) 0.0276(13) 0.0249(12) 0.0015(10) 0.0073(10) 0.0095(10)
 C24 0.0186(12) 0.0335(14) 0.0309(14) 0.0060(11) 0.0027(10) 0.0077(11)
 C25 0.0217(13) 0.0476(17) 0.0395(16) 0.0095(13) 0.0072(12) 0.0116(12)
 C26 0.0319(15) 0.0353(16) 0.0513(19) -0.0029(14) 0.0105(14) 0.0034(13)
 C27 0.0204(12) 0.0289(13) 0.0316(14) 0.0056(11) 0.0071(10) 0.0073(10)
 C28 0.0277(15) 0.0498(19) 0.0469(19) -0.0111(15) 0.0037(13) 0.0085(14)
 C29 0.0294(14) 0.0434(17) 0.0440(17) 0.0152(14) 0.0169(13) 0.0146(13)
 S1 0.0207(15) 0.0344(10) 0.0330(10) -0.0076(7) 0.0047(8) 0.0071(8)
 O1 0.0088(19) 0.032(2) 0.0287(19) -0.0013(15) 0.0035(14) 0.0051(14)
 C30 0.031(6) 0.070(7) 0.055(6) -0.026(5) 0.006(5) 0.014(5)
 C31 0.023(3) 0.066(5) 0.061(5) -0.017(4) 0.009(3) 0.012(3)
 C32 0.023(3) 0.041(3) 0.039(3) 0.003(3) 0.005(2) 0.011(2)
 C33A 0.25(3) 0.28(3) 0.21(3) -0.12(3) -0.08(2) 0.17(3)
 C34A 0.25(3) 0.27(3) 0.22(3) -0.13(2) -0.10(2) 0.18(2)
 C35A 0.28(3) 0.26(3) 0.23(3) -0.15(3) -0.07(3) 0.17(2)
 C36A 0.28(3) 0.29(3) 0.24(3) -0.13(3) -0.07(3) 0.17(3)
 C37A 0.27(3) 0.28(3) 0.23(3) -0.14(3) -0.07(3) 0.18(3)
 C38A 0.25(3) 0.26(3) 0.20(3) -0.15(2) -0.09(2) 0.16(2)
 C39A 0.21(4) 0.24(4) 0.20(3) -0.15(2) -0.11(3) 0.11(3)
 C33 0.033(2) 0.041(3) 0.046(3) -0.011(2) 0.005(2) 0.0098(19)
 C34 0.043(3) 0.057(3) 0.042(3) -0.010(2) 0.014(2) 0.004(2)
 C35 0.064(3) 0.042(3) 0.031(2) 0.001(2) 0.015(2) -0.010(2)
 C36 0.089(4) 0.030(2) 0.040(3) 0.010(2) 0.020(3) 0.015(3)
 C37 0.075(4) 0.031(2) 0.036(2) 0.0015(19) 0.027(2) 0.018(2)
 C38 0.050(3) 0.030(2) 0.026(2) -0.0001(16) 0.0007(18) 0.0086(18)
 C39 0.093(5) 0.036(3) 0.036(3) 0.008(2) 0.010(3) 0.015(3)

_geom_special_details
;
 All esds (except the esd in the dihedral angle between two l.s. planes)
 are estimated using the full covariance matrix.  The cell esds are taken
 into account individually in the estimation of esds in distances, angles
 and torsion angles; correlations between esds in cell parameters are only
 used when they are defined by crystal symmetry.  An approximate (isotropic)
 treatment of cell esds is used for estimating esds involving l.s. planes.
;
loop_
  _geom_bond_atom_site_label_1
  _geom_bond_atom_site_label_2
  _geom_bond_distance
  _geom_bond_site_symmetry_2
  _geom_bond_publ_flag
 Mg1 Mg1 3.1906(17) 2_565 ?
 Mg1 N1 2.070(2) . ?
 Mg1 N2 2.075(2) . ?
 Mg1 S1 2.551(2) 2_565 ?
 Mg1 S1 2.553(2) . ?
 Mg1 O1 1.927(4) . ?
 N1 C2 1.333(3) . ?
 N1 C6 1.436(3) . ?
 N2 C4 1.334(3) . ?
 N2 C18 1.442(3) . ?
 C1 H1A 0.9800 . ?
 C1 H1B 0.9800 . ?
 C1 H1C 0.9800 . ?
 C1 C2 1.521(3) . ?
 C2 C3 1.402(4) . ?
 C3 H3 0.9500 . ?
 C3 C4 1.406(4) . ?
 C4 C5 1.513(4) . ?
 C5 H5A 0.9800 . ?
 C5 H5B 0.9800 . ?
 C5 H5C 0.9800 . ?
 C6 C7 1.416(4) . ?
 C6 C11 1.411(4) . ?
 C7 C8 1.388(4) . ?
 C7 C12 1.520(4) . ?
 C8 H8 0.9500 . ?
 C8 C9 1.386(4) . ?
 C9 H9 0.9500 . ?
 C9 C10 1.392(4) . ?
 C10 H10 0.9500 . ?
 C10 C11 1.390(4) . ?
 C11 C15 1.522(4) . ?
 C12 H12 1.0000 . ?
 C12 C13 1.536(4) . ?
 C12 C14 1.531(4) . ?
 C13 H13A 0.9800 . ?
 C13 H13B 0.9800 . ?
 C13 H13C 0.9800 . ?
 C14 H14A 0.9800 . ?
 C14 H14B 0.9800 . ?
 C14 H14C 0.9800 . ?
 C15 H15 1.0000 . ?
 C15 C16 1.532(4) . ?
 C15 C17 1.528(4) . ?
 C16 H16A 0.9800 . ?
 C16 H16B 0.9800 . ?
 C16 H16C 0.9800 . ?
 C17 H17A 0.9800 . ?
 C17 H17B 0.9800 . ?
 C17 H17C 0.9800 . ?
 C18 C19 1.414(4) . ?
 C18 C23 1.406(4) . ?
 C19 C20 1.395(4) . ?
 C19 C24 1.521(4) . ?
 C20 H20 0.9500 . ?
 C20 C21 1.380(4) . ?
 C21 H21 0.9500 . ?
 C21 C22 1.387(4) . ?
 C22 H22 0.9500 . ?
 C22 C23 1.397(4) . ?
 C23 C27 1.518(4) . ?
 C24 H24 1.0000 . ?
 C24 C25 1.531(4) . ?
 C24 C26 1.531(4) . ?
 C25 H25A 0.9800 . ?
 C25 H25B 0.9800 . ?
 C25 H25C 0.9800 . ?
 C26 H26A 0.9800 . ?
 C26 H26B 0.9800 . ?
 C26 H26C 0.9800 . ?
 C27 H27 1.0000 . ?
 C27 C28 1.526(4) . ?
 C27 C29 1.531(4) . ?
 C28 H28A 0.9800 . ?
 C28 H28B 0.9800 . ?
 C28 H28C 0.9800 . ?
 C29 H29A 0.9800 . ?
 C29 H29B 0.9800 . ?
 C29 H29C 0.9800 . ?
 S1 H1 1.21(7) . ?
 S1 O1 0.920(5) . ?
 S1 C30 0.548(10) . ?
 S1 C31 1.662(7) . ?
 O1 C30 1.419(11) . ?
 C30 H30A 0.9900 . ?
 C30 H30B 0.9900 . ?
 C30 C31 1.489(15) . ?
 C31 H31 0.9500 . ?
 C31 C32 1.283(9) . ?
 C32 H32A 0.9500 . ?
 C32 H32B 0.9500 . ?
 C33A D33A 0.9500 . ?
 C33A C34A 1.38(2) . ?
 C33A C38A 1.38(2) . ?
 C34A D34A 0.9500 . ?
 C34A C35A 1.38(2) . ?
 C35A D35A 0.9500 . ?
 C35A C36A 1.40(2) . ?
 C36A D36A 0.9500 . ?
 C36A C37A 1.39(2) . ?
 C37A D37A 0.9500 . ?
 C37A C38A 1.39(2) . ?
 C38A C39A 1.50(3) . ?
 C39A D39A 0.9800 . ?
 C39A D39B 0.9800 . ?
 C39A D39C 0.9800 . ?
 C33 D33 0.9500 . ?
 C33 C34 1.363(8) . ?
 C33 C38 1.397(7) . ?
 C34 D34 0.9500 . ?
 C34 C35 1.363(8) . ?
 C35 D35 0.9500 . ?
 C35 C36 1.380(8) . ?
 C36 D36 0.9500 . ?
 C36 C37 1.394(7) . ?
 C37 D37 0.9500 . ?
 C37 C38 1.376(7) . ?
 C38 C39 1.494(7) . ?
 C39 D39D 0.9800 . ?
 C39 D39E 0.9800 . ?
 C39 D39F 0.9800 . ?

loop_
  _geom_angle_atom_site_label_1
  _geom_angle_atom_site_label_2
  _geom_angle_atom_site_label_3
  _geom_angle
  _geom_angle_site_symmetry_1
  _geom_angle_site_symmetry_3
  _geom_angle_publ_flag
 N1 Mg1 Mg1 132.61(8) . 2_565 ?
 N1 Mg1 N2 92.47(9) . . ?
 N1 Mg1 S1 116.62(8) . 2_565 ?
 N1 Mg1 S1 113.47(8) . . ?
 N2 Mg1 Mg1 134.77(8) . 2_565 ?
 N2 Mg1 S1 118.08(9) . 2_565 ?
 N2 Mg1 S1 114.19(8) . . ?
 S1 Mg1 Mg1 51.29(6) . 2_565 ?
 S1 Mg1 Mg1 51.34(6) 2_565 2_565 ?
 S1 Mg1 S1 102.63(7) 2_565 . ?
 O1 Mg1 Mg1 33.84(13) . 2_565 ?
 O1 Mg1 N1 122.56(14) . . ?
 O1 Mg1 N2 124.68(14) . . ?
 O1 Mg1 S1 85.18(13) . 2_565 ?
 O1 Mg1 S1 17.46(12) . . ?
 C2 N1 Mg1 119.91(17) . . ?
 C2 N1 C6 116.9(2) . . ?
 C6 N1 Mg1 123.05(16) . . ?
 C4 N2 Mg1 119.83(17) . . ?
 C4 N2 C18 116.7(2) . . ?
 C18 N2 Mg1 123.33(16) . . ?
 H1A C1 H1B 109.5 . . ?
 H1A C1 H1C 109.5 . . ?
 H1B C1 H1C 109.5 . . ?
 C2 C1 H1A 109.5 . . ?
 C2 C1 H1B 109.5 . . ?
 C2 C1 H1C 109.5 . . ?
 N1 C2 C1 120.9(2) . . ?
 N1 C2 C3 124.5(2) . . ?
 C3 C2 C1 114.6(2) . . ?
 C2 C3 H3 115.2 . . ?
 C2 C3 C4 129.6(2) . . ?
 C4 C3 H3 115.2 . . ?
 N2 C4 C3 124.3(2) . . ?
 N2 C4 C5 120.8(2) . . ?
 C3 C4 C5 114.9(2) . . ?
 C4 C5 H5A 109.5 . . ?
 C4 C5 H5B 109.5 . . ?
 C4 C5 H5C 109.5 . . ?
 H5A C5 H5B 109.5 . . ?
 H5A C5 H5C 109.5 . . ?
 H5B C5 H5C 109.5 . . ?
 C7 C6 N1 118.8(2) . . ?
 C11 C6 N1 120.9(2) . . ?
 C11 C6 C7 120.3(2) . . ?
 C6 C7 C12 120.7(2) . . ?
 C8 C7 C6 118.9(2) . . ?
 C8 C7 C12 120.3(2) . . ?
 C7 C8 H8 119.4 . . ?
 C9 C8 C7 121.3(3) . . ?
 C9 C8 H8 119.4 . . ?
 C8 C9 H9 120.2 . . ?
 C8 C9 C10 119.6(3) . . ?
 C10 C9 H9 120.2 . . ?
 C9 C10 H10 119.4 . . ?
 C11 C10 C9 121.2(3) . . ?
 C11 C10 H10 119.4 . . ?
 C6 C11 C15 122.1(2) . . ?
 C10 C11 C6 118.8(2) . . ?
 C10 C11 C15 119.2(2) . . ?
 C7 C12 H12 107.7 . . ?
 C7 C12 C13 110.5(2) . . ?
 C7 C12 C14 113.2(2) . . ?
 C13 C12 H12 107.7 . . ?
 C14 C12 H12 107.7 . . ?
 C14 C12 C13 109.7(2) . . ?
 C12 C13 H13A 109.5 . . ?
 C12 C13 H13B 109.5 . . ?
 C12 C13 H13C 109.5 . . ?
 H13A C13 H13B 109.5 . . ?
 H13A C13 H13C 109.5 . . ?
 H13B C13 H13C 109.5 . . ?
 C12 C14 H14A 109.5 . . ?
 C12 C14 H14B 109.5 . . ?
 C12 C14 H14C 109.5 . . ?
 H14A C14 H14B 109.5 . . ?
 H14A C14 H14C 109.5 . . ?
 H14B C14 H14C 109.5 . . ?
 C11 C15 H15 108.1 . . ?
 C11 C15 C16 112.5(2) . . ?
 C11 C15 C17 110.2(2) . . ?
 C16 C15 H15 108.1 . . ?
 C17 C15 H15 108.1 . . ?
 C17 C15 C16 109.9(2) . . ?
 C15 C16 H16A 109.5 . . ?
 C15 C16 H16B 109.5 . . ?
 C15 C16 H16C 109.5 . . ?
 H16A C16 H16B 109.5 . . ?
 H16A C16 H16C 109.5 . . ?
 H16B C16 H16C 109.5 . . ?
 C15 C17 H17A 109.5 . . ?
 C15 C17 H17B 109.5 . . ?
 C15 C17 H17C 109.5 . . ?
 H17A C17 H17B 109.5 . . ?
 H17A C17 H17C 109.5 . . ?
 H17B C17 H17C 109.5 . . ?
 C19 C18 N2 118.2(2) . . ?
 C23 C18 N2 121.0(2) . . ?
 C23 C18 C19 120.7(2) . . ?
 C18 C19 C24 121.0(2) . . ?
 C20 C19 C18 118.6(2) . . ?
 C20 C19 C24 120.3(2) . . ?
 C19 C20 H20 119.4 . . ?
 C21 C20 C19 121.2(2) . . ?
 C21 C20 H20 119.4 . . ?
 C20 C21 H21 120.1 . . ?
 C20 C21 C22 119.7(2) . . ?
 C22 C21 H21 120.1 . . ?
 C21 C22 H22 119.3 . . ?
 C21 C22 C23 121.4(3) . . ?
 C23 C22 H22 119.3 . . ?
 C18 C23 C27 122.3(2) . . ?
 C22 C23 C18 118.3(2) . . ?
 C22 C23 C27 119.4(2) . . ?
 C19 C24 H24 107.5 . . ?
 C19 C24 C25 113.5(2) . . ?
 C19 C24 C26 110.8(2) . . ?
 C25 C24 H24 107.5 . . ?
 C26 C24 H24 107.5 . . ?
 C26 C24 C25 109.7(2) . . ?
 C24 C25 H25A 109.5 . . ?
 C24 C25 H25B 109.5 . . ?
 C24 C25 H25C 109.5 . . ?
 H25A C25 H25B 109.5 . . ?
 H25A C25 H25C 109.5 . . ?
 H25B C25 H25C 109.5 . . ?
 C24 C26 H26A 109.5 . . ?
 C24 C26 H26B 109.5 . . ?
 C24 C26 H26C 109.5 . . ?
 H26A C26 H26B 109.5 . . ?
 H26A C26 H26C 109.5 . . ?
 H26B C26 H26C 109.5 . . ?
 C23 C27 H27 108.1 . . ?
 C23 C27 C28 110.0(2) . . ?
 C23 C27 C29 112.6(2) . . ?
 C28 C27 H27 108.1 . . ?
 C28 C27 C29 109.8(3) . . ?
 C29 C27 H27 108.1 . . ?
 C27 C28 H28A 109.5 . . ?
 C27 C28 H28B 109.5 . . ?
 C27 C28 H28C 109.5 . . ?
 H28A C28 H28B 109.5 . . ?
 H28A C28 H28C 109.5 . . ?
 H28B C28 H28C 109.5 . . ?
 C27 C29 H29A 109.5 . . ?
 C27 C29 H29B 109.5 . . ?
 C27 C29 H29C 109.5 . . ?
 H29A C29 H29B 109.5 . . ?
 H29A C29 H29C 109.5 . . ?
 H29B C29 H29C 109.5 . . ?
 Mg1 S1 Mg1 77.37(7) 2_565 . ?
 Mg1 S1 H1 98(3) . . ?
 Mg1 S1 H1 103(3) 2_565 . ?
 O1 S1 Mg1 38.4(2) . 2_565 ?
 O1 S1 Mg1 38.9(2) . . ?
 O1 S1 H1 102(3) . . ?
 O1 S1 C31 147.7(4) . . ?
 C30 S1 Mg1 110.8(15) . . ?
 C30 S1 Mg1 171.0(16) . 2_565 ?
 C30 S1 H1 73(4) . . ?
 C30 S1 O1 149.4(16) . . ?
 C30 S1 C31 62.3(15) . . ?
 C31 S1 Mg1 172.9(3) . . ?
 C31 S1 Mg1 109.4(3) . 2_565 ?
 C31 S1 H1 78(3) . . ?
 S1 O1 Mg1 123.6(3) . . ?
 S1 O1 C30 11.3(6) . . ?
 C30 O1 Mg1 112.4(6) . . ?
 S1 C30 O1 19.2(11) . . ?
 S1 C30 H30A 114.2 . . ?
 S1 C30 H30B 120.0 . . ?
 S1 C30 C31 98.7(16) . . ?
 O1 C30 H30A 107.9 . . ?
 O1 C30 H30B 107.9 . . ?
 O1 C30 C31 117.7(8) . . ?
 H30A C30 H30B 107.2 . . ?
 C31 C30 H30A 107.9 . . ?
 C31 C30 H30B 107.9 . . ?
 S1 C31 H31 134.3 . . ?
 C30 C31 S1 19.0(4) . . ?
 C30 C31 H31 115.3 . . ?
 C32 C31 S1 110.5(5) . . ?
 C32 C31 C30 129.5(7) . . ?
 C32 C31 H31 115.3 . . ?
 C31 C32 H32A 120.0 . . ?
 C31 C32 H32B 120.0 . . ?
 H32A C32 H32B 120.0 . . ?
 C34A C33A D33A 119.5 . . ?
 C34A C33A C38A 121(2) . . ?
 C38A C33A D33A 119.5 . . ?
 C33A C34A D34A 119.6 . . ?
 C33A C34A C35A 121(2) . . ?
 C35A C34A D34A 119.6 . . ?
 C34A C35A D35A 120.3 . . ?
 C34A C35A C36A 119(2) . . ?
 C36A C35A D35A 120.3 . . ?
 C35A C36A D36A 120.8 . . ?
 C37A C36A C35A 118(2) . . ?
 C37A C36A D36A 120.8 . . ?
 C36A C37A D37A 118.9 . . ?
 C38A C37A C36A 122(3) . . ?
 C38A C37A D37A 118.9 . . ?
 C33A C38A C37A 118(2) . . ?
 C33A C38A C39A 120(2) . . ?
 C37A C38A C39A 123(3) . . ?
 C38A C39A D39A 109.5 . . ?
 C38A C39A D39B 109.5 . . ?
 C38A C39A D39C 109.5 . . ?
 D39A C39A D39B 109.5 . . ?
 D39A C39A D39C 109.5 . . ?
 D39B C39A D39C 109.5 . . ?
 C34 C33 D33 119.6 . . ?
 C34 C33 C38 120.9(5) . . ?
 C38 C33 D33 119.6 . . ?
 C33 C34 D34 119.4 . . ?
 C35 C34 C33 121.3(5) . . ?
 C35 C34 D34 119.4 . . ?
 C34 C35 D35 120.4 . . ?
 C34 C35 C36 119.1(5) . . ?
 C36 C35 D35 120.4 . . ?
 C35 C36 D36 120.0 . . ?
 C35 C36 C37 119.9(5) . . ?
 C37 C36 D36 120.0 . . ?
 C36 C37 D37 119.6 . . ?
 C38 C37 C36 120.9(5) . . ?
 C38 C37 D37 119.6 . . ?
 C33 C38 C39 121.5(4) . . ?
 C37 C38 C33 117.9(4) . . ?
 C37 C38 C39 120.6(4) . . ?
 C38 C39 D39D 109.5 . . ?
 C38 C39 D39E 109.5 . . ?
 C38 C39 D39F 109.5 . . ?
 D39D C39 D39E 109.5 . . ?
 D39D C39 D39F 109.5 . . ?
 D39E C39 D39F 109.5 . . ?

loop_
  _geom_torsion_atom_site_label_1
  _geom_torsion_atom_site_label_2
  _geom_torsion_atom_site_label_3
  _geom_torsion_atom_site_label_4
  _geom_torsion
  _geom_torsion_site_symmetry_1
  _geom_torsion_site_symmetry_2
  _geom_torsion_site_symmetry_3
  _geom_torsion_site_symmetry_4
  _geom_torsion_publ_flag
 Mg1 N1 C2 C1 -167.69(19) . . . . ?
 Mg1 N1 C2 C3 13.3(3) . . . . ?
 Mg1 N1 C6 C7 -87.6(3) . . . . ?
 Mg1 N1 C6 C11 92.5(3) . . . . ?
 Mg1 N2 C4 C3 -13.7(3) . . . . ?
 Mg1 N2 C4 C5 167.35(18) . . . . ?
 Mg1 N2 C18 C19 87.2(3) . . . . ?
 Mg1 N2 C18 C23 -92.9(3) . . . . ?
 Mg1 S1 O1 Mg1 177.5(6) 2_565 . . . ?
 Mg1 S1 O1 C30 10(4) . . . . ?
 Mg1 S1 O1 C30 -172(3) 2_565 . . . ?
 Mg1 S1 C30 O1 -7(2) . . . . ?
 Mg1 S1 C30 C31 -178.1(4) . . . . ?
 Mg1 S1 C31 C30 176.2(19) 2_565 . . . ?
 Mg1 S1 C31 C32 -3.7(7) 2_565 . . . ?
 Mg1 O1 C30 S1 171(3) . . . . ?
 Mg1 O1 C30 C31 -179.4(8) . . . . ?
 N1 C2 C3 C4 13.5(4) . . . . ?
 N1 C6 C7 C8 -179.5(2) . . . . ?
 N1 C6 C7 C12 -3.2(4) . . . . ?
 N1 C6 C11 C10 179.9(2) . . . . ?
 N1 C6 C11 C15 0.2(4) . . . . ?
 N2 C18 C19 C20 179.4(2) . . . . ?
 N2 C18 C19 C24 2.2(4) . . . . ?
 N2 C18 C23 C22 180.0(2) . . . . ?
 N2 C18 C23 C27 0.0(4) . . . . ?
 C1 C2 C3 C4 -165.5(3) . . . . ?
 C2 N1 C6 C7 96.1(3) . . . . ?
 C2 N1 C6 C11 -83.9(3) . . . . ?
 C2 C3 C4 N2 -13.2(4) . . . . ?
 C2 C3 C4 C5 165.8(3) . . . . ?
 C4 N2 C18 C19 -96.5(3) . . . . ?
 C4 N2 C18 C23 83.4(3) . . . . ?
 C6 N1 C2 C1 8.8(3) . . . . ?
 C6 N1 C2 C3 -170.2(2) . . . . ?
 C6 C7 C8 C9 -0.1(4) . . . . ?
 C6 C7 C12 C13 -88.9(3) . . . . ?
 C6 C7 C12 C14 147.6(3) . . . . ?
 C6 C11 C15 C16 129.0(3) . . . . ?
 C6 C11 C15 C17 -108.0(3) . . . . ?
 C7 C6 C11 C10 -0.1(4) . . . . ?
 C7 C6 C11 C15 -179.8(2) . . . . ?
 C7 C8 C9 C10 -0.7(4) . . . . ?
 C8 C7 C12 C13 87.3(3) . . . . ?
 C8 C7 C12 C14 -36.2(4) . . . . ?
 C8 C9 C10 C11 1.2(4) . . . . ?
 C9 C10 C11 C6 -0.8(4) . . . . ?
 C9 C10 C11 C15 178.9(2) . . . . ?
 C10 C11 C15 C16 -50.7(3) . . . . ?
 C10 C11 C15 C17 72.3(3) . . . . ?
 C11 C6 C7 C8 0.5(4) . . . . ?
 C11 C6 C7 C12 176.8(2) . . . . ?
 C12 C7 C8 C9 -176.4(3) . . . . ?
 C18 N2 C4 C3 169.8(2) . . . . ?
 C18 N2 C4 C5 -9.1(3) . . . . ?
 C18 C19 C20 C21 0.4(4) . . . . ?
 C18 C19 C24 C25 -147.7(3) . . . . ?
 C18 C19 C24 C26 88.4(3) . . . . ?
 C18 C23 C27 C28 106.2(3) . . . . ?
 C18 C23 C27 C29 -131.0(3) . . . . ?
 C19 C18 C23 C22 -0.2(4) . . . . ?
 C19 C18 C23 C27 179.8(2) . . . . ?
 C19 C20 C21 C22 0.2(4) . . . . ?
 C20 C19 C24 C25 35.2(4) . . . . ?
 C20 C19 C24 C26 -88.7(3) . . . . ?
 C20 C21 C22 C23 -0.9(4) . . . . ?
 C21 C22 C23 C18 0.8(4) . . . . ?
 C21 C22 C23 C27 -179.1(2) . . . . ?
 C22 C23 C27 C28 -73.9(3) . . . . ?
 C22 C23 C27 C29 49.0(3) . . . . ?
 C23 C18 C19 C20 -0.5(4) . . . . ?
 C23 C18 C19 C24 -177.7(2) . . . . ?
 C24 C19 C20 C21 177.6(2) . . . . ?
 S1 O1 C30 C31 10(3) . . . . ?
 S1 C30 C31 C32 0(2) . . . . ?
 O1 S1 C30 C31 -171(2) . . . . ?
 O1 S1 C31 C30 172(2) . . . . ?
 O1 S1 C31 C32 -8.3(12) . . . . ?
 O1 C30 C31 S1 -3.3(9) . . . . ?
 O1 C30 C31 C32 -3.1(18) . . . . ?
 C30 S1 O1 Mg1 -10(4) . . . . ?
 C30 S1 C31 C32 -180(2) . . . . ?
 C31 S1 O1 Mg1 -175.5(6) . . . . ?
 C31 S1 O1 C30 -165(4) . . . . ?
 C31 S1 C30 O1 171(2) . . . . ?
 C33A C34A C35A C36A -3(4) . . . . ?
 C34A C33A C38A C37A -3(6) . . . . ?
 C34A C33A C38A C39A 178(3) . . . . ?
 C34A C35A C36A C37A 7(6) . . . . ?
 C35A C36A C37A C38A -9(8) . . . . ?
 C36A C37A C38A C33A 7(8) . . . . ?
 C36A C37A C38A C39A -174(5) . . . . ?
 C38A C33A C34A C35A 1(3) . . . . ?
 C33 C34 C35 C36 -3.1(9) . . . . ?
 C34 C33 C38 C37 -0.2(8) . . . . ?
 C34 C33 C38 C39 179.7(5) . . . . ?
 C34 C35 C36 C37 1.2(10) . . . . ?
 C35 C36 C37 C38 1.1(10) . . . . ?
 C36 C37 C38 C33 -1.6(9) . . . . ?
 C36 C37 C38 C39 178.5(6) . . . . ?
 C38 C33 C34 C35 2.6(8) . . . . ?

_shelx_res_file
;
TITL 14 in P-1 #2
    14.res
    created by SHELXL-2018/3 at 23:26:57 on 12-Aug-2025
CELL 1.54184 9.086947 13.938529 14.055377 93.2838 103.7939 103.7615
ZERR 1 0.000128 0.00025 0.000243 0.0015 0.0013 0.0014
LATT 1
SFAC C H D Mg N O S
UNIT 75 88 16 2 4 1 1
DFIX 1.51 C39A C38A
DANG 2.52 C39A C37A C39A C33A
DFIX 1.39 C38A C37A C38A C33A C36A C35A
DANG 2.42 C38A C36A
DANG 2.41 C38A C34A
DFIX 1.38 C37A C36A C35A C34A C34A C33A
DANG 2.39 C37A C35A
DANG 2.4 C36A C34A C35A C33A
SADI C38A C37A C37A C36A C36A C35A C35A C34A C34A C33A C33A C38A
SADI 0.04 C38A C34A C38A C36A C33A C35A C37A C33A C36A C34A C37A C35A
SADI 0.04 C39A C33A C39A C37A
FLAT C33A > C39A
SIMU 0.02 0.04 2 C33A > C39A
RIGU 0.002 0.002 C33A > C39A

L.S. 16
PLAN  10
SIZE 0.05 0.07 0.09
TEMP -173.15(10)
CONF
FREE Mg1 C30
BOND
MORE -1
BOND $H
fmap 2
acta
OMIT -7 7 8
OMIT -6 6 7
OMIT -6 7 8
OMIT -3 5 2
OMIT -3 10 7
OMIT -1 4 6
OMIT -1 9 7
OMIT 0 -1 2
OMIT 0 1 -3
OMIT 0 1 -1
OMIT 1 3 -1
OMIT 3 -4 4
OMIT 4 -1 2
OMIT 4 7 6
TWST 1
REM <olex2.extras>
REM <HklSrc "%.\\14.hkl">
REM </olex2.extras>

WGHT    0.117500    0.522700
BASF   0.24492   0.07929
FVAR       4.58111   0.72216
MG1   4    0.018971    0.583980    0.087329    11.00000    0.02288    0.02284 =
         0.02391    0.00201    0.00691    0.00726
N1    5    0.046508    0.736101    0.092991    11.00000    0.01730    0.02330 =
         0.02633    0.00267    0.00642    0.00573
N2    5    0.042913    0.587100    0.238138    11.00000    0.01819    0.02419 =
         0.02441    0.00408    0.00578    0.00738
C1    1   -0.006989    0.890591    0.157158    11.00000    0.03100    0.02445 =
         0.03293    0.00301    0.01229    0.01096
AFIX 137
H1A   2    0.071520    0.926069    0.125491    11.00000   -1.50000
H1B   2    0.011901    0.923947    0.223880    11.00000   -1.50000
H1C   2   -0.112104    0.890449    0.118352    11.00000   -1.50000
AFIX   0
C2    1    0.004982    0.784001    0.162980    11.00000    0.01755    0.02269 =
         0.02830    0.00173    0.00457    0.00591
C3    1   -0.028417    0.743546    0.246902    11.00000    0.02165    0.02793 =
         0.02779    0.00132    0.00808    0.00906
AFIX  43
H3    2   -0.078637    0.779675    0.282558    11.00000   -1.20000
AFIX   0
C4    1    0.001422    0.657442    0.286067    11.00000    0.01669    0.02708 =
         0.02384    0.00037    0.00482    0.00459
C5    1   -0.014143    0.649599    0.390327    11.00000    0.02950    0.03078 =
         0.02584    0.00310    0.00968    0.01156
AFIX 137
H5A   2   -0.114842    0.603423    0.388728    11.00000   -1.50000
H5B   2   -0.009342    0.715355    0.421559    11.00000   -1.50000
H5C   2    0.071672    0.624938    0.428224    11.00000   -1.50000
AFIX   0
C6    1    0.100820    0.793768    0.020803    11.00000    0.02110    0.01977 =
         0.02712    0.00071    0.00714    0.00464
C7    1    0.264302    0.832283    0.034608    11.00000    0.02130    0.02262 =
         0.03235    0.00043    0.00836    0.00452
C8    1    0.316927    0.888765   -0.034684    11.00000    0.02364    0.02434 =
         0.03824    0.00241    0.01133    0.00348
AFIX  43
H8    2    0.426455    0.914994   -0.025875    11.00000   -1.20000
AFIX   0
C9    1    0.212687    0.907607   -0.116465    11.00000    0.03467    0.02445 =
         0.03708    0.00721    0.01842    0.00662
AFIX  43
H9    2    0.250579    0.947013   -0.162809    11.00000   -1.20000
AFIX   0
C10   1    0.052202    0.868459   -0.130281    11.00000    0.02989    0.02649 =
         0.03093    0.00520    0.00933    0.01058
AFIX  43
H10   2   -0.018831    0.880488   -0.187043    11.00000   -1.20000
AFIX   0
C11   1   -0.006119    0.812060   -0.062544    11.00000    0.02247    0.02247 =
         0.02883    0.00107    0.00806    0.00682
C12   1    0.380137    0.817641    0.126771    11.00000    0.01952    0.03103 =
         0.03820    0.00597    0.00695    0.00323
AFIX  13
H12   2    0.331199    0.754470    0.150328    11.00000   -1.20000
AFIX   0
C13   1    0.411176    0.902951    0.209135    11.00000    0.02801    0.05439 =
         0.03940   -0.00457    0.00218    0.00734
AFIX 137
H13A  2    0.489309    0.893912    0.267001    11.00000   -1.50000
H13B  2    0.313338    0.902783    0.227108    11.00000   -1.50000
H13C  2    0.450677    0.966570    0.185829    11.00000   -1.50000
AFIX   0
C14   1    0.535872    0.808236    0.108418    11.00000    0.02315    0.03779 =
         0.05385    0.00948    0.01085    0.00912
AFIX 137
H14A  2    0.591182    0.871524    0.091239    11.00000   -1.50000
H14B  2    0.515315    0.755600    0.054008    11.00000   -1.50000
H14C  2    0.600786    0.791566    0.168260    11.00000   -1.50000
AFIX   0
C15   1   -0.182759    0.772476   -0.080139    11.00000    0.02119    0.02977 =
         0.02869    0.00426    0.00633    0.00742
AFIX  13
H15   2   -0.203638    0.744883   -0.019126    11.00000   -1.20000
AFIX   0
C16   1   -0.269627    0.853748   -0.101170    11.00000    0.02911    0.04018 =
         0.04408    0.01296    0.01340    0.01653
AFIX 137
H16A  2   -0.259472    0.877285   -0.164259    11.00000   -1.50000
H16B  2   -0.224145    0.909374   -0.048233    11.00000   -1.50000
H16C  2   -0.380841    0.826581   -0.104474    11.00000   -1.50000
AFIX   0
C17   1   -0.246458    0.688039   -0.165232    11.00000    0.02860    0.04453 =
         0.05161   -0.01276    0.00661    0.00646
AFIX 137
H17A  2   -0.357000    0.656856   -0.169794    11.00000   -1.50000
H17B  2   -0.185994    0.638334   -0.153323    11.00000   -1.50000
H17C  2   -0.237232    0.714775   -0.227151    11.00000   -1.50000
AFIX   0
C18   1    0.094502    0.512774    0.294962    11.00000    0.02410    0.02558 =
         0.02127    0.00277    0.00598    0.01111
C19   1    0.257509    0.525935    0.333639    11.00000    0.02292    0.02882 =
         0.02392    0.00025    0.00575    0.00822
C20   1    0.308324    0.454877    0.389515    11.00000    0.02434    0.03727 =
         0.02392    0.00217    0.00347    0.01354
AFIX  43
H20   2    0.417541    0.463124    0.416298    11.00000   -1.20000
AFIX   0
C21   1    0.202888    0.372801    0.406620    11.00000    0.03084    0.03269 =
         0.02677    0.00664    0.00675    0.01615
AFIX  43
H21   2    0.239499    0.325233    0.445061    11.00000   -1.20000
AFIX   0
C22   1    0.043240    0.360023    0.367469    11.00000    0.02934    0.02951 =
         0.02923    0.00592    0.00971    0.01077
AFIX  43
H22   2   -0.028624    0.302865    0.378737    11.00000   -1.20000
AFIX   0
C23   1   -0.014075    0.429445    0.311819    11.00000    0.02288    0.02757 =
         0.02494    0.00150    0.00732    0.00948
C24   1    0.375446    0.617864    0.319009    11.00000    0.01863    0.03354 =
         0.03094    0.00595    0.00273    0.00774
AFIX  13
H24   2    0.327691    0.641156    0.255767    11.00000   -1.20000
AFIX   0
C25   1    0.530930    0.598149    0.310757    11.00000    0.02173    0.04763 =
         0.03951    0.00946    0.00723    0.01155
AFIX 137
H25A  2    0.587602    0.584130    0.374789    11.00000   -1.50000
H25B  2    0.594755    0.656873    0.291003    11.00000   -1.50000
H25C  2    0.509948    0.540827    0.261196    11.00000   -1.50000
AFIX   0
C26   1    0.406825    0.702064    0.401987    11.00000    0.03195    0.03528 =
         0.05127   -0.00289    0.01053    0.00337
AFIX 137
H26A  2    0.308982    0.720300    0.401582    11.00000   -1.50000
H26B  2    0.484486    0.760001    0.391855    11.00000   -1.50000
H26C  2    0.447092    0.679785    0.465634    11.00000   -1.50000
AFIX   0
C27   1   -0.189990    0.412862    0.271818    11.00000    0.02036    0.02893 =
         0.03160    0.00558    0.00706    0.00733
AFIX  13
H27   2   -0.209840    0.475558    0.246781    11.00000   -1.20000
AFIX   0
C28   1   -0.252401    0.329988    0.185475    11.00000    0.02773    0.04978 =
         0.04694   -0.01109    0.00371    0.00851
AFIX 137
H28A  2   -0.189743    0.343701    0.137546    11.00000   -1.50000
H28B  2   -0.362161    0.326755    0.153659    11.00000   -1.50000
H28C  2   -0.245382    0.266282    0.209764    11.00000   -1.50000
AFIX   0
C29   1   -0.279059    0.388063    0.350711    11.00000    0.02942    0.04339 =
         0.04399    0.01523    0.01695    0.01461
AFIX 137
H29A  2   -0.269977    0.323335    0.371510    11.00000   -1.50000
H29B  2   -0.389925    0.385517    0.323441    11.00000   -1.50000
H29C  2   -0.234298    0.439460    0.407693    11.00000   -1.50000
AFIX   0
PART 1
S1    7    0.232524    0.526141    0.028866    10.50000    0.02068    0.03442 =
         0.03295   -0.00763    0.00472    0.00711
H1    2    0.268611    0.593374   -0.018864    10.50000   -1.20000
PART -1
O1    6    0.125182    0.514683    0.014544    10.50000    0.00876    0.03192 =
         0.02870   -0.00126    0.00351    0.00514
C30   1    0.290892    0.548732    0.049175    10.50000    0.03053    0.07001 =
         0.05527   -0.02576    0.00590    0.01382
AFIX  23
H30A  2    0.320466    0.539444    0.119864    10.50000   -1.20000
H30B  2    0.320887    0.621162    0.045072    10.50000   -1.20000
AFIX   0
C31   1    0.386640    0.501626   -0.001835    10.50000    0.02309    0.06633 =
         0.06080   -0.01704    0.00889    0.01171
AFIX  43
H31   2    0.496922    0.528619    0.021153    10.50000   -1.20000
AFIX   0
C32   1    0.342014    0.429942   -0.072267    10.50000    0.02251    0.04091 =
         0.03930    0.00285    0.00459    0.01083
AFIX  93
H32A  2    0.233388    0.399246   -0.099043    10.50000   -1.20000
H32B  2    0.417589    0.407545   -0.097655    10.50000   -1.20000
AFIX   0

PART 23
C33A  1    0.712094    1.033053    0.551117   -21.00000    0.24662    0.28146 =
         0.21019   -0.11921   -0.08408    0.17109
AFIX  43
D33A  3    0.664950    1.081591    0.572000   -21.00000   -1.20000
AFIX   0
C34A  1    0.745357    0.962425    0.611752   -21.00000    0.24844    0.26787 =
         0.21683   -0.12972   -0.10121    0.17809
AFIX  43
D34A  3    0.718991    0.962136    0.673220   -21.00000   -1.20000
AFIX   0
C35A  1    0.816577    0.892082    0.584155   -21.00000    0.28245    0.26001 =
         0.23070   -0.14609   -0.07436    0.17126
AFIX  43
D35A  3    0.843758    0.845693    0.627675   -21.00000   -1.20000
AFIX   0
C36A  1    0.848234    0.889783    0.491757   -21.00000    0.27788    0.28754 =
         0.23502   -0.12822   -0.07054    0.17492
AFIX  43
D36A  3    0.886862    0.837878    0.468447   -21.00000   -1.20000
AFIX   0
C37A  1    0.821952    0.965113    0.434736   -21.00000    0.27164    0.28408 =
         0.22858   -0.13577   -0.07284    0.18187
AFIX  43
D37A  3    0.856944    0.969428    0.376218   -21.00000   -1.20000
AFIX   0
C38A  1    0.746354    1.034316    0.460246   -21.00000    0.25213    0.26181 =
         0.19564   -0.15310   -0.09342    0.15843
C39A  1    0.703380    1.109636    0.394431   -21.00000    0.20704    0.23861 =
         0.20478   -0.14625   -0.10859    0.10942
AFIX  33
D39A  3    0.735489    1.100473    0.333454   -21.00000   -1.50000
D39B  3    0.589619    1.100961    0.378470   -21.00000   -1.50000
D39C  3    0.756920    1.176742    0.428315   -21.00000   -1.50000
AFIX   0

PART 1
C33   1    0.794870    0.922778    0.455137    21.00000    0.03253    0.04123 =
         0.04583   -0.01134    0.00451    0.00977
AFIX  43
D33   3    0.814568    0.858825    0.454223    21.00000   -1.20000
AFIX   0
C34   1    0.822053    0.979754    0.382346    21.00000    0.04273    0.05717 =
         0.04187   -0.00979    0.01408    0.00353
AFIX  43
D34   3    0.856287    0.953679    0.330000    21.00000   -1.20000
AFIX   0
C35   1    0.801071    1.073400    0.383209    21.00000    0.06435    0.04171 =
         0.03090    0.00083    0.01487   -0.01019
AFIX  43
D35   3    0.825284    1.113515    0.333784    21.00000   -1.20000
AFIX   0
C36   1    0.744198    1.109181    0.456811    21.00000    0.08934    0.02994 =
         0.04017    0.00958    0.02043    0.01471
AFIX  43
D36   3    0.727081    1.173823    0.457587    21.00000   -1.20000
AFIX   0
C37   1    0.711890    1.050355    0.530029    21.00000    0.07540    0.03076 =
         0.03557    0.00154    0.02666    0.01823
AFIX  43
D37   3    0.671023    1.074897    0.579860    21.00000   -1.20000
AFIX   0
C38   1    0.738425    0.957225    0.531050    21.00000    0.04980    0.02977 =
         0.02572   -0.00005    0.00070    0.00856
C39   1    0.707190    0.895456    0.611038    21.00000    0.09321    0.03560 =
         0.03566    0.00783    0.01040    0.01519
AFIX  33
D39D  3    0.732515    0.831883    0.600023    21.00000   -1.50000
D39E  3    0.772373    0.930875    0.675074    21.00000   -1.50000
D39F  3    0.596197    0.883097    0.610480    21.00000   -1.50000
AFIX   0
HKLF 5


REM  14 in P-1 #2
REM wR2 = 0.2193, GooF = S = 1.034, Restrained GooF = 1.031 for all data
REM R1 = 0.0705 for 15486 Fo > 4sig(Fo) and 0.0915 for all 20850 data
REM 476 parameters refined using 136 restraints

END

WGHT      0.1181      0.5171

REM Highest difference peak  0.435,  deepest hole -0.329,  1-sigma level  0.067
Q1    1   0.0234  0.6380  0.0418  11.00000  0.05    0.44
Q2    1  -0.0057  0.8370  0.1570  11.00000  0.05    0.34
Q3    1   0.6215  0.8268  0.5777  11.00000  0.05    0.33
Q4    1  -0.0203  0.7964  0.3014  11.00000  0.05    0.32
Q5    1   0.8235  0.8630  0.4878  11.00000  0.05    0.30
Q6    1   0.1119  0.4531 -0.0232  11.00000  0.05    0.28
Q7    1  -0.0058  0.9207  0.1032  11.00000  0.05    0.26
Q8    1   0.0185  0.6641  0.1350  11.00000  0.05    0.26
Q9    1   0.0780  0.9760  0.1821  11.00000  0.05    0.26
Q10   1   0.2475  0.4752  0.0870  11.00000  0.05    0.25
;
_shelx_res_checksum                21846
_shelx_hkl_file
;
   0   0   1 54127.1 82.0298  -3
   0   0   1 54127.1 82.0298  -2
   0   0   1 54127.1 82.0298   1
   0   0   2 12378.6 79.3029  -3
   0   0   2 12378.6 79.3029   1
   0   0   3 27360.6 137.493  -3
   0   0   3 27360.6 137.493   1
   0   0  -4 55711.0 204.385  -3
   0   0  -4 55711.0 204.385   1
   0   0   5 474.659 81.4672  -3
   0   0   5 474.659 81.4672   1
   0   0  -6 6897.38 60.5415  -3
   0   0  -6 6897.38 60.5415   1
   0   0   7 1150.19 49.8358  -3
   0   0   7 1150.19 49.8358   1
   0   0   8 859.561 43.7791  -3
   0   0   8 859.561 43.7791   1
   0   0  -9 676.079 38.2232  -3
   0   0  -9 676.079 38.2232   1
   0   0 -10 3928.53 54.3215  -3
   0   0 -10 3928.53 54.3215   1
   0   0  11 251.772 190.634   1
   0   0  11 446.092 45.4491  -3
   0   0  11 446.092 45.4491   1
   0   0  12 166.861 144.251   1
   0   0 -12 184.866 63.5212  -3
   0   0 -12 184.866 63.5212   1
   0   0  13 3504.81 77.6404   1
   0   0 -13 4076.76 142.319  -3
   0   0 -13 4076.76 142.319   1
   0   0  14 4802.24 73.9815   1
   0   0  15 293.760 40.3834   1
   0   0  16 1345.46 40.8609   1
   0   0 -17 551.980 44.5549   1
   0   1 -17 408.715 35.7997   1
   0  -1  16 31.8121 53.0789   1
   0   1 -15-7.86366 84.8496   1
   0  -1  15-18.4822 122.935  -3
   0  -1  15-18.4822 122.935   1
   0  -1  14 1762.04 77.8086   1
   0  -1  14 1959.64 113.601  -3
   0  -1  14 1959.64 113.601   1
   0  -1  13 3311.26 92.7403   1
   0   1 -13 3549.25 65.5599  -3
   0   1 -13 3549.25 65.5599   1
   0  -1  12 4311.09 202.254   1
   0   1 -12 4938.05 81.1329  -3
   0   1 -12 4938.05 81.1329   1
   0  -1  11 210.520 59.0665   1
   0  -1  11 371.797 62.8767  -3
   0  -1  11 371.797 62.8767   1
   0  -1  10 8895.44 64.4418  -3
   0  -1  10 8895.44 64.4418   1
   0  -1   9 581.306 37.3169  -3
   0  -1   9 581.306 37.3169   1
   0  -1   8 1065.53 41.2793  -3
   0  -1   8 1065.53 41.2793   1
   0  -1   7 1331.83 48.0895  -3
   0  -1   7 1331.83 48.0895   1
   0  -1   6 5051.00 113.888  -3
   0  -1   6 5051.00 113.888   1
   0  -1   5 4652.30 100.979  -3
   0  -1   5 4652.30 100.979   1
   0  -1   4 17750.7 122.651  -3
   0  -1   4 17750.7 122.651   1
   0   1  -3 38303.2 161.472  -3
   0   1  -3 38303.2 161.472   1
   0   1  -2 10195.4 81.4014  -3
   0   1  -2 10195.4 81.4014   1
   0   1  -1 9487.88 67.5872  -2
   0   1  -1 9487.88 67.5872   1
   0  -1   1 12272.0 84.6047  -3
   0  -1   1 12272.0 84.6047  -2
   0  -1   1 12272.0 84.6047   1
   0  -1   0 36257.4 69.3634   1
   0   1   1 9755.83 38.1856   1
   0   1   2 75651.2 174.997   1
   0  -1  -2 85428.4 292.313  -3
   0  -1  -2 85428.4 292.313   1
   0   1   3 220168. 369.623   1
   0  -1  -3 258357. 556.893  -3
   0  -1  -3 258357. 556.893   1
   0   1   4 106.386 77.2988   1
   0  -1  -4 53.3012 130.866  -3
   0  -1  -4 53.3012 130.866   1
   0   1   5 15546.8 160.542   1
   0  -1  -5 17608.9 235.866  -3
   0  -1  -5 17608.9 235.866   1
   0   1   6 1484.31 38.3680   1
   0  -1  -6 2218.23 173.780  -3
   0  -1  -6 2218.23 173.780   1
   0   1   7 877.754 46.5104   1
   0  -1  -7 1352.66 171.159  -3
   0  -1  -7 1352.66 171.159   1
   0   1   8 2428.50 49.5523  -3
   0   1   8 2428.50 49.5523   1
   0   1   9 295.906 52.7846   1
   0  -1  -9 326.551 40.2338  -3
   0  -1  -9 326.551 40.2338   1
   0   1  10 495.419 44.2261   1
   0  -1 -10 779.222 79.0955  -3
   0  -1 -10 779.222 79.0955   1
   0   1  11 171.168 44.5137   1
   0  -1 -12 4816.04 85.5003   1
   0   1  13 786.597 54.1898   1
   0   1  14 968.051 58.6264   1
   0   1  15 1330.82 43.8371   1
   0   1  16 160.345 35.2434   1
   0   2 -17 38.1138 34.7495   1
   0   2 -16 66.8530 67.1487   1
   0  -2  16 9.85859 101.081  -3
   0  -2  16 9.85859 101.081   1
   0   2 -15 67.8115 69.5600  -3
   0   2 -15 67.8115 69.5600   1
   0  -2  14 240.233 149.011   1
   0   2 -14 322.023 71.4793  -3
   0   2 -14 322.023 71.4793   1
   0  -2  13 1698.37 236.901   1
   0  -2  13 2514.54 62.2381  -3
   0  -2  13 2514.54 62.2381   1
   0  -2  12 3282.22 265.874   1
   0  -2  12 3855.55 75.5514  -3
   0  -2  12 3855.55 75.5514   1
   0  -2  11 261.924 71.3340   1
   0  -2  11 340.928 58.6674  -3
   0  -2  11 340.928 58.6674   1
   0  -2  10 257.289 50.1327   1
   0   2 -10 569.083 59.0928  -3
   0   2 -10 569.083 59.0928   1
   0  -2   9 771.944 38.3564   1
   0   2  -9 982.685 52.8808  -3
   0   2  -9 982.685 52.8808   1
   0  -2   8 3540.38 50.6438   1
   0   2  -8 4155.09 108.718  -3
   0   2  -8 4155.09 108.718   1
   0  -2   7 6064.05 56.2226   1
   0   2  -7 7837.95 217.174  -3
   0   2  -7 7837.95 217.174   1
   0  -2   6 774.178 79.0561   1
   0  -2   5 22024.6 183.557   1
   0   2  -5 22765.9 248.859  -3
   0   2  -5 22765.9 248.859   1
   0   2  -4 125713. 278.633   1
   0   2  -3 131829. 418.244   1
   0  -2   3 168469. 316.684  -2
   0  -2   3 168469. 316.684   1
   0   2  -2 2256.32 93.4876   1
   0  -2   2 3707.07 73.6520  -2
   0  -2   2 3707.07 73.6520   1
   0  -2   1 38686.3 101.290  -2
   0  -2   1 38686.3 101.290   1
   0   2   0 11768.8 94.7512   1
   0   2   1 66532.8 77.3008   1
   0   2   2 2388.59 43.8522   1
   0   2   3 832.731 40.9629   1
   0   2   4 11177.1 74.5934   1
   0   2   5 14641.8 58.0085   1
   0   2   6 7985.79 45.6825   1
   0   2   7 7078.89 66.7807   1
   0  -2  -8 2564.30 40.4719   1
   0   2   9 6887.49 52.6335   1
   0   2  10 236.826 35.7351   1
   0   2  11 536.276 47.4049   1
   0   2  12 163.501 50.1441   1
   0   2  13 29.8835 50.9323   1
   0   2  14 1448.26 51.4714   1
   0   2  15 323.182 38.8558   1
   0  -2 -16 483.650 32.2532   1
   0   3 -17 1.19369 40.4382   1
   0  -3  17-11.5388 66.2455  -3
   0  -3  17-11.5388 66.2455   1
   0   3 -16 88.8123 67.2108   1
   0  -3  16 95.3339 104.368  -3
   0  -3  16 95.3339 104.368   1
   0   3 -15 186.239 73.4130  -3
   0   3 -15 186.239 73.4130   1
   0  -3  14 1109.86 225.061   1
   0   3 -14 1078.07 78.7294  -3
   0   3 -14 1078.07 78.7294   1
   0  -3  13 436.238 147.955   1
   0  -3  13 688.980 59.2140  -3
   0  -3  13 688.980 59.2140   1
   0  -3  12 1733.43 106.155   1
   0   3 -12 1699.52 82.2626  -3
   0   3 -12 1699.52 82.2626   1
   0  -3  11 6977.94 89.1953   1
   0  -3  11 7087.58 120.781  -3
   0  -3  11 7087.58 120.781   1
   0  -3  10 867.463 43.3327   1
   0   3 -10 1030.16 93.6572  -3
   0   3 -10 1030.16 93.6572   1
   0  -3   9 330.373 35.7310   1
   0   3  -8 6588.58 50.6369   1
   0   3  -7 16003.3 161.623   1
   0   3  -6 1507.07 86.9684   1
   0  -3   5 462.093 69.6026   1
   0  -3   4 16509.8 120.043   1
   0  -3   3 1745.05 83.0657  -2
   0  -3   3 1745.05 83.0657   1
   0  -3   2 140815. 249.307  -2
   0  -3   2 140815. 249.307   1
   0  -3   1 154762. 345.243   1
   0  -3   1 187294. 216.138  -2
   0  -3   1 187294. 216.138   1
   0  -3   0 22410.1 147.455   1
   0  -3  -1 214547. 147.956   1
   0   3   2 1429.82 24.0053   1
   0   3   3 38256.9 114.174   1
   0   3   4 417.418 46.3465   1
   0   3   5 24287.2 73.8744   1
   0  -3  -6 359.297 33.9719   1
   0   3   7 954.967 43.4005   1
   0  -3  -8 13796.1 67.5523   1
   0   3   9 13981.7 71.0154   1
   0  -3 -10 65.9150 37.4981   1
   0  -3 -11 68.6032 34.2528   1
   0  -3 -12 48.1971 44.5277   1
   0  -3 -13 467.958 84.4865   1
   0  -3 -14 1154.88 39.7244   1
   0   3  15 1839.59 42.0159   1
   0  -3 -16 238.873 30.4265   1
   0  -4  17 105.782 62.9764  -3
   0  -4  17 105.782 62.9764   1
   0   4 -16 183.676 48.6967   1
   0  -4  15-6.84701 48.8320   1
   0   4 -14 1656.09 79.6451   1
   0  -4  14 1922.88 151.235  -3
   0  -4  14 1922.88 151.235   1
   0  -4  13 2108.79 67.0265   1
   0  -4  12 4389.99 104.345   1
   0   4 -11 564.953 43.3728   1
   0  -4  10 1265.34 45.4639   1
   0   4  -9 2542.05 41.7636   1
   0   4  -8 20.2319 40.5777   1
   0  -4   7 5012.24 87.3426   1
   0   4  -6 3908.30 53.7743   1
   0  -4   5 261.808 42.2264   1
   0  -4   4 45694.9 162.890   1
   0  -4   3 15392.1 142.087   1
   0  -4   3 19917.3 131.285  -2
   0  -4   3 19917.3 131.285   1
   0  -4   2 103914. 195.776   1
   0  -4   1 27826.9 86.8814   1
   0  -4   0 56096.9 255.159   1
   0  -4  -1 95.8626 54.4464   1
   0   4   2 11859.6 63.8292   1
   0   4   3 1247.44 47.7249   1
   0   4   4 7736.94 38.2521   1
   0   4   5 3924.13 43.3165   1
   0   4   6 496.355 38.8928   1
   0   4   7 2307.33 38.3247   1
   0   4   8 28.1119 29.6615   1
   0   4   9 2081.43 42.4942   1
   0   4  10 1696.59 38.3469   1
   0  -4 -11 187.886 44.7433   1
   0   4  12 247.108 54.0874   1
   0   4  13 1500.91 45.0805   1
   0   4  14 1328.03 38.1794   1
   0   4  15 87.8822 34.6465   1
   0   4  16 72.9080 48.3311   1
   0   5 -16 460.898 23.8973   1
   0  -5  16 588.210 96.4449  -3
   0  -5  16 588.210 96.4449   1
   0   5 -15 525.695 49.6711   1
   0   5 -14 55.3501 57.6971   1
   0   5 -13 92.4340 52.6786   1
   0  -5  12 314.352 52.0957   1
   0  -5  11 2149.47 61.6913   1
   0   5 -10 48.0004 51.7498   1
   0   5  -9 194.335 36.5764   1
   0   5  -8 1270.40 42.2501   1
   0   5  -7 6827.55 87.9872   1
   0  -5   6 12370.3 86.9988   1
   0   5  -5 27233.9 113.675   1
   0  -5   4 828.652 46.9719   1
   0  -5   3 256.164 48.2301   1
   0  -5   2 24816.7 105.715   1
   0  -5   1 5184.44 115.372   1
   0  -5   0 486.902 72.5371   1
   0  -5  -1 20952.4 157.534   1
   0  -5  -2 8845.43 66.7854   1
   0   5   3 23971.3 91.0683   1
   0  -5  -4 1956.19 37.9750   1
   0   5   5 14111.7 68.3817   1
   0   5   6 1277.00 34.3742   1
   0   5   7 3665.20 35.2043   1
   0   5   8 3982.65 41.9662   1
   0   5   9 890.356 37.0567   1
   0   5  10 128.486 36.0360   1
   0  -5 -11 389.365 37.3887   1
   0   5  12 7014.40 129.762   1
   0   5  13 2572.11 45.2125   1
   0   5  14 689.610 35.4173   1
   0   5  15 114.352 35.7576   1
   0  -6  16 16.2809 22.9114   1
   0  -6  15 2370.81 75.8420   1
   0   6 -14 44.1801 49.6850   1
   0  -6  13 3303.74 95.3385   1
   0   6 -12 2339.17 62.2400   1
   0  -6  11 5218.56 84.8987   1
   0  -6  10 726.629 44.8108   1
   0   6  -9 2631.40 52.6220   1
   0   6  -8 134.763 31.1005   1
   0   6  -7 8209.66 75.9089   1
   0  -6   6 35333.8 120.384   1
   0  -6   5 17709.0 82.9260   1
   0  -6   4 2326.74 53.8020   1
   0   6  -3 2089.58 50.4263   1
   0  -6   2 443.885 37.2530   1
   0  -6   1 2267.86 103.550   1
   0  -6   0 11828.7 164.329   1
   0  -6  -1 2894.91 66.6405   1
   0   6   2 6486.73 102.427   1
   0   6   3 1197.51 35.5642   1
   0   6   4 1371.17 39.1399   1
   0   6   5 1177.70 25.2006   1
   0   6   6 2689.47 30.6809   1
   0   6   7 5381.62 39.2441   1
   0   6   8 1418.37 32.1697   1
   0   6   9 1387.04 36.4191   1
   0  -6 -10 575.581 43.7133   1
   0   6  11 247.867 46.8438   1
   0   6  12 3505.31 58.6287   1
   0   6  13 1721.00 53.5698   1
   0   6  14 606.088 34.9304   1
   0   6  15 711.947 39.6989   1
   0  -7  16 21.7588 19.8247   1
   0   7 -15 350.011 29.8444   1
   0   7 -14 797.838 51.8843   1
   0  -7  13 698.917 52.1428   1
   0   7 -12 123.044 50.9633   1
   0  -7  11 4590.53 67.5138   1
   0   7 -10 2462.89 54.9223   1
   0   7  -9 2866.87 56.5569   1
   0   7  -8 6603.10 56.6666   1
   0   7  -7 5568.29 54.7773   1
   0   7  -6 12612.9 58.9617   1
   0   7  -5 7152.34 44.9292   1
   0   7  -4 8818.76 49.6958   1
   0  -7   3 15198.5 59.1904   1
   0   7  -2 1750.64 34.2889   1
   0   7  -1 3617.43 54.0796   1
   0   7   0 3286.52 48.1177   1
   0   7   1 580.372 41.7922   1
   0   7   2 9499.27 46.5473   1
   0   7   3 1049.60 22.9026   1
   0   7   4 1891.18 21.6743   1
   0   7   5 3504.41 31.3882   1
   0   7   6 5939.25 42.5689   1
   0   7   7 239.841 29.6758   1
   0   7   8 4879.01 44.0135   1
   0   7   9 7769.83 64.7322   1
   0   7  10 4400.17 64.0406   1
   0   7  11 3192.00 78.7694   1
   0   7  12 6724.98 75.1546   1
   0   7  13 167.328 38.3014   1
   0   7  14 1134.90 35.2666   1
   0   8 -16 51.7358 34.9068   1
   0  -8  15 286.291 30.6711   1
   0   8 -14 312.741 30.6868   1
   0   8 -13 657.582 50.3956   1
   0   8 -12 1179.02 109.698   1
   0  -8  11 39.4114 45.2361   1
   0   8 -10 384.596 56.7772   1
   0   8  -9 3880.43 58.3771   1
   0   8  -8 9278.83 71.8476   1
   0   8  -7 11817.4 74.0645   1
   0   8  -6 64.9318 35.4389   1
   0   8  -5 92.0660 28.4430   1
   0   8  -4 208.863 25.0919   1
   0   8  -3 2373.10 32.9676   1
   0   8  -2 3476.56 34.3519   1
   0   8  -1 706.745 26.8001   1
   0   8   0 95.9352 28.4223   1
   0   8   1 364.331 23.8567   1
   0   8   2 686.633 23.3142   1
   0   8   3 23912.0 54.2097   1
   0   8   4 47.5475 20.0045   1
   0   8   5 1902.73 29.2513   1
   0   8   6 2203.56 35.0237   1
   0   8   7 5536.48 40.2959   1
   0   8   8 1342.77 44.9903   1
   0   8   9 1533.25 43.6730   1
   0  -8 -10 964.790 86.2615   1
   0   8  11 1592.16 46.0681   1
   0   8  12 315.515 36.8576   1
   0   8  13 166.662 32.3134   1
   0   8  14 436.550 50.2325   1
   0  -9  15 438.957 26.0118   1
   0   9 -14 658.024 33.8167   1
   0  -9  13 737.200 34.8392   1
   0   9 -12 260.549 57.8822   1
   0   9 -11 80.4251 49.4530   1
   0   9 -10 92.0074 44.4923   1
   0   9  -9 5213.05 60.3368   1
   0   9  -8 5286.18 52.7598   1
   0  -9   7 2415.56 43.7785   1
   0   9  -6 154.885 37.1798   1
   0   9  -5 1593.40 31.3632   1
   0   9  -4 5309.32 35.8957   1
   0   9  -3 344.023 23.2114   1
   0   9  -2 1522.13 24.0017   1
   0   9  -1 1275.55 21.0576   1
   0   9   0 235.082 26.1389   1
   0   9   1 749.428 25.9177   1
   0   9   2 6412.87 37.6796   1
   0   9   3 12399.7 47.9221   1
   0   9   4 597.179 26.7183   1
   0   9   5 1793.84 32.9013   1
   0   9   6 1180.89 33.2324   1
   0   9   7 5756.11 51.9072   1
   0   9   8 2897.14 41.2452   1
   0  -9  -9 767.962 56.8724   1
   0   9  10 41.0110 37.7294   1
   0   9  11 235.619 33.1099   1
   0   9  12 13.2421 33.5583   1
   0   9  13 3.10378 55.5117   1
   0  10 -15 697.918 24.2417   1
   0 -10  14 45.0252 28.1905   1
   0  10 -13 25.6195 27.2161   1
   0 -10  12 806.792 33.7905   1
   0  10 -11 898.481 71.1064   1
   0  10 -10 3109.46 53.1643   1
   0 -10   9 1992.62 39.4221   1
   0  10  -8-6.06396 42.1537   1
   0  10  -7 8298.67 64.5188   1
   0  10  -6 356.158 33.3539   1
   0  10  -5 241.268 27.4179   1
   0 -10   4 772.279 26.6676   1
   0  10  -3 24.9248 23.6690   1
   0  10  -2 44.6984 22.6797   1
   0  10  -1 6756.45 37.4346   1
   0  10   0 5206.51 34.8662   1
   0  10   1 1225.27 35.4716   1
   0  10   2 295.996 28.8083   1
   0  10   3 367.433 27.4360   1
   0  10   4 1025.46 30.9652   1
   0  10   5 293.603 33.5686   1
   0  10   6 1780.95 45.8490   1
   0  10   7 3623.92 50.2452   1
   0 -10  -8 1221.17 82.5076   1
   0  10   9 81.5265 34.7156   1
   0  10  10 2081.38 42.0108   1
   0  10  11 1531.38 47.0023   1
   0  10  12 49.2492 59.8912   1
   0  11 -14 1003.79 31.4868   1
   0  11 -13 1784.35 28.4137   1
   0  11 -12 1822.20 39.8454   1
   0  11 -11 2892.61 56.6569   1
   0  11 -10 1704.87 43.1799   1
   0  11  -9 6.81663 41.8211   1
   0  11  -8 50.8042 36.9045   1
   0  11  -7 2705.93 39.6169   1
   0  11  -6 190.554 34.5132   1
   0  11  -5 12443.8 55.6706   1
   0  11  -4 2050.10 32.0914   1
   0  11  -3 3098.94 33.2475   1
   0  11  -2 1378.59 36.2200   1
   0  11  -1 1260.34 36.9272   1
   0  11   0 148.966 28.8148   1
   0  11   1 96.6556 30.9447   1
   0  11   2 125.770 31.2788   1
   0  11   3 48.5010 28.0414   1
   0  11   4 713.775 34.2590   1
   0  11   5 83.7948 35.6222   1
   0  11   6 115.425 38.5138   1
   0 -11  -7 1579.15 86.9928   1
   0  11   8 3716.51 50.6954   1
   0  11   9 118.067 42.0030   1
   0  11  10 1154.00 60.9079   1
   0  11  11 183.877 62.4091   1
   0  12 -13 101.936 28.3331   1
   0  12 -12 161.634 27.6206   1
   0  12 -11 1849.66 39.0039   1
   0  12 -10 2339.68 38.7738   1
   0  12  -9 616.902 35.6426   1
   0  12  -8 225.804 55.5078   1
   0  12  -7 2278.26 38.8660   1
   0  12  -6 2041.92 39.9879   1
   0 -12   5 1008.52 30.5849   1
   0  12  -4 2229.91 31.4045   1
   0  12  -3 38.5651 34.6794   1
   0  12  -2 8608.25 51.2768   1
   0  12  -1 1592.62 33.5057   1
   0  12   0 945.291 37.9464   1
   0  12   1 2710.66 44.3131   1
   0  12   2 254.009 33.7034   1
   0  12   3 20.0450 49.6414   1
   0  12   4 54.3524 48.9673   1
   0 -12  -5 5844.37 235.145   1
   0  12   6 4283.76 75.5007   1
   0  12   7 6412.96 76.3846   1
   0  12   8 546.276 68.1993   1
   0  12   9 38.8852 31.0434   1
   0  12  10 121.113 31.7573   1
   0  13 -12 331.464 23.2404   1
   0  13 -11 885.721 29.5890   1
   0  13 -10 1016.94 31.5251   1
   0  13  -9 176.968 27.3893   1
   0  13  -8 105.260 25.2885   1
   0  13  -7 262.887 29.3400   1
   0  13  -6 1062.08 41.7358   1
   0  13  -5 1603.67 46.2309   1
   0  13  -4 3085.98 39.0360   1
   0  13  -3 19.6876 31.9846   1
   0  13  -2 76.3761 38.3396   1
   0  13  -1 6396.96 77.2687   1
   0  13   0 3883.73 67.3633   1
   0 -13  -1 150.162 30.9020   1
   0  13   2 42.3902 38.8212   1
   0  13   3 408.038 42.4362   1
   0  13   4 633.399 40.2645   1
   0  13   5 2401.82 49.8019   1
   0  13   6 1064.29 49.5718   1
   0  13   7 116.465 43.3236   1
   0  13   8 368.794 28.2577   1
   0  13   9 36.9051 27.8715   1
   0  14 -11 1557.23 49.5859   1
   0  14 -10 773.774 34.5040   1
   0  14  -9 819.186 26.4951   1
   0  14  -8 442.772 38.6956   1
   0  14  -7 1360.77 35.2725   1
   0  14  -6 971.649 35.2407   1
   0  14  -5 29.3445 34.8507   1
   0  14  -4 610.206 33.8379   1
   0  14  -3 1995.58 35.8700   1
   0  14  -2 127.504 31.5408   1
   0  14  -1 1660.89 42.8072   1
   0  14   0 354.972 33.8080   1
   0  14   1 2684.58 39.6793   1
   0  14   2 516.967 33.4471   1
   0  14   3 495.206 30.8360   1
   0  14   4 2419.99 44.5623   1
   0  14   5 234.490 33.4762   1
   0  14   6 108.642 29.0004   1
   0  14   7 659.472 25.4282   1
   0  15 -10 65.8455 33.0458   1
   0  15  -9 551.897 37.1711   1
   0  15  -8 77.1552 33.6901   1
   0  15  -7 371.384 40.3238   1
   0  15  -6 1277.81 38.1501   1
   0  15  -5 2171.44 43.7814   1
   0  15  -4 12.5137 33.1984   1
   0  15  -3 648.917 36.6417   1
   0  15  -2 10.3928 31.3148   1
   0  15  -1 55.1099 25.3426   1
   0  15   0-2.01083 24.9224   1
   0  15   1 1945.55 31.3696   1
   0  15   2 212.225 26.8324   1
   0  15   3 761.833 28.9701   1
   0  15   4 293.863 31.2001   1
   0  15   5 50.2383 25.1839   1
   0  15   6 652.007 40.4595   1
   0  16  -7 89.8994 30.3432   1
   0  16  -6 51.2492 25.9487   1
   0  16  -5 133.394 29.2016   1
   0  16  -4 4.20292 30.7097   1
   0  16  -3-42.4840 28.6254   1
   0  16  -2 364.310 29.4966   1
   0  16  -1-8.98199 25.8754   1
   0  16   0 503.596 26.4043   1
   0  16   1 572.674 28.5586   1
   0  16   2 219.091 37.6867   1
   0  16   3 404.104 35.4515   1
   0  16   4 48.5808 34.3729   1
   0  17  -3 20.4478 43.2069   1
   0  17  -2 65.3084 41.1551   1
  -1  17   1 36.9507 25.6590   1
  -1  17   0 291.395 33.3590   1
  -1  17  -1 182.060 32.3864   1
  -1  17  -2 30.5964 32.3270   1
  -1  17  -3 20.9522 26.1122   1
  -1  17  -4 147.093 34.4440   1
  -1  17  -5 273.872 44.9047   1
  -1  16   5 90.1946 35.1166   1
  -1  16   4 38.8037 32.7814   1
  -1  16   3 41.8929 26.1005   1
  -1  16   2 135.276 25.3762   1
  -1  16   1 92.6768 22.6668   1
  -1  16   0 22.6520 23.1878   1
  -1  16  -1-24.8392 26.5009   1
  -1  16  -2 1210.87 35.7945   1
  -1  16  -3 602.248 33.5321   1
  -1  16  -4 2619.68 36.2866   1
  -1  16  -5 191.492 27.0352   1
  -1  16  -6 235.893 29.7182   1
  -1  16  -7 494.410 30.3344   1
  -1  16  -8 346.933 37.9720   1
  -1  15   7 96.7311 37.0582   1
  -1  15   6 711.085 34.0586   1
  -1  15   5 72.1433 31.1608   1
  -1  15   4 2013.89 43.0857   1
  -1  15   3 48.1209 30.8475   1
  -1  15   2 2815.77 35.9257   1
  -1  15   1 918.796 32.1750   1
  -1  15   0 27.7308 27.8693   1
  -1  15  -1-22.1232 28.1324   1
  -1  15  -2 276.014 26.4229   1
  -1  15  -3 2027.99 34.2036   1
  -1  15  -4 980.825 39.7819   1
  -1  15  -5 698.886 40.5631   1
  -1  15  -6-4.13833 34.6367   1
  -1  15  -7 524.306 44.5202   1
  -1  15  -8 121.651 34.3841   1
  -1  15  -9 643.894 38.5223   1
  -1  15 -10 604.910 37.1452   1
  -1  14   8-13.8699 24.9877   1
  -1  14   7 331.406 40.6373   1
  -1  14   6 7.74661 32.4187   1
  -1  14   5 677.855 39.4171   1
  -1  14   4 1088.20 36.8223   1
  -1  14   3 171.573 29.6658   1
  -1  14   2-7.70304 30.9022   1
  -1  14   1 1250.06 40.6530   1
  -1  14   0 10072.2 66.0577   1
  -1  14  -1 1717.89 40.5928   1
  -1  14  -2 95.3134 38.3146   1
  -1  14  -3 2056.83 47.2616   1
  -1  14  -4 72.5352 28.7632   1
  -1  14  -5 634.929 30.7864   1
  -1  14  -6 305.171 27.9717   1
  -1  14  -7 4.84617 25.6126   1
  -1  14  -8 59.4297 27.4649   1
  -1  14  -9 624.723 31.4035   1
  -1  14 -10 477.121 25.8585   1
  -1  14 -11 419.679 21.4335   1
  -1  13  10 288.892 50.9140   1
  -1  13   9 51.1581 36.4095   1
  -1  13   8 744.402 38.1991   1
  -1  13   7 56.8440 39.0668   1
  -1  13   6 1301.69 50.1448   1
  -1  13   5 2351.05 57.2344   1
  -1  13   4 1483.80 46.2585   1
   1 -13  -3 283.525 36.9499   1
   1 -13  -2 371.890 50.6376   1
  -1  13   1 143.984 46.8057   1
  -1  13   0 20495.9 115.526   1
  -1  13  -1 7334.70 69.0523   1
  -1  13  -2 75.1588 38.8706   1
  -1  13  -3 4990.21 43.3864   1
  -1  13  -4 729.953 35.5770   1
  -1  13  -5 71.7942 30.4397   1
  -1  13  -6 444.397 74.7211   1
  -1  13  -7 962.214 31.6711   1
  -1  13  -8 65.1539 32.7508   1
  -1  13  -9 404.804 34.2739   1
  -1  13 -10 580.487 31.1974   1
  -1  13 -11 40.5782 29.2170   1
  -1  13 -12 73.2524 27.8296   1
  -1  12  11 29.4976 52.1771   1
  -1  12  10 859.535 44.0379   1
  -1  12   9 156.830 32.7064   1
  -1  12   8 139.133 36.2498   1
  -1  12   7 1590.31 52.9653   1
  -1  12   6 1887.01 91.2199   1
  -1  12   5 546.906 40.0365   1
  -1  12   4 336.015 36.0451   1
  -1  12   3 3258.19 36.7643   1
  -1  12   2 70.1720 26.6713   1
  -1  12   1 3211.22 34.9709   1
  -1  12   0 5235.59 36.5989   1
  -1  12  -1 95.9411 26.4975   1
  -1  12  -2 1706.86 28.4755   1
  -1  12  -3 7385.96 41.4829   1
  -1  12  -4 68.3071 24.9291   1
  -1  12  -5 173.420 30.6328   1
  -1  12  -6 1739.12 41.1807   1
  -1  12  -7 646.564 34.4051   1
   1 -12   8 42.8129 159.206   1
  -1  12  -9 96.6854 29.9123   1
  -1  12 -10 375.339 30.7164   1
  -1  12 -11 551.392 30.1297   1
  -1  12 -12 295.279 25.1201   1
  -1  12 -13 311.217 28.5547   1
  -1  11  12 54.0286 55.3814   1
  -1  11  11 315.542 49.4802   1
  -1  11  10 785.605 41.8841   1
  -1  11   9 721.831 39.2650   1
  -1  11   8 5682.92 95.4041   1
  -1  11   7 1854.97 43.4665   1
   1 -11  -6 1399.69 43.4511   1
  -1  11   5 29.0655 35.0573   1
  -1  11   4 791.494 30.8576   1
  -1  11   3 1876.36 30.4877   1
  -1  11   2 1931.91 28.9784   1
  -1  11   1 5812.48 35.5476   1
  -1  11   0 7718.72 37.8030   1
  -1  11  -1 2619.23 25.6493   1
  -1  11  -2 774.135 25.4191   1
  -1  11  -3 50.0974 23.0562   1
  -1  11  -4 259.467 25.6189   1
  -1  11  -5 6305.71 44.3972   1
   1 -11   6 3774.27 39.7720   1
  -1  11  -7 3413.88 43.8961   1
   1 -11   8 6831.33 58.7979   1
  -1  11  -9 7678.24 65.9392   1
  -1  11 -10 272.288 37.1644   1
  -1  11 -11 43.6415 36.9547   1
  -1  11 -12 122.499 28.0097   1
  -1  11 -13 321.279 30.1912   1
  -1  11 -14 8.47942 19.1153   1
  -1  10  13 357.200 51.4486   1
  -1  10  12 238.514 48.7183   1
  -1  10  11 920.111 37.8732   1
  -1  10  10 951.659 30.2460   1
  -1  10   9 905.570 46.1904   1
  -1  10   8 52.7362 29.3134   1
  -1  10   7 1035.00 35.6222   1
  -1  10   6 4841.17 42.5055   1
  -1  10   5 1325.76 29.2787   1
  -1  10   4 219.602 26.6201   1
  -1  10   3 254.366 26.5055   1
  -1  10   2 7572.08 36.6450   1
  -1  10   1 11334.0 38.3997   1
  -1  10   0 2519.84 22.3064   1
  -1  10  -1 5351.34 30.7673   1
  -1  10  -2 198.336 22.1804   1
  -1  10  -3 1268.27 27.4612   1
  -1  10  -4 567.365 23.5754   1
  -1  10  -5 60.6996 26.7938   1
  -1  10  -6 165.763 28.5686   1
  -1  10  -7 43.2526 29.8778   1
  -1  10  -8 1307.35 43.4855   1
  -1  10  -9 789.514 38.4285   1
  -1  10 -10 353.294 46.0286   1
  -1  10 -11 1384.48 42.4091   1
  -1  10 -12 1886.78 39.2924   1
  -1  10 -13 68.9424 41.1103   1
  -1  10 -14 192.502 26.9993   1
  -1   9  14 142.354 42.8365   1
  -1   9  13 50.3978 44.3487   1
  -1   9  12 520.693 35.4815   1
  -1   9  11 268.335 34.1797   1
  -1   9  10 583.677 56.4771   1
  -1   9   9 2419.54 35.8211   1
  -1   9   8 4185.01 47.1303   1
  -1   9   7 770.633 34.4599   1
  -1   9   6 129.232 26.2354   1
  -1   9   5 1001.14 23.6988   1
  -1   9   4 4829.61 30.3065   1
  -1   9   3 4256.38 27.8187   1
  -1   9   2 10940.5 38.0924   1
  -1   9   1 1015.67 19.9746   1
  -1   9   0 4664.27 25.1334   1
  -1   9  -1 958.579 20.5984   1
  -1   9  -2 1491.13 23.6935   1
  -1   9  -3 236.711 20.5780   1
  -1   9  -4 6437.25 35.9342   1
  -1   9  -5 272.883 24.7252   1
  -1   9  -6 554.212 31.0062   1
  -1   9  -7 4520.66 50.6242   1
  -1   9  -8 199.939 39.1556   1
  -1   9  -9 94.9804 44.4086   1
  -1   9 -10 2013.27 83.5897   1
  -1   9 -11 129.117 68.0702   1
  -1   9 -12 285.664 35.3593   1
  -1   9 -13 1274.93 37.1103   1
  -1   9 -14 104.905 30.9109   1
  -1   9 -15 329.344 18.4171   1
  -1   8  14 46.1031 39.6936   1
  -1   8  13 529.692 34.5609   1
  -1   8  12 54.0928 43.4554   1
  -1   8  11 2976.39 119.261   1
  -1   8  10 162.388 36.8262   1
  -1   8   9 2925.41 44.9052   1
  -1   8   8 3696.34 44.4010   1
  -1   8   7 2627.31 39.9666   1
  -1   8   6 2925.12 33.9229   1
  -1   8   5 6347.51 32.6958   1
  -1   8   4 94.5412 18.8861   1
  -1   8   3 715.850 20.7131   1
  -1   8   2 4188.81 33.2484   1
  -1   8   1 2035.71 41.0821   1
  -1   8   0 5990.52 39.8448   1
   1  -8   1 2398.45 33.5814   1
  -1   8  -2 1023.58 25.7092   1
  -1   8  -3 3953.02 27.3702   1
  -1   8  -4 4062.61 30.2467   1
  -1   8  -5 274.493 24.4395   1
  -1   8  -6 61.3058 26.0244   1
  -1   8  -7 20607.3 79.2732   1
  -1   8  -8 30636.9 97.0756   1
  -1   8  -9 11358.4 72.1803   1
  -1   8 -10 737.747 55.4034   1
  -1   8 -11 854.389 65.3607   1
  -1   8 -12 2692.81 81.9273   1
  -1   8 -13 2194.52 48.4874   1
  -1   8 -14 886.375 32.9715   1
  -1   8 -15 422.992 24.4173   1
  -1   7  15 332.416 53.3909   1
  -1   7  14 47.4406 34.3611   1
  -1   7  13 23.7430 41.8460   1
  -1   7  12 1337.37 58.9780   1
  -1   7  11 4093.72 60.9111   1
  -1   7  10 485.461 38.5836   1
  -1   7   9 2442.83 40.1263   1
  -1   7   8 1453.05 36.7117   1
  -1   7   7 1734.22 33.6886   1
  -1   7   6 5407.57 37.2081   1
  -1   7   5 31330.8 60.0106   1
  -1   7   4 11535.3 42.2240   1
  -1   7   3 19336.6 78.0609   1
  -1   7   2 27441.1 154.409   1
   1  -7  -1 829.004 54.1406   1
   1  -7   0 148.546 76.5448   1
  -1   7  -1 2286.84 44.8096   1
   1  -7   2 11.1791 31.6982   1
  -1   7  -3 2445.58 39.8326   1
   1  -7   4 86.1535 27.8411   1
  -1   7  -5 3024.39 38.1546   1
  -1   7  -5 4258.14 134.646  -2
  -1   7  -5 4258.14 134.646   1
  -1   7  -6 3475.83 34.4341   1
  -1   7  -6 4611.25 136.139  -2
  -1   7  -6 4611.25 136.139   1
  -1   7  -7 5098.29 48.1622   1
  -1   7  -8 384.449 35.5314   1
  -1   7  -9 10483.7 79.2609   1
   1  -7  10 194.413 55.0523   1
  -1   7 -11 433.980 53.3876   1
   1  -7  12 693.030 77.5419   1
   1  -7  13 1204.61 79.7675   1
  -1   7 -14 23.4244 33.7910   1
  -1   7 -15 449.705 25.1891   1
  -1   7 -16 145.132 35.3365   1
  -1   6  15 527.700 30.5441   1
  -1   6  14 136.204 43.3902   1
  -1   6  13 917.665 55.0260   1
  -1   6  12 2890.31 104.581   1
  -1   6  11 532.035 47.4479   1
  -1   6  10 2630.03 54.2546   1
  -1   6   9 256.646 36.7529   1
  -1   6   8 1084.82 30.5369   1
  -1   6   7 5717.06 40.3856   1
  -1   6   6 1910.24 28.9001   1
  -1   6   5 13076.1 48.3904   1
   1  -6  -4 4155.65 49.1742   1
  -1   6   3 23760.6 77.8259   1
  -1   6   2 2010.51 49.7725   1
  -1   6   1 806.547 50.4099   1
   1  -6   0 358.865 51.5805   1
   1  -6   1 17286.7 190.504   1
   1  -6   2 7091.75 67.5286   1
  -1   6  -3 19126.2 120.309   1
   1  -6   3 23352.2 141.972  -2
   1  -6   3 23352.2 141.972   1
  -1   6  -4 2715.17 48.1886   1
   1  -6   4 3802.53 99.8504  -2
   1  -6   4 3802.53 99.8504   1
  -1   6  -5 7071.12 125.912   1
   1  -6   5 8060.38 130.928  -2
   1  -6   5 8060.38 130.928   1
  -1   6  -6 8117.38 76.4975   1
  -1   6  -6 11204.9 89.5331  -2
  -1   6  -6 11204.9 89.5331   1
  -1   6  -7 45.0539 33.2178   1
  -1   6  -8 10427.9 65.0482   1
  -1   6  -9 12105.5 81.3368   1
  -1   6 -10 1600.74 61.0258   1
   1  -6  11 4616.66 85.9162   1
   1  -6  12 11166.8 82.0316   1
   1  -6  13 856.111 58.8002   1
  -1   6 -14 848.039 34.5463   1
  -1   6 -15 312.808 27.0410   1
   1  -6  16 91.8951 53.9575   1
  -1   5  16-10.5831 33.0065   1
  -1   5  15 32.2858 36.8602   1
  -1   5  14 432.095 38.7183   1
   1  -5 -13 2534.41 53.7266   1
  -1   5  12 991.328 48.2293   1
   1  -5 -11 168.774 44.9498   1
  -1   5  10 420.371 40.0553   1
  -1   5   9 281.340 31.0913   1
  -1   5   8 10386.5 51.7447   1
  -1   5   7 25094.8 68.9799   1
  -1   5   6 13779.6 62.6595   1
  -1   5   5 18462.1 81.2192   1
  -1   5   4 2344.59 34.3546   1
  -1   5   3 16742.0 65.1424   1
   1  -5  -2 49313.2 159.038   1
   1  -5  -1 1892.62 57.0400   1
   1  -5   0 516.407 48.7157   1
   1  -5   1 338.647 33.6989   1
   1  -5   2 15639.7 105.811   1
   1  -5   3 11812.5 115.697  -2
   1  -5   3 11812.5 115.697   1
   1  -5   4 6402.90 119.203  -2
   1  -5   4 6402.90 119.203   1
   1  -5   5 3078.35 112.484  -2
   1  -5   5 3078.35 112.484   1
   1  -5   6 2900.04 125.197  -2
   1  -5   6 2900.04 125.197   1
  -1   5  -7 2043.04 53.6118   1
  -1   5  -8 2065.90 45.7834   1
   1  -5   9 3719.37 54.5049   1
   1  -5  10 1808.32 60.8073   1
  -1   5 -11 889.405 56.5280   1
  -1   5 -12 384.100 47.3780   1
   1  -5  13 385.424 85.6843   1
  -1   5 -14 103.657 31.9894   1
  -1   5 -15 658.056 46.9072   1
   1  -5  16 27.8030 61.9810   1
  -1   4  16 93.8968 54.4284   1
   1  -4 -15 1708.31 39.7888   1
   1  -4 -14 2097.08 44.5968   1
   1  -4 -13 2183.66 64.0740   1
  -1   4  12 171.884 40.3294   1
  -1   4  11 215.021 43.4020   1
  -1   4  10 472.899 36.4935   1
  -1   4   9 6309.49 53.6216   1
  -1   4   8 258.819 28.5948   1
  -1   4   7 22683.9 82.7330   1
  -1   4   6 1346.67 46.6478   1
  -1   4   5 1105.76 43.3276   1
  -1   4   4 140216. 221.532   1
  -1   4   3 63189.4 142.260   1
  -1   4   2 867.540 45.9993   1
   1  -4  -1 35393.2 135.024   1
  -1   4   0 2878.02 24.0283   1
  -1   4  -1 84.3121 36.7146   1
   1  -4   2 2542.40 56.8811   1
   1  -4   3 10544.7 125.778  -2
   1  -4   3 10544.7 125.778   1
   1  -4   4 1770.92 99.2300  -2
   1  -4   4 1770.92 99.2300   1
  -1   4  -5 1678.19 134.065   1
   1  -4   5 2626.74 117.520  -2
   1  -4   5 2626.74 117.520   1
   1  -4   6 37032.7 211.657   1
  -1   4  -7 4370.23 74.4585   1
   1  -4   8 4794.56 55.1988   1
  -1   4  -9 87.6651 50.5359   1
  -1   4 -10 3564.24 62.5973   1
  -1   4 -11 1810.25 52.4879   1
  -1   4 -12 121.472 53.2988   1
   1  -4  13 121.008 84.3797   1
   1  -4  14 181.801 54.5552   1
  -1   4 -15 42.4709 45.6081   1
   1  -4  16 398.010 44.5698   1
  -1   3  16-34.5953 39.6471   1
  -1   3  15 805.425 39.2915   1
  -1   3  15 859.109 91.0164  -3
  -1   3  15 859.109 91.0164   1
  -1   3  14 63.7481 50.8256   1
  -1   3  14 72.8128 99.4623  -3
  -1   3  14 72.8128 99.4623   1
   1  -3 -13 170.654 43.4711   1
   1  -3 -12 2709.29 57.3048   1
  -1   3  11 1101.89 45.9277   1
  -1   3  10 217.364 39.8334   1
   1  -3  -9 3090.84 40.0154   1
  -1   3   8 534.957 32.4209   1
  -1   3   7 12381.7 81.4926   1
  -1   3   6 28931.9 103.071   1
  -1   3   5 22446.9 84.1684   1
  -1   3   4 93143.9 229.717   1
   1  -3  -3 2223.63 44.9799   1
   1  -3  -2 8080.20 50.0100   1
  -1   3   1 127956. 302.221   1
   1  -3   0 23537.5 63.4636   1
  -1   3  -1 736.607 39.8894   1
   1  -3   2 4318.77 70.3405  -2
   1  -3   2 4318.77 70.3405   1
   1  -3   3 21277.3 134.409  -2
   1  -3   3 21277.3 134.409   1
  -1   3  -4 175.879 102.180   1
   1  -3   4 795.109 97.5481  -2
   1  -3   4 795.109 97.5481   1
   1  -3   5 715.158 56.2013   1
   1  -3   6 7072.25 122.345   1
   1  -3   7 3057.48 44.9754   1
  -1   3  -8 13135.6 61.8278   1
   1  -3   9 75.3636 28.4918   1
  -1   3 -10 13018.0 89.2290   1
   1  -3  11 4590.02 85.1622   1
   1  -3  12 250.896 54.5964   1
   1  -3  13 39.4563 68.7678   1
   1  -3  14 180.710 53.8191   1
  -1   3 -15 306.076 48.3207   1
   1  -3  16 109.958 45.6835   1
   1  -2 -16 123.945 38.0449   1
  -1   2  16 137.897 65.4149  -3
  -1   2  16 137.897 65.4149   1
  -1   2  15 435.402 52.6394   1
  -1   2  15 295.874 87.5427  -3
  -1   2  15 295.874 87.5427   1
  -1   2  14 98.3610 51.9547   1
  -1   2  14-29.2359 98.4839  -3
  -1   2  14-29.2359 98.4839   1
   1  -2 -13 491.862 65.7903   1
  -1   2  13 730.896 100.382  -3
  -1   2  13 730.896 100.382   1
   1  -2 -12 41.3994 122.909   1
  -1   2  12-71.9464 81.7871  -3
  -1   2  12-71.9464 81.7871   1
  -1   2  11 1598.67 52.7598   1
  -1   2  11 1972.99 122.057  -3
  -1   2  11 1972.99 122.057   1
  -1   2  10 5911.87 72.9665   1
  -1   2  10 7097.90 84.6768  -3
  -1   2  10 7097.90 84.6768   1
   1  -2  -9 8233.66 66.3544   1
  -1   2   9 9048.71 77.3230  -3
  -1   2   9 9048.71 77.3230   1
  -1   2   8 2601.50 46.2908   1
  -1   2   8 3139.14 106.540  -3
  -1   2   8 3139.14 106.540   1
  -1   2   7 38116.8 132.277   1
   1  -2  -7 41756.5 355.107  -3
   1  -2  -7 41756.5 355.107   1
  -1   2   6 716.442 46.7988   1
  -1   2   6 799.787 71.4950  -3
  -1   2   6 799.787 71.4950   1
  -1   2   5 37172.2 221.231   1
   1  -2  -5 39529.9 152.904  -3
   1  -2  -5 39529.9 152.904   1
   1  -2  -4 1053.24 61.9755   1
  -1   2   4 1113.72 67.5048  -3
  -1   2   4 1113.72 67.5048   1
  -1   2   3 7992.22 75.5840   1
  -1   2   3 8318.50 79.6660  -3
  -1   2   3 8318.50 79.6660   1
  -1   2   2 153667. 158.839   1
  -1   2   1 38369.0 159.399   1
  -1   2   0 575.003 59.6133   1
   1  -2   1 2706.57 44.4595  -2
   1  -2   1 2706.57 44.4595   1
   1  -2   2 30647.9 123.247  -2
   1  -2   2 30647.9 123.247   1
   1  -2   3 43081.6 151.046  -2
   1  -2   3 43081.6 151.046   1
   1  -2   4 1121.89 66.9103   1
   1  -2   5 2624.84 62.3670   1
   1  -2   6 394.644 33.3629   1
   1  -2   7 37418.8 112.420   1
   1  -2   8 6944.35 57.4686   1
   1  -2   9 52.0519 32.6654   1
  -1   2 -10 174.155 34.4948   1
   1  -2  11 98.4565 40.9055   1
   1  -2  11 244.358 98.0772  -3
   1  -2  11 244.358 98.0772   1
  -1   2 -12 1165.73 68.1477   1
   1  -2  13 605.832 64.7452   1
  -1   2 -14 17.8117 53.7101   1
  -1   2 -15 103.451 46.9903   1
  -1   2 -16 63.3538 46.8739   1
   1  -1 -17 72.3719 52.4243  -3
   1  -1 -17 72.3719 52.4243   1
  -1   1  16 235.321 49.9685   1
  -1   1  16 217.668 49.4740  -3
  -1   1  16 217.668 49.4740   1
  -1   1  15 4327.79 87.4852   1
  -1   1  15 4951.18 73.2151  -3
  -1   1  15 4951.18 73.2151   1
  -1   1  14 1376.07 81.1296  -3
  -1   1  14 1376.07 81.1296   1
  -1   1  13 3696.81 72.4292  -3
  -1   1  13 3696.81 72.4292   1
  -1   1  12 3438.61 61.1365  -3
  -1   1  12 3438.61 61.1365   1
  -1   1  11 4916.46 59.4911  -3
  -1   1  11 4916.46 59.4911   1
  -1   1  10 15099.4 69.9104  -3
  -1   1  10 15099.4 69.9104   1
  -1   1   9 2982.72 42.9113  -3
  -1   1   9 2982.72 42.9113   1
  -1   1   8 4389.35 55.8830  -3
  -1   1   8 4389.35 55.8830   1
  -1   1   7 740.392 45.2106  -3
  -1   1   7 740.392 45.2106   1
  -1   1   6 303.866 42.1360  -3
  -1   1   6 303.866 42.1360   1
  -1   1   5 5661.93 171.465   1
  -1   1   5 7009.03 90.3140  -3
  -1   1   5 7009.03 90.3140   1
   1  -1  -4 44586.6 248.563   1
  -1   1   4 16806.7 134.276  -3
  -1   1   4 16806.7 134.276   1
  -1   1   4 65050.2 279.320  -3
  -1   1   4 65050.2 279.320  -2
  -1   1   4 65050.2 279.320   1
  -1   1   3 101893. 199.749   1
  -1   1   3 141361. 363.477  -3
  -1   1   3 141361. 363.477  -2
  -1   1   3 141361. 363.477   1
   1  -1  -2 37574.8 102.385   1
  -1   1   2 52706.7 197.439  -3
  -1   1   2 52706.7 197.439  -2
  -1   1   2 52706.7 197.439   1
   1  -1  -1 22429.7 60.6378   1
  -1   1   1 34268.9 113.601  -3
  -1   1   1 34268.9 113.601  -2
  -1   1   1 34268.9 113.601   1
  -1   1   0 63723.6 119.189   1
  -1   1   0 96332.3 274.244  -2
  -1   1   0 96332.3 274.244   1
   1  -1   1 384.927 34.8074  -2
   1  -1   1 384.927 34.8074   1
  -1   1  -1 844.856 109.471  -3
  -1   1  -1 844.856 109.471  -2
  -1   1  -1 844.856 109.471   1
   1  -1   2 3477.54 73.7139   1
  -1   1  -2 4149.75 101.519  -3
  -1   1  -2 4149.75 101.519   1
  -1   1  -2 5061.62 108.325  -2
  -1   1  -2 5061.62 108.325   1
   1  -1   3 4887.47 92.8995   1
  -1   1  -3 6840.37 126.743  -2
  -1   1  -3 6840.37 126.743   1
   1  -1   4 2624.62 70.8625   1
  -1   1  -5 2807.43 84.5605   1
  -1   1  -6 3136.21 42.6354   1
  -1   1  -6 3481.31 99.5425  -3
  -1   1  -6 3481.31 99.5425   1
  -1   1  -7 4309.96 54.9851   1
   1  -1   8 670.785 35.2068   1
   1  -1   8 688.999 85.0269  -3
   1  -1   8 688.999 85.0269   1
   1  -1   9 790.276 34.8667   1
   1  -1  10 2565.87 44.6752   1
   1  -1  11 653.104 40.1898   1
   1  -1  12 12.6532 58.7732   1
   1  -1  13 66.8153 48.1004   1
  -1   1 -14 389.234 44.8161   1
   1  -1  15 291.546 62.1379   1
  -1   1 -16 750.624 49.9168   1
  -1   0  17 218.057 44.9556  -3
  -1   0  17 218.057 44.9556   1
   1   0 -16 34.0041 48.3799  -3
   1   0 -16 34.0041 48.3799   1
  -1   0  15 152.483 54.5511  -3
  -1   0  15 152.483 54.5511   1
   1   0 -14 1326.94 80.5422  -3
   1   0 -14 1326.94 80.5422   1
  -1   0  13 14914.3 96.9006  -3
  -1   0  13 14914.3 96.9006   1
   1   0 -12 604.057 52.9961  -3
   1   0 -12 604.057 52.9961   1
  -1   0  11 9445.27 72.0846  -3
  -1   0  11 9445.27 72.0846   1
   1   0 -10 2119.97 46.1885  -3
   1   0 -10 2119.97 46.1885   1
  -1   0   9 3868.37 76.1846  -3
  -1   0   9 3868.37 76.1846   1
  -1   0   8 5178.49 56.0636  -3
  -1   0   8 5178.49 56.0636   1
   1   0  -7 898.072 46.4264  -3
   1   0  -7 898.072 46.4264   1
   1   0  -6 723.437 76.9831  -3
   1   0  -6 723.437 76.9831   1
   1   0  -5 324.518 69.1330  -3
   1   0  -5 324.518 69.1330   1
  -1   0   4 2317.55 68.4155  -3
  -1   0   4 2317.55 68.4155   1
   1   0  -3 28889.0 174.810   1
  -1   0   3 31666.1 134.441  -3
  -1   0   3 31666.1 134.441   1
   1   0  -2 336.189 52.7952   1
  -1   0   2 364.698 68.1935  -3
  -1   0   2 364.698 68.1935   1
  -1   0   2 451.632 82.6020  -2
  -1   0   2 451.632 82.6020   1
  -1   0   1 70455.6 165.776  -3
  -1   0   1 70455.6 165.776   1
  -1   0   1 82685.7 235.863  -2
  -1   0   1 82685.7 235.863   1
  -1   0   0 158129. 204.234   1
  -1   0  -1 186.512 57.6477  -3
  -1   0  -1 186.512 57.6477   1
  -1   0  -1 315.221 60.6537  -2
  -1   0  -1 315.221 60.6537   1
  -1   0  -2 6200.87 72.0237   1
   1   0   2 6867.75 88.0554  -3
   1   0   2 6867.75 88.0554   1
  -1   0  -3 20188.1 182.484   1
   1   0   3 18874.7 132.329  -3
   1   0   3 18874.7 132.329   1
   1   0   4 5426.95 83.5259   1
   1   0   5 12824.8 65.0526   1
   1   0   6 22433.4 72.4992   1
  -1   0  -7 1646.46 47.4318   1
  -1   0  -8 175.515 30.2060   1
   1   0   9 1105.35 37.0989   1
  -1   0 -10 1604.19 42.9804   1
   1   0  11 476.852 40.3295   1
   1   0  12 3356.43 57.5580   1
  -1   0 -13 101.614 48.5036   1
   1   0  14 43.2083 40.9537   1
   1   0  15 3767.81 57.6087   1
   1   0  16 530.588 46.7034   1
  -1  -1  17 958.247 50.3379  -3
  -1  -1  17 958.247 50.3379   1
  -1  -1  16 64.0456 61.3621  -3
  -1  -1  16 64.0456 61.3621   1
  -1  -1  15 93.9146 62.4741  -3
  -1  -1  15 93.9146 62.4741   1
  -1  -1  14 9406.64 244.920  -3
  -1  -1  14 9406.64 244.920   1
   1   1 -13 14548.9 97.1810  -3
   1   1 -13 14548.9 97.1810   1
   1   1 -12 3880.65 62.9464  -3
   1   1 -12 3880.65 62.9464   1
  -1  -1  11 3977.40 56.6901  -3
  -1  -1  11 3977.40 56.6901   1
  -1  -1  10 8723.25 65.8319  -3
  -1  -1  10 8723.25 65.8319   1
   1   1  -9 388.987 40.6017  -3
   1   1  -9 388.987 40.6017   1
  -1  -1   8 5857.54 102.005  -3
  -1  -1   8 5857.54 102.005   1
   1   1  -7 3979.63 124.226  -3
   1   1  -7 3979.63 124.226   1
  -1  -1   6 17446.4 164.346  -3
  -1  -1   6 17446.4 164.346   1
  -1  -1   5 1.49605 80.2667  -3
  -1  -1   5 1.49605 80.2667   1
  -1  -1   4 41.2651 84.2334   1
   1   1  -4 70.1865 112.314  -3
   1   1  -4 70.1865 112.314   1
  -1  -1   3 1370.89 65.9904   1
   1   1  -3 1386.75 103.236  -3
   1   1  -3 1386.75 103.236   1
   1   1  -2 4469.75 42.9486   1
  -1  -1   2 6071.52 119.815  -2
  -1  -1   2 6071.52 119.815   1
  -1  -1   1 1764.54 62.8007   1
  -1  -1   1 2377.68 89.8388  -2
  -1  -1   1 2377.68 89.8388   1
  -1  -1   0 163.835 33.7451   1
  -1  -1  -1 12456.9 68.6396   1
   1   1   2 629.729 39.7737   1
   1   1   3 5872.78 73.8323   1
  -1  -1  -4 152.522 62.6330   1
   1   1   5 12784.9 61.6865   1
   1   1   6 35394.8 89.8540   1
   1   1   7 3271.06 48.8120   1
   1   1   8 5411.26 46.6502   1
   1   1   9 1759.13 40.5136   1
   1   1  10 1644.12 42.6851   1
   1   1  11 1660.47 52.0585   1
   1   1  12 167.153 45.7033   1
   1   1  13 501.395 71.4423   1
   1   1  14 2664.09 52.6022   1
  -1  -1 -15 877.296 35.9066   1
   1   1  16 456.301 40.7702   1
  -1  -2  17 72.3716 46.2960  -3
  -1  -2  17 72.3716 46.2960   1
  -1  -2  16 76.7250 63.0430  -3
  -1  -2  16 76.7250 63.0430   1
  -1  -2  15 56.2605 58.8644  -3
  -1  -2  15 56.2605 58.8644   1
   1   2 -14 458.788 93.4470  -3
   1   2 -14 458.788 93.4470   1
   1   2 -13 152.201 59.4682  -3
   1   2 -13 152.201 59.4682   1
   1   2 -12 2519.73 67.4572  -3
   1   2 -12 2519.73 67.4572   1
  -1  -2  11 344.487 41.4160  -3
  -1  -2  11 344.487 41.4160   1
   1   2 -10 1283.24 40.7353  -3
   1   2 -10 1283.24 40.7353   1
   1   2  -9 12.9834 85.8292   1
  -1  -2   9 190.658 42.9232  -3
  -1  -2   9 190.658 42.9232   1
   1   2  -8 2321.49 61.1406   1
  -1  -2   8 2590.75 76.8855  -3
  -1  -2   8 2590.75 76.8855   1
   1   2  -7 303.411 65.2213   1
   1   2  -7 370.534 155.244  -3
   1   2  -7 370.534 155.244   1
  -1  -2   6 1539.65 68.1603   1
   1   2  -6 1278.57 158.976  -3
   1   2  -6 1278.57 158.976   1
  -1  -2   5 20701.6 189.320   1
   1   2  -5 22035.7 234.549  -3
   1   2  -5 22035.7 234.549   1
  -1  -2   4 2795.34 96.4528   1
   1   2  -4 3062.83 136.838  -3
   1   2  -4 3062.83 136.838   1
  -1  -2   3 8645.39 111.458   1
  -1  -2   2 36260.0 112.383   1
  -1  -2   1 1844.96 53.5725   1
  -1  -2   0 4012.18 95.8039   1
  -1  -2  -1 1363.83 35.6555   1
  -1  -2  -2 711.257 39.7889   1
   1   2   3 1447.72 62.8749   1
   1   2   4 2983.84 40.4585   1
  -1  -2  -5 3012.49 43.9606   1
   1   2   6 1404.06 36.5508   1
   1   2   7 9308.36 61.8281   1
   1   2   8 7911.64 52.6717   1
   1   2   9 155.832 34.6196   1
   1   2  10 388.219 39.4412   1
   1   2  11 5218.65 69.3150   1
  -1  -2 -12 2479.84 50.3147   1
   1   2  13 98.1620 59.8250   1
   1   2  14 181.833 40.7950   1
   1   2  15 379.575 33.3326   1
  -1  -2 -16 57.7502 39.0362   1
   1   3 -17 21.9163 44.3741  -3
   1   3 -17 21.9163 44.3741   1
  -1  -3  16 565.835 111.326  -3
  -1  -3  16 565.835 111.326   1
  -1  -3  15 1316.18 52.9792  -3
  -1  -3  15 1316.18 52.9792   1
  -1  -3  14 1394.50 95.6548  -3
  -1  -3  14 1394.50 95.6548   1
  -1  -3  13 3403.79 71.9793  -3
  -1  -3  13 3403.79 71.9793   1
   1   3 -12 3787.80 140.250   1
   1   3 -12 3915.46 70.2862  -3
   1   3 -12 3915.46 70.2862   1
   1   3 -11 236.601 45.2056   1
  -1  -3  11 304.749 78.9266  -3
  -1  -3  11 304.749 78.9266   1
   1   3 -10 88.2871 38.1419   1
  -1  -3   9 735.670 41.5558   1
   1   3  -8 2209.13 50.2334   1
  -1  -3   7 292.040 59.1426   1
  -1  -3   6 39553.0 148.693   1
  -1  -3   5 4360.60 76.3331   1
  -1  -3   4 10491.7 132.831   1
  -1  -3   3 17612.9 142.027   1
   1   3  -2 26449.5 100.966   1
   1   3  -1 1559.56 61.1672   1
  -1  -3   0 26086.8 131.526   1
   1   3   1 5702.96 105.478   1
   1   3   2 1182.81 38.4824   1
   1   3   3 46371.6 142.787   1
   1   3   4 10233.4 52.7000   1
   1   3   5 288.903 37.7795   1
   1   3   6 5268.55 44.6233   1
   1   3   7 5541.38 42.4897   1
  -1  -3  -8 3275.54 38.3071   1
   1   3   9 1191.65 35.8485   1
   1   3  10 231.578 40.1164   1
   1   3  11 1542.30 49.2131   1
   1   3  12 133.786 40.4141   1
   1   3  13 296.639 45.9190   1
  -1  -3 -14 412.888 39.9815   1
  -1  -3 -15 135.501 28.8295   1
   1   4 -17 59.0755 37.9692  -3
   1   4 -17 59.0755 37.9692   1
  -1  -4  16 1283.05 112.936  -3
  -1  -4  16 1283.05 112.936   1
  -1  -4  15 1609.73 66.7755  -3
  -1  -4  15 1609.73 66.7755   1
   1   4 -14 508.380 65.3419   1
  -1  -4  14 835.736 166.958  -3
  -1  -4  14 835.736 166.958   1
   1   4 -13 2457.13 76.7514   1
   1   4 -13 2627.52 121.482  -3
   1   4 -13 2627.52 121.482   1
   1   4 -12 3643.42 61.2540   1
   1   4 -11 237.183 38.5813   1
  -1  -4  10 2837.83 50.3199   1
  -1  -4   9 6180.11 57.7418   1
   1   4  -8 5688.52 62.1205   1
   1   4  -7 34.4228 65.6870   1
  -1  -4   6 427.422 65.4736   1
  -1  -4   5 1460.56 69.5517   1
   1   4  -4 317.343 59.2906   1
  -1  -4   3 2079.20 87.3490   1
  -1  -4   2 678.604 60.2265   1
   1   4  -1 1553.82 68.5199   1
  -1  -4   0 3044.16 34.1200   1
   1   4   1 258.268 34.5480   1
   1   4   2 2733.63 43.4313   1
   1   4   3 7192.03 47.9942   1
   1   4   4 52.6816 34.1369   1
   1   4   5 5706.69 51.8412   1
   1   4   6 6027.28 40.5791   1
   1   4   7 6827.07 47.5203   1
   1   4   8 1376.66 34.8984   1
   1   4   9 705.272 35.7030   1
  -1  -4 -10 2968.89 57.5212   1
   1   4  11 130.267 35.7590   1
   1   4  12 1318.19 60.2723   1
  -1  -4 -13 577.290 44.4712   1
  -1  -4 -14 1204.37 39.8371   1
   1   4  15 1027.21 67.9807   1
  -1  -5  17 350.271 55.0906   1
  -1  -5  16 994.301 62.7439   1
  -1  -5  15 1170.85 72.4255   1
   1   5 -15 1103.68 104.994  -3
   1   5 -15 1103.68 104.994   1
   1   5 -14 302.708 61.2183   1
  -1  -5  13 6.27522 61.2303   1
  -1  -5  12 940.507 51.0972   1
   1   5 -11 2434.69 48.6078   1
  -1  -5  10 1272.09 39.8321   1
   1   5  -9 925.619 41.1058   1
  -1  -5   8 670.754 38.9199   1
   1   5  -7 281.957 39.0495   1
  -1  -5   6 17753.2 130.630   1
   1   5  -5 11874.0 105.138   1
  -1  -5   4 151.371 62.3962   1
  -1  -5   3 2231.63 49.6616   1
   1   5  -2 2009.62 69.0973   1
  -1  -5   1 2906.74 127.470   1
   1   5   0 9664.48 97.8258   1
   1   5   1 17725.9 71.9923   1
   1   5   2 2538.33 41.2843   1
   1   5   3 1019.20 32.8010   1
   1   5   4 4799.46 46.3521   1
   1   5   5 1194.42 26.3627   1
   1   5   6 1220.19 27.1312   1
   1   5   7 7993.37 47.6029   1
   1   5   8 460.030 33.2617   1
   1   5   9 55.4895 37.1497   1
   1   5  10 294.727 41.7895   1
   1   5  11 114.453 38.9705   1
  -1  -5 -12 3605.44 45.9913   1
   1   5  13 554.362 33.9050   1
   1   5  14 367.544 40.8094   1
   1   5  15 85.7086 33.2411   1
   1   6 -16 116.613 27.2449   1
   1   6 -15 96.7005 50.7017   1
   1   6 -14 920.254 48.7575   1
  -1  -6  13 8.64051 75.6518   1
  -1  -6  12 790.041 55.4543   1
  -1  -6  11 140.438 44.7829   1
   1   6 -10 412.707 37.9323   1
  -1  -6   9 522.085 38.1464   1
  -1  -6   8 148.232 34.0677   1
  -1  -6   7 3111.61 41.6686   1
   1   6  -6 4420.25 59.6023   1
  -1  -6   5 8914.27 65.8967   1
   1   6  -4 15526.5 71.9241   1
   1   6  -3 23111.5 105.234   1
   1   6  -2 1257.25 38.2538   1
   1   6  -1 2491.62 77.1461   1
   1   6   0 19155.5 106.580   1
   1   6   1 33240.5 109.190   1
   1   6   2 4293.89 46.6698   1
   1   6   3 1724.72 32.2399   1
   1   6   4 8303.08 38.2676   1
   1   6   5 777.985 25.1820   1
   1   6   6 13569.2 52.6756   1
   1   6   7 147.726 32.7580   1
   1   6   8 527.540 40.0714   1
   1   6   9 8307.82 78.5461   1
   1   6  10 294.641 40.5354   1
   1   6  11 374.299 56.3816   1
   1   6  12 5394.31 53.4849   1
   1   6  13 34.3835 34.0758   1
   1   6  14 331.186 45.9537   1
  -1  -7  16 552.314 27.5520   1
   1   7 -15 558.445 62.6603   1
   1   7 -14 83.5702 44.1625   1
   1   7 -13 255.341 70.8994   1
   1   7 -12 2251.12 61.5998   1
  -1  -7  11 4493.64 68.4216   1
   1   7 -10 214.010 52.1379   1
   1   7  -9 3719.39 65.1410   1
   1   7  -8 7163.32 66.7777   1
  -1  -7   7 12026.2 60.9917   1
   1   7  -6 509.841 37.6852   1
   1   7  -5 1548.20 35.8647   1
   1   7  -4 367.585 28.5056   1
   1   7  -3 3820.49 47.4839   1
   1   7  -2 25478.7 91.1145   1
   1   7  -1 11133.1 77.8400   1
   1   7   0 211.697 34.5591   1
   1   7   1 7183.04 40.7576   1
   1   7   2 10611.4 38.5985   1
   1   7   3 7304.27 33.2628   1
   1   7   4 4988.90 32.0113   1
   1   7   5 3791.33 34.4662   1
   1   7   6 307.052 29.2245   1
   1   7   7 2308.12 39.8992   1
   1   7   8 1599.29 56.4361   1
   1   7   9 3563.52 51.7626   1
  -1  -7 -10 844.501 55.6483   1
   1   7  11 1459.84 41.2818   1
   1   7  12 1004.77 38.6240   1
   1   7  13 1025.38 43.8869   1
   1   7  14 412.397 45.5291   1
  -1  -8  16 69.3922 21.0329   1
  -1  -8  15 105.246 30.0006   1
   1   8 -14 217.555 41.2410   1
   1   8 -13 72.7474 53.1692   1
  -1  -8  12 455.196 76.2429   1
   1   8 -11 2189.32 53.9362   1
  -1  -8  10 176.347 66.1669   1
   1   8  -9 5419.54 64.1111   1
   1   8  -8 33856.7 128.175   1
   1   8  -7 5112.28 56.4726   1
   1   8  -6 7011.37 52.8442   1
   1   8  -5 2244.03 34.7934   1
   1   8  -4 4857.12 41.6275   1
   1   8  -3 9455.21 46.2753   1
  -1  -8   2 11703.9 49.3543   1
   1   8  -1 992.374 29.6240   1
   1   8   0 92.7845 25.7371   1
   1   8   1 6459.87 39.1594   1
   1   8   2 3251.83 34.1782   1
   1   8   3 935.882 27.8380   1
   1   8   4 4382.20 33.2176   1
   1   8   5 1152.49 29.4346   1
  -1  -8  -6 817.394 31.3767   1
   1   8   7 1260.09 39.1668   1
   1   8   8 2209.27 41.9179   1
  -1  -8  -9 168.062 46.0224   1
   1   8  10 674.729 40.9571   1
   1   8  11 389.393 38.0710   1
   1   8  12 116.818 33.3095   1
   1   8  13 209.818 39.3692   1
   1   9 -15 685.708 30.0192   1
   1   9 -14 1060.94 33.3267   1
   1   9 -13 219.087 40.7475   1
   1   9 -12 464.410 47.9719   1
  -1  -9  11 6651.88 105.355   1
   1   9 -10 4766.94 67.7359   1
   1   9  -9 80.5631 52.8586   1
   1   9  -8 7955.40 73.4114   1
   1   9  -7 234.278 47.6303   1
   1   9  -6 26859.6 99.3167   1
   1   9  -5 3462.85 50.8719   1
   1   9  -4 139.016 31.4321   1
   1   9  -3 41.2426 31.9070   1
   1   9  -2 73.5644 29.3568   1
   1   9  -1 304.661 31.6490   1
   1   9   0 256.556 34.9046   1
   1   9   1 3710.26 45.2776   1
   1   9   2 617.415 35.2666   1
  -1  -9  -3 647.737 36.2759   1
   1   9   4 473.581 37.0853   1
   1   9   5 109.309 37.0899   1
   1   9   6 5767.47 52.1157   1
   1   9   7 5821.09 47.5367   1
   1   9   8 84.2668 41.8809   1
   1   9   9 62.1836 41.0083   1
   1   9  10 97.9651 37.6467   1
   1   9  11 1286.87 40.6768   1
   1   9  12 26.8363 39.9620   1
   1  10 -15 28.5648 22.4892   1
   1  10 -14 200.103 26.8678   1
   1  10 -13 17.2512 28.9292   1
   1  10 -12 160.370 31.1825   1
   1  10 -11 483.426 39.8899   1
  -1 -10  10 179.898 47.3162   1
   1  10  -9 2145.15 52.2385   1
  -1 -10   8 276.429 66.9385   1
   1  10  -7 855.622 46.5924   1
   1  10  -6 489.428 32.9206   1
   1  10  -5 17.8370 30.7862   1
   1  10  -4 531.526 27.9763   1
   1  10  -3 19933.4 83.0976   1
   1  10  -2 517.636 33.7718   1
   1  10  -1 956.238 37.0004   1
   1  10   0 4501.70 55.1760   1
   1  10   1 1775.39 60.7116   1
   1  10   2 815.554 49.2638   1
   1  10   3 90.0475 35.3927   1
   1  10   4 2223.47 44.7428   1
   1  10   5 563.360 42.3130   1
   1  10   6 252.068 40.0613   1
  -1 -10  -7 54.7345 159.387   1
   1  10   8 1582.16 56.2049   1
   1  10   9 56.0425 44.0795   1
   1  10  10 2036.27 53.2487   1
   1  10  11 493.422 43.4087   1
   1  11 -14 1454.07 31.7450   1
   1  11 -13 241.138 24.1325   1
   1  11 -12 284.205 37.9040   1
   1  11 -11 13.2868 29.5826   1
   1  11 -10 481.094 32.2344   1
   1  11  -9 160.022 73.1057   1
   1  11  -8 188.381 32.3687   1
   1  11  -7 4583.93 46.0582   1
  -1 -11   6 4438.85 51.3404   1
   1  11  -5 513.782 44.1245   1
   1  11  -4 1931.21 58.1354   1
   1  11  -3 4508.80 53.5632   1
   1  11  -2 462.327 36.9220   1
   1  11  -1 50.7912 38.4958   1
   1  11   0 42.9789 40.8240   1
   1  11   1 2754.04 51.9021   1
   1  11   2 2884.00 53.5257   1
   1  11   3 4231.57 52.1983   1
  -1 -11  -4 241.378 45.3392   1
   1  11   5 67.9001 48.5489   1
   1  11   6 354.498 58.0564   1
   1  11   7 3390.17 71.9752   1
   1  11   8 165.384 51.7492   1
   1  11   9 1746.08 51.9654   1
   1  11  10 482.998 46.2640   1
   1  12 -13 513.384 20.6924   1
   1  12 -12 985.061 29.4725   1
   1  12 -11 126.388 31.4431   1
   1  12 -10 2615.39 40.6558   1
   1  12  -9 1184.86 31.8581   1
   1  12  -8 1617.03 36.5252   1
   1  12  -7 89.0131 44.9440   1
   1  12  -6 5463.44 57.2603   1
   1  12  -5 5672.56 57.1393   1
   1  12  -4 1002.60 48.2663   1
   1  12  -3 2470.37 59.5741   1
   1  12  -2 1353.62 56.5926   1
   1  12  -1 4.07960 41.0370   1
   1  12   0 922.409 43.4172   1
   1  12   1 2509.06 72.3105   1
  -1 -12  -2 2379.38 72.6463   1
  -1 -12  -3 167.249 33.7146   1
   1  12   4 580.030 52.1642   1
   1  12   5 3593.61 71.9839   1
   1  12   6 5500.84 99.3251   1
   1  12   7 1043.08 48.9911   1
   1  12   8 26.1470 27.5905   1
   1  12   9 97.8144 30.6334   1
   1  13 -12 378.742 32.6804   1
   1  13 -11 147.210 41.8885   1
   1  13 -10 46.7216 23.1351   1
   1  13  -9 112.444 25.4738   1
   1  13  -8 2314.17 30.2317   1
   1  13  -7 2590.21 47.1175   1
   1  13  -6 1439.46 41.3546   1
   1  13  -5 539.874 78.2812   1
   1  13  -4 157.333 56.6077   1
   1  13  -3 204.864 58.4720   1
   1  13  -2 1115.05 51.9507   1
   1  13  -1 61.0327 38.4880   1
   1  13   0 166.578 39.7732   1
   1  13   1 749.326 38.2506   1
   1  13   2 94.2666 34.8765   1
   1  13   3 129.102 33.2086   1
   1  13   4 139.627 33.5916   1
   1  13   5 428.514 35.8385   1
   1  13   6 42.4751 30.7103   1
   1  13   7 644.231 29.1181   1
   1  13   8 460.798 37.9457   1
   1  14 -11 135.018 37.0063   1
   1  14 -10 64.5003 28.3052   1
   1  14  -9 163.894 35.8005   1
   1  14  -8 369.728 31.8786   1
   1  14  -7 557.830 33.7448   1
   1  14  -6 631.693 36.8556   1
   1  14  -5 278.898 33.6589   1
   1  14  -4 72.2633 32.8757   1
   1  14  -3 124.118 28.5236   1
   1  14  -2 69.7108 38.8663   1
   1  14  -1 357.640 39.5460   1
   1  14   0 8.33579 32.2517   1
   1  14   1 1394.32 34.3321   1
   1  14   2 530.004 30.2285   1
   1  14   3 66.1408 31.1040   1
   1  14   4 1520.98 37.5441   1
   1  14   5 1347.11 32.8576   1
   1  14   6 52.4684 33.6565   1
   1  15  -9 137.069 38.6234   1
   1  15  -8 392.209 29.8619   1
   1  15  -7 819.412 29.7199   1
   1  15  -6 374.165 31.7373   1
   1  15  -5 154.644 40.2476   1
   1  15  -4 247.450 38.0689   1
   1  15  -3 237.168 38.8893   1
   1  15  -2 166.696 29.1122   1
   1  15  -1 191.858 28.0917   1
   1  15   0 746.930 36.4667   1
   1  15   1 2952.55 41.5403   1
   1  15   2 224.299 28.0516   1
   1  15   3 607.860 44.2363   1
   1  15   4 395.630 35.1300   1
   1  15   5 426.589 31.5245   1
   1  16  -7 534.055 46.4915   1
   1  16  -6 425.543 36.3719   1
   1  16  -5-15.4800 23.5368   1
   1  16  -4 326.775 26.6380   1
   1  16  -3 42.3857 22.5325   1
   1  16  -2 1.86578 30.5982   1
   1  16  -1 92.1631 30.3596   1
   1  16   0 1145.41 43.2363   1
   1  16   1 397.084 33.8304   1
   1  16   2 505.504 46.7731   1
  -2  17   0 206.551 32.9499   1
  -2  17  -1 114.042 28.6960   1
  -2  17  -2 442.385 27.3041   1
  -2  17  -3 72.8075 25.0752   1
  -2  17  -4 2275.73 45.0859   1
  -2  17  -5 131.500 50.8116   1
  -2  16   6 318.184 34.9611   1
  -2  16   5 1232.96 31.9375   1
  -2  16   4 947.388 36.1120   1
  -2  16   3 141.864 25.3086   1
  -2  16   2 710.500 27.0712   1
  -2  16   1 65.5831 24.4790   1
  -2  16   0-5.67056 24.9577   1
  -2  16  -1 145.868 33.3307   1
  -2  16  -2 155.467 33.7660   1
  -2  16  -3 717.440 32.5755   1
  -2  16  -4 80.6048 31.4052   1
  -1  16  -4 724.477 100.033  -3
  -2  16  -4 724.477 100.033   1
  -2  16  -5 268.329 30.5142   1
  -2  16  -6 224.645 34.1090   1
  -2  16  -7 41.3892 36.2873   1
  -2  16  -8 24.5564 35.0071   1
  -2  15   8 23.3322 30.1091   1
  -2  15   7 1363.69 35.2089   1
  -2  15   6 1749.81 57.3419   1
  -2  15   5 189.933 40.6596   1
  -2  15   4 24.1535 30.2232   1
  -2  15   3 373.204 31.5871   1
  -2  15   2 3393.02 40.2107   1
  -2  15   1 175.441 28.3094   1
  -2  15   0 448.253 30.4889   1
  -2  15  -1 215.305 26.3152   1
  -2  15  -2 354.944 29.9257   1
  -2  15  -3 1185.55 36.2271   1
  -2  15  -4 1941.19 30.3419   1
  -2  15  -5 478.932 25.3653   1
  -2  15  -6 815.490 26.0330   1
  -2  15  -7 141.657 25.9859   1
  -2  15  -8 301.273 26.1903   1
  -2  15  -9 650.622 24.7304   1
  -2  14   9 77.2262 53.0891   1
  -2  14   8 30.8307 30.4949   1
  -2  14   7 433.690 37.6167   1
  -2  14   6 1089.82 39.4030   1
  -2  14   5 369.216 32.9959   1
  -2  14   4 430.711 32.5153   1
  -2  14   3 3809.61 37.4000   1
  -2  14   2 100.004 34.8903   1
  -2  14   1 0.67272 35.3835   1
  -2  14   0 12882.4 65.4683   1
  -2  14  -1 187.848 35.8086   1
  -2  14  -2 556.251 30.8944   1
  -2  14  -3 883.207 34.0788   1
  -2  14  -4 359.414 34.6700   1
  -2  14  -5 1673.52 36.4401   1
  -2  14  -6 17.6984 28.8863   1
  -2  14  -7 44.1482 30.1518   1
  -2  14  -8 255.402 29.8808   1
  -2  14  -9 193.566 29.3042   1
  -2  14 -10 26.9024 26.6438   1
  -2  14 -11-7.36015 22.2765   1
  -2  13  10 2489.59 43.6371   1
  -2  13   9 109.805 33.0275   1
  -2  13   8 726.278 36.6625   1
  -2  13   7 167.790 34.3133   1
  -2  13   6 58.3320 35.8020   1
  -2  13   5 908.739 38.4418   1
  -2  13   4 628.011 37.4467   1
  -2  13   3 5400.40 45.6804   1
  -2  13   2 640.994 35.2389   1
  -2  13   1 102.891 34.4723   1
  -2  13   0 15176.8 51.6638   1
  -2  13  -1 3613.84 32.3537   1
  -2  13  -2 221.116 30.3982   1
  -2  13  -3 101.190 37.1678   1
  -2  13  -4 3493.89 45.5085   1
  -2  13  -5 3329.52 41.9801   1
  -2  13  -6 9373.58 95.6976   1
  -2  13  -7 3038.99 37.7025   1
  -2  13  -8 1407.37 35.7272   1
  -2  13  -9 4.92190 29.3841   1
  -2  13 -10 339.744 27.0465   1
  -2  13 -11 32.9293 23.3083   1
  -2  13 -12 529.686 26.7467   1
  -2  12  11 269.332 33.3087   1
  -2  12  10 1471.03 31.2977   1
  -2  12   9 400.756 32.3045   1
  -2  12   8 61.5714 34.8524   1
  -2  12   7 728.640 55.4393   1
  -2  12   6 2899.09 43.4925   1
  -2  12   5 67.7724 39.8783   1
   2 -12  -4 453.201 27.1967   1
  -2  12   3 3625.27 32.5351   1
  -2  12   2 97.1827 23.4452   1
  -2  12   1 127.078 19.9971   1
  -2  12   0 5243.66 30.5623   1
  -2  12  -1 145.375 22.8785   1
  -2  12  -2 53.1727 25.1681   1
  -2  12  -3 99.9790 25.5741   1
  -2  12  -4 1625.09 27.5981   1
  -2  12  -5 461.576 29.3392   1
  -2  12  -6 214.431 34.0204   1
  -2  12  -7 71.8078 32.8544   1
   2 -12   8 140.139 162.722   1
  -2  12  -9 2.83733 31.8860   1
  -2  12 -10 28.1908 30.3738   1
  -2  12 -11 797.042 31.9436   1
  -2  12 -12 239.564 28.2689   1
  -2  12 -13 13.8199 22.2785   1
  -2  11  12 134.116 28.4045   1
  -2  11  11 18.4177 26.1723   1
  -2  11  10 97.2618 38.1249   1
  -2  11   9 11.6396 40.6988   1
  -2  11   8 149.868 93.1033   1
  -2  11   7 207.399 36.4225   1
  -2  11   6 1578.95 36.7551   1
   2 -11  -5 1110.99 29.5304   1
  -2  11   4 5074.25 38.0145   1
  -2  11   3 471.017 24.3629   1
  -2  11   2 2842.49 24.5813   1
  -2  11   1 4952.82 29.4402   1
  -2  11   0 82.4275 19.6372   1
  -2  11  -1 88.0767 19.8510   1
  -2  11  -2 262.207 20.0588   1
  -2  11  -3 358.400 23.3979   1
  -2  11  -4 691.445 25.4721   1
  -2  11  -5 225.539 28.3006   1
  -2  11  -6 219.523 29.1902   1
  -2  11  -7 8046.10 51.8514   1
  -2  11  -8 1989.82 39.1978   1
  -2  11  -9 1489.04 53.8614   1
  -2  11 -10 108.997 29.6290   1
  -2  11 -11 816.574 31.8993   1
  -2  11 -12 40.3726 33.0116   1
  -2  11 -13 19.3734 25.6957   1
  -2  10  13 3103.51 51.9293   1
  -2  10  12 1464.61 33.3409   1
  -2  10  11 98.1744 29.6270   1
  -2  10  10 39.8619 37.2569   1
  -2  10   9 1093.45 62.1056   1
  -2  10   8 155.024 31.3649   1
  -2  10   7 4592.45 43.4762   1
  -2  10   6 1692.88 31.4101   1
  -2  10   5 5243.57 36.2103   1
  -2  10   4 3899.59 30.6757   1
  -2  10   3 373.336 20.0731   1
  -2  10   2 14621.6 37.8792   1
  -2  10   1 11560.1 36.5275   1
  -2  10   0 223.546 18.4199   1
  -2  10  -1 119.373 17.3189   1
  -2  10  -2 148.114 17.7134   1
  -2  10  -3 3607.51 27.4471   1
  -2  10  -4 1161.64 25.3417   1
  -2  10  -5 6273.59 35.8077   1
  -2  10  -6 1198.68 33.8145   1
  -2  10  -7 9461.41 55.8222   1
  -2  10  -8 2592.97 47.7912   1
  -2  10  -8 3466.55 138.909  -2
  -2  10  -8 3466.55 138.909   1
  -2  10  -9 1373.36 41.6918   1
   2 -10  10 1821.34 109.581   1
  -2  10 -10 2466.60 116.813  -2
  -2  10 -10 2466.60 116.813   1
  -2  10 -11 428.673 36.2540   1
  -2  10 -12 22.6339 34.7697   1
  -2  10 -13 68.6766 25.3404   1
  -2  10 -14 1587.60 21.9797   1
  -2   9  14 311.558 36.6827   1
  -2   9  13-1.78641 33.7652   1
  -2   9  12 392.435 35.3723   1
  -2   9  11 143.164 31.4180   1
  -2   9  10 1574.72 66.3735   1
  -2   9   9 933.472 34.3391   1
  -2   9   8 986.445 36.8342   1
  -2   9   7 745.489 29.6455   1
  -2   9   6 396.821 25.1290   1
  -2   9   5 1825.49 26.4786   1
  -2   9   4 25.4392 17.9064   1
  -2   9   3 153.665 17.3612   1
  -2   9   2 5289.03 25.8258   1
  -2   9   1 10361.5 32.7532   1
  -2   9   0 2145.90 20.8672   1
  -2   9  -1 1481.30 18.6485   1
  -2   9  -2 70.5494 17.4258   1
  -2   9  -3 1319.87 21.1027   1
  -2   9  -4 292.462 22.6775   1
  -2   9  -5 1932.13 30.1733   1
  -2   9  -6 1957.71 43.9916   1
  -2   9  -6 2595.18 64.2352  -2
  -2   9  -6 2595.18 64.2352   1
  -2   9  -7 695.628 44.9071   1
  -2   9  -7 1056.71 77.8873  -2
  -2   9  -7 1056.71 77.8873   1
  -2   9  -8 102.231 44.2071   1
  -2   9  -8 109.190 69.3928  -2
  -2   9  -8 109.190 69.3928   1
  -2   9  -9 107.534 37.0787   1
  -2   9 -10 150.490 38.4441   1
  -2   9 -10 141.225 110.154  -2
  -2   9 -10 141.225 110.154   1
   2  -9  11 510.513 68.7276   1
  -2   9 -12 1880.64 51.7367   1
  -2   9 -13 16.1706 35.8299   1
  -2   9 -14 225.972 21.8132   1
  -2   8  14 232.921 32.8810   1
  -2   8  13 1009.94 44.1721   1
  -2   8  12 71.3494 33.7161   1
   2  -8 -11 157.660 57.3178   1
  -2   8  10 82.8081 40.4395   1
  -2   8   9 1599.00 40.5523   1
  -2   8   8 191.094 30.4507   1
  -2   8   7 2637.16 35.0419   1
  -2   8   6 6968.57 36.0554   1
  -2   8   5 20492.9 47.7762   1
  -2   8   4 6924.20 28.5040   1
  -2   8   3 972.032 18.9196   1
   2  -8  -2 1633.64 30.5751   1
   2  -8  -1 1578.28 30.2842   1
   2  -8   0 44.1851 33.9439   1
  -2   8  -1 5198.69 36.0052   1
  -2   8  -2 524.595 22.0216   1
  -2   8  -3 3876.65 28.5691   1
  -2   8  -4 5312.47 31.7765   1
  -2   8  -5 158.447 29.3327   1
  -2   8  -5 230.422 51.3773  -2
  -2   8  -5 230.422 51.3773   1
  -2   8  -6 7153.25 68.9464  -2
  -2   8  -6 7153.25 68.9464   1
  -2   8  -7 9690.22 86.3821  -2
  -2   8  -7 9690.22 86.3821   1
  -2   8  -8 11262.8 167.169   1
  -2   8  -8 15535.2 119.140  -2
  -2   8  -8 15535.2 119.140   1
   2  -8   9 700.331 51.8001   1
   2  -8  10 403.823 42.5775   1
   2  -8  10 457.124 104.147  -2
   2  -8  10 457.124 104.147   1
  -2   8 -11 30.5318 37.3842   1
  -2   8 -12 4197.19 50.4691   1
  -2   8 -13 480.296 35.5541   1
  -2   8 -14 523.807 27.9274   1
  -2   8 -15 533.105 30.8730   1
  -2   7  15 126.127 31.8686   1
  -2   7  14 1017.33 41.5926   1
  -2   7  13 229.346 41.4342   1
  -2   7  12 463.358 102.027   1
  -2   7  11 149.844 39.4728   1
  -2   7  10 2092.53 54.3093   1
   2  -7  -9 482.729 36.1369   1
  -2   7   8 2121.22 37.4776   1
  -2   7   7 2383.44 34.2953   1
  -2   7   6 18089.8 53.7456   1
  -2   7   5 34454.8 60.0012   1
  -2   7   4 38849.8 60.4502   1
  -2   7   3 34680.0 80.0777   1
   2  -7  -2 578.397 31.6720   1
   2  -7  -1 14447.8 88.7325   1
  -2   7   0 1170.71 35.6382   1
  -2   7  -1 18390.7 63.5904   1
  -2   7  -2 403.074 32.7625   1
  -2   7  -3 538.228 34.3163   1
  -2   7  -3 838.167 80.9415  -2
  -2   7  -3 838.167 80.9415   1
  -2   7  -4 5506.37 43.9203   1
  -2   7  -4 7055.02 56.5139  -2
  -2   7  -4 7055.02 56.5139   1
  -2   7  -5 584.577 34.9646  -2
  -2   7  -5 584.577 34.9646   1
  -2   7  -6 380.803 48.6952  -2
  -2   7  -6 380.803 48.6952   1
  -2   7  -7 350.915 89.7205   1
  -2   7  -7 300.972 56.8824  -2
  -2   7  -7 300.972 56.8824   1
   2  -7   8 2026.41 85.6961   1
  -2   7  -8 2297.24 94.9323  -2
  -2   7  -8 2297.24 94.9323   1
   2  -7   9 6458.78 98.0608   1
  -2   7  -9 9680.91 128.942  -2
  -2   7  -9 9680.91 128.942   1
   2  -7  10 1351.93 67.7775   1
  -2   7 -11 106.563 38.2729   1
  -2   7 -12 2187.30 50.3361   1
  -2   7 -13 1923.09 39.4267   1
  -2   7 -14 79.4028 27.6543   1
  -2   7 -15 1175.57 54.4828   1
   2  -7  15 1334.84 59.0821  -2
   2  -7  15 1334.84 59.0821   1
  -2   6  16 847.795 47.0293   1
  -2   6  15 3238.97 43.7335   1
  -2   6  14 350.961 47.6627   1
  -2   6  13 73.9748 43.3151   1
  -2   6  12 3726.57 51.8002   1
  -2   6  11 1729.01 47.3181   1
   2  -6 -10 2643.79 55.7561   1
  -2   6   9 644.381 41.7882   1
  -2   6   8 9206.59 53.3859   1
  -2   6   7 14351.6 60.2364   1
  -2   6   6 877.257 23.9834   1
  -2   6   5 4125.59 32.1539   1
  -2   6   4 3826.39 45.5529   1
  -2   6   3 429.213 32.1609   1
  -2   6   2 2374.50 70.4375   1
   2  -6  -1 13245.4 120.399   1
  -2   6   0 859.222 102.854   1
   2  -6   1 38553.3 125.873   1
   2  -6   2 13822.4 99.7165   1
   2  -6   3 18597.8 149.785   1
  -2   6  -3 23851.4 143.129  -2
  -2   6  -3 23851.4 143.129   1
   2  -6   4 18708.9 183.360  -2
   2  -6   4 18708.9 183.360   1
  -2   6  -5 154.993 45.3070  -2
  -2   6  -5 154.993 45.3070   1
  -2   6  -6 233.931 46.7553  -2
  -2   6  -6 233.931 46.7553   1
   2  -6   7 1365.85 61.1039  -2
   2  -6   7 1365.85 61.1039   1
   2  -6   8 32.2459 68.8750   1
  -2   6  -8-3.10330 126.584  -2
  -2   6  -8-3.10330 126.584   1
  -2   6  -9 2911.49 57.0765   1
  -2   6 -10 1286.36 49.7793   1
  -2   6 -11 667.090 48.0773   1
   2  -6  12 5952.62 107.508   1
  -2   6 -13 91.1811 31.6650   1
  -2   6 -14 1931.70 52.3573   1
  -2   6 -15 1500.54 39.4966   1
  -2   5  16 246.093 29.1265   1
  -2   5  15 88.2305 32.6640   1
  -2   5  14 301.041 34.5471   1
  -2   5  13 798.500 65.1524   1
  -2   5  12 55.7471 43.1000   1
   2  -5 -11 842.683 52.4192   1
  -2   5  10 3134.99 64.0339   1
  -2   5   9 1467.05 46.6289   1
  -2   5   8 21149.7 64.7284   1
  -2   5   7 35751.5 80.0251   1
  -2   5   6 5321.98 44.8680   1
  -2   5   5 105.188 34.4628   1
   2  -5  -4 3621.08 50.9763   1
   2  -5  -3 151.457 53.5354   1
  -2   5   2 17402.6 122.502   1
  -2   5   1 22126.8 197.336   1
   2  -5   0 11765.5 67.4099   1
   2  -5   1 3382.12 58.1828   1
   2  -5   2 2924.91 67.0124   1
   2  -5   3 21483.5 144.935  -2
   2  -5   3 21483.5 144.935   1
  -2   5  -4 1719.39 73.4091  -2
  -2   5  -4 1719.39 73.4091   1
   2  -5   5 11297.0 185.463  -2
   2  -5   5 11297.0 185.463   1
  -2   5  -6 7242.58 103.050  -2
  -2   5  -6 7242.58 103.050   1
   2  -5   7 11075.0 100.014  -2
   2  -5   7 11075.0 100.014   1
   2  -5   8 1587.30 63.1389   1
   2  -5   9 1340.61 55.5675   1
   2  -5  10 733.613 64.6759   1
   2  -5  11 1653.35 71.6222   1
  -2   5 -12 886.819 57.3194   1
  -2   5 -13 148.484 55.4615   1
  -2   5 -14 2407.54 59.0780   1
   2  -5  15 462.796 39.5619   1
  -2   4  16 23.6417 39.1115   1
   2  -4 -16 63.3524 40.3905  -3
   2  -4 -16 63.3524 40.3905   1
  -2   4  15 379.173 45.5509   1
  -2   4  14 1667.54 52.4174   1
  -2   4  14 2295.08 116.855  -3
  -2   4  14 2295.08 116.855   1
  -2   4  13 1045.22 71.2150   1
  -2   4  12 158.711 42.9389   1
  -2   4  11 5647.12 60.3960   1
  -2   4  10 4564.91 49.7873   1
  -2   4   9 73.5591 29.5713   1
  -2   4   8 8791.32 45.3439   1
  -2   4   7 33968.6 101.666   1
   2  -4  -6 3866.05 64.7525   1
  -2   4   5 4124.22 54.8689   1
  -2   4   4 14999.8 64.4388   1
   2  -4  -3 290.647 42.3439   1
  -2   4   2 28492.0 204.312   1
  -2   4   1 5940.78 117.279   1
  -2   4   0 24953.0 209.092   1
   2  -4   1 12725.3 86.9476   1
   2  -4   2 3837.33 78.7659  -2
   2  -4   2 3837.33 78.7659   1
   2  -4   3 729.386 66.8888  -2
   2  -4   3 729.386 66.8888   1
   2  -4   4 52.7758 56.6041  -2
   2  -4   4 52.7758 56.6041   1
  -2   4  -5 9173.82 91.9664  -2
  -2   4  -5 9173.82 91.9664   1
   2  -4   6 3201.17 42.2747   1
  -2   4  -6 4366.88 77.0033  -2
  -2   4  -6 4366.88 77.0033   1
  -2   4  -7 10213.7 87.8266   1
  -2   4  -7 13847.7 255.730  -2
  -2   4  -7 13847.7 255.730   1
  -2   4  -8 4129.27 59.0082   1
   2  -4   9 166.068 47.2980   1
   2  -4  10 890.239 51.6023   1
   2  -4  11 813.292 64.7285   1
  -2   4 -12 395.597 58.0542   1
  -2   4 -13-19.8087 55.3908   1
  -2   4 -14-3.59640 49.5844   1
  -2   4 -15 37.0610 40.8832   1
   2  -4  16 497.189 55.0341   1
  -2   3  17 2512.13 55.9883   1
  -2   3  16 906.842 44.9156   1
   2  -3 -16 936.201 51.6916  -3
   2  -3 -16 936.201 51.6916   1
  -2   3  15 560.304 59.6872   1
  -2   3  15 755.123 94.6241  -3
  -2   3  15 755.123 94.6241   1
  -2   3  14 1786.62 119.455   1
  -2   3  14 2266.30 83.7935  -3
  -2   3  14 2266.30 83.7935   1
   2  -3 -13 3456.01 81.9060   1
  -2   3  13 3857.40 77.9242  -3
  -2   3  13 3857.40 77.9242   1
   2  -3 -12 3025.72 68.6141   1
  -2   3  12 3149.26 138.415  -3
  -2   3  12 3149.26 138.415   1
  -2   3  11 555.451 44.3643   1
  -2   3  11 670.145 102.213  -3
  -2   3  11 670.145 102.213   1
  -2   3  10 667.797 36.9964   1
   2  -3  -9 371.440 29.4882   1
  -2   3   8 2779.95 46.9979   1
  -2   3   7 36052.8 147.321   1
  -2   3   6 277.948 36.9096   1
  -2   3   5 336.409 37.3437   1
   2  -3  -4 718.889 34.1690   1
   2  -3  -3 79947.2 141.610   1
  -2   3   2 20337.1 175.727   1
  -2   3   1 4599.70 110.903   1
  -2   3   0 950.227 112.732  -2
  -2   3   0 950.227 112.732   1
  -2   3  -1 26706.9 244.739  -2
  -2   3  -1 26706.9 244.739   1
  -2   3  -2 11387.9 151.422   1
  -2   3  -2 17109.8 139.883  -2
  -2   3  -2 17109.8 139.883   1
  -2   3  -3 28027.6 139.733  -2
  -2   3  -3 28027.6 139.733   1
  -2   3  -4 14180.4 130.047   1
   2  -3   4 17623.5 140.241  -2
   2  -3   4 17623.5 140.241   1
   2  -3   5 9970.50 55.0657   1
  -2   3  -5 13471.7 218.642  -2
  -2   3  -5 13471.7 218.642   1
   2  -3   6 1928.40 39.2620   1
  -2   3  -6 2946.07 160.899  -2
  -2   3  -6 2946.07 160.899   1
   2  -3   7 7357.93 45.0092   1
  -2   3  -8 1088.39 33.3280   1
  -2   3  -9 2631.47 40.6575   1
   2  -3  10 1378.29 83.9115   1
   2  -3  11 122.536 79.7784   1
  -2   3 -12 277.015 53.5068   1
  -2   3 -13 223.444 69.0604   1
  -2   3 -14 29.3982 50.7649   1
  -2   3 -15 562.734 43.9216   1
   2  -3  16 787.619 38.2820   1
  -2   2  17-15.2236 48.2745   1
   2  -2 -17 58.1376 48.7302  -3
   2  -2 -17 58.1376 48.7302   1
  -2   2  16 410.763 56.3908   1
  -2   2  16 361.281 71.9245  -3
  -2   2  16 361.281 71.9245   1
  -2   2  15 1399.31 52.4349  -3
  -2   2  15 1399.31 52.4349   1
  -2   2  14 3262.90 93.5510  -3
  -2   2  14 3262.90 93.5510   1
   2  -2 -13 58.6251 144.657   1
  -2   2  13 211.391 62.5738  -3
  -2   2  13 211.391 62.5738   1
  -2   2  12 847.172 71.6184   1
  -2   2  12 966.487 67.4996  -3
  -2   2  12 966.487 67.4996   1
   2  -2 -11 1582.73 53.0364   1
  -2   2  11 1851.08 76.1939  -3
  -2   2  11 1851.08 76.1939   1
  -2   2  10 9135.87 78.0525   1
  -2   2  10 9843.03 92.3471  -3
  -2   2  10 9843.03 92.3471   1
  -2   2   9 6243.43 57.4433   1
  -2   2   9 7330.74 181.406  -3
  -2   2   9 7330.74 181.406   1
  -2   2   8 3488.67 45.8060   1
  -2   2   7 1048.47 51.7964   1
  -2   2   7 1130.39 123.285  -3
  -2   2   7 1130.39 123.285   1
  -2   2   6 2807.03 51.8912   1
   2  -2  -5 14667.1 75.1511   1
   2  -2  -4 29821.2 111.963   1
  -2   2   3 23988.6 90.4814   1
   2  -2  -2 5762.06 48.9708   1
  -2   2   1 451.244 57.6501   1
  -2   2   0 57220.6 270.903  -2
  -2   2   0 57220.6 270.903   1
  -2   2  -1 54545.2 215.325   1
  -2   2  -1 80670.0 337.663  -2
  -2   2  -1 80670.0 337.663   1
   2  -2   2 30803.0 113.972   1
   2  -2   3 5792.76 85.3490   1
  -2   2  -3 7484.90 148.107  -2
  -2   2  -3 7484.90 148.107   1
  -2   2  -4 16078.7 95.6220   1
  -2   2  -4 22336.1 224.798  -2
  -2   2  -4 22336.1 224.798   1
  -2   2  -5 820.075 35.9250   1
  -2   2  -5 982.419 138.692  -2
  -2   2  -5 982.419 138.692   1
  -2   2  -6 95.7614 30.1566   1
  -2   2  -7 3931.76 43.9839   1
   2  -2   8 9340.25 61.6140   1
  -2   2  -9 1374.19 43.3629   1
   2  -2  10 1287.26 50.5360   1
   2  -2  11 45.2162 77.5019   1
   2  -2  12 114.046 41.2825   1
  -2   2 -13 1196.34 109.430   1
  -2   2 -14 1478.48 58.8354   1
   2  -2  15 80.2740 41.6811   1
  -2   2 -16 475.324 36.6930   1
   2  -1 -17 1086.37 45.8955  -3
   2  -1 -17 1086.37 45.8955   1
  -2   1  16 106.837 46.3334  -3
  -2   1  16 106.837 46.3334   1
  -2   1  15 1625.65 66.1223  -3
  -2   1  15 1625.65 66.1223   1
  -2   1  14 2236.83 89.2224  -3
  -2   1  14 2236.83 89.2224   1
   2  -1 -13 115.913 49.5505  -3
   2  -1 -13 115.913 49.5505   1
   2  -1 -12 1038.46 53.9528  -3
   2  -1 -12 1038.46 53.9528   1
  -2   1  11 11057.5 78.1001  -3
  -2   1  11 11057.5 78.1001   1
  -2   1  10 16763.2 85.6132  -3
  -2   1  10 16763.2 85.6132   1
  -2   1   9 11237.8 69.0341  -3
  -2   1   9 11237.8 69.0341   1
  -2   1   8 266.016 59.0869   1
  -2   1   8 379.182 66.4316  -3
  -2   1   8 379.182 66.4316   1
   2  -1  -7 5468.72 161.199   1
  -2   1   7 6257.26 76.9881  -3
  -2   1   7 6257.26 76.9881   1
   2  -1  -6 7745.92 157.266   1
  -2   1   6 8881.97 78.0552  -3
  -2   1   6 8881.97 78.0552   1
  -2   1   5 28344.1 161.751   1
  -2   1   5 31550.4 211.415  -3
  -2   1   5 31550.4 211.415   1
   2  -1  -4 4810.87 78.0851   1
  -2   1   4 4600.70 36.8791  -3
  -2   1   4 4600.70 36.8791   1
  -2   1   3 1576.54 53.0869   1
  -2   1   3 2160.38 102.300  -3
  -2   1   3 2160.38 102.300   1
   2  -1  -2 159.433 32.9780   1
  -2   1   1 107013. 247.519   1
  -2   1   0 5094.44 49.2407   1
  -2   1   0 7178.99 135.694  -2
  -2   1   0 7178.99 135.694   1
  -2   1  -1 40781.1 143.082   1
   2  -1   2 21416.8 115.846   1
  -2   1  -2 28518.8 179.914  -2
  -2   1  -2 28518.8 179.914   1
   2  -1   3 3744.44 77.5346   1
  -2   1  -3 4549.20 126.224  -2
  -2   1  -3 4549.20 126.224   1
   2  -1   4 182.550 49.2451   1
   2  -1   5 22388.4 68.2113   1
   2  -1   6 13791.8 62.1300   1
   2  -1   7 6049.10 47.1486   1
   2  -1   8 1124.38 35.2778   1
  -2   1  -9 294.358 38.9584   1
   2  -1  10 310.222 42.1048   1
  -2   1 -11 1336.67 71.0871   1
   2  -1  12 32.1216 43.1463   1
  -2   1 -13 14730.3 92.6889   1
   2  -1  14 45.8729 39.8162   1
   2  -1  15 928.416 58.0591   1
   2  -1  16 71.7512 33.1735   1
   2   0 -17 381.844 43.8789  -3
   2   0 -17 381.844 43.8789   1
  -2   0  16 100.220 45.8151  -3
  -2   0  16 100.220 45.8151   1
  -2   0  15 246.990 47.7195  -3
  -2   0  15 246.990 47.7195   1
  -2   0  14 10149.4 148.421  -3
  -2   0  14 10149.4 148.421   1
  -2   0  13 8132.56 76.9884  -3
  -2   0  13 8132.56 76.9884   1
   2   0 -12 11289.9 89.9648  -3
   2   0 -12 11289.9 89.9648   1
  -2   0  11 282.372 54.6790  -3
  -2   0  11 282.372 54.6790   1
   2   0 -10 3002.03 46.6554  -3
   2   0 -10 3002.03 46.6554   1
  -2   0   9 621.831 34.9687  -3
  -2   0   9 621.831 34.9687   1
  -2   0   8 225.004 40.6625  -3
  -2   0   8 225.004 40.6625   1
  -2   0   7 4770.20 54.7546  -3
  -2   0   7 4770.20 54.7546   1
  -2   0   6 2883.04 94.9162   1
  -2   0   6 3558.67 71.9629  -3
  -2   0   6 3558.67 71.9629   1
   2   0  -5 5864.42 100.540   1
  -2   0   5 7305.22 145.639  -3
  -2   0   5 7305.22 145.639   1
  -2   0   4 20340.4 135.467   1
  -2   0   4 23536.2 180.268  -3
  -2   0   4 23536.2 180.268   1
  -2   0   3 271.001 46.1582   1
  -2   0   2 29876.0 228.770   1
  -2   0   1 2688.97 70.0553   1
  -2   0   0 3836.97 50.1345   1
  -2   0  -1 46007.7 133.341   1
  -2   0  -2 108038. 197.233   1
  -2   0  -3 823.514 52.9284   1
   2   0   4 28154.4 86.9468   1
   2   0   5 49958.1 99.9750   1
   2   0   6 16170.1 69.1096   1
   2   0   7 3358.28 39.0650   1
   2   0   8 50.4568 36.1433   1
   2   0   9 223.055 39.6589   1
   2   0  10 2134.17 51.0623   1
   2   0  11 510.920 52.1699   1
  -2   0 -12 69.5533 43.9516   1
  -2   0 -13 1389.96 41.4797   1
  -2   0 -14 71.8200 38.5511   1
  -2   0 -15 4527.09 72.3583   1
   2   0  16 889.865 52.5426   1
  -2  -1  17 200.795 79.2608  -3
  -2  -1  17 200.795 79.2608   1
  -2  -1  16 33.7886 49.0351  -3
  -2  -1  16 33.7886 49.0351   1
   2   1 -15 453.202 62.4927  -3
   2   1 -15 453.202 62.4927   1
  -2  -1  14 1525.62 190.766  -3
  -2  -1  14 1525.62 190.766   1
   2   1 -13 15446.0 124.891  -3
   2   1 -13 15446.0 124.891   1
  -2  -1  12 261.236 54.4950  -3
  -2  -1  12 261.236 54.4950   1
  -2  -1  11 2317.75 53.8760  -3
  -2  -1  11 2317.75 53.8760   1
  -2  -1  10 318.159 35.7340  -3
  -2  -1  10 318.159 35.7340   1
  -2  -1   9 1164.82 39.2889  -3
  -2  -1   9 1164.82 39.2889   1
  -2  -1   8 3821.56 164.961   1
   2   1  -8 4389.01 53.9837  -3
   2   1  -8 4389.01 53.9837   1
  -2  -1   7 28104.0 316.964   1
  -2  -1   7 29772.2 98.8578  -3
  -2  -1   7 29772.2 98.8578   1
  -2  -1   6 26985.6 189.794   1
   2   1  -6 25760.9 256.853  -3
   2   1  -6 25760.9 256.853   1
  -2  -1   5 9432.53 122.292   1
   2   1  -5 9220.31 165.670  -3
   2   1  -5 9220.31 165.670   1
   2   1  -4 8587.60 84.2060   1
  -2  -1   3 27843.9 151.544   1
  -2  -1   2 46219.3 291.106   1
  -2  -1   1 60658.9 311.400   1
  -2  -1   0 44936.6 163.778   1
  -2  -1  -1 466271. 413.007   1
  -2  -1  -2 3410.13 55.5366   1
  -2  -1  -3 8739.42 78.2384   1
   2   1   4 2615.56 44.9392   1
   2   1   5 2800.55 39.3950   1
   2   1   6 2195.33 39.5223   1
  -2  -1  -7 2435.51 37.4407   1
   2   1   8 162.168 36.1091   1
   2   1   9 2407.44 50.5251   1
   2   1  10 5167.62 58.4274   1
  -2  -1 -11 88.2896 40.2799   1
  -2  -1 -12 790.121 47.7705   1
  -2  -1 -13 274.896 38.1577   1
   2   1  14 3225.01 59.9679   1
   2   1  15 910.617 51.2123   1
  -2  -2  17 468.314 81.9100  -3
  -2  -2  17 468.314 81.9100   1
  -2  -2  16 263.328 51.4993  -3
  -2  -2  16 263.328 51.4993   1
  -2  -2  15 260.900 62.0013  -3
  -2  -2  15 260.900 62.0013   1
  -2  -2  14 168.424 166.310  -3
  -2  -2  14 168.424 166.310   1
   2   2 -13 82.1261 62.5859  -3
   2   2 -13 82.1261 62.5859   1
  -2  -2  12 503.401 54.8680  -3
  -2  -2  12 503.401 54.8680   1
  -2  -2  11 1516.21 60.0355  -3
  -2  -2  11 1516.21 60.0355   1
   2   2 -10 1595.67 93.3592   1
   2   2 -10 1766.08 53.1891  -3
   2   2 -10 1766.08 53.1891   1
   2   2  -9 389.553 55.6478   1
  -2  -2   9 458.175 52.7592  -3
  -2  -2   9 458.175 52.7592   1
  -2  -2   8 268.879 47.3384   1
  -2  -2   8 414.721 64.7095  -3
  -2  -2   8 414.721 64.7095   1
   2   2  -7 409.733 53.7577   1
  -2  -2   7 625.322 65.3342  -3
  -2  -2   7 625.322 65.3342   1
  -2  -2   6 3009.00 66.8866   1
  -2  -2   5 7344.08 111.363   1
  -2  -2   4 6294.26 100.660   1
  -2  -2   3 12233.0 78.7217   1
  -2  -2   2 27819.5 253.020   1
  -2  -2   1 11557.9 173.883   1
  -2  -2   0 76197.0 206.681   1
  -2  -2  -1 5624.67 72.9783   1
  -2  -2  -2 3212.37 47.9348   1
   2   2   3 3662.08 41.9104   1
   2   2   4 8296.04 55.7520   1
  -2  -2  -5 6200.80 47.8495   1
  -2  -2  -6 3960.03 42.8882   1
   2   2   7 1068.84 31.2034   1
   2   2   8 2724.05 38.5676   1
   2   2   9 2732.69 47.1543   1
   2   2  10 2128.81 48.0706   1
   2   2  11 147.869 40.2820   1
   2   2  12 1264.55 61.0267   1
   2   2  13 17.7838 41.6405   1
   2   2  14 688.680 35.9384   1
  -2  -2 -15 471.468 40.7190   1
  -2  -3  17 274.971 80.4715  -3
  -2  -3  17 274.971 80.4715   1
   2   3 -16 323.980 49.8132  -3
   2   3 -16 323.980 49.8132   1
  -2  -3  15 1091.37 64.3973  -3
  -2  -3  15 1091.37 64.3973   1
   2   3 -14 2439.87 117.310   1
  -2  -3  14 3126.04 196.485  -3
  -2  -3  14 3126.04 196.485   1
   2   3 -13 425.563 59.8015   1
   2   3 -13 571.397 100.457  -3
   2   3 -13 571.397 100.457   1
  -2  -3  12 54.2470 45.8385   1
  -2  -3  11 1075.85 52.8115   1
   2   3 -10 4521.85 62.7569   1
  -2  -3   9 244.747 42.0852   1
   2   3  -8 2262.81 61.8877   1
  -2  -3   7 380.371 59.7519   1
  -2  -3   6 32751.1 146.800   1
  -2  -3   5 12397.2 99.9194   1
   2   3  -4 2988.25 64.9286   1
   2   3  -3 23802.4 111.416   1
  -2  -3   2 10856.1 105.789   1
  -2  -3   1 9926.25 104.630   1
  -2  -3   0 2275.73 56.6841   1
  -2  -3  -1 6843.47 68.5498   1
  -2  -3  -2 2913.32 50.3697   1
   2   3   3 41079.6 96.2456   1
   2   3   4 1599.52 41.1476   1
   2   3   5 798.517 30.7600   1
   2   3   6 4513.20 36.7646   1
  -2  -3  -7 1198.29 32.2262   1
   2   3   8 5501.19 46.6801   1
  -2  -3  -9 2594.57 43.4438   1
  -2  -3 -10 143.363 50.3355   1
   2   3  11 477.868 41.9157   1
  -2  -3 -12 250.484 38.7321   1
  -2  -3 -13 240.140 40.9416   1
   2   3  14 133.269 39.8435   1
   2   3  15 62.8165 35.4950   1
   2   4 -17 1206.33 46.1797  -3
   2   4 -17 1206.33 46.1797   1
  -2  -4  16 778.532 51.2814   1
  -2  -4  16 913.869 52.1838  -3
  -2  -4  16 913.869 52.1838   1
  -2  -4  15 1411.14 67.5857   1
   2   4 -15 1514.84 110.621  -3
   2   4 -15 1514.84 110.621   1
  -2  -4  14 980.079 70.3166   1
  -2  -4  14 1085.78 168.145  -3
  -2  -4  14 1085.78 168.145   1
   2   4 -13 1092.85 49.5026   1
  -2  -4  12 828.747 54.9510   1
   2   4 -11 156.055 44.5849   1
  -2  -4  10 1665.84 53.9524   1
  -2  -4   9 499.112 42.7830   1
  -2  -4   8 6852.65 57.6581   1
  -2  -4   7 5479.50 53.8450   1
  -2  -4   6 17720.8 123.581   1
  -2  -4   5 1079.44 65.8200   1
   2   4  -4 65.9909 49.3905   1
   2   4  -3 10848.6 91.6037   1
   2   4  -2 12285.5 75.1606   1
  -2  -4   1 170.867 47.4906   1
  -2  -4   0 24637.8 91.1181   1
  -2  -4  -1 735.231 66.3255   1
   2   4   2 5787.92 43.4409   1
   2   4   3 1917.95 39.1338   1
   2   4   4 7276.55 53.4718   1
   2   4   5 1341.25 29.2989   1
  -2  -4  -6 7631.20 48.9200   1
   2   4   7 6280.41 46.6664   1
   2   4   8 5699.33 48.8447   1
   2   4   9 1548.88 42.8475   1
  -2  -4 -10 78.6669 37.0165   1
   2   4  11 64.3839 66.1258   1
  -2  -4 -12 181.901 36.1024   1
   2   4  13 1472.11 42.5511   1
   2   4  14 1219.25 35.8043   1
   2   5 -17 1015.29 24.2438   1
  -2  -5  16 249.295 59.0532   1
   2   5 -16 150.444 78.8048  -3
   2   5 -16 150.444 78.8048   1
   2   5 -15 656.495 44.2504   1
   2   5 -14 4391.16 83.7716   1
   2   5 -13 2603.94 53.1894   1
   2   5 -12 41.1490 48.7729   1
   2   5 -11 352.930 45.4609   1
   2   5 -10 2873.49 60.1748   1
  -2  -5   9 191.409 44.4060   1
  -2  -5   8 350.458 33.7958   1
  -2  -5   7 52.2007 34.1146   1
   2   5  -6 234.803 38.8210   1
  -2  -5   5 4101.96 51.1146   1
   2   5  -4 15178.4 90.6411   1
  -2  -5   3 13047.5 85.7065   1
  -2  -5   2 847.943 56.2898   1
  -2  -5   1 12046.4 78.6632   1
  -2  -5   0 60757.6 228.405   1
   2   5   1 2689.39 32.4012   1
   2   5   2 8423.50 52.5614   1
   2   5   3 364.466 28.6332   1
   2   5   4 807.933 31.4894   1
  -2  -5  -5 90.3519 28.7477   1
  -2  -5  -6 589.764 32.4833   1
   2   5   7 3869.69 45.4637   1
   2   5   8 665.306 37.6015   1
   2   5   9 776.290 48.1235   1
   2   5  10 30.7772 34.4903   1
   2   5  11 83.2836 33.2339   1
   2   5  12 220.465 36.5170   1
   2   5  13 189.849 38.1039   1
   2   5  14 538.115 36.7982   1
  -2  -6  17 272.919 44.5397   1
   2   6 -16 80.2328 52.6337   1
  -2  -6  15 177.282 51.5062   1
   2   6 -14 1474.22 58.4029   1
   2   6 -13 4217.38 101.965   1
   2   6 -12 4333.12 59.8014   1
  -2  -6  11 667.889 43.2735   1
  -2  -6  10 4330.58 58.3729   1
   2   6  -9 1298.44 49.7068   1
  -2  -6   8 2465.17 41.1461   1
   2   6  -7 1862.99 35.4672   1
   2   6  -6 164.363 38.9518   1
   2   6  -5 7436.96 69.8916   1
   2   6  -4 691.956 50.5831   1
   2   6  -3 2220.92 48.2000   1
   2   6  -2 46.8743 42.8951   1
   2   6  -1 9172.50 77.9974   1
  -2  -6   0 17697.4 96.2707   1
   2   6   1 4823.09 34.6532   1
   2   6   2 6797.33 39.5111   1
  -2  -6  -3 3158.15 33.6879   1
   2   6   4 9206.06 46.5181   1
   2   6   5 1076.41 30.7161   1
   2   6   6 36.2434 36.3724   1
   2   6   7 2004.03 46.0352   1
  -2  -6  -8 277.752 53.3231   1
   2   6   9 1058.80 43.7355   1
   2   6  10 391.679 63.1864   1
   2   6  11 194.567 31.0137   1
   2   6  12 2836.36 45.1743   1
   2   6  13-7.56437 34.7593   1
  -2  -7  16 29.1338 26.6504   1
   2   7 -15 82.6711 35.1776   1
   2   7 -14-25.5083 49.3804   1
   2   7 -13 3317.32 72.3325   1
   2   7 -12 1064.12 56.9610   1
  -2  -7  11 4425.39 56.2666   1
  -2  -7  10 1863.98 52.9978   1
   2   7  -9 4780.64 60.0736   1
   2   7  -8 13274.8 78.6572   1
  -2  -7   7 388.106 31.8072   1
  -2  -7   6 1105.23 41.9055   1
   2   7  -5 3649.08 42.7607   1
   2   7  -4 13553.3 59.2756   1
   2   7  -3 6520.77 54.3754   1
   2   7  -2 5089.71 51.5054   1
   2   7  -1 5378.47 45.2009   1
   2   7   0 4612.01 42.3793   1
   2   7   1 2229.09 41.7490   1
   2   7   2 472.585 25.9368   1
  -2  -7  -3 634.564 26.1891   1
   2   7   4 3670.98 34.2664   1
   2   7   5 5723.22 41.0483   1
   2   7   6 1787.39 39.7447   1
   2   7   7 1294.54 50.8192   1
   2   7   8 682.452 39.1844   1
   2   7   9 1636.49 70.0915   1
   2   7  10 153.281 35.1583   1
   2   7  11 678.901 40.9658   1
   2   7  12 985.479 44.0830   1
   2   7  13 3.35615 50.9246   1
  -2  -8  16 66.2654 21.4696   1
   2   8 -15 235.035 39.6886   1
   2   8 -14 41.4817 45.6279   1
   2   8 -13 729.639 56.7570   1
  -2  -8  12 942.982 68.1292   1
   2   8 -11 6680.44 84.2258   1
  -2  -8  10 3060.53 61.9610   1
   2   8  -9 205.289 49.0461   1
   2   8  -8 12692.9 92.5513   1
   2   8  -7 87.4241 36.8734   1
   2   8  -6 26.5026 38.3226   1
   2   8  -5 1717.25 38.5808   1
   2   8  -4 2489.02 39.2909   1
   2   8  -3 1749.88 38.3435   1
   2   8  -2 8305.65 55.8520   1
   2   8  -1 333.029 45.5446   1
   2   8   0 1.54622 35.8919   1
   2   8   1 444.428 41.4408   1
   2   8   2 706.104 40.8057   1
   2   8   3 9843.31 64.8434   1
   2   8   4 6190.96 44.3118   1
   2   8   5 705.127 32.1487   1
   2   8   6 110.381 46.9420   1
   2   8   7 456.750 36.0356   1
   2   8   8 7355.69 73.2449   1
   2   8   9 116.522 31.9618   1
   2   8  10 239.247 44.1036   1
   2   8  11 173.781 36.6461   1
   2   8  12 188.547 38.2227   1
   2   9 -15 179.736 22.4364   1
   2   9 -14 952.709 43.8257   1
   2   9 -13 69.3599 34.1895   1
   2   9 -12 151.283 39.9504   1
   2   9 -11 659.091 68.7780   1
   2   9 -10 167.669 46.7187   1
  -2  -9   9 695.198 62.7390   1
  -2  -9   8 393.220 50.5863   1
   2   9  -7 4115.61 53.6048   1
   2   9  -6 4538.57 65.6064   1
   2   9  -5 169.967 44.5392   1
   2   9  -4 1462.37 50.6782   1
   2   9  -3 481.943 41.6566   1
   2   9  -2 3574.41 49.5744   1
   2   9  -1 830.420 32.8335   1
   2   9   0 13.8317 53.6404   1
   2   9   1 3151.34 54.7846   1
   2   9   2 3148.21 49.9290   1
   2   9   3 4009.56 58.1059   1
   2   9   4 811.407 43.0048   1
  -2  -9  -5 303.681 44.1404   1
   2   9   6 1138.30 50.5514   1
   2   9   7 865.571 45.5354   1
   2   9   8 102.207 45.1713   1
   2   9   9 917.673 45.1300   1
   2   9  10 574.493 47.1945   1
   2   9  11 88.9701 33.9577   1
  -2 -10  14 169.586 21.4076   1
   2  10 -13 226.887 29.0942   1
   2  10 -12 325.241 36.3199   1
   2  10 -11 33.8670 37.6584   1
   2  10 -10 1102.69 57.5621   1
   2  10  -9 595.679 58.8500   1
   2  10  -8 438.919 55.0992   1
   2  10  -7 1566.77 71.3449   1
   2  10  -6 402.061 56.5000   1
   2  10  -5 2881.44 58.0249   1
   2  10  -4 237.819 47.0762   1
   2  10  -3 3564.42 66.4089   1
   2  10  -2 1046.25 56.1182   1
   2  10  -1 90.4209 43.1574   1
   2  10   0 2083.40 42.4348   1
   2  10   1 4107.85 86.0299   1
   2  10   2 2529.59 63.8999   1
   2  10   3 37.3704 52.8187   1
  -2 -10  -4-13.3863 46.1839   1
   2  10   5-9.40223 50.8752   1
   2  10   6 239.220 78.5364   1
   2  10   7 469.762 44.4059   1
   2  10   8 542.673 55.0170   1
   2  10   9 342.424 46.7120   1
   2  10  10 801.742 36.8464   1
   2  11 -14 29.8674 40.7091   1
   2  11 -13 31.5778 24.2334   1
   2  11 -12 113.148 26.8730   1
   2  11 -11 1250.47 34.7109   1
   2  11 -10 1112.86 34.5091   1
   2  11  -9 279.357 36.6347   1
   2  11  -8-14.7516 61.9975   1
   2  11  -7 1164.70 51.0921   1
  -2 -11   6 1198.79 60.5191   1
   2  11  -5 585.037 48.9660   1
   2  11  -4 4021.14 77.3644   1
   2  11  -3 456.869 62.4410   1
   2  11  -2 59.0446 51.1838   1
   2  11  -1 272.932 52.7757   1
   2  11   0 959.175 56.8475   1
   2  11   1 249.944 38.1746   1
   2  11   2 11.1975 49.8304   1
   2  11   3 179.924 49.7339   1
  -2 -11  -4 166.165 72.9293   1
   2  11   5 183.970 50.0158   1
   2  11   6 362.264 38.1577   1
   2  11   7 1227.19 41.0573   1
   2  11   8 180.651 55.2387   1
   2  11   9 105.763 25.9911   1
   2  12 -13 325.688 45.7967   1
   2  12 -12 228.942 41.1521   1
   2  12 -11 217.067 51.6801   1
   2  12 -10-12.2236 37.9610   1
   2  12  -9 734.390 36.0698   1
   2  12  -8 3034.41 58.7459   1
   2  12  -7 2632.34 55.0299   1
   2  12  -6 2718.68 122.526   1
   2  12  -5 4289.65 78.6779   1
   2  12  -4 392.289 46.0280   1
   2  12  -3 52.6905 47.0095   1
   2  12  -2-50.8125 46.6452   1
   2  12  -1 47.3690 58.6452   1
   2  12   0 538.638 56.0439   1
   2  12   1 467.811 54.5771   1
   2  12   2 425.010 37.8512   1
   2  12   3 575.045 41.0450   1
   2  12   4 183.812 33.9249   1
   2  12   5 483.508 32.2684   1
   2  12   6 1499.44 35.1287   1
   2  12   7 793.376 26.1409   1
   2  12   8 100.351 37.2526   1
   2  13 -12 149.371 25.6030   1
   2  13 -11 156.347 37.7384   1
   2  13 -10 15.2551 37.0257   1
   2  13  -9 33.4033 42.6344   1
   2  13  -8 597.441 34.0612   1
   2  13  -7 2367.64 39.3460   1
   2  13  -6 1935.14 44.6216   1
   2  13  -5 83.3776 52.6028   1
   2  13  -4 604.899 56.3968   1
   2  13  -3 72.5538 52.8769   1
   2  13  -2 271.498 72.1549   1
   2  13  -1 10363.2 92.4282   1
   2  13   0 6580.25 68.5602   1
   2  13   1 84.9717 40.5163   1
   2  13   2 63.3731 37.0670   1
   2  13   3 164.106 40.9038   1
   2  13   4 1932.85 43.5635   1
   2  13   5 297.678 38.0797   1
   2  13   6 103.829 33.9046   1
   2  13   7 8.70663 45.3814   1
   2  14 -10 987.930 46.9107   1
   2  14  -9 388.908 33.9020   1
   2  14  -8 48.9302 24.6336   1
   2  14  -7 638.044 30.6188   1
   2  14  -6 368.468 31.2194   1
   2  14  -5 2158.09 34.9907   1
   2  14  -4 177.696 34.2617   1
   2  14  -3 53.8649 39.6724   1
   2  14  -2 781.127 38.0420   1
   2  14  -1 221.753 29.5424   1
   2  14   0 30.9493 35.8904   1
   2  14   1 2183.40 41.4872   1
   2  14   2 74.9416 41.0124   1
   2  14   3 199.726 36.7168   1
   2  14   4 729.281 40.2480   1
   2  14   5-25.0646 49.6828   1
   2  15  -8 83.1810 47.0434   1
   2  15  -7 2163.42 43.4380   1
   2  15  -6 23.8543 30.4582   1
   2  15  -5 2455.59 44.2039   1
   2  15  -4 37.1358 30.7828   1
   2  15  -3-7.24575 26.1126   1
   2  15  -2 278.057 31.3884   1
   2  15  -1 717.138 37.0564   1
   2  15   0 2226.44 40.1848   1
   2  15   1 1631.31 38.0923   1
   2  15   2 752.219 40.2395   1
   2  15   3 97.5688 45.4298   1
   2  16  -3 97.9320 41.6147   1
   2  16  -2 1099.61 48.1106   1
  -3  17   0 185.071 47.2238   1
  -3  17  -1 331.992 36.7424   1
  -2  17  -2 1316.85 39.3801  -3
  -3  17  -2 1316.85 39.3801   1
  -2  17  -3 419.795 65.1021  -3
  -3  17  -3 419.795 65.1021   1
  -3  16   6 41.9833 37.4447   1
  -3  16   5 144.983 29.6316   1
  -3  16   4 1206.26 38.4941   1
  -3  16   3 175.132 35.6965   1
  -3  16   2 3203.87 34.7706   1
  -3  16   1 657.984 33.9316   1
  -3  16   0 54.2460 31.5914   1
  -2  16   0 370.292 87.7684  -3
  -3  16   0 370.292 87.7684   1
  -3  16  -1 463.425 50.2487   1
  -2  16  -1 603.324 68.4240  -3
  -3  16  -1 603.324 68.4240   1
  -3  16  -2 148.523 35.2422   1
  -2  16  -2 144.852 66.9579  -3
  -3  16  -2 144.852 66.9579   1
  -3  16  -3 522.157 35.7513   1
  -2  16  -3 392.488 68.7524  -3
  -3  16  -3 392.488 68.7524   1
  -3  16  -4 300.541 30.4245   1
  -2  16  -4-7.63187 85.7998  -3
  -3  16  -4-7.63187 85.7998   1
  -3  16  -5 163.513 23.5669   1
  -2  16  -5 51.3199 78.5400  -3
  -3  16  -5 51.3199 78.5400   1
  -3  16  -6 289.859 23.8151   1
  -3  16  -7 2060.03 26.2432   1
  -3  15   7 418.831 33.5135   1
  -3  15   6 87.1538 37.8835   1
  -3  15   5 389.099 43.4876   1
  -3  15   4 251.159 36.9686   1
  -3  15   3 411.150 30.4885   1
  -3  15   2 506.646 29.4547   1
  -3  15   1 105.360 27.7477   1
  -3  15   0 235.718 25.8572   1
  -3  15  -1 570.214 23.8335   1
  -3  15  -2 1004.91 27.6292   1
  -3  15  -3 1344.96 29.5378   1
  -3  15  -4 2465.61 32.9129   1
  -3  15  -5 983.783 27.3579   1
  -3  15  -6 1518.71 30.9483   1
  -3  15  -7 501.478 27.8776   1
  -3  15  -8 77.7213 27.6573   1
  -3  15  -9 278.679 21.1641   1
  -3  14   9 1842.90 31.2138   1
  -3  14   8 2690.99 41.6010   1
  -3  14   7 2291.96 40.5115   1
  -3  14   6 394.459 32.6434   1
  -3  14   5 967.392 30.9178   1
  -3  14   4 121.289 26.5481   1
  -3  14   3 279.459 28.2194   1
  -3  14   2 54.3843 29.0652   1
  -3  14   1 245.171 28.0882   1
  -3  14   0 44.5122 28.2397   1
  -3  14  -1 1995.84 38.7159   1
  -3  14  -2 23.4011 31.5219   1
  -3  14  -3 169.453 30.2689   1
  -3  14  -4 394.222 30.0587   1
  -3  14  -5 1975.73 34.9967   1
  -3  14  -6 1674.94 35.7029   1
  -3  14  -7 2146.01 35.9984   1
  -3  14  -8 793.853 32.4806   1
  -3  14  -9-5.59409 29.9773   1
  -3  14 -10 82.0320 23.3419   1
  -3  13  10 242.682 27.8651   1
  -3  13   9 434.973 27.7233   1
  -3  13   8 581.166 29.2898   1
  -3  13   7 51.0223 27.2851   1
  -3  13   6 163.889 31.7877   1
  -3  13   5 382.433 36.6738   1
  -3  13   4-14.8981 28.8556   1
  -3  13   3 71.2894 35.6831   1
  -3  13   2 181.647 24.2189   1
  -3  13   1 167.204 24.2864   1
  -3  13   0 1759.77 29.9521   1
  -3  13  -1 434.737 28.5277   1
  -3  13  -2 11.3684 36.7506   1
  -3  13  -3 1494.46 44.6131   1
  -3  13  -4 426.918 31.7881   1
  -3  13  -5 2532.36 61.9055   1
  -3  13  -6 7315.49 68.3101   1
  -3  13  -7 4900.21 46.6302   1
  -3  13  -8 1845.77 39.5385   1
  -3  13  -9 47.5154 27.6601   1
  -3  13 -10 230.335 31.5234   1
  -3  13 -10 310.333 83.8587  -2
  -3  13 -10 310.333 83.8587   1
  -3  13 -11 355.790 25.0299   1
  -3  12  11 1330.14 26.2042   1
  -3  12  10 764.594 30.5502   1
  -3  12   9 94.4932 29.2548   1
  -3  12   8 227.131 35.1721   1
  -3  12   7 1186.25 44.4651   1
  -3  12   6 13346.4 62.7865   1
  -3  12   5 1682.43 41.3917   1
  -3  12   4 696.724 30.0822   1
  -3  12   3 179.082 22.6359   1
  -3  12   2 1772.64 24.3070   1
  -3  12   1 5389.65 30.7199   1
  -3  12   0 808.741 21.6230   1
  -3  12  -1 21.3493 21.1085   1
  -3  12  -2 1083.83 28.7964   1
  -3  12  -3 668.294 26.8505   1
  -3  12  -4 481.578 30.9507   1
  -3  12  -5 824.336 37.2255   1
  -3  12  -6 381.403 38.8426   1
  -3  12  -7 524.342 64.2263   1
  -3  12  -8 141.776 43.7915   1
  -3  12  -8 290.243 57.7840  -2
  -3  12  -8 290.243 57.7840   1
  -3  12  -9 314.431 40.4551   1
  -3  12  -9 411.067 53.2340  -2
  -3  12  -9 411.067 53.2340   1
  -3  12 -10 608.819 47.2763   1
  -3  12 -10 745.458 70.0117  -2
  -3  12 -10 745.458 70.0117   1
  -3  12 -11-65.6734 56.3035   1
  -3  12 -11 8.78545 56.8987  -2
  -3  12 -11 8.78545 56.8987   1
  -3  12 -12 250.848 23.6080   1
  -3  11  13 974.673 42.4700   1
  -3  11  12 1225.05 27.7243   1
  -3  11  11 529.796 29.2758   1
  -3  11  10 449.555 30.2491   1
  -3  11   9 131.624 34.4298   1
  -3  11   8 2271.47 111.036   1
  -3  11   7 327.995 36.0909   1
  -3  11   6 5456.73 40.3865   1
  -3  11   5 11527.9 46.8651   1
  -3  11   4 4721.33 30.3867   1
  -3  11   3 1774.76 23.6144   1
  -3  11   2 321.576 20.4231   1
  -3  11   1 916.377 21.8328   1
  -3  11   0 11.6118 19.4443   1
  -3  11  -1 292.363 22.1157   1
  -3  11  -2 48.4616 22.4394   1
  -3  11  -3 2270.53 28.6767   1
  -3  11  -4 3840.68 33.6614   1
  -3  11  -5 2704.20 34.1908   1
  -3  11  -6 5421.01 49.9993   1
  -3  11  -6 6770.57 134.418  -2
  -3  11  -6 6770.57 134.418   1
  -3  11  -7 3046.53 48.0563   1
  -3  11  -7 3848.25 82.7322  -2
  -3  11  -7 3848.25 82.7322   1
  -3  11  -8 468.079 63.7758   1
  -3  11  -8 708.182 90.3387  -2
  -3  11  -8 708.182 90.3387   1
  -3  11  -9-14.0429 61.2095   1
  -3  11  -9 201.088 45.2230  -2
  -3  11  -9 201.088 45.2230   1
  -3  11 -10 1156.34 47.5349   1
  -3  11 -10 1708.42 54.4888  -2
  -3  11 -10 1708.42 54.4888   1
  -3  11 -11 522.893 30.2713   1
  -3  11 -11 794.510 84.3877  -2
  -3  11 -11 794.510 84.3877   1
  -3  11 -12 92.5853 24.7162   1
  -3  11 -13 49.9522 38.8203   1
  -3  10  13 469.079 30.3607   1
  -3  10  12 1324.58 27.9101   1
  -3  10  11 152.289 31.7577   1
  -3  10  10 604.669 34.9309   1
  -3  10   9 52.9099 44.2641   1
  -3  10   8 6223.84 46.5891   1
  -3  10   7 619.430 34.0808   1
  -3  10   6 139.809 29.2317   1
  -3  10   5 8365.09 43.7432   1
  -3  10   4 1510.75 24.9144   1
  -3  10   3 95.2123 18.4172   1
  -3  10   2 2288.82 23.7191   1
  -3  10   1 4305.60 28.6628   1
  -3  10   0 5351.20 31.3735   1
  -3  10  -1 4336.56 27.8864   1
  -3  10  -2 2784.53 26.6208   1
  -3  10  -3 7665.85 38.3342   1
  -3  10  -4 1780.62 30.0252   1
  -3  10  -5 3820.62 40.1517   1
  -3  10  -5 4889.39 92.0194  -2
  -3  10  -5 4889.39 92.0194   1
  -3  10  -6 190.362 46.6723   1
  -3  10  -6 296.557 58.5538  -2
  -3  10  -6 296.557 58.5538   1
  -3  10  -7 91.5891 50.8001   1
  -3  10  -7 196.760 59.4697  -2
  -3  10  -7 196.760 59.4697   1
  -3  10  -8 1039.17 53.3181  -2
  -3  10  -8 1039.17 53.3181   1
  -3  10  -9 443.511 104.773   1
  -3  10  -9 743.540 90.7109  -2
  -3  10  -9 743.540 90.7109   1
  -3  10 -10 1265.72 75.8255   1
  -3  10 -10 1556.19 54.6212  -2
  -3  10 -10 1556.19 54.6212   1
  -3  10 -11 126.067 32.5710   1
  -3  10 -11 201.080 94.8396  -2
  -3  10 -11 201.080 94.8396   1
  -3  10 -12 191.232 27.7311   1
  -3  10 -12 238.186 74.6900  -2
  -3  10 -12 238.186 74.6900   1
  -3  10 -13 41.0035 20.3664   1
  -3   9  14 1924.91 35.0615   1
  -3   9  13 410.360 26.1399   1
  -3   9  12 143.828 32.2661   1
  -3   9  11 280.850 40.4551   1
  -3   9  10 52.3779 44.5446   1
  -3   9   9 1515.45 36.6755   1
  -3   9   8 53.2174 31.8933   1
  -3   9   7 10140.7 49.5890   1
  -3   9   6 4021.76 35.2610   1
  -3   9   5 21371.6 49.9354   1
  -3   9   4 120.006 19.5190   1
  -3   9   3 31.0283 16.1315   1
  -3   9   2 3249.86 20.5606   1
   3  -9  -1 2762.17 23.2668   1
  -3   9   0 6987.65 29.3603   1
  -3   9  -1 1524.57 22.9071   1
  -3   9  -2 187.218 21.4360   1
  -3   9  -3 4351.02 31.2024   1
  -3   9  -4 3390.85 32.9402   1
  -3   9  -4 4375.97 84.9186  -2
  -3   9  -4 4375.97 84.9186   1
  -3   9  -5 2303.11 57.4866   1
  -3   9  -5 3157.24 50.4694  -2
  -3   9  -5 3157.24 50.4694   1
  -3   9  -6 1640.63 46.7599  -2
  -3   9  -6 1640.63 46.7599   1
  -3   9  -7 3009.76 55.5683  -2
  -3   9  -7 3009.76 55.5683   1
  -3   9  -8 482.224 61.8183  -2
  -3   9  -8 482.224 61.8183   1
  -3   9  -9 3430.60 67.7357  -2
  -3   9  -9 3430.60 67.7357   1
  -3   9 -10 3111.43 97.5097  -2
  -3   9 -10 3111.43 97.5097   1
  -3   9 -11 1112.62 52.8013   1
  -3   9 -11 1476.43 83.5988  -2
  -3   9 -11 1476.43 83.5988   1
  -3   9 -12 117.973 30.4664   1
  -3   9 -13 82.2973 21.2749   1
  -3   9 -13-15.9404 85.3721  -2
  -3   9 -13-15.9404 85.3721   1
  -3   9 -14 83.2206 29.0753   1
  -3   8  15 105.793 29.9919   1
  -3   8  14 2081.81 34.4012   1
  -3   8  13 192.202 31.1043   1
  -3   8  12 125.273 35.6042   1
  -3   8  11 1017.37 73.0240   1
  -3   8  10 3330.79 45.6760   1
  -3   8   9 113.693 34.9980   1
  -3   8   8 337.406 29.2011   1
  -3   8   7 4678.60 36.0485   1
  -3   8   6 8409.63 36.5272   1
  -3   8   5 15368.6 38.7213   1
  -3   8   4 16542.2 34.9503   1
  -3   8   3 260.214 16.6922   1
  -3   8   2 3179.43 25.2349   1
  -3   8   1 2098.87 23.6198   1
  -3   8   0 8547.91 33.2293   1
  -3   8  -1 495.754 22.2294   1
  -3   8  -2 984.683 23.1562   1
  -3   8  -3 61.7628 21.3374   1
  -3   8  -3 201.986 73.8579  -2
  -3   8  -3 201.986 73.8579   1
  -3   8  -4 23.5118 55.2409   1
  -3   8  -4 91.1698 35.7048  -2
  -3   8  -4 91.1698 35.7048   1
  -3   8  -5 1180.71 37.4918  -2
  -3   8  -5 1180.71 37.4918   1
  -3   8  -6 1318.87 52.0997  -2
  -3   8  -6 1318.87 52.0997   1
  -3   8  -7 395.245 49.0908  -2
  -3   8  -7 395.245 49.0908   1
  -3   8  -8 6907.40 69.6504  -2
  -3   8  -8 6907.40 69.6504   1
   3  -8   9 596.897 71.5447  -2
   3  -8   9 596.897 71.5447   1
  -3   8 -10 72.4549 47.9240   1
  -3   8 -10 291.794 121.451  -2
  -3   8 -10 291.794 121.451   1
  -3   8 -11 57.7744 43.5188   1
  -3   8 -12 2397.67 44.6651   1
  -3   8 -13 732.903 27.2207   1
  -3   8 -14 187.876 26.6657   1
  -3   7  15 149.484 33.7213   1
  -3   7  14 3474.28 37.2397   1
  -3   7  13 128.896 28.8874   1
  -3   7  12 1005.81 54.5103   1
  -3   7  11 436.036 44.9046   1
  -3   7  10 2063.89 51.4632   1
  -3   7   9 6665.63 58.8160   1
  -3   7   8 3019.69 47.3136   1
  -3   7   7 2608.68 34.3455   1
  -3   7   6 6630.27 32.4516   1
   3  -7  -5 842.405 19.1125   1
  -3   7   4 1246.90 20.3222   1
  -3   7   3 1079.20 25.7870   1
  -3   7   2 27.0337 27.2134   1
   3  -7  -1 1547.30 33.6786   1
  -3   7   0 16141.2 66.5033   1
  -3   7  -1 73967.1 130.665   1
  -3   7  -2 30848.4 56.1469   1
  -3   7  -3 3090.77 32.0875   1
  -3   7  -3 4159.34 66.9122  -2
  -3   7  -3 4159.34 66.9122   1
  -3   7  -4 263.464 33.0150  -2
  -3   7  -4 263.464 33.0150   1
  -3   7  -5 2442.62 53.5087  -2
  -3   7  -5 2442.62 53.5087   1
  -3   7  -6 11323.5 82.6643  -2
  -3   7  -6 11323.5 82.6643   1
  -3   7  -7 10502.1 82.4607  -2
  -3   7  -7 10502.1 82.4607   1
   3  -7   8 2056.80 58.1151  -2
   3  -7   8 2056.80 58.1151   1
  -3   7  -9 2750.80 122.606   1
   3  -7   9 3976.31 68.9855  -2
   3  -7   9 3976.31 68.9855   1
  -3   7 -10 1494.65 48.8251   1
  -3   7 -10 1831.24 136.516  -2
  -3   7 -10 1831.24 136.516   1
   3  -7  11 185.846 124.020   1
  -3   7 -11 381.660 121.091  -2
  -3   7 -11 381.660 121.091   1
  -3   7 -12 2053.13 41.8152   1
  -3   7 -13 161.367 47.5536   1
  -3   7 -14 42.3667 32.2778   1
  -3   7 -15 174.340 35.2447   1
  -3   6  16 721.832 34.5859   1
  -3   6  15 342.137 40.7274   1
  -3   6  14 988.691 29.7547   1
  -3   6  13 274.358 39.3985   1
  -3   6  12 11435.8 85.7520   1
  -3   6  11 3272.66 87.8298   1
  -3   6  10 84.7972 56.1039   1
  -3   6   9 6105.27 50.5614   1
  -3   6   8 14865.1 66.1094   1
  -3   6   7 3979.32 41.4409   1
  -3   6   6 165.968 21.3122   1
  -3   6   5 1500.28 20.7459   1
   3  -6  -4 14815.8 50.1746   1
   3  -6  -3 6246.96 39.9090   1
  -3   6   2 22902.4 75.2664   1
   3  -6  -1 10690.7 50.0919   1
   3  -6   0 1552.95 34.8274   1
  -3   6  -1 8616.21 46.0069   1
  -3   6  -2 877.005 31.3770   1
  -3   6  -3 1283.40 58.4166   1
  -3   6  -3 1650.05 59.1646  -2
  -3   6  -3 1650.05 59.1646   1
  -3   6  -4 2544.85 37.9323  -2
  -3   6  -4 2544.85 37.9323   1
  -3   6  -5 415.781 41.9704  -2
  -3   6  -5 415.781 41.9704   1
  -3   6  -6 337.780 37.9039  -2
  -3   6  -6 337.780 37.9039   1
   3  -6   7 580.652 36.4403  -2
   3  -6   7 580.652 36.4403   1
  -3   6  -8 2412.85 111.786   1
  -3   6  -8 3568.88 57.4664  -2
  -3   6  -8 3568.88 57.4664   1
  -3   6  -9 1082.82 46.8974   1
  -3   6  -9 1560.12 112.754  -2
  -3   6  -9 1560.12 112.754   1
  -3   6 -10 958.234 42.2861   1
  -3   6 -10 1221.66 111.234  -2
  -3   6 -10 1221.66 111.234   1
   3  -6  11 206.871 51.0941   1
   3  -6  12 302.236 52.3057   1
  -3   6 -13 145.929 45.7743   1
  -3   6 -14 1142.27 35.5716   1
  -3   6 -15 652.567 30.7823   1
  -3   5  16 109.720 39.2672   1
  -3   5  15 541.671 25.9738   1
  -3   5  14 300.932 42.8593   1
  -3   5  13 766.776 110.166   1
  -3   5  12 3169.92 71.4797   1
  -3   5  11 14664.3 108.217   1
   3  -5 -10 3527.24 60.9504   1
  -3   5   9 16031.1 62.9654   1
  -3   5   8 11714.9 54.5704   1
  -3   5   7 1723.12 31.3543   1
   3  -5  -6 1717.70 38.7212   1
   3  -5  -5 5448.21 41.3134   1
  -3   5   4 6550.48 46.9869   1
  -3   5   3 627.152 38.0601   1
  -3   5   2 42744.5 158.688   1
  -3   5   1 8433.91 84.9996   1
  -3   5   0 547.324 58.3452   1
  -3   5  -1 237.459 42.8087   1
  -3   5  -2 30263.8 166.882   1
   3  -5   2 40156.4 132.788  -2
   3  -5   2 40156.4 132.788   1
  -3   5  -3 6840.94 82.0089  -2
  -3   5  -3 6840.94 82.0089   1
   3  -5   4 8113.50 58.7875  -2
   3  -5   4 8113.50 58.7875   1
  -3   5  -5 8145.60 110.324  -2
  -3   5  -5 8145.60 110.324   1
   3  -5   6 822.929 37.5640  -2
   3  -5   6 822.929 37.5640   1
   3  -5   7 504.838 52.6458   1
  -3   5  -7 746.267 82.2594  -2
  -3   5  -7 746.267 82.2594   1
  -3   5  -8 4010.88 56.7610   1
   3  -5   8 5547.82 118.575  -2
   3  -5   8 5547.82 118.575   1
   3  -5   9 109.768 40.6163   1
  -3   5  -9 237.976 109.846  -2
  -3   5  -9 237.976 109.846   1
  -3   5 -10 306.037 37.7526   1
   3  -5  11 3173.38 68.7982   1
  -3   5 -12 43.2993 56.1872   1
  -3   5 -13 632.495 52.7736   1
  -3   5 -14 225.855 31.9930   1
   3  -5  15 117.863 32.9427   1
  -3   4  17 471.966 41.3899   1
   3  -4 -16 421.776 29.0722   1
  -3   4  16 564.644 85.8427  -3
  -3   4  16 564.644 85.8427   1
  -3   4  15 14.5285 34.6189   1
  -3   4  14 110.637 48.9579   1
  -3   4  13 97.1465 73.8331   1
  -3   4  12 394.613 45.7112   1
  -3   4  11 7662.17 71.1409   1
  -3   4  10 2134.37 41.1941   1
  -3   4   9 377.308 36.1030   1
  -3   4   8 22508.0 72.4830   1
  -3   4   7 643.640 30.5151   1
   3  -4  -6 8797.17 73.9494   1
  -3   4   5 8303.92 57.5056   1
  -3   4   4 1591.53 42.2313   1
   3  -4  -3 6241.02 50.5286   1
  -3   4   2 11322.2 81.6836   1
  -3   4   1 8419.65 163.350   1
  -3   4   0 32797.6 277.295   1
  -3   4  -1 1121.23 71.1558   1
  -3   4  -1 1536.07 150.055  -2
  -3   4  -1 1536.07 150.055   1
  -3   4  -2 780.011 59.2822  -2
  -3   4  -2 780.011 59.2822   1
  -3   4  -3 26300.5 141.188  -2
  -3   4  -3 26300.5 141.188   1
   3  -4   4 699.447 53.6711   1
   3  -4   4 1268.10 44.2978  -2
   3  -4   4 1268.10 44.2978   1
   3  -4   5 401.466 37.7586   1
  -3   4  -5 601.209 73.9228  -2
  -3   4  -5 601.209 73.9228   1
   3  -4   6 730.026 31.2760   1
   3  -4   7 3422.40 40.2738   1
   3  -4   8 3564.03 46.3656   1
  -3   4  -9 3412.91 74.8935   1
   3  -4  10 108.483 64.9074   1
   3  -4  11 3584.67 83.1967   1
  -3   4 -12 1969.91 97.4712   1
   3  -4  13 126.708 52.9150   1
  -3   4 -14-10.1798 42.6593   1
   3  -4  15 354.142 35.1927   1
  -3   3  17 467.147 55.8149  -3
  -3   3  17 467.147 55.8149   1
  -3   3  16 277.654 49.7530   1
  -3   3  16 685.458 99.8377  -3
  -3   3  16 685.458 99.8377   1
  -3   3  15-22.9862 67.3584  -3
  -3   3  15-22.9862 67.3584   1
  -3   3  14 335.415 68.5679   1
  -3   3  14 187.940 105.838  -3
  -3   3  14 187.940 105.838   1
  -3   3  13 68.1812 61.1410   1
  -3   3  13 252.640 87.0973  -3
  -3   3  13 252.640 87.0973   1
   3  -3 -12 318.472 53.6874   1
  -3   3  12 522.850 146.559  -3
  -3   3  12 522.850 146.559   1
   3  -3 -11 1417.77 38.4696   1
  -3   3  10 26.6937 38.7250   1
  -3   3   9 102.503 35.5945   1
   3  -3  -8 249.423 39.6174   1
  -3   3   7 2952.36 42.7763   1
  -3   3   6 11705.7 76.7736   1
  -3   3   5 963.561 33.7946   1
   3  -3  -4 8905.88 62.4787   1
  -3   3   3 52991.9 128.585   1
  -3   3   2 33078.9 183.851   1
  -3   3   1 581.625 101.426   1
  -3   3   0 1807.65 117.303   1
  -3   3  -1 7919.83 170.107   1
  -3   3  -2 1652.20 61.0138   1
   3  -3   2 2393.15 87.1365  -2
   3  -3   2 2393.15 87.1365   1
   3  -3   3 1547.47 35.2219   1
  -3   3  -4 3029.91 37.6516   1
   3  -3   5 1124.80 35.9886   1
   3  -3   6 428.041 30.7767   1
  -3   3  -7 4026.33 42.8176   1
   3  -3   8 3808.07 47.1664   1
   3  -3   9 550.367 40.2932   1
   3  -3  10 69.1795 39.8974   1
  -3   3 -11 3696.30 80.6730   1
   3  -3  12 1518.79 156.502   1
   3  -3  13 2329.42 64.9562   1
  -3   3 -14 284.700 45.9100   1
  -3   3 -15 414.568 41.7798   1
  -3   2  17 209.907 40.9395  -3
  -3   2  17 209.907 40.9395   1
  -3   2  16 3540.23 62.3789  -3
  -3   2  16 3540.23 62.3789   1
  -3   2  15 718.169 71.3681  -3
  -3   2  15 718.169 71.3681   1
  -3   2  14 59.2266 74.6086  -3
  -3   2  14 59.2266 74.6086   1
  -3   2  13 56.6074 43.9662   1
  -3   2  13 45.6162 69.5217  -3
  -3   2  13 45.6162 69.5217   1
   3  -2 -12 1172.22 50.2330   1
  -3   2  12 1439.63 83.6384  -3
  -3   2  12 1439.63 83.6384   1
  -3   2  11 1314.97 48.1494   1
  -3   2  11 1670.93 83.3955  -3
  -3   2  11 1670.93 83.3955   1
   3  -2 -10 1124.51 51.2307   1
  -3   2  10 1370.41 84.2789  -3
  -3   2  10 1370.41 84.2789   1
  -3   2   9 2477.50 51.7263   1
   3  -2  -8 3173.02 45.4853   1
  -3   2   7 89.5446 44.6067   1
   3  -2  -6 14955.2 86.7988   1
  -3   2   5 49226.8 129.566   1
  -3   2   4 6934.68 55.6588   1
  -3   2   3 40081.8 202.099   1
  -3   2   2 13742.6 127.344   1
  -3   2   1 2394.72 85.4432   1
  -3   2   0 8216.59 155.087   1
  -3   2  -1 1791.62 63.2500   1
  -3   2  -2 9229.99 83.1877   1
   3  -2   3 19494.2 71.3055   1
  -3   2  -4 7588.65 54.7938   1
   3  -2   5 4089.37 41.6114   1
   3  -2   6 858.932 30.5475   1
  -3   2  -7 3332.69 40.2129   1
   3  -2   8 2610.33 44.1768   1
   3  -2   9 76.0603 39.6595   1
   3  -2  10 628.895 65.9961   1
   3  -2  11 45.2310 40.8361   1
   3  -2  12 1883.97 56.6636   1
  -3   2 -13 5608.65 79.1462   1
  -3   2 -14 981.845 49.3097   1
   3  -2  15-5.84353 40.3757   1
  -3   1  17-17.6015 66.3027  -3
  -3   1  17-17.6015 66.3027   1
   3  -1 -16 989.534 63.3611  -3
   3  -1 -16 989.534 63.3611   1
   3  -1 -15 212.370 71.6190   1
  -3   1  15 182.762 76.6475  -3
  -3   1  15 182.762 76.6475   1
  -3   1  14 261.452 83.2275  -3
  -3   1  14 261.452 83.2275   1
   3  -1 -13 870.273 101.996   1
  -3   1  13 1091.26 58.4826  -3
  -3   1  13 1091.26 58.4826   1
   3  -1 -12 3166.34 144.340   1
  -3   1  12 3418.19 72.4312  -3
  -3   1  12 3418.19 72.4312   1
   3  -1 -11 1743.49 127.245   1
  -3   1  11 2005.90 56.1950  -3
  -3   1  11 2005.90 56.1950   1
   3  -1 -10 6072.62 69.8362   1
  -3   1  10 6854.38 106.966  -3
  -3   1  10 6854.38 106.966   1
  -3   1   9 4100.83 68.5611   1
  -3   1   9 4384.80 99.6556  -3
  -3   1   9 4384.80 99.6556   1
  -3   1   8 1229.86 42.4280   1
  -3   1   7 1154.85 52.7959   1
  -3   1   6 15267.3 89.0137   1
  -3   1   5 5561.13 60.5019   1
  -3   1   4 12532.5 84.3064   1
  -3   1   3 213.854 111.985   1
  -3   1   2 3264.59 89.1647   1
  -3   1   1 15646.5 136.730   1
  -3   1   0 27449.2 100.146   1
  -3   1  -1 6046.14 80.6293   1
  -3   1  -2 7052.76 99.8914   1
   3  -1   3 555.953 35.1249   1
  -3   1  -4 26545.0 89.6999   1
   3  -1   5 1975.81 37.6906   1
   3  -1   6 7040.93 48.4902   1
   3  -1   7 4650.03 45.0258   1
   3  -1   8 1683.25 39.1874   1
   3  -1   9 288.384 42.2921   1
   3  -1  10 5384.36 89.2900   1
   3  -1  11 38.0471 43.2017   1
  -3   1 -12 564.895 53.9919   1
   3  -1  13 6261.59 50.6911   1
   3  -1  14 31.1942 43.9859   1
   3  -1  15 87.5666 63.9347   1
  -3   0  17 17.4305 66.4366  -3
  -3   0  17 17.4305 66.4366   1
   3   0 -16 196.726 46.4151  -3
   3   0 -16 196.726 46.4151   1
   3   0 -15 76.7382 58.1055  -3
   3   0 -15 76.7382 58.1055   1
  -3   0  14 79.8942 99.8844  -3
  -3   0  14 79.8942 99.8844   1
   3   0 -13 457.462 77.3487   1
  -3   0  13 370.023 69.1934  -3
  -3   0  13 370.023 69.1934   1
   3   0 -12 3585.63 149.110   1
  -3   0  12 4205.08 85.0654  -3
  -3   0  12 4205.08 85.0654   1
   3   0 -11-171.398 102.181   1
  -3   0  11 104.396 48.2412  -3
  -3   0  11 104.396 48.2412   1
  -3   0  10 1918.74 72.1684   1
  -3   0  10 2494.55 62.8622  -3
  -3   0  10 2494.55 62.8622   1
  -3   0   9 5568.85 72.6475   1
  -3   0   9 6145.71 102.985  -3
  -3   0   9 6145.71 102.985   1
  -3   0   8 6270.18 45.7300   1
  -3   0   7 14534.7 76.2504   1
  -3   0   6 918.897 49.3283   1
   3   0  -5 870.758 22.7027   1
  -3   0   4 26085.9 176.932   1
  -3   0   3 4372.57 145.843   1
  -3   0   2 6420.74 103.877   1
  -3   0   1 24615.0 97.1959   1
  -3   0   0 94391.6 201.126   1
  -3   0  -1 264.332 51.7257   1
   3   0   2 1013.44 37.8441   1
   3   0   3 1182.60 34.7790   1
   3   0   4 3021.18 44.7273   1
  -3   0  -5 1790.38 36.3514   1
   3   0   6 855.704 33.1423   1
   3   0   7 338.151 29.2009   1
   3   0   8 1119.68 35.4723   1
   3   0   9 90.8371 43.0708   1
   3   0  10 149.822 62.0416   1
  -3   0 -11 52.0484 43.3225   1
   3   0  12 33.5590 45.9448   1
   3   0  13 3414.34 55.8853   1
  -3   0 -14 567.767 41.5550   1
   3   0  15 394.539 61.8846   1
  -3  -1  17 1.81979 66.0018  -3
  -3  -1  17 1.81979 66.0018   1
  -3  -1  16 346.775 41.2119  -3
  -3  -1  16 346.775 41.2119   1
  -3  -1  15 848.541 63.5461  -3
  -3  -1  15 848.541 63.5461   1
  -3  -1  14 238.778 161.795  -3
  -3  -1  14 238.778 161.795   1
   3   1 -13 2643.19 139.959   1
  -3  -1  13 2264.69 82.1614  -3
  -3  -1  13 2264.69 82.1614   1
   3   1 -12 391.627 69.1886   1
  -3  -1  12 484.726 94.8963  -3
  -3  -1  12 484.726 94.8963   1
  -3  -1  11 54.5640 41.6000   1
  -3  -1  11 95.4946 104.466  -3
  -3  -1  11 95.4946 104.466   1
  -3  -1  10 6470.72 55.0307   1
   3   1  -9 2128.04 37.1719   1
  -3  -1   8 549.589 33.3761   1
  -3  -1   7 62648.0 156.317   1
   3   1  -6 14841.8 81.9269   1
   3   1  -5 147.870 30.2208   1
  -3  -1   4 3411.64 97.5675   1
  -3  -1   3 8892.56 194.091   1
  -3  -1   2 1878.38 82.1082   1
  -3  -1   1 3777.73 87.4709   1
  -3  -1   0 487.113 51.0164   1
  -3  -1  -1 55695.6 180.287   1
   3   1   2 12063.7 57.9635   1
   3   1   3 14649.2 61.4650   1
   3   1   4 2428.16 43.0798   1
  -3  -1  -5 2849.02 42.8505   1
   3   1   6 1832.19 32.7533   1
   3   1   7 70.6880 29.5889   1
   3   1   8 308.497 32.7237   1
   3   1   9 1062.27 43.3297   1
   3   1  10 3832.25 66.1899   1
   3   1  11 4126.18 60.2761   1
   3   1  12-15.9209 45.8449   1
  -3  -1 -13 162.361 35.6813   1
  -3  -1 -14 1004.52 41.7868   1
   3   1  15 1009.62 55.4991   1
  -3  -2  17 447.779 65.1935   1
  -3  -2  17 552.829 63.0726  -3
  -3  -2  17 552.829 63.0726   1
  -3  -2  16 112.984 82.6265   1
  -3  -2  16 65.6493 44.2846  -3
  -3  -2  16 65.6493 44.2846   1
  -3  -2  15 1012.02 106.312   1
   3   2 -15 1042.95 74.8931  -3
   3   2 -15 1042.95 74.8931   1
  -3  -2  14 1527.14 179.394  -3
  -3  -2  14 1527.14 179.394   1
  -3  -2  13 257.737 73.8296   1
   3   2 -13 284.234 96.7943  -3
   3   2 -13 284.234 96.7943   1
  -3  -2  12 40.6297 57.1158   1
  -3  -2  11 4.02312 48.2961   1
   3   2 -10 861.396 45.8904   1
  -3  -2   9 561.333 28.7578   1
  -3  -2   8 162.403 31.1675   1
   3   2  -7 39678.7 146.318   1
  -3  -2   6 228.601 62.6255   1
  -3  -2   5 27195.0 197.341   1
   3   2  -4 302.863 44.5275   1
   3   2  -3 409.225 74.2914   1
  -3  -2   2 9570.43 119.911   1
  -3  -2   1 11685.6 120.758   1
  -3  -2   0 1080.84 70.4081   1
   3   2   1 6982.27 45.2555   1
  -3  -2  -2 3242.28 37.0993   1
   3   2   3 484.931 32.4188   1
   3   2   4 4582.50 47.2492   1
   3   2   5 16262.9 66.3992   1
  -3  -2  -6 4534.92 40.4296   1
  -3  -2  -7 1204.62 35.0754   1
   3   2   8 143.150 33.4356   1
   3   2   9 6375.12 61.7708   1
   3   2  10 2798.95 50.3122   1
   3   2  11 934.777 59.6399   1
   3   2  12 116.801 45.2761   1
   3   2  13 50.5557 36.3970   1
   3   2  14 105.585 47.3489   1
  -3  -3  17 69.6840 34.9905   1
  -3  -3  16 107.619 44.3862   1
   3   3 -16-21.4333 59.2766  -3
   3   3 -16-21.4333 59.2766   1
   3   3 -15 1739.10 62.8323   1
  -3  -3  15 1883.55 81.3949  -3
  -3  -3  15 1883.55 81.3949   1
  -3  -3  14 487.139 147.754   1
  -3  -3  13 768.611 58.2133   1
   3   3 -12 832.695 64.1657   1
  -3  -3  11 956.825 55.0939   1
  -3  -3  10 7104.90 85.6162   1
  -3  -3   9 5215.25 58.9836   1
  -3  -3   8 375.994 35.5341   1
   3   3  -7 1515.88 38.4705   1
  -3  -3   6 1194.23 98.8012   1
  -3  -3   5 12642.6 83.6236   1
  -3  -3   4 24292.3 165.780   1
  -3  -3   3 2286.63 61.8597   1
   3   3  -2 21709.4 98.6067   1
  -3  -3   1 256.447 48.5888   1
   3   3   0 1487.78 33.3036   1
   3   3   1 11733.2 56.3271   1
   3   3   2 936.173 33.0616   1
  -3  -3  -3 2354.01 42.6938   1
   3   3   4 2429.26 36.4053   1
   3   3   5 889.123 28.4053   1
   3   3   6 9796.84 48.3773   1
   3   3   7 3805.82 39.2222   1
   3   3   8 100.214 37.7522   1
   3   3   9 260.655 49.9814   1
   3   3  10 16.0041 38.8303   1
   3   3  11 17.0083 42.9960   1
   3   3  12 264.806 39.5721   1
   3   3  13 55.8743 41.2328   1
   3   3  14-5.62290 37.9796   1
  -3  -4  17 226.481 58.7735   1
  -3  -4  16 171.885 42.8562   1
   3   4 -16 173.253 80.7197  -3
   3   4 -16 173.253 80.7197   1
  -3  -4  15 3223.34 65.6401   1
  -3  -4  15 3457.17 112.556  -3
  -3  -4  15 3457.17 112.556   1
   3   4 -14 78.8968 47.7422   1
  -3  -4  13 1162.58 56.1933   1
   3   4 -12 344.489 52.6881   1
  -3  -4  11 3095.80 62.9147   1
  -3  -4  10 4123.79 65.7648   1
  -3  -4   9 3539.17 55.1835   1
  -3  -4   8 354.198 29.1526   1
   3   4  -7 725.969 36.5100   1
   3   4  -6 1160.05 53.4151   1
  -3  -4   5 1375.98 57.7374   1
   3   4  -4 2053.14 63.2830   1
   3   4  -3 740.685 60.4692   1
  -3  -4   2 12224.1 94.7844   1
   3   4  -1 19928.0 111.209   1
   3   4   0 6565.95 50.7608   1
   3   4   1 1618.23 33.6666   1
   3   4   2 7555.70 44.8385   1
   3   4   3 3987.71 38.7421   1
  -3  -4  -4 1836.02 33.7819   1
   3   4   5 168.224 28.4242   1
   3   4   6 2764.91 38.3136   1
   3   4   7 4829.48 45.8478   1
   3   4   8 906.093 51.5938   1
   3   4   9 690.870 51.0342   1
   3   4  10 41.9883 61.0541   1
   3   4  11 44.1111 40.8604   1
   3   4  12 31.5099 36.2166   1
   3   4  13 812.069 33.3254   1
  -3  -5  17 42.0621 48.3014   1
   3   5 -16 599.949 35.0903   1
   3   5 -15 759.354 50.3077   1
   3   5 -14 168.420 43.4989   1
  -3  -5  13 2770.31 77.5781   1
   3   5 -12 68.1246 44.2442   1
  -3  -5  11 2755.45 68.4011   1
  -3  -5  10 2501.87 66.2162   1
  -3  -5   9 4618.37 47.6631   1
   3   5  -8 2429.24 37.3021   1
   3   5  -7 1914.51 42.5311   1
   3   5  -6 266.711 31.9039   1
   3   5  -5 11176.4 84.6627   1
   3   5  -4 356.058 54.5124   1
   3   5  -3 1937.27 65.6902   1
  -3  -5   2 4066.11 61.3630   1
   3   5  -1 1080.63 28.0746   1
   3   5   0 1885.92 31.0672   1
   3   5   1 2149.08 28.5420   1
   3   5   2 13164.2 47.4323   1
   3   5   3 940.151 27.7844   1
   3   5   4 137.438 29.1377   1
  -3  -5  -5 184.536 31.7023   1
   3   5   6 1229.59 37.1827   1
   3   5   7 9643.23 61.2493   1
   3   5   8 7755.74 56.7567   1
   3   5   9 1026.63 44.2198   1
   3   5  10 624.166 39.4819   1
   3   5  11 811.767 38.7083   1
   3   5  12 247.813 33.1332   1
   3   5  13 288.428 42.6766   1
  -3  -6  16 195.834 40.1159   1
   3   6 -15 1318.64 48.2138   1
   3   6 -14 176.762 42.3355   1
   3   6 -13 7995.82 73.7765   1
   3   6 -12 2743.17 53.9565   1
  -3  -6  11 3890.84 63.5445   1
   3   6 -10 2858.71 60.2990   1
  -3  -6   9 447.559 37.6776   1
  -3  -6   8 671.699 37.0140   1
  -3  -6   7 6230.18 66.8699   1
  -3  -6   6 1595.87 37.7375   1
  -3  -6   5 772.212 29.8846   1
  -3  -6   4 3710.12 40.5181   1
   3   6  -3 172.316 37.7227   1
   3   6  -2 171.666 37.3403   1
   3   6  -1 8861.94 56.8661   1
   3   6   0 1880.45 36.3847   1
   3   6   1 1356.63 27.9494   1
   3   6   2 4974.40 37.2631   1
  -3  -6  -3 9070.66 49.1212   1
   3   6   4 4721.50 48.2635   1
   3   6   5 1606.48 39.2935   1
   3   6   6 2794.35 47.6018   1
   3   6   7 1788.68 62.6240   1
   3   6   8 489.291 36.7849   1
   3   6   9 111.891 48.3827   1
   3   6  10 65.1074 37.6015   1
   3   6  11 16.3338 29.5637   1
   3   6  12 723.170 28.1723   1
  -3  -7  16 543.953 59.9247   1
   3   7 -15 144.050 32.4736   1
   3   7 -14 305.585 38.6112   1
   3   7 -13 7801.79 71.6851   1
  -3  -7  12 77.1426 97.8563   1
  -3  -7  11 1000.75 58.2894   1
   3   7 -10 164.858 59.3361   1
  -3  -7   9 149.566 63.7592   1
   3   7  -8 246.000 44.3538   1
   3   7  -7 5597.09 83.0546   1
  -3  -7   6 1768.51 37.5062   1
   3   7  -5 186.131 29.5870   1
   3   7  -4 1235.01 33.0448   1
   3   7  -3 652.187 40.4354   1
   3   7  -2 7085.79 50.5970   1
   3   7  -1 3092.06 42.4594   1
   3   7   0 1154.84 32.9204   1
   3   7   1 131.289 33.6091   1
   3   7   2 281.627 31.5321   1
   3   7   3 3552.49 43.6267   1
   3   7   4 2517.23 40.1227   1
   3   7   5 9070.88 56.7060   1
   3   7   6 3067.65 56.5581   1
   3   7   7 5141.19 53.3654   1
   3   7   8 2538.45 70.8401   1
   3   7   9 2324.73 45.4430   1
   3   7  10 1413.69 34.2471   1
   3   7  11 1732.09 37.7684   1
   3   7  12 469.745 55.6412   1
   3   8 -15 676.290 28.1036   1
   3   8 -14 1088.14 41.6456   1
  -3  -8  13 2932.58 40.5392   1
   3   8 -12 370.094 44.0648   1
  -3  -8  11 244.033 103.281   1
   3   8 -10 1798.65 59.0600   1
  -3  -8   9 469.435 56.6115   1
  -3  -8   8 3309.04 58.0844   1
   3   8  -7 4185.37 59.8727   1
   3   8  -6 834.600 53.5279   1
   3   8  -5 6898.53 48.9197   1
   3   8  -4 2518.73 38.2162   1
   3   8  -3 4445.28 57.7899   1
   3   8  -2 3248.74 44.3865   1
   3   8  -1 343.754 34.0371   1
   3   8   0 1765.49 43.4501   1
   3   8   1 52.0836 42.1629   1
   3   8   2 561.719 51.2886   1
  -3  -8  -3 177.593 51.0371   1
   3   8   4 900.072 50.8438   1
   3   8   5 3906.99 45.2005   1
  -3  -8  -6 1353.02 40.3983   1
   3   8   7 2799.61 60.4583   1
   3   8   8 644.246 45.8947   1
   3   8   9 1369.39 45.0848   1
   3   8  10 112.706 33.0254   1
   3   8  11 243.263 41.6919   1
   3   9 -15 94.8616 22.8665   1
   3   9 -14 99.8657 34.2003   1
   3   9 -13 371.959 33.7868   1
   3   9 -12 122.555 38.1236   1
  -3  -9  11 221.346 37.7123   1
   3   9 -10 946.003 72.7456   1
   3   9  -9 408.554 52.5012   1
   3   9  -8 658.657 55.1632   1
  -3  -9   7 3547.00 74.8938   1
   3   9  -6 1070.97 70.9481   1
   3   9  -5 207.771 45.4054   1
   3   9  -4 3101.91 54.1293   1
  -3  -9   3 139.729 38.2746   1
   3   9  -2 656.323 41.9149   1
   3   9  -1 256.535 44.2939   1
   3   9   0 44.4247 48.0723   1
   3   9   1 546.129 44.0961   1
   3   9   2 5307.79 57.3522   1
   3   9   3 1044.92 52.1614   1
   3   9   4 262.756 44.0220   1
   3   9   5 1434.22 46.3600   1
   3   9   6 298.938 63.2099   1
   3   9   7 1983.29 43.7077   1
   3   9   8 600.163 51.1280   1
   3   9   9 4086.08 55.4099   1
   3   9  10 786.973 47.8530   1
   3  10 -14 418.520 22.2553   1
   3  10 -13 109.451 23.6230   1
   3  10 -12 306.652 45.0108   1
   3  10 -11 1862.16 58.9808   1
   3  10 -10 234.350 54.3061   1
   3  10  -9 1499.66 94.5211   1
  -3 -10   8 108.104 53.9639   1
   3  10  -7 1690.85 55.2461   1
  -3 -10   6 147.953 65.6086   1
   3  10  -5 1291.80 69.3662   1
   3  10  -4 516.130 58.7932   1
   3  10  -3 84.6547 58.7077   1
   3  10  -2 145.091 71.1684   1
   3  10  -1 5856.99 85.6128   1
   3  10   0 296.499 52.2751   1
   3  10   1 1342.88 48.4997   1
   3  10   2 5681.19 67.1154   1
   3  10   3 71.4709 42.2141   1
  -3 -10  -4 54.5102 55.4578   1
   3  10   5 197.411 37.4071   1
   3  10   6 245.409 45.1569   1
   3  10   7 946.927 51.7373   1
   3  10   8 231.572 40.1846   1
   3  10   9 471.946 68.2167   1
   3  11 -13 45.5677 54.8416   1
   3  11 -12 31.2134 36.8727   1
   3  11 -11 350.578 45.9044   1
   3  11 -10-9.52395 41.7100   1
   3  11  -9 1650.20 75.6378   1
   3  11  -8 688.382 101.161   1
   3  11  -7-18.6993 81.0494   1
  -3 -11   6 36.0784 83.3663   1
   3  11  -5 4332.80 78.5120   1
   3  11  -4 2150.25 59.1517   1
   3  11  -3 7939.01 80.1821   1
   3  11  -2 29.3089 57.1757   1
   3  11  -1 36.5510 46.1867   1
  -3 -11   0 184.483 56.0582   1
  -3 -11  -1 2289.16 74.8735   1
   3  11   2 1722.00 55.9451   1
   3  11   3 132.709 56.2092   1
   3  11   4 133.363 41.8255   1
   3  11   5 492.535 39.1258   1
   3  11   6 62.4146 51.1479   1
   3  11   7 1171.95 47.3307   1
   3  11   8 445.125 68.2176   1
   3  12 -12 201.350 52.1528   1
   3  12 -11 33.6066 44.9627   1
   3  12 -10 49.2289 35.2766   1
   3  12  -9 59.9798 31.4022   1
   3  12  -8 1411.63 49.8666   1
   3  12  -7 2545.42 52.8082   1
   3  12  -6 1182.07 59.3127   1
   3  12  -5 50.7046 45.5385   1
   3  12  -4 114.015 90.5602   1
   3  12  -3 1834.12 58.0814   1
   3  12  -2 501.741 66.5320   1
   3  12  -1 2613.59 120.914   1
   3  12   0 91.4697 69.1166   1
   3  12   1 5.78164 44.5811   1
   3  12   2 62.9229 49.5110   1
   3  12   3 24.8028 46.6917   1
   3  12   4 245.798 42.1666   1
   3  12   5 211.507 34.2201   1
   3  12   6 477.843 76.1015   1
   3  12   7 272.757 54.8724   1
   3  13 -11 97.5656 28.2070   1
   3  13 -10 57.7002 30.2877   1
   3  13  -9-5.57632 35.9782   1
   3  13  -8 624.639 33.8441   1
   3  13  -7 965.176 39.3671   1
   3  13  -6 843.613 59.4917   1
   3  13  -5 111.892 43.9617   1
   3  13  -4 537.218 47.4760   1
   3  13  -3 379.711 62.0991   1
   3  13  -2 6866.42 74.8774   1
   3  13  -1 4290.37 54.0900   1
   3  13   0 7657.71 61.4631   1
   4  12   0 6914.08 122.032  -3
   3  13   0 6914.08 122.032   1
   3  13   1 170.415 33.5165   1
   3  13   2 134.581 41.1664   1
   3  13   3 229.659 27.0201   1
  -3 -13  -4 774.642 33.1921   1
   4  12   4 699.070 71.4519  -3
   3  13   4 699.070 71.4519   1
   3  13   5 332.183 54.2922   1
   3  14  -9 47.4302 26.0771   1
   3  14  -8 280.787 28.3208   1
   3  14  -7 449.188 27.3356   1
   3  14  -6 384.602 29.8888   1
   3  14  -5 633.263 40.2480   1
   3  14  -4 113.470 32.2283   1
   3  14  -3 28.5901 31.7519   1
   3  14  -2 1480.27 37.9915   1
   3  14  -1 66.9583 34.6654   1
   3  14   0 11.7424 32.4004   1
   3  14   1 1569.66 72.7099   1
   4  13   1 1486.07 90.0565  -3
   3  14   1 1486.07 90.0565   1
   3  14   2 7.38025 54.9874   1
   4  13   2 78.5436 71.1679  -3
   3  14   2 78.5436 71.1679   1
   3  14   3 52.8486 47.9328   1
   3  15  -6 728.423 50.1091   1
   3  15  -5 225.739 32.7846   1
   3  15  -4 23.7450 25.3365   1
   3  15  -3 1083.46 29.6744   1
   3  15  -2 203.457 51.1789   1
   3  15  -1 115.835 50.4856   1
   3  15   0 4.04364 40.7567   1
  -4  16   6 572.315 36.0630   1
  -4  16   5 70.4492 30.6167   1
  -3  16   5 32.7542 43.4611  -3
  -4  16   5 32.7542 43.4611   1
  -4  16   4 40.3342 33.7986   1
  -4  16   3 875.766 53.7661   1
  -4  16   2 744.338 55.3222   1
  -4  16   1 1786.20 42.3762   1
  -4  16   0 1432.32 48.4682   1
  -4  16  -1 958.312 40.3719   1
  -4  16  -2 500.752 23.9359   1
  -4  16  -3 148.066 24.1556   1
  -4  16  -4 1515.68 27.2579   1
  -4  16  -5 11.5807 23.5144   1
  -4  16  -6 115.876 22.5154   1
  -4  15   8 154.264 41.7232   1
  -4  15   7 45.6340 31.1234   1
  -4  15   6 18.0192 36.1761   1
  -4  15   5 243.814 30.7626   1
  -4  15   4 263.467 33.3670   1
  -4  15   3 2874.16 37.3207   1
  -4  15   2 209.551 24.5272   1
  -4  15   1 2962.34 23.3553   1
  -4  15   0 383.396 21.9862   1
  -4  15  -1 870.151 24.8929   1
  -4  15  -2 49.2789 23.6834   1
  -4  15  -3 773.481 24.9000   1
  -4  15  -4 603.392 23.7295   1
  -4  15  -5 672.943 25.7130   1
  -4  15  -6 84.3615 28.2562   1
  -4  15  -7 63.3339 25.9735   1
  -4  15  -8 419.569 29.5968   1
  -4  15  -8 541.824 60.5556  -2
  -4  15  -8 541.824 60.5556   1
  -4  14   9 3686.09 72.0192   1
  -4  14   8 1040.81 34.9506   1
  -4  14   7 796.386 34.0058   1
  -4  14   6 102.408 30.5083   1
  -4  14   5 672.435 31.4527   1
  -4  14   4 4571.32 39.6190   1
  -4  14   3 2420.10 31.9719   1
  -4  14   2 365.478 20.8055   1
  -4  14   1 825.270 21.6051   1
  -4  14   0 193.948 20.0882   1
  -4  14  -1 1368.42 27.0595   1
  -4  14  -2 854.931 28.5691   1
  -4  14  -3 58.7054 27.5972   1
  -4  14  -4 1426.00 32.2834   1
  -4  14  -5 3816.88 39.6247   1
  -4  14  -6 1885.40 41.5396   1
  -4  14  -7 1986.72 38.3187   1
  -4  14  -8 35.0756 43.6213   1
  -4  14  -8 87.4831 55.9250  -2
  -4  14  -8 87.4831 55.9250   1
  -4  14  -9 247.268 32.2223   1
  -4  14  -9 367.353 58.1268  -2
  -4  14  -9 367.353 58.1268   1
  -4  13  10 269.014 40.5065   1
  -4  13   9 1724.96 34.5311   1
  -4  13   8 2053.39 36.8832   1
  -4  13   7 3525.24 40.9441   1
  -4  13   6 4532.97 45.8460   1
  -4  13   5 2937.27 48.8264   1
  -4  13   4 3196.84 45.3384   1
  -4  13   3 30.2492 26.1512   1
  -4  13   2 62.6784 23.9729   1
  -4  13   1 634.325 26.0564   1
  -4  13   0 1228.47 27.1711   1
  -4  13  -1 796.924 31.4213   1
  -4  13  -2 691.256 36.3319   1
  -4  13  -3 246.900 29.5565   1
  -4  13  -4 14.4530 41.0861   1
  -4  13  -5 748.428 41.1946   1
  -4  13  -6 440.811 33.0514   1
  -4  13  -7 304.696 52.1852   1
  -4  13  -7 549.749 65.4832  -2
  -4  13  -7 549.749 65.4832   1
  -4  13  -8 246.818 47.5204  -2
  -4  13  -8 246.818 47.5204   1
  -4  13  -9 50.8778 40.2119  -2
  -4  13  -9 50.8778 40.2119   1
  -4  13 -10 3888.32 59.4236  -2
  -4  13 -10 3888.32 59.4236   1
  -4  12  12 584.530 42.4532   1
  -4  12  11 62.4980 30.4030   1
  -4  12  10 98.5439 25.7285   1
  -4  12   9 241.383 30.4463   1
  -4  12   8 214.197 29.7705   1
  -4  12   7 6749.78 50.5664   1
  -4  12   6 5232.82 51.0432   1
  -4  12   5 1692.71 42.6960   1
  -4  12   4 146.698 31.0077   1
  -4  12   3 354.374 23.9102   1
  -4  12   2 96.7250 21.2370   1
  -4  12   1 1786.66 24.2826   1
  -4  12   0 3130.30 28.2386   1
  -4  12  -1 1267.56 27.2947   1
  -4  12  -2 2408.17 30.0738   1
  -4  12  -3 87.2914 26.8183   1
  -4  12  -4 294.330 33.5901   1
  -4  12  -5 569.362 25.8491   1
  -4  12  -6 86.1076 119.248   1
  -4  12  -7 385.095 116.399   1
  -4  12  -7 534.567 46.9459  -2
  -4  12  -7 534.567 46.9459   1
  -4  12  -8 583.015 43.4519  -2
  -4  12  -8 583.015 43.4519   1
  -4  12  -9 699.347 39.4913  -2
  -4  12  -9 699.347 39.4913   1
  -4  12 -10 609.202 40.7429  -2
  -4  12 -10 609.202 40.7429   1
  -4  12 -11 61.3714 35.6624  -2
  -4  12 -11 61.3714 35.6624   1
  -4  11  12 47.9058 30.2662   1
  -4  11  11 759.245 25.8516   1
  -4  11  10 125.393 27.6520   1
  -4  11   9 100.935 32.8529   1
  -4  11   8-14.5328 43.8843   1
  -4  11   7 510.238 35.8226   1
  -4  11   6 57.6337 27.6180   1
  -4  11   5 3179.25 34.5802   1
  -4  11   4 537.037 24.9670   1
  -4  11   3 5188.81 32.9552   1
  -4  11   2 4941.02 30.1473   1
  -4  11   1 827.118 24.2828   1
  -4  11   0 1031.06 25.6318   1
  -4  11  -1 895.343 23.9310   1
  -4  11  -2 27.2202 21.6997   1
  -4  11  -3 48.7959 27.4341   1
  -4  11  -4 843.210 29.4894   1
  -4  11  -5 10308.0 67.5626   1
  -4  11  -5 12709.9 86.6306  -2
  -4  11  -5 12709.9 86.6306   1
  -4  11  -6 400.133 90.3662   1
  -4  11  -6 306.968 55.9023  -2
  -4  11  -6 306.968 55.9023   1
  -4  11  -7 214.747 61.1441  -2
  -4  11  -7 214.747 61.1441   1
  -4  11  -8 138.733 44.0685  -2
  -4  11  -8 138.733 44.0685   1
  -4  11  -9 639.554 40.2776  -2
  -4  11  -9 639.554 40.2776   1
  -4  11 -10 78.6883 37.5875  -2
  -4  11 -10 78.6883 37.5875   1
  -4  11 -11 50.3651 33.5565  -2
  -4  11 -11 50.3651 33.5565   1
  -4  11 -12 125.926 41.1702   1
  -4  11 -12 321.689 65.2333  -2
  -4  11 -12 321.689 65.2333   1
  -4  10  13 359.590 28.3149   1
  -4  10  12 231.605 39.5267   1
  -4  10  11 143.476 27.3231   1
  -4  10  10 2284.63 40.2640   1
  -4  10   9 1927.03 64.0054   1
  -4  10   8 4008.85 47.9783   1
  -4  10   7 5765.07 45.2457   1
  -4  10   6 4218.81 37.8064   1
  -4  10   5 2690.90 30.8705   1
  -4  10   4 27.0021 21.6540   1
  -4  10   3 6450.76 31.3328   1
  -4  10   2 576.186 18.7492   1
  -4  10   1 467.974 19.8577   1
  -4  10   0 4898.92 30.5250   1
  -4  10  -1 3280.01 27.9605   1
  -4  10  -2 3876.16 33.1609   1
  -4  10  -3 842.707 28.8573   1
  -4  10  -4 3684.13 40.1002   1
  -4  10  -4 4950.29 136.594  -2
  -4  10  -4 4950.29 136.594   1
  -4  10  -5 580.762 51.0817   1
  -4  10  -5 872.201 63.3392  -2
  -4  10  -5 872.201 63.3392   1
  -4  10  -6 2534.87 48.5267  -2
  -4  10  -6 2534.87 48.5267   1
  -4  10  -7 4311.01 54.8531  -2
  -4  10  -7 4311.01 54.8531   1
  -4  10  -8 1851.30 68.8415  -2
  -4  10  -8 1851.30 68.8415   1
  -4  10  -9 993.012 43.6355  -2
  -4  10  -9 993.012 43.6355   1
  -4  10 -10 81.4672 36.0311  -2
  -4  10 -10 81.4672 36.0311   1
  -4  10 -11 1753.75 39.2129  -2
  -4  10 -11 1753.75 39.2129   1
  -4  10 -12 1954.99 27.1323   1
  -4  10 -12 2778.08 78.4141  -2
  -4  10 -12 2778.08 78.4141   1
  -4  10 -13 17.1240 23.6153   1
  -4   9  14 2528.14 42.0575   1
  -4   9  13 1716.39 44.5696   1
  -4   9  12 185.274 34.1987   1
  -4   9  11 301.693 33.4278   1
  -4   9  10 1671.21 49.6771   1
  -4   9   9 2374.73 37.3817   1
  -4   9   8 6601.08 55.1782   1
  -4   9   7 2076.37 36.7201   1
  -4   9   6 14239.1 49.1219   1
  -4   9   5 523.118 21.7248   1
  -4   9   4 1369.91 21.8275   1
  -4   9   3 333.669 17.5865   1
   4  -9  -2 11956.6 34.5880   1
  -4   9   1 160.448 16.7630   1
  -4   9   0 2159.40 21.8395   1
  -4   9  -1 357.807 20.5468   1
  -4   9  -2 422.385 20.5497   1
  -4   9  -3 264.006 22.9653   1
  -4   9  -3 141.448 118.574  -2
  -4   9  -3 141.448 118.574   1
  -4   9  -4 844.643 39.7905   1
  -4   9  -4 1209.54 50.9023  -2
  -4   9  -4 1209.54 50.9023   1
  -4   9  -5 2241.08 42.9569  -2
  -4   9  -5 2241.08 42.9569   1
  -4   9  -6 885.489 47.5713  -2
  -4   9  -6 885.489 47.5713   1
  -4   9  -7 302.766 56.0504  -2
  -4   9  -7 302.766 56.0504   1
  -4   9  -8 7391.23 80.8839  -2
  -4   9  -8 7391.23 80.8839   1
  -4   9  -9 2986.36 105.051  -2
  -4   9  -9 2986.36 105.051   1
  -4   9 -10 1120.43 50.6499  -2
  -4   9 -10 1120.43 50.6499   1
  -4   9 -11 34.4780 38.0402   1
  -4   9 -11 156.035 51.0627  -2
  -4   9 -11 156.035 51.0627   1
  -4   9 -12 273.344 20.9918   1
  -4   9 -13 1483.69 39.1684   1
  -4   8  15 480.982 48.7748   1
  -4   8  14 1577.91 34.3056   1
  -4   8  13 2805.53 41.5466   1
  -4   8  12 699.868 33.0375   1
  -4   8  11 55.4340 50.2732   1
  -4   8  10 4366.00 40.4493   1
  -4   8   9 6170.01 58.2581   1
  -4   8   8 1733.57 34.8284   1
  -4   8   7 639.506 33.4185   1
  -4   8   6 377.922 25.1690   1
  -4   8   5 888.434 20.4223   1
  -4   8   4 1487.13 20.5855   1
  -4   8   3 3265.88 24.0904   1
  -4   8   2 584.833 19.8699   1
  -4   8   1 4199.68 27.6671   1
  -4   8   0 10314.0 33.9200   1
  -4   8  -1 741.255 19.5982   1
  -4   8  -2 539.834 21.6225   1
  -4   8  -3 102.544 24.4632   1
  -4   8  -3 246.507 77.8666  -2
  -4   8  -3 246.507 77.8666   1
  -4   8  -4 152.083 31.3453  -2
  -4   8  -4 152.083 31.3453   1
  -4   8  -5 226.885 45.6303  -2
  -4   8  -5 226.885 45.6303   1
  -4   8  -6 52.9244 53.5737  -2
  -4   8  -6 52.9244 53.5737   1
   4  -8   7 4176.80 69.7155  -2
   4  -8   7 4176.80 69.7155   1
   4  -8   8 6524.83 104.961  -2
   4  -8   8 6524.83 104.961   1
   4  -8   9 2378.16 66.4546  -2
   4  -8   9 2378.16 66.4546   1
  -4   8 -10 406.887 45.9896   1
  -4   8 -10 478.975 116.245  -2
  -4   8 -10 478.975 116.245   1
  -4   8 -11 51.8286 32.6936   1
  -4   8 -11 296.004 104.318  -2
  -4   8 -11 296.004 104.318   1
  -4   8 -12 32.8649 41.3685   1
  -4   8 -12 214.011 94.4009  -2
  -4   8 -12 214.011 94.4009   1
  -4   8 -13 338.462 25.7877   1
  -4   7  15 244.223 41.7285   1
  -4   7  14 370.035 30.4026   1
  -4   7  13 2551.60 38.0296   1
  -4   7  12 5850.68 61.0727   1
  -4   7  11 544.440 43.4724   1
  -4   7  10 5703.83 60.7868   1
  -4   7   9 2334.26 36.8398   1
  -4   7   8 1225.58 33.0766   1
  -4   7   7 549.950 29.8984   1
  -4   7   6 459.079 25.8227   1
  -4   7   5 220.955 19.9179   1
   4  -7  -4 4222.49 25.1252   1
  -4   7   3 2486.84 24.3606   1
  -4   7   2 97.5102 19.6585   1
  -4   7   1 6936.75 32.4029   1
  -4   7   0 10248.6 35.3628   1
  -4   7  -1 15097.6 37.2742   1
  -4   7  -2 9929.06 37.5255   1
  -4   7  -2 12985.4 162.390  -2
  -4   7  -2 12985.4 162.390   1
  -4   7  -3 2563.36 37.0270   1
  -4   7  -3 3289.16 56.5849  -2
  -4   7  -3 3289.16 56.5849   1
  -4   7  -4 1730.84 112.466   1
  -4   7  -4 2349.13 39.5323  -2
  -4   7  -4 2349.13 39.5323   1
   4  -7   5 8300.27 69.6315  -2
   4  -7   5 8300.27 69.6315   1
  -4   7  -6 7997.63 83.2947  -2
  -4   7  -6 7997.63 83.2947   1
   4  -7   7 436.485 50.9063  -2
   4  -7   7 436.485 50.9063   1
   4  -7   8 194.393 66.5009  -2
   4  -7   8 194.393 66.5009   1
   4  -7   9 4905.75 71.5231  -2
   4  -7   9 4905.75 71.5231   1
   4  -7  10 299.846 89.1413  -2
   4  -7  10 299.846 89.1413   1
  -4   7 -11 95.6916 74.0402   1
  -4   7 -11 152.552 110.262  -2
  -4   7 -11 152.552 110.262   1
  -4   7 -12 308.107 53.6006   1
  -4   7 -13 65.5118 30.5317   1
  -4   7 -14 36.1300 26.8242   1
  -4   6  16 143.518 31.9055   1
  -4   6  15 37.5071 24.7188   1
  -4   6  14 295.257 28.7841   1
  -4   6  13 7770.31 57.9400   1
  -4   6  12 5291.07 70.3264   1
  -4   6  11 117.351 49.5785   1
  -4   6  10 6142.94 60.4043   1
  -4   6   9 10816.3 63.5023   1
  -4   6   8 717.650 34.1197   1
  -4   6   7 354.491 29.6049   1
  -4   6   6 3673.94 32.4593   1
  -4   6   5 77.3894 20.0966   1
  -4   6   4 585.259 20.7347   1
  -4   6   3 1065.76 25.9744   1
  -4   6   2 39.4810 30.2595   1
  -4   6   1 200.613 27.9891   1
  -4   6   0 16365.9 55.6832   1
  -4   6  -1 1387.57 23.7677   1
   4  -6   2 434.593 20.5276   1
   4  -6   2 626.727 47.8632  -2
   4  -6   2 626.727 47.8632   1
  -4   6  -3 2691.49 44.4938   1
   4  -6   3 3370.38 35.2980  -2
   4  -6   3 3370.38 35.2980   1
  -4   6  -4 6249.01 51.2964  -2
  -4   6  -4 6249.01 51.2964   1
  -4   6  -5 3005.72 45.6496  -2
  -4   6  -5 3005.72 45.6496   1
  -4   6  -6 6107.76 54.5955  -2
  -4   6  -6 6107.76 54.5955   1
   4  -6   7 102.206 52.7898  -2
   4  -6   7 102.206 52.7898   1
  -4   6  -8 905.737 75.5055   1
   4  -6   8 1262.12 67.6054  -2
   4  -6   8 1262.12 67.6054   1
   4  -6   9 158.120 134.355   1
  -4   6  -9 19.0144 105.221  -2
  -4   6  -9 19.0144 105.221   1
   4  -6  10 212.237 58.5630   1
  -4   6 -11 304.060 52.1081   1
  -4   6 -11 457.610 98.3328  -2
  -4   6 -11 457.610 98.3328   1
  -4   6 -12 1292.80 41.9121   1
  -4   6 -13 392.571 31.4346   1
  -4   6 -14 25.8598 30.6974   1
  -4   5  16 61.4252 39.6269   1
  -4   5  15 189.829 26.6695   1
  -4   5  14 898.329 40.0371   1
  -4   5  13 1773.91 85.1345   1
  -4   5  12 1980.33 56.1264   1
  -4   5  11 3227.98 57.9890   1
  -4   5  10 3067.83 49.8894   1
  -4   5   9 356.123 31.9878   1
  -4   5   8 855.079 34.0576   1
   4  -5  -7 72.1582 26.8595   1
  -4   5   6 101.363 28.2539   1
  -4   5   5 7692.47 37.0612   1
  -4   5   4 3325.49 62.6678   1
  -4   5   3 8890.82 63.9506   1
  -4   5   2 14081.8 71.8385   1
  -4   5   1 12865.3 68.3822   1
  -4   5   0 633.242 45.4526   1
   4  -5   1 11396.2 56.5366   1
  -4   5  -2 12971.6 59.9593   1
   4  -5   2 17349.3 124.772  -2
   4  -5   2 17349.3 124.772   1
  -4   5  -3 724.235 91.9245   1
  -4   5  -3 1256.15 37.5851  -2
  -4   5  -3 1256.15 37.5851   1
  -4   5  -4 143.666 50.1390   1
  -4   5  -4 427.768 31.6751  -2
  -4   5  -4 427.768 31.6751   1
  -4   5  -5 480.790 59.2423   1
   4  -5   5 686.679 32.7173  -2
   4  -5   5 686.679 32.7173   1
  -4   5  -6 6721.40 77.6139   1
   4  -5   6 8767.90 54.8552  -2
   4  -5   6 8767.90 54.8552   1
  -4   5  -7 58.9755 31.5703   1
   4  -5   8 1396.55 66.1364   1
   4  -5   9 1952.01 71.0031   1
   4  -5  10 51.4153 59.4189   1
  -4   5 -11 115.443 45.1469   1
  -4   5 -12 551.957 40.7669   1
  -4   5 -13 988.867 30.3911   1
  -4   5 -14 14.3024 30.5039   1
  -4   4  16 322.096 33.3233   1
  -4   4  15 115.922 33.5348   1
  -4   4  14 3044.92 57.2783   1
  -4   4  13 4251.99 140.741   1
  -4   4  12 242.955 48.0397   1
  -4   4  11 524.098 41.6058   1
  -4   4  10 27.6378 42.5228   1
  -4   4   9 2422.53 55.7691   1
  -4   4   8 1509.96 32.6916   1
  -4   4   7 2722.96 38.8851   1
  -4   4   6 904.760 35.2016   1
   4  -4  -5 2675.30 45.7140   1
  -4   4   4 616.505 50.2956   1
  -4   4   3 72.3192 47.7484   1
  -4   4   2 15497.4 119.454   1
  -4   4   1 374.608 65.3358   1
  -4   4   0 574.045 66.5912   1
  -4   4  -1 7987.49 100.124   1
   4  -4   2 1008.54 33.6173   1
   4  -4   3 800.463 41.9118   1
   4  -4   3 1172.75 115.243  -2
   4  -4   3 1172.75 115.243   1
   4  -4   4 89.2765 29.6492   1
  -4   4  -5 856.783 24.9067   1
   4  -4   6 2115.80 37.7510   1
   4  -4   7 2737.23 42.2278   1
  -4   4  -8 2919.68 45.8880   1
   4  -4   9 1883.72 69.0186   1
   4  -4  10 1577.23 72.4451   1
  -4   4 -11 3723.00 83.9086   1
   4  -4  12 1703.04 60.0967   1
  -4   4 -13 929.289 39.2434   1
  -4   4 -14 95.5341 26.9031   1
  -4   3  17 134.245 31.0097   1
  -4   3  16 518.953 36.7497   1
  -4   3  15 2532.38 80.7378   1
  -4   3  15 2348.92 75.4292  -3
  -4   3  15 2348.92 75.4292   1
  -4   3  14 3991.10 68.7822   1
  -4   3  13 33.1339 42.6946   1
  -4   3  12 250.947 41.0042   1
  -4   3  11 5299.26 62.6685   1
  -4   3  10 5171.54 61.7516   1
  -4   3   9 161.285 42.6627   1
  -4   3   8 3444.42 46.7208   1
   4  -3  -7 2907.01 42.6825   1
  -4   3   6 920.923 59.4248   1
  -4   3   5 9101.60 79.8415   1
  -4   3   4 71.7288 44.1395   1
  -4   3   3 672.206 45.5991   1
  -4   3   2 3528.80 58.4081   1
  -4   3   1 1171.09 65.3600   1
  -4   3   0 83.5744 58.4915   1
  -4   3  -1 2815.91 78.9674   1
  -4   3  -2 11393.6 59.6664   1
   4  -3   3 1614.35 38.5293   1
   4  -3   4 3728.04 47.6837   1
   4  -3   5 163.973 31.3514   1
  -4   3  -6 78.9695 31.6873   1
   4  -3   7 28.3594 33.8597   1
   4  -3   8 2388.15 45.6151   1
   4  -3   9 2815.57 72.6955   1
   4  -3  10 3636.65 54.7587   1
   4  -3  11 5502.19 74.9422   1
  -4   3 -12 1783.10 77.3677   1
  -4   3 -13 156.455 35.1551   1
   4  -3  14 135.797 66.9391   1
  -4   2  17 39.4380 52.4963  -3
  -4   2  17 39.4380 52.4963   1
  -4   2  16 1116.61 71.0562  -3
  -4   2  16 1116.61 71.0562   1
  -4   2  15 551.480 71.3685   1
   4  -2 -14 740.579 65.3571   1
  -4   2  14 785.138 80.3736  -3
  -4   2  14 785.138 80.3736   1
  -4   2  13 101.841 42.1235   1
  -4   2  12 322.011 51.3949   1
   4  -2 -11 4000.56 59.4653   1
  -4   2  10 128.186 45.6807   1
  -4   2   9 10630.7 70.7628   1
  -4   2   8 971.223 35.8234   1
   4  -2  -7 377.146 30.1257   1
  -4   2   6 95.3518 66.9921   1
  -4   2   5 13945.4 114.286   1
  -4   2   4 16810.5 117.791   1
  -4   2   3 2502.23 52.9552   1
  -4   2   2 46855.8 135.274   1
  -4   2   1 640.341 55.6645   1
  -4   2   0 386.943 59.8652   1
  -4   2  -1 9689.70 74.5283   1
   4  -2   2 16793.6 70.1681   1
  -4   2  -3 5052.16 43.8838   1
   4  -2   4 1243.21 40.1051   1
  -4   2  -5 52.5359 28.3541   1
   4  -2   6 898.637 32.9029   1
   4  -2   7 3457.88 43.8699   1
   4  -2   8 3648.89 50.8826   1
   4  -2   9 2024.87 71.7803   1
  -4   2 -10 2008.11 50.1959   1
   4  -2  11 34.2479 50.7656   1
   4  -2  12 2528.08 49.2635   1
  -4   2 -13 61.6680 35.2810   1
   4  -3  13 233.642 109.443  -3
   4  -2  13 233.642 109.443   1
  -4   2 -14 177.309 41.4422   1
   4  -3  14 150.264 81.5835  -3
   4  -2  14 150.264 81.5835   1
  -4   1  17 75.5165 41.8740  -3
  -4   1  17 75.5165 41.8740   1
   4  -1 -16 674.118 60.2623   1
  -4   1  16 900.643 71.8952  -3
  -4   1  16 900.643 71.8952   1
  -4   1  15 1438.58 57.7809   1
  -4   1  15 1579.41 88.0380  -3
  -4   1  15 1579.41 88.0380   1
  -4   1  14 694.438 66.7689   1
  -4   1  13 2201.34 56.8641   1
  -4   1  13 2692.36 99.1621  -3
  -4   1  13 2692.36 99.1621   1
   4  -1 -12 1835.62 60.1720   1
   4  -1 -11 168.806 44.0805   1
  -4   1  10 1571.10 51.9629   1
  -4   1   9 710.042 44.6731   1
  -4   1   8 3528.07 41.1985   1
  -4   1   7 3472.09 47.2094   1
  -4   1   6 599.097 128.812   1
  -4   1   5 10173.8 84.6120   1
  -4   1   4 342.276 62.5747   1
  -4   1   3 691.287 47.0176   1
  -4   1   2 1176.17 53.9369   1
  -4   1   1 45131.0 150.305   1
  -4   1   0 25644.7 88.0642   1
  -4   1  -1 1132.32 48.5279   1
   4  -1   2 1226.19 36.4897   1
   4  -1   3 11048.2 57.9725   1
   4  -1   4 1975.15 38.6796   1
  -4   1  -5 886.774 35.4080   1
   4  -1   6 2110.00 38.5970   1
   4  -1   7 3122.08 44.9839   1
   4  -1   8 688.604 38.9185   1
   4  -1   9 2065.45 72.5637   1
   4  -1  10 201.582 45.6362   1
  -4   2 -10 525.242 194.948  -3
  -4   1 -10 525.242 194.948   1
   4  -1  11 145.582 53.8188   1
  -4   1 -12 1315.52 46.2295   1
   4  -1  13 355.271 36.5968   1
   4  -1  14 155.503 65.0046   1
  -4   0  17 615.705 68.8675  -3
  -4   0  17 615.705 68.8675   1
   4   0 -16 1976.15 76.3717   1
  -4   0  16 2283.31 58.2237  -3
  -4   0  16 2283.31 58.2237   1
   4   0 -15 2697.53 55.6741   1
   4   0 -15 3055.45 84.0647  -3
   4   0 -15 3055.45 84.0647   1
  -4   0  14 141.505 93.0274   1
  -4   0  13 1292.65 54.1221   1
  -4   0  12 1531.54 57.9756   1
  -4   0  11 5709.48 63.0428   1
  -4   0  10 7927.58 68.9576   1
  -4   0   9 1356.95 42.8286   1
  -4   0   8 8908.73 52.7308   1
   4   0  -7 16016.0 88.5806   1
   4   0  -6 12411.2 97.7552   1
  -4   0   5 1983.90 62.0447   1
  -4   0   4 369.209 50.7904   1
   4   0  -3 35.1973 38.0070   1
  -4   0   2 440.853 35.2567   1
  -4   0   1 23364.6 106.938   1
  -4   0   0 135592. 273.239   1
  -4   0  -1 3517.96 46.4645   1
   4   0   2 289.537 32.9147   1
   4   0   3 3727.04 41.9746   1
   4   0   4 11839.4 57.0647   1
   4   0   5 2975.56 47.5771   1
  -4   0  -6 135.790 32.3698   1
  -4   0  -7 96.6757 35.7473   1
   4   0   8 76.3549 37.5778   1
   4   0   9 1009.26 67.6895   1
   4   0  10 409.918 46.1489   1
   4   0  11 92.0946 46.0610   1
   4   0  12 97.5206 41.1209   1
   4   0  13 153.972 26.4235   1
   4   0  14 3173.36 84.1472   1
   4   1 -17 1176.03 40.8946   1
   4   1 -16 30.4637 41.2678   1
   4   1 -16 158.990 63.7469  -3
   4   1 -16 158.990 63.7469   1
  -4  -1  15 777.034 43.6176   1
   4   1 -15 847.441 106.020  -3
   4   1 -15 847.441 106.020   1
  -4  -1  14 1546.50 84.7387   1
  -4  -1  13 184.968 68.1704   1
   4   1 -12 96.1373 47.1541   1
  -4  -1  11 2442.93 59.9358   1
  -4  -1  10 441.560 44.8023   1
  -4  -1   9 1994.03 49.6486   1
  -4  -1   8 1070.83 44.1412   1
  -4  -1   7 11223.1 68.8960   1
   4   1  -6 2154.88 65.0616   1
  -4  -1   5 17992.0 113.408   1
   4   1  -4 5937.15 58.0240   1
   4   1  -3 2632.42 48.1669   1
   4   1  -2 5707.74 73.4998   1
  -4  -1   1 1747.80 48.0980   1
  -4  -1   0 2479.37 35.9536   1
  -4  -1  -1 10885.8 62.1002   1
  -4  -1  -2 27233.7 89.4616   1
  -4  -1  -3 22342.9 74.3566   1
   4   1   4 8004.61 55.3082   1
   4   1   5 195.352 32.7568   1
   4   1   6 124.830 30.8968   1
   4   1   7 109.089 32.7053   1
   4   1   8 149.094 37.6972   1
   4   1   9 138.631 44.5851   1
  -4  -1 -10 807.969 46.9240   1
   4   1  11 252.346 46.3497   1
  -4  -1 -12 95.7149 40.3681   1
   4   1  13 239.395 36.6853   1
   4   1  14 570.244 56.7418   1
   4   2 -17 760.221 39.3785   1
   4   2 -16 268.821 33.8630   1
   4   2 -15 212.263 40.8351   1
  -4  -2  14 283.408 76.6333   1
  -4  -2  13 622.505 52.7128   1
  -4  -2  12 5386.90 87.3295   1
  -4  -2  11 563.864 73.0129   1
  -4  -2  10 8435.52 63.7925   1
  -4  -2   9 190.728 42.6024   1
   4   2  -8 606.424 34.7211   1
  -4  -2   7 12140.5 59.9118   1
  -4  -2   6 135.623 50.5279   1
   4   2  -5 7656.00 85.7866   1
   4   2  -4 2612.63 53.1156   1
   4   2  -3 9409.29 78.3792   1
  -4  -2   2 13002.5 100.947   1
  -4  -2   1 3352.00 68.9067   1
   4   2   0 199.970 30.0292   1
  -4  -2  -1 19512.8 80.6073   1
   4   2   2 15181.3 66.4283   1
   4   2   3 379.173 34.1038   1
  -4  -2  -4 696.282 34.8549   1
   4   2   5 6485.93 53.1612   1
  -4  -2  -6 2216.38 38.3169   1
   4   2   7 12299.8 63.6068   1
   4   2   8 2949.49 61.8375   1
   4   2   9 485.766 46.7610   1
   4   2  10 35.9464 57.5839   1
  -4  -2 -11 862.957 48.7684   1
   4   2  12 58.9265 45.6188   1
   4   2  13 82.8776 43.0590   1
   4   3 -17 3324.67 37.5223   1
   4   3 -16-2.69393 31.5771   1
  -4  -3  15 684.726 41.7384   1
   4   3 -14 196.466 43.8018   1
  -4  -3  13 273.222 46.4837   1
  -4  -3  12 64.4744 46.2317   1
   4   3 -11 129.617 51.6532   1
   4   3 -10 112.196 41.9932   1
  -4  -3   9 2990.78 47.1183   1
  -4  -3   8 543.871 34.5032   1
  -4  -3   7 3617.32 49.1746   1
   4   3  -6 452.103 41.4516   1
   4   3  -5 368.263 40.9073   1
  -4  -3   4 3034.17 44.6761   1
  -4  -3   3 2199.64 65.1804   1
  -4  -3   2 5867.34 46.2431   1
   4   3  -1 7372.57 51.9849   1
   4   3   0 1390.26 34.8810   1
   4   3   1 12851.4 63.5221   1
   4   3   2 222.117 33.2892   1
   4   3   3 76.7861 36.8850   1
   4   3   4 6006.55 51.3748   1
   4   3   5 1907.69 41.3211   1
   4   3   6 1215.66 39.5311   1
   4   3   7 540.649 42.2986   1
   4   3   8 946.221 44.6916   1
   4   3   9 202.799 44.2365   1
  -4  -3 -10 45.8876 46.0227   1
   4   3  11-11.4403 43.5183   1
   4   3  12 2.81985 32.5355   1
   4   3  13 881.192 70.5479   1
   4   4 -17 1521.07 37.4502   1
   4   4 -16 48.1802 34.8745   1
  -4  -4  15 1826.20 47.4121   1
  -4  -4  14 299.728 41.8617   1
   4   4 -13 110.214 64.8872   1
  -4  -4  12 251.255 49.0281   1
   4   4 -11 268.832 64.8622   1
  -4  -4  10 3340.64 56.4219   1
   4   4  -9 531.929 33.4365   1
  -4  -4   8 662.517 36.1453   1
   4   4  -7 839.189 47.2188   1
  -4  -4   6 5132.68 51.3424   1
  -4  -4   5 661.657 41.2160   1
  -4  -4   4 485.985 38.5021   1
   4   4  -3 2146.24 32.6002   1
   4   4  -2 1144.12 33.1678   1
   4   4  -1 469.925 31.3888   1
   4   4   0 17769.8 65.3581   1
   4   4   1 6974.59 42.9458   1
   4   4   2 1412.09 30.6563   1
  -4  -4  -3 6791.71 53.2151   1
   4   4   4 10699.4 65.6552   1
   4   4   5 1212.87 46.8666   1
   4   4   6 632.280 41.6921   1
   4   4   7 989.702 61.7291   1
  -4  -4  -8 887.063 46.2835   1
   4   4   9 199.251 60.9802   1
   4   4  10 2334.92 56.5658   1
   4   4  11 622.960 39.1493   1
   4   4  12 112.951 32.2318   1
   4   5 -16 113.730 27.2436   1
   4   5 -15 889.160 49.3561   1
   4   5 -14 1631.00 44.0929   1
   4   5 -13 1382.50 80.8514   1
   4   5 -12 741.787 57.5841   1
   4   5 -11 8377.49 92.3358   1
  -4  -5  10 3591.51 64.8168   1
   4   5  -9 1998.45 42.1946   1
  -4  -5   8 713.765 36.3872   1
  -4  -5   7 4452.66 59.3886   1
   4   5  -6 1840.16 48.2533   1
  -4  -5   5 1040.92 45.2371   1
   4   5  -4 322.895 45.0456   1
   4   5  -3 602.511 48.4484   1
   4   5  -2 54.8817 45.9762   1
   4   5  -1 680.112 26.1555   1
   4   5   0 1247.48 29.1903   1
   4   5   1 579.924 26.6060   1
   4   5   2 3085.46 32.4764   1
   4   5   3 3365.45 45.9062   1
   4   5   4 450.736 38.5667   1
   4   5   5 9505.01 67.6953   1
   4   5   6 4489.62 78.1266   1
   4   5   7 3985.35 60.2141   1
   4   5   8 6357.48 81.7192   1
   4   5   9 197.510 46.5395   1
   4   5  10 570.101 41.2630   1
   4   5  11 40.1221 32.5975   1
   4   5  12 481.693 37.7800   1
   4   6 -16 521.959 42.1573   1
   4   6 -15 1060.43 31.7996   1
  -4  -6  14 1210.06 44.9714   1
   4   6 -13 2381.93 54.9587   1
   4   6 -12 41.3742 99.7879   1
   4   6 -11 1938.90 62.8491   1
  -4  -6  10 1742.39 70.0558   1
   4   6  -9 176.429 37.6593   1
  -4  -6   8 33.7989 34.4055   1
   4   6  -7 4342.89 55.1362   1
   4   6  -6 5207.97 49.3223   1
   4   6  -5 6749.85 50.5622   1
  -4  -6   4 3522.64 46.1504   1
   4   6  -3 45.9558 38.5309   1
  -4  -6   2 146.663 38.1354   1
  -4  -6   1 3075.95 44.8172   1
   4   6   0 19.7462 31.8551   1
   4   6   1 200.369 26.8492   1
   4   6   2 1663.01 31.8194   1
  -4  -6  -3 945.639 39.4765   1
   4   6   4 1785.13 47.1917   1
   4   6   5 4565.90 98.5005   1
   4   6   6 1326.38 49.1008   1
   4   6   7 4292.60 59.0035   1
   4   6   8 318.348 42.4978   1
   4   6   9 3753.33 53.7808   1
   4   6  10 601.820 36.9285   1
   4   6  11 7.20268 45.1211   1
  -4  -7  16 383.916 48.2087   1
   4   7 -15 113.128 24.8987   1
   4   7 -14 1016.48 36.1231   1
  -4  -7  13 1400.52 48.2119   1
   4   7 -12 222.810 45.9587   1
   4   7 -11 951.015 68.5419   1
  -4  -7  10 938.857 58.9642   1
   4   7  -9 284.013 49.4909   1
   4   7  -8 719.240 39.6843   1
  -4  -7   7 1664.93 54.5710   1
  -4  -7   6 71.4804 36.0968   1
   4   7  -5 43.6025 36.4751   1
  -4  -7   4 2100.94 43.4766   1
   4   7  -3 87.3767 40.8906   1
   4   7  -2 1989.18 48.7074   1
   4   7  -1 4404.10 53.9639   1
  -4  -7   0 81.7133 34.6243   1
  -4  -7  -1 177.620 35.0551   1
   4   7   2 11579.1 76.0727   1
   4   7   3 235.210 32.4958   1
   4   7   4 1983.43 86.0351   1
   4   7   5 3577.72 51.4964   1
   4   7   6 1360.20 44.7231   1
   4   7   7 2835.29 49.6336   1
   4   7   8 823.101 45.8448   1
   4   7   9 5777.80 57.5015   1
   4   7  10 3383.32 66.1184   1
   4   8 -15 36.8192 22.3414   1
   4   8 -14 183.864 29.1235   1
   4   8 -13 181.199 30.3378   1
   4   8 -12 596.179 38.6179   1
   4   8 -11 481.548 46.0534   1
   4   8 -10 363.817 71.9628   1
  -4  -8   9 350.410 56.9992   1
  -4  -8   8 11114.6 87.7826   1
   4   8  -7 127.625 68.7997   1
   4   8  -6 1198.85 41.6371   1
   4   8  -5 730.410 41.2122   1
  -4  -8   4 4669.41 50.3301   1
   4   8  -3 1418.67 43.6195   1
   4   8  -2 3087.68 58.8162   1
   4   8  -1 1146.90 42.4670   1
   4   8   0 255.019 46.4175   1
   4   8   1 123.459 46.1156   1
   4   8   2 1833.69 62.2336   1
   4   8   3 576.076 50.0573   1
   4   8   4 2090.76 71.8587   1
   4   8   5 6707.97 69.4523   1
   4   8   6 134.022 38.7819   1
   4   8   7 1895.54 46.5125   1
   4   8   8 1044.09 39.2996   1
   4   8   9 370.011 54.5288   1
   4   8  10-12.7789 53.4779   1
   4   9 -14 1234.50 61.3976   1
   4   9 -13 157.787 29.5097   1
  -4  -9  12 90.4274 40.2426   1
   4   9 -11 570.766 47.2239   1
   4   9 -10 75.4460 57.1781   1
   4   9  -9 3423.12 112.278   1
  -4  -9   8 1706.08 67.9180   1
  -4  -9   7 679.789 93.2232   1
  -4  -9   6 59.2043 63.9114   1
  -4  -9   5 1360.91 46.2311   1
   4   9  -4 4709.97 58.5790   1
   4   9  -3 844.353 44.1781   1
   4   9  -2 2908.75 85.9995   1
   4   9  -1 2337.89 80.0172   1
   4   9   0 601.977 63.5963   1
   4   9   1 217.770 52.7786   1
   4   9   2 767.603 56.0056   1
   4   9   3 413.425 47.2396   1
   4   9   4 477.308 87.2596   1
   4   9   5 302.502 61.7443   1
   4   9   6 1975.10 80.5610   1
   4   9   7 7631.93 97.4194   1
   4   9   8 271.631 81.1509   1
   4   9   9 513.345 62.2520   1
   4  10 -13 1424.77 43.0146   1
   4  10 -12 723.146 42.0923   1
   4  10 -11 131.815 39.1672   1
  -4 -10  10 81.5860 51.1468   1
  -4 -10   9 413.761 57.0554   1
   4  10  -8 168.861 58.0670   1
   4  10  -7 290.300 88.9973   1
   4  10  -6 211.829 87.4254   1
  -4 -10   5 181.909 66.5407   1
   4  10  -4 1131.74 63.1604   1
   4  10  -3 3032.60 47.3084   1
   4  10  -2 146.261 43.7677   1
   4  10  -1 1465.95 58.6490   1
  -4 -10   0 152.706 41.5116   1
   4  10   1 1806.59 64.7431   1
  -4 -10  -2 69.1536 79.2563   1
   4  10   3 72.4437 44.1930   1
   4  10   4 1612.23 62.9625   1
   4  10   5 666.536 67.2003   1
   4  10   6 117.675 53.5277   1
   4  10   7 2481.03 93.2431   1
   4  10   8 99.4269 56.2583   1
   4  11 -13 1097.50 45.0988   1
   4  11 -12 333.196 39.3713   1
   4  11 -11 284.843 40.2505   1
   4  11 -10 637.583 34.3790   1
   4  11  -9 357.627 42.3200   1
   4  11  -8 330.538 52.2659   1
   4  11  -7 572.366 46.5683   1
   4  11  -6 90.8938 65.4694   1
   4  11  -5 1367.80 78.0968   1
   4  11  -4 449.666 79.3576   1
   4  11  -3 10669.3 106.978   1
   4  11  -2 124.773 38.7091   1
  -4 -11   1 11.7908 43.9228   1
   4  11   0 83.7678 68.0914   1
   4  11   1 382.386 52.3282   1
   4  11   2 405.585 49.1532   1
   4  11   3 36.9004 43.2737   1
   4  11   4 97.0112 58.1270   1
   4  11   5 246.324 50.1875   1
   4  11   6 49.6793 66.3867   1
   4  11   7 985.177 53.3028   1
   4  12 -11 24.1961 34.7368   1
   4  12 -10 2368.51 42.3385   1
   4  12  -9 129.995 34.8457   1
   4  12  -8 243.129 31.4853   1
  -4 -12   7 43.7455 35.6943   1
   4  12  -6 1502.95 45.9872   1
   4  12  -5-43.9749 80.2116   1
   4  12  -4 1535.90 65.8544   1
   4  12  -3 2971.92 56.0520   1
   4  12  -2 807.692 63.4142   1
   4  12  -1 2684.41 49.2555   1
  -4 -12   0 429.777 33.4120   1
   4  12   1 42.6523 26.5570   1
   4  12   2 32.5606 36.5638   1
   4  12   3 35.2261 32.9004   1
   4  12   4 211.053 29.4125   1
  -4 -12  -5 540.196 25.2765   1
   4  13 -10 78.4348 38.3438   1
   4  13  -9 224.153 36.4674   1
   4  13  -8 765.343 33.2721   1
   4  13  -7 53.9932 34.3105   1
   4  13  -6 294.558 34.0471   1
   5  12  -6 365.530 71.1328  -3
   4  13  -6 365.530 71.1328   1
   4  13  -5 12.4465 34.0995   1
   5  12  -5 133.224 80.7933  -3
   4  13  -5 133.224 80.7933   1
  -4 -13   4 2116.04 50.3008   1
   4  13  -3 25.4225 73.8125   1
   4  13  -2 65.8123 34.5867   1
   4  13  -1 487.040 31.4907   1
   4  13   0 613.444 32.9487   1
   4  13   1 420.457 44.7000   1
   4  13   2 146.742 38.5841   1
   4  13   3 595.695 48.6003   1
   4  14  -6 17.2905 36.3793   1
   5  13  -6 14.5740 65.7962  -3
   4  14  -6 14.5740 65.7962   1
   5  13  -5 105.661 31.3916  -3
   4  14  -5 105.661 31.3916   1
   5  13  -4 105.804 33.1368  -3
   4  14  -4 105.804 33.1368   1
   5  13  -3 52.2004 32.5321  -3
   4  14  -3 52.2004 32.5321   1
   5  13  -2 250.212 67.3099  -3
   4  14  -2 250.212 67.3099   1
   5  13  -1 194.324 65.1214  -3
   4  14  -1 194.324 65.1214   1
   4  14   0 883.657 53.1201   1
  -5  16   5 260.950 40.3027   1
  -5  16   3 249.375 65.9503   1
  -5  16   2 1006.48 73.6938   1
  -5  16   1 364.688 81.5857   1
  -5  16   0 139.767 59.3640   1
  -5  16  -1 116.495 27.7566   1
  -5  16  -2 1591.40 34.3966   1
  -5  16  -3 1558.37 35.7297   1
  -5  16  -4 399.405 28.5512   1
  -5  16  -5 2.49225 26.2020   1
  -5  15   8 463.155 41.3353   1
  -5  15   7 4.06215 50.0597   1
  -5  15   6-8.74609 24.5968   1
  -5  15   5 1063.47 31.9145   1
  -5  15   4 958.948 28.2832   1
  -5  15   3 1388.74 30.3248   1
  -5  15   2 1123.93 31.3546   1
  -5  15   1 1181.28 27.4752   1
  -5  15   0 2485.96 35.2883   1
  -5  15  -1 85.8313 25.6525   1
  -5  15  -2 279.789 27.2549   1
  -5  15  -3 486.208 26.6237   1
  -5  15  -4 233.230 25.9871   1
  -5  15  -5 251.131 25.9864   1
  -5  15  -6 15.9112 21.7119   1
  -5  15  -7 153.877 28.0690   1
  -5  14   9 38.3402 33.9423   1
  -5  14   8 797.811 27.0310   1
  -5  14   7 624.831 27.7604   1
  -5  14   6 339.502 26.8563   1
  -5  14   5 707.523 28.9954   1
  -5  14   4 1966.75 33.5014   1
  -5  14   3 614.276 26.5863   1
  -5  14   2 1276.43 25.0964   1
  -5  14   1 76.6006 23.1581   1
  -5  14   0 1917.35 27.9914   1
  -5  14  -1 1080.74 24.8450   1
  -5  14  -2 881.178 25.7463   1
  -5  14  -3 1138.71 28.7327   1
  -5  14  -4 296.358 25.5051   1
  -5  14  -5 152.726 36.1825   1
  -5  14  -6 0.38854 33.3471   1
  -5  14  -7 394.735 35.1130   1
  -5  14  -7 539.391 78.9439  -2
  -5  14  -7 539.391 78.9439   1
  -5  14  -8-28.5578 59.6563   1
  -5  14  -8 19.9519 44.0135  -2
  -5  14  -8 19.9519 44.0135   1
  -5  13  11 74.3752 37.1782   1
  -5  13  10 426.120 29.7863   1
  -5  13   9 1139.23 29.6694   1
  -5  13   8 406.154 29.1106   1
  -5  13   7 3802.40 50.6747   1
  -5  13   6 1739.65 36.7758   1
  -5  13   5 280.725 36.3152   1
  -5  13   4 11.1239 45.4345   1
  -5  13   3 412.634 39.5047   1
  -5  13   2 469.409 40.2594   1
  -5  13   1 582.177 31.6852   1
  -5  13   0 3021.51 36.6059   1
  -5  13  -1 249.834 46.4112   1
  -5  13  -2-3.29003 42.7158   1
  -5  13  -3 667.010 37.5516   1
  -5  13  -4 1722.08 35.5019   1
  -5  13  -5 224.512 27.3883   1
  -5  13  -6 94.4992 32.8801   1
  -5  13  -7 1260.28 56.2220  -2
  -5  13  -7 1260.28 56.2220   1
  -5  13  -8 513.501 45.5669  -2
  -5  13  -8 513.501 45.5669   1
  -5  13  -9 351.174 38.7563  -2
  -5  13  -9 351.174 38.7563   1
  -5  12  12 1313.29 46.4676   1
  -5  12  11 659.669 43.0278   1
  -5  12  10 1195.76 49.2574   1
  -5  12   9 88.8065 29.9439   1
  -5  12   8 2018.39 34.8078   1
  -5  12   7 4931.74 44.8014   1
  -5  12   6 1563.64 40.9700   1
  -5  12   5 81.4060 31.8241   1
  -5  12   4 501.090 34.6532   1
  -5  12   3 840.404 32.6925   1
  -5  12   2 631.557 31.3370   1
  -5  12   1 3103.42 29.0889   1
  -5  12   0 5600.67 36.1834   1
  -5  12  -1 143.591 32.7591   1
  -5  12  -2 78.2348 29.3355   1
  -5  12  -3 453.722 31.1463   1
  -5  12  -4 86.7624 33.7392   1
  -5  12  -5 401.133 41.9385   1
  -5  12  -6 225.267 47.6781   1
  -5  12  -6 248.178 62.6702  -2
  -5  12  -6 248.178 62.6702   1
  -5  12  -7 171.913 50.4722   1
  -5  12  -7 251.143 42.2221  -2
  -5  12  -7 251.143 42.2221   1
  -5  12  -8 1921.42 43.3256  -2
  -5  12  -8 1921.42 43.3256   1
  -5  12  -9 498.300 37.3896  -2
  -5  12  -9 498.300 37.3896   1
  -5  12 -10 148.902 31.3506  -2
  -5  12 -10 148.902 31.3506   1
  -5  11  13 105.697 34.3807   1
  -5  11  12 646.547 41.4281   1
  -5  11  11 315.886 30.5279   1
  -5  11  10 1714.18 40.4787   1
  -5  11   9 1446.57 30.4254   1
  -5  11   8 288.501 41.2443   1
  -5  11   7 6434.13 57.0310   1
  -5  11   6 5890.74 62.6129   1
  -5  11   5 3956.75 41.1462   1
  -5  11   4 181.638 25.5101   1
  -5  11   3 110.828 23.2219   1
  -5  11   2 421.680 21.1901   1
  -5  11   1 39.9222 23.0219   1
  -5  11   0 413.330 25.3336   1
  -5  11  -1 682.562 25.5725   1
  -5  11  -2 501.684 27.3936   1
  -5  11  -3 456.795 29.8541   1
  -5  11  -4 36.4395 36.6704   1
  -5  11  -5 1248.65 47.0828   1
  -5  11  -5 1686.73 103.916  -2
  -5  11  -5 1686.73 103.916   1
  -5  11  -6 1122.16 141.275  -2
  -5  11  -6 1122.16 141.275   1
  -5  11  -7 2150.82 50.6515  -2
  -5  11  -7 2150.82 50.6515   1
  -5  11  -8 2712.55 51.7704  -2
  -5  11  -8 2712.55 51.7704   1
  -5  11  -9 122.385 41.3281  -2
  -5  11  -9 122.385 41.3281   1
  -5  11 -10 117.884 32.6633  -2
  -5  11 -10 117.884 32.6633   1
  -5  11 -11 444.412 62.5868  -2
  -5  11 -11 444.412 62.5868   1
  -5  10  13 276.564 25.2547   1
  -5  10  12 673.858 39.9511   1
  -5  10  11 1350.31 40.0533   1
  -5  10  10 3495.37 48.2263   1
  -5  10   9 1328.68 51.0848   1
  -5  10   8 482.091 29.8421   1
  -5  10   7 2323.25 46.0518   1
  -5  10   6 2445.94 42.3790   1
  -5  10   5 725.849 25.7482   1
  -5  10   4 1613.24 26.8765   1
  -5  10   3 826.650 22.8214   1
  -5  10   2 5927.61 32.0068   1
  -5  10   1 3476.72 29.0490   1
  -5  10   0 66.6742 23.9958   1
  -5  10  -1 24.7191 23.3165   1
  -5  10  -2 86.0861 26.2676   1
  -5  10  -3 732.039 26.9215   1
  -5  10  -4 321.349 28.7426   1
  -5  10  -5 114.752 46.4422   1
  -5  10  -5 13.7251 49.8229  -2
  -5  10  -5 13.7251 49.8229   1
  -5  10  -6 700.304 40.7432  -2
  -5  10  -6 700.304 40.7432   1
  -5  10  -7 1340.94 145.853  -2
  -5  10  -7 1340.94 145.853   1
  -5  10  -8 2305.97 44.0754  -2
  -5  10  -8 2305.97 44.0754   1
  -5  10  -9 187.123 38.8050  -2
  -5  10  -9 187.123 38.8050   1
  -5  10 -10 145.178 29.8931  -2
  -5  10 -10 145.178 29.8931   1
  -5  10 -11 537.236 45.8912  -2
  -5  10 -11 537.236 45.8912   1
  -5  10 -12 699.769 53.3086  -2
  -5  10 -12 699.769 53.3086   1
  -5   9  14 177.191 27.5427   1
  -5   9  13 1090.24 41.1808   1
  -5   9  12 299.257 43.6337   1
  -5   9  11 2409.03 41.6991   1
  -5   9  10 1569.88 69.7915   1
  -5   9   9 2194.46 41.4631   1
  -5   9   8 1837.70 41.2689   1
  -5   9   7 418.699 32.8785   1
  -5   9   6 61.8263 27.4267   1
  -5   9   5 2658.19 28.2151   1
  -5   9   4 2538.07 26.2697   1
  -5   9   3 6215.98 33.6062   1
  -5   9   2 10037.9 38.0959   1
  -5   9   1 597.078 20.9671   1
  -5   9   0 672.251 23.3278   1
  -5   9  -1 324.418 21.7980   1
  -5   9  -2 324.312 25.0496   1
  -5   9  -3 291.439 25.1134   1
  -5   9  -4 1025.20 38.6367   1
  -5   9  -4 1614.70 99.9984  -2
  -5   9  -4 1614.70 99.9984   1
  -5   9  -5 185.520 44.9157  -2
  -5   9  -5 185.520 44.9157   1
  -5   9  -6 820.363 46.0750  -2
  -5   9  -6 820.363 46.0750   1
  -5   9  -7 2511.15 50.3779  -2
  -5   9  -7 2511.15 50.3779   1
  -5   9  -8 2689.35 100.459  -2
  -5   9  -8 2689.35 100.459   1
  -5   9  -9 1439.12 42.8244  -2
  -5   9  -9 1439.12 42.8244   1
  -5   9 -10 461.095 33.6121  -2
  -5   9 -10 461.095 33.6121   1
  -5   9 -11 742.262 90.5216   1
  -5   9 -11 916.091 41.3578  -2
  -5   9 -11 916.091 41.3578   1
  -5   9 -12 145.525 34.5620   1
  -5   9 -12 236.897 39.2861  -2
  -5   9 -12 236.897 39.2861   1
  -5   8  15 546.027 44.0144   1
  -5   8  14 656.568 35.8891   1
  -5   8  13 180.055 35.1708   1
  -5   8  12 2196.97 42.2831   1
  -5   8  11 113.806 46.0391   1
  -5   8  10 217.913 40.2455   1
  -5   8   9 1832.94 43.8279   1
  -5   8   8 6613.08 65.4662   1
  -5   8   7 1967.61 38.1631   1
  -5   8   6 3032.28 33.6265   1
  -5   8   5 1231.14 25.5347   1
  -5   8   4 8399.33 35.0816   1
  -5   8   3 4030.22 27.2830   1
  -5   8   2 955.509 22.4699   1
  -5   8   1 2415.12 25.6578   1
  -5   8   0 844.580 21.2667   1
  -5   8  -1 32.2586 21.1409   1
  -5   8  -2 1398.26 26.6315   1
  -5   8  -3 6026.05 39.0190   1
  -5   8  -4 382.887 35.3510   1
  -5   8  -4 702.993 87.6634  -2
  -5   8  -4 702.993 87.6634   1
  -5   8  -5 3308.18 54.2169  -2
  -5   8  -5 3308.18 54.2169   1
  -5   8  -6 4418.93 65.2750  -2
  -5   8  -6 4418.93 65.2750   1
   5  -8   7 9296.48 76.8208  -2
   5  -8   7 9296.48 76.8208   1
  -5   8  -8 5128.32 91.7810  -2
  -5   8  -8 5128.32 91.7810   1
  -5   8  -9 1845.89 86.7531  -2
  -5   8  -9 1845.89 86.7531   1
  -5   8 -10 73.8995 109.033   1
  -5   8 -10 308.541 50.5979  -2
  -5   8 -10 308.541 50.5979   1
  -5   8 -11 959.796 102.669   1
  -5   8 -11 1115.78 45.3864  -2
  -5   8 -11 1115.78 45.3864   1
  -5   8 -12 591.013 28.4272   1
  -5   7  15 7.50843 25.9114   1
  -5   7  14 1129.11 32.1596   1
  -5   7  13 2898.62 40.9209   1
  -5   7  12 3382.06 56.2048   1
  -5   7  11 7177.01 84.2510   1
  -5   7  10 826.676 34.2329   1
  -5   7   9 302.550 42.4366   1
  -5   7   8 1459.21 40.2399   1
  -5   7   7 13104.5 69.2225   1
  -5   7   6 7837.61 45.1168   1
  -5   7   5 5951.97 34.1072   1
  -5   7   4 1049.41 26.2674   1
  -5   7   3 491.512 24.2492   1
  -5   7   2 612.003 21.1088   1
  -5   7   1 1409.37 22.0555   1
  -5   7   0 212.207 19.7535   1
  -5   7  -1 232.562 18.6958   1
  -5   7  -2 226.628 22.7051   1
  -5   7  -3 7034.53 44.9403   1
  -5   7  -3 9450.80 165.007  -2
  -5   7  -3 9450.80 165.007   1
   5  -7   4 130.471 29.6750   1
  -5   7  -4 148.950 83.8098  -2
  -5   7  -4 148.950 83.8098   1
   5  -7   5 12140.2 67.2923  -2
   5  -7   5 12140.2 67.2923   1
  -5   7  -6 1389.01 81.2769   1
  -5   7  -6 2490.91 59.0246  -2
  -5   7  -6 2490.91 59.0246   1
  -5   7  -7 3925.92 69.6319  -2
  -5   7  -7 3925.92 69.6319   1
   5  -7   8 397.426 92.4788  -2
   5  -7   8 397.426 92.4788   1
   5  -7   9 6987.47 118.643  -2
   5  -7   9 6987.47 118.643   1
  -5   7 -10 1412.44 65.7986  -2
  -5   7 -10 1412.44 65.7986   1
  -5   7 -11 441.907 40.3022   1
  -5   7 -11 618.754 97.0303  -2
  -5   7 -11 618.754 97.0303   1
  -5   7 -12 87.3263 26.0602   1
  -5   7 -13 46.7856 26.7657   1
  -5   6  16 92.5958 41.6022   1
  -5   6  15-10.0463 25.0499   1
  -5   6  14 297.442 31.2297   1
  -5   6  13 2522.76 52.9944   1
  -5   6  12 4163.03 92.0950   1
  -5   6  11 6223.39 63.3088   1
  -5   6  10 836.731 47.3890   1
  -5   6   9 84.5684 33.6293   1
  -5   6   8 1680.92 37.2054   1
  -5   6   7 10328.9 70.2789   1
  -5   6   6 68.9219 31.1612   1
  -5   6   5 1859.21 27.8299   1
  -5   6   4 192.701 25.7396   1
  -5   6   3 270.273 24.7322   1
  -5   6   2 2207.89 25.4865   1
  -5   6   1 5291.58 28.1763   1
  -5   6   0 18.3025 19.5132   1
  -5   6  -1 2587.67 26.7256   1
  -5   6  -2 13498.7 38.1530   1
  -5   6  -3 21137.9 57.4673   1
  -5   6  -3 30060.7 227.790  -2
  -5   6  -3 30060.7 227.790   1
  -5   6  -4 2203.49 39.6357   1
   5  -6   4 2926.53 51.5284  -2
   5  -6   4 2926.53 51.5284   1
  -5   6  -5 7622.81 116.189   1
  -5   6  -5 10862.6 74.8824  -2
  -5   6  -5 10862.6 74.8824   1
  -5   6  -6 6074.31 128.390   1
  -5   6  -6 9392.84 72.9776  -2
  -5   6  -6 9392.84 72.9776   1
  -5   6  -7 3329.10 76.8349   1
   5  -6   7 4508.01 175.379  -2
   5  -6   7 4508.01 175.379   1
  -5   6  -8 172.880 60.0137   1
   5  -6   8 287.365 173.161  -2
   5  -6   8 287.365 173.161   1
   5  -6   9 987.651 78.5134   1
  -5   6 -10 586.597 49.6042   1
  -5   6 -11 604.666 42.5819   1
  -5   6 -12 1694.95 44.3893   1
  -5   6 -13 45.9473 26.1411   1
  -5   5  16 464.336 38.1249   1
  -5   5  15 440.835 28.2277   1
  -5   5  14 761.541 43.3833   1
  -5   5  13 273.133 40.4571   1
  -5   5  12 113.980 40.8826   1
   5  -5 -11 1982.91 44.8585   1
  -5   5  10 2197.54 45.5305   1
  -5   5   9 1332.52 49.1512   1
  -5   5   8 2906.24 36.6534   1
  -5   5   7 4273.01 46.9828   1
  -5   5   6 1553.08 32.5953   1
  -5   5   5 774.465 29.3293   1
  -5   5   4 4452.64 33.5423   1
  -5   5   3 122.232 24.4617   1
  -5   5   2 83.0177 19.7461   1
  -5   5   1 3309.70 25.9926   1
  -5   5   0 2196.03 27.7240   1
  -5   5  -1 1698.22 26.3140   1
  -5   5  -2 4605.85 29.3320   1
  -5   5  -3 1594.45 24.7061   1
  -5   5  -3 2250.39 112.220  -2
  -5   5  -3 2250.39 112.220   1
   5  -5   4 13158.3 46.7223   1
  -5   5  -5 7266.41 58.2804   1
  -5   5  -5 9914.46 156.719  -2
  -5   5  -5 9914.46 156.719   1
   5  -5   6 5968.50 53.0599   1
  -5   5  -7 6030.18 73.8417   1
   5  -5   8 69.0989 52.4072   1
  -5   5  -9 2848.98 66.2869   1
  -5   5 -10 443.435 40.8578   1
   5  -5  11 552.344 49.0996   1
  -5   5 -12 114.577 32.8371   1
  -5   5 -13 12.5877 29.2818   1
  -5   4  16 111.988 33.3379   1
  -5   4  15 1630.61 36.3841   1
  -5   4  14 2014.05 45.3787   1
   5  -4 -13 257.688 74.5708   1
  -5   4  12 229.772 40.3946   1
  -5   4  11 236.497 48.8652   1
  -5   4  10 2207.48 54.4206   1
  -5   4   9 1160.69 38.7542   1
  -5   4   8 5915.76 60.3557   1
  -5   4   7 2282.20 40.7611   1
  -5   4   6 522.604 22.4028   1
  -5   4   5 5149.20 38.3757   1
  -5   4   4 12367.6 49.9478   1
  -5   4   3 2066.63 30.5953   1
  -5   4   2 1256.18 29.7444   1
  -5   4   1 13431.6 67.0852   1
  -5   4   0 705.154 36.1492   1
  -5   4  -1 93.0720 30.6725   1
   5  -4   2 19085.2 59.1129   1
   5  -4   3 3540.04 37.4963   1
  -5   4  -4 348.783 28.6619   1
   5  -4   5 1964.01 40.0449   1
   5  -4   6 1002.62 35.0310   1
  -5   4  -7 16560.5 72.0160   1
   5  -4   8 1087.04 51.9721   1
   5  -4   9 265.775 40.2363   1
   5  -4  10 6532.25 79.2916   1
   5  -4  11 745.155 95.8458   1
  -5   5 -11 753.535 81.4031  -3
  -5   4 -11 753.535 81.4031   1
   5  -4  12 990.041 84.3548   1
  -5   5 -12 1183.35 55.8286  -3
  -5   4 -12 1183.35 55.8286   1
  -5   5 -13 220.869 52.3694  -3
  -5   4 -13 220.869 52.3694   1
  -5   3  17 119.440 40.7869   1
  -5   3  16 125.589 40.3532   1
  -5   3  15 687.694 39.6681   1
  -5   3  14 839.858 47.1375   1
  -5   3  13 304.094 87.2843   1
  -5   3  12 1073.11 51.5510   1
  -5   3  11 73.4544 49.3283   1
  -5   3  10 1354.06 55.7670   1
  -5   3   9 4038.26 56.4910   1
  -5   3   8 5660.59 58.6024   1
  -5   3   7 183.412 31.5131   1
  -5   3   6 217.772 29.2451   1
  -5   3   5 332.223 26.7396   1
  -5   3   4 2858.23 36.4844   1
  -5   3   3 67521.5 144.179   1
  -5   3   2 6719.54 94.7871   1
  -5   3   1 6829.13 96.4870   1
  -5   3   0 51.9660 48.8140   1
  -5   3  -1 7283.84 64.4926   1
   5  -3   2 4311.43 39.1070   1
  -5   3  -3 103.505 27.5379   1
   5  -3   4 284.718 28.1133   1
  -5   3  -5 351.575 31.6883   1
   5  -3   6 408.879 34.0971   1
   5  -3   7 7301.97 64.8655   1
   5  -3   8 2906.89 81.0276   1
  -5   3  -9 1589.84 115.992   1
   5  -4   9 1517.79 57.2074  -3
   5  -3   9 1517.79 57.2074   1
   5  -3  10 9404.16 312.205   1
   5  -4  10 9931.35 81.2469  -3
   5  -3  10 9931.35 81.2469   1
  -5   4 -11 186.764 51.4213  -3
  -5   3 -11 186.764 51.4213   1
  -5   4 -12 539.032 44.3529  -3
  -5   3 -12 539.032 44.3529   1
   5  -4  13 247.478 41.1615  -3
   5  -3  13 247.478 41.1615   1
  -5   2  17 401.243 32.1629   1
  -5   2  16 304.780 41.6535   1
  -5   2  15 1379.97 34.9183   1
  -5   2  14 1026.09 43.0945   1
   5  -2 -13 613.527 59.2980   1
  -5   2  12 450.928 48.0232   1
  -5   2  11 552.736 51.6076   1
  -5   2  10 4465.40 62.6369   1
  -5   2   9 12635.8 79.0014   1
  -5   2   8 1176.24 36.1877   1
  -5   2   7 205.728 32.2770   1
  -5   2   6 2969.11 37.8916   1
  -5   2   5 204.367 26.5628   1
  -5   2   4 1832.34 39.6069   1
  -5   2   3 5038.22 78.1823   1
  -5   2   2 2621.58 67.6871   1
  -5   2   1 21896.0 140.369   1
  -5   2   0 472.099 63.2380   1
   5  -2   1 1526.36 32.3803   1
   5  -2   2 981.951 30.2605   1
  -5   2  -3 2549.12 36.9959   1
   5  -2   4 5008.20 45.3439   1
   5  -2   5 623.157 34.8938   1
   5  -2   6 810.661 41.1891   1
   5  -2   7 5436.27 59.7139   1
   5  -2   8 228.927 83.6731   1
   5  -3   8 938.609 141.208  -3
   5  -2   8 938.609 141.208   1
  -5   2  -9 429.545 75.3224   1
   5  -3   9 599.498 50.0576  -3
   5  -2   9 599.498 50.0576   1
  -5   2 -10 225.214 65.3939   1
   5  -3  10 1305.70 59.6605  -3
   5  -2  10 1305.70 59.6605   1
   5  -3  11 650.552 44.8782  -3
   5  -2  11 650.552 44.8782   1
   5  -3  12 769.600 34.6774  -3
   5  -2  12 769.600 34.6774   1
  -5   2 -13 177.421 36.8851   1
   5  -3  13 318.209 78.8376  -3
   5  -2  13 318.209 78.8376   1
  -5   1  17-6.79554 49.7139   1
  -5   1  16 1631.29 38.7629   1
  -5   1  15 162.334 44.1164   1
  -5   1  14 500.555 41.6335   1
  -5   1  13 237.939 56.7266   1
  -5   1  12 3884.08 62.6351   1
  -5   1  11-24.4298 50.1720   1
   5  -1 -10 4238.39 58.9988   1
   5  -1  -9 1475.12 36.7984   1
  -5   1   8 2150.66 36.5416   1
  -5   1   7 1635.46 31.5919   1
  -5   1   6 4780.36 38.2105   1
   5  -1  -5 1642.24 36.0071   1
  -5   1   4 15516.7 110.481   1
  -5   1   3 5391.03 78.3689   1
  -5   1   2 22471.3 127.900   1
  -5   1   1 838.939 56.5734   1
  -5   1   0 3007.67 72.4414   1
   5  -1   1 6646.54 50.4708   1
   5  -1   2 218.186 27.1653   1
   5  -1   3 320.111 27.6795   1
   5  -1   4 807.778 34.2129   1
   5  -1   5 5805.87 46.0943   1
   5  -1   6 3047.73 41.4573   1
   5  -1   7 333.832 34.6690   1
   5  -1   8 109.564 41.8283   1
   5  -1   9 51.1874 44.4362   1
  -5   1 -10 39.1811 43.9997   1
   5  -1  11 1238.67 41.7864   1
  -5   1 -12 89.5212 28.7223   1
   5  -1  13 19.2697 56.9633   1
  -5   0  17 1109.50 58.6376   1
  -5   0  16 59.8017 34.7007   1
  -5   0  15 2257.61 53.2213   1
  -5   0  14 1579.76 45.7141   1
   5   0 -13 4529.91 68.2797   1
   5   0 -12 4779.28 61.7283   1
  -5   0  11 104.675 47.4934   1
   5   0 -10 96.9880 47.1696   1
   5   0  -9 427.088 40.3512   1
  -5   0   8 895.174 37.8878   1
  -5   0   7 189.178 27.4332   1
  -5   0   6 65.9390 25.2034   1
   5   0  -5 2630.89 33.1010   1
  -5   0   4 1236.55 36.5275   1
  -5   0   3 43.4582 39.0619   1
  -5   0   2 557.862 42.8124   1
  -5   0   1 2736.75 46.8169   1
  -5   0   0 36526.0 105.499   1
  -5   0  -1 225.779 29.3280   1
   5   0   2 5518.15 46.2094   1
   5   0   3 11344.6 61.6496   1
   5   0   4 9681.53 69.9686   1
   5   0   5 8023.66 62.5376   1
   5   0   6 13428.6 73.3037   1
   5   0   7 124.298 52.8345   1
   5   0   8 46.7643 38.7377   1
   5   0   9 908.848 52.7691   1
   5   0  10 833.572 40.2880   1
   5   0  11 92.2258 34.8117   1
   5   0  12 105.768 36.3929   1
   5   0  13 70.2140 53.5949   1
  -5  -1  17 777.179 57.1042   1
  -5  -1  16 87.7382 32.6927   1
   5   1 -15 223.698 35.4499   1
   5   1 -14 63.2026 49.3455   1
  -5  -1  13 36.5951 51.5014   1
  -5  -1  12 1181.35 46.5912   1
  -5  -1  11 1324.31 53.9483   1
  -5  -1  10 45.4585 41.0958   1
  -5  -1   9 252.867 40.7175   1
  -5  -1   8 23.2066 35.1756   1
  -5  -1   7 231.365 34.8491   1
  -5  -1   6 2237.46 34.6780   1
  -5  -1   5 2475.86 35.3247   1
  -5  -1   4 111.328 33.4963   1
   5   1  -3 5876.16 48.8236   1
   5   1  -2 2619.38 40.0366   1
   5   1  -1 4700.65 53.1816   1
  -5  -1   0 213.518 37.2559   1
   5   1   1 7160.02 48.7885   1
   5   1   2 3159.17 37.4573   1
   5   1   3 236.884 30.4871   1
   5   1   4 1316.78 35.8721   1
   5   1   5 492.877 38.6298   1
   5   1   6 223.296 36.3480   1
   5   1   7 4197.94 80.3136   1
   5   1   8 618.437 38.5556   1
   5   1   9 477.972 48.5778   1
   5   1  10 90.2753 43.9451   1
   5   1  11 251.989 37.7789   1
   5   1  12 114.186 37.8149   1
   5   2 -17 255.759 30.6614   1
  -5  -2  16 965.150 42.5392   1
  -5  -2  15 40.2587 32.0317   1
   5   2 -14 71.7303 43.0748   1
   5   2 -13 97.6032 74.8275   1
   5   2 -12 808.479 53.5453   1
  -5  -2  11 129.137 51.6032   1
  -5  -2  10 394.455 43.5598   1
   5   2  -9 1152.99 46.2562   1
  -5  -2   8 1212.57 40.3027   1
   5   2  -7 273.164 33.8111   1
  -5  -2   6 10796.6 52.9104   1
  -5  -2   5 5660.26 44.1741   1
  -5  -2   4 14469.7 87.2793   1
  -5  -2   3 6695.78 67.2054   1
  -5  -2   2 481.132 54.5622   1
   5   2  -1 438.935 34.0504   1
  -5  -2   0 4523.54 43.8399   1
   5   2   1 3458.05 46.4867   1
   5   2   2 186.187 33.3247   1
   5   2   3 531.572 36.1999   1
   5   2   4 2898.23 45.7822   1
   5   2   5 342.606 38.7106   1
   5   2   6 593.348 39.8130   1
   5   2   7 4095.42 51.3540   1
   5   2   8 2054.78 43.9658   1
   5   2   9 347.487 47.8134   1
   5   2  10 44.5310 41.9347   1
   5   2  11 143.176 35.0695   1
   5   2  12 538.537 47.3530   1
   5   3 -16 1035.19 39.6869   1
  -5  -3  15 1095.02 33.1296   1
   5   3 -14 2530.91 50.7465   1
   5   3 -13 841.139 78.1242   1
   5   3 -12 1453.76 56.0703   1
  -5  -3  11 125.790 78.8253   1
  -5  -3  10 507.359 36.1277   1
   5   3  -9 416.422 42.1167   1
  -5  -3   8 5481.88 55.7857   1
  -5  -3   7 2886.13 52.3316   1
  -5  -3   6 28343.3 98.1731   1
   5   3  -5 1008.96 35.7436   1
  -5  -3   4 5279.66 65.0101   1
   5   3  -3 64.3795 27.9092   1
  -5  -3   2 3371.90 44.4365   1
  -5  -3   1 445.149 34.4648   1
  -5  -3   0 13237.1 71.7712   1
   5   3   1 188.433 33.8422   1
   5   3   2 436.513 34.2037   1
   5   3   3 8214.83 60.2933   1
   5   3   4 4120.36 52.3040   1
   5   3   5 4924.10 51.2530   1
   5   3   6 1362.03 66.1793   1
   5   3   7 3687.23 53.3265   1
   5   3   8 241.211 55.2002   1
   5   3   9 379.121 41.0628   1
   5   3  10 792.760 43.3685   1
   5   3  11 45.7916 29.9880   1
  -5  -4  16 779.645 37.0728   1
   5   4 -15 62.7467 38.7043   1
   5   4 -14 94.7968 44.0369   1
  -5  -4  13 395.575 48.5748   1
   5   4 -12 221.793 47.7616   1
  -5  -4  11 341.525 45.6402   1
   5   4 -10 16.0909 37.7908   1
  -5  -4   9 1000.28 38.6764   1
   5   4  -8 680.125 40.6212   1
   5   4  -7 68.9830 45.4868   1
   5   4  -6 1240.26 47.4221   1
  -5  -4   5 9915.54 80.1729   1
  -5  -4   4 1068.16 30.4099   1
   5   4  -3 798.325 31.0360   1
  -5  -4   2 2394.64 42.7801   1
  -5  -4   1 284.150 35.0963   1
   5   4   0 9882.14 66.5857   1
   5   4   1 572.018 29.9147   1
   5   4   2 1162.42 36.7340   1
   5   4   3 5074.08 50.4566   1
   5   4   4 119.171 38.9547   1
   5   4   5 7649.64 80.4007   1
   5   4   6 1437.05 44.7677   1
   5   4   7 119.414 48.2305   1
   5   4   8 1061.36 41.7021   1
   5   4   9 120.749 42.6042   1
   5   4  10 299.782 34.8563   1
   5   4  11 49.5486 38.0754   1
  -5  -5  16 21.2551 27.6351   1
   5   5 -15 171.800 35.0786   1
   5   5 -14 57.8448 35.8194   1
   5   5 -13 310.654 47.0584   1
  -5  -5  12 1161.70 107.564   1
  -5  -5  11 1127.75 61.1046   1
  -5  -5  10 97.0953 39.1232   1
  -5  -5   9 248.818 39.7283   1
  -5  -5   8 1413.34 38.8229   1
   5   5  -7 6688.86 61.3905   1
   5   5  -6 9102.84 70.9333   1
   5   5  -5 5605.85 75.7861   1
  -5  -5   4 4598.74 70.0974   1
  -5  -5   3 649.861 52.6742   1
   5   5  -2 117.536 65.3887   1
   5   5  -1 4270.80 41.3672   1
   5   5   0 9252.95 46.5650   1
   5   5   1 1122.42 29.5513   1
   5   5   2 155.445 34.6733   1
   5   5   3 4718.19 53.7179   1
   5   5   4 5042.16 79.4678   1
   5   5   5 7334.54 61.9097   1
   5   5   6 1017.83 46.5321   1
   5   5   7 297.973 41.5131   1
   5   5   8 793.269 43.4775   1
   5   5   9 223.017 36.8380   1
   5   5  10 1482.66 36.1077   1
   5   6 -15 37.6253 25.8103   1
   5   6 -14 296.887 35.7040   1
   5   6 -13 33.4576 36.3189   1
   5   6 -12 230.873 40.6272   1
  -5  -6  11 122.831 59.9602   1
  -5  -6  10 105.207 41.0961   1
  -5  -6   9 365.835 33.6297   1
  -5  -6   8 3577.04 48.5484   1
  -5  -6   7 2394.41 54.7387   1
   5   6  -6 6325.93 59.4709   1
   5   6  -5 11103.5 70.4101   1
   5   6  -4 553.095 44.8116   1
  -5  -6   3 1831.83 49.2335   1
   5   6  -2 1272.83 54.2716   1
  -5  -6   1 1394.03 44.8863   1
  -5  -6   0 11870.5 70.7300   1
   5   6   1 638.673 29.6384   1
   5   6   2 1714.78 44.2915   1
  -5  -6  -3 1410.20 73.3019   1
   5   6   4 453.083 40.2988   1
   5   6   5 1324.46 48.7032   1
   5   6   6 957.902 48.8945   1
   5   6   7 129.154 40.1793   1
   5   6   8 1188.73 43.5231   1
   5   6   9 3518.70 44.3032   1
   5   6  10 1115.45 66.2671   1
   5   7 -15 87.7399 41.7337   1
  -5  -7  14 448.760 31.8791   1
   5   7 -13 610.270 36.4192   1
  -5  -7  12 624.629 47.7906   1
   5   7 -11 2633.72 61.5976   1
  -5  -7  10 583.447 88.6899   1
  -5  -7   9 979.484 50.7773   1
   5   7  -8 6542.84 63.4647   1
  -5  -7   7 470.455 62.7562   1
  -5  -7   6 3440.28 63.0982   1
   5   7  -5 4077.09 54.8685   1
  -5  -7   4 11596.5 82.6252   1
   5   7  -3 10815.5 81.2380   1
   5   7  -2 4299.46 71.1714   1
   5   7  -1 666.226 44.2045   1
  -5  -7   0 98.4861 39.9565   1
   5   7   1 2279.29 60.3188   1
   5   7   2 6427.89 74.7659   1
   5   7   3 2549.79 60.3876   1
   5   7   4 437.602 45.4310   1
   5   7   5 616.631 41.0367   1
   5   7   6 104.365 37.7350   1
   5   7   7 22.1364 36.3061   1
   5   7   8 551.516 33.7756   1
   5   7   9 507.533 68.3173   1
  -5  -8  14 119.599 31.7856   1
   5   8 -13 59.0534 30.6008   1
   5   8 -12 600.181 36.2891   1
   5   8 -11 1643.24 49.8483   1
  -5  -8  10 159.689 59.2477   1
   5   8  -9 81.4419 84.2658   1
  -5  -8   8 8715.70 81.0369   1
   5   8  -7 400.056 90.1195   1
   5   8  -6 156.444 42.3950   1
  -5  -8   5 320.670 40.1381   1
   5   8  -4 732.898 44.9180   1
   5   8  -3 1629.98 53.9111   1
  -5  -8   2 327.639 45.4736   1
  -5  -8   1 20.8486 65.6353   1
   5   8   0 334.679 51.8070   1
   5   8   1 219.267 45.0274   1
  -5  -8  -2 1537.70 153.782   1
   5   8   3 574.293 106.331   1
   5   8   4 484.576 77.5334   1
   5   8   5 1808.81 84.6925   1
   5   8   6 1072.60 73.8674   1
   5   8   7 900.632 54.7677   1
   5   8   8 107.955 67.1062   1
   5   9 -13 184.353 24.4073   1
  -5  -9  12 390.386 37.5082   1
   5   9 -11 978.501 53.7629   1
  -5  -9  10 8.50335 53.5036   1
   5   9  -9 943.310 64.2534   1
   5   9  -8 2207.89 75.1678   1
  -5  -9   7 967.697 90.7783   1
  -5  -9   6 2956.52 112.683   1
  -5  -9   5 2789.21 54.5990   1
   5   9  -4 1486.47 48.2383   1
   5   9  -3 459.008 45.3077   1
  -5  -9   2 425.169 49.8789   1
   5   9  -1 156.258 81.5368   1
   5   9   0 253.526 84.6998   1
   5   9   1 766.216 72.2382   1
   5   9   2 389.219 71.3563   1
   5   9   3 121.330 68.5178   1
   5   9   4 38.8034 64.7519   1
   5   9   5 129.567 48.7468   1
   5   9   6 2241.11 61.1698   1
   5   9   7 779.510 69.0659   1
   5  10 -13 798.664 44.6665   1
   5  10 -12 48.1194 37.1556   1
   5  10 -11 201.026 34.6620   1
   5  10 -10 326.794 47.7347   1
  -5 -10   9 283.276 52.1129   1
   5  10  -8 248.578 55.0296   1
   5  10  -7 370.726 59.6606   1
   5  10  -6 822.710 52.9289   1
  -5 -10   5 191.173 42.4937   1
   5  10  -4 3446.71 60.1240   1
   5  10  -3 12709.3 81.5970   1
   5  10  -2 619.626 50.9115   1
   5  10  -1 71.8904 47.2187   1
   5  10   0 1023.92 50.6776   1
   5  10   1 346.017 51.9329   1
   5  10   2 62.3799 50.1059   1
   5  10   3 221.548 47.1282   1
   5  10   4 436.735 56.5062   1
   5  10   5 488.618 47.8907   1
   5  10   6 1186.27 60.1122   1
   5  11 -11 85.1881 35.2356   1
   5  11 -10 310.438 25.3335   1
   5  11  -9 20.5308 35.7685   1
   5  11  -8 620.445 49.4621   1
  -5 -11   7 262.258 50.3701   1
   5  11  -6 398.739 47.8265   1
   5  11  -5 936.429 54.9020   1
   5  11  -4 592.382 58.4099   1
   5  11  -3 49.3280 38.2337   1
  -5 -11   2 105.387 39.6868   1
  -5 -11   1 2412.23 60.1143   1
  -5 -11   0 27.1149 37.5281   1
  -5 -11  -1 266.013 38.1197   1
   5  11   2-10.5207 34.6485   1
  -5 -11  -3 50.3942 31.8047   1
   5  11   4 320.637 28.0281   1
   5  12 -10 1349.16 49.1227   1
   5  12  -9 97.6377 36.2689   1
   5  12  -8 506.350 30.0491   1
  -5 -12   7 211.990 36.3444   1
  -5 -12   6 730.407 33.0801   1
   5  12  -5 720.431 35.5714   1
   5  12  -4 1041.52 74.6276   1
   5  12  -3 239.144 70.5985   1
   5  12  -2 716.168 36.5347   1
   5  12  -1 43.5980 26.8695   1
   5  12   0 442.258 35.9285   1
  -5 -12  -1 215.283 31.6157   1
  -5 -12  -2 374.413 28.2076   1
   5  13  -7 87.2438 46.1409   1
   5  13  -6 147.634 30.7009   1
   5  13  -5 55.5367 31.8176   1
   5  13  -4 58.0627 20.4688   1
   5  13  -3 46.2802 20.2948   1
  -5 -13   2 388.748 29.9471   1
   5  13  -1 14.2263 50.0363   1
   5  13   0 79.1565 43.8217   1
  -6  16   3 297.483 56.3073   1
  -6  16   2 260.410 44.4482   1
  -6  16   1 517.320 73.3720   1
  -6  16   0 223.560 52.1211   1
  -6  16  -1 59.5354 30.4065   1
  -6  16  -2 485.972 22.3959   1
  -6  16  -3 35.8474 20.0444   1
  -6  16  -4 393.543 22.9876   1
  -6  15   7 7.42033 27.3388   1
  -6  15   6 105.594 28.2126   1
  -6  15   5 235.682 26.3184   1
  -6  15   4 505.145 32.3008   1
  -6  15   3 974.588 34.1886   1
  -6  15   2 752.108 38.9673   1
  -6  15   1 1348.98 33.8905   1
  -6  15   0 748.998 29.8324   1
  -6  15  -1 1479.58 31.2382   1
  -6  15  -2 923.450 31.6884   1
  -6  15  -3 765.957 29.0638   1
  -6  15  -4 1069.97 30.0590   1
  -6  15  -5 19.1779 22.5666   1
  -6  15  -6 44.7373 23.7521   1
  -6  14   9 580.221 24.1889   1
  -6  14   8 149.523 29.0295   1
  -6  14   7 359.548 26.2413   1
  -6  14   6 49.2456 21.9515   1
  -6  14   5 662.666 28.1529   1
  -6  14   4 546.147 28.8947   1
  -6  14   3 1132.39 30.5302   1
  -6  14   2 95.0679 26.1456   1
  -6  14   1-16.3541 24.5674   1
  -6  14   0 3221.06 34.5052   1
  -6  14  -1 1115.87 27.4207   1
  -6  14  -2 295.239 27.5167   1
  -6  14  -3 235.353 28.0861   1
  -6  14  -4 34.8090 27.9779   1
  -6  14  -5 621.738 38.7017   1
  -6  14  -6 1720.28 38.3998   1
  -6  14  -7 369.748 26.7733   1
  -6  13  10 264.921 26.0313   1
  -6  13   9 29.1537 32.5752   1
  -6  13   8 620.528 33.3813   1
  -6  13   7 573.969 28.6200   1
  -6  13   6 603.496 29.7267   1
  -6  13   5 22.0699 29.1409   1
  -6  13   4 63.4913 26.5617   1
  -6  13   3 2633.92 31.6067   1
  -6  13   2 3162.35 33.2768   1
  -6  13   1 1785.72 31.3880   1
  -6  13   0 6708.39 46.5229   1
  -6  13  -1 766.105 28.8571   1
  -6  13  -2 1528.69 31.3804   1
  -6  13  -3 51.0395 32.7606   1
  -6  13  -4 1041.75 35.4312   1
  -6  13  -5 815.126 28.2353   1
  -6  13  -6 648.400 28.2941   1
  -6  13  -7 29.2035 28.1824   1
  -6  13  -8 272.572 32.3287  -2
  -6  13  -8 272.572 32.3287   1
  -6  12  12 45.1369 29.8950   1
  -6  12  11 37.5957 25.6694   1
  -6  12  10 609.102 34.3009   1
  -6  12   9 135.102 27.6825   1
  -6  12   8 153.794 31.0077   1
  -6  12   7 838.334 34.5749   1
  -6  12   6 1317.45 41.2685   1
  -6  12   5 49.7693 46.7693   1
  -6  12   4 815.846 53.6534   1
  -6  12   3 3373.38 39.5308   1
  -6  12   2 331.707 29.0986   1
  -6  12   1 67.7163 29.3156   1
  -6  12   0 1354.92 35.3750   1
  -6  12  -1 164.786 35.3968   1
  -6  12  -2 305.172 60.6480   1
  -6  12  -3 625.700 68.8137   1
  -6  12  -4 179.314 32.4268   1
  -6  12  -5 314.247 29.3331   1
  -6  12  -6 154.562 28.5422   1
  -6  12  -6 197.492 115.531  -2
  -6  12  -6 197.492 115.531   1
  -6  12  -7 304.859 42.9047  -2
  -6  12  -7 304.859 42.9047   1
  -6  12  -8 436.609 39.3375  -2
  -6  12  -8 436.609 39.3375   1
  -6  12  -9 82.9234 56.7811  -2
  -6  12  -9 82.9234 56.7811   1
  -6  11  12 40.4557 33.3131   1
  -6  11  11 44.7843 32.6224   1
  -6  11  10 25.5622 37.6489   1
  -6  11   9 187.314 35.6612   1
  -6  11   8 158.631 40.0563   1
  -6  11   7 1019.72 48.4146   1
  -6  11   6 2134.32 45.9535   1
  -6  11   5 1636.78 35.3309   1
  -6  11   4 3486.07 36.0817   1
  -6  11   3-4.46594 27.9509   1
  -6  11   2 68.0510 23.4546   1
  -6  11   1 1454.66 28.4350   1
  -6  11   0 66.8000 30.3070   1
  -6  11  -1 69.3101 32.3200   1
  -6  11  -2 38.4956 35.1666   1
  -6  11  -3 135.212 33.4553   1
  -6  11  -4 612.016 129.751   1
  -6  11  -5 3933.66 40.3893   1
  -6  11  -5 5380.96 164.430  -2
  -6  11  -5 5380.96 164.430   1
  -6  11  -6 2131.55 34.9089   1
  -6  11  -6 2673.39 91.6808  -2
  -6  11  -6 2673.39 91.6808   1
  -6  11  -7 80.5056 39.4062  -2
  -6  11  -7 80.5056 39.4062   1
  -6  11  -8 77.2027 39.8259  -2
  -6  11  -8 77.2027 39.8259   1
  -6  11  -9 1332.32 34.4847  -2
  -6  11  -9 1332.32 34.4847   1
  -6  11 -10 126.130 56.0280  -2
  -6  11 -10 126.130 56.0280   1
  -6  10  13 173.948 33.5249   1
  -6  10  12 633.260 31.7534   1
  -6  10  11 50.1086 37.4882   1
  -6  10  10 697.928 33.9825   1
  -6  10   9 0.41010 36.9939   1
  -6  10   8 710.077 64.4470   1
  -6  10   7 11.0311 34.5476   1
  -6  10   6 715.369 33.1998   1
  -6  10   5 427.272 31.7674   1
  -6  10   4 98.7443 25.7758   1
  -6  10   3 926.518 29.1034   1
  -6  10   2 6951.99 43.2589   1
  -6  10   1 22977.5 63.9766   1
  -6  10   0 1240.03 30.2131   1
  -6  10  -1 579.947 33.9498   1
  -6  10  -2 217.813 29.5030   1
  -6  10  -3 6538.51 50.0944   1
  -6  10  -4 909.492 32.6506   1
  -6  10  -5 1244.31 72.4900   1
  -6  10  -5 1842.49 148.200  -2
  -6  10  -5 1842.49 148.200   1
  -6  10  -6 223.407 35.2388   1
  -6  10  -6 466.373 70.3255  -2
  -6  10  -6 466.373 70.3255   1
  -6  10  -7 636.577 38.3608  -2
  -6  10  -7 636.577 38.3608   1
  -6  10  -8 377.343 33.9037  -2
  -6  10  -8 377.343 33.9037   1
  -6  10  -9 426.491 42.5723  -2
  -6  10  -9 426.491 42.5723   1
  -6  10 -10 180.635 42.0764  -2
  -6  10 -10 180.635 42.0764   1
  -6  10 -11 128.545 46.0395  -2
  -6  10 -11 128.545 46.0395   1
  -6   9  14 439.531 31.4436   1
  -6   9  13 34.0984 32.7821   1
  -6   9  12 100.732 27.3147   1
  -6   9  11 202.282 32.6146   1
  -6   9  10 20.0417 32.7661   1
  -6   9   9 37.7500 61.0530   1
  -6   9   8 2537.89 46.0317   1
  -6   9   7 60.1101 33.5663   1
  -6   9   6 927.725 36.5257   1
  -6   9   5 498.051 30.2357   1
  -6   9   4 7159.09 44.2448   1
  -6   9   3 281.479 26.0157   1
  -6   9   2 3787.63 38.7127   1
  -6   9   1 2031.34 32.5459   1
  -6   9   0 18294.6 65.5985   1
  -6   9  -1 1026.36 29.7077   1
  -6   9  -2 351.185 29.4836   1
  -6   9  -3 5680.65 42.4146   1
  -6   9  -4 149.611 27.7067   1
  -6   9  -4 276.602 141.098  -2
  -6   9  -4 276.602 141.098   1
  -6   9  -5 4859.93 46.7170   1
  -6   9  -5 6370.93 164.183  -2
  -6   9  -5 6370.93 164.183   1
  -6   9  -6 2030.47 99.2238  -2
  -6   9  -6 2030.47 99.2238   1
  -6   9  -7 290.963 41.9237  -2
  -6   9  -7 290.963 41.9237   1
  -6   9  -8 144.970 43.6658  -2
  -6   9  -8 144.970 43.6658   1
  -6   9  -9 3739.17 55.0492  -2
  -6   9  -9 3739.17 55.0492   1
  -6   9 -10 1001.19 37.6989  -2
  -6   9 -10 1001.19 37.6989   1
  -6   9 -11 87.9912 64.4719   1
  -6   9 -11 139.861 37.7122  -2
  -6   9 -11 139.861 37.7122   1
  -6   8  14 108.601 29.8985   1
  -6   8  13 352.526 34.0639   1
  -6   8  12 230.024 38.4993   1
  -6   8  11 155.341 39.0015   1
  -6   8  10 689.417 90.5816   1
  -6   8   9 2823.81 47.7151   1
  -6   8   8 97.7834 34.2785   1
  -6   8   7 7952.28 59.8690   1
  -6   8   6 14174.3 65.7788   1
  -6   8   5 23678.4 79.2214   1
  -6   8   4 8149.26 44.2284   1
  -6   8   3 641.057 32.3045   1
  -6   8   2 1340.20 32.7907   1
  -6   8   1 344.317 28.9769   1
  -6   8   0 6788.72 43.2825   1
  -6   8  -1 1762.41 33.5177   1
  -6   8  -2 4294.80 38.5463   1
  -6   8  -3 10363.1 50.9775   1
  -6   8  -4 2748.01 40.1697   1
  -6   8  -5 4281.71 53.0104   1
  -6   8  -5 6534.75 115.959  -2
  -6   8  -5 6534.75 115.959   1
  -6   8  -6 92.8229 43.5037   1
  -6   8  -6 151.129 120.132  -2
  -6   8  -6 151.129 120.132   1
  -6   8  -7 296.474 88.0513   1
  -6   8  -8 4610.84 119.443   1
  -6   8  -8 6463.43 74.9673  -2
  -6   8  -8 6463.43 74.9673   1
  -6   8  -9 198.996 52.9878   1
  -6   8  -9 326.025 59.3250  -2
  -6   8  -9 326.025 59.3250   1
  -6   8 -10 1307.00 47.3033   1
  -6   8 -10 1677.23 85.0649  -2
  -6   8 -10 1677.23 85.0649   1
  -6   8 -11 1088.96 46.4261   1
  -6   8 -11 1545.49 42.4166  -2
  -6   8 -11 1545.49 42.4166   1
  -6   7  15 22.6034 23.9801   1
  -6   7  14 310.667 31.6531   1
  -6   7  13 886.320 36.8249   1
  -6   7  12 531.984 51.6036   1
  -6   7  11 1618.43 57.3377   1
  -6   7  10 25.4224 39.9833   1
  -6   7   9 115.083 34.7405   1
  -6   7   8 7414.91 71.5604   1
  -6   7   7 1668.24 42.4459   1
  -6   7   6 73.4707 33.0504   1
  -6   7   5 2848.12 43.0055   1
  -6   7   4 288.687 30.5000   1
  -6   7   3 123.838 27.6802   1
  -6   7   2 21.8225 28.3956   1
  -6   7   1 2.23280 28.2448   1
  -6   7   0 1983.63 27.1842   1
  -6   7  -1 2908.00 27.2898   1
  -6   7  -2 658.600 22.4716   1
  -6   7  -3 6217.80 44.4996   1
   6  -7   4 8335.40 49.7991   1
   6  -7   5 7731.12 65.6623   1
  -6   7  -5 11944.5 132.005  -2
  -6   7  -5 11944.5 132.005   1
   6  -7   6 495.258 70.5115   1
  -6   7  -6 621.980 87.8159  -2
  -6   7  -6 621.980 87.8159   1
   6  -7   7 130.315 76.6176   1
   6  -7   7 128.672 73.5224  -2
   6  -7   7 128.672 73.5224   1
  -6   7  -8 248.658 83.1040   1
  -6   7  -8 422.870 77.5555  -2
  -6   7  -8 422.870 77.5555   1
  -6   7  -9 2832.72 59.3019   1
  -6   7  -9 3466.48 109.412  -2
  -6   7  -9 3466.48 109.412   1
  -6   7 -10 2256.30 45.7836   1
  -6   7 -11 58.3870 29.9610   1
  -6   7 -12 7.67610 33.6333   1
  -6   6  15-2.03196 28.6817   1
  -6   6  14 220.621 35.8278   1
  -6   6  13 376.163 41.7241   1
  -6   6  12 2311.53 47.7103   1
  -6   6  11 2303.37 55.8836   1
  -6   6  10 743.320 49.0813   1
  -6   6   9 1173.05 59.4766   1
  -6   6   8 15148.1 76.5027   1
  -6   6   7 77.8997 54.6836   1
  -6   6   6 767.644 37.0413   1
  -6   6   5 2067.96 38.8002   1
  -6   6   4 6702.49 44.1183   1
  -6   6   3 704.397 30.2637   1
  -6   6   2 4754.28 37.8710   1
  -6   6   1 4275.86 34.0279   1
  -6   6   0 3571.89 33.2314   1
  -6   6  -1 8829.74 38.9316   1
   6  -6   2 12189.2 45.1863   1
   6  -6   3 338.347 22.9182   1
   6  -6   4 260.219 30.9829   1
  -6   6  -5 8578.74 82.4859   1
  -6   6  -5 12620.4 178.733  -2
  -6   6  -5 12620.4 178.733   1
   6  -6   6 972.751 53.2612   1
  -6   6  -6 1503.56 121.718  -2
  -6   6  -6 1503.56 121.718   1
   6  -6   7 988.713 60.0016   1
   6  -6   8 128.279 60.5539   1
  -6   6  -9 2829.02 53.0243   1
  -6   6 -10 19.9114 41.1013   1
  -6   6 -11 709.067 36.3896   1
  -6   6 -12 609.963 27.8317   1
  -6   5  16-22.9710 40.7142   1
  -6   5  15 312.088 25.5027   1
  -6   5  14 313.797 39.0055   1
  -6   5  13 516.149 39.5782   1
  -6   5  12 146.853 46.0959   1
  -6   5  11 1295.30 44.9103   1
  -6   5  10 420.947 49.5012   1
  -6   5   9 346.036 35.9596   1
  -6   5   8 20809.6 86.8846   1
  -6   5   7 3432.28 55.0104   1
  -6   5   6 1968.21 35.3863   1
  -6   5   5 7279.59 55.3677   1
  -6   5   4 49.5744 25.7769   1
  -6   5   3 272.916 25.3260   1
  -6   5   2 321.433 26.6501   1
  -6   5   1 9200.22 41.8387   1
  -6   5   0 6677.96 38.5855   1
   6  -5   1 241.011 22.2589   1
  -6   5  -2 6112.35 36.5581   1
   6  -5   3 8175.19 46.2235   1
  -6   5  -4 250.299 27.3932   1
  -6   5  -5 3706.49 43.7331   1
   6  -5   6 401.986 45.9852   1
   6  -5   7 1855.67 37.5500   1
   6  -5   8 199.428 125.336   1
  -6   5  -9 366.110 54.9050   1
  -6   5 -10 65.8753 47.5073   1
  -6   5 -11 861.721 37.0146   1
  -6   5 -12 1266.09 41.1020   1
  -6   4  16 934.553 39.3554   1
  -6   4  15 319.776 33.6917   1
   6  -4 -14 948.259 38.8746   1
  -6   4  13 67.1556 35.1195   1
  -6   4  12 465.334 64.5148   1
  -6   4  11 3145.85 53.6035   1
  -6   4  10 164.994 56.8551   1
  -6   4   9 5708.92 52.9719   1
  -6   4   8 9913.88 67.0265   1
  -6   4   7 265.065 42.6419   1
  -6   4   6 5902.46 48.3461   1
  -6   4   5 38.4114 27.0323   1
  -6   4   4 849.532 25.9316   1
  -6   4   3 5316.14 33.8330   1
  -6   4   2 474.111 25.6105   1
  -6   4   1 228.987 22.7870   1
  -6   4   0 1339.78 29.9359   1
  -6   4  -1 126.122 29.0015   1
   6  -4   2 7088.37 49.7226   1
  -6   4  -3 6518.99 49.6936   1
   6  -4   4 1829.22 35.9026   1
  -6   4  -5 591.238 33.4583   1
  -6   4  -6 278.210 73.2618   1
  -6   5  -6 311.355 98.4580  -3
  -6   4  -6 311.355 98.4580   1
  -6   4  -7 2915.83 101.246   1
   6  -5   7 3122.98 55.2820  -3
   6  -4   7 3122.98 55.2820   1
   6  -5   8 680.426 55.8441  -3
   6  -4   8 680.426 55.8441   1
  -6   5  -9 187.189 39.0200  -3
  -6   4  -9 187.189 39.0200   1
  -6   5 -10 134.847 51.4022  -3
  -6   4 -10 134.847 51.4022   1
  -6   5 -11 522.043 38.5705  -3
  -6   4 -11 522.043 38.5705   1
  -6   5 -12 287.713 46.8029  -3
  -6   4 -12 287.713 46.8029   1
  -6   3  16 438.683 33.6161   1
  -6   3  15 633.944 36.8218   1
  -6   3  14 1377.80 37.5115   1
  -6   3  13 1226.19 40.8666   1
  -6   3  12 3350.19 53.5116   1
  -6   3  11 106.266 44.2979   1
   6  -3 -10 883.265 54.7409   1
  -6   3   9 928.979 42.3508   1
  -6   3   8 685.140 34.6902   1
  -6   3   7 83.6086 31.0015   1
  -6   3   6 923.217 33.4737   1
  -6   3   5 301.924 28.0124   1
  -6   3   4 5115.28 43.3890   1
  -6   3   3 29078.8 77.7518   1
  -6   3   2 4653.57 35.0359   1
  -6   3   1 123.573 22.1835   1
  -6   3   0 1948.53 49.2746   1
  -6   3  -1 2802.87 46.6951   1
   6  -4   1 2868.44 91.2022  -3
   6  -3   1 2868.44 91.2022   1
   6  -3   2 5442.09 85.3323   1
   6  -4   2 5845.86 64.0935  -3
   6  -3   2 5845.86 64.0935   1
   6  -4   3 1753.57 43.2015  -3
   6  -3   3 1753.57 43.2015   1
   6  -4   4 1511.31 42.4497  -3
   6  -3   4 1511.31 42.4497   1
   6  -3   5 566.617 104.711   1
  -6   4  -5 981.520 47.6200  -3
  -6   3  -5 981.520 47.6200   1
   6  -4   6 1196.12 69.1333  -3
   6  -3   6 1196.12 69.1333   1
   6  -4   7 3062.22 53.5777  -3
   6  -3   7 3062.22 53.5777   1
   6  -4   8 1618.87 65.9138  -3
   6  -3   8 1618.87 65.9138   1
   6  -4   9 1629.32 44.1774  -3
   6  -3   9 1629.32 44.1774   1
   6  -4  10 690.309 34.5757  -3
   6  -3  10 690.309 34.5757   1
   6  -4  11 184.527 50.2152  -3
   6  -3  11 184.527 50.2152   1
  -6   4 -12 966.676 45.3984  -3
  -6   3 -12 966.676 45.3984   1
  -6   2  16 260.719 32.0417   1
  -6   2  15 891.663 30.9881   1
  -6   2  14 576.314 39.7089   1
  -6   2  13 3500.51 54.2836   1
  -6   2  12 824.382 43.0144   1
  -6   2  11 353.467 46.4182   1
  -6   2  10 6606.90 98.9768   1
  -6   2   9 2544.84 41.7365   1
  -6   2   8 896.828 35.0860   1
  -6   2   7 11.8243 29.8371   1
  -6   2   6 3979.52 38.9693   1
  -6   2   5 549.998 26.0670   1
  -6   2   4 604.397 31.0199   1
  -6   2   3 3726.68 36.4680   1
  -6   2   2 1846.89 31.8154   1
  -6   2   1 2551.21 34.3205   1
  -6   2   0 260.136 31.8905   1
  -6   2  -1 3823.25 84.0955   1
   6  -3   1 4088.03 59.2104  -3
   6  -2   1 4088.03 59.2104   1
   6  -2   2 1191.30 62.5259   1
   6  -3   2 1774.70 45.6955  -3
   6  -2   2 1774.70 45.6955   1
   6  -3   3 8700.18 56.4923  -3
   6  -2   3 8700.18 56.4923   1
   6  -3   4 7816.02 59.2045  -3
   6  -2   4 7816.02 59.2045   1
   6  -3   5 179.306 38.3096  -3
   6  -2   5 179.306 38.3096   1
   6  -3   6 326.891 63.7097  -3
   6  -2   6 326.891 63.7097   1
   6  -3   7 720.044 45.6560  -3
   6  -2   7 720.044 45.6560   1
   6  -3   8 3155.29 64.8429  -3
   6  -2   8 3155.29 64.8429   1
   6  -3   9 2263.04 53.2643  -3
   6  -2   9 2263.04 53.2643   1
  -6   3 -10 380.747 39.8115  -3
  -6   2 -10 380.747 39.8115   1
  -6   3 -11 391.733 48.4382  -3
  -6   2 -11 391.733 48.4382   1
   6  -2  12 514.242 55.4813   1
   6  -3  12 130.614 47.2248  -3
   6  -2  12 130.614 47.2248   1
  -6   1  16 27.4789 33.4563   1
  -6   1  15 338.160 29.4210   1
  -6   1  14 56.7160 37.1851   1
  -6   1  13 1449.04 49.6145   1
  -6   1  12 103.347 43.2265   1
  -6   1  11 2060.55 52.8388   1
  -6   1  10 19767.6 110.976   1
  -6   1   9 5085.12 48.1391   1
   6  -1  -8 576.188 32.1175   1
  -6   1   7 11.6398 28.3800   1
  -6   1   6 3073.31 39.1734   1
  -6   1   5 10409.7 50.0044   1
  -6   1   4 227.233 23.6538   1
  -6   1   3 85.7256 25.5690   1
  -6   1   2 3146.32 37.7968   1
  -6   1   1 2745.85 37.3923   1
  -6   1   0 2317.73 32.7015   1
  -6   1  -1 2121.62 35.1632   1
  -6   1  -2 203.065 29.0733   1
   6  -1   3 11315.7 61.5766   1
   6  -1   4 8984.05 70.0207   1
   6  -1   5 23475.3 88.1803   1
   6  -1   6 10055.8 103.692   1
   6  -1   7 121.241 38.7187   1
   6  -1   8 1067.83 52.3502   1
   6  -1   9 544.064 40.7861   1
  -6   1 -10 352.122 34.3817   1
  -6   1 -11 32.4230 32.9882   1
   6   0 -16 64.8861 41.8047   1
  -6   0  15 964.000 37.3216   1
  -6   0  14 1445.19 41.8318   1
  -6   0  13 5528.75 63.2856   1
  -6   0  12 2566.49 52.8361   1
   6   0 -11 381.033 39.9792   1
   6   0 -10 547.854 52.3227   1
  -6   0   9 17365.8 78.7127   1
  -6   0   8 5299.94 48.6414   1
  -6   0   7 1366.56 34.7618   1
  -6   0   6 4194.30 46.2701   1
  -6   0   5 5864.02 40.3290   1
  -6   0   4 592.919 26.6568   1
  -6   0   3 2567.47 35.4284   1
  -6   0   2 430.169 28.4594   1
   6   0  -1 1874.94 30.5864   1
   6   0   0 112.809 32.5682   1
   6   0   1 728.020 34.8253   1
   6   0   2 3487.48 43.6404   1
   6   0   3 2417.42 44.0469   1
   6   0   4 8180.64 67.9699   1
  -6   0  -5 5491.56 72.6607   1
   6   0   6 6817.41 56.6828   1
   6   0   7 53.0864 34.9997   1
   6   0   8 1108.07 41.2451   1
   6   0   9 72.1314 35.6351   1
   6   0  10 57.8001 42.0720   1
   6   0  11 864.006 50.8460   1
   6   1 -16 533.945 44.4863   1
   6   1 -15 403.770 33.3792   1
  -6  -1  14 2633.95 51.9603   1
  -6  -1  13 1952.10 41.3460   1
  -6  -1  12 109.862 44.7453   1
   6   1 -11 192.973 36.1985   1
  -6  -1  10 1924.68 58.2388   1
   6   1  -9 374.903 37.1527   1
  -6  -1   8 4102.93 45.9938   1
  -6  -1   7 3131.03 37.3361   1
  -6  -1   6 8357.60 54.2269   1
  -6  -1   5 596.989 32.0088   1
   6   1  -4 122.772 30.1209   1
  -6  -1   3 1980.57 41.6572   1
  -6  -1   2 3283.53 46.0451   1
  -6  -1   1 2806.16 44.5338   1
  -6  -1   0 586.616 41.7831   1
   6   1   1 15431.2 67.2942   1
   6   1   2 66.8201 33.8355   1
   6   1   3 329.494 37.1078   1
   6   1   4 5041.76 58.3935   1
   6   1   5 3991.56 112.579   1
   6   1   6 191.325 42.6154   1
   6   1   7 255.530 44.0312   1
  -6  -1  -8 590.421 47.4200   1
   6   1   9 366.392 49.8701   1
   6   1  10 404.157 37.6420   1
   6   1  11 627.989 73.6066   1
   6   2 -16 408.948 42.2277   1
   6   2 -15 930.484 38.6413   1
  -6  -2  14 420.884 36.4137   1
  -6  -2  13 678.115 41.7298   1
  -6  -2  12 70.7724 44.8260   1
  -6  -2  11 63.2514 38.4847   1
  -6  -2  10 1406.76 55.1932   1
   6   2  -9 155.470 39.5641   1
  -6  -2   8 6149.78 52.2966   1
  -6  -2   7 543.280 48.6746   1
  -6  -2   6 8288.15 71.5346   1
  -6  -2   5 10482.7 67.1930   1
  -6  -2   4 7122.30 57.8012   1
  -6  -2   3 6790.68 45.2861   1
   6   2  -2 1557.88 32.4990   1
   6   2  -1 535.459 44.4233   1
   6   2   0 2072.83 55.1929   1
   6   2   1 175.629 36.4092   1
   6   2   2 699.401 38.5491   1
   6   2   3 211.097 37.9338   1
   6   2   4 15588.0 124.668   1
   6   2   5 195.901 38.7622   1
   6   2   6 4823.38 58.1608   1
   6   2   7 341.029 46.4344   1
   6   2   8 2183.80 54.6971   1
   6   2   9-11.5360 39.7213   1
   6   2  10 178.465 39.4779   1
   6   2  11 106.696 54.3923   1
   6   3 -16 5.60339 35.5793   1
   6   3 -15 786.700 36.0235   1
   6   3 -14 1129.90 44.3654   1
   6   3 -13 104.948 40.2192   1
  -6  -3  12 257.266 65.6291   1
  -6  -3  11 116.641 43.4468   1
  -6  -3  10 8332.91 55.4089   1
  -6  -3   9 2835.08 62.7321   1
  -6  -3   8 10116.8 71.2012   1
  -6  -3   7 5009.86 63.5789   1
   6   3  -6 131.523 46.9216   1
   6   3  -5 6948.03 59.8019   1
  -6  -3   4 2526.20 40.3701   1
   6   3  -3 507.234 34.1355   1
  -6  -3   2 11548.4 65.6145   1
   6   3  -1 6003.99 66.9682   1
   6   3   0 6396.93 65.0566   1
   6   3   1 129.682 39.6308   1
   6   3   2 551.038 39.2905   1
   6   3   3 22291.8 124.088   1
   6   3   4 3063.97 68.9275   1
   6   3   5 49.1453 34.8460   1
  -6  -3  -6 2275.89 50.0270   1
   6   3   7 159.491 37.7175   1
   6   3   8 54.8832 35.8736   1
   6   3   9 116.532 34.1560   1
   6   3  10 58.0740 72.8733   1
   6   4 -16 441.947 31.9432   1
   6   4 -15 603.706 37.4962   1
   6   4 -14 313.753 37.8251   1
   6   4 -13 527.800 49.5878   1
   6   4 -12 207.195 47.2581   1
   6   4 -11 67.4431 39.5687   1
  -6  -4  10 1075.56 43.2435   1
  -6  -4   9 1089.34 39.5997   1
  -6  -4   8 1468.48 50.4434   1
  -6  -4   7 12365.6 85.8386   1
  -6  -4   6 914.160 52.6559   1
  -6  -4   5 852.673 56.1774   1
  -6  -4   4 1943.27 62.6552   1
  -6  -4   3 469.119 33.4984   1
   6   4  -2 8819.37 60.5014   1
   6   4  -1 6328.87 66.9507   1
   6   4   0 9702.25 60.8110   1
   6   4   1 3762.24 46.4024   1
   6   4   2 8306.50 98.5521   1
   6   4   3 4120.65 71.8596   1
   6   4   4 116.019 35.8570   1
   6   4   5 2948.29 62.3866   1
   6   4   6 1609.47 44.1762   1
   6   4   7 547.401 37.1947   1
   6   4   8 843.662 43.2063   1
   6   4   9 395.627 38.9496   1
   6   4  10 43.1382 52.6766   1
   6   5 -15 368.801 39.7221   1
   6   5 -14 82.1540 33.3144   1
  -6  -5  13 1075.86 42.7351   1
  -6  -5  12 73.9083 47.1269   1
   6   5 -11 2575.37 51.7071   1
   6   5 -10 3506.63 55.8875   1
  -6  -5   9 3495.26 54.9123   1
   6   5  -8 4433.87 49.4821   1
   6   5  -7 7691.24 72.8823   1
   6   5  -6 9566.76 70.1730   1
  -6  -5   5 3752.60 59.9085   1
   6   5  -4 539.691 46.4412   1
  -6  -5   3 2070.88 51.6609   1
   6   5  -2 120.126 43.6146   1
   6   5  -1 15057.2 73.2169   1
   6   5   0 12930.1 70.6924   1
   6   5   1 5764.96 162.792   1
   6   5   2 168.797 44.6661   1
   6   5   3 74.9905 43.8402   1
   6   5   4 3957.01 68.5902   1
   6   5   5 2160.61 47.0445   1
   6   5   6 19.6804 34.6334   1
   6   5   7 128.161 35.4424   1
   6   5   8 187.366 37.6390   1
   6   5   9-45.3562 65.2679   1
   6   6 -15 66.6260 27.7667   1
  -6  -6  14 507.728 30.2541   1
   6   6 -13 1516.48 46.8587   1
   6   6 -12 383.313 38.4049   1
   6   6 -11 1262.51 40.1489   1
   6   6 -10 552.955 42.0170   1
   6   6  -9 1849.40 53.2304   1
   6   6  -8 111.618 39.9604   1
  -6  -6   7 140.519 47.0432   1
  -6  -6   6 647.387 41.7584   1
   6   6  -5 228.931 42.8738   1
   6   6  -4 203.889 48.1246   1
  -6  -6   3 925.852 51.7626   1
   6   6  -2 78.7751 47.2646   1
   6   6  -1 5533.75 89.2257   1
   6   6   0 9201.62 89.1754   1
   6   6   1 178.182 61.6154   1
   6   6   2 3467.10 51.3968   1
   6   6   3 922.295 53.5304   1
   6   6   4 3135.96 49.1445   1
   6   6   5 66.9581 35.0724   1
   6   6   6 997.924 41.5114   1
   6   6   7 224.526 35.7847   1
   6   6   8 136.144 66.5663   1
   6   7 -14 959.443 34.1501   1
   6   7 -13 164.838 32.0081   1
   6   7 -12 209.808 39.4810   1
   6   7 -11 35.3875 41.6661   1
  -6  -7  10 39.1917 33.9415   1
   6   7  -9 464.258 38.3361   1
   6   7  -8-7.59597 51.6194   1
   6   7  -7-11.7473 42.7539   1
   6   7  -6 439.565 54.9497   1
  -6  -7   5 1715.80 62.5795   1
  -6  -7   4 2479.69 66.9440   1
  -6  -7   3 2909.72 77.2959   1
   6   7  -2 595.288 59.6535   1
   6   7  -1 15.6196 77.1422   1
   6   7   0 36.9574 46.6442   1
   6   7   1 40.0499 111.513   1
   6   7   2 194.750 67.6227   1
   6   7   3 218.228 55.4419   1
   6   7   4 265.056 70.7037   1
   6   7   5 232.877 65.5598   1
   6   7   6 81.1107 81.9176   1
   6   7   7 48.6171 67.3112   1
  -6  -8  13 70.6286 34.6914   1
   6   8 -12 256.989 41.6195   1
   6   7 -13 462.826 78.2026  -2
   6   8 -12 462.826 78.2026   1
   6   8 -11 30.9708 48.3315   1
  -6  -8  10 587.521 57.5919   1
  -6  -8   9 71.0243 40.9288   1
   6   8  -8 2796.83 47.8762   1
   6   8  -7 1860.86 46.1336   1
   6   8  -6-0.60821 56.6428   1
   6   8  -5 110.472 55.4495   1
   6   8  -4 355.800 52.5553   1
   6   8  -3 789.212 59.9791   1
   6   8  -2 3295.31 78.5729   1
   6   8  -1-17.6369 101.523   1
   6   8   0 1485.77 59.3648   1
   6   8   1 115.265 87.3810   1
   6   8   2 1801.95 56.6291   1
   6   8   3 27.8856 61.3148   1
   6   8   4 701.349 62.2018   1
   6   8   5 381.071 53.8314   1
   6   8   6 62.1184 39.6474   1
   6   9 -12 127.823 46.3414   1
  -6  -8  13 182.153 47.4795  -2
  -6  -9  12 182.153 47.4795   1
   6   9 -11 653.492 37.2969   1
   6   9 -10 896.610 51.9073   1
   6   9  -9 1091.62 57.9596   1
  -6  -9   8 1468.41 44.3663   1
  -6  -9   7 2783.81 53.5912   1
   6   9  -6 1898.74 76.8636   1
   6   9  -5 467.292 41.5499   1
  -6  -9   4 198.016 42.2577   1
  -6  -9   3 227.465 43.2492   1
   6   9  -2 4158.86 58.5380   1
  -6  -9   1 144.022 42.3110   1
  -6  -9   0-10.0711 44.9326   1
  -6  -9  -1 1147.67 57.0669   1
   6   9   2 7.42562 38.6745   1
   6   9   3 163.425 34.3382   1
   6   9   4 76.9799 29.7896   1
  -6  -9  -5 181.241 25.6598   1
   6  10 -11 25.8013 32.4729   1
   6  10 -10 55.5777 26.2002   1
  -6 -10   9 78.3482 41.7425   1
   6  10  -8 1164.95 42.4779   1
   6  10  -7 1058.07 50.9133   1
   6  10  -6 212.162 34.7417   1
   6  10  -5 147.463 50.4408   1
   6  10  -4 23.9279 37.7742   1
   6  10  -3 1077.74 44.4221   1
   6  10  -2 256.944 40.9752   1
   6  10  -1 21.7876 45.3127   1
  -6 -10   0 29.6470 44.7785   1
   6  10   1 369.933 44.6664   1
  -6 -10  -2 423.638 41.5566   1
  -6 -10  -3 27.6411 33.8431   1
  -6 -10  -4 40.6273 25.0169   1
   6  11 -10 15.9351 35.8247   1
  -6 -11   9 135.136 20.2065   1
   6  11  -8 461.675 35.8723   1
  -6 -11   7 275.533 45.7681   1
  -6 -11   6 62.7347 50.7584   1
  -6 -11   5 1349.03 42.1589   1
  -6 -11   4 874.763 37.1287   1
   6  11  -3 82.7112 65.0549   1
  -6 -11   2 16.4319 34.6928   1
   6  11  -1 130.849 35.0970   1
  -6 -11   0 84.6721 32.6590   1
  -6 -11  -1 1051.91 33.9297   1
   6  11   2-17.8223 45.0283   1
   6  12  -7 13.1328 40.8813   1
  -6 -12   5 1686.00 42.1299   1
  -6 -12   4 248.908 37.7867   1
  -6 -12   3 79.8218 36.9357   1
  -6 -12   2 1754.60 33.2700   1
  -7  15   6 650.854 38.5106   1
  -7  15   5 44.0459 23.9192   1
  -7  15   4 96.2274 24.5734   1
  -7  15   3 1166.24 36.8736   1
  -7  15   2 522.028 33.8722   1
  -7  15   1 65.3228 31.1440   1
  -7  15   0 500.805 31.8730   1
  -7  15  -1 964.548 27.4708   1
  -7  15  -2 88.9199 22.4751   1
  -7  15  -3 79.3431 21.9776   1
  -7  15  -4 72.1844 18.8303   1
  -7  14   8 232.959 39.4216   1
  -7  14   7 40.8274 23.8702   1
  -7  14   6 163.688 32.6985   1
  -7  14   5 154.476 31.8348   1
  -7  14   4 167.251 33.0898   1
  -7  14   3 14.4127 27.2653   1
  -7  14   2 723.092 34.8604   1
  -7  14   1 400.367 27.1223   1
  -7  14   0 388.626 23.9417   1
  -7  14  -1 34.8014 24.1916   1
  -7  14  -2 382.352 26.3505   1
  -7  14  -3 205.684 23.8923   1
  -7  14  -4 408.173 23.0192   1
  -7  14  -5 897.241 25.2603   1
  -7  14  -6 2711.22 45.2890   1
  -7  13   9 389.907 26.4786   1
  -7  13   8 163.510 27.8262   1
  -7  13   7 25.3516 35.7125   1
  -7  13   6 488.534 37.1243   1
  -7  13   5 45.8935 37.9690   1
  -7  13   4 419.609 33.3726   1
  -7  13   3 374.859 33.5110   1
  -7  13   2 505.649 26.3560   1
  -7  13   1 36.0333 27.1011   1
  -7  13   0 299.565 27.3263   1
  -7  13  -1 77.5616 25.1777   1
  -7  13  -2 550.484 31.5626   1
  -7  13  -3 63.5343 30.6817   1
  -7  13  -4-4.61353 27.5156   1
  -7  13  -5 55.7629 26.2485   1
  -7  13  -6 1917.75 26.6240   1
  -7  12  11 367.495 28.8516   1
  -7  12  10 1015.48 38.1563   1
  -7  12   9 52.0686 28.2796   1
  -7  12   8 268.662 33.2677   1
  -7  12   7 7.06996 37.9456   1
  -7  12   6 682.589 33.6988   1
  -7  12   5 227.186 40.3928   1
  -7  12   4 236.593 39.4631   1
  -7  12   3 77.5852 29.7911   1
  -7  12   2 558.546 27.5999   1
  -7  12   1 640.463 27.6752   1
  -7  12   0 80.2190 26.5860   1
  -7  12  -1 75.0670 27.2699   1
  -7  12  -2 816.147 30.7213   1
  -7  12  -3 1008.84 29.2751   1
  -7  12  -4 774.776 28.0391   1
  -7  12  -5 141.622 27.0582   1
  -7  12  -6 837.181 26.7210   1
  -7  12  -7 78.6083 20.1213   1
  -7  12  -7 143.367 48.8660  -2
  -7  12  -7 143.367 48.8660   1
  -7  11  12 490.750 43.2048   1
  -7  11  11 1127.84 31.3166   1
  -7  11  10 74.6740 32.4608   1
  -7  11   9 208.373 28.1896   1
  -7  11   8 119.525 30.2845   1
  -7  11   7 255.398 29.0572   1
  -7  11   6 911.188 39.2623   1
  -7  11   5 2518.66 80.6031   1
  -7  11   4 1051.88 72.7655   1
  -7  11   3 3007.73 57.5923   1
  -7  11   2 1439.45 42.0240   1
  -7  11   1 309.353 37.2877   1
  -7  11   0 1386.75 135.309   1
  -7  11  -1 108.353 84.2005   1
  -7  11  -2 130.871 55.5393   1
  -7  11  -3 2967.93 44.3496   1
  -7  11  -4 2914.56 42.0477   1
  -7  11  -5 904.655 33.6808   1
  -7  11  -5 1170.84 119.752  -2
  -7  11  -5 1170.84 119.752   1
  -7  11  -6 1198.35 30.0870   1
  -7  11  -6 1893.38 114.733  -2
  -7  11  -6 1893.38 114.733   1
  -7  11  -7 42.2216 23.8938   1
  -7  11  -7 296.954 94.6645  -2
  -7  11  -7 296.954 94.6645   1
  -7  11  -8 1914.77 41.1300  -2
  -7  11  -8 1914.77 41.1300   1
  -7  11  -9 112.157 44.7333  -2
  -7  11  -9 112.157 44.7333   1
  -7  10  13 187.074 37.6510   1
  -7  10  12 1028.37 41.2006   1
  -7  10  11 81.2877 28.5151   1
  -7  10  10 689.407 30.6623   1
  -7  10   9 50.8091 31.6365   1
  -7  10   8 3807.16 46.9794   1
  -7  10   7 2873.66 51.6101   1
  -7  10   6 898.922 55.8846   1
  -7  10   5 3677.53 41.9712   1
  -7  10   4 479.232 38.0854   1
  -7  10   3 1519.73 33.3018   1
  -7  10   2 4522.23 41.0635   1
  -7  10   1 125.088 29.9229   1
  -7  10   0 9010.73 50.9087   1
  -7  10  -1 33.8906 32.2261   1
  -7  10  -2 692.912 39.6890   1
  -7  10  -3 3123.48 146.207   1
  -7  10  -4 824.104 32.4621   1
  -7  10  -5 189.623 29.4958   1
  -7  10  -5 119.403 121.634  -2
  -7  10  -5 119.403 121.634   1
  -7  10  -6 293.349 26.6867   1
  -7  10  -6 257.899 114.682  -2
  -7  10  -6 257.899 114.682   1
  -7  10  -7 790.468 63.3239   1
  -7  10  -7 1300.34 51.3084  -2
  -7  10  -7 1300.34 51.3084   1
  -7  10  -8 80.5259 40.4878  -2
  -7  10  -8 80.5259 40.4878   1
  -7  10  -9 495.612 47.9131  -2
  -7  10  -9 495.612 47.9131   1
  -7   9  13 454.894 36.9276   1
  -7   9  12 160.134 35.3535   1
  -7   9  11 95.1285 34.0004   1
  -7   9  10 38.3644 31.4143   1
  -7   9   9 2993.68 49.8358   1
  -7   9   8 134.364 63.8980   1
  -7   9   7 968.289 57.6714   1
  -7   9   6 338.302 30.4409   1
  -7   9   5 648.249 37.2960   1
  -7   9   4 212.883 35.8731   1
  -7   9   3 523.039 32.7147   1
  -7   9   2 13050.5 67.2156   1
  -7   9   1 267.057 38.7346   1
  -7   9   0 9208.77 59.2626   1
  -7   9  -1 1917.27 39.3770   1
  -7   9  -2 130.635 31.4076   1
  -7   9  -3 3226.38 39.8895   1
  -7   9  -4 163.897 121.256   1
  -7   9  -5 432.667 28.6038   1
  -7   9  -5 369.952 129.744  -2
  -7   9  -5 369.952 129.744   1
  -7   9  -6 103.420 34.0775   1
  -7   9  -6-11.7195 117.713  -2
  -7   9  -6-11.7195 117.713   1
  -7   9  -7 184.498 68.4151   1
  -7   9  -7 192.154 53.0616  -2
  -7   9  -7 192.154 53.0616   1
  -7   9  -8 394.229 61.3098   1
  -7   9  -8 605.872 48.0797  -2
  -7   9  -8 605.872 48.0797   1
  -7   9  -9 1915.65 90.8081   1
  -7   9  -9 2275.61 50.0128  -2
  -7   9  -9 2275.61 50.0128   1
  -7   9 -10 57.8345 45.9321  -2
  -7   9 -10 57.8345 45.9321   1
  -7   8  14 77.6811 31.0032   1
  -7   8  13 215.389 35.2020   1
  -7   8  12 187.813 32.0743   1
  -7   8  11 85.7419 33.9350   1
  -7   8  10 3581.66 54.2036   1
  -7   8   9 114.969 53.5000   1
  -7   8   8 789.330 39.6932   1
  -7   8   7 1007.60 50.0265   1
  -7   8   6 3381.78 59.9161   1
  -7   8   5 5436.57 56.2114   1
  -7   8   4 448.367 39.3901   1
  -7   8   3 647.489 35.0668   1
  -7   8   2 845.663 32.4073   1
  -7   8   1 6232.27 52.4565   1
  -7   8   0 18579.0 63.7720   1
  -7   8  -1 163.453 31.3715   1
  -7   8  -2 621.007 31.6855   1
  -7   8  -3 5573.75 45.3580   1
  -7   8  -4 136.501 39.9149   1
  -7   8  -5 263.635 124.881   1
  -7   8  -6 1168.17 45.9296   1
  -7   8  -7 1068.51 42.6952   1
  -7   8  -8 237.716 43.4488   1
  -7   8  -8 277.688 74.2803  -2
  -7   8  -8 277.688 74.2803   1
  -7   8  -9 104.222 46.1632   1
  -7   8  -9 152.116 47.7658  -2
  -7   8  -9 152.116 47.7658   1
  -7   8 -10 751.538 68.9750   1
  -7   8 -10 1012.23 37.6360  -2
  -7   8 -10 1012.23 37.6360   1
  -7   7  14 113.207 28.4829   1
  -7   7  13 58.4272 32.1772   1
  -7   7  12-4.92776 37.8288   1
  -7   7  11 273.325 39.4809   1
  -7   7  10 4340.50 89.5806   1
  -7   7   9 554.591 52.4240   1
  -7   7   8 646.031 41.4421   1
  -7   7   7 287.851 44.2726   1
  -7   7   6 1625.84 58.6626   1
  -7   7   5 248.403 34.8101   1
  -7   7   4 95.2438 37.2863   1
  -7   7   3 1488.11 34.3408   1
  -7   7   2 1108.88 35.2165   1
  -7   7   1 3102.41 40.7374   1
   7  -7   0 11030.7 44.4808   1
  -7   7  -1 8019.51 38.5161   1
  -7   7  -2 10913.8 52.2908   1
  -7   7  -3 4534.07 58.1530   1
   7  -7   4 2910.36 59.9571   1
  -7   7  -5 504.232 45.2623   1
  -7   7  -6 1643.09 134.387   1
  -7   7  -7 461.996 43.7291   1
  -7   7  -8 1576.13 43.8866   1
  -7   7  -9 286.563 31.8269   1
  -7   7  -9 362.162 79.0792  -2
  -7   7  -9 362.162 79.0792   1
  -7   7 -10 136.810 23.5852   1
  -7   6  15 298.429 29.5015   1
  -7   6  14 146.286 30.2066   1
  -7   6  13 397.425 53.1910   1
  -7   6  12 643.975 47.9331   1
  -7   6  11 551.365 44.5571   1
  -7   6  10 577.733 81.0051   1
  -7   6   9 134.407 47.1046   1
  -7   6   8 3980.26 54.3038   1
  -7   6   7 1392.67 81.0849   1
  -7   6   6 307.920 39.7470   1
  -7   6   5 1208.30 37.2656   1
  -7   6   4 6489.63 53.1703   1
  -7   6   3 3526.57 41.6817   1
  -7   6   2 2589.35 35.3437   1
  -7   6   1 45.2334 26.6708   1
  -7   6   0 1409.78 25.7850   1
   7  -6   1 2296.32 28.3115   1
  -7   6  -2 5585.25 40.7101   1
  -7   6  -3 5885.76 60.9239   1
   7  -6   4 179.465 34.7502   1
   7  -6   5 1253.47 38.6796   1
   7  -6   6 889.543 81.6549   1
  -7   6  -7 57.6125 54.2333   1
  -7   6  -8 1113.12 55.9503   1
  -7   6  -9 256.530 34.3124   1
  -7   6 -10 807.999 27.1287   1
  -7   5  15 123.944 27.1677   1
  -7   5  14 110.625 45.6048   1
  -7   5  13 113.986 33.8998   1
  -7   5  12 50.4015 32.0676   1
  -7   5  11 3338.45 62.2010   1
  -7   5  10 2147.76 62.7724   1
  -7   5   9 212.608 40.6804   1
  -7   5   8 4049.33 79.2663   1
  -7   5   7 243.106 50.5258   1
  -7   5   6 1589.67 47.3364   1
  -7   5   5 458.475 35.6955   1
  -7   5   4 116.240 31.2235   1
  -7   5   3 1510.60 37.6605   1
  -7   5   2 9839.97 49.6042   1
  -7   5   1 4784.73 40.4494   1
  -7   5   0 227.731 26.6392   1
  -7   5  -1 1243.61 31.3265   1
  -7   5  -2 1282.61 36.7849   1
   7  -5   3 356.863 41.5195   1
   7  -5   4-15.6769 30.1039   1
  -7   5  -5 1187.20 39.6192   1
  -7   5  -6 874.812 46.3135   1
  -7   5  -7 116.974 35.3474   1
  -7   5  -8 1194.53 54.7742   1
  -7   5  -9 31.7941 40.1759   1
  -7   5 -10 107.692 27.4215   1
  -7   5 -11 1456.93 30.2079   1
  -7   4  15 59.3017 44.7567   1
  -7   4  14 370.379 34.2868   1
  -7   4  13 211.255 32.3123   1
  -7   4  12 184.861 39.3822   1
  -7   4  11 1191.94 72.1588   1
  -7   4  10 377.054 47.4920   1
  -7   4   9 281.632 46.2048   1
  -7   4   8 1204.68 64.9620   1
  -7   4   7 116.740 47.9558   1
  -7   4   6 5467.55 65.9382   1
  -7   4   5 184.976 40.8869   1
  -7   4   4 139.774 32.7475   1
  -7   4   3 2224.82 45.8278   1
  -7   4   2 2116.42 44.5868   1
  -7   4   1 2667.22 40.3453   1
  -7   4   0 2711.88 33.8437   1
  -7   4  -1 10875.9 60.8500   1
  -7   5  -1 10347.4 149.903  -3
  -7   4  -1 10347.4 149.903   1
   7  -4   2 4787.01 234.090   1
   7  -5   2 4723.35 56.3349  -3
   7  -4   2 4723.35 56.3349   1
   7  -4   3 4570.48 69.5991   1
   7  -5   3 4415.03 74.6939  -3
   7  -4   3 4415.03 74.6939   1
   7  -5   4 463.375 62.3374  -3
   7  -4   4 463.375 62.3374   1
  -7   5  -5 1935.93 40.6858  -3
  -7   4  -5 1935.93 40.6858   1
   7  -5   6 540.380 52.2036  -3
   7  -4   6 540.380 52.2036   1
   7  -5   7 94.2150 38.1040  -3
   7  -4   7 94.2150 38.1040   1
   7  -5   8 348.083 37.2669  -3
   7  -4   8 348.083 37.2669   1
  -7   5  -9 769.116 45.8790  -3
  -7   4  -9 769.116 45.8790   1
  -7   5 -10 459.314 45.9620  -3
  -7   4 -10 459.314 45.9620   1
  -7   5 -11 925.428 31.7495  -3
  -7   4 -11 925.428 31.7495   1
  -7   3  15 1373.18 32.0960   1
  -7   3  14 51.8936 32.6055   1
  -7   3  13 163.141 37.0141   1
  -7   3  12 135.280 40.4389   1
  -7   3  11 2205.65 61.8092   1
  -7   3  10 2941.29 51.9199   1
  -7   3   9 207.865 45.8074   1
  -7   3   8 338.117 35.8325   1
  -7   3   7 743.900 43.2392   1
  -7   3   6 4066.87 59.2330   1
  -7   3   5 1285.61 37.6682   1
  -7   3   4 2342.10 78.3942   1
  -7   4   4 2233.67 49.6253  -3
  -7   3   4 2233.67 49.6253   1
  -7   3   3 6928.46 109.272   1
  -7   4   3 6862.76 55.9033  -3
  -7   3   3 6862.76 55.9033   1
  -7   4   2 9257.54 61.1564  -3
  -7   3   2 9257.54 61.1564   1
   7  -4  -1 1502.11 47.9058  -3
   7  -3  -1 1502.11 47.9058   1
  -7   4   0 1406.64 38.6626  -3
  -7   3   0 1406.64 38.6626   1
   7  -4   1 13561.3 80.4716  -3
   7  -3   1 13561.3 80.4716   1
   7  -4   2 11052.3 78.9626  -3
   7  -3   2 11052.3 78.9626   1
   7  -4   3 853.105 61.8390  -3
   7  -3   3 853.105 61.8390   1
  -7   4  -4 2557.02 77.5354  -3
  -7   3  -4 2557.02 77.5354   1
   7  -4   5 257.077 41.6590  -3
   7  -3   5 257.077 41.6590   1
   7  -4   6 3111.69 68.9471  -3
   7  -3   6 3111.69 68.9471   1
   7  -4   7 1399.12 52.2514  -3
   7  -3   7 1399.12 52.2514   1
   7  -4   8 52.2574 44.6510  -3
   7  -3   8 52.2574 44.6510   1
   7  -4   9 367.396 38.7491  -3
   7  -3   9 367.396 38.7491   1
  -7   4 -10 138.300 49.8191  -3
  -7   3 -10 138.300 49.8191   1
   7  -4  11 750.760 58.3118  -3
   7  -3  11 750.760 58.3118   1
  -7   2  15 384.023 26.0591   1
  -7   2  14 215.137 29.4573   1
  -7   2  13 735.762 39.8685   1
  -7   2  12 366.760 44.4469   1
  -7   2  11 674.008 53.8026   1
  -7   2  10 4527.00 65.0688   1
  -7   2   9 11776.1 74.1109   1
  -7   2   8 312.423 41.6676   1
  -7   3   8 528.712 86.2287  -3
  -7   2   8 528.712 86.2287   1
  -7   2   7 1767.93 45.7700   1
  -7   3   7 1679.01 92.4954  -3
  -7   2   7 1679.01 92.4954   1
  -7   2   6 1926.25 189.999   1
  -7   3   6 2341.96 56.3080  -3
  -7   2   6 2341.96 56.3080   1
   7  -3  -5 10296.5 56.6882  -3
   7  -2  -5 10296.5 56.6882   1
  -7   3   4 2186.22 40.0038  -3
  -7   2   4 2186.22 40.0038   1
  -7   3   3 9666.73 62.0349  -3
  -7   2   3 9666.73 62.0349   1
  -7   3   2 2765.36 46.8358  -3
  -7   2   2 2765.36 46.8358   1
  -7   3   1 1580.26 41.2731  -3
  -7   2   1 1580.26 41.2731   1
  -7   3   0 381.960 35.8400  -3
  -7   2   0 381.960 35.8400   1
  -7   3  -1 4297.43 55.0327  -3
  -7   2  -1 4297.43 55.0327   1
   7  -3   2 1933.91 47.5919  -3
   7  -2   2 1933.91 47.5919   1
  -7   3  -3 316.399 54.4065  -3
  -7   2  -3 316.399 54.4065   1
   7  -3   4 3864.44 100.181  -3
   7  -2   4 3864.44 100.181   1
   7  -3   5 137.414 77.2769  -3
   7  -2   5 137.414 77.2769   1
   7  -3   6 1931.68 60.4818  -3
   7  -2   6 1931.68 60.4818   1
   7  -3   7 673.709 43.7356  -3
   7  -2   7 673.709 43.7356   1
   7  -2   8 139.794 89.6887   1
   7  -3   8 162.042 44.0700  -3
   7  -2   8 162.042 44.0700   1
   7  -2   9 76.9378 45.9859   1
  -7   3  -9 57.3655 43.3649  -3
  -7   2  -9 57.3655 43.3649   1
   7  -2  10 832.427 73.5491   1
  -7   3 -10 839.713 42.8252  -3
  -7   2 -10 839.713 42.8252   1
  -7   1  16 44.8604 39.8681   1
  -7   1  15 363.343 29.0034   1
  -7   1  14 521.817 31.0530   1
  -7   1  13 4.03515 35.8469   1
  -7   1  12 740.226 45.5067   1
  -7   1  11 1587.51 52.5065   1
  -7   2  11 1450.39 96.7457  -3
  -7   1  11 1450.39 96.7457   1
  -7   1  10 202.024 43.7773   1
  -7   1   9 1400.96 64.1586   1
  -7   2   9 2354.36 113.706  -3
  -7   1   9 2354.36 113.706   1
  -7   1   8 4989.05 83.0707   1
  -7   2   8 5095.94 67.1913  -3
  -7   1   8 5095.94 67.1913   1
   7  -1  -7 3594.42 74.3623   1
  -7   2   7 3712.26 61.5533  -3
  -7   1   7 3712.26 61.5533   1
  -7   1   6-16.0192 53.3087   1
  -7   2   6 166.350 48.2679  -3
  -7   1   6 166.350 48.2679   1
  -7   1   5 3708.09 61.9999   1
  -7   2   5 4751.64 50.6380  -3
  -7   1   5 4751.64 50.6380   1
  -7   1   4 2995.92 58.1198   1
  -7   2   4 3227.32 63.0810  -3
  -7   1   4 3227.32 63.0810   1
  -7   1   3 1228.35 48.6405   1
  -7   2   3 2197.74 51.3239  -3
  -7   1   3 2197.74 51.3239   1
  -7   1   2 1071.54 48.5499   1
  -7   2   2 1217.81 57.7608  -3
  -7   1   2 1217.81 57.7608   1
  -7   1   1 104.017 38.0041   1
   7  -2  -1 366.800 65.4108  -3
   7  -1  -1 366.800 65.4108   1
  -7   1   0 2267.96 36.6844   1
  -7   1  -1 518.055 36.8580   1
   7  -2   1 743.210 58.5509  -3
   7  -1   1 743.210 58.5509   1
  -7   1  -2 1767.62 55.3044   1
   7  -2   2 1718.83 101.170  -3
   7  -1   2 1718.83 101.170   1
  -7   1  -3 4533.20 78.0465   1
   7  -1   4 1261.38 39.7670   1
   7  -1   5 3960.60 47.4818   1
   7  -1   6 2272.44 56.7904   1
   7  -1   7 908.045 39.5803   1
   7  -1   8 3343.99 46.2870   1
   7  -1   9 86.1830 27.4601   1
  -7   1 -10 125.124 27.3346   1
  -7   0  16 816.461 47.4315   1
  -7   0  15 374.171 28.1969   1
   7   0 -14 329.404 32.7189   1
  -7   0  13 408.081 35.9185   1
  -7   0  12 491.571 42.4448   1
  -7   0  11 1230.17 54.8998   1
  -7   0  10 6997.63 62.3780   1
  -7   0   9 10044.7 86.2128   1
   7   0  -8 15264.6 79.5656   1
  -7   0   7 13080.7 78.9649   1
  -7   0   6 902.519 36.6554   1
  -7   0   5 123.644 35.6748   1
  -7   0   4 3409.11 49.8133   1
  -7   0   3 708.191 39.5858   1
  -7   0   2 461.654 34.4832   1
  -7   0   1 2382.07 42.1057   1
   7   0   0 2665.34 38.0619   1
  -7   0  -1 2267.73 37.5780   1
   7   0   2 442.706 33.3571   1
   7   0   3 333.924 53.9532   1
   7   0   4 230.065 36.9736   1
   7   0   5 338.926 40.4207   1
   7   0   6 324.227 42.7252   1
   7   0   7 716.236 38.3812   1
   7   0   8 1232.25 44.5850   1
   7   0   9 254.989 38.1651   1
   7   0  10 2435.29 65.0613   1
  -7  -1  16 387.778 43.9434   1
   7   1 -15 1251.63 42.2455   1
  -7  -1  14 153.394 55.0767   1
  -7  -1  13 106.540 40.6074   1
  -7  -1  12 183.472 40.3312   1
  -7  -1  11 265.358 104.763   1
  -7  -1  10 226.160 48.6333   1
  -7  -1   9 1472.38 55.4767   1
  -7  -1   8 600.407 47.3927   1
  -7  -1   7 9465.08 83.7783   1
   7   1  -6 1098.91 48.1185   1
  -7  -1   5 396.187 39.0273   1
  -7  -1   4 13743.5 76.3352   1
  -7  -1   3 11795.3 58.7586   1
  -7  -1   2 3926.94 45.9010   1
   7   1  -1 341.706 36.0040   1
   7   1   0 2068.45 43.7165   1
   7   1   1 4473.35 51.3856   1
   7   1   2 1315.69 94.9893   1
   7   1   3 95.2630 47.4252   1
   7   1   4 697.497 43.7425   1
   7   1   5 103.474 42.3591   1
   7   1   6 491.799 39.8733   1
   7   1   7 2579.27 43.2845   1
   7   1   8 121.869 41.3913   1
   7   1   9 68.9980 33.1019   1
   7   1  10 1188.51 54.9578   1
   7   2 -15 276.413 36.0904   1
   7   2 -14 257.668 53.8919   1
   7   2 -13 392.339 45.3731   1
  -7  -2  12 146.302 39.7442   1
   7   2 -11 377.151 45.1260   1
   7   2 -10 154.637 41.4904   1
   7   2  -9 86.2950 38.8344   1
   7   2  -8 213.689 45.0286   1
  -7  -2   7 11828.4 84.2371   1
  -7  -2   6 2769.40 55.3891   1
   7   2  -5 3365.24 42.8697   1
  -7  -2   4 5579.44 49.6488   1
   7   2  -3 6809.37 63.3732   1
  -7  -2   2 572.102 41.0164   1
  -7  -2   1 3310.90 44.0693   1
   7   2   0 287.211 32.2573   1
   7   2   1 897.392 61.9275   1
   7   2   2 67.5936 42.8116   1
   7   2   3 125.926 48.0590   1
   7   2   4 356.213 40.5295   1
   7   2   5 420.285 42.3027   1
   7   2   6 1106.35 42.4596   1
   7   2   7 3190.11 51.5610   1
   7   2   8 67.3715 37.5188   1
   7   2   9 118.252 67.2573   1
   7   3 -15 4.91010 29.4944   1
  -7  -3  14 160.797 39.7559   1
  -7  -3  13 33.7321 42.1598   1
   7   3 -12 619.624 56.7976   1
  -7  -3  11 1243.38 40.8463   1
   7   3 -10 4495.70 66.1402   1
   7   3  -9 2964.12 53.7370   1
  -7  -3   8 5595.67 59.3932   1
   7   3  -7 6047.09 66.6082   1
  -7  -3   6 3230.69 76.0055   1
   7   3  -5 1019.86 34.7984   1
   7   3  -4 5714.76 47.6810   1
   7   3  -3 280.208 38.3901   1
  -7  -3   2 121.080 39.0716   1
  -7  -3   1 3274.27 87.4822   1
  -7  -3   0 538.560 44.5247   1
   7   3   1 59.6167 40.6282   1
   7   3   2 81.2010 42.0167   1
   7   3   3 129.476 44.8203   1
   7   3   4 24.3653 42.5746   1
   7   3   5 1087.41 42.5420   1
   7   3   6 3001.65 41.9622   1
   7   3   7 1543.56 46.1443   1
   7   3   8 280.699 35.9357   1
   7   3   9 640.257 51.4464   1
  -7  -4  15 625.144 33.2107   1
  -7  -4  14 367.344 35.9060   1
  -7  -4  13 122.906 39.2351   1
   7   4 -12 101.962 43.8651   1
   7   4 -11 4298.21 50.5411   1
   7   4 -10 871.899 37.8381   1
  -7  -4   9 278.711 48.2979   1
  -7  -4   8 76.9731 38.2436   1
   7   4  -7 2752.04 60.5949   1
  -7  -4   6 276.674 59.3564   1
  -7  -4   5 88.2919 54.2446   1
  -7  -4   4 120.522 45.3103   1
  -7  -4   3 936.545 71.3957   1
  -7  -4   2 6024.81 72.3470   1
   7   4  -1 1408.81 35.2022   1
   7   4   0 106.911 35.1595   1
   7   4   1 1163.92 44.8288   1
   7   4   2 346.261 41.6230   1
   7   4   3 11.4321 43.5843   1
   7   4   4 31.4868 35.8264   1
   7   4   5 186.881 39.8658   1
   7   4   6 3356.12 37.7096   1
   7   4   7 431.560 36.4803   1
   7   4   8 585.624 63.3091   1
   7   5 -14 223.256 34.7186   1
   7   5 -13 75.9554 35.1160   1
  -7  -5  12 615.972 42.8878   1
   7   5 -11 834.784 40.0861   1
  -7  -5  10 52.1790 35.1843   1
   7   5  -9 106.080 35.7176   1
   7   5  -8 514.507 54.6653   1
   7   5  -7 1054.62 42.4003   1
   7   5  -6 735.255 59.6596   1
   7   5  -5 414.680 55.9705   1
  -7  -5   4 1848.76 64.0673   1
  -7  -5   3-12.4600 61.5522   1
   7   5  -2 211.676 49.3424   1
   7   5  -1 2661.33 54.8295   1
   7   5   0 712.008 32.7223   1
   7   5   1 147.805 43.5544   1
   7   5   2 604.787 41.9024   1
   7   5   3 1132.16 40.4269   1
   7   5   4 544.088 35.8254   1
   7   5   5 3234.34 36.8175   1
   7   5   6 1060.59 29.0349   1
   7   5   7 543.774 62.1726   1
  -7  -6  13 1882.06 67.7242   1
  -7  -6  12 514.121 37.0485   1
  -7  -6  11 739.937 51.0798   1
   7   5 -12 1129.64 89.5720  -2
   7   6 -11 1129.64 89.5720   1
   7   6 -10 142.405 33.3858   1
  -7  -6   9 23.7348 32.2373   1
  -7  -6   8 190.336 34.9888   1
   7   6  -7 2197.70 54.2556   1
   7   6  -6 522.055 46.3683   1
   7   6  -5 101.467 55.2822   1
   7   6  -4 302.956 63.7003   1
  -7  -6   3 3372.76 72.2077   1
   7   6  -2 1205.33 61.2273   1
   7   6  -1 2623.55 67.2738   1
   7   6   0 356.234 44.7867   1
  -7  -6  -1 302.131 52.0290   1
   7   6   2 942.737 53.9170   1
   7   6   3 3789.80 53.5715   1
   7   6   4 3040.47 46.4134   1
  -7  -6  -5 966.710 39.5342   1
   7   6   6 3.46497 29.5060   1
   7   7 -13 912.068 34.2036   1
   7   7 -12 325.448 50.2197   1
  -7  -6  13 1013.16 66.7814  -2
  -7  -7  12 1013.16 66.7814   1
   7   7 -11 295.850 69.6883   1
  -7  -6  12 500.640 73.9593  -2
  -7  -7  11 500.640 73.9593   1
  -7  -7  10 553.440 39.1276   1
   7   7  -9 298.681 33.5417   1
   7   7  -8 1277.96 40.3616   1
   7   7  -7 804.278 38.1728   1
   7   7  -6-16.3415 47.7733   1
   7   7  -5 129.728 44.8871   1
  -7  -7   4 58.9870 35.9858   1
   7   7  -3 386.762 41.6839   1
   7   7  -2 1492.05 45.4823   1
   7   7  -1 1119.23 56.4916   1
  -7  -7   0 1025.24 54.1905   1
   7   7   1 2386.19 66.4186   1
   7   7   2 2524.66 54.3033   1
   7   7   3 853.319 41.4789   1
   7   7   4 183.530 33.7831   1
  -7  -7  -5 961.035 44.7472   1
  -7  -7  13 1206.29 50.9934  -2
  -7  -8  12 1206.29 50.9934   1
  -7  -8  11 2374.47 63.2667   1
   7   8 -10 54.0908 44.2609   1
  -7  -8   9 230.075 34.6321   1
  -7  -8   8 466.521 39.7174   1
  -7  -8   7 862.171 49.4176   1
  -7  -8   6 1250.55 39.1998   1
   7   8  -5 1505.60 53.1604   1
   7   8  -4 308.555 40.1528   1
   7   8  -3-14.5902 39.2391   1
   7   8  -2 38.8906 39.7535   1
  -7  -8   1 1513.61 45.7559   1
   7   8   0 1719.52 49.3610   1
   7   8   1 54.3414 45.9873   1
   7   8   2 63.2656 43.2918   1
   7   8   3 361.068 39.8118   1
   7   8   4 387.106 32.4316   1
  -7  -9  10 122.422 40.9555   1
  -7  -9   9 490.900 54.6026   1
   7   9  -8 628.180 30.3266   1
  -7  -9   7 767.642 34.5618   1
  -7  -9   6 56.3470 33.7924   1
   7   9  -5 77.5655 47.1514   1
   7   9  -4 139.589 47.2637   1
   7   9  -3 409.498 34.5119   1
   7   9  -2 64.2232 32.1702   1
  -7  -9   1 306.885 36.8027   1
   7   9   0 141.787 33.6655   1
  -7  -9  -1 311.815 38.8495   1
   7   9   2 272.171 32.7449   1
  -7  -9  -3 1030.05 28.7731   1
   7  10  -9 94.0247 38.3334   1
  -7 -10   8 582.286 40.7681   1
  -7 -10   7 388.624 47.1741   1
  -7 -10   6 458.534 49.0120   1
  -7 -10   5 311.434 30.9541   1
  -7 -10   4 814.582 34.5356   1
   7  10  -3 157.413 47.4222   1
   7  10  -2 130.271 52.4281   1
  -7 -10   1 36.1547 28.7947   1
   7  10   0 1981.57 35.2135   1
  -8  14   6 78.4933 38.9886   1
  -8  14   5 644.145 28.2221   1
  -8  14   4 1796.39 30.5958   1
  -8  14   3 1.82139 32.5443   1
  -8  14   2 0.35334 32.4922   1
  -8  14   1 158.601 25.8979   1
  -8  14   0 0.40654 40.0150   1
  -8  14  -1 290.398 39.1823   1
  -8  14  -2 80.9391 27.9961   1
  -8  14  -3 734.688 25.9717   1
  -8  13   8 1061.53 30.8849   1
  -8  13   7 2286.78 37.8925   1
  -8  13   6-12.3416 32.4250   1
  -8  13   5 173.333 32.4373   1
  -8  13   4 1440.92 38.1520   1
  -8  13   3 449.513 29.7008   1
  -8  13   2 979.147 37.1476   1
  -8  13   1 40.6207 27.9601   1
  -8  13   0 539.197 26.4997   1
  -8  13  -1 41.1921 21.9167   1
  -8  13  -2 9.77602 22.7372   1
  -8  13  -3 412.901 21.1484   1
  -8  13  -4 20.8944 26.5095   1
  -8  13  -5 41.5509 30.6214   1
  -8  12   9-3.06635 47.6072   1
  -8  12   8 555.059 34.6603   1
  -8  12   7 1058.35 46.3535   1
  -8  12   6 61.1169 44.6512   1
  -8  12   5 484.511 43.2545   1
  -8  12   4 2230.07 44.3394   1
  -8  12   3 1228.35 32.0896   1
  -8  12   2 1403.44 31.3651   1
  -8  12   1 105.079 32.3057   1
  -8  12   0 256.830 23.4839   1
  -8  12  -1 1013.00 26.0907   1
  -8  12  -2 385.446 22.4391   1
  -8  12  -3 57.2105 21.3708   1
  -8  12  -4 201.882 20.9263   1
  -8  12  -5 513.061 37.7739   1
  -8  12  -6 127.223 32.1647   1
  -8  11  11 70.6657 32.8494   1
  -8  11  10 540.419 35.0684   1
  -8  11   9 278.851 31.0191   1
  -8  11   8 0.05365 35.3954   1
  -8  11   7 4500.05 56.9308   1
  -8  11   6 115.222 38.8379   1
  -8  11   5 5305.22 51.6900   1
  -8  11   4 3744.79 43.9653   1
  -8  11   3 1227.70 36.0326   1
  -8  11   2 958.285 31.6286   1
  -8  11   1 3779.79 34.3252   1
  -8  11   0 58.6745 24.2634   1
  -8  11  -1 697.883 30.4178   1
  -8  11  -2 49.1143 27.4611   1
  -8  11  -3 182.488 28.5786   1
  -8  11  -4 1742.53 30.1580   1
  -8  11  -5 45.5054 32.5756   1
  -8  11  -6 35.9475 25.8857   1
  -8  11  -7 678.667 40.4594  -2
  -8  11  -7 678.667 40.4594   1
  -8  10  12 40.0992 35.8505   1
  -8  10  11 557.030 26.8060   1
  -8  10  10 1421.86 26.5100   1
  -8  10   9 1210.45 30.8779   1
  -8  10   8 488.550 36.2137   1
  -8  10   7 4791.39 53.1287   1
  -8  10   6 41.9021 36.5440   1
  -8  10   5 2261.92 44.0080   1
  -8  10   4 1862.65 42.0238   1
  -8  10   3 324.389 42.0890   1
  -8  10   2 9568.56 99.5369   1
  -8  10   1 157.190 31.0485   1
  -8  10   0 112.207 27.5185   1
  -8  10  -1 202.368 30.3160   1
  -8  10  -2 742.101 32.1746   1
  -8  10  -3 379.212 26.4934   1
  -8  10  -4 1547.37 48.1367   1
  -8  10  -5 32.3949 41.2391   1
  -8  10  -6 1623.34 43.2250   1
  -8  10  -7 1660.76 44.2288   1
  -8  10  -7 2340.43 78.3739  -2
  -8  10  -7 2340.43 78.3739   1
  -8   9  13 191.894 33.0679   1
  -8   9  12 20.9902 34.7230   1
  -8   9  11 359.409 29.3549   1
  -8   9  10 1524.31 38.7821   1
  -8   9   9 122.056 27.4495   1
  -8   9   8 197.291 32.9778   1
  -8   9   7 633.537 29.4447   1
  -8   9   6 556.890 51.7678   1
  -8   9   5 379.269 77.9863   1
  -8   9   4 146.938 80.3196   1
  -8   9   3 1941.81 53.1113   1
  -8   9   2 9586.68 56.9274   1
  -8   9   1 169.989 50.0922   1
  -8   9   0 4577.29 219.887   1
  -8   9  -1 1099.16 45.8791   1
  -8   9  -2 92.1547 29.0381   1
  -8   9  -3 261.800 39.0962   1
  -8   9  -4 72.3059 35.5658   1
  -8   9  -5 48.2811 32.5770   1
  -8   9  -6 2975.00 48.9008   1
  -8   9  -7 228.152 31.5898   1
  -8   9  -8 429.184 34.3399   1
  -8   8  13 746.920 34.9639   1
  -8   8  12 704.080 27.8644   1
  -8   8  11 48.4222 31.8791   1
  -8   8  10 461.442 37.7433   1
  -8   8   9 264.778 33.5611   1
  -8   8   8 795.722 33.8941   1
  -8   8   7 922.832 62.4572   1
  -8   8   6 130.624 56.2692   1
  -8   8   5 212.650 32.7887   1
  -8   8   4 908.838 36.6304   1
  -8   8   3 5489.70 58.1953   1
  -8   8   2 482.433 36.8709   1
  -8   8   1 17971.7 63.9707   1
  -8   8   0 12982.1 59.1857   1
  -8   8  -1 331.099 30.5410   1
  -8   8  -2 1653.36 66.8436   1
  -8   8  -3 652.526 39.0430   1
  -8   8  -4 1544.61 40.1213   1
  -8   8  -5 941.283 35.4817   1
  -8   8  -6 1180.76 33.2410   1
  -8   8  -7 52.4619 24.5921   1
  -8   8  -8 503.118 28.6454   1
  -8   7  14 944.749 29.3007   1
  -8   7  13 2620.05 50.9460   1
  -8   7  12 1016.58 36.1749   1
  -8   7  11 3628.33 47.6626   1
  -8   7  10 5806.80 61.1683   1
  -8   7   9 580.403 52.8475   1
  -8   7   8 812.121 55.1958   1
  -8   7   7 5630.74 85.0627   1
  -8   7   6-64.6507 56.6826   1
  -8   7   5 387.951 33.9745   1
  -8   7   4 556.914 38.3266   1
  -8   7   3 876.535 37.1920   1
  -8   7   2 73.7630 33.8662   1
  -8   7   1 398.036 33.4859   1
  -8   7   0 188.924 26.9713   1
   8  -7   1 309.199 29.8593   1
   8  -7   2 1117.96 31.9095   1
  -8   7  -3 66.1494 37.0761   1
  -8   7  -4 3021.16 43.4768   1
  -8   7  -5 2882.05 40.6190   1
  -8   7  -6 2183.22 35.5718   1
  -8   7  -7 258.263 25.5452   1
  -8   7  -8 1446.37 23.9358   1
  -8   7  -9 176.727 28.7867   1
  -8   6  14 98.5018 32.2190   1
  -8   6  13 43.8433 42.5345   1
  -8   6  12 157.859 31.0038   1
  -8   6  11 659.992 40.6178   1
  -8   6  10 89.8447 50.2211   1
  -8   6   9 818.478 98.7523   1
  -8   6   8 224.894 55.0759   1
  -8   6   7-25.2967 56.5667   1
  -8   6   6 464.749 58.4062   1
  -8   6   5 69.4491 41.1112   1
  -8   6   4 71.3739 46.5007   1
  -8   6   3 135.456 42.8487   1
  -8   6   2 104.443 47.2612   1
  -8   6   1 338.913 33.0607   1
   8  -6   0 3970.37 44.4809   1
   8  -6   1 2326.54 35.0479   1
   8  -6   2 1054.75 29.0791   1
   8  -6   3 2300.59 46.4791   1
   8  -6   4 1590.51 41.3804   1
  -8   6  -5 4247.22 39.6270   1
  -8   6  -6 149.761 35.6037   1
  -8   6  -7 52.2984 28.7507   1
  -8   6  -8 85.9303 21.4186   1
  -8   6  -9 72.2071 22.5955   1
  -8   5  14 387.554 51.3869   1
  -8   5  13 83.3104 30.2688   1
  -8   5  12 358.823 37.2882   1
  -8   5  11 7453.91 65.8876   1
  -8   5  10 1822.19 69.3757   1
  -8   5   9 383.581 78.5237   1
  -8   5   8 202.624 48.4559   1
  -8   5   7 341.206 50.1695   1
  -8   5   6 125.021 49.1236   1
  -8   5   5 950.557 74.7288   1
  -8   5   4 1747.39 63.1659   1
  -8   5   3 167.172 35.7428   1
  -8   5   2 8677.24 71.9677   1
  -8   5   1 748.042 44.0274   1
  -8   5   0 45.3390 38.7305   1
  -8   5  -1 50.2367 28.4320   1
   8  -5   2 2585.05 34.2965   1
   8  -5   3 62.9083 33.2770   1
   8  -5   4 1610.65 40.3182   1
  -8   6  -4 1941.57 77.5573  -3
  -8   5  -4 1941.57 77.5573   1
  -8   5  -5 1002.09 33.1290   1
  -8   6  -5 1195.22 114.473  -3
  -8   5  -5 1195.22 114.473   1
  -8   5  -6 22.9697 26.2888   1
  -8   6  -6 89.4623 97.2682  -3
  -8   5  -6 89.4623 97.2682   1
   8  -5   7 216.721 22.6620   1
  -8   5  -8 90.9627 28.1461   1
  -8   5  -9 150.530 23.2252   1
  -8   4  15 131.795 37.8011   1
  -8   4  14 1893.24 44.8411   1
  -8   4  13 2384.47 41.3452   1
   8  -4 -12 1429.15 50.6687   1
  -8   4  11 3600.59 76.8370   1
   8  -4 -10 1307.10 73.4535   1
  -8   4   9 86.8328 75.6459   1
  -8   4   8 991.149 52.8931   1
  -8   4   7 487.778 50.2414   1
   8  -4  -6 36.9264 44.6115   1
  -8   4   5 1507.01 54.5768   1
  -8   4   4-17.5392 158.579   1
  -8   5   4 334.426 52.5815  -3
  -8   4   4 334.426 52.5815   1
  -8   4   3 82.1608 169.476   1
  -8   5   3 115.279 51.4449  -3
  -8   4   3 115.279 51.4449   1
  -8   5   2 4813.44 67.1892  -3
  -8   4   2 4813.44 67.1892   1
  -8   5   1 1583.65 47.9254  -3
  -8   4   1 1583.65 47.9254   1
  -8   5   0 1244.46 47.4135  -3
  -8   4   0 1244.46 47.4135   1
  -8   5  -1 6545.39 55.3430  -3
  -8   4  -1 6545.39 55.3430   1
   8  -5   2 2886.98 38.6101  -3
   8  -4   2 2886.98 38.6101   1
   8  -5   3 659.477 39.0524  -3
   8  -4   3 659.477 39.0524   1
   8  -5   4 728.092 38.4913  -3
   8  -4   4 728.092 38.4913   1
  -8   5  -5 774.310 34.7300  -3
  -8   4  -5 774.310 34.7300   1
   8  -5   6 314.623 34.6156  -3
   8  -4   6 314.623 34.6156   1
   8  -5   7 412.981 38.6405  -3
   8  -4   7 412.981 38.6405   1
  -8   4  -9 971.087 37.1721   1
   8  -5   9 857.254 69.8712  -3
   8  -4   9 857.254 69.8712   1
  -8   3  14 75.5527 32.3685   1
  -8   3  13 182.268 34.2295   1
  -8   3  12 685.105 47.4356   1
  -8   3  11 1663.79 93.1308   1
  -8   4  11 1706.89 98.3997  -3
  -8   3  11 1706.89 98.3997   1
  -8   3  10 820.847 154.759   1
  -8   4  10 994.215 98.0559  -3
  -8   3  10 994.215 98.0559   1
   8  -3  -9 1729.91 103.738   1
  -8   4   9 1692.06 106.993  -3
  -8   3   9 1692.06 106.993   1
  -8   4   8 4352.92 69.8918  -3
  -8   3   8 4352.92 69.8918   1
  -8   4   7 1551.23 52.0541  -3
  -8   3   7 1551.23 52.0541   1
  -8   4   6 153.549 77.3773  -3
  -8   3   6 153.549 77.3773   1
  -8   4   5 346.391 48.7040  -3
  -8   3   5 346.391 48.7040   1
  -8   4   4 112.899 42.0018  -3
  -8   3   4 112.899 42.0018   1
  -8   4   3 616.210 41.7300  -3
  -8   3   3 616.210 41.7300   1
  -8   4   2 1312.66 53.0573  -3
  -8   3   2 1312.66 53.0573   1
  -8   4   1 658.632 47.0115  -3
  -8   3   1 658.632 47.0115   1
  -8   4   0 5022.93 67.0991  -3
  -8   3   0 5022.93 67.0991   1
  -8   4  -1 5111.28 59.8567  -3
  -8   3  -1 5111.28 59.8567   1
   8  -4   2 447.757 39.8986  -3
   8  -3   2 447.757 39.8986   1
   8  -4   3 2847.12 46.4650  -3
   8  -3   3 2847.12 46.4650   1
   8  -4   4 4469.79 68.9480  -3
   8  -3   4 4469.79 68.9480   1
   8  -4   5 179.852 35.8725  -3
   8  -3   5 179.852 35.8725   1
  -8   4  -6 83.1231 40.6643  -3
  -8   3  -6 83.1231 40.6643   1
   8  -4   7 323.955 38.9368  -3
   8  -3   7 323.955 38.9368   1
   8  -4   8 775.716 46.2911  -3
   8  -3   8 775.716 46.2911   1
   8  -4   9 975.567 71.2780  -3
   8  -3   9 975.567 71.2780   1
   8  -2 -15 535.948 49.2034   1
  -8   3  14 76.0265 46.0137  -3
  -8   2  14 76.0265 46.0137   1
  -8   2  13 612.213 65.7747   1
  -8   3  13 701.983 44.7119  -3
  -8   2  13 701.983 44.7119   1
  -8   3  12 2852.48 67.4639  -3
  -8   2  12 2852.48 67.4639   1
  -8   3  11 779.354 51.4900  -3
  -8   2  11 779.354 51.4900   1
  -8   3  10 6444.25 83.1520  -3
  -8   2  10 6444.25 83.1520   1
   8  -3  -9 13265.0 122.588  -3
   8  -2  -9 13265.0 122.588   1
  -8   3   8 1211.06 50.7763  -3
  -8   2   8 1211.06 50.7763   1
  -8   3   7 311.204 47.5034  -3
  -8   2   7 311.204 47.5034   1
  -8   3   6 98.9221 95.2419  -3
  -8   2   6 98.9221 95.2419   1
  -8   3   5 7907.12 75.4914  -3
  -8   2   5 7907.12 75.4914   1
  -8   3   4 4507.88 58.3390  -3
  -8   2   4 4507.88 58.3390   1
  -8   3   3 610.510 42.1050  -3
  -8   2   3 610.510 42.1050   1
  -8   3   2 7903.29 78.0742  -3
  -8   2   2 7903.29 78.0742   1
  -8   3   1 1580.08 52.6759  -3
  -8   2   1 1580.08 52.6759   1
  -8   3   0 2991.10 55.5884  -3
  -8   2   0 2991.10 55.5884   1
  -8   3  -1 2073.75 45.1503  -3
  -8   2  -1 2073.75 45.1503   1
  -8   3  -2 274.509 42.9169  -3
  -8   2  -2 274.509 42.9169   1
   8  -3   3 6020.47 74.7891  -3
   8  -2   3 6020.47 74.7891   1
  -8   2  -4 1436.61 79.5951   1
  -8   3  -4 2252.32 48.8504  -3
  -8   2  -4 2252.32 48.8504   1
  -8   2  -5 1639.69 61.4878   1
   8  -3   5 1798.46 50.8200  -3
   8  -2   5 1798.46 50.8200   1
  -8   2  -6 520.094 33.0272   1
  -8   3  -6 541.124 70.8495  -3
  -8   2  -6 541.124 70.8495   1
  -8   2  -7 1126.13 34.3357   1
   8  -2   8 202.851 32.8022   1
  -8   2  -9 41.8061 27.0408   1
   8  -2 -15 169.964 51.8672  -3
   8  -1 -15 169.964 51.8672   1
  -8   2  14 26.4089 45.3277  -3
  -8   1  14 26.4089 45.3277   1
  -8   1  13 20.4624 55.3510   1
   8  -2 -13 141.134 43.4696  -3
   8  -1 -13 141.134 43.4696   1
  -8   2  12 392.172 44.9492  -3
  -8   1  12 392.172 44.9492   1
  -8   2  11 4001.92 57.6098  -3
  -8   1  11 4001.92 57.6098   1
  -8   2  10 827.752 59.5102  -3
  -8   1  10 827.752 59.5102   1
  -8   2   9 1687.00 60.2822  -3
  -8   1   9 1687.00 60.2822   1
  -8   2   8 14352.6 84.6831  -3
  -8   1   8 14352.6 84.6831   1
  -8   2   7 1211.31 48.5310  -3
  -8   1   7 1211.31 48.5310   1
  -8   2   6 734.013 56.9416  -3
  -8   1   6 734.013 56.9416   1
  -8   2   5 1524.13 59.5022  -3
  -8   1   5 1524.13 59.5022   1
  -8   1   4 1438.22 169.915   1
  -8   2   4 2034.06 55.4709  -3
  -8   1   4 2034.06 55.4709   1
  -8   1   3 422.621 152.008   1
  -8   2   3 307.438 59.0996  -3
  -8   1   3 307.438 59.0996   1
  -8   1   2 1460.25 79.7390   1
  -8   2   2 2241.37 88.1323  -3
  -8   1   2 2241.37 88.1323   1
  -8   1   1 40.8206 33.3175   1
  -8   2   1 100.753 97.3374  -3
  -8   1   1 100.753 97.3374   1
  -8   1   0 7278.03 50.3600   1
   8  -1   1 3730.95 51.0393   1
   8  -1   2 126.717 36.1007   1
   8  -1   3 2743.58 59.2506   1
  -8   1  -4 74.2262 35.0328   1
  -8   1  -5 930.906 36.5506   1
   8  -1   6 192.283 26.1209   1
  -8   1  -7 203.594 27.6223   1
   8  -1   8 228.641 67.2563   1
   8  -1 -15 210.392 34.7552  -3
   8   0 -15 210.392 34.7552   1
  -8   0  14-18.9745 47.8432   1
   8  -1 -14 90.3336 50.1925  -3
   8   0 -14 90.3336 50.1925   1
   8  -1 -13 536.749 43.8911  -3
   8   0 -13 536.749 43.8911   1
  -8   1  12 424.021 56.3530  -3
  -8   0  12 424.021 56.3530   1
   8   0 -11 18.1524 59.4195   1
  -8   0  10 728.330 81.5716   1
  -8   0   9 1847.04 128.455   1
  -8   0   8 15733.8 89.5282   1
   8   0  -7 391.545 43.9720   1
  -8   0   6 3538.96 51.6822   1
  -8   0   5 56.2642 46.5722   1
  -8   0   4 809.463 48.3460   1
  -8   0   3 4809.32 57.4440   1
  -8   0   2 2896.11 50.1753   1
  -8   0   1 7750.97 50.2951   1
   8   0   0 4851.03 50.6726   1
   8   0   1 201.649 38.7908   1
   8   0   2 2240.82 57.8134   1
   8   0   3 1352.96 51.7284   1
   8   0   4 279.921 39.6510   1
   8   0   5 416.909 37.9523   1
   8   0   6 5018.12 55.7638   1
   8   0   7 2365.48 35.6024   1
  -8   0  -8 506.049 31.5044   1
   8   1 -15 205.208 29.1823   1
   8   1 -14 119.912 29.4249   1
   8   1 -13 89.9672 32.9157   1
  -8  -1  12 761.526 47.2242   1
   8   1 -11 500.125 35.6775   1
   8   1 -10 49.2110 48.7320   1
  -8  -1   9 321.402 111.332   1
   8   1  -8 1002.86 63.3336   1
   8   1  -7 711.353 45.3629   1
  -8  -1   6 2050.35 36.6222   1
  -8  -1   5 36.6044 31.5046   1
   8   1  -4 5081.37 49.9861   1
  -8  -1   3 5347.27 47.9339   1
   8   1  -2 935.205 32.9068   1
  -8  -1   1 2735.89 40.4841   1
   8   1   0 178.019 32.0813   1
   8   1   1 64.2802 41.0856   1
   8   1   2 192.687 39.7972   1
   8   1   3 930.980 48.1902   1
   8   1   4 34.7824 36.8905   1
   8   1   5 336.599 35.9160   1
  -8  -1  -6 2062.93 42.5768   1
  -8  -1  -7 1029.60 24.0453   1
   8   1   8 53.9902 45.4784   1
  -8  -2  14 56.1762 30.0824   1
   8   2 -13 33.8996 47.6970   1
  -8  -2  12 354.440 40.2103   1
  -8  -2  11 24.8006 31.4013   1
   8   2 -10 1589.17 44.0290   1
   8   2  -9 132.438 50.3795   1
  -8  -2   8 2219.86 129.649   1
  -8  -2   7 1104.00 33.2168   1
   8   2  -6 592.943 29.9126   1
   8   2  -5 2244.49 40.0322   1
  -8  -2   4 2360.05 42.9696   1
   8   2  -3 133.227 34.2343   1
  -8  -2   2 243.344 33.1597   1
   8   2  -1 330.704 35.9586   1
   8   2   0 2140.78 48.5051   1
   8   2   1 139.530 42.9406   1
   8   2   2 5961.06 60.4494   1
   8   2   3 663.132 34.0831   1
   8   2   4 259.751 29.7319   1
   8   2   5 659.343 27.8563   1
   8   2   6 519.433 37.5065   1
   8   2   7 423.864 26.5188   1
  -8  -3  14 797.056 29.4875   1
   8   3 -13 239.608 43.2541   1
   8   3 -12 61.8903 49.1810   1
   8   3 -11 49.7533 30.6964   1
  -8  -3  10 241.023 36.4321   1
   8   3  -9 431.321 39.4220   1
  -8  -3   8 1480.15 61.1184   1
  -8  -3   7 164.552 172.360   1
  -8  -3   6 1873.21 196.532   1
   8   3  -5 185.702 37.2766   1
   8   3  -4 163.608 36.5885   1
   8   3  -3 3422.84 42.4377   1
   8   3  -2 5950.88 47.4199   1
   8   3  -1 3553.30 46.3144   1
   8   3   0 429.327 45.9197   1
   8   3   1 372.256 36.3776   1
   8   3   2 1062.15 41.2815   1
  -8  -3  -3 542.082 31.3415   1
   8   3   4 1091.79 32.7602   1
   8   3   5 1065.48 33.5345   1
   8   3   6 162.175 41.5795   1
   8   4 -13 232.963 28.5986   1
   8   4 -12 98.9902 42.9241   1
   8   4 -11 1525.88 44.5275   1
   8   4 -10 1957.82 40.1718   1
  -8  -4   9 69.1758 40.7408   1
  -8  -3  10 142.043 89.1117  -2
  -8  -4   9 142.043 89.1117   1
   8   4  -8 495.198 37.7805   1
   8   4  -7 2825.03 47.3255   1
   8   4  -6 1150.98 50.3056   1
   8   4  -5 1850.94 77.8225   1
   8   4  -4 711.184 46.4341   1
   8   4  -3 2959.48 54.2301   1
   8   4  -2 1633.92 34.3685   1
   8   4  -1 121.818 28.8995   1
   8   4   0 609.119 35.4555   1
   8   4   1 83.9070 35.0997   1
   8   4   2 159.815 30.5562   1
  -8  -4  -3 698.219 26.5007   1
   8   4   4 7023.23 40.4817   1
   8   4   5 6324.62 64.7413   1
  -8  -4  -6 1174.98 37.8330   1
  -8  -5  13 82.8668 38.6030   1
  -8  -5  12 600.710 54.8729   1
  -8  -5  11 147.310 60.7256   1
   8   5 -10 389.414 50.9248   1
   8   4 -11 899.610 45.2823  -2
   8   5 -10 899.610 45.2823   1
   8   5  -9 175.454 32.9554   1
  -8  -4  10 884.659 85.5741  -2
  -8  -5   9 884.659 85.5741   1
   8   5  -8 527.595 33.0065   1
   8   5  -7 1790.80 40.7925   1
   8   5  -6 4016.97 49.1631   1
   8   5  -5 1186.71 44.3335   1
   8   5  -4 305.324 40.5884   1
  -8  -5   3 180.634 32.2870   1
   8   5  -2 1382.01 36.4008   1
   8   5  -1 1115.51 34.4527   1
  -8  -5   0 208.986 48.3049   1
   8   5   1 148.569 40.0984   1
   8   5   2 238.575 41.9431   1
   8   5   3 355.322 37.3363   1
   8   5   4 4933.46 45.4251   1
  -8  -5  -5 2634.29 49.0608   1
  -8  -6  12 163.812 40.3130   1
  -8  -5  12 443.285 61.7910  -2
  -8  -6  11 443.285 61.7910   1
  -8  -5  11 876.742 73.1631  -2
  -8  -6  10 876.742 73.1631   1
  -8  -6   9 3000.76 44.0282   1
   8   6  -8 1001.75 39.1517   1
  -8  -6   7 1762.10 41.6905   1
   8   6  -6 437.977 33.9766   1
   8   6  -5 43.0735 36.8304   1
   8   6  -4 322.722 45.4867   1
   8   6  -3 23.7683 35.6193   1
   8   6  -2 324.472 28.4820   1
  -8  -6   1 42.1747 32.4276   1
  -8  -6   0 3609.78 48.6739   1
   8   6   1 4164.96 43.8324   1
   8   6   2 492.936 37.5915   1
  -8  -6  -3 207.804 41.8342   1
  -8  -6  -4 863.463 33.4325   1
  -8  -6  12 325.744 47.3641  -2
  -8  -7  11 325.744 47.3641   1
  -8  -7  10 653.789 53.2344   1
   8   7  -9 568.658 31.9639   1
   8   7  -8 143.069 33.4228   1
   8   7  -7 151.330 29.5110   1
   8   7  -6 141.349 30.3982   1
   8   7  -5 216.161 34.2796   1
  -8  -7   4-0.28678 42.2724   1
   8   7  -3 77.1714 34.6551   1
  -8  -7   2 922.394 38.0883   1
  -8  -7   1 203.056 37.7979   1
   8   7   0 1500.41 28.0706   1
  -8  -7  -1 824.429 25.3876   1
  -8  -7  -2 274.573 21.6416   1
   8   7   3 976.829 46.2750   1
  -8  -8   9 178.294 39.2591   1
  -8  -8   8 708.381 30.8139   1
  -8  -8   7 821.825 35.7927   1
   8   8  -6 412.611 30.6793   1
   8   8  -5 209.254 31.2878   1
   8   8  -4 254.474 40.9077   1
   8   8  -3 1390.40 31.5015   1
   8   8  -2 63.0419 38.3337   1
  -8  -8   1 16.3642 30.6004   1
   8   8   0 597.095 33.0625   1
  -8  -8  -1 1.66523 30.3409   1
  -8  -9   7 32.8350 31.2464   1
  -8  -9   6 100.696 35.6530   1
  -8  -9   5 55.5930 36.3359   1
  -8  -9   4 132.558 24.7707   1
  -8  -9   3 1057.83 27.8083   1
  -8  -9   2 87.6895 30.1922   1
  -9  13   6 182.536 34.8036   1
  -9  13   5 10.6829 25.8025   1
  -9  13   4 155.656 43.5427   1
  -9  13   3 3536.55 50.7451   1
  -9  13   2 3086.58 50.5132   1
  -9  13   1 1313.21 39.8677   1
  -9  13   0 1019.97 26.7641   1
  -9  13  -1 399.981 38.1499   1
  -9  13  -2 35.3757 29.7350   1
  -9  12   8 28.3979 35.8778   1
  -9  12   7 4649.35 40.3348   1
  -9  12   6 135.602 29.8478   1
  -9  12   5 307.562 32.9869   1
  -9  12   4 1575.92 34.6440   1
  -9  12   3 602.210 39.8161   1
  -9  12   2 79.5439 26.4694   1
  -9  12   1 34.9275 28.4617   1
  -9  12   0 597.601 36.2985   1
  -9  12  -1 80.5773 28.6065   1
  -9  12  -2 476.615 28.8322   1
  -9  12  -3-7.82902 34.1673   1
  -9  11   9 1440.19 49.4798   1
  -9  11   8 165.495 31.1223   1
  -9  11   7 5308.74 58.8480   1
  -9  11   6 225.304 41.8094   1
  -9  11   5 889.902 34.5026   1
  -9  11   4 713.464 36.9508   1
  -9  11   3 629.497 30.8805   1
  -9  11   2 490.710 29.7132   1
  -9  11   1 87.2496 22.3074   1
  -9  11   0 396.156 31.6914   1
  -9  11  -1 806.537 31.6499   1
  -9  11  -2 47.1163 22.2200   1
  -9  11  -3 120.160 22.8626   1
  -9  11  -4 147.453 25.7302   1
  -9  10  10 3061.51 55.0528   1
  -9  10   9 201.363 28.6870   1
  -9  10   8 39.6263 32.0074   1
  -9  10   7 199.464 37.7499   1
  -9  10   6 414.742 34.9772   1
   9 -10  -5 69.8430 26.1236   1
   9 -10  -4 90.4330 23.8296   1
  -9  10   3 1578.85 37.4041   1
  -9  10   2 10633.8 54.0472   1
  -9  10   1 5657.97 47.0393   1
  -9  10   0 944.137 31.7180   1
  -9  10  -1 36.2627 26.4884   1
  -9  10  -2 44.2305 29.0186   1
  -9  10  -3 525.530 27.7508   1
  -9  10  -4 33.2373 30.8468   1
  -9  10  -5 39.8182 25.0483   1
  -9   9  10 254.459 39.5653   1
  -9   9   9 1491.27 35.3968   1
  -9   9   8 2284.08 46.8607   1
  -9   9   7 214.937 36.1572   1
  -9   9   6 267.586 38.4099   1
  -9   9   5 1069.64 43.0513   1
  -9   9   4 82.7367 30.5613   1
  -9   9   3 1263.95 28.6941   1
  -9   9   2 891.433 27.2914   1
  -9   9   1 82.3278 28.5146   1
  -9   9   0 1019.71 38.6790   1
  -9   9  -1 9.00998 28.6635   1
  -9   9  -2 146.170 34.0327   1
  -9   9  -3 147.056 39.1068   1
  -9   9  -4 58.4237 32.7051   1
  -9   9  -5 399.117 44.8026   1
  -9   9  -6 58.2054 23.0866   1
  -9   8  12 118.506 34.9754   1
  -9   8  11 185.287 26.0837   1
  -9   8  10 64.9154 24.8340   1
  -9   8   9 2753.18 36.2113   1
  -9   8   8 3458.35 35.9492   1
  -9   8   7 1882.02 40.0912   1
  -9   8   6 756.304 36.6338   1
  -9   8   5 158.981 39.1932   1
  -9   8   4 3517.96 48.8597   1
  -9   8   3 276.480 30.5278   1
  -9   8   2 371.096 33.1100   1
  -9   8   1 5864.77 47.0262   1
   9  -8   0 1581.58 33.7140   1
  -9   8  -1 60.4116 29.9802   1
  -9   8  -2 15.0294 43.9125   1
  -9   8  -3 243.631 43.2355   1
  -9   8  -4 324.173 39.6309   1
  -9   8  -5 3534.68 49.0653   1
  -9   8  -6 370.767 26.1801   1
  -9   7  12 5492.27 52.5793   1
  -9   7  11 5283.22 38.7459   1
  -9   7  10 258.436 33.3935   1
  -9   7   9 209.712 36.4847   1
  -9   7   8 1903.93 39.9073   1
  -9   7   7 6764.57 57.4223   1
  -9   7   6 799.908 46.3435   1
  -9   7   5 40.5453 56.9977   1
  -9   7   4 401.190 91.9121   1
  -9   7   3 492.357 39.3277   1
   9  -7  -2 2671.59 48.6284   1
  -9   7   1 226.043 31.6224   1
   9  -7   0 3115.38 41.5354   1
  -9   7  -1 1117.03 34.1920   1
  -9   7  -2 409.182 30.0139   1
  -9   7  -3 130.429 26.9312   1
  -9   7  -4 1731.05 50.2459   1
  -9   7  -5 7287.23 66.0080   1
  -9   7  -6 413.364 31.9479   1
  -9   7  -7 261.972 29.4976   1
  -9   6  13 68.4054 27.6518   1
  -9   6  12 310.827 31.2601   1
  -9   6  11 54.1298 30.1723   1
  -9   6  10 343.947 36.5115   1
  -9   6   9 473.870 42.1754   1
  -9   6   8 495.537 45.2010   1
  -9   6   7 830.591 49.8826   1
  -9   6   6 1319.19 53.6966   1
  -9   6   5 168.813 57.0778   1
  -9   6   4 1932.18 69.0673   1
  -9   6   3 1014.90 55.6320   1
   9  -6  -2 1303.89 55.1492   1
  -9   6   1 327.836 42.3284   1
   9  -6   0 65.3065 32.3044   1
  -9   6  -1 489.952 33.6721   1
  -9   6  -2 1161.21 35.1354   1
   9  -6   3 3097.47 36.7614   1
  -9   6  -4 1132.16 28.6106   1
  -9   6  -5 694.147 35.9288   1
  -9   6  -6 493.204 29.4817   1
  -9   6  -7 998.276 27.7419   1
  -9   5  13 106.010 44.4581   1
  -9   5  12 184.108 27.4331   1
  -9   5  11 845.161 36.1356   1
  -9   5  10 164.485 50.9374   1
  -9   5   9 581.435 38.6888   1
  -9   5   8 304.878 46.0624   1
   9  -5  -7 166.033 47.4556   1
   9  -5  -6 86.7867 58.2969   1
  -9   5   5 1296.82 87.8704   1
  -9   5   4 200.468 78.4409   1
  -9   5   3 1783.38 54.6410   1
   9  -5  -2 255.152 46.3314   1
   9  -5  -1 84.8778 44.6470   1
   9  -5   0 1446.82 49.1893   1
  -9   5  -1 53.7871 29.2780   1
  -9   5  -2 962.279 30.0244   1
  -9   5  -3 475.204 26.6217   1
  -9   5  -4 725.312 28.9792   1
  -9   5  -5 1066.59 26.5790   1
  -9   5  -6 494.013 29.7574   1
  -9   5  -7 25.9654 22.3985   1
  -9   4  14 1286.13 39.0198   1
  -9   4  13 400.253 34.6104   1
   9  -4 -12 1729.43 36.0149   1
  -9   4  11 868.273 37.8732   1
  -9   4  10 91.5842 50.0010   1
  -9   4   9 214.733 42.6748   1
  -9   4   8 2586.09 101.960   1
  -9   5   8 2654.45 74.4743  -3
  -9   4   8 2654.45 74.4743   1
  -9   4   7 630.482 87.7833   1
  -9   5   7 707.440 69.0800  -3
  -9   4   7 707.440 69.0800   1
  -9   4   6 1598.32 98.1433   1
  -9   5   6 1796.40 193.186  -3
  -9   4   6 1796.40 193.186   1
  -9   4   5 34.6106 83.0220   1
  -9   5   5 646.418 190.215  -3
  -9   4   5 646.418 190.215   1
  -9   4   4 2974.81 107.155   1
  -9   5   4 2758.85 69.9004  -3
  -9   4   4 2758.85 69.9004   1
   9  -5  -3 445.311 52.7947  -3
   9  -4  -3 445.311 52.7947   1
   9  -5  -2 1997.39 59.2125  -3
   9  -4  -2 1997.39 59.2125   1
  -9   5   1 165.643 52.0341  -3
  -9   4   1 165.643 52.0341   1
  -9   4   0 3454.30 196.769   1
   9  -5   0 3653.58 60.5783  -3
   9  -4   0 3653.58 60.5783   1
  -9   4  -1 856.059 69.5257   1
   9  -5   1 830.109 44.2196  -3
   9  -4   1 830.109 44.2196   1
  -9   4  -2 1952.32 75.7438   1
   9  -5   2 1949.21 40.5728  -3
   9  -4   2 1949.21 40.5728   1
  -9   4  -3 1755.97 34.4419   1
  -9   5  -3 1818.87 81.4070  -3
  -9   4  -3 1818.87 81.4070   1
  -9   4  -4 525.924 32.3713   1
  -9   5  -4 639.759 71.6519  -3
  -9   4  -4 639.759 71.6519   1
  -9   4  -5 2418.02 35.1816   1
  -9   5  -5 2158.33 71.6939  -3
  -9   4  -5 2158.33 71.6939   1
  -9   4  -6 363.126 29.5888   1
   9  -4   7 826.080 33.7283   1
  -9   4  13 3576.25 41.5668  -3
  -9   3  13 3576.25 41.5668   1
  -9   4  12 972.287 53.4888  -3
  -9   3  12 972.287 53.4888   1
  -9   4  11 323.053 52.2491  -3
  -9   3  11 323.053 52.2491   1
  -9   4  10 2038.40 56.7765  -3
  -9   3  10 2038.40 56.7765   1
  -9   4   9 840.376 51.0982  -3
  -9   3   9 840.376 51.0982   1
  -9   4   8 892.615 54.7384  -3
  -9   3   8 892.615 54.7384   1
  -9   4   7 325.996 61.1021  -3
  -9   3   7 325.996 61.1021   1
  -9   4   6 1319.89 87.5179  -3
  -9   3   6 1319.89 87.5179   1
  -9   4   5 1701.78 91.1277  -3
  -9   3   5 1701.78 91.1277   1
  -9   4   4 532.172 44.2736  -3
  -9   3   4 532.172 44.2736   1
   9  -4  -3 119.530 43.2007  -3
   9  -3  -3 119.530 43.2007   1
   9  -4  -2 519.450 46.3906  -3
   9  -3  -2 519.450 46.3906   1
   9  -4  -1 125.598 51.4347  -3
   9  -3  -1 125.598 51.4347   1
  -9   4   0 2214.15 47.4127  -3
  -9   3   0 2214.15 47.4127   1
  -9   4  -1 234.020 34.9725  -3
  -9   3  -1 234.020 34.9725   1
  -9   3  -2 1581.79 68.6873   1
  -9   4  -2 1826.99 41.4430  -3
  -9   3  -2 1826.99 41.4430   1
  -9   3  -3 2585.23 45.4415   1
   9  -4   3 2630.43 54.2866  -3
   9  -3   3 2630.43 54.2866   1
   9  -3   4 531.369 26.3200   1
  -9   4  -4 513.093 98.6981  -3
  -9   3  -4 513.093 98.6981   1
  -9   3  -5 197.921 24.1812   1
  -9   3  -6 472.613 27.1025   1
  -9   3  -7 893.503 31.5867   1
  -9   3  13 2796.14 53.1808  -3
  -9   2  13 2796.14 53.1808   1
   9  -3 -12 214.899 51.8860  -3
   9  -2 -12 214.899 51.8860   1
  -9   3  11 695.411 52.1666  -3
  -9   2  11 695.411 52.1666   1
   9  -3 -10 7791.50 99.6679  -3
   9  -2 -10 7791.50 99.6679   1
  -9   3   9 2638.14 77.6545  -3
  -9   2   9 2638.14 77.6545   1
  -9   3   8 813.116 51.8699  -3
  -9   2   8 813.116 51.8699   1
  -9   3   7 1994.79 55.9070  -3
  -9   2   7 1994.79 55.9070   1
  -9   3   6 1814.45 96.8187  -3
  -9   2   6 1814.45 96.8187   1
  -9   3   5 399.589 75.2737  -3
  -9   2   5 399.589 75.2737   1
  -9   3   4 1901.57 65.7616  -3
  -9   2   4 1901.57 65.7616   1
   9  -3  -3 264.374 56.0902  -3
   9  -2  -3 264.374 56.0902   1
   9  -3  -2 1944.43 59.0975  -3
   9  -2  -2 1944.43 59.0975   1
   9  -3  -1 5192.21 74.5219  -3
   9  -2  -1 5192.21 74.5219   1
   9  -2   0 3247.54 51.3091   1
  -9   3   0 3152.86 77.8855  -3
  -9   2   0 3152.86 77.8855   1
  -9   2  -1 2311.20 36.5489   1
  -9   2  -2 312.606 27.4526   1
  -9   2  -3 155.332 25.2196   1
   9  -2   4-2.79637 22.2899   1
  -9   2  -5 613.087 21.0959   1
  -9   2  -6 262.002 38.2075   1
   9  -2   7 189.247 45.6322   1
   9  -2 -13 1317.45 44.5624  -3
   9  -1 -13 1317.45 44.5624   1
  -9   2  12 176.241 62.3359  -3
  -9   1  12 176.241 62.3359   1
  -9   2  11 372.688 73.0816  -3
  -9   1  11 372.688 73.0816   1
   9  -2 -10 6368.91 147.679  -3
   9  -1 -10 6368.91 147.679   1
   9  -2  -9 302.083 113.554  -3
   9  -1  -9 302.083 113.554   1
  -9   1   8 5065.28 114.485   1
   9  -2  -8 5982.78 157.143  -3
   9  -1  -8 5982.78 157.143   1
  -9   1   7 80.7552 61.8328   1
  -9   2   6 488.233 41.8099  -3
  -9   1   6 488.233 41.8099   1
  -9   1   5 54.9223 46.8344   1
  -9   1   4 242.702 48.9450   1
  -9   1   3 82.4713 48.4927   1
  -9   1   2 5301.46 59.1709   1
   9  -1  -1 432.863 41.5215   1
   9  -1   0 691.116 36.8109   1
   9  -1   1 726.332 35.9714   1
  -9   1  -2 70.1997 30.1931   1
   9  -1   3 223.548 28.6372   1
  -9   1  -4 494.768 27.0304   1
   9  -1   5 1826.67 27.0663   1
  -9   1  -6 461.119 33.2680   1
   9   0 -13 464.621 60.9772   1
   9   0 -12 1348.04 46.1383   1
   9   0 -11 265.959 36.7771   1
   9   0 -10 264.232 95.6945   1
  -9   0   9 277.339 32.2884   1
   9   0  -8 2566.72 41.2822   1
   9   0  -7 3036.90 44.9704   1
   9   0  -6 135.754 36.9711   1
  -9   0   5 670.291 40.5915   1
   9   0  -4 4345.38 61.2141   1
   9   0  -3 1620.79 49.2030   1
   9   0  -2 3287.36 47.7434   1
  -9   0   1 1089.66 37.2634   1
   9   0   0 364.957 33.7481   1
  -9   0  -1 887.073 34.8968   1
   9   0   2 205.297 27.2765   1
  -9   0  -3 98.9758 24.7667   1
  -9   0  -4 391.303 25.0070   1
   9   0   5 19.1393 20.8678   1
   9   0   6 158.644 53.0177   1
   9   1 -13 238.711 54.9925   1
   9   1 -12 226.354 34.7941   1
   9   1 -11 932.760 36.3388   1
   9   1 -10 8.07936 34.8089   1
   9   1  -9 64.5690 40.5039   1
   9   1  -8 96.9108 25.7469   1
   9   1  -7 706.447 30.0296   1
   9   1  -6 372.297 33.7318   1
   9   1  -5 13.4816 30.9865   1
   9   1  -4 744.679 32.0118   1
   9   1  -3 95.7929 33.3354   1
   9   1  -2 2019.09 41.2985   1
   9   1  -1 642.920 30.3541   1
   9   1   0 760.303 32.7730   1
  -9  -1  -1 148.231 29.3744   1
   9   1   2 616.548 26.6388   1
   9   1   3 387.371 23.3417   1
   9   1   4 53.9078 22.6912   1
  -9  -1  -5 193.414 31.4009   1
   9   2 -13 39.6807 28.0453   1
   9   2 -12 403.769 37.1708   1
   9   2 -11 267.874 25.8734   1
   9   2 -10 225.714 34.4340   1
  -9  -2   9 167.790 32.4686   1
   9   2  -8 40.3762 41.0498   1
  -9  -1   9 211.876 69.4353  -2
  -9  -2   8 211.876 69.4353   1
   9   2  -7 151.086 50.9910   1
  -9  -1   8 261.460 70.4657  -2
  -9  -2   7 261.460 70.4657   1
   9   2  -6 1382.31 30.5029   1
   9   2  -5 807.127 26.5590   1
   9   2  -4 1846.30 34.2132   1
   9   2  -3 1975.51 34.0510   1
   9   2  -2 281.033 28.2203   1
   9   2  -1 116.615 24.6426   1
   9   2   0 188.488 29.7949   1
   9   2   1 414.795 28.8118   1
   9   2   2 89.0129 26.0503   1
   9   2   3 217.169 24.2922   1
  -9  -2  -4 1120.00 39.4463   1
  -9  -2  -5 1788.21 32.1924   1
   9   3 -12 41.8007 28.3106   1
  -9  -3  11 103.254 36.2508   1
   9   3 -10 282.919 27.3039   1
   9   3  -9 442.637 41.9703   1
  -9  -2  10 578.805 54.1790  -2
  -9  -3   9 578.805 54.1790   1
   9   3  -8 110.352 56.3276   1
   9   2  -9 330.199 45.7975  -2
   9   3  -8 330.199 45.7975   1
   9   3  -7 96.3221 31.1318   1
  -9  -3   6 2836.69 41.6676   1
   9   3  -5 606.253 26.9970   1
   9   3  -4 828.008 31.1510   1
   9   3  -3 2779.46 32.7326   1
  -9  -3   2 398.114 25.8201   1
   9   3  -1 193.439 26.1049   1
  -9  -3   0 49.7219 26.1242   1
   9   3   1 214.398 23.1444   1
   9   3   2 124.419 24.7782   1
  -9  -3  -3 567.660 38.6246   1
  -9  -3  -4 102.516 26.7150   1
  -9  -4  11 252.818 43.5708   1
   9   4 -10 41.4535 38.8230   1
  -9  -3  11 165.118 56.4193  -2
  -9  -4  10 165.118 56.4193   1
   9   4  -9-59.0014 45.5237   1
  -9  -3  10 75.9079 41.9840  -2
  -9  -4   9 75.9079 41.9840   1
   9   4  -8 27.6290 28.6248   1
   9   4  -7 1318.76 31.1162   1
   9   4  -6 1864.23 33.1709   1
   9   4  -5 533.501 29.3532   1
   9   4  -4 229.890 25.1554   1
   9   4  -3 852.007 33.0592   1
   9   4  -2 42.3597 28.2422   1
  -9  -4   1 247.745 44.2767   1
  -9  -4   0 847.946 30.6892   1
   9   4   1 124.314 33.0783   1
   9   4   2 858.538 38.4659   1
   9   4   3 241.705 26.8988   1
  -9  -4  11 140.048 45.5642  -2
  -9  -5  10 140.048 45.5642   1
   9   5  -9 201.716 26.1354   1
   9   5  -8 2173.89 32.9955   1
   9   5  -7 7318.49 48.3284   1
   9   5  -6 1246.56 30.7591   1
   9   5  -5 776.267 34.5287   1
   9   5  -4 2612.80 34.4727   1
   9   5  -3 308.635 34.7094   1
  -9  -5   2 154.501 26.6580   1
  -9  -5   1 2077.03 43.6550   1
   9   5   0 77.5457 28.7841   1
  -9  -5  -1 259.600 29.9098   1
  -9  -6   9 21.5115 32.0688   1
  -9  -6   8 76.1479 27.8325   1
  -9  -6   7 1006.31 35.7619   1
   9   6  -6 323.781 29.9512   1
  -9  -6   5 68.9963 26.4186   1
   9   6  -4 628.303 28.4099   1
  -9  -6   3 295.708 42.1064   1
   9   6  -2 329.495 69.1987   1
   9   6  -1 154.238 60.9063   1
  -9  -7   6 590.388 35.1021   1
  -9  -7   5 136.274 35.3999   1
  -9  -7   4 238.893 37.8372   1
  -9  -7   3 1177.38 40.9074   1
  -9  -7   2 123.883 30.1643   1
 -10  12   3 126.990 31.0508   1
 -10  11   6 20.9242 37.0009   1
 -10  11   5 370.032 28.0119   1
 -10  11   4 2144.34 55.0069   1
 -10  11   3 677.537 30.2841   1
 -10  11   2 368.117 45.9024   1
 -10  11   1 1043.10 47.4851   1
 -10  11   0 21.8223 23.0431   1
 -10  10   8 173.953 38.6160   1
 -10  10   7 542.676 49.2694   1
 -10  10   6 971.076 37.2637   1
 -10  10   5 1082.89 31.4758   1
 -10  10   4 885.214 31.6010   1
 -10  10   3 1003.90 38.7858   1
 -10  10   2 3129.48 47.1109   1
 -10  10   1 5711.44 48.8194   1
 -10  10   0 93.5165 22.2148   1
 -10  10  -1 60.7924 26.1108   1
 -10  10  -2 95.0216 30.6670   1
 -10   9   9 324.203 40.1757   1
 -10   9   8 34.0199 52.0902   1
 -10   9   7 1509.69 39.4337   1
 -10   9   6 2892.53 41.5170   1
 -10   9   5 553.994 24.6357   1
 -10   9   4 663.276 25.4160   1
 -10   9   3 897.780 47.6102   1
 -10   9   2 1128.98 37.9509   1
 -10   9   1 172.026 36.1626   1
 -10   9   0 2499.13 44.6393   1
 -10   9  -1 70.3422 23.7925   1
 -10   9  -2 343.946 27.2764   1
 -10   9  -3 1517.32 40.7257   1
 -10   8   9 150.634 53.6112   1
  10  -8  -8 206.801 26.5611   1
 -10   8   7 1358.86 27.3189   1
 -10   8   6 1910.98 30.8581   1
 -10   8   5 568.649 29.1983   1
 -10   8   4 2279.76 40.6686   1
 -10   8   3 1365.12 36.9160   1
  10  -8  -2 163.712 22.6606   1
  10  -8  -1 642.251 23.7382   1
 -10   8   0 213.405 28.6078   1
 -10   8  -1 3916.39 47.6818   1
 -10   8  -2 233.367 29.6150   1
 -10   8  -3 1322.24 23.2979   1
 -10   7  10 534.639 31.9973   1
 -10   7   9 1490.75 36.6244   1
 -10   7   8 1373.98 40.1213   1
 -10   7   7 5818.46 36.1092   1
 -10   7   6 2167.23 31.1108   1
 -10   7   5 70.3478 33.9035   1
 -10   7   4 992.256 38.4342   1
 -10   7   3 70.2229 29.3222   1
 -10   7   2 65.8249 28.4249   1
  10  -7  -1 461.295 26.8242   1
 -10   7   0 700.581 26.5689   1
 -10   7  -1 1253.73 24.9747   1
 -10   7  -2 250.429 26.5108   1
 -10   7  -3 99.2649 21.8820   1
 -10   7  -4 395.099 24.9229   1
 -10   6  11 26.0236 37.7698   1
 -10   6  10 811.917 31.1743   1
 -10   6   9 3482.50 39.0252   1
 -10   6   8 1430.28 38.3562   1
 -10   6   7 2132.95 28.7875   1
 -10   6   6 285.528 27.8846   1
 -10   6   5 151.974 32.0810   1
 -10   6   4 927.926 35.5535   1
 -10   6   3 1384.95 32.6395   1
 -10   6   2 270.140 34.9030   1
  10  -6  -1 563.170 32.1958   1
 -10   6   0 121.954 26.3599   1
 -10   6  -1 172.207 21.1874   1
 -10   6  -2 822.152 28.3394   1
 -10   6  -3 1122.90 25.7454   1
 -10   6  -4 237.461 25.3318   1
 -10   5  11 115.362 29.7272   1
 -10   5  10 1267.53 29.7571   1
 -10   5   9 241.657 41.2734   1
 -10   5   8 801.844 32.9564   1
 -10   5   7 50.4670 27.6466   1
 -10   5   6 240.866 32.6099   1
 -10   5   5 48.3719 32.6179   1
 -10   5   4 36.6890 33.1765   1
 -10   5   3 100.330 34.5181   1
 -10   5   2-7.97048 30.2997   1
 -10   5   1 158.409 28.0704   1
 -10   5   0 486.083 28.4595   1
 -10   5  -1 463.596 27.0550   1
  10  -5   2 178.932 24.1793   1
 -10   5  -3 566.878 33.0872   1
 -10   5  -4 40.2106 22.8940   1
 -10   4  12 42.3635 30.9776   1
  10  -4 -11 2430.19 41.8437   1
 -10   5  11 2748.93 65.7115  -3
 -10   4  11 2748.93 65.7115   1
  10  -4 -10 764.689 37.2113   1
 -10   5  10 929.724 64.5181  -3
 -10   4  10 929.724 64.5181   1
 -10   4   9 842.483 34.1197   1
  10  -5  -9 904.899 51.6976  -3
  10  -4  -9 904.899 51.6976   1
 -10   4   8 2130.34 35.1518   1
  10  -5  -8 2079.84 90.8153  -3
  10  -4  -8 2079.84 90.8153   1
  10  -4  -7 1054.14 33.6027   1
  10  -5  -7 909.480 89.2678  -3
  10  -4  -7 909.480 89.2678   1
 -10   4   6 990.904 39.3809   1
  10  -5  -6 904.348 92.7972  -3
  10  -4  -6 904.348 92.7972   1
 -10   4   5 20.4565 36.3631   1
  10  -5  -5 110.201 88.9222  -3
  10  -4  -5 110.201 88.9222   1
  10  -4  -4-0.63700 44.4526   1
  10  -4  -3 346.690 35.7097   1
 -10   4   2 82.3211 33.6594   1
  10  -4  -1 2617.38 36.4568   1
 -10   4   0 83.0220 22.8400   1
 -10   4  -1 163.660 21.8499   1
 -10   4  -2 150.885 22.0522   1
 -10   4  -3 361.277 24.1146   1
 -10   4  -4 39.5637 38.5363   1
  10  -4 -11 718.244 40.9072  -3
  10  -3 -11 718.244 40.9072   1
 -10   4  10 1478.71 44.9054  -3
 -10   3  10 1478.71 44.9054   1
  10  -4  -9 730.937 37.0344  -3
  10  -3  -9 730.937 37.0344   1
 -10   3   8 1516.14 62.8719   1
 -10   4   8 1685.86 37.2487  -3
 -10   3   8 1685.86 37.2487   1
 -10   4   7 166.207 35.3135  -3
 -10   3   7 166.207 35.3135   1
  10  -4  -6 1244.18 40.6890  -3
  10  -3  -6 1244.18 40.6890   1
 -10   4   5 106.470 38.0377  -3
 -10   3   5 106.470 38.0377   1
  10  -3  -4 288.812 46.5860   1
  10  -3  -3 2220.88 58.3012   1
  10  -3  -2 1060.42 33.3550   1
 -10   3   1 2486.27 31.5530   1
  10  -3   0 1381.48 26.1397   1
 -10   3  -1 2303.23 26.9745   1
  10  -3   2 685.709 20.5865   1
 -10   3  -3 40.6646 31.7012   1
 -10   3  -4 531.142 30.6231   1
 -10   3  12 23.1571 40.2637  -3
 -10   2  12 23.1571 40.2637   1
 -10   3  11 207.073 53.3903  -3
 -10   2  11 207.073 53.3903   1
 -10   3  10 3217.59 79.5721  -3
 -10   2  10 3217.59 79.5721   1
  10  -3  -9 1493.44 39.1623  -3
  10  -2  -9 1493.44 39.1623   1
  10  -3  -8 257.341 38.9826  -3
  10  -2  -8 257.341 38.9826   1
 -10   2   7 63.4252 44.5052   1
  10  -3  -7 52.0719 41.0729  -3
  10  -2  -7 52.0719 41.0729   1
  10  -2  -6 179.708 32.6929   1
  10  -3  -6 187.806 97.1972  -3
  10  -2  -6 187.806 97.1972   1
 -10   2   5 34.1833 31.5804   1
  10  -2  -4 41.3286 39.4202   1
  10  -2  -3 649.042 35.9674   1
  10  -2  -2 109.703 33.6804   1
  10  -2  -1 2012.19 35.3862   1
  10  -2   0 55.1363 25.9018   1
  10  -2   1 174.874 24.8560   1
  10  -2   2 113.417 22.2874   1
 -10   2  -3 257.372 25.7645   1
  10  -2   4 71.3089 45.8420   1
  10  -1 -11 669.377 61.0350   1
 -10   2  11 749.580 52.4646  -3
 -10   1  11 749.580 52.4646   1
  10  -1 -10 6324.69 55.6373   1
  10  -1  -9 148.906 37.0683   1
  10  -1  -8 1079.83 36.0679   1
  10  -1  -7 233.099 34.6708   1
  10  -1  -6 589.257 42.9533   1
  10  -2  -7 589.077 54.4789  -2
  10  -1  -6 589.077 54.4789   1
  10  -1  -5 171.899 35.0551   1
 -10   2   6 243.310 65.4928  -2
 -10   1   5 243.310 65.4928   1
 -10   1   4 2441.95 39.2553   1
  10  -1  -3 2573.14 42.5716   1
  10  -1  -2 1992.82 39.9276   1
  10  -1  -1 151.446 31.8220   1
 -10   1   0 47.2141 24.5431   1
  10  -1   1 80.0223 22.6152   1
  10  -1   2 213.796 21.0689   1
 -10   1  -3 1017.03 34.9788   1
 -10   0  11 12.3996 27.6722   1
  10   0 -10-2.94437 28.9315   1
  10   0  -9 2404.51 51.0094   1
  10   0  -8 317.577 81.7105   1
  10   0  -7 457.417 83.9550   1
  10  -1  -8 914.846 39.6101  -2
  10   0  -7 914.846 39.6101   1
  10   0  -6 235.380 59.3368   1
  10  -1  -7 281.370 40.1239  -2
  10   0  -6 281.370 40.1239   1
  10   0  -5 254.451 28.4894   1
  10   0  -4 35.1743 29.8957   1
  10   0  -3 1156.78 34.7326   1
  10   0  -2 70.1257 25.0386   1
  10   0  -1 36.8212 30.4134   1
  10   0   0 1257.09 30.6781   1
  10   0   1 242.991 25.2625   1
 -10   0  -2 33.8648 33.7336   1
 -10   0  -3 108.495 27.0434   1
  10   1 -11 102.734 44.6434   1
 -10  -1  10 48.0620 37.4722   1
  10   1  -9 88.8161 36.0180   1
  10   1  -8 2694.95 66.0342   1
  10   0  -9 3474.81 101.295  -2
  10   1  -8 3474.81 101.295   1
  10   1  -7 2204.51 65.4070   1
 -10   0   8 2067.58 60.7003  -2
 -10  -1   7 2067.58 60.7003   1
  10   1  -6 52.8995 31.0600   1
  10   1  -5 128.731 22.7881   1
  10   1  -4 246.068 24.5175   1
  10   1  -3 2211.12 27.4055   1
  10   1  -2 248.763 22.8661   1
  10   1  -1 160.946 27.3885   1
 -10  -1   0 120.659 23.6486   1
 -10  -1  -1 3721.20 51.6421   1
 -10  -1  -2 1373.81 35.7901   1
  10   2  -9 37.5025 35.9103   1
  10   2  -8 661.005 47.0346   1
 -10  -1   9 680.010 48.0232  -2
 -10  -2   8 680.010 48.0232   1
  10   2  -7 501.471 32.7190   1
  10   2  -6 1056.15 32.9778   1
  10   2  -5 352.227 30.3668   1
  10   2  -4 97.3869 28.5981   1
 -10  -2   3 557.896 25.4018   1
 -10  -2   2 31.4232 37.9528   1
 -10  -2   1 309.895 32.6818   1
 -10  -2   0 34.6977 34.3339   1
 -10  -2  -1 714.133 31.3471   1
  10   3  -8 1229.89 35.3900   1
  10   3  -7 70.2804 26.4946   1
  10   3  -6 618.730 29.2701   1
  10   3  -5 915.314 28.0490   1
  10   3  -4 310.082 25.1039   1
  10   3  -3 50.8221 29.9605   1
 -10  -3   2 228.504 21.8344   1
 -10  -3   1 883.712 27.8041   1
 -10  -3   0 105.781 25.1573   1
 -10  -4   7 353.551 39.3039   1
 -10  -4   6 350.586 41.3766   1
 -10  -4   5 52.0440 37.8133   1
 -10  -4   4-4.32586 32.2912   1
 -10  -4   3 425.625 31.4198   1
  10   4  -2 221.754 53.0353   1
 -11   8   5 248.072 35.6482   1
 -11   8   4 59.2245 37.4847   1
 -11   8   3-12.9771 24.2693   1
 -11   8   2 671.312 27.6388   1
 -11   7   7 10133.6 88.0812   1
 -11   7   6-10.7766 29.3093   1
 -11   7   5 58.3707 33.1222   1
 -11   7   4 19.3812 23.6028   1
 -11   7   3 1448.31 50.6307   1
 -11   7   2 584.931 42.6171   1
 -11   7   1 815.760 40.2116   1
 -11   7   0 146.285 29.5838   1
 -11   6   8 453.438 49.2799   1
 -11   6   7-50.4017 53.1874   1
 -11   6   6 3639.90 57.1952   1
 -11   6   5 263.098 43.2797   1
 -11   6   4 85.5554 42.7148   1
 -11   6   3 1457.05 52.5990   1
 -11   6   2 257.259 43.8473   1
 -11   6   1 621.382 40.2615   1
 -11   6   0 216.860 35.9078   1
 -11   5   8 313.069 52.3654   1
 -11   5   7 89.3582 36.7931   1
 -11   5   6 189.884 27.1037   1
 -11   5   5 292.879 42.7999   1
 -11   5   4 168.129 31.1621   1
 -11   5   3 2710.43 41.4448   1
 -11   6   3 1836.73 59.1966  -2
 -11   5   2 1836.73 59.1966   1
 -11   5   1 635.842 43.9361   1
 -11   5   0 2161.24 47.5944   1
 -11   4   8 122.403 36.5128   1
  11  -4  -7 52.5450 30.2361   1
 -11   4   6 116.212 23.8597   1
 -11   4   5 86.2643 30.2015   1
 -11   4   4 113.761 23.2459   1
  11  -4  -3 1745.52 63.5443   1
 -11   5   4 1681.39 54.9467  -2
 -11   4   3 1681.39 54.9467   1
 -11   4   2 365.727 32.2822   1
 -11   4   1 57.9621 28.9564   1
 -11   3   8 27.8214 37.1804   1
  11  -3  -7 1182.34 39.3208   1
  11  -3  -6 1435.22 65.4323   1
 -11   3   5 2541.30 38.0361   1
  11  -3  -4 1785.18 72.1841   1
 -11   4   5 1666.06 49.5741  -2
 -11   3   4 1666.06 49.5741   1
 -11   3   3 1500.71 37.1428   1
 -11   3   2 18.8878 29.4561   1
 -11   3   1 825.619 31.3554   1
  11  -2  -8 249.492 28.9194   1
  11  -2  -7 959.665 57.2943   1
  11  -2  -6 34.3340 54.6603   1
  11  -2  -5 1232.06 69.7225   1
  11  -2  -4 391.224 60.7123   1
  11  -2  -3 0.87219 54.9252   1
  11  -2  -2-71.2670 54.2646   1
  11  -1  -8 4633.92 42.7478   1
  11  -2  -8 1078.09 61.3475  -2
  11  -1  -7 1078.09 61.3475   1
  11  -2  -7 1006.02 66.9769  -2
  11  -1  -6 1006.02 66.9769   1
  11  -1  -5 324.087 59.0709   1
  11  -1  -4 110.722 56.5182   1
  11  -1  -3 795.540 59.8639   1
  11  -1  -2 238.393 52.1763   1
  11  -1  -1 40.9774 42.5816   1
  11  -1  -8 1771.57 58.2341  -2
  11   0  -7 1771.57 58.2341   1
  11  -1  -7 696.902 58.6724  -2
  11   0  -6 696.902 58.6724   1
  11   0  -5 1912.75 60.8739   1
  11   0  -4 192.776 50.0426   1
  11   0  -3 1103.85 53.3166   1
  11   0  -2 68.5785 41.8293   1
   0   0   1 12143.1 38.4578   2
   0   0   2 3472.98 40.0118   2
   0   0   3 8224.98 67.3669   2
   0   0   4 17476.1 101.102   2
   0   0   5 198.263 53.4197   2
   0   0   6 1598.41 37.7763   2
   0   0   7 98.5011 33.1040   2
   0   0   8 296.918 30.4743   2
   0   0   9 224.608 27.9373   2
   0   0  10 1357.70 35.5475   2
   0   0  11 163.137 26.6171   2
   0   0  12 22.1208 41.5144   2
   0   0  13 1586.02 47.1859   2
   0   0  14 2059.84 52.3044   2
   0   0  15 53.2356 42.6541   2
   0   0  16 577.747 29.7135   2
   0   0 -17 159.901 38.7778   2
   0   1 -17 168.346 26.3688   2
   0   1 -16 15.8766 41.4555   2
   0  -1  15-17.2024 40.6707   2
   0  -1  14 768.340 51.0827   2
   0  -1  13 1416.10 41.8121   2
   0   1 -12 2031.19 46.7994   2
   0  -1  11 108.801 47.4013   2
   0  -1  10 3638.56 41.4496   2
   0  -1   9 169.750 26.6361   2
   0   1  -8 320.761 32.0630   2
   0  -1   7 189.988 32.2077   2
   0  -1   6 1870.48 70.5022   2
   0   1  -5 1399.21 60.1069   2
   0  -1   4 4103.86 65.1457   2
   0   1  -3 45657.2 132.020   2
   0  -1   2 8373.51 54.8361   2
   0   1  -1 1502.11 41.5038  -3
   0   1  -1 1502.11 41.5038   2
   0   1   0 7608.72 35.7895  -3
   0   1   0 7608.72 35.7895   2
   0   1   1 3385.32 27.2993   2
   0   1   2 26080.7 82.9622   2
   0  -1  -3 76848.1 168.483   2
   0   1   4 25.8788 45.7502   2
   0  -1  -5 4741.87 53.8019   2
   0   1   6 475.667 28.2198   2
   0   1   7 390.566 35.3829   2
   0   1   8 908.320 35.0541   2
   0   1   9 83.6858 22.7289   2
   0   1  10 186.515 29.6795   2
   0   1  11 69.1203 28.5364   2
   0  -1 -12 1940.48 51.4871   2
   0   1  13 416.001 41.8139   2
   0   1  14 425.460 43.8031   2
   0  -1 -15 554.749 33.0236   2
   0   1  16 29.7290 25.7516   2
   0   2 -17 16.4689 25.7586   2
   0   2 -16 35.3006 41.3002   2
   0  -2  15 32.1299 44.8504   2
   0  -2  14 96.2469 42.6830   2
   0  -2  13 971.820 40.9419   2
   0  -2  12 1430.18 49.7567   2
   0  -2  11 65.3675 37.3405   2
   0  -2  10 228.661 31.3705   2
   0  -2   9 325.057 24.7104   2
   0   2  -8 1436.55 34.3693   2
   0  -2   7 2642.34 38.5055   2
   0  -2   6 298.378 63.0096   2
   0   2  -5 6936.22 84.8744   2
   0  -2   4 43427.3 155.264   2
   0   2  -3 44531.0 221.042   2
   0   2  -2 1073.59 65.3047   2
   0   2   0 4918.27 50.0240  -3
   0   2   0 4918.27 50.0240   2
   0   2   1 20343.7 59.6302   2
   0   2   1 26471.2 65.6345  -3
   0   2   1 26471.2 65.6345   2
   0   2   2 713.408 45.0434   2
   0   2   2 1074.16 51.1845  -3
   0   2   2 1074.16 51.1845   2
   0   2   3 219.397 19.0641   2
   0  -2  -4 3690.86 49.7699   2
   0   2   5 5893.94 34.9073   2
   0   2   6 3223.90 34.2044   2
   0   2   7 2304.04 44.1276   2
   0   2   8 1108.67 27.7109   2
   0   2   9 2598.97 32.6607   2
   0   2  10 89.8385 27.4403   2
   0   2  11 277.104 33.5982   2
   0   2  12 94.4241 45.3717   2
   0   2  13 35.3401 39.0555   2
   0   2  14 674.807 34.9044   2
   0  -2 -15 174.697 30.1387   2
   0   2  16 224.915 23.8955   2
   0   3 -17 6.89239 24.7327   2
   0   3 -16 13.0689 41.2306   2
   0   3 -15 182.098 46.9731   2
   0   3 -14 447.126 64.1875   2
   0  -3  13 227.863 38.4724   2
   0  -3  12 759.374 52.0128   2
   0  -3  11 2845.87 46.4571   2
   0  -3  10 322.763 30.4906   2
   0  -3   9 151.439 28.4915   2
   0   3  -8 2878.31 54.7624   2
   0   3  -7 5778.58 98.6279   2
   0  -3   6 487.969 61.9447   2
   0  -3   5 102.389 53.4893   2
   0  -3   4 5839.48 72.2653   2
   0  -3   1 53805.5 240.318   2
   0  -3   0 7325.44 105.386   2
   0   3   1 71015.4 66.1104   2
   0   3   2 482.310 23.4838   2
   0  -3  -3 12691.0 68.9158   2
   0   3   4 41.6007 36.6530   2
   0   3   5 8301.11 45.3510   2
   0   3   6 27.6759 32.5374   2
   0   3   7 293.613 32.0864   2
   0   3   8 3946.82 39.6936   2
   0   3   9 5041.72 43.9711   2
   0   3  10 33.3004 28.3042   2
   0   3  11 65.6363 27.8823   2
   0   3  12 18.2419 33.8700   2
   0  -3 -13 217.585 72.4126   2
   0   3  14 487.470 30.8907   2
   0  -3 -15 733.728 30.4011   2
   0  -3 -16 111.240 25.1054   2
   0  -4  17 40.3266 31.7700   2
   0   4 -16 103.636 27.2670   2
   0  -4  15 28.1080 47.0778   2
   0   4 -14 623.671 52.6891   2
   0  -4  13 914.259 52.7216   2
   0   4 -12 1935.34 67.7050   2
   0  -4  11 202.722 36.8113   2
   0  -4  10 550.162 34.6358   2
   0   4  -9 961.729 33.3784   2
   0   4  -8 33.6108 31.4743   2
   0   4  -7 1746.07 59.5240   2
   0  -4   6 1405.24 44.8891   2
   0  -4   5 42.3399 36.4135   2
   0  -4   4 14671.3 98.9152   2
   0  -4   3 5462.43 111.675   2
   0  -4   2 35589.4 109.804   2
   0  -4   1 10850.8 46.7701   2
   0  -4   0 18358.1 173.497   2
   0  -4  -1-28.4685 36.0901   2
   0   4   2 4024.30 40.6085   2
   0  -4  -3 584.456 25.0641   2
   0   4   4 2766.94 31.5528   2
   0   4   5 1666.58 31.2112   2
   0   4   6 115.908 32.3592   2
   0   4   7 846.106 27.0233   2
   0   4   8 15.4107 22.3315   2
   0  -4  -9 904.246 31.1480   2
   0   4  10 645.615 31.3436   2
   0   4  11 31.5813 30.7843   2
   0   4  12 106.643 36.7773   2
   0   4  13 607.324 36.6362   2
   0   4  14 498.890 28.5639   2
   0   4  15 44.2912 21.7917   2
   0   4  16 12.8407 35.8548   2
   0   5 -16 211.061 27.6648   2
   0   5 -15 268.473 38.8865   2
   0   5 -14-26.9384 48.5200   2
   0  -5  13 74.8213 54.0582   2
   0  -5  12 103.558 47.6154   2
   0   5 -11 852.514 52.8145   2
   0   5 -10 46.1414 41.6503   2
   0  -5   9 56.1076 36.8288   2
   0  -5   8 489.413 35.4786   2
   0   5  -7 2424.06 55.5446   2
   0  -5   6 4168.82 57.6648   2
   0  -5   5 9959.77 73.2297   2
   0  -5   4 379.411 37.5327   2
   0  -5   3 69.5096 39.6021   2
   0  -5   2 9665.38 62.9056   2
   0  -5   1 1944.63 96.3696   2
   0  -5   0 141.055 74.4164   2
   0  -5  -1 7554.85 86.7446   2
   0   5   3 8380.30 40.4556   2
   0   5   4 397.424 25.3369   2
   0   5   5 4992.46 42.0763   2
   0   5   6 535.585 25.3176   2
   0   5   7 1279.75 24.6868   2
   0   5   8 1639.48 30.3813   2
   0   5   9 189.634 24.3669   2
   0   5  10 37.8579 31.8291   2
   0   5  11 138.201 31.3344   2
   0   5  12 2895.12 95.9193   2
   0   5  13 1069.64 33.4457   2
   0   5  14 307.373 28.7156   2
   0   5  15 48.5029 40.5219   2
   0   6 -16 12.9164 27.7900   2
   0  -6  15 1078.69 49.9085   2
   0   6 -14 42.5694 34.7686   2
   0  -6  13 1501.38 71.2270   2
   0  -6  12 963.767 54.1493   2
   0   6 -11 2307.36 61.5106   2
   0  -6  10 276.040 43.5252   2
   0   6  -9 1159.15 51.4950   2
   0   6  -8 37.8089 31.6888   2
   0   6  -7 2754.36 55.3933   2
   0   6  -6 14143.6 76.6780   2
   0   6  -5 7223.43 58.1875   2
   0   6  -4 847.598 39.3043   2
   0  -6   3 846.981 35.6957   2
   0  -6   2 98.4077 90.3867   2
   0  -6   1 576.579 99.3982   2
   0  -6   0 4160.90 80.4373   2
   0  -6  -1 1302.64 61.7398   2
   0   6   2 2241.33 80.8869   2
   0   6   3 432.574 26.8408   2
   0   6   4 508.531 27.1766   2
   0   6   5 355.541 19.9403   2
   0   6   6 970.730 22.2100   2
   0   6   7 1647.49 25.8269   2
   0   6   8 384.649 22.8767   2
   0   6   9 495.124 25.3705   2
   0   6  10 28.7511 33.2352   2
   0   6  11 102.119 34.8413   2
   0   6  12 1196.52 49.7757   2
   0   6  13 647.073 39.6779   2
   0   6  14 255.017 29.6718   2
   0   6  15 262.829 20.1896   2
   0   7 -16 30.7772 23.8753   2
   0   7 -15 206.227 31.6935   2
   0   7 -14 389.838 37.9494   2
   0   7 -13 296.103 57.7183   2
   0   7 -12 13.3162 46.9913   2
   0  -7  11 2054.81 60.6689   2
   0   7 -10 912.356 47.5375   2
   0   7  -9 1139.39 43.7254   2
   0   7  -8 2481.66 43.6161   2
   0   7  -7 2018.02 36.5624   2
   0   7  -6 4772.33 43.2227   2
   0   7  -5 2762.20 34.6145   2
   0   7  -4 3529.01 33.7006   2
   0   7  -3 5529.80 33.5863   2
   0   7  -2 499.645 27.7317   2
   0   7  -1 1510.41 36.8927   2
   0   7   0 1262.24 34.6278   2
   0   7   1 208.521 31.4132   2
   0   7   2 3400.32 31.0063   2
   0   7   3 358.552 17.1005   2
   0   7   4 590.844 16.8129   2
   0   7   5 1186.23 22.8836   2
   0   7   6 2007.72 28.7004   2
   0  -7  -7 50.2925 23.5070   2
   0   7   8 1497.82 28.4914   2
   0   7   9 2818.19 43.3274   2
   0   7  10 1632.62 43.2141   2
   0  -7 -11 1304.11 78.4667   2
   0   7  12 2294.63 50.7247   2
   0   7  13 89.3511 29.0627   2
   0   7  14 442.981 20.0812   2
   0   8 -16 24.7018 44.2554   2
   0   8 -15 116.251 32.9279   2
   0   8 -14 130.089 31.4761   2
   0   8 -13 286.199 38.5135   2
   0   8 -12 502.255 54.8050   2
   0  -8  11 44.1177 49.3642   2
   0  -8  10 242.345 62.5469   2
   0   8  -9 1535.40 51.8807   2
   0   8  -8 3702.93 56.1462   2
   0   8  -7 4808.47 48.6172   2
   0   8  -6 24.6468 27.1762   2
   0   8  -5 16.5841 20.4184   2
   0   8  -4 82.7984 18.7334   2
   0   8  -3 780.439 20.4484   2
   0   8  -2 1347.49 26.3797   2
   0   8  -1 226.331 21.5748   2
   0   8   0 5.24465 21.8419   2
   0   8   1 45.3718 20.3502   2
   0   8   2 113.778 16.0839   2
   0   8   3 9330.66 30.4101   2
   0   8   4 13.3635 15.1972   2
   0   8   5 389.498 23.7873   2
   0   8   6 864.474 29.1523   2
   0  -8  -7 2052.33 34.0713   2
   0   8   8 498.637 30.4672   2
   0   8   9 317.552 30.7705   2
   0  -8 -10 305.219 69.7379   2
   0   8  11 302.416 35.7395   2
   0   8  12 95.8409 30.3903   2
   0   8  13 27.0692 20.5084   2
   0   8  14 168.562 33.9924   2
   0   9 -15 223.180 41.7359   2
   0   9 -14 244.939 33.6089   2
   0   9 -13 313.133 31.4001   2
   0   9 -12 51.4684 45.7383   2
   0   9 -11 22.9031 41.3647   2
   0   9 -10 49.0098 39.3917   2
   0   9  -9 2075.32 52.8085   2
   0   9  -8 2147.30 35.3795   2
   0   9  -7 962.171 29.5500   2
   0   9  -6 47.0987 22.5087   2
   0   9  -5 595.915 21.5258   2
   0   9  -4 2090.59 29.2416   2
   0   9  -3 154.248 19.3002   2
   0   9  -2 611.617 19.1125   2
   0   9  -1 510.897 18.3765   2
   0   9   0 91.6438 19.7201   2
   0   9   1 289.389 20.1235   2
   0   9   2 2327.66 24.9316   2
   0   9   3 4252.50 26.9976   2
   0   9   4 112.777 19.6324   2
   0   9   5 776.915 24.8230   2
   0   9   6 362.124 26.8799   2
   0   9   7 1586.23 30.9974   2
   0   9   8 1155.87 31.6995   2
   0   9   9 281.569 46.8625   2
   0   9  10 54.1173 24.7873   2
   0   9  11 74.6096 25.7976   2
   0   9  12 23.9849 21.0092   2
   0   9  13 13.0158 25.4822   2
   0  10 -15 294.671 31.2659   2
   0  10 -14 29.6867 24.5305   2
   0  10 -13 74.8298 31.1342   2
   0  10 -12 347.446 36.7825   2
   0  10 -11 370.582 44.7984   2
   0  10 -10 1326.23 46.8456   2
   0  10  -9 829.470 45.2626   2
   0  10  -8 14.8662 33.8874   2
   0  10  -7 3409.10 49.8857   2
   0 -10   6 172.978 31.3886   2
   0  10  -5 102.848 22.3235   2
   0  10  -4 287.665 22.7139   2
   0  10  -3 10.8876 21.8178   2
   0  10  -2 31.0243 20.4034   2
   0  10  -1 2680.63 28.6355   2
   0  10   0 2059.96 27.6282   2
   0  10   1 487.765 21.2280   2
   0  10   2 122.517 20.3031   2
   0  10   3 145.683 20.7042   2
   0  10   4 329.592 23.7691   2
   0  10   5 117.020 25.8033   2
   0  10   6 760.010 28.1152   2
   0  10   7 1163.55 28.8681   2
   0 -10  -8 496.121 46.2869   2
   0  10   9 53.2076 24.3177   2
   0  10  10 743.189 24.9951   2
   0  10  11 486.016 32.7623   2
   0  10  12-18.4751 27.5569   2
   0  11 -14 447.410 38.6109   2
   0  11 -13 708.631 37.1613   2
   0  11 -12 700.573 39.6438   2
   0  11 -11 1063.65 48.0332   2
   0  11 -10 782.309 42.8628   2
   0  11  -9 66.2804 52.8437   2
   0 -11   8 12.4809 42.4490   2
   0  11  -7 1118.38 36.6921   2
   0  11  -6 14.1790 31.9303   2
   0  11  -5 5114.90 38.7872   2
   0  11  -4 825.827 28.7331   2
   0  11  -3 1292.37 29.7489   2
   0  11  -2 599.443 30.8100   2
   0  11  -1 539.760 25.7452   2
   0  11   0 38.8950 24.0867   2
   0  11   1 37.6299 24.6218   2
   0  11   2 55.5592 24.2154   2
   0  11   3 42.4042 21.8343   2
   0  11   4 298.902 26.3168   2
   0  11   5 5.88914 27.0211   2
   0  11   6 15.5936 32.7752   2
   0  11   7 486.020 35.7649   2
   0  11   8 1463.23 30.7977   2
   0  11   9 40.8687 28.9247   2
   0  11  10 301.580 38.2053   2
   0  11  11 78.8666 32.2358   2
   0  12 -13 36.9237 27.6742   2
   0  12 -12 43.1479 36.4917   2
   0  12 -11 774.381 39.7381   2
   0  12 -10 1118.52 37.9618   2
   0  12  -9 321.887 40.5562   2
   0  12  -8 175.830 50.6718   2
   0 -12   7 963.230 34.8361   2
   0  12  -6 924.917 38.9353   2
   0  12  -5 443.834 28.3184   2
   0  12  -4 933.048 29.0847   2
   0  12  -3 0.87493 27.9908   2
   0  12  -2 3554.64 38.7919   2
   0  12  -1 681.728 30.7926   2
   0  12   0 431.901 32.2305   2
   0  12   1 1064.95 30.0047   2
   0  12   2 110.549 25.2697   2
   0  12   3-1.17104 31.8247   2
   0  12   4 11.7752 33.8393   2
   0  12   5 2292.67 78.9153   2
   0  12   6 1674.18 44.2545   2
   0  12   7 2264.54 43.8587   2
   0  12   8 177.013 29.2084   2
   0  12   9 27.4265 40.0002   2
   0  12  10-7.87163 30.1642   2
   0  13 -12 127.361 28.9071   2
   0  13 -11 341.979 30.0024   2
   0  13 -10 431.372 37.0631   2
   0  13  -9 133.539 34.7664   2
   0  13  -8 45.9569 28.6411   2
   0  13  -7 103.981 31.0521   2
   0  13  -6 453.047 41.3419   2
   0  13  -5 726.106 37.5322   2
   0  13  -4 1354.80 33.9691   2
   0  13  -3 8.38123 32.5524   2
   0  13  -2 32.6153 39.7495   2
   0  13  -1 2715.09 58.9514   2
   0  13   0 1654.02 46.3726   2
   0  13   1 29.0753 27.3632   2
   0  13   2-6.23310 32.5792   2
   0  13   3 151.242 37.9843   2
   0  13   4 279.440 41.3609   2
   0  13   5 1009.22 41.8262   2
   0  13   6 390.953 37.9859   2
   0  13   7 97.4654 32.7074   2
   0  13   8 146.876 37.3367   2
   0  13   9 13.6958 27.3654   2
   0  14 -11 388.562 51.5832   2
   0  14 -10 415.308 46.7927   2
   0  14  -9 434.394 37.0303   2
   0  14  -8 194.502 41.0920   2
   0  14  -7 579.420 34.9828   2
   0  14  -6 426.008 36.9901   2
   0  14  -5 11.7583 37.4240   2
   0  14  -4 236.132 32.3809   2
   0  14  -3 867.251 36.4537   2
   0  14  -2 63.8547 35.5167   2
   0  14  -1 672.082 33.4623   2
   0  14   0 135.953 30.7366   2
   0  14   1 1187.43 32.7821   2
   0  14   2 206.457 25.2368   2
   0  14   3 205.425 26.2090   2
   0  14   4 1077.17 37.2264   2
   0  14   5 85.3702 36.2192   2
   0  14   6 24.8199 30.0758   2
   0  14   7 305.627 26.0397   2
   0  14   8 135.376 31.6965   2
   0  15 -10 68.3437 41.3909   2
   0  15  -9 264.278 41.7218   2
   0  15  -8 20.7244 28.7176   2
   0  15  -7 180.778 30.8927   2
   0  15  -6 515.145 36.5697   2
   0  15  -5 783.265 35.6540   2
   0  15  -4 12.7963 28.2692   2
   0  15  -3 226.381 27.3774   2
   0  15  -2 4.98643 23.9389   2
   0  15  -1-1.47171 23.7311   2
   0  15   0-12.6810 24.1525   2
   0  15   1 855.611 25.9563   2
   0  15   2 59.1705 27.3224   2
   0  15   3 424.886 34.5530   2
   0  15   4 117.670 29.5385   2
   0  15   5-5.90899 23.7464   2
   0  15   6 337.206 32.0198   2
   0  16  -7 115.035 27.9612   2
   0  16  -6 28.8618 22.7858   2
   0  16  -5 61.1166 26.2401   2
   0  16  -4-30.5915 26.7978   2
   0  16  -3-10.1777 24.6406   2
   0  16  -2 158.974 22.6804   2
   0  16  -1 31.2845 21.3178   2
   0  16   0 266.619 20.3229   2
   0  16   1 249.773 21.3709   2
   0  16   2 115.188 30.3865   2
   0  16   3 169.105 25.9223   2
   0  16   4 30.4715 26.7287   2
   0  17  -3 22.1229 37.3132   2
  -1  17   1 8.41493 21.7313   2
  -1  17   0 134.507 39.0230   2
  -1  17  -1 133.328 26.9242   2
  -1  17  -2 13.1514 28.7392   2
  -1  17  -3 37.4322 27.6511   2
  -1  17  -4 159.084 32.6495   2
  -1  16   5 46.1122 29.0808   2
  -1  16   4 5.61629 26.5550   2
  -1  16   3 24.9750 24.9710   2
  -1  16   2 95.5321 22.8233   2
  -1  16   1 95.6493 21.3944   2
  -1  16   0 21.7228 20.7865   2
  -1  16  -1 3.65403 21.2980   2
  -1  16  -2 511.878 29.1135   2
  -1  16  -3 252.435 27.7886   2
  -1  16  -4 1154.61 34.2959   2
  -1  16  -5 60.4379 25.3623   2
  -1  16  -6 103.550 22.6038   2
  -1  16  -7 156.932 28.1686   2
  -1  16  -8 98.9322 32.1328   2
  -1  15   7 42.8769 28.9403   2
  -1  15   6 325.715 32.8520   2
  -1  15   5-33.6957 54.3408   2
  -1  15   4 866.630 36.4919   2
  -1  15   3 37.2545 27.4780   2
  -1  15   2 1258.75 30.7086   2
  -1  15   1 382.575 26.9163   2
  -1  15   0 1.23222 24.3547   2
  -1  15  -1-20.2326 25.2474   2
  -1  15  -2 100.735 23.8907   2
  -1  15  -3 873.033 33.4049   2
  -1  15  -4 404.687 28.1785   2
  -1  15  -5 234.596 33.1058   2
  -1  15  -6-21.5251 29.9649   2
  -1  15  -7 173.551 34.5423   2
  -1  15  -8 31.7131 34.1539   2
  -1  15  -9 339.254 43.4991   2
  -1  15 -10 218.633 43.8038   2
  -1  14   8 21.5398 30.3966   2
  -1  14   7 176.846 29.9653   2
  -1  14   6 32.9072 34.0790   2
  -1  14   5 316.362 33.0850   2
  -1  14   4 445.339 30.0637   2
  -1  14   3 122.116 27.4377   2
  -1  14   2 20.5018 26.4527   2
  -1  14   1 503.581 38.0055   2
  -1  14   0 4388.29 56.3204   2
  -1  14  -1 670.646 35.1898   2
  -1  14  -2-0.48043 36.7402   2
  -1  14  -3 977.048 42.4705   2
  -1  14  -4 55.5803 28.1351   2
  -1  14  -5 212.302 29.0224   2
  -1  14  -6 122.518 33.0413   2
  -1  14  -7 10.6412 30.2382   2
  -1  14  -8 23.1600 35.6222   2
  -1  14  -9 255.672 30.0074   2
  -1  14 -10 209.746 31.5082   2
  -1  14 -11 175.449 27.0538   2
  -1  13  10 128.999 32.5911   2
  -1  13   9 34.0734 33.9584   2
  -1  13   8 293.978 33.1192   2
  -1  13   7 19.8017 31.2714   2
  -1  13   6 529.886 28.6867   2
  -1  13   5 960.011 42.1501   2
  -1  13   4 617.656 40.4038   2
  -1  13   3 150.248 25.0179   2
  -1  13   2 153.660 27.9658   2
  -1  13   1 48.5148 31.8356   2
  -1  13   0 8744.59 62.4794   2
  -1  13  -1 3115.82 53.6290   2
  -1  13  -2 26.7182 34.4848   2
  -1  13  -3 2137.67 40.4935   2
  -1  13  -4 312.170 38.0544   2
  -1  13  -5 55.0542 29.0151   2
  -1  13  -6 209.832 46.5052   2
  -1  13  -7 435.755 34.4138   2
  -1  13  -8 30.2986 39.0325   2
  -1  13  -9 213.503 36.4030   2
  -1  13 -10 267.097 37.4122   2
  -1  13 -11-0.17381 40.3939   2
  -1  13 -12 25.6221 27.4022   2
  -1  12  11 37.2837 35.3588   2
  -1  12  10 373.598 21.8379   2
  -1  12   9 46.0236 24.5029   2
  -1  12   8 84.9178 31.0942   2
  -1  12   7 605.508 38.5151   2
  -1  12   6 718.721 79.4954   2
  -1  12   5 200.112 29.4240   2
  -1  12   4 152.261 30.9740   2
  -1  12   3 1326.68 25.4615   2
  -1  12   2 7.21988 22.7153   2
  -1  12   1 1365.17 25.9060   2
  -1  12   0 2181.62 28.1264   2
  -1  12  -1 8.61967 20.5932   2
  -1  12  -2 710.385 25.2721   2
  -1  12  -3 3021.38 31.0181   2
  -1  12  -4 17.8849 23.7214   2
  -1  12  -5 97.3286 27.0987   2
  -1  12  -6 692.297 38.1048   2
  -1  12  -7 226.461 33.3209   2
   1 -12   8-91.3257 136.392   2
  -1  12  -9 95.4663 37.4502   2
  -1  12 -10 180.889 38.3399   2
  -1  12 -11 241.350 37.8853   2
  -1  12 -12 112.157 33.1625   2
  -1  12 -13 155.935 37.5100   2
  -1  11  12 26.8223 24.7378   2
  -1  11  11 88.5604 28.9400   2
  -1  11  10 240.202 26.9176   2
  -1  11   9 302.051 32.7954   2
  -1  11   8 2236.92 35.8054   2
  -1  11   7 507.530 31.5993   2
  -1  11   6 593.529 33.3092   2
   1 -11  -5 13.4443 29.7843   2
  -1  11   4 316.203 24.0402   2
  -1  11   3 767.680 25.4528   2
  -1  11   2 778.813 22.0208   2
  -1  11   1 2244.93 24.8401   2
  -1  11   0 2979.82 25.9521   2
  -1  11  -1 1005.16 20.9024   2
  -1  11  -2 309.317 24.1254   2
  -1  11  -3 6.16556 24.9387   2
  -1  11  -4 108.401 24.4250   2
  -1  11  -5 2579.08 34.4875   2
  -1  11  -6 1476.77 35.9760   2
  -1  11  -7 1403.11 37.8927   2
  -1  11  -8 2874.11 50.4623   2
  -1  11  -9 3035.34 61.5400   2
  -1  11 -10 136.523 42.1351   2
  -1  11 -11 40.1628 42.9204   2
  -1  11 -12 97.4172 37.1465   2
  -1  11 -13 133.583 40.3824   2
  -1  11 -14 15.7036 32.0169   2
  -1  10  13 137.254 23.3205   2
  -1  10  12 15.8842 33.7786   2
  -1  10  11 326.754 25.3530   2
  -1  10  10 328.186 26.1953   2
  -1  10   9 319.439 42.0914   2
  -1  10   8 23.0857 24.5477   2
  -1  10   7 427.351 26.6288   2
  -1  10   6 1924.76 34.1136   2
  -1  10   5 556.895 22.7118   2
  -1  10   4 83.9730 20.3078   2
  -1  10   3 69.4614 19.2501   2
  -1  10   2 3011.75 27.0274   2
  -1  10   1 4083.15 26.3097   2
  -1  10   0 985.971 19.9369   2
  -1  10  -1 1997.47 21.6798   2
  -1  10  -2 63.4347 17.2587   2
  -1  10  -3 494.082 23.6248   2
  -1  10  -4 180.306 22.9274   2
  -1  10  -5 17.2986 23.7022   2
  -1  10  -6 66.9223 27.0606   2
  -1  10  -7 28.8825 28.7697   2
  -1  10  -8 557.237 38.8073   2
   1 -10   9 367.889 39.2779   2
  -1  10 -10 183.978 50.5859   2
  -1  10 -11 598.165 45.6114   2
  -1  10 -12 756.483 41.4667   2
  -1  10 -13-49.8264 57.1509   2
  -1  10 -14 101.335 36.4035   2
  -1   9  13 44.3710 22.8033   2
  -1   9  12 193.015 29.7956   2
  -1   9  11 44.4632 24.7034   2
  -1   9  10 122.557 46.3517   2
  -1   9   9 804.607 27.5318   2
  -1   9   8 1540.13 32.7426   2
  -1   9   7 87.6308 25.4282   2
  -1   9   6 21.7391 22.7015   2
  -1   9   5 390.755 18.7314   2
  -1   9   4 1502.56 21.5277   2
  -1   9   3 1557.22 20.4594   2
  -1   9   2 4099.27 25.0269   2
  -1   9   1 254.929 15.8837   2
  -1   9   0 1755.90 19.4143   2
  -1   9  -1 384.479 18.1350   2
  -1   9  -2 595.237 17.4948   2
  -1   9  -3 108.405 21.0436   2
  -1   9  -4 2615.47 26.9322   2
   1  -9   5 58.4462 21.2267   2
  -1   9  -6 231.750 26.1416   2
  -1   9  -7 1786.27 35.8183   2
  -1   9  -8 46.5640 36.7866   2
  -1   9  -9 69.0840 51.4120   2
  -1   9 -10 931.634 47.3817   2
  -1   9 -11-15.1618 47.6696   2
  -1   9 -12 118.478 29.8718   2
  -1   9 -13 516.386 35.4334   2
  -1   9 -14 25.7061 30.4152   2
  -1   9 -15 106.757 28.3070   2
  -1   8  14 6.80320 22.8382   2
  -1   8  13 166.034 28.1559   2
  -1   8  12 45.3318 33.0427   2
  -1   8  11 649.193 89.0759   2
  -1   8  10 71.9173 30.7478   2
  -1   8   9 701.739 30.7934   2
  -1   8   8 1264.22 31.5260   2
  -1   8   7 1023.16 28.0376   2
  -1   8   6 1201.24 25.2204   2
  -1   8   5 1567.58 21.9783   2
  -1   8   4 33.5219 15.8342   2
  -1   8   3 278.009 17.4457   2
  -1   8   2 1583.64 24.5681   2
  -1   8   1 588.093 24.2967   2
  -1   8   0 2192.19 39.3775   2
  -1   8  -1 801.417 31.4140   2
  -1   8  -2 361.613 24.3897   2
  -1   8  -3 1615.67 26.6739   2
  -1   8  -4 1510.96 25.7913   2
  -1   8  -5 98.2474 19.9891   2
  -1   8  -6 26.0961 23.3147   2
  -1   8  -7 8245.14 56.1920   2
  -1   8  -8 12099.5 66.8593   2
  -1   8  -9 4666.38 49.3449   2
  -1   8 -10 252.770 64.0913   2
   1  -8  11 317.982 66.0285   2
  -1   8 -12 1100.92 57.3856   2
  -1   8 -13 991.915 35.3257   2
  -1   8 -14 352.862 28.8879   2
  -1   8 -15 173.858 26.3378   2
  -1   7  15 188.131 24.5700   2
  -1   7  14 23.6956 25.9082   2
  -1   7  13-3.29683 36.3175   2
  -1   7  12 391.908 36.7367   2
  -1   7  11 1537.36 37.5468   2
  -1   7  10 52.2756 32.1192   2
  -1   7   9 1020.51 32.2822   2
  -1   7   8 344.559 27.2068   2
  -1   7   7 577.637 24.6796   2
  -1   7   6 1833.37 26.7590   2
  -1   7   5 11392.2 38.4806   2
  -1   7   4 2360.11 23.7808   2
  -1   7   3 7603.51 46.3170   2
  -1   7   2 8739.60 65.6345   2
  -1   7   1 351.495 38.8062   2
   1  -7   0 55.8277 78.6152   2
  -1   7  -1 831.044 43.3024   2
   1  -7   2 8.19298 29.3199   2
  -1   7  -3 1059.57 33.7554   2
  -1   7  -4 72.0485 26.2115   2
   1  -7   5 1287.54 25.4016   2
  -1   7  -6 1388.76 27.3644   2
  -1   7  -7 1752.68 37.9362   2
   1  -7   8 60.4579 33.1643   2
   1  -7   9 4483.70 54.5260   2
   1  -7  10 26.9906 44.7855   2
   1  -7  11 181.840 49.9467   2
  -1   7 -12 323.081 62.3222   2
  -1   7 -13 463.886 47.1122   2
  -1   7 -14 42.0965 36.7095   2
   1  -7  15 193.716 23.8966   2
  -1   7 -16 26.7196 45.6043   2
  -1   6  15 233.598 22.1220   2
  -1   6  14-3.80108 32.5984   2
  -1   6  13 351.347 33.6896   2
  -1   6  12 1093.00 77.9846   2
  -1   6  11 140.049 32.3753   2
  -1   6  10 663.355 41.9760   2
  -1   6   9 125.145 35.3967   2
  -1   6   8 205.440 26.5932   2
  -1   6   7 1932.80 31.4046   2
  -1   6   6 681.434 22.4004   2
  -1   6   5 4081.25 29.3834   2
  -1   6   4 1873.35 30.8174   2
  -1   6   3 7981.27 56.7125   2
  -1   6   2 916.283 49.5302   2
  -1   6   1 374.881 50.3729   2
  -1   6   0 126.273 50.3001   2
   1  -6   1 5749.15 91.2351   2
   1  -6   2 3020.39 44.9727   2
   1  -6   3 6796.17 77.6080   2
  -1   6  -4 1271.83 42.5260   2
  -1   6  -5 2230.39 74.3567   2
   1  -6   6 3469.49 47.1563   2
   1  -6   7-4.32360 29.4460   2
  -1   6  -8 4322.80 44.9881   2
  -1   6  -9 4595.40 61.1730   2
   1  -6  10 681.257 46.9974   2
   1  -6  11 2075.22 77.4269   2
   1  -6  12 4793.04 60.4935   2
  -1   6 -13 352.312 40.9325   2
   1  -6  14 387.552 34.2797   2
  -1   6 -15 139.771 30.1427   2
   1  -6  16 66.6704 34.5193   2
  -1   5  16 5.39316 22.4167   2
  -1   5  15 9.37641 24.5557   2
  -1   5  14 176.368 33.3133   2
  -1   5  13 972.025 38.3585   2
  -1   5  12 439.410 37.2028   2
  -1   5  11 87.0810 31.7322   2
  -1   5  10 62.8363 30.0637   2
  -1   5   9-3.20936 30.8335   2
  -1   5   8 4068.32 30.6629   2
   1  -5  -7 7452.57 36.9443   2
  -1   5   6 4550.40 35.2085   2
  -1   5   5 5986.73 43.7738   2
  -1   5   4 1024.85 26.7442   2
  -1   5   3 5214.04 44.2389   2
   1  -5  -2 20387.6 123.924   2
  -1   5   1 276.399 51.7207   2
  -1   5   0 244.298 46.9406   2
   1  -5   1 174.818 23.7231   2
   1  -5   2 5439.28 64.5865   2
  -1   5  -7 795.431 43.0467   2
  -1   5  -8 829.052 36.8169   2
  -1   5  -9 1612.89 47.8174   2
  -1   5 -10 911.890 53.7827   2
   1  -5  11 406.410 66.1074   2
   1  -5  12 148.786 41.2997   2
   1  -5  13 90.4511 67.6390   2
  -1   5 -14 68.7391 41.3573   2
   1  -5  15 306.873 28.1447   2
   1  -5  16 55.8453 42.2272   2
  -1   4  16 26.6421 27.6365   2
  -1   4  15 686.090 34.2969   2
  -1   4  14 825.190 34.4115   2
   1  -4 -13 1011.29 77.6071   2
  -1   4  12 97.0539 31.9282   2
  -1   4  11-0.73957 32.5471   2
  -1   4  10 203.126 31.0587   2
  -1   4   9 2398.51 35.3636   2
  -1   4   8 130.669 24.4802   2
  -1   4   7 9469.74 47.9243   2
  -1   4   6 100.967 31.3990   2
  -1   4   5 220.418 31.0727   2
  -1   4   4 47449.2 97.9356   2
   1  -4  -3 18304.2 67.6269   2
  -1   4   2 328.509 47.2786   2
  -1   4   1 11531.9 95.0135   2
   1  -4   0 1082.97 21.2185   2
  -1   4   0 1451.88 85.9859  -3
  -1   4   0 1451.88 85.9859   2
   1  -4   1 56.8256 31.0914   2
  -1   4  -2 814.570 42.8844   2
  -1   4  -5 745.675 94.4920   2
  -1   4  -6 15513.1 135.742   2
  -1   4  -7 1695.51 69.9532   2
  -1   4  -8 1861.46 47.4643   2
  -1   4  -9 31.7767 49.2768   2
  -1   4 -10 1602.65 52.3448   2
  -1   4 -11 748.747 53.7287   2
   1  -4  12 48.5232 44.3509   2
   1  -4  13 123.734 67.7119   2
  -1   4 -14 107.752 44.1218   2
   1  -4  15 15.5196 36.4782   2
  -1   4 -16 144.004 33.4537   2
  -1   3  16 35.0442 22.0641   2
  -1   3  15 357.704 28.9180   2
  -1   3  14 42.2753 33.1787   2
  -1   3  13 102.755 38.2576   2
  -1   3  12 1026.72 39.8506   2
  -1   3  11 386.026 34.0474   2
  -1   3  10 79.4559 28.8040   2
  -1   3   9 1035.40 26.4700   2
  -1   3   8 187.916 23.0320   2
  -1   3   7 3750.09 48.4356   2
   1  -3  -6 10556.4 61.8439   2
  -1   3   5 7551.32 36.7816   2
  -1   3   4 32480.2 79.9940   2
  -1   3   4 46290.0 252.236  -3
  -1   3   4 46290.0 252.236   2
  -1   3   3 700.066 48.2556   2
  -1   3   3 965.269 55.7947  -3
  -1   3   3 965.269 55.7947   2
  -1   3   2 2808.50 38.6439   2
   1  -3  -2 3583.08 88.5929  -3
   1  -3  -2 3583.08 88.5929   2
  -1   3   1 47966.4 208.473   2
  -1   3   0 9848.51 120.864  -3
  -1   3   0 9848.51 120.864   2
   1  -3   1 200.308 36.8003   2
  -1   3  -4 29.6064 74.5238   2
   1  -3   5 91.4092 59.0022   2
  -1   3  -6 1680.02 74.4300   2
   1  -3   7 1183.17 32.7414   2
   1  -3   8 5376.96 44.3633   2
   1  -3   9 39.2170 34.7992   2
  -1   3 -10 5583.74 79.5726   2
  -1   3 -11 2049.75 53.5189   2
  -1   3 -12 69.8425 43.6957   2
   1  -3  13 75.4574 45.6192   2
  -1   3 -14 75.4973 43.2804   2
  -1   3 -15 108.002 37.2646   2
  -1   3 -16 51.6019 35.0057   2
   1  -2 -17 52.2945 34.6213   2
  -1   2  16 65.3376 37.3298   2
  -1   2  15 161.247 29.7661   2
  -1   2  14 8.87946 40.5544   2
  -1   2  13 232.865 40.0299   2
  -1   2  12 43.2394 44.0390   2
  -1   2  11 671.572 31.0982   2
  -1   2  10 2203.25 34.2534   2
  -1   2   9 2903.04 33.1811   2
  -1   2   8 760.068 29.2491   2
  -1   2   7 14318.3 65.4033   2
  -1   2   6 157.819 28.4395   2
  -1   2   5 11370.7 72.5861   2
  -1   2   4 404.589 33.2779   2
  -1   2   3 2884.25 45.3958   2
  -1   2   3 3827.74 74.4449  -3
  -1   2   3 3827.74 74.4449   2
  -1   2   2 30167.1 107.483  -3
  -1   2   2 30167.1 107.483   2
  -1   2   1 16179.7 127.775  -3
  -1   2   1 16179.7 127.775   2
  -1   2   0 476.505 71.7320  -3
  -1   2   0 476.505 71.7320   2
   1  -2   4 477.559 53.0214   2
  -1   2  -5 992.529 44.6021   2
   1  -2   6 84.3497 29.1152   2
   1  -2   7 16436.1 76.9953   2
  -1   2  -8 2542.83 41.8362   2
   1  -2   9 22.5546 27.9211   2
   1  -2  10 71.3837 28.2853   2
   1  -2  11 87.3400 40.0456   2
   1  -2  12 466.200 43.3466   2
   1  -2  13 306.071 47.0796   2
   1  -2  14-17.8424 42.9632   2
   1  -2  15 32.0818 36.4635   2
  -1   2 -16 28.7165 36.9368   2
   1  -1 -17-54.1693 44.2648   2
  -1   1  16 145.866 50.3191   2
  -1   1  15 1935.37 37.6662   2
   1  -1 -14 504.534 55.5756   2
  -1   1  13 1453.98 43.0206   2
  -1   1  12 1431.64 43.9479   2
  -1   1  11 1717.60 40.6836   2
  -1   1  10 5590.59 45.9071   2
  -1   1   9 1136.90 22.5259   2
  -1   1   8 1515.58 35.3268   2
  -1   1   7 193.423 30.2883   2
  -1   1   6 26.5303 28.1774   2
  -1   1   5 2465.99 49.4638   2
  -1   1   4 16658.7 94.8060   2
  -1   1   3 33620.6 107.487   2
   1  -1  -2 7324.49 46.7113  -3
   1  -1  -2 7324.49 46.7113   2
  -1   1   1 7823.05 76.8958   2
  -1   1   1 6106.61 44.3468  -3
  -1   1   1 6106.61 44.3468   2
  -1   1   0 22093.2 63.2464   2
  -1   1  -1 154.584 60.7411   2
   1  -1   2 1606.71 51.5329   2
   1  -1   3 2312.75 79.4882   2
   1  -1   4 1091.81 57.1409   2
   1  -1   5 1055.46 63.2057   2
   1  -1   6 1168.00 32.8727   2
   1  -1   7 1073.27 39.2830   2
   1  -1   8 270.466 28.1337   2
   1  -1   9 329.043 27.7402   2
   1  -1  10 1124.62 33.8019   2
   1  -1  11 277.556 32.3915   2
   1  -1  12-6.59901 40.6652   2
  -1   1 -13 5.00295 38.4474   2
   1  -1  14 199.377 43.4410   2
  -1   1 -15 140.234 48.9478   2
  -1   1 -16 361.452 37.9890   2
   1   0 -17 81.0441 28.5332   2
  -1   0  16 1.44903 36.3354   2
   1   0 -15-28.4117 40.0580   2
  -1   0  14 573.162 56.2157   2
  -1   0  13 5859.06 59.9386   2
  -1   0  12 95.9533 34.7551   2
  -1   0  11 3683.09 45.4849   2
   1   0 -10 725.065 32.0026   2
  -1   0   9 1258.23 36.3380   2
  -1   0   8 1666.30 26.7661   2
  -1   0   7 400.355 29.6593   2
  -1   0   6 214.512 47.3107   2
  -1   0   5 35.1015 41.6434   2
  -1   0   4 574.950 40.2398   2
  -1   0   3 9849.01 58.7954   2
   1   0  -2 48.2959 27.6280   2
  -1   0   1 20926.8 84.0108   2
  -1   0   0 51316.7 115.192   2
  -1   0  -1-10.9691 46.7722   2
   1   0   2 2360.60 42.3524   2
   1   0   3 5927.47 69.6175   2
   1   0   4 2397.09 63.0006   2
   1   0   5 5176.33 84.8428   2
   1   0   6 8738.14 46.8810   2
   1   0   7 738.713 38.7290   2
  -1   0  -8 87.1126 26.1801   2
   1   0   9 490.061 30.0549   2
   1   0  10 595.390 33.3200   2
   1   0  11 213.253 33.3981   2
   1   0  12 1648.59 33.4520   2
   1   0  13 96.9191 37.8297   2
   1   0  14 45.2165 33.5361   2
   1   0  15 1453.87 37.3271   2
  -1   0 -16 233.163 34.2199   2
   1   1 -17 340.821 32.9592   2
  -1  -1  16 52.9884 36.9484   2
   1   1 -15 45.6429 39.9717   2
  -1  -1  14 3675.53 154.877   2
  -1  -1  13 5977.65 68.2015   2
  -1  -1  12 1594.89 42.3493   2
  -1  -1  11 1483.89 37.0000   2
  -1  -1  10 3209.36 39.0075   2
  -1  -1   9 94.9896 27.9578   2
  -1  -1   8 2112.69 61.1837   2
  -1  -1   7 1465.09 38.9641   2
  -1  -1   6 5389.83 84.4382   2
  -1  -1   5-13.7114 48.9818   2
  -1  -1   4 6.05360 45.5686   2
  -1  -1   3 487.266 37.0090   2
   1   1  -2 1812.69 34.5328   2
  -1  -1   1 754.874 37.2494   2
  -1  -1   0 83.8084 26.7972   2
  -1  -1  -1 4113.10 44.9349   2
   1   1   2 137.362 41.7394   2
   1   1   3 2064.50 56.9535   2
   1   1   4 45.3195 52.1764   2
   1   1   5 3874.07 40.3185   2
  -1  -1  -6 12800.6 55.3154   2
   1   1   7 1024.61 37.6200   2
   1   1   8 1948.03 33.8192   2
   1   1   9 537.620 30.9546   2
   1   1  10 686.320 34.3588   2
   1   1  11 691.178 37.4761   2
   1   1  12 33.1992 29.1300   2
   1   1  13 233.910 59.0037   2
   1   1  14 1111.95 39.0741   2
   1   1  15 324.681 27.1004   2
  -1  -1 -16 217.693 29.8767   2
   1   2 -17 37.3090 31.5722   2
  -1  -2  16 44.0065 35.2516   2
   1   2 -15 40.0732 40.7339   2
  -1  -2  14 153.276 60.1412   2
  -1  -2  13 51.2749 42.4744   2
  -1  -2  12 858.231 44.6920   2
   1   2 -11 150.697 34.1142   2
  -1  -2  10 471.366 29.7679   2
  -1  -2   9 39.6369 27.3997   2
  -1  -2   8 1012.60 35.9003   2
  -1  -2   7 112.247 42.4030   2
  -1  -2   6 104.070 41.7396   2
   1   2  -5 7201.60 86.2150   2
   1   2  -4 884.683 51.7291   2
  -1  -2   3 3142.19 72.6116   2
   1   2  -2 13012.9 71.7215   2
  -1  -2   1 309.229 47.9009   2
  -1  -2   0 822.063 28.0638   2
  -1  -2  -1 580.228 49.8503   2
   1   2   2 158.785 43.0716   2
   1   2   3 585.331 50.7475   2
   1   2   4 1040.64 30.3362   2
   1   2   5 1263.32 34.0282   2
   1   2   6 210.148 29.1249   2
   1   2   7 3375.35 40.7893   2
   1   2   8 3305.54 36.3598   2
   1   2   9 25.8418 26.4792   2
   1   2  10 124.740 34.3297   2
   1   2  11 2106.43 46.3529   2
   1   2  12 1081.92 37.3013   2
   1   2  13 5.04002 38.3073   2
   1   2  14 122.374 33.0098   2
   1   2  15 159.127 25.5624   2
  -1  -2 -16 11.9579 38.2578   2
  -1  -3  17 12.8593 29.9948   2
  -1  -3  16 280.270 62.9444   2
   1   3 -15 473.766 35.3350   2
  -1  -3  14 707.727 66.7290   2
  -1  -3  13 1332.34 49.7490   2
   1   3 -12 1575.72 44.6718   2
  -1  -3  11 87.4296 33.7926   2
  -1  -3  10-6.19062 32.3806   2
  -1  -3   9 274.326 31.6874   2
   1   3  -8 800.613 38.0652   2
  -1  -3   7 9.32486 43.6006   2
  -1  -3   6 15435.4 101.384   2
  -1  -3   5 1193.93 49.7344   2
  -1  -3   4 3773.30 84.4044   2
  -1  -3   3 5989.22 78.4415   2
  -1  -3   2 7332.86 56.4745   2
  -1  -3   1 109.976 50.5290   2
   1   3   0 8527.02 38.6855   2
   1   3   1 1742.88 45.1121   2
   1   3   2 340.293 45.1722   2
   1   3   3 15184.0 88.8131   2
   1   3   4 3971.06 37.5025   2
   1   3   5 40.1800 29.7756   2
   1   3   6 2240.34 37.0620   2
   1   3   7 1883.48 31.2478   2
   1   3   8 1473.27 31.4917   2
   1   3   9 479.172 27.4711   2
   1   3  10 136.311 26.9192   2
   1   3  11 551.156 39.4455   2
   1   3  12 61.1068 34.7144   2
   1   3  13 145.280 37.4684   2
   1   3  14 211.127 31.5388   2
   1   3  15 72.6969 21.9978   2
  -1  -4  17 36.1384 39.7073   2
   1   4 -16 550.705 45.3297   2
   1   4 -15 619.836 47.1969   2
  -1  -4  14 207.513 44.1049   2
  -1  -4  13 1024.05 46.4283   2
   1   4 -12 1666.72 46.1061   2
  -1  -4  11 112.394 35.4479   2
  -1  -4  10 1243.17 39.5193   2
  -1  -4   9 2261.44 41.8107   2
  -1  -4   8 2178.38 42.3919   2
  -1  -4   7 66.9138 49.3270   2
  -1  -4   6 68.6295 48.5813   2
  -1  -4   5 424.807 47.0746   2
   1   4  -4 93.8630 42.3004   2
  -1  -4   3 819.373 52.8649   2
  -1  -4   2 236.970 89.3134   2
  -1  -4   1 430.346 57.1093   2
   1   4   0 890.227 56.3296   2
  -1  -4  -1 113.596 28.9488   2
   1   4   2 850.947 30.1450   2
   1   4   3 2248.28 32.2747   2
   1   4   4 0.03681 27.9500   2
   1   4   5 2158.66 37.3940   2
   1   4   6 1822.50 26.2932   2
   1   4   7 2705.24 31.8062   2
   1   4   8 129.530 25.6176   2
   1   4   9 243.753 26.9602   2
  -1  -4 -10 1121.74 31.6974   2
   1   4  11 62.5868 29.7429   2
   1   4  12 666.518 75.8197   2
   1   4  13 223.642 28.9140   2
   1   4  14 503.410 29.6139   2
  -1  -4 -15 463.603 26.4319   2
  -1  -5  17 125.837 36.0707   2
   1   5 -16 486.075 43.0849   2
   1   5 -15 521.093 59.7358   2
   1   5 -14 191.913 66.0010   2
  -1  -5  13 34.5899 47.1695   2
  -1  -5  12 396.105 44.4628   2
   1   5 -11 988.565 40.0704   2
  -1  -5  10 521.451 32.6026   2
  -1  -5   9 375.668 32.5132   2
  -1  -5   8 275.617 30.4574   2
   1   5  -7 47.2703 30.9494   2
  -1  -5   6 6973.29 79.5707   2
  -1  -5   5 4681.22 66.6072   2
  -1  -5   4 0.19936 42.0118   2
   1   5  -3 875.732 32.1120   2
  -1  -5   2 621.433 99.5402   2
  -1  -5   1 956.347 89.4334   2
  -1  -5   0 2710.67 54.6991   2
   1   5   1 6657.24 41.7186   2
   1   5   2 813.226 34.6793   2
   1   5   3 464.373 25.5455   2
   1   5   4 1493.09 31.9344   2
   1   5   5 343.328 21.0918   2
   1   5   6 472.850 22.2613   2
   1   5   7 3202.91 29.4888   2
   1   5   8 59.6691 27.6277   2
   1   5   9 44.9889 26.2659   2
   1   5  10 113.965 33.4099   2
   1   5  11 39.5252 31.7574   2
   1   5  12 1318.98 35.9149   2
   1   5  13 207.679 26.1243   2
   1   5  14 104.760 28.4720   2
   1   5  15 6.98232 22.1670   2
   1   6 -16 76.7395 35.7424   2
  -1  -6  15 57.9734 40.4492   2
   1   6 -14 424.042 53.2248   2
  -1  -6  13 84.9887 58.4120   2
  -1  -6  12 348.753 50.4507   2
  -1  -6  11 0.48817 46.8188   2
  -1  -6  10 185.802 32.0901   2
   1   6  -9 186.142 31.2799   2
  -1  -6   8 65.0490 32.9301   2
  -1  -6   7 1145.21 31.4304   2
   1   6  -6 1503.66 55.2046   2
   1   6  -5 3655.08 39.2353   2
  -1  -6   4 4692.06 41.2667   2
   1   6  -3 9418.84 51.5739   2
   1   6  -2 577.391 29.9514   2
   1   6  -1 840.463 49.2605   2
   1   6   0 6684.24 51.2556   2
   1   6   1 11522.9 71.3756   2
   1   6   2 1740.35 33.3321   2
   1   6   3 202.867 21.5550   2
   1   6   4 3036.20 28.3371   2
   1   6   5 207.425 20.1540   2
   1   6   6 4577.52 31.5238   2
   1   6   7 63.1662 24.0403   2
   1   6   8 140.274 27.3748   2
   1   6   9 3078.23 49.9693   2
   1   6  10 112.514 28.2697   2
   1   6  11 147.457 46.3509   2
   1   6  12 1890.03 38.2488   2
   1   6  13 1.78586 29.7438   2
   1   6  14 134.116 30.3937   2
   1   7 -16 205.702 29.8211   2
   1   7 -15 248.654 35.4030   2
   1   7 -14 43.5024 46.9449   2
   1   7 -13 149.125 50.0039   2
   1   7 -12 957.195 46.0718   2
   1   7 -11 1835.02 59.7102   2
  -1  -7  10 120.441 46.5635   2
  -1  -7   9 1533.84 56.6847   2
  -1  -7   8 2296.46 47.6790   2
   1   7  -7 4689.50 40.8614   2
   1   7  -6 215.499 30.2000   2
   1   7  -5 509.574 28.5651   2
   1   7  -4 24.3327 23.3291   2
   1   7  -3 1499.80 30.0459   2
   1   7  -2 8627.94 49.4414   2
  -1  -7   1 4409.94 39.6375   2
   1   7   0 16.1684 27.9650   2
   1   7   1 2941.60 28.8805   2
   1   7   2 3804.78 24.2876   2
   1   7   3 2625.58 23.3975   2
   1   7   4 1380.41 21.8730   2
   1   7   5 769.028 22.2651   2
   1   7   6 116.554 20.0822   2
   1   7   7 710.450 25.1481   2
   1   7   8 505.934 33.3236   2
   1   7   9 809.102 31.1821   2
  -1  -7 -10 390.407 71.3170   2
   1   7  11 311.005 35.6249   2
   1   7  12 336.514 31.1486   2
   1   7  13 399.902 22.0067   2
   1   7  14 185.433 32.9459   2
   1   8 -16 22.5957 32.5866   2
   1   8 -15 49.7774 26.1173   2
   1   8 -14 119.207 49.3725   2
   1   8 -13 43.4752 48.5442   2
   1   8 -12 210.532 54.0930   2
   1   8 -11 871.129 45.6743   2
   1   8 -10 47.4656 70.4051   2
   1   8  -9 2132.41 50.8619   2
   1   8  -8 12955.5 73.0412   2
   1   8  -7 2134.87 41.8341   2
   1   8  -6 2745.84 38.1619   2
   1   8  -5 872.856 26.7000   2
   1   8  -4 1843.03 26.6791   2
   1   8  -3 3580.74 32.3726   2
   1   8  -2 4737.14 28.7060   2
   1   8  -1 326.075 20.0907   2
   1   8   0 21.0576 17.8483   2
   1   8   1 2278.36 24.3168   2
   1   8   2 689.741 22.5215   2
  -1  -8  -3 121.529 17.7883   2
   1   8   4 1868.66 24.0318   2
   1   8   5 477.306 23.0818   2
   1   8   6 286.021 26.2049   2
   1   8   7 367.517 32.7064   2
   1   8   8 721.587 32.7481   2
  -1  -8  -9 75.9280 35.4957   2
   1   8  10 84.3637 32.9872   2
   1   8  11 178.058 28.1808   2
   1   8  12 57.8608 24.9559   2
   1   8  13 32.1909 25.7858   2
   1   9 -15 272.033 28.5977   2
   1   9 -14 368.398 26.8671   2
   1   9 -13 91.6405 36.3526   2
   1   9 -12 189.260 35.2390   2
   1   9 -11 2767.93 56.6820   2
   1   9 -10 1960.23 43.3700   2
  -1  -9   9-14.4946 46.4173   2
  -1  -9   8 3231.94 47.1328   2
   1   9  -7 43.7510 33.8424   2
   1   9  -6 10626.8 61.2290   2
   1   9  -5 1291.59 27.8853   2
   1   9  -4 50.1304 25.1927   2
   1   9  -3 46.0240 23.3768   2
   1   9  -2 13.7031 24.7051   2
   1   9  -1 112.193 22.8505   2
   1   9   0 83.5214 23.8709   2
   1   9   1 1387.02 28.4751   2
   1   9   2 257.029 25.5374   2
   1   9   3 205.642 21.6755   2
   1   9   4 156.781 23.1364   2
   1   9   5 50.5987 25.7105   2
   1   9   6 1750.34 33.5728   2
   1   9   7 2248.76 32.6283   2
   1   9   8 9.79976 30.1573   2
   1   9   9 60.2408 28.5969   2
   1   9  10 24.8327 25.6609   2
   1   9  11 329.796 27.0090   2
   1   9  12 3.57565 27.4095   2
   1  10 -15-25.7257 29.9568   2
   1  10 -14 110.076 23.9696   2
   1  10 -13-23.4870 31.8283   2
   1  10 -12 85.7437 30.5725   2
   1  10 -11 177.057 33.6221   2
   1  10 -10 73.9368 38.4497   2
  -1 -10   9 906.016 37.1132   2
   1  10  -8 94.6526 37.8887   2
  -1 -10   7 298.335 31.3211   2
  -1 -10   6 201.631 30.5798   2
   1  10  -5 42.0638 27.0707   2
   1  10  -4 198.604 30.7543   2
   1  10  -3 8022.50 53.7502   2
   1  10  -2 205.353 27.9676   2
   1  10  -1 379.270 31.1720   2
   1  10   0 1899.77 38.9044   2
   1  10   1 677.476 30.3246   2
   1  10   2 336.210 25.2013   2
   1  10   3-3.12065 25.2993   2
   1  10   4 728.733 31.6837   2
   1  10   5 202.977 28.5986   2
  -1 -10  -6 122.020 29.5035   2
   1  10   7 29.9717 55.9098   2
   1  10   8 646.892 32.7888   2
   1  10   9 40.2742 27.1125   2
   1  10  10 653.213 29.4653   2
   1  10  11 176.774 47.1263   2
   1  11 -14 538.093 31.4400   2
   1  11 -13 114.777 34.5818   2
   1  11 -12 194.095 51.5374   2
   1  11 -11 74.9639 40.3946   2
   1  11 -10 198.913 35.0905   2
   1  11  -9 33.6925 36.8941   2
   1  11  -8 76.6215 33.0437   2
  -1 -11   7 1961.15 38.2801   2
   1  11  -6 1842.18 38.8761   2
   1  11  -5 216.384 32.6093   2
   1  11  -4 744.450 32.3147   2
   1  11  -3 1955.05 39.9320   2
   1  11  -2 194.268 37.1882   2
   1  11  -1 68.2041 37.6046   2
   1  11   0-22.9277 37.8137   2
   1  11   1 1124.91 38.4121   2
   1  11   2 1105.56 40.3286   2
   1  11   3 1705.05 36.5475   2
   1  11   4 142.265 28.2011   2
   1  11   5 57.7199 36.2098   2
   1  11   6 103.626 40.4191   2
   1  11   7 1404.38 34.5742   2
   1  11   8 23.0424 30.7561   2
   1  11   9 625.464 32.4344   2
   1  11  10 194.818 48.7301   2
   1  12 -13 194.462 25.1525   2
   1  12 -12 497.495 35.7831   2
   1  12 -11 63.3850 31.9323   2
   1  12 -10 1119.53 44.4960   2
   1  12  -9 494.582 31.0430   2
   1  12  -8 714.234 38.5019   2
   1  12  -7 74.1054 46.9949   2
   1  12  -6 2378.69 46.5357   2
   1  12  -5 2472.59 49.9376   2
   1  12  -4 414.147 45.8705   2
   1  12  -3 1035.51 41.1465   2
   1  12  -2 504.099 39.0622   2
   1  12  -1-10.1096 32.3285   2
   1  12   0 395.184 33.6953   2
   1  12   1 1040.45 47.2122   2
  -1 -12  -2 952.138 45.6455   2
   1  12   3 29.5632 39.0373   2
  -1 -12  -4 385.760 65.9229   2
   1  12   5 1456.69 51.4236   2
   1  12   6 2114.31 50.0432   2
   1  12   7 498.401 54.0945   2
   1  12   8 11.4629 25.6573   2
   1  12   9 47.2082 31.3253   2
   1  13 -12 118.994 36.0871   2
   1  13 -11 53.8703 35.5703   2
   1  13 -10 16.7593 39.7707   2
   1  13  -9 52.5694 37.4778   2
   1  13  -8 995.420 38.7955   2
   1  13  -7 1062.55 37.1593   2
   1  13  -6 585.649 36.9978   2
   1  13  -5 212.979 70.1746   2
   1  13  -4 51.9775 47.2888   2
   1  13  -3 50.7528 35.8884   2
   1  13  -2 490.618 36.2244   2
   1  13  -1 45.8456 36.1823   2
   1  13   0 41.6309 32.6172   2
   1  13   1 293.536 44.4345   2
   1  13   2 86.5205 33.1742   2
   1  13   3 58.7420 40.0637   2
   1  13   4 86.3929 35.5187   2
   1  13   5 174.856 40.9007   2
   1  13   6-4.74614 29.5647   2
   1  13   7 224.110 27.2317   2
   1  13   8 254.791 28.8282   2
   1  14 -11 69.2198 45.5645   2
   1  14 -10-4.19379 32.1491   2
   1  14  -9 141.333 36.9029   2
   1  14  -8 150.984 29.4574   2
   1  14  -7 270.507 34.3866   2
   1  14  -6 286.058 32.8293   2
   1  14  -5 93.2219 32.7676   2
   1  14  -4 7.64887 28.4208   2
   1  14  -3 69.3542 34.1777   2
   1  14  -2 20.4890 28.0665   2
   1  14  -1 145.865 26.2232   2
   1  14   0 3.96042 23.8639   2
   1  14   1 625.268 32.0573   2
   1  14   2 214.651 25.9052   2
   1  14   3 19.3514 30.4941   2
   1  14   4 673.255 31.3760   2
   1  14   5 582.893 27.2797   2
   1  14   6 34.4909 19.4277   2
   1  15  -9 72.4861 34.4806   2
   1  15  -8 188.104 32.0156   2
   1  15  -7 321.602 29.2044   2
   1  15  -6 152.534 31.3245   2
   1  15  -5 103.086 32.8511   2
   1  15  -4 101.879 28.8745   2
   1  15  -3 103.158 24.9936   2
   1  15  -2 45.7545 24.6094   2
   1  15  -1 56.8441 24.4326   2
   1  15   0 322.377 29.7935   2
   1  15   1 1241.00 31.0703   2
   1  15   2 91.1728 37.5585   2
   1  15   3 266.111 35.2978   2
   1  15   4 136.340 27.8554   2
   1  15   5 216.871 25.4490   2
   1  16  -7 208.144 48.0010   2
   1  16  -6 200.089 35.3645   2
   1  16  -5-37.1407 20.9223   2
   1  16  -4 98.7873 22.5508   2
   1  16  -3 6.75526 23.9418   2
   1  16  -2-30.7246 26.1436   2
   1  16  -1 26.8826 20.8260   2
   1  16   0 551.669 26.2333   2
   1  16   1 150.047 27.3644   2
   1  16   2 179.774 22.8006   2
  -2  17  -1 207.008 29.4411   2
  -2  17  -2 246.400 25.2967   2
  -2  17  -3 62.6852 23.8993   2
  -2  17  -4 1010.43 35.7040   2
  -2  17  -5 74.7652 51.7773   2
  -2  16   6 152.800 26.3402   2
  -2  16   5 575.887 29.9111   2
  -2  16   4 410.296 34.2090   2
  -2  16   3 35.4870 33.7102   2
  -2  16   2 297.353 25.3700   2
  -2  16   1 67.4586 23.1801   2
  -2  16   0 20.0373 25.1616   2
  -2  16  -1 35.2598 26.3033   2
  -2  16  -2 40.8979 27.4022   2
  -2  16  -3 293.673 29.1120   2
  -2  16  -4 61.6245 27.3365   2
  -2  16  -5 157.386 26.1131   2
  -2  16  -6 131.867 32.8092   2
  -2  16  -7 45.0810 41.9123   2
  -2  16  -8-50.6112 43.7571   2
  -2  15   7 601.859 30.3617   2
  -2  15   6 727.401 39.1288   2
  -2  15   5 48.4510 40.1252   2
  -2  15   4 35.7083 42.8651   2
  -2  15   3 223.212 30.2773   2
  -2  15   2 1455.31 33.7687   2
  -2  15   1 63.5581 26.7180   2
  -2  15   0 194.207 23.6873   2
  -2  15  -1 99.6897 23.2865   2
  -2  15  -2 166.354 26.9870   2
  -2  15  -3 507.080 26.0645   2
  -2  15  -4 796.479 28.0422   2
  -2  15  -5 157.895 24.5850   2
  -2  15  -6 386.902 23.3770   2
  -2  15  -7 22.9683 28.8773   2
  -2  15  -8 159.556 33.3616   2
  -2  15  -9 258.303 27.1006   2
  -2  14   8 0.74915 25.9732   2
  -2  14   7 220.645 28.0983   2
  -2  14   6 500.135 32.8273   2
  -2  14   5 135.910 25.6527   2
  -2  14   4 142.489 24.4115   2
  -2  14   3 1702.57 31.0405   2
  -2  14   2 10.0196 27.1287   2
  -2  14   1 12.7814 31.8747   2
  -2  14   0 5420.07 50.3318   2
  -2  14  -1 26.7291 29.0262   2
  -2  14  -2 155.311 34.5112   2
  -2  14  -3 358.763 31.2050   2
  -2  14  -4 162.280 30.2905   2
  -2  14  -5 633.749 30.2726   2
  -2  14  -6 4.50078 26.4046   2
  -2  14  -7 47.3618 28.1011   2
  -2  14  -8 56.1664 31.9276   2
  -2  14  -9 115.081 37.0840   2
  -2  14 -10-18.5622 35.2324   2
  -2  14 -11 10.3826 30.1662   2
  -2  13  10 825.348 25.7307   2
  -2  13   9 48.6705 21.2096   2
  -2  13   8 268.309 25.6068   2
  -2  13   7 104.120 25.2164   2
  -2  13   6 28.3499 28.2707   2
  -2  13   5 388.033 29.0300   2
  -2  13   4 254.089 34.4479   2
  -2  13   3 2254.46 32.5229   2
  -2  13   2 292.629 29.4446   2
  -2  13   1 36.5231 24.5239   2
  -2  13   0 6338.48 34.3287   2
  -2  13  -1 1474.46 24.3764   2
  -2  13  -2 110.458 31.0040   2
  -2  13  -3 35.4876 40.2464   2
  -2  13  -4 1362.26 47.5135   2
  -2  13  -5 1327.81 34.2088   2
  -2  13  -6 4087.75 68.6557   2
  -2  13  -7 1255.54 31.0026   2
  -2  13  -8 632.270 33.8651   2
  -2  13  -9 11.7568 39.1824   2
  -2  13 -10 154.604 33.6823   2
  -2  13 -11-11.7892 35.8356   2
  -2  13 -12 226.928 33.1899   2
  -2  12  11 123.439 27.4077   2
  -2  12  10 479.285 23.7972   2
  -2  12   9 137.003 26.8842   2
  -2  12   8 6.82469 26.1685   2
  -2  12   7 289.398 35.8389   2
  -2  12   6 971.903 36.6246   2
  -2  12   5 36.8385 32.4398   2
  -2  12   4 154.127 23.7114   2
  -2  12   3 1442.06 24.3036   2
  -2  12   2 17.4508 19.6141   2
  -2  12   1 34.1686 19.3364   2
  -2  12   0 2105.11 24.4487   2
  -2  12  -1 37.3051 20.2086   2
  -2  12  -2 34.9708 21.6172   2
  -2  12  -3 33.0387 24.2716   2
  -2  12  -4 637.504 27.7276   2
  -2  12  -5 213.650 30.8583   2
  -2  12  -6 98.6401 39.2059   2
  -2  12  -7 62.3712 38.6147   2
   2 -12   8 87.0211 150.459   2
  -2  12  -9-5.69488 40.0924   2
  -2  12 -10-19.9795 38.8694   2
  -2  12 -11 291.382 40.3380   2
  -2  12 -12 98.0443 28.0544   2
  -2  12 -13-7.40916 29.0051   2
  -2  11  12 6.40014 28.3219   2
  -2  11  11 22.9271 25.5969   2
  -2  11  10 40.6365 24.6548   2
  -2  11   9-7.31685 22.7088   2
  -2  11   8 41.1314 42.8166   2
  -2  11   7 69.1945 31.7090   2
  -2  11   6 549.538 29.7346   2
  -2  11   5 453.361 23.7798   2
  -2  11   4 1927.07 27.1942   2
  -2  11   3 152.523 18.9174   2
  -2  11   2 1120.50 21.0495   2
  -2  11   1 1805.42 23.7428   2
  -2  11   0 11.9421 18.7762   2
  -2  11  -1 0.02801 19.5957   2
  -2  11  -2 100.641 19.2850   2
  -2  11  -3 135.961 22.0027   2
  -2  11  -4 284.685 25.7473   2
  -2  11  -5 79.4805 25.8837   2
  -2  11  -6 119.943 29.7985   2
  -2  11  -7 3208.00 42.8489   2
  -2  11  -8 824.702 39.3294   2
  -2  11  -9 604.447 42.8881   2
  -2  11 -10 59.5100 31.9703   2
  -2  11 -11 381.542 38.5827   2
  -2  11 -12 24.7865 46.4374   2
  -2  11 -13 34.1242 34.6043   2
  -2  10  13 998.958 32.3888   2
  -2  10  12 450.302 22.9401   2
  -2  10  11 35.3006 23.1400   2
  -2  10  10 22.3810 25.5936   2
  -2  10   9 339.612 53.6980   2
  -2  10   8 99.8827 25.3773   2
  -2  10   7 1855.87 32.2384   2
  -2  10   6 482.925 23.3105   2
  -2  10   5 2099.39 28.0807   2
  -2  10   4 1408.20 23.0194   2
  -2  10   3 108.446 18.0717   2
  -2  10   2 5746.33 26.7735   2
  -2  10   1 4192.93 27.0140   2
  -2  10   0 21.3731 18.0366   2
  -2  10  -1 29.3516 16.8399   2
  -2  10  -2 44.6504 16.7493   2
  -2  10  -3 1412.14 23.2178   2
  -2  10  -4 433.035 22.7108   2
  -2  10  -5 2527.18 28.4089   2
  -2  10  -6 479.343 29.6732   2
  -2  10  -7 3919.85 45.2651   2
  -2  10  -8 1017.94 49.6296   2
  -2  10  -9 579.765 43.7581   2
   2 -10  10 850.596 78.7180   2
  -2  10 -11 118.583 40.5421   2
  -2  10 -12 29.6549 41.5796   2
  -2  10 -13 16.5591 32.9997   2
  -2  10 -14 566.330 30.3986   2
  -2   9  14 160.927 19.1599   2
  -2   9  13 8.16391 17.5755   2
  -2   9  12 137.378 24.0008   2
  -2   9  11 36.9217 26.7309   2
  -2   9  10 495.067 54.1017   2
  -2   9   9 309.378 27.7003   2
  -2   9   8 237.753 25.5465   2
  -2   9   7 275.086 23.4818   2
  -2   9   6 85.1254 21.8087   2
  -2   9   5 662.675 19.9732   2
  -2   9   4-5.37123 16.9035   2
  -2   9   3 39.4778 16.1843   2
  -2   9   2 1830.37 18.9888   2
  -2   9   1 3932.57 26.9401   2
  -2   9   0 887.394 19.5822   2
  -2   9  -1 564.452 17.8615   2
  -2   9  -2 30.5850 16.5627   2
  -2   9  -3 559.620 19.4570   2
  -2   9  -4 122.629 21.7262   2
  -2   9  -5 843.835 26.6964   2
  -2   9  -6 752.993 41.6119   2
  -2   9  -7 254.139 43.3458   2
  -2   9  -8 74.9693 44.0270   2
  -2   9  -9 49.7947 39.3616   2
  -2   9 -10 51.1278 43.8746   2
  -2   9 -11 192.548 47.2395   2
  -2   9 -12 782.173 53.3856   2
  -2   9 -13-40.8092 42.4077   2
  -2   9 -14 93.5492 25.5172   2
  -2   8  14 76.9407 26.5543   2
  -2   8  13 323.758 23.1479   2
  -2   8  12 26.0281 26.3956   2
  -2   8  11 24.0311 51.1721   2
  -2   8  10 23.2890 32.7969   2
  -2   8   9 544.516 32.4709   2
  -2   8   8 68.4002 24.0326   2
  -2   8   7 876.145 23.9007   2
  -2   8   6 2001.20 24.2278   2
  -2   8   5 6805.73 28.3853   2
  -2   8   4 2077.90 19.0404   2
  -2   8   3 145.025 13.7480   2
  -2   8   2 396.262 18.0510   2
  -2   8   1 704.622 21.4975   2
  -2   8   0 44.4298 24.0858   2
  -2   8  -1 1998.64 27.2442   2
  -2   8  -2 172.548 20.6513   2
   2  -8   3 1519.20 23.7141   2
  -2   8  -4 1989.64 25.4306   2
  -2   8  -5 60.8885 30.3564   2
  -2   8  -6 1944.63 83.6084   2
  -2   8  -8 4930.65 134.704   2
  -2   8  -9 349.031 56.7322   2
  -2   8 -10 132.006 38.0615   2
  -2   8 -11 22.0368 39.7636   2
  -2   8 -12 1617.23 48.3835   2
  -2   8 -13 151.982 35.5746   2
  -2   8 -14 232.852 28.2652   2
  -2   8 -15 211.335 34.8881   2
  -2   7  15 31.8657 21.6464   2
  -2   7  14 416.031 29.0960   2
  -2   7  13 89.7163 21.7834   2
  -2   7  12 141.761 81.8461   2
  -2   7  11 40.7015 33.6508   2
  -2   7  10 393.102 41.6662   2
  -2   7   9 155.239 30.1177   2
  -2   7   8 621.568 31.2884   2
  -2   7   7 794.257 27.7410   2
  -2   7   6 6627.60 34.5312   2
  -2   7   5 11254.5 35.9447   2
  -2   7   4 13453.8 38.7542   2
  -2   7   3 11824.0 47.1360   2
  -2   7   2 159.048 26.8763   2
  -2   7   2 207.402 53.4101  -3
  -2   7   2 207.402 53.4101   2
  -2   7   1 5880.63 49.6719   2
  -2   7   0 232.861 25.6063   2
  -2   7  -1 6058.10 42.0334   2
  -2   7  -2 135.094 25.4395   2
  -2   7  -3 235.585 31.2983   2
  -2   7  -4 2042.90 32.6538   2
  -2   7  -5 109.331 74.3516   2
  -2   7  -7 84.5753 78.8226   2
   2  -7   8 1022.64 64.6097   2
  -2   7  -9 2868.54 87.4700   2
   2  -7  10 488.547 55.4399   2
   2  -7  11 30.9118 44.0503   2
   2  -7  12 947.316 55.6839   2
  -2   7 -13 787.240 41.3681   2
  -2   7 -14 17.2422 30.5150   2
  -2   7 -15 255.666 62.8684   2
  -2   6  16 328.601 31.2520   2
  -2   6  15 1363.60 29.9483   2
  -2   6  14 103.495 26.1097   2
  -2   6  13 30.1959 35.0811   2
  -2   6  12 1429.75 42.7911   2
  -2   6  11 561.382 41.7333   2
  -2   6  10 1072.27 46.0441   2
  -2   6   9 282.676 29.4811   2
  -2   6   8 3461.55 35.6090   2
  -2   6   7 4105.72 36.0724   2
  -2   6   6 252.377 19.8129   2
  -2   6   5 1113.04 22.2864   2
  -2   6   5 1335.01 71.6391  -3
  -2   6   5 1335.01 71.6391   2
  -2   6   4 1261.51 27.5041   2
  -2   6   3 138.496 23.4050   2
  -2   6   2 832.144 67.9159   2
   2  -6  -1 5649.75 148.823   2
  -2   6   1 7115.52 143.462  -3
  -2   6   1 7115.52 143.462   2
   2  -6   0 115.980 24.0148   2
  -2   6  -1 15358.9 85.6446   2
  -2   6  -2 5887.53 73.5783   2
   2  -6   3 7005.59 87.3784   2
  -2   6  -8 24.3348 48.8509   2
  -2   6  -9 1148.51 54.6837   2
   2  -6  10 552.639 41.9281   2
   2  -6  11 316.555 39.9885   2
   2  -6  12 2708.32 77.1676   2
  -2   6 -13-5.23648 33.3639   2
  -2   6 -14 904.456 36.0062   2
  -2   6 -15 565.103 36.1421   2
  -2   5  16 91.1756 21.3190   2
  -2   5  15 6.49525 27.6069   2
  -2   5  14 127.751 30.9321   2
  -2   5  13 254.361 51.2270   2
  -2   5  12 42.8671 34.5466   2
  -2   5  11 353.725 47.0778   2
  -2   5  10 945.503 40.5086   2
  -2   5   9 456.897 28.0789   2
  -2   5   8 7118.72 39.9359   2
  -2   5   7 11722.0 46.0929   2
  -2   5   6 1990.79 35.6304   2
  -2   5   5 55.1852 26.8984   2
  -2   5   5 350.389 75.0676  -3
  -2   5   5 350.389 75.0676   2
   2  -5  -4 1023.24 60.0642   2
   2  -5  -4 1618.02 59.4984  -3
   2  -5  -4 1618.02 59.4984   2
  -2   5   3-3.27155 40.7386   2
   2  -5  -2 6253.64 136.624   2
  -2   5   2 8423.38 141.039  -3
  -2   5   2 8423.38 141.039   2
  -2   5   1 9953.57 151.507  -3
  -2   5   1 9953.57 151.507   2
   2  -5   0 4738.47 61.7067   2
  -2   5   0 6854.76 141.910  -3
  -2   5   0 6854.76 141.910   2
   2  -5   1 825.047 47.1061   2
  -2   5  -2 803.851 54.3781   2
  -2   5  -7 3629.88 109.088   2
  -2   5  -8 620.367 60.1551   2
   2  -5   9 523.989 48.3774   2
   2  -5  10 317.184 43.6602   2
   2  -5  11 701.191 50.5565   2
   2  -5  12 313.423 43.1056   2
  -2   5 -13 104.258 35.0374   2
  -2   5 -14 972.148 43.5080   2
  -2   5 -15 188.586 37.1898   2
  -2   4  16 49.1582 22.0588   2
  -2   4  15 191.146 35.4777   2
  -2   4  14 834.837 40.6550   2
  -2   4  13 571.420 61.6950   2
  -2   4  12 80.0175 36.3287   2
  -2   4  11 2229.61 37.9977   2
  -2   4  10 1802.13 34.5778   2
  -2   4   9 25.7505 23.3454   2
   2  -4  -8 3202.06 33.2057   2
  -2   4   7 11137.8 60.0165   2
  -2   4   6 1379.31 46.3870   2
   2  -4  -5 1367.68 52.9299   2
  -2   4   5 2314.01 81.8910  -3
  -2   4   5 2314.01 81.8910   2
   2  -4  -4 4908.27 76.8269   2
  -2   4   4 6574.14 57.9974  -3
  -2   4   4 6574.14 57.9974   2
   2  -4  -3 12.6205 48.0836  -3
   2  -4  -3 12.6205 48.0836   2
  -2   4   2 12049.7 169.573  -3
  -2   4   2 12049.7 169.573   2
  -2   4   1 3228.43 119.394  -3
  -2   4   1 3228.43 119.394   2
  -2   4   0 12689.7 163.006  -3
  -2   4   0 12689.7 163.006   2
   2  -4   1 5132.67 68.5856   2
   2  -4   6 1455.28 35.9917   2
  -2   4  -7 3919.61 70.7522   2
  -2   4  -8 1555.59 56.8006   2
  -2   4  -9 30.0335 41.5983   2
   2  -4  10 377.190 45.5863   2
   2  -4  11 267.935 69.2932   2
   2  -4  12 183.976 45.3697   2
  -2   4 -13 20.2187 45.5481   2
  -2   4 -14 30.1344 39.1138   2
  -2   4 -15 39.2292 31.3759   2
   2  -4  16 185.352 33.3341   2
  -2   3  17 1267.51 38.3676   2
  -2   3  16 440.835 35.4311   2
  -2   3  15 254.249 48.1695   2
  -2   3  14 802.465 43.9833   2
  -2   3  13 1354.58 36.3960   2
  -2   3  12 1153.23 37.7953   2
  -2   3  11 197.580 30.7250   2
  -2   3  10 280.501 26.2406   2
  -2   3   9 180.019 29.2783   2
   2  -3  -8 1104.67 36.6404   2
  -2   3   7 12717.8 89.4274   2
  -2   3   6 91.8190 32.1676   2
  -2   3   5 137.347 35.9961   2
  -2   3   5 210.471 83.1403  -3
  -2   3   5 210.471 83.1403   2
  -2   3   4 283.358 41.3711   2
  -2   3   4 435.620 48.8057  -3
  -2   3   4 435.620 48.8057   2
  -2   3   3 28737.3 87.6275  -3
  -2   3   3 28737.3 87.6275   2
   2  -3  -2 7102.96 85.5122  -3
   2  -3  -2 7102.96 85.5122   2
  -2   3   1 2503.67 107.316  -3
  -2   3   1 2503.67 107.316   2
  -2   3  -2 6339.15 99.1305   2
  -2   3  -4 5424.75 84.6288   2
   2  -3   5 3078.01 67.1149   2
   2  -3   6 695.824 33.4334   2
   2  -3   7 2788.81 39.5327   2
   2  -3   8 403.928 29.5265   2
   2  -3   9 1288.69 34.5353   2
   2  -3  10 498.440 53.5301   2
   2  -3  11 51.9821 59.7322   2
   2  -3  12 97.5601 43.0186   2
  -2   3 -13 177.173 60.5438   2
  -2   3 -14 22.0362 40.4987   2
  -2   3 -15 252.761 32.9356   2
  -2   3 -16 328.561 26.7093   2
  -2   2  17 3.62699 26.7251   2
  -2   2  16 158.965 33.2661   2
  -2   2  15 509.480 38.6435   2
  -2   2  14 1251.39 58.4910   2
  -2   2  13 32.7432 32.2823   2
  -2   2  12 338.998 32.7175   2
  -2   2  11 574.288 35.6257   2
  -2   2  10 3059.20 43.8285   2
  -2   2   9 2434.20 37.8607   2
   2  -2  -8 1435.21 36.9679   2
  -2   2   7 438.462 38.2742   2
  -2   2   6 1093.12 38.9808   2
   2  -2  -5 4775.88 47.9353   2
   2  -2  -4 10720.3 77.0298   2
  -2   2   4 13379.5 147.212  -3
  -2   2   4 13379.5 147.212   2
   2  -2  -3 11742.1 68.7918  -3
   2  -2  -3 11742.1 68.7918   2
  -2   2   2 3332.68 46.9329  -3
  -2   2   2 3332.68 46.9329   2
  -2   2   1 197.771 54.0249   2
  -2   2  -1 23557.9 128.576   2
  -2   2  -2 12921.2 79.4147   2
   2  -2   3 1534.98 67.4472   2
   2  -2   4 6783.92 72.0987   2
   2  -2   5 289.395 31.7134   2
   2  -2   6 23.1177 25.5527   2
   2  -2   7 1465.78 34.1869   2
   2  -2   8 3641.66 40.3099   2
   2  -2   9 502.460 34.6806   2
   2  -2  10 506.828 36.8657   2
   2  -2  11 98.4574 58.3535   2
   2  -2  12 49.3821 41.7898   2
  -2   2 -13 481.339 80.3705   2
  -2   2 -14 613.649 43.0403   2
  -2   2 -15 4.32003 40.8405   2
  -2   2 -16 183.661 27.1882   2
  -2   1  17 416.347 31.3030   2
  -2   1  16 46.6229 28.1428   2
  -2   1  15 623.754 36.8478   2
  -2   1  14 860.457 64.5982   2
   2  -1 -13 40.7990 33.9121   2
  -2   1  12 327.458 39.3547   2
  -2   1  11 3969.74 41.2258   2
   2  -1 -10 6148.37 51.2969   2
  -2   1   9 3855.99 43.4243   2
  -2   1   8 30.6424 32.9892   2
  -2   1   7 1332.79 43.7471   2
  -2   1   6 2294.77 45.4079   2
  -2   1   5 10951.8 77.2601   2
  -2   1   4 1626.06 47.9610   2
  -2   1   4 3976.49 118.558  -3
  -2   1   4 3976.49 118.558   2
  -2   1   3 295.282 30.6939   2
  -2   1   2 88.5121 72.0207   2
  -2   1   1 35767.2 144.367   2
  -2   1   0 1974.24 35.4892   2
  -2   1  -1 13292.2 84.2961   2
   2  -1   2 8728.11 87.5016   2
   2  -1   3 653.325 61.2272   2
   2  -1   4 33.7865 39.4545   2
   2  -1   5 9342.01 47.3410   2
   2  -1   6 5649.04 43.0619   2
   2  -1   7 2362.70 38.1435   2
   2  -1   8 543.188 28.9390   2
   2  -1   9 101.006 29.1838   2
   2  -1  10 118.958 32.3123   2
   2  -1  11 599.614 47.0423   2
   2  -1  12 68.6465 34.7936   2
   2  -1  13 6369.34 63.7379   2
  -2   1 -14 86.1634 38.5740   2
  -2   1 -15 366.130 43.6488   2
  -2   1 -16 51.8931 25.2549   2
  -2   0  17 111.415 26.9319   2
   2   0 -16 67.6776 34.0505   2
  -2   0  15 85.2753 43.1591   2
  -2   0  14 4466.24 85.8549   2
  -2   0  13 3198.17 50.9782   2
  -2   0  12 4564.40 55.4154   2
  -2   0  11 95.0307 30.4050   2
  -2   0  10 1141.99 29.8784   2
  -2   0   9 107.538 24.0659   2
  -2   0   8 74.8393 28.6698   2
  -2   0   7 1819.96 36.7613   2
  -2   0   6 1305.59 41.2867   2
  -2   0   5 1684.44 49.5233   2
   2   0  -4 6312.45 37.0459   2
  -2   0   3 63.8302 49.2100   2
  -2   0   2 7349.51 122.229   2
  -2   0   1 472.421 51.2618   2
  -2   0   0 1155.75 36.7086   2
  -2   0  -1 16344.7 81.6261   2
   2   0   2 42238.3 126.359   2
   2   0   3 168.310 43.7249   2
   2   0   4 10673.4 52.3205   2
   2   0   5 16433.6 60.0588   2
   2   0   6 5683.69 44.7181   2
   2   0   7 1128.58 26.6763   2
   2   0   8 34.5176 27.6264   2
   2   0   9 132.678 32.8158   2
  -2   0 -10 868.510 38.4153   2
   2   0  11 174.367 45.3675   2
   2   0  12 64.3649 30.5770   2
   2   0  13 553.349 40.1977   2
   2   0  14 52.3746 30.8158   2
  -2   0 -15 1903.58 50.0732   2
  -2   0 -16 333.521 36.0504   2
  -2  -1  17 59.0994 26.5360   2
   2   1 -16 25.2306 34.9822   2
   2   1 -15 230.239 44.1901   2
  -2  -1  14 766.157 119.074   2
   2   1 -13 5998.91 77.0451   2
  -2  -1  12 19.4671 45.9869   2
  -2  -1  11 831.503 34.3376   2
  -2  -1  10 95.3324 24.7240   2
  -2  -1   9 354.545 26.8560   2
  -2  -1   8 1306.08 30.6391   2
  -2  -1   7 10682.0 58.3784   2
   2   1  -6 7868.83 62.3884   2
  -2  -1   5 3705.00 59.3683   2
  -2  -1   4 2564.39 40.6164   2
  -2  -1   3 9196.85 85.8392   2
  -2  -1   2 11703.7 151.942   2
  -2  -1   1 20855.9 112.331   2
  -2  -1   0 13413.2 93.2121   2
  -2  -1  -1 153961. 228.068   2
   2   1   2 917.666 42.1224   2
   2   1   3 3169.33 69.7146   2
   2   1   4 1115.63 38.8654   2
   2   1   5 939.575 30.6636   2
   2   1   6 440.341 28.2930   2
   2   1   7 890.982 27.2554   2
   2   1   8 55.9796 31.1379   2
   2   1   9 974.967 37.8909   2
   2   1  10 2183.23 44.4284   2
   2   1  11-22.8825 32.2200   2
   2   1  12 352.737 36.7622   2
   2   1  13 127.738 29.7796   2
   2   1  14 1197.12 33.2825   2
  -2  -1 -15 363.233 37.3608   2
  -2  -2  17 116.536 25.6033   2
   2   2 -16 110.190 34.9151   2
   2   2 -15 118.768 43.3860   2
  -2  -2  14 76.5388 106.565   2
  -2  -2  13 2.83492 38.7430   2
  -2  -2  12 107.129 37.7494   2
   2   2 -11 475.820 40.1838   2
  -2  -2  10 610.781 37.6928   2
  -2  -2   9 149.089 29.2907   2
   2   2  -8 126.163 27.4968   2
  -2  -2   7 179.497 31.4574   2
  -2  -2   6 464.262 46.5176   2
  -2  -2   5 2602.06 74.1185   2
  -2  -2   4 2337.84 47.4510   2
  -2  -2   3 3648.79 51.8791   2
  -2  -2   2 7865.26 140.463   2
  -2  -2   1 2117.52 55.0670   2
  -2  -2   0 19536.5 103.321   2
  -2  -2  -1 2464.14 52.8972   2
  -2  -2  -2 914.609 40.2261   2
   2   2   3 1295.84 32.4416   2
   2   2   4 3312.79 46.8361   2
   2   2   5 1760.16 32.5507   2
   2   2   6 1012.07 29.2425   2
   2   2   7 521.194 24.1033   2
   2   2   8 1223.71 32.7120   2
   2   2   9 1075.19 33.3910   2
   2   2  10 745.629 35.9411   2
   2   2  11 77.3154 32.0811   2
   2   2  12 605.132 46.6369   2
  -2  -2 -13-9.12247 33.5330   2
   2   2  14 305.345 28.3066   2
   2   2  15 223.636 31.0277   2
   2   3 -17 67.8659 33.3559   2
   2   3 -16 181.347 26.7372   2
   2   3 -15 391.274 44.1188   2
  -2  -3  14 1123.42 69.0187   2
  -2  -3  13 237.266 37.5230   2
  -2  -3  12 46.5122 37.2300   2
  -2  -3  11 416.065 40.2006   2
   2   3 -10 1874.88 44.7874   2
  -2  -3   9 91.4970 36.6313   2
   2   3  -8 789.018 44.6889   2
  -2  -3   7 110.117 46.6643   2
  -2  -3   6 11736.9 86.3542   2
  -2  -3   5 3896.83 58.6039   2
  -2  -3   4 1144.51 44.9840   2
  -2  -3   3 7922.82 69.5859   2
   2   3  -2 3746.55 82.7153   2
  -2  -3   1 3855.73 54.1241   2
  -2  -3   0 1007.68 41.4743   2
  -2  -3  -1 1862.46 35.9290   2
  -2  -3  -2 791.648 35.7345   2
   2   3   3 13284.3 60.7812   2
   2   3   4 516.264 29.7737   2
   2   3   5 278.472 23.3996   2
   2   3   6 1731.02 25.8152   2
   2   3   7 523.988 26.8355   2
   2   3   8 1432.33 31.1363   2
   2   3   9 788.488 31.1700   2
   2   3  10 74.0479 32.3309   2
   2   3  11 198.880 32.2966   2
   2   3  12 96.0812 31.0122   2
   2   3  13 109.142 32.0071   2
   2   3  14 43.0446 23.7500   2
   2   3  15 41.1784 32.4912   2
  -2  -4  17 509.109 45.8834   2
   2   4 -16 311.437 29.1451   2
   2   4 -15 596.034 32.0420   2
  -2  -4  14 453.855 57.4378   2
   2   4 -13 408.590 35.6215   2
  -2  -4  12 381.388 43.1161   2
  -2  -4  11 61.2658 35.4725   2
  -2  -4  10 654.501 38.9113   2
  -2  -4   9 176.495 33.9393   2
   2   4  -8 2553.81 36.6100   2
   2   4  -7 1914.23 35.1493   2
   2   4  -6 6441.06 54.6200   2
  -2  -4   5 369.705 44.6040   2
  -2  -4   4 61.0983 39.8075   2
   2   4  -3 3135.73 58.2643   2
  -2  -4   2 3565.43 45.0362   2
   2   4  -1 78.9350 29.3755   2
  -2  -4   0 7959.74 76.3176   2
   2   4   1 113.052 29.9468   2
   2   4   2 1404.27 28.7436   2
   2   4   3 675.392 31.1423   2
   2   4   4 2571.55 36.0988   2
[truncated: 390,129 more chars]
