# Supplementary material for: Reactivity of Low Valent Magnesium(I) Complexes with Epoxides and Episulfides
Source: Angew Chem Int Ed Engl. 2025 Nov 2;64(52):e20259. doi: 10.1002/anie.202520259 (PMC12723457; doi:10.1002/anie.202520259)
Supplement: Supplementary file 2 — Supporting Information [file ANIE-64-e20259-s002.zip › 4-C6D6_jg25014.cif]

data_4-C6D6
# jg25014
_audit_creation_date               2025-03-27
_audit_creation_method
;
Olex2 1.5-beta
(compiled 2025.03.04 svn.red2d20d0 for OlexSys, GUI svn.r7188)
;
_shelx_SHELXL_version_number       '2019/3'
loop_
  _audit_author_name
  _audit_author_email
  _audit_author_address
 'Nichol, G.S.' g.s.nichol@ed.ac.uk
;
The University of Edinburgh
School of Chemistry
Joseph Black Building David Brewster Road
Edinburgh
EH9 3FJ
;
 'Shaw, P.' ''
;
The University of Edinburgh
School of Chemistry
Joseph Black Building David Brewster Road
Edinburgh
EH9 3FJ
;

_audit_contact_author_address
;
The University of Edinburgh
School of Chemistry
Joseph Black Building David Brewster Road
Edinburgh
EH9 3FJ
;
_audit_contact_author_email        g.s.nichol@ed.ac.uk
_audit_contact_author_name         'Nichol, G.S.'
_audit_contact_author_phone        '+44 131 650 4806'
_publ_contact_author_id_orcid      0000-0002-1597-3679
_publ_section_references
;
Dolomanov, O.V., Bourhis, L.J., Gildea, R.J, Howard, J.A.K. & Puschmann, H.
 (2009), J. Appl. Cryst. 42, 339-341.

Sheldrick, G.M. (2008). Acta Cryst. A64, 112-122.

Sheldrick, G.M. (2015). Acta Cryst. C71, 3-8.
;
_chemical_name_common              ?
_chemical_name_systematic          ?
_chemical_formula_moiety           'C61 H88 Mg2 N4 O2, 2(C6 D6)'
_chemical_formula_sum              'C73 H88 D12 Mg2 N4 O2'
_chemical_formula_weight           1126.26
_chemical_absolute_configuration   ad
_chemical_melting_point            ?
loop_
  _atom_type_symbol
  _atom_type_description
  _atom_type_scat_dispersion_real
  _atom_type_scat_dispersion_imag
  _atom_type_scat_source
 'C' 'C' 0.0033 0.0016 'International Tables Vol C Tables 4.2.6.8 and 6.1.1.4'
 'H' 'H' 0.0000 0.0000 'International Tables Vol C Tables 4.2.6.8 and 6.1.1.4'
 'D' 'D' 0.0000 0.0000 'International Tables Vol C Tables 4.2.6.8 and 6.1.1.4'
 'Mg' 'Mg' 0.0486 0.0363 'International Tables Vol C Tables 4.2.6.8 and 6.1.1.4'
 'N' 'N' 0.0061 0.0033 'International Tables Vol C Tables 4.2.6.8 and 6.1.1.4'
 'O' 'O' 0.0106 0.0060 'International Tables Vol C Tables 4.2.6.8 and 6.1.1.4'

_shelx_space_group_comment
;
The symmetry employed for this shelxl refinement is uniquely defined
by the following loop, which should always be used as a source of
symmetry information in preference to the above space-group names.
They are only intended as comments.
;
_space_group_crystal_system        'monoclinic'
_space_group_IT_number             8
_space_group_name_H-M_alt          'C 1 m 1'
_space_group_name_Hall             'C -2y'
loop_
  _space_group_symop_operation_xyz
 'x, y, z'
 'x, -y, z'
 'x+1/2, y+1/2, z'
 'x+1/2, -y+1/2, z'

_cell_length_a                     19.3906(9)
_cell_length_b                     19.8313(9)
_cell_length_c                     9.0555(4)
_cell_angle_alpha                  90
_cell_angle_beta                   110.0518(19)
_cell_angle_gamma                  90
_cell_volume                       3271.1(3)
_cell_formula_units_Z              2
_cell_measurement_reflns_used      9987
_cell_measurement_temperature      100.00
_cell_measurement_theta_max        28.23
_cell_measurement_theta_min        2.24
_shelx_estimated_absorpt_T_max     0.996
_shelx_estimated_absorpt_T_min     0.972
_exptl_absorpt_coefficient_mu      0.084
_exptl_absorpt_correction_T_max    0.7457
_exptl_absorpt_correction_T_min    0.6683
_exptl_absorpt_correction_type     multi-scan
_exptl_absorpt_process_details
;
SADABS-2016/2 (Bruker,2016/2) was used for absorption correction.
wR2(int) was 0.1281 before and 0.0564 after correction.
The Ratio of minimum to maximum transmission is 0.8962.
The \l/2 correction factor is Not present.
;
_exptl_absorpt_special_details     ?
_exptl_crystal_colour              colourless
_exptl_crystal_colour_primary      colourless
_exptl_crystal_density_diffrn      1.143
_exptl_crystal_density_meas        ?
_exptl_crystal_density_method      ?
_exptl_crystal_description         rod
_exptl_crystal_F_000               1212
_exptl_crystal_recrystallization_method 
 'The material was recrystallised from --- by slow evaporation'
_exptl_crystal_size_max            0.337
_exptl_crystal_size_mid            0.051
_exptl_crystal_size_min            0.047
_exptl_transmission_factor_max     ?
_exptl_transmission_factor_min     ?
_diffrn_reflns_av_R_equivalents    0.0430
_diffrn_reflns_av_unetI/netI       0.0295
_diffrn_reflns_Laue_measured_fraction_full  0.998
_diffrn_reflns_Laue_measured_fraction_max  0.998
_diffrn_reflns_limit_h_max         25
_diffrn_reflns_limit_h_min         -25
_diffrn_reflns_limit_k_max         26
_diffrn_reflns_limit_k_min         -26
_diffrn_reflns_limit_l_max         12
_diffrn_reflns_limit_l_min         -12
_diffrn_reflns_number              49961
_diffrn_reflns_point_group_measured_fraction_full  0.998
_diffrn_reflns_point_group_measured_fraction_max  0.997
_diffrn_reflns_theta_full          25.242
_diffrn_reflns_theta_max           28.301
_diffrn_reflns_theta_min           2.236
_diffrn_ambient_temperature        100.00
_diffrn_detector_area_resol_mean   ?
_diffrn_measured_fraction_theta_full  0.998
_diffrn_measured_fraction_theta_max  0.998
_diffrn_measurement_device_type    'Bruker D8 Venture'
_diffrn_measurement_method         '\f and \w scans'
_diffrn_radiation_type             MoK\a
_diffrn_radiation_wavelength       0.71073
_diffrn_source                     ImuS-Mo
_diffrn_source_current             1.4
_diffrn_source_power               0.07
_diffrn_source_voltage             50.0
_diffrn_standards_number           0
_reflns_Friedel_coverage           0.995
_reflns_Friedel_fraction_full      0.997
_reflns_Friedel_fraction_max       0.996
_reflns_number_gt                  6987
_reflns_number_total               8328
_reflns_special_details
;
 Reflections were merged by SHELXL according to the crystal
 class for the calculation of statistics and refinement.
 
 _reflns_Friedel_fraction is defined as the number of unique
 Friedel pairs measured divided by the number that would be
 possible theoretically, ignoring centric projections and
 systematic absences. Completness statistics refer to single and
 composite reflections containing twin component 1 only.
;
_reflns_threshold_expression       'I > 2\s(I)'
_computing_cell_refinement         'SAINT V8.41 (?, 2016)'
_computing_data_collection         APEX5
_computing_data_reduction          'SAINT V8.41 (?, 2016)'
_computing_molecular_graphics      'Olex2 1.5-beta (Dolomanov et al., 2009)'
_computing_publication_material    'Olex2 1.5-beta (Dolomanov et al., 2009)'
_computing_structure_refinement    'SHELXL 2019/3 (Sheldrick, 2015)'
_computing_structure_solution      'SHELXS  (Sheldrick, 2008)'
_refine_diff_density_max           0.646
_refine_diff_density_min           -0.383
_refine_diff_density_rms           0.051
_refine_ls_abs_structure_details
;
 Refined as an inversion twin.
;
_refine_ls_abs_structure_Flack     0.3(5)
_refine_ls_extinction_coef         .
_refine_ls_extinction_method       none
_refine_ls_goodness_of_fit_ref     1.050
_refine_ls_hydrogen_treatment      mixed
_refine_ls_matrix_type             full
_refine_ls_number_parameters       395
_refine_ls_number_reflns           8328
_refine_ls_number_restraints       51
_refine_ls_R_factor_all            0.0554
_refine_ls_R_factor_gt             0.0443
_refine_ls_restrained_S_all        1.055
_refine_ls_shift/su_max            0.000
_refine_ls_shift/su_mean           0.000
_refine_ls_structure_factor_coef   Fsqd
_refine_ls_weighting_details      
 'w=1/[\s^2^(Fo^2^)+(0.0630P)^2^+3.0038P] where P=(Fo^2^+2Fc^2^)/3'
_refine_ls_weighting_scheme        calc
_refine_ls_wR_factor_gt            0.1163
_refine_ls_wR_factor_ref           0.1274
_refine_special_details           
 'C33 modelled as disordered over a mirror plane.'
_olex2_refinement_description
;
1. Twinned data refinement
 Scales: 0.7(5)
 0.3(5)
2. Fixed Uiso
 At 1.2 times of:
  All C(H) groups, All C(H,H) groups, All O(H) groups
 At 1.5 times of:
  All C(H,H,H) groups
3. Restrained distances
 O2-H2
 0.84 with sigma of 0.02
 C35-C34 \\sim C36-C35 \\sim C39-C38 \\sim C38-C37
 with sigma of 0.02
4. Uiso/Uaniso restraints and constraints
C34 \\sim C35 \\sim C36: within 2A with sigma of 0.02 and sigma for terminal
atoms of 0.04 within 2A
C39 \\sim C38 \\sim C37: within 2A with sigma of 0.02 and sigma for terminal
atoms of 0.04 within 2A
5. Rigid body (RIGU) restrains
 C37, C38, C39
 with sigma for 1-2 distances of 0.002 and sigma for 1-3 distances of 0.002
 C27, C34, C35, C36
 with sigma for 1-2 distances of 0.002 and sigma for 1-3 distances of 0.002
6. Others
 Fixed Sof: H32(0.5) H31A(0.5) H31B(0.5) C33(0.5) H33A(0.5) H33B(0.5)
7.a Ternary CH refined with riding coordinates:
 C28(H28), C10(H10), C13(H13), C25(H25)
7.b Secondary CH2 refined with riding coordinates:
 C31(H31A,H31B)
7.c Aromatic/amide H refined with riding coordinates:
 C18(H18), C3(H3), C6(H6), C21(H21), C8(H8), C23(H23), C22(H22), C7(H7),
 C32(H32), C36(D36), C39(D39), C38(D38), C35(D35), C34(D34), C37(D37)
7.d X=CH2 refined with riding coordinates:
 C33(H33A,H33B)
7.e Idealised Me refined as rotating group:
 C1(H1A,H1B,H1C), C16(H16A,H16B,H16C), C26(H26A,H26B,H26C), C14(H14A,H14B,
 H14C), C12(H12A,H12B,H12C), C29(H29A,H29B,H29C), C30(H30A,H30B,H30C), C11(H11A,
 H11B,H11C), C27(H27A,H27B,H27C), C15(H15A,H15B,H15C)
;
_atom_sites_solution_hydrogens     mixed
_atom_sites_solution_primary       direct
_atom_sites_solution_secondary     ?
loop_
  _atom_site_label
  _atom_site_type_symbol
  _atom_site_fract_x
  _atom_site_fract_y
  _atom_site_fract_z
  _atom_site_U_iso_or_equiv
  _atom_site_adp_type
  _atom_site_occupancy
  _atom_site_site_symmetry_order
  _atom_site_calc_flag
  _atom_site_refinement_flags_posn
  _atom_site_refinement_flags_adp
  _atom_site_refinement_flags_occupancy
  _atom_site_disorder_assembly
  _atom_site_disorder_group
 Mg1 Mg 0.07110(10) 0.500000 0.4060(2) 0.0129(4) Uani 1 2 d S T P . .
 Mg2 Mg 0.23136(9) 0.500000 0.44928(19) 0.0121(4) Uani 1 2 d S T P . .
 O1 O 0.1350(2) 0.500000 0.2791(5) 0.0202(11) Uani 1 2 d S T P . .
 O2 O 0.1670(2) 0.500000 0.5756(4) 0.0152(9) Uani 1 2 d DS T P . .
 H2 H 0.177(3) 0.500000 0.680(3) 0.018 Uiso 1 2 d DS U P . .
 N2 N 0.30886(19) 0.4241(2) 0.4690(4) 0.0149(8) Uani 1 1 d . . . . .
 N1 N -0.00612(18) 0.5751(2) 0.3864(4) 0.0122(8) Uani 1 1 d . . . . .
 C5 C 0.0323(2) 0.6946(3) 0.4405(5) 0.0151(9) Uani 1 1 d . . . . .
 C24 C 0.2705(2) 0.3052(3) 0.4148(5) 0.0157(9) Uani 1 1 d . . . . .
 C4 C 0.0007(2) 0.6431(2) 0.3325(5) 0.0141(9) Uani 1 1 d . . . . .
 C18 C 0.3876(3) 0.500000 0.3900(7) 0.0160(13) Uani 1 2 d S T P . .
 H18 H 0.421283 0.500001 0.334608 0.019 Uiso 1 2 calc R U P . .
 C3 C -0.0859(4) 0.500000 0.4659(7) 0.0161(13) Uani 1 2 d S T P . .
 H3 H -0.120492 0.499999 0.519141 0.019 Uiso 1 2 calc R U P . .
 C19 C 0.3018(2) 0.3576(2) 0.5226(5) 0.0137(9) Uani 1 1 d . . . . .
 C28 C 0.2427(2) 0.3172(3) 0.2382(5) 0.0167(9) Uani 1 1 d . . . . .
 H28 H 0.263737 0.360914 0.218327 0.020 Uiso 1 1 calc R U . . .
 C9 C -0.0247(2) 0.6559(3) 0.1691(5) 0.0167(10) Uani 1 1 d . . . . .
 C10 C 0.0600(3) 0.6828(3) 0.6175(5) 0.0179(10) Uani 1 1 d . . . . .
 H10 H 0.039100 0.639169 0.637977 0.022 Uiso 1 1 calc R U . . .
 C6 C 0.0381(3) 0.7592(3) 0.3821(5) 0.0189(10) Uani 1 1 d . . . . .
 H6 H 0.060253 0.794596 0.453316 0.023 Uiso 1 1 calc R U . . .
 C21 C 0.3217(3) 0.2792(2) 0.7385(5) 0.0186(10) Uani 1 1 d . . . . .
 H21 H 0.339866 0.269607 0.847953 0.022 Uiso 1 1 calc R U . . .
 C8 C -0.0188(3) 0.7204(3) 0.1174(5) 0.0196(10) Uani 1 1 d . . . . .
 H8 H -0.036138 0.729487 0.007799 0.023 Uiso 1 1 calc R U . . .
 C20 C 0.3274(2) 0.3452(2) 0.6859(5) 0.0154(9) Uani 1 1 d . . . . .
 C23 C 0.2641(2) 0.2416(3) 0.4725(5) 0.0186(10) Uani 1 1 d . . . . .
 H23 H 0.241565 0.206482 0.400722 0.022 Uiso 1 1 calc R U . . .
 C1 C -0.1132(2) 0.6216(2) 0.4446(5) 0.0199(10) Uani 1 1 d . . . . .
 H1A H -0.084427 0.654198 0.522986 0.030 Uiso 1 1 calc R U . . .
 H1B H -0.152888 0.603658 0.476875 0.030 Uiso 1 1 calc R U . . .
 H1C H -0.134053 0.644018 0.342433 0.030 Uiso 1 1 calc R U . . .
 C16 C 0.4155(2) 0.3784(2) 0.4118(5) 0.0180(10) Uani 1 1 d . . . . .
 H16A H 0.414741 0.342994 0.486638 0.027 Uiso 1 1 calc R U . . .
 H16B H 0.465833 0.394817 0.435891 0.027 Uiso 1 1 calc R U . . .
 H16C H 0.397462 0.360125 0.304789 0.027 Uiso 1 1 calc R U . . .
 C22 C 0.2897(3) 0.2280(3) 0.6323(5) 0.0213(10) Uani 1 1 d . . . . .
 H22 H 0.285484 0.183826 0.669105 0.026 Uiso 1 1 calc R U . . .
 C7 C 0.0118(2) 0.7720(3) 0.2219(5) 0.0196(10) Uani 1 1 d . . . . .
 H7 H 0.014745 0.816148 0.183934 0.024 Uiso 1 1 calc R U . . .
 C17 C 0.3669(2) 0.4359(3) 0.4241(4) 0.0150(9) Uani 1 1 d . . . . .
 C2 C -0.0636(2) 0.5641(3) 0.4314(5) 0.0146(9) Uani 1 1 d . . . . .
 C13 C -0.0606(2) 0.5999(3) 0.0524(5) 0.0194(10) Uani 1 1 d . . . . .
 H13 H -0.038371 0.555946 0.099027 0.023 Uiso 1 1 calc R U . . .
 C25 C 0.3641(3) 0.4000(3) 0.8036(5) 0.0216(11) Uani 1 1 d . . . . .
 H25 H 0.342094 0.444018 0.756705 0.026 Uiso 1 1 calc R U . . .
 C26 C 0.3508(3) 0.3923(3) 0.9597(6) 0.0328(13) Uani 1 1 d . . . . .
 H26A H 0.298643 0.383375 0.939146 0.049 Uiso 1 1 calc R U . . .
 H26B H 0.365188 0.433874 1.020936 0.049 Uiso 1 1 calc R U . . .
 H26C H 0.380108 0.354568 1.018953 0.049 Uiso 1 1 calc R U . . .
 C14 C -0.0504(3) 0.6081(3) -0.1076(5) 0.0281(12) Uani 1 1 d . . . . .
 H14A H -0.069618 0.568152 -0.172282 0.042 Uiso 1 1 calc R U . . .
 H14B H 0.001885 0.613245 -0.091616 0.042 Uiso 1 1 calc R U . . .
 H14C H -0.077114 0.648182 -0.160845 0.042 Uiso 1 1 calc R U . . .
 C12 C 0.0359(3) 0.7384(3) 0.7066(5) 0.0265(12) Uani 1 1 d . . . . .
 H12A H 0.050040 0.726080 0.817854 0.040 Uiso 1 1 calc R U . . .
 H12B H -0.017536 0.743828 0.662202 0.040 Uiso 1 1 calc R U . . .
 H12C H 0.059696 0.780952 0.696826 0.040 Uiso 1 1 calc R U . . .
 C29 C 0.2668(3) 0.2620(3) 0.1479(5) 0.0256(12) Uani 1 1 d . . . . .
 H29A H 0.320415 0.258092 0.188709 0.038 Uiso 1 1 calc R U . . .
 H29B H 0.250458 0.273629 0.035996 0.038 Uiso 1 1 calc R U . . .
 H29C H 0.244900 0.218878 0.161261 0.038 Uiso 1 1 calc R U . . .
 C30 C 0.1591(3) 0.3242(3) 0.1778(6) 0.0282(12) Uani 1 1 d . . . . .
 H30A H 0.137082 0.283009 0.201622 0.042 Uiso 1 1 calc R U . . .
 H30B H 0.141492 0.331469 0.063828 0.042 Uiso 1 1 calc R U . . .
 H30C H 0.145078 0.362757 0.229202 0.042 Uiso 1 1 calc R U . . .
 C11 C 0.1432(3) 0.6765(3) 0.6784(6) 0.0307(14) Uani 1 1 d . . . . .
 H11A H 0.165169 0.720426 0.671569 0.046 Uiso 1 1 calc R U . . .
 H11B H 0.158236 0.643543 0.614628 0.046 Uiso 1 1 calc R U . . .
 H11C H 0.159964 0.661542 0.788134 0.046 Uiso 1 1 calc R U . . .
 C27 C 0.4450(3) 0.4035(3) 0.8298(6) 0.0322(13) Uani 1 1 d . . . . .
 H27A H 0.468304 0.360716 0.874083 0.048 Uiso 1 1 calc R U . . .
 H27B H 0.467245 0.440253 0.903094 0.048 Uiso 1 1 calc R U . . .
 H27C H 0.452228 0.411847 0.729436 0.048 Uiso 1 1 calc R U . . .
 C15 C -0.1444(3) 0.5969(4) 0.0226(6) 0.0383(16) Uani 1 1 d . . . . .
 H15A H -0.165398 0.642196 -0.001814 0.057 Uiso 1 1 calc R U . . .
 H15B H -0.152539 0.579845 0.116794 0.057 Uiso 1 1 calc R U . . .
 H15C H -0.167991 0.566737 -0.066136 0.057 Uiso 1 1 calc R U . . .
 C32 C 0.1820(2) 0.500000 0.0623(5) 0.0339(10) Uani 1 2 d S T P . .
 H32 H 0.224493 0.522583 0.129036 0.041 Uiso 0.5 1 calc R U P A .
 C31 C 0.1156(3) 0.500000 0.1114(5) 0.0414(13) Uani 1 2 d S T P A .
 H31A H 0.085508 0.540365 0.067535 0.050 Uiso 0.5 1 calc R U P . .
 H31B H 0.085508 0.459635 0.067535 0.050 Uiso 0.5 1 calc R U P . .
 C36 C 0.0850(4) 0.0352(4) 0.2340(8) 0.0510(17) Uani 1 1 d D U . . .
 D36 D 0.049630 0.059100 0.264662 0.061 Uiso 1 1 calc R U . . .
 C39 C 0.2181(4) 0.0339(4) 0.6197(8) 0.0520(18) Uani 1 1 d D U . . .
 D39 D 0.254711 0.057184 0.592103 0.062 Uiso 1 1 calc R U . . .
 C38 C 0.1664(4) 0.0704(4) 0.6586(10) 0.069(2) Uani 1 1 d D U . . .
 D38 D 0.166448 0.118268 0.658690 0.083 Uiso 1 1 calc R U . . .
 C35 C 0.1351(4) 0.0692(5) 0.1904(12) 0.079(2) Uani 1 1 d D U . . .
 D35 D 0.135141 0.117136 0.192357 0.095 Uiso 1 1 calc R U . . .
 C34 C 0.1853(5) 0.0364(5) 0.1439(13) 0.109(4) Uani 1 1 d D U . . .
 D34 D 0.219929 0.060840 0.111859 0.131 Uiso 1 1 calc R U . . .
 C37 C 0.1148(5) 0.0342(5) 0.6973(12) 0.097(3) Uani 1 1 d D U . . .
 D37 D 0.078140 0.057541 0.724729 0.116 Uiso 1 1 calc R U . . .
 C33 C 0.1863(5) 0.4731(4) -0.0576(8) 0.0386(15) Uani 0.5 1 d . . P A -1
 H33A H 0.145138 0.449997 -0.127621 0.046 Uiso 0.5 1 calc R U P A -1
 H33B H 0.230742 0.475614 -0.079581 0.046 Uiso 0.5 1 calc R U P A -1

loop_
  _atom_site_aniso_label
  _atom_site_aniso_U_11
  _atom_site_aniso_U_22
  _atom_site_aniso_U_33
  _atom_site_aniso_U_23
  _atom_site_aniso_U_13
  _atom_site_aniso_U_12
 Mg1 0.0137(9) 0.0128(11) 0.0131(9) 0.000 0.0057(8) 0.000
 Mg2 0.0098(9) 0.0125(11) 0.0136(9) 0.000 0.0033(7) 0.000
 O1 0.016(2) 0.029(3) 0.014(2) 0.000 0.0029(18) 0.000
 O2 0.013(2) 0.023(3) 0.0112(19) 0.000 0.0067(17) 0.000
 N2 0.0145(17) 0.013(2) 0.0172(17) -0.0016(16) 0.0056(14) 0.0002(15)
 N1 0.0139(17) 0.012(2) 0.0104(15) 0.0035(14) 0.0040(13) 0.0013(14)
 C5 0.015(2) 0.015(3) 0.0155(19) -0.0011(18) 0.0064(17) 0.0016(18)
 C24 0.014(2) 0.016(3) 0.0174(19) 0.0011(19) 0.0059(17) 0.0022(18)
 C4 0.013(2) 0.014(2) 0.0163(19) 0.0029(18) 0.0056(16) 0.0029(18)
 C18 0.013(3) 0.021(4) 0.016(3) 0.000 0.007(2) 0.000
 C3 0.019(3) 0.014(3) 0.020(3) 0.000 0.012(2) 0.000
 C19 0.0129(19) 0.012(2) 0.0164(19) 0.0004(18) 0.0058(16) 0.0017(18)
 C28 0.020(2) 0.017(3) 0.0133(19) -0.0007(17) 0.0050(17) -0.0002(19)
 C9 0.013(2) 0.021(3) 0.016(2) -0.0014(18) 0.0036(17) 0.0011(19)
 C10 0.018(2) 0.018(3) 0.0168(19) -0.0014(18) 0.0050(17) -0.002(2)
 C6 0.022(2) 0.015(3) 0.021(2) 0.000(2) 0.0085(19) 0.001(2)
 C21 0.021(2) 0.017(3) 0.018(2) 0.0074(19) 0.0069(18) 0.0056(19)
 C8 0.019(2) 0.022(3) 0.017(2) 0.0037(19) 0.0067(18) 0.003(2)
 C20 0.019(2) 0.011(2) 0.017(2) 0.0031(17) 0.0068(17) 0.0032(18)
 C23 0.018(2) 0.015(3) 0.023(2) -0.002(2) 0.0075(18) 0.0006(19)
 C1 0.019(2) 0.018(3) 0.025(2) 0.001(2) 0.0109(19) 0.004(2)
 C16 0.015(2) 0.016(2) 0.025(2) 0.001(2) 0.0095(18) 0.003(2)
 C22 0.025(2) 0.015(3) 0.025(2) 0.004(2) 0.011(2) 0.001(2)
 C7 0.021(2) 0.016(3) 0.023(2) 0.0049(19) 0.0088(19) 0.005(2)
 C17 0.0135(19) 0.019(2) 0.0124(17) 0.0003(18) 0.0040(16) 0.0024(19)
 C2 0.015(2) 0.014(2) 0.0142(18) -0.0014(18) 0.0049(16) 0.0007(18)
 C13 0.021(2) 0.023(3) 0.0128(19) 0.0016(19) 0.0039(17) 0.000(2)
 C25 0.031(3) 0.015(2) 0.015(2) -0.0004(19) 0.0029(19) 0.001(2)
 C26 0.047(3) 0.026(3) 0.026(2) -0.002(2) 0.013(2) -0.007(3)
 C14 0.037(3) 0.036(3) 0.0121(19) -0.003(2) 0.009(2) 0.002(2)
 C12 0.037(3) 0.023(3) 0.020(2) -0.002(2) 0.010(2) 0.000(2)
 C29 0.040(3) 0.021(3) 0.020(2) -0.002(2) 0.015(2) 0.006(2)
 C30 0.022(3) 0.037(3) 0.024(2) 0.000(2) 0.006(2) 0.001(2)
 C11 0.019(3) 0.047(4) 0.020(2) 0.003(2) -0.0016(19) -0.002(2)
 C27 0.025(3) 0.045(4) 0.023(2) -0.007(2) 0.004(2) -0.007(3)
 C15 0.030(3) 0.053(5) 0.028(3) -0.012(3) 0.005(2) -0.018(3)
 C32 0.023(2) 0.056(3) 0.022(2) 0.000 0.0059(17) 0.000
 C31 0.020(2) 0.085(4) 0.018(2) 0.000 0.0049(17) 0.000
 C36 0.049(4) 0.054(4) 0.046(3) 0.008(3) 0.011(3) 0.007(3)
 C39 0.046(4) 0.056(4) 0.056(4) 0.013(3) 0.019(3) 0.008(3)
 C38 0.050(4) 0.079(6) 0.073(4) 0.006(4) 0.016(3) 0.024(4)
 C35 0.051(4) 0.071(5) 0.108(6) 0.029(5) 0.019(4) -0.002(4)
 C34 0.049(4) 0.157(10) 0.132(7) 0.035(6) 0.045(5) -0.010(5)
 C37 0.057(5) 0.131(8) 0.113(6) -0.002(5) 0.041(5) 0.028(4)
 C33 0.058(4) 0.032(3) 0.032(3) 0.003(3) 0.024(3) 0.005(3)

_geom_special_details
;
 All esds (except the esd in the dihedral angle between two l.s. planes)
 are estimated using the full covariance matrix.  The cell esds are taken
 into account individually in the estimation of esds in distances, angles
 and torsion angles; correlations between esds in cell parameters are only
 used when they are defined by crystal symmetry.  An approximate (isotropic)
 treatment of cell esds is used for estimating esds involving l.s. planes.
;
loop_
  _geom_bond_atom_site_label_1
  _geom_bond_atom_site_label_2
  _geom_bond_distance
  _geom_bond_site_symmetry_2
  _geom_bond_publ_flag
 Mg1 Mg2 2.9958(12) . ?
 Mg1 O1 1.958(4) . ?
 Mg1 O2 1.964(4) . ?
 Mg1 N1 2.076(4) 2_565 ?
 Mg1 N1 2.076(4) . ?
 Mg2 O1 1.972(5) . ?
 Mg2 O2 1.961(4) . ?
 Mg2 N2 2.090(4) 2_565 ?
 Mg2 N2 2.090(4) . ?
 O1 C31 1.434(6) . ?
 O2 H2 0.90(3) . ?
 N2 C19 1.429(6) . ?
 N2 C17 1.341(6) . ?
 N1 C4 1.456(6) . ?
 N1 C2 1.329(6) . ?
 C5 C4 1.401(6) . ?
 C5 C10 1.523(6) . ?
 C5 C6 1.405(7) . ?
 C24 C19 1.412(6) . ?
 C24 C28 1.522(6) . ?
 C24 C23 1.388(7) . ?
 C4 C9 1.413(6) . ?
 C18 H18 0.9500 . ?
 C18 C17 1.399(6) 2_565 ?
 C18 C17 1.399(6) . ?
 C3 H3 0.9500 . ?
 C3 C2 1.412(5) 2_565 ?
 C3 C2 1.412(5) . ?
 C19 C20 1.410(6) . ?
 C28 H28 1.0000 . ?
 C28 C29 1.533(7) . ?
 C28 C30 1.529(7) . ?
 C9 C8 1.380(7) . ?
 C9 C13 1.526(6) . ?
 C10 H10 1.0000 . ?
 C10 C12 1.531(7) . ?
 C10 C11 1.521(6) . ?
 C6 H6 0.9500 . ?
 C6 C7 1.387(6) . ?
 C21 H21 0.9500 . ?
 C21 C20 1.411(6) . ?
 C21 C22 1.390(7) . ?
 C8 H8 0.9500 . ?
 C8 C7 1.381(7) . ?
 C20 C25 1.517(6) . ?
 C23 H23 0.9500 . ?
 C23 C22 1.386(7) . ?
 C1 H1A 0.9800 . ?
 C1 H1B 0.9800 . ?
 C1 H1C 0.9800 . ?
 C1 C2 1.523(6) . ?
 C16 H16A 0.9800 . ?
 C16 H16B 0.9800 . ?
 C16 H16C 0.9800 . ?
 C16 C17 1.507(6) . ?
 C22 H22 0.9500 . ?
 C7 H7 0.9500 . ?
 C13 H13 1.0000 . ?
 C13 C14 1.536(6) . ?
 C13 C15 1.553(7) . ?
 C25 H25 1.0000 . ?
 C25 C26 1.529(6) . ?
 C25 C27 1.506(7) . ?
 C26 H26A 0.9800 . ?
 C26 H26B 0.9800 . ?
 C26 H26C 0.9800 . ?
 C14 H14A 0.9800 . ?
 C14 H14B 0.9800 . ?
 C14 H14C 0.9800 . ?
 C12 H12A 0.9800 . ?
 C12 H12B 0.9800 . ?
 C12 H12C 0.9800 . ?
 C29 H29A 0.9800 . ?
 C29 H29B 0.9800 . ?
 C29 H29C 0.9800 . ?
 C30 H30A 0.9800 . ?
 C30 H30B 0.9800 . ?
 C30 H30C 0.9800 . ?
 C11 H11A 0.9800 . ?
 C11 H11B 0.9800 . ?
 C11 H11C 0.9800 . ?
 C27 H27A 0.9800 . ?
 C27 H27B 0.9800 . ?
 C27 H27C 0.9800 . ?
 C15 H15A 0.9800 . ?
 C15 H15B 0.9800 . ?
 C15 H15C 0.9800 . ?
 C32 H32 0.9500 . ?
 C32 H32 0.9500 2_565 ?
 C32 C31 1.500(6) . ?
 C32 C33 1.238(8) . ?
 C31 H31A 0.9900 . ?
 C31 H31B 0.9900 . ?
 C36 C36 1.395(14) 2 ?
 C36 D36 0.9500 . ?
 C36 C35 1.350(9) . ?
 C39 C39 1.343(14) 2 ?
 C39 D39 0.9500 . ?
 C39 C38 1.377(8) . ?
 C38 D38 0.9500 . ?
 C38 C37 1.371(10) . ?
 C35 D35 0.9500 . ?
 C35 C34 1.352(10) . ?
 C34 C34 1.45(2) 2 ?
 C34 D34 0.9500 . ?
 C37 C37 1.355(19) 2 ?
 C37 D37 0.9500 . ?
 C33 H33A 0.9500 . ?
 C33 H33B 0.9500 . ?

loop_
  _geom_angle_atom_site_label_1
  _geom_angle_atom_site_label_2
  _geom_angle_atom_site_label_3
  _geom_angle
  _geom_angle_site_symmetry_1
  _geom_angle_site_symmetry_3
  _geom_angle_publ_flag
 O1 Mg1 Mg2 40.52(13) . . ?
 O1 Mg1 O2 80.73(17) . . ?
 O1 Mg1 N1 122.21(13) . 2_565 ?
 O1 Mg1 N1 122.20(13) . . ?
 O2 Mg1 Mg2 40.21(11) . . ?
 O2 Mg1 N1 121.92(12) . . ?
 O2 Mg1 N1 121.92(12) . 2_565 ?
 N1 Mg1 Mg2 134.16(11) . . ?
 N1 Mg1 Mg2 134.16(11) 2_565 . ?
 N1 Mg1 N1 91.7(2) . 2_565 ?
 O1 Mg2 Mg1 40.17(13) . . ?
 O1 Mg2 N2 121.81(13) . . ?
 O1 Mg2 N2 121.81(13) . 2_565 ?
 O2 Mg2 Mg1 40.29(13) . . ?
 O2 Mg2 O1 80.46(18) . . ?
 O2 Mg2 N2 122.21(13) . . ?
 O2 Mg2 N2 122.21(13) . 2_565 ?
 N2 Mg2 Mg1 133.97(11) . . ?
 N2 Mg2 Mg1 133.97(11) 2_565 . ?
 N2 Mg2 N2 92.1(2) 2_565 . ?
 Mg1 O1 Mg2 99.31(18) . . ?
 C31 O1 Mg1 129.2(3) . . ?
 C31 O1 Mg2 131.5(3) . . ?
 Mg1 O2 H2 130(3) . . ?
 Mg2 O2 Mg1 99.50(17) . . ?
 Mg2 O2 H2 131(3) . . ?
 C19 N2 Mg2 123.0(3) . . ?
 C17 N2 Mg2 120.1(4) . . ?
 C17 N2 C19 116.8(4) . . ?
 C4 N1 Mg1 123.2(3) . . ?
 C2 N1 Mg1 120.8(3) . . ?
 C2 N1 C4 115.9(4) . . ?
 C4 C5 C10 122.3(4) . . ?
 C4 C5 C6 118.3(4) . . ?
 C6 C5 C10 119.4(4) . . ?
 C19 C24 C28 121.7(4) . . ?
 C23 C24 C19 118.8(4) . . ?
 C23 C24 C28 119.5(4) . . ?
 C5 C4 N1 120.6(4) . . ?
 C5 C4 C9 120.8(4) . . ?
 C9 C4 N1 118.5(4) . . ?
 C17 C18 H18 114.7 . . ?
 C17 C18 H18 114.7 2_565 . ?
 C17 C18 C17 130.6(6) 2_565 . ?
 C2 C3 H3 115.9 . . ?
 C2 C3 H3 115.9 2_565 . ?
 C2 C3 C2 128.3(6) 2_565 . ?
 C24 C19 N2 120.9(4) . . ?
 C20 C19 N2 118.5(4) . . ?
 C20 C19 C24 120.7(4) . . ?
 C24 C28 H28 107.8 . . ?
 C24 C28 C29 112.7(4) . . ?
 C24 C28 C30 109.9(4) . . ?
 C29 C28 H28 107.8 . . ?
 C30 C28 H28 107.8 . . ?
 C30 C28 C29 110.7(4) . . ?
 C4 C9 C13 120.5(4) . . ?
 C8 C9 C4 118.8(4) . . ?
 C8 C9 C13 120.7(4) . . ?
 C5 C10 H10 108.0 . . ?
 C5 C10 C12 112.5(4) . . ?
 C12 C10 H10 108.0 . . ?
 C11 C10 C5 110.0(4) . . ?
 C11 C10 H10 108.0 . . ?
 C11 C10 C12 110.2(4) . . ?
 C5 C6 H6 119.6 . . ?
 C7 C6 C5 120.8(5) . . ?
 C7 C6 H6 119.6 . . ?
 C20 C21 H21 119.6 . . ?
 C22 C21 H21 119.6 . . ?
 C22 C21 C20 120.8(4) . . ?
 C9 C8 H8 119.3 . . ?
 C9 C8 C7 121.4(4) . . ?
 C7 C8 H8 119.3 . . ?
 C19 C20 C21 118.3(4) . . ?
 C19 C20 C25 121.6(4) . . ?
 C21 C20 C25 120.0(4) . . ?
 C24 C23 H23 119.2 . . ?
 C22 C23 C24 121.6(5) . . ?
 C22 C23 H23 119.2 . . ?
 H1A C1 H1B 109.5 . . ?
 H1A C1 H1C 109.5 . . ?
 H1B C1 H1C 109.5 . . ?
 C2 C1 H1A 109.5 . . ?
 C2 C1 H1B 109.5 . . ?
 C2 C1 H1C 109.5 . . ?
 H16A C16 H16B 109.5 . . ?
 H16A C16 H16C 109.5 . . ?
 H16B C16 H16C 109.5 . . ?
 C17 C16 H16A 109.5 . . ?
 C17 C16 H16B 109.5 . . ?
 C17 C16 H16C 109.5 . . ?
 C21 C22 H22 120.1 . . ?
 C23 C22 C21 119.7(5) . . ?
 C23 C22 H22 120.1 . . ?
 C6 C7 H7 120.0 . . ?
 C8 C7 C6 119.9(5) . . ?
 C8 C7 H7 120.0 . . ?
 N2 C17 C18 124.0(5) . . ?
 N2 C17 C16 120.1(5) . . ?
 C18 C17 C16 115.9(4) . . ?
 N1 C2 C3 124.7(5) . . ?
 N1 C2 C1 121.3(5) . . ?
 C3 C2 C1 114.0(4) . . ?
 C9 C13 H13 108.3 . . ?
 C9 C13 C14 113.6(4) . . ?
 C9 C13 C15 110.5(4) . . ?
 C14 C13 H13 108.3 . . ?
 C14 C13 C15 107.7(4) . . ?
 C15 C13 H13 108.3 . . ?
 C20 C25 H25 107.3 . . ?
 C20 C25 C26 113.0(4) . . ?
 C26 C25 H25 107.3 . . ?
 C27 C25 C20 110.9(4) . . ?
 C27 C25 H25 107.3 . . ?
 C27 C25 C26 110.8(4) . . ?
 C25 C26 H26A 109.5 . . ?
 C25 C26 H26B 109.5 . . ?
 C25 C26 H26C 109.5 . . ?
 H26A C26 H26B 109.5 . . ?
 H26A C26 H26C 109.5 . . ?
 H26B C26 H26C 109.5 . . ?
 C13 C14 H14A 109.5 . . ?
 C13 C14 H14B 109.5 . . ?
 C13 C14 H14C 109.5 . . ?
 H14A C14 H14B 109.5 . . ?
 H14A C14 H14C 109.5 . . ?
 H14B C14 H14C 109.5 . . ?
 C10 C12 H12A 109.5 . . ?
 C10 C12 H12B 109.5 . . ?
 C10 C12 H12C 109.5 . . ?
 H12A C12 H12B 109.5 . . ?
 H12A C12 H12C 109.5 . . ?
 H12B C12 H12C 109.5 . . ?
 C28 C29 H29A 109.5 . . ?
 C28 C29 H29B 109.5 . . ?
 C28 C29 H29C 109.5 . . ?
 H29A C29 H29B 109.5 . . ?
 H29A C29 H29C 109.5 . . ?
 H29B C29 H29C 109.5 . . ?
 C28 C30 H30A 109.5 . . ?
 C28 C30 H30B 109.5 . . ?
 C28 C30 H30C 109.5 . . ?
 H30A C30 H30B 109.5 . . ?
 H30A C30 H30C 109.5 . . ?
 H30B C30 H30C 109.5 . . ?
 C10 C11 H11A 109.5 . . ?
 C10 C11 H11B 109.5 . . ?
 C10 C11 H11C 109.5 . . ?
 H11A C11 H11B 109.5 . . ?
 H11A C11 H11C 109.5 . . ?
 H11B C11 H11C 109.5 . . ?
 C25 C27 H27A 109.5 . . ?
 C25 C27 H27B 109.5 . . ?
 C25 C27 H27C 109.5 . . ?
 H27A C27 H27B 109.5 . . ?
 H27A C27 H27C 109.5 . . ?
 H27B C27 H27C 109.5 . . ?
 C13 C15 H15A 109.5 . . ?
 C13 C15 H15B 109.5 . . ?
 C13 C15 H15C 109.5 . . ?
 H15A C15 H15B 109.5 . . ?
 H15A C15 H15C 109.5 . . ?
 H15B C15 H15C 109.5 . . ?
 H32 C32 H32 56.3 . 2_565 ?
 C31 C32 H32 117.2 . . ?
 C31 C32 H32 117.2(2) . 2_565 ?
 C33 C32 H32 117.2 . . ?
 C33 C32 H32 92.9(4) . 2_565 ?
 C33 C32 C31 125.6(5) . . ?
 O1 C31 C32 111.9(4) . . ?
 O1 C31 H31A 109.2 . . ?
 O1 C31 H31B 109.2 . . ?
 C32 C31 H31A 109.2 . . ?
 C32 C31 H31B 109.2 . . ?
 H31A C31 H31B 107.9 . . ?
 C36 C36 D36 120.0 2 . ?
 C35 C36 C36 120.0(5) . 2 ?
 C35 C36 D36 120.0 . . ?
 C39 C39 D39 119.1 2 . ?
 C39 C39 C38 121.7(5) 2 . ?
 C38 C39 D39 119.1 . . ?
 C39 C38 D38 121.7 . . ?
 C37 C38 C39 116.7(8) . . ?
 C37 C38 D38 121.7 . . ?
 C36 C35 D35 119.4 . . ?
 C36 C35 C34 121.2(8) . . ?
 C34 C35 D35 119.4 . . ?
 C35 C34 C34 118.8(6) . 2 ?
 C35 C34 D34 120.6 . . ?
 C34 C34 D34 120.6 2 . ?
 C38 C37 D37 119.2 . . ?
 C37 C37 C38 121.6(5) 2 . ?
 C37 C37 D37 119.2 2 . ?
 C32 C33 H33A 120.0 . . ?
 C32 C33 H33B 120.0 . . ?
 H33A C33 H33B 120.0 . . ?

loop_
  _geom_torsion_atom_site_label_1
  _geom_torsion_atom_site_label_2
  _geom_torsion_atom_site_label_3
  _geom_torsion_atom_site_label_4
  _geom_torsion
  _geom_torsion_site_symmetry_1
  _geom_torsion_site_symmetry_2
  _geom_torsion_site_symmetry_3
  _geom_torsion_site_symmetry_4
  _geom_torsion_publ_flag
 Mg1 O1 C31 C32 180.000(0) . . . . ?
 Mg1 N1 C4 C5 -94.3(4) . . . . ?
 Mg1 N1 C4 C9 85.2(4) . . . . ?
 Mg1 N1 C2 C3 -12.9(6) . . . . ?
 Mg1 N1 C2 C1 169.2(3) . . . . ?
 Mg2 O1 C31 C32 0.000(0) . . . . ?
 Mg2 N2 C19 C24 95.2(4) . . . . ?
 Mg2 N2 C19 C20 -85.3(5) . . . . ?
 Mg2 N2 C17 C18 12.1(6) . . . . ?
 Mg2 N2 C17 C16 -169.5(3) . . . . ?
 N2 C19 C20 C21 -178.9(4) . . . . ?
 N2 C19 C20 C25 -2.1(6) . . . . ?
 N1 C4 C9 C8 179.6(4) . . . . ?
 N1 C4 C9 C13 1.9(6) . . . . ?
 C5 C4 C9 C8 -0.9(7) . . . . ?
 C5 C4 C9 C13 -178.6(4) . . . . ?
 C5 C6 C7 C8 -1.7(7) . . . . ?
 C24 C19 C20 C21 0.7(7) . . . . ?
 C24 C19 C20 C25 177.4(4) . . . . ?
 C24 C23 C22 C21 1.1(8) . . . . ?
 C4 N1 C2 C3 170.5(4) . . . . ?
 C4 N1 C2 C1 -7.3(6) . . . . ?
 C4 C5 C10 C12 -134.6(5) . . . . ?
 C4 C5 C10 C11 102.1(5) . . . . ?
 C4 C5 C6 C7 1.3(7) . . . . ?
 C4 C9 C8 C7 0.5(7) . . . . ?
 C4 C9 C13 C14 -151.2(4) . . . . ?
 C4 C9 C13 C15 87.6(5) . . . . ?
 C19 N2 C17 C18 -170.6(4) . . . . ?
 C19 N2 C17 C16 7.8(6) . . . . ?
 C19 C24 C28 C29 134.9(5) . . . . ?
 C19 C24 C28 C30 -101.1(5) . . . . ?
 C19 C24 C23 C22 -2.1(7) . . . . ?
 C19 C20 C25 C26 148.9(5) . . . . ?
 C19 C20 C25 C27 -86.0(6) . . . . ?
 C28 C24 C19 N2 -0.3(6) . . . . ?
 C28 C24 C19 C20 -179.9(4) . . . . ?
 C28 C24 C23 C22 178.9(4) . . . . ?
 C9 C8 C7 C6 0.8(7) . . . . ?
 C10 C5 C4 N1 -0.8(6) . . . . ?
 C10 C5 C4 C9 179.7(4) . . . . ?
 C10 C5 C6 C7 -178.4(4) . . . . ?
 C6 C5 C4 N1 179.5(4) . . . . ?
 C6 C5 C4 C9 0.0(7) . . . . ?
 C6 C5 C10 C12 45.1(6) . . . . ?
 C6 C5 C10 C11 -78.2(5) . . . . ?
 C21 C20 C25 C26 -34.4(6) . . . . ?
 C21 C20 C25 C27 90.7(5) . . . . ?
 C8 C9 C13 C14 31.1(6) . . . . ?
 C8 C9 C13 C15 -90.1(5) . . . . ?
 C20 C21 C22 C23 0.9(8) . . . . ?
 C23 C24 C19 N2 -179.3(4) . . . . ?
 C23 C24 C19 C20 1.2(6) . . . . ?
 C23 C24 C28 C29 -46.1(6) . . . . ?
 C23 C24 C28 C30 77.9(5) . . . . ?
 C22 C21 C20 C19 -1.7(7) . . . . ?
 C22 C21 C20 C25 -178.6(4) . . . . ?
 C17 N2 C19 C24 -82.0(5) . . . . ?
 C17 N2 C19 C20 97.5(5) . . . . ?
 C17 C18 C17 N2 15.4(10) 2_565 . . . ?
 C17 C18 C17 C16 -163.1(5) 2_565 . . . ?
 C2 N1 C4 C5 82.2(5) . . . . ?
 C2 N1 C4 C9 -98.3(5) . . . . ?
 C2 C3 C2 N1 -13.8(10) 2_565 . . . ?
 C2 C3 C2 C1 164.2(5) 2_565 . . . ?
 C13 C9 C8 C7 178.2(4) . . . . ?
 C36 C36 C35 C34 1.0(11) 2 . . . ?
 C36 C35 C34 C34 -1.0(11) . . . 2 ?
 C39 C39 C38 C37 -0.1(10) 2 . . . ?
 C39 C38 C37 C37 0.1(10) . . . 2 ?
 C33 C32 C31 O1 148.0(5) . . . . ?

loop_
  _diffrn_refln_index_h
  _diffrn_refln_index_k
  _diffrn_refln_index_l
  _diffrn_refln_intensity_net
  _diffrn_refln_intensity_u
  _diffrn_refln_scale_group_code
 2 0 0 299.356 9.69779 2
 2 0 0 313.502 9.3844 4
 2 0 0 282.695 9.57595 7
 -2 0 0 288.452 9.88557 6
 -2 0 0 302.954 9.74403 3
 -4 0 0 4.34797 0.73135 4
 -4 0 0 4.77072 0.94756 5
 -4 0 0 2.48128 0.89534 6
 -4 0 0 4.25585 1.04327 2
 4 0 0 4.69628 0.82763 7
 4 0 0 3.07386 0.84341 6
 4 0 0 3.93968 0.98854 3
 4 0 0 4.71937 0.76226 4
 4 0 0 4.25502 0.91358 5
 4 0 0 4.23998 1.01435 2
 -4 0 0 3.57207 0.84113 7
 6 0 0 612.078 19.7111 2
 6 0 0 601.377 19.3816 5
 -6 0 0 623.996 19.6694 2
 -6 0 0 568.572 19.3751 3
 -6 0 0 610.315 18.9968 4
 -6 0 0 595.07 19.5775 6
 6 0 0 605.038 19.0273 4
 6 0 0 581.988 20.1551 6
 6 0 0 629.715 19.0698 7
 6 0 0 618.532 19.5635 3
 -6 0 0 634.216 19.2723 7
 -8 0 0 140.068 5.99803 6
 -8 0 0 137.118 6.09721 2
 8 0 0 131.973 5.17305 4
 8 0 0 141.918 5.75121 5
 -8 0 0 139.945 5.62377 7
 8 0 0 154.238 5.40333 7
 8 0 0 137.126 6.13087 2
 8 0 0 143.396 5.99219 3
 -8 0 0 142.586 5.17604 4
 -10 0 0 418.275 14.5882 6
 10 0 0 428.309 14.6725 3
 10 0 0 414.936 13.6767 7
 10 0 0 417.134 14.3114 5
 -10 0 0 420.865 14.7824 2
 10 0 0 389.645 13.5451 4
 -10 0 0 408.164 14.1134 7
 10 0 0 413.379 14.8403 2
 -12 0 0 32.4907 3.13991 6
 12 0 0 19.9589 2.56974 2
 -12 0 0 28.8952 2.73812 7
 12 0 0 22.2874 1.80499 4
 12 0 0 32.3263 2.32834 7
 -12 0 0 32.2087 3.4114 2
 12 0 0 25.5045 2.94093 3
 12 0 0 25.1695 2.64657 5
 12 0 0 25.8106 1.90008 4
 -14 0 0 56.6423 4.74922 2
 -14 0 0 63.5166 4.10447 7
 14 0 0 56.702 4.53065 2
 -14 0 0 65.8866 4.59545 6
 14 0 0 61.979 3.08555 4
 14 0 0 61.492 3.87838 7
 14 0 0 57.4727 4.12905 5
 -16 0 0 78.8441 4.92225 7
 16 0 0 74.0926 5.57289 2
 16 0 0 87.6913 5.83713 3
 16 0 0 75.6381 4.06553 7
 16 0 0 86.1459 5.30929 5
 -16 0 0 80.8487 5.6293 6
 -16 0 0 91.2466 6.09295 2
 16 0 0 75.9784 3.64749 4
 -18 0 0 9.33324 3.04166 2
 18 0 0 4.1506 1.35395 7
 -18 0 0 1.48939 1.51974 7
 18 0 0 10.95 2.83059 3
 18 0 0 7.73024 2.5009 5
 18 0 0 5.55332 1.11724 4
 -18 0 0 14.6654 3.31113 6
 20 0 0 19.2874 3.93832 3
 -20 0 0 13.7287 2.66917 7
 20 0 0 16.8909 2.17953 7
 -20 0 0 16.0104 3.53893 2
 20 0 0 17.8414 3.48754 5
 -20 0 0 19.0655 3.59057 6
 20 0 0 15.2322 1.52982 4
 22 0 0 48.3712 5.74632 3
 -22 0 0 49.4452 5.50141 6
 -22 0 0 41.4826 4.48157 7
 22 0 0 49.5746 5.53588 5
 22 0 0 36.7788 3.03875 7
 -22 0 0 49.1937 5.9253 2
 24 0 0 30.8179 4.63803 5
 -24 0 0 21.9464 4.35129 2
 -24 0 0 25.458 4.58346 6
 -24 0 0 32.2591 3.92753 7
 -3 -1 0 1761.04 52.1839 6
 -3 1 0 1670.72 52.0885 3
 -5 -1 0 219.079 7.80741 6
 -5 -1 0 231.64 7.90892 6
 5 -1 0 227.356 7.49387 4
 5 -1 0 230.13 7.76955 5
 5 -1 0 211.478 7.9272 6
 -5 -1 0 222.252 7.94205 2
 5 -1 0 222.502 7.82981 3
 -5 -1 0 210.052 7.70398 5
 5 -1 0 230.998 7.46982 7
 -5 -1 0 227.264 7.64296 7
 -5 -1 0 213.908 7.78024 3
 5 -1 0 225.479 7.9798 2
 5 -1 0 224.597 7.41104 4
 -5 -1 0 233.398 7.47118 4
 5 1 0 220.926 7.35243 4
 -5 1 0 214.457 7.72605 5
 5 1 0 229.895 7.92246 3
 -5 1 0 231.388 8.01644 2
 5 1 0 227.756 8.03804 2
 -5 1 0 220.844 7.90311 6
 -5 1 0 209.006 7.68523 3
 5 1 0 237.325 7.55796 7
 5 1 0 232.587 7.7444 5
 -5 1 0 228.189 7.58598 7
 -7 -1 0 17.5737 2.06676 2
 -7 -1 0 17.202 1.75191 7
 7 -1 0 15.5602 1.46685 7
 7 -1 0 14.9177 1.91297 2
 7 -1 0 15.928 1.40997 4
 7 -1 0 16.645 1.57536 4
 -7 -1 0 20.412 2.1197 6
 7 -1 0 17.1563 1.88505 5
 7 -1 0 18.3875 2.03179 3
 7 1 0 16.4564 2.00665 3
 -7 1 0 17.1119 2.01246 6
 -7 1 0 13.7904 1.82274 2
 -7 1 0 18.7135 1.82401 7
 7 1 0 16.0415 1.4899 4
 7 1 0 18.7288 1.81548 5
 7 1 0 13.0652 1.77201 2
 7 1 0 19.4231 1.75226 7
 9 -1 0 28.163 2.75894 2
 9 -1 0 26.2642 2.09695 7
 -9 -1 0 27.0982 1.86582 4
 -9 -1 0 32.2998 2.74501 6
 -9 -1 0 29.5845 2.50133 7
 9 -1 0 27.126 1.88291 4
 9 -1 0 28.5955 2.42036 5
 -9 -1 0 26.6801 2.76972 2
 9 -1 0 27.227 2.59595 3
 9 -1 0 29.201 1.85918 4
 9 1 0 29.014 2.65913 3
 9 1 0 23.6892 1.69286 4
 9 1 0 27.902 2.75052 2
 9 1 0 26.3141 2.12482 7
 -9 1 0 30.7307 3.14228 2
 -9 1 0 22.9436 2.44086 6
 -9 1 0 29.4499 2.3775 7
 9 1 0 28.7853 2.41625 5
 11 -1 0 58.9377 3.70838 5
 -11 -1 0 63.5973 3.98925 6
 11 -1 0 69.7375 4.13618 3
 11 -1 0 57.1924 3.05515 4
 -11 -1 0 63.6543 4.29417 2
 -11 -1 0 63.1592 3.03707 4
 11 -1 0 61.3032 2.98811 4
 11 -1 0 64.3283 3.19386 7
 -11 -1 0 61.7972 3.70156 7
 11 -1 0 64.9185 4.18061 2
 -11 1 0 61.1175 4.06358 6
 -11 1 0 65.1096 4.37062 2
 11 1 0 63.2133 3.26446 7
 11 1 0 64.7446 4.11973 3
 11 1 0 56.7284 2.86629 4
 -11 1 0 65.846 3.66377 7
 11 1 0 68.3536 4.26872 2
 11 1 0 66.832 3.80747 5
 -13 -1 0 211.465 9.13816 6
 -13 -1 0 214.198 8.73252 7
 13 -1 0 207.178 7.8151 7
 -13 -1 0 232.592 9.59441 2
 13 -1 0 210.249 7.65157 4
 13 -1 0 215.151 8.87352 5
 13 -1 0 203.944 9.33717 2
 13 -1 0 214.244 9.24687 3
 -13 1 0 218.461 9.43026 2
 -13 1 0 211.103 8.52517 7
 -13 1 0 218.098 9.22053 6
 13 1 0 213.062 9.51507 2
 13 1 0 211.549 8.75241 5
 13 1 0 204.179 8.62142 7
 13 1 0 216.111 9.28759 3
 -15 -1 0 11.2102 2.10879 7
 15 -1 0 9.93549 1.39362 4
 -15 -1 0 13.3386 2.88696 2
 15 -1 0 8.96309 2.44369 3
 15 -1 0 9.63887 1.62282 7
 15 -1 0 8.92459 2.2649 2
 15 -1 0 9.89341 2.22404 5
 -15 -1 0 12.7217 2.73968 6
 15 1 0 11.277 1.74807 7
 15 1 0 8.61128 2.25439 2
 15 1 0 14.8836 2.58576 5
 15 1 0 16.466 2.96053 3
 -15 1 0 10.3801 2.03469 7
 15 1 0 12.3492 1.57398 4
 -15 1 0 14.604 2.89831 6
 -15 1 0 17.8297 3.15721 2
 17 -1 0 76.9138 3.56584 4
 17 -1 0 75.9967 4.04586 7
 17 -1 0 80.3174 5.82821 3
 -17 -1 0 81.6585 5.19163 7
 -17 -1 0 78.9431 5.9939 2
 17 -1 0 81.0344 5.52976 5
 -17 -1 0 78.8269 5.62697 6
 -17 1 0 85.3153 6.25969 2
 17 1 0 73.3508 4.1588 7
 -17 1 0 80.1297 4.91917 7
 17 1 0 80.2378 5.36188 5
 -17 1 0 80.2897 5.87311 6
 17 1 0 71.9264 3.57526 4
 17 1 0 77.7363 5.82995 3
 19 -1 0 9.74815 2.9006 3
 19 -1 0 10.135 1.69441 7
 -19 -1 0 13.4649 2.57163 7
 -19 -1 0 9.88659 2.98421 2
 -19 -1 0 2.06175 2.58545 6
 19 1 0 8.48785 1.73126 7
 -19 1 0 11.9591 3.22254 6
 -19 1 0 10.1001 2.87085 2
 19 1 0 10.5139 3.03702 3
 -19 1 0 7.85902 2.04538 7
 19 1 0 6.33262 2.52617 5
 19 1 0 8.13121 1.23858 4
 21 -1 0 34.1131 4.92051 5
 -21 -1 0 37.0805 4.95237 6
 21 -1 0 28.2053 2.62854 7
 -21 -1 0 29.3265 3.80289 7
 21 -1 0 33.7749 4.90537 3
 -21 1 0 29.3091 7.35802 2
 21 1 0 30.7704 2.86025 7
 -21 1 0 39.5013 5.14536 6
 21 1 0 24.5436 4.51304 3
 -21 1 0 31.296 3.71517 7
 -23 -1 0 16.9389 4.51831 6
 -23 -1 0 16.2844 3.02745 7
 23 -1 0 22.2481 4.3109 5
 -23 -1 0 11.0205 3.58458 2
 23 -1 0 16.2841 2.05884 7
 23 -1 0 19.3792 4.17931 3
 23 1 0 21.7187 4.40265 3
 -23 1 0 17.6568 3.87809 6
 -23 1 0 12.0024 3.90586 2
 23 1 0 15.5093 2.12969 7
 -23 1 0 11.2277 2.4755 7
 23 1 0 15.6982 3.45949 5
 2 -2 0 234.614 7.43441 7
 2 -2 0 227.346 7.50153 5
 -2 -2 0 238.527 7.57019 6
 2 -2 0 230.553 7.41858 4
 -2 -2 0 238.508 7.40493 4
 2 -2 0 226.286 7.64738 6
 -2 -2 0 230.247 7.6585 3
 -2 -2 0 235.064 7.50484 7
 2 -2 0 235.106 7.57208 3
 -2 -2 0 235.108 7.63102 2
 -2 -2 0 235.394 7.51492 5
 2 -2 0 231.435 7.59292 2
 -2 2 0 222.982 7.47472 5
 -2 2 0 222.789 7.42641 4
 2 2 0 235.783 7.68503 3
 2 2 0 226.032 7.45917 5
 2 2 0 236.72 7.66841 2
 2 2 0 237.916 7.50611 7
 2 2 0 232.108 7.35954 4
 -2 2 0 231.513 7.65349 6
 2 2 0 236.292 7.56351 6
 -2 2 0 239.856 7.62482 2
 -2 2 0 239.881 7.58259 3
 -2 2 0 231.874 7.46493 7
 4 -2 0 6476.35 267.668 1
 -4 -2 0 6602.99 269.803 1
 4 2 0 6559.65 270.418 1
 -6 -2 0 115.847 4.90445 2
 -6 -2 0 105.724 4.62884 6
 -6 -2 0 116.547 4.5928 7
 6 -2 0 120.373 4.35257 7
 6 -2 0 112.49 4.70847 3
 6 -2 0 111.832 4.23241 4
 6 -2 0 114.882 4.67807 5
 6 -2 0 118.271 4.95815 2
 6 -2 0 115.894 4.38702 4
 -6 -2 0 112.471 4.79616 6
 -6 2 0 117.039 4.97478 2
 6 2 0 113.211 4.42117 7
 6 2 0 117.336 4.21817 4
 -6 2 0 115.481 4.43875 7
 6 2 0 117.236 5.0254 2
 6 2 0 112.005 4.86908 3
 6 2 0 110.96 4.55041 5
 -6 2 0 113.522 4.93707 6
 -6 2 0 105.582 4.51142 3
 8 -2 0 992.306 31.4909 4
 -8 -2 0 1046.3 32.0406 7
 8 -2 0 1010.14 32.267 3
 -8 -2 0 1039.97 31.6584 4
 8 -2 0 1016.68 32.5032 2
 8 -2 0 1017.09 31.5406 7
 -8 -2 0 1010.99 32.291 6
 8 -2 0 999.917 32.1211 5
 -8 -2 0 1060.03 32.4799 2
 8 -2 0 973.607 31.7003 4
 8 2 0 1049.18 32.6705 2
 8 2 0 1030.07 32.4287 3
 -8 2 0 1044.16 31.866 7
 -8 2 0 1022.58 32.4499 2
 8 2 0 1022.8 32.0379 5
 8 2 0 1036.33 31.7335 7
 -8 2 0 993.908 32.3575 6
 8 2 0 946.464 31.3577 4
 10 -2 0 70.516 4.30804 2
 10 -2 0 71.4188 3.99449 5
 10 -2 0 73.7744 3.28207 4
 -10 -2 0 76.268 3.41954 4
 -10 -2 0 73.7643 4.00611 7
 10 -2 0 75.4706 4.18113 3
 -10 -2 0 71.5989 4.13927 6
 10 -2 0 75.2603 3.43789 7
 10 -2 0 69.3857 3.43263 4
 -10 -2 0 72.4358 4.40692 2
 10 2 0 75.0013 4.30124 3
 10 2 0 68.9082 3.53564 7
 -10 2 0 76.5086 4.61558 2
 -10 2 0 66.9737 4.29873 6
 10 2 0 66.1221 3.09662 4
 -10 2 0 79.7408 3.8455 7
 10 2 0 71.6152 4.38599 2
 10 2 0 80.8691 4.0284 5
 -12 -2 0 1.71913 1.51183 6
 12 -2 0 3.06717 1.41091 2
 12 -2 0 4.10512 0.9873 4
 12 -2 0 4.43832 1.15143 7
 -12 -2 0 4.37052 1.06631 4
 12 -2 0 6.54331 1.758 5
 -12 -2 0 3.36799 1.49204 7
 12 -2 0 2.91586 1.57241 3
 -12 -2 0 5.56872 1.90091 2
 12 2 0 4.85066 1.51824 7
 -12 2 0 12.8259 2.35647 6
 12 2 0 3.68887 1.68727 3
 12 2 0 4.77866 1.66389 2
 12 2 0 2.10179 0.77318 4
 -12 2 0 3.29521 1.25271 7
 -12 2 0 3.3713 1.68467 2
 14 -2 0 235.746 8.52259 4
 -14 -2 0 245.864 9.85524 7
 14 -2 0 233.421 9.93992 5
 14 -2 0 224.701 10.3689 2
 14 -2 0 235.847 8.69302 7
 -14 -2 0 243.328 10.1164 6
 14 -2 0 244.106 10.3198 3
 -14 -2 0 264.971 10.6956 2
 -14 2 0 231.415 10.4886 2
 -14 2 0 238.933 9.46079 7
 14 2 0 224.101 10.4844 2
 -14 2 0 246.519 10.442 6
 14 2 0 242.018 9.79415 5
 14 2 0 243.501 9.07143 7
 14 2 0 257.885 10.6263 3
 16 -2 0 149.077 5.82792 4
 16 -2 0 135.218 7.90383 2
 -16 -2 0 150.753 8.14573 2
 16 -2 0 155.736 7.97937 3
 -16 -2 0 154.809 7.43868 7
 -16 -2 0 157.79 7.7876 6
 16 -2 0 148.061 6.20099 7
 16 -2 0 152.922 7.63311 5
 -16 2 0 158.552 8.36456 2
 -16 2 0 151.938 7.03925 7
 16 2 0 144.882 6.44715 7
 16 2 0 156.974 7.47261 5
 16 2 0 142.974 5.91903 4
 -16 2 0 155.293 8.05681 6
 16 2 0 144.498 8.14752 2
 16 2 0 160.807 8.13715 3
 18 -2 0 136.332 7.72324 3
 -18 -2 0 125.117 7.38329 6
 -18 -2 0 119.526 7.60934 2
 18 -2 0 131.569 7.34298 5
 18 -2 0 123.175 5.50766 7
 18 -2 0 121.161 4.99477 4
 -18 -2 0 118.061 6.7759 7
 -18 2 0 127.617 7.7721 6
 18 2 0 114.63 5.76166 7
 18 2 0 152.713 8.22695 3
 18 2 0 127.22 7.04865 5
 -18 2 0 131.286 7.9913 2
 -18 2 0 124.322 6.44237 7
 18 2 0 117.059 5.03088 4
 20 -2 0 7.62866 2.56312 5
 -20 -2 0 8.3424 2.96534 6
 -20 -2 0 5.96184 2.0728 7
 20 -2 0 7.21193 2.74559 3
 20 -2 0 10.666 1.68415 7
 20 -2 0 7.21406 1.18569 4
 -20 -2 0 10.6899 3.36935 2
 20 2 0 14.5217 3.50538 3
 -20 2 0 6.29785 2.88372 2
 20 2 0 7.8546 2.56672 5
 20 2 0 7.32685 1.63094 7
 -20 2 0 8.83462 3.1439 6
 -20 2 0 3.70042 1.7701 7
 -22 -2 0 14.4453 3.61285 2
 -22 -2 0 25.2976 4.11828 6
 22 -2 0 11.653 1.77064 7
 22 -2 0 17.8973 3.8209 5
 -22 -2 0 10.2812 2.67671 7
 22 -2 0 20.1394 4.194 3
 22 2 0 21.471 4.26046 3
 22 2 0 17.1629 3.52248 5
 22 2 0 12.5774 2.02555 7
 -22 2 0 13.0758 3.14129 2
 -22 2 0 11.519 2.37766 7
 -24 -2 0 -0.0699 2.50122 6
 -24 -2 0 -0.1164 2.43176 2
 24 -2 0 -0.1461 2.49411 5
 -24 -2 0 0.45489 1.68785 7
 24 -2 0 -1.7011 2.07234 3
 -24 2 0 -1.0432 2.24917 2
 -24 2 0 2.96677 2.90089 6
 24 2 0 -0.0664 2.38074 3
 -24 2 0 1.31458 1.53498 7
 24 2 0 1.28096 2.38158 5
 1 -3 0 1205.69 37.9555 6
 1 -3 0 1219.18 38.0384 3
 -1 -3 0 1260.78 37.9189 6
 -1 -3 0 1244.48 38.1003 3
 -1 -3 0 1266.47 37.8104 5
 1 -3 0 1241.08 37.832 5
 -1 -3 0 1291.82 37.9502 2
 -1 3 0 1186.17 37.7913 5
 1 3 0 1265.26 37.9341 6
 -1 3 0 1242.85 38.0397 3
 1 3 0 1257.39 37.8035 5
 -3 -3 0 277.172 9.12033 6
 3 -3 0 284.811 9.19265 3
 -3 -3 0 283.439 9.09185 7
 3 -3 0 282.573 9.19718 2
 -3 -3 0 265.445 9.24458 3
 3 -3 0 265.809 9.04494 5
 3 -3 0 255.763 9.22145 6
 -3 -3 0 277.149 9.08477 5
 3 -3 0 280.238 8.95287 4
 -3 -3 0 270.079 9.11372 4
 3 -3 0 280.139 8.94263 7
 -3 -3 0 291.679 9.26285 2
 3 3 0 282.019 9.32221 2
 3 3 0 280.553 9.14327 6
 3 3 0 270.573 8.81285 4
 -3 3 0 283.389 9.3169 6
 3 3 0 278.288 9.04324 7
 3 3 0 277.149 9.31012 3
 -3 3 0 251.138 8.96806 5
 3 3 0 280.068 9.03195 5
 -3 3 0 288.071 9.24136 2
 -3 3 0 273.196 8.9961 7
 -3 3 0 271.794 9.12938 3
 5 -3 0 19.6643 1.78319 5
 -5 -3 0 15.3868 1.45056 4
 5 -3 0 16.9255 1.429 4
 -5 -3 0 15.944 1.63406 6
 -5 -3 0 14.9507 1.62055 2
 -5 -3 0 14.4937 1.4247 7
 5 -3 0 16.2409 1.66569 3
 5 -3 0 13.2818 1.52819 2
 -5 -3 0 14.1359 1.51511 5
 -5 3 0 14.4571 1.51784 3
 5 3 0 13.6619 1.60222 2
 5 3 0 16.5434 1.56392 5
 -5 3 0 11.5159 1.49038 2
 5 3 0 15.7254 1.77139 3
 5 3 0 17.5271 1.60792 7
 -5 3 0 15.8261 1.38713 4
 5 3 0 19.5807 1.81632 6
 7 -3 0 346.816 12.4402 5
 -7 -3 0 362.675 12.5945 6
 -7 -3 0 365.73 12.0829 4
 -7 -3 0 372.915 12.7326 2
 7 -3 0 367.592 11.9555 4
 -7 -3 0 377.073 12.4371 7
 7 -3 0 371.565 12.7539 2
 7 -3 0 360.024 12.5063 3
 7 -3 0 366.097 11.9905 7
 -7 3 0 387.272 12.8891 6
 7 3 0 364.544 12.748 3
 -7 3 0 370.205 12.8073 2
 7 3 0 351.141 11.7967 4
 -7 3 0 377.893 12.1648 7
 7 3 0 365.425 12.1885 7
 7 3 0 369.525 12.8809 2
 7 3 0 365.601 12.3405 5
 9 -3 0 26.0323 2.19037 4
 9 -3 0 27.4277 1.88494 4
 9 -3 0 31.4363 2.14285 7
 -9 -3 0 31.0625 2.97217 2
 9 -3 0 22.0868 2.41398 2
 -9 -3 0 35.8906 2.79066 7
 -9 -3 0 24.2942 2.53566 6
 -9 -3 0 28.533 2.04634 4
 9 -3 0 28.466 2.78541 3
 9 -3 0 28.3495 2.53845 5
 -9 3 0 32.1874 3.13148 6
 9 3 0 26.843 2.73776 2
 9 3 0 28.5563 2.75435 3
 9 3 0 29.231 2.22564 7
 -9 3 0 24.5139 3.05826 2
 9 3 0 25.4695 2.34493 5
 9 3 0 26.3251 1.69324 4
 -9 3 0 29.0096 2.20382 7
 -11 -3 0 137.142 6.39788 6
 11 -3 0 139.901 5.48878 7
 -11 -3 0 146.218 6.70577 2
 11 -3 0 141.848 6.47934 3
 -11 -3 0 146.755 5.67866 4
 11 -3 0 146.158 5.44214 4
 -11 -3 0 139.513 6.25411 7
 11 -3 0 141.684 6.69299 2
 -11 3 0 145.343 6.86442 2
 -11 3 0 140.372 6.69057 6
 -11 3 0 142.859 5.9112 7
 11 3 0 147.512 6.72587 3
 11 3 0 141.769 6.14792 5
 11 3 0 133.688 6.36079 7
 11 3 0 120.517 5.14135 4
 11 3 0 142.002 6.8048 2
 -13 -3 0 60.2187 3.27031 4
 -13 -3 0 57.8348 4.19797 6
 13 -3 0 60.5474 4.44854 2
 13 -3 0 69.4159 3.20747 4
 13 -3 0 62.072 4.32952 3
 -13 -3 0 62.9473 4.21427 7
 13 -3 0 74.9848 4.45245 5
 -13 -3 0 61.0974 4.56412 2
 13 -3 0 62.0315 3.24331 7
 13 3 0 60.6206 4.52806 3
 -13 3 0 64.3222 3.76567 7
 13 3 0 64.8428 4.10216 5
 13 3 0 56.3408 3.49304 7
 -13 3 0 62.8805 4.76837 2
 -13 3 0 50.9102 4.38517 6
 13 3 0 64.0065 4.61773 2
 -15 -3 0 1.93651 1.52031 7
 -15 -3 0 -0.8932 1.44012 6
 15 -3 0 0.62659 1.73935 3
 15 -3 0 1.23737 0.96222 7
 15 -3 0 2.10476 1.73699 5
 15 -3 0 0.81073 1.36534 2
 -15 -3 0 1.13058 0.86629 4
 15 -3 0 0.30242 0.78377 4
 -15 -3 0 3.11601 1.99395 2
 15 3 0 2.40961 1.50752 5
 -15 3 0 2.86835 2.07897 6
 -15 3 0 1.82384 2.05497 2
 15 3 0 0.52825 1.21985 2
 -15 3 0 1.20453 1.20741 7
 15 3 0 2.33471 1.17383 7
 15 3 0 0.64533 1.67117 3
 -17 -3 0 42.6716 4.59991 2
 17 -3 0 52.148 3.08106 7
 17 -3 0 48.8777 4.60694 3
 17 -3 0 52.7447 4.68494 5
 17 -3 0 47.4472 2.75752 4
 -17 -3 0 48.9771 4.51688 6
 -17 -3 0 41.4447 4.05705 7
 17 3 0 54.6756 4.30757 5
 17 3 0 48.5253 3.39347 7
 -17 3 0 50.9825 5.47824 2
 -17 3 0 48.5085 3.69 7
 -17 3 0 49.4742 5.06506 6
 17 3 0 52.4926 4.98359 3
 19 -3 0 113.463 4.82989 4
 -19 -3 0 116.229 7.72996 2
 -19 -3 0 124.901 7.37846 6
 19 -3 0 105.189 5.14905 7
 -19 -3 0 126.085 7.08005 7
 19 -3 0 128.123 7.54141 5
 19 -3 0 126.737 7.63488 3
 19 3 0 112.039 4.84108 4
 -19 3 0 119.57 6.20573 7
 -19 3 0 134.406 8.04466 6
 19 3 0 111.089 5.7834 7
 19 3 0 128.998 7.14721 5
 19 3 0 131.111 7.98366 3
 21 -3 0 -0.1345 0.88139 7
 -21 -3 0 0.58484 1.67839 7
 21 -3 0 1.75726 2.16254 3
 -21 -3 0 -0.7726 2.14795 6
 21 -3 0 -0.7987 0.68851 4
 21 -3 0 1.21033 2.06372 5
 -21 3 0 -0.8937 2.53151 6
 -21 3 0 -0.1553 1.8663 2
 21 3 0 -0.7787 1.98148 5
 21 3 0 1.29417 2.36791 3
 -21 3 0 0.91317 1.3674 7
 21 3 0 -1.3895 0.90101 7
 23 -3 0 16.1787 3.67772 5
 -23 -3 0 8.46727 3.44642 2
 23 -3 0 20.1788 4.12374 3
 -23 -3 0 15.3823 3.80653 6
 23 -3 0 10.6419 1.59807 7
 -23 -3 0 10.5777 2.69025 7
 23 3 0 12.8843 3.40215 5
 -23 3 0 13.4144 4.07445 6
 0 -4 0 240.842 8.62643 6
 0 -4 0 259.735 8.41403 2
 0 -4 0 257.873 8.8849 3
 0 -4 0 263.467 8.37128 7
 0 -4 0 251.727 8.29921 4
 0 -4 0 255.923 8.2928 5
 0 4 0 258.04 8.40317 7
 0 4 0 257.507 8.24513 5
 0 4 0 255.831 8.41581 2
 0 4 0 259.713 8.62933 3
 0 4 0 248.51 8.28571 4
 2 -4 0 4769.42 206.344 1
 -2 4 0 4765.83 204.778 1
 2 4 0 4604.47 205.814 1
 4 -4 0 1157.49 35.8646 7
 4 -4 0 1167.4 35.8733 4
 -4 -4 0 1216.4 36.1152 7
 4 -4 0 1203.19 36.2071 3
 -4 -4 0 1195.13 35.9138 4
 -4 -4 0 1207.95 36.2846 2
 4 -4 0 1170.06 36.1004 5
 -4 -4 0 1144.34 36.1254 6
 4 -4 0 1191.17 36.232 2
 -4 -4 0 1148.83 36.0973 5
 4 4 0 1188.87 36.1667 6
 -4 4 0 1175.4 36.3564 6
 -4 4 0 1135.1 36.1528 3
 4 4 0 1203.92 36.4322 2
 4 4 0 1187.82 36.4297 3
 4 4 0 1201.2 36.0722 7
 4 4 0 1105.31 35.7197 4
 -4 4 0 1054.39 36.0405 5
 -4 4 0 1134.08 35.9702 4
 4 4 0 1159.06 35.9662 5
 -4 4 0 1188.71 36.2833 2
 6 -4 0 489.51 16.1906 5
 6 -4 0 490.25 16.2339 3
 -6 -4 0 511.874 16.1752 7
 -6 -4 0 508.363 16.391 2
 6 -4 0 494.526 16.3724 2
 -6 -4 0 478.479 16.224 6
 6 -4 0 489.954 15.8689 7
 6 -4 0 503.112 15.8386 7
 -6 -4 0 506.999 15.8832 4
 6 -4 0 484.038 15.7431 4
 6 4 0 512.244 16.0295 7
 -6 4 0 454.038 15.8743 4
 6 4 0 504.79 16.6108 2
 -6 4 0 450.223 16.0377 3
 6 4 0 505.994 16.5347 3
 -6 4 0 492.437 16.4178 2
 6 4 0 511.113 16.2707 6
 6 4 0 471.495 15.5822 4
 6 4 0 496.373 16.0205 5
 -6 4 0 520.675 16.5653 6
 -8 -4 0 116.508 5.236 7
 -8 -4 0 120.042 4.82519 4
 8 -4 0 116.717 5.22255 5
 8 -4 0 121.467 4.71654 7
 -8 -4 0 122.246 5.48763 2
 8 -4 0 112.075 5.21099 3
 8 -4 0 113.738 4.58179 4
 8 4 0 119.897 5.0358 5
 -8 4 0 123.539 5.76846 2
 8 4 0 115.73 5.47758 3
 -8 4 0 116.494 5.63888 6
 8 4 0 121.295 5.665 2
 8 4 0 110.465 4.4054 4
 8 4 0 119.854 4.95332 7
 10 -4 0 6.25363 1.20544 7
 -10 -4 0 5.33862 1.45249 6
 10 -4 0 6.59513 1.13091 4
 -10 -4 0 6.72716 1.7173 7
 10 -4 0 5.37283 1.5096 2
 10 -4 0 6.9159 1.73786 5
 -10 -4 0 6.21113 1.81515 2
 -10 -4 0 6.16349 1.24954 4
 10 -4 0 6.532 1.67189 3
 10 4 0 5.21576 1.46545 5
 -10 4 0 6.43646 1.2437 7
 -10 4 0 5.291 1.74042 2
 10 4 0 4.49602 1.47708 2
 10 4 0 5.5743 1.40285 7
 10 4 0 5.99167 1.72054 3
 -10 4 0 5.44156 1.82736 6
 12 -4 0 4.83276 1.51883 2
 12 -4 0 2.43833 0.93919 4
 12 -4 0 3.41862 1.56806 3
 12 -4 0 2.25671 1.545 5
 -12 -4 0 2.37332 1.44815 2
 -12 -4 0 1.72099 1.46846 6
 -12 -4 0 1.44657 1.34818 7
 -12 -4 0 3.79825 1.13353 4
 12 -4 0 2.63573 1.06502 7
 -12 4 0 2.62253 1.15807 7
 -12 4 0 1.26564 1.61003 6
 12 4 0 0.74485 1.20903 2
 12 4 0 5.3574 1.62223 5
 12 4 0 3.85691 1.26923 7
 -12 4 0 2.22644 1.81168 2
 14 -4 0 68.2898 3.55935 7
 -14 -4 0 78.8676 5.6584 6
 -14 -4 0 71.0693 3.71413 4
 14 -4 0 74.9111 4.93931 3
 14 -4 0 78.0244 4.91821 5
 14 -4 0 61.6147 6.03869 2
 -14 -4 0 74.3946 5.15016 2
 -14 -4 0 72.757 4.81595 7
 14 -4 0 70.88 3.50055 4
 -14 4 0 73.2407 5.29947 6
 -14 4 0 71.2918 5.34735 2
 -14 4 0 73.9101 4.09455 7
 14 4 0 72.5356 5.1739 2
 14 4 0 69.4887 3.98333 7
 14 4 0 74.9187 5.17027 3
 14 4 0 71.2229 4.49277 5
 -16 -4 0 15.3284 1.90406 4
 16 -4 0 12.4499 2.6261 5
 -16 -4 0 14.6837 2.8584 2
 -16 -4 0 15.5012 2.74173 6
 -16 -4 0 19.2238 2.95542 7
 16 -4 0 18.4819 1.92296 7
 16 -4 0 16.8527 1.82004 4
 16 -4 0 8.81677 2.52739 2
 16 -4 0 16.325 2.96745 3
 -16 4 0 15.0506 2.22441 7
 -16 4 0 11.8354 2.83934 2
 16 4 0 17.3642 3.30469 3
 16 4 0 18.7193 2.62644 5
 -16 4 0 15.4349 3.0736 6
 16 4 0 15.5427 3.12001 2
 16 4 0 14.4637 2.05131 7
 -18 -4 0 7.87914 2.19917 7
 -18 -4 0 4.39382 2.52648 2
 18 -4 0 3.54156 2.23801 3
 -18 -4 0 7.6666 2.56479 6
 18 -4 0 5.29789 1.30962 7
 18 -4 0 6.42969 1.27282 4
 18 -4 0 7.44425 2.55486 5
 18 4 0 3.45295 1.43763 7
 -18 4 0 8.59041 2.61769 2
 18 4 0 6.43359 2.54463 3
 -18 4 0 6.92279 1.6866 7
 18 4 0 1.98758 1.74468 5
 -18 4 0 4.02243 2.89923 6
 -20 -4 0 128.693 8.30962 2
 20 -4 0 129.34 5.26711 4
 20 -4 0 129.805 9.29365 5
 20 -4 0 123.64 5.4762 7
 -20 -4 0 139.772 7.93618 6
 -20 -4 0 128.876 7.55049 7
 20 -4 0 127.745 8.06009 3
 -20 4 0 129.039 8.37684 2
 -20 4 0 139.676 8.60547 6
 20 4 0 116.351 5.09509 4
 20 4 0 157.827 8.92405 3
 20 4 0 115.371 6.19913 7
 20 4 0 145.712 7.79245 5
 -22 -4 0 0.32517 2.31328 6
 22 -4 0 -0.4887 2.18769 5
 -22 -4 0 1.59749 1.77799 7
 22 -4 0 -1.924 1.81051 3
 22 -4 0 1.5718 1.0176 7
 -22 -4 0 -2.8965 1.98872 2
 22 -4 0 0.02939 0.73464 4
 -22 4 0 0.34762 2.12851 2
 -22 4 0 3.46366 2.98936 6
 22 4 0 -0.1817 2.32348 3
 22 4 0 -1.2271 1.99312 5
 24 -4 0 2.87324 1.57009 7
 -24 -4 0 -0.1605 1.7439 7
 -24 -4 0 -3.138 2.13624 2
 -24 4 0 1.29126 2.32359 2
 24 4 0 3.0779 3.01275 3
 -1 -5 0 1640.36 49.5639 2
 1 -5 0 1669.81 49.485 5
 1 -5 0 1655.18 49.5166 2
 -1 -5 0 1595.54 49.5403 6
 -1 -5 0 1522.02 49.7925 3
 1 -5 0 1554.35 49.7743 3
 1 -5 0 1578.56 49.6064 6
 -1 -5 0 1650.88 49.4033 5
 1 5 0 1651.85 49.6139 6
 -1 5 0 1684.52 49.6223 2
 -1 5 0 1661.61 49.7786 3
 -1 5 0 1620.53 49.6413 6
 -1 5 0 1499.84 49.3884 4
 1 5 0 1634.67 49.3483 5
 1 5 0 1680.1 49.8606 3
 -3 -5 0 818.545 25.0983 4
 -3 -5 0 834.903 25.2998 7
 3 -5 0 793.709 25.2129 5
 -3 -5 0 841.861 25.4368 2
 3 -5 0 809.154 25.1055 4
 -3 -5 0 782.72 25.2309 6
 3 -5 0 827.559 25.0681 7
 3 -5 0 802.503 25.2607 2
 3 5 0 807.666 25.299 6
 -3 5 0 799.328 25.4834 6
 -3 5 0 737.276 25.054 5
 -3 5 0 790.184 25.3822 3
 3 5 0 755.204 24.946 4
 3 5 0 827.808 25.2898 7
 3 5 0 821.332 25.5487 2
 -3 5 0 812.474 25.4928 3
 -3 5 0 841.066 25.4285 2
 -3 5 0 809.672 25.2303 7
 3 5 0 836.093 25.6405 3
 3 5 0 807.203 25.1572 5
 -3 5 0 786.477 25.2112 4
 5 -5 0 1.83438 1.2181 2
 -5 -5 0 2.20652 0.89637 4
 5 -5 0 1.86633 1.07103 5
 -5 -5 0 2.34831 1.17541 2
 5 -5 0 1.87378 0.86022 7
 -5 -5 0 1.72872 0.89084 6
 5 -5 0 1.64571 0.80526 4
 -5 -5 0 2.43247 1.09989 7
 5 -5 0 3.18816 1.12528 3
 -5 -5 0 2.06911 0.86079 5
 -5 5 0 2.2951 1.34764 6
 5 5 0 1.96289 1.09625 6
 5 5 0 2.10963 1.14596 2
 -5 5 0 1.09223 1.12812 2
 -5 5 0 1.44758 0.88771 3
 5 5 0 2.45941 1.31776 3
 5 5 0 3.22195 1.08305 7
 5 5 0 1.1788 0.88602 5
 5 5 0 1.96951 0.69419 4
 7 -5 0 0.61978 0.81465 7
 -7 -5 0 1.02463 1.21153 2
 7 -5 0 0.71553 0.81707 4
 7 -5 0 1.08252 0.85337 7
 -7 -5 0 1.82962 0.95912 4
 7 -5 0 1.70475 1.24814 2
 -7 -5 0 0.06241 1.06446 7
 7 -5 0 1.66003 1.12775 3
 7 -5 0 2.92277 1.25038 5
 7 5 0 1.00895 0.71867 4
 7 5 0 0.42315 1.18066 3
 7 5 0 0.69065 0.93115 5
 7 5 0 0.15674 1.06674 2
 7 5 0 0.62698 1.0333 7
 -7 5 0 1.75205 1.44924 6
 7 5 0 1.67186 1.07172 6
 -7 5 0 0.9782 1.3745 2
 9 -5 0 240.213 9.56506 2
 -9 -5 0 247.964 8.87686 4
 9 -5 0 247.127 9.41398 5
 9 -5 0 246.24 8.85459 7
 -9 -5 0 251.352 9.60878 2
 9 -5 0 252.046 8.68663 7
 9 -5 0 249.96 8.6655 4
 -9 -5 0 254.108 9.37037 7
 9 -5 0 242.189 9.37807 3
 -9 5 0 247.06 9.767 6
 9 5 0 244.755 8.99137 7
 9 5 0 241.87 9.71116 3
 9 5 0 251.298 9.91029 2
 9 5 0 237.788 9.01723 5
 -9 5 0 243.007 9.73619 2
 -11 -5 0 439.632 15.511 6
 -11 -5 0 453.518 15.7112 2
 -11 -5 0 442.715 14.7556 4
 -11 -5 0 447.527 15.3784 7
 11 -5 0 421.042 15.6687 2
 11 -5 0 425.016 15.4279 3
 11 -5 0 431.904 14.3569 7
 11 -5 0 433.529 14.3727 4
 11 -5 0 439.124 15.4708 5
 -11 5 0 410.92 15.902 6
 11 5 0 426.962 16.0257 2
 11 5 0 433.326 14.8418 7
 -11 5 0 426.919 15.776 2
 11 5 0 423.277 15.0049 5
 11 5 0 438.381 15.8594 3
 -13 -5 0 13.4215 1.8961 4
 -13 -5 0 11.9668 2.30621 2
 13 -5 0 11.3808 2.27138 2
 -13 -5 0 12.0236 2.28551 7
 -13 -5 0 16.2618 2.48872 6
 13 -5 0 16.6998 1.7899 4
 13 -5 0 15.2644 2.54005 3
 13 -5 0 13.4183 2.32551 5
 13 -5 0 18.1656 1.86619 7
 13 5 0 12.4028 1.85181 7
 -13 5 0 15.3167 2.85811 2
 13 5 0 20.7729 2.53164 5
 13 5 0 17.3676 2.99474 2
 13 5 0 18.0763 2.95187 3
 -13 5 0 12.7606 2.63838 6
 -15 -5 0 67.3232 5.12375 2
 15 -5 0 54.5696 4.63302 2
 -15 -5 0 57.8137 4.46314 6
 15 -5 0 60.1018 3.23966 4
 -15 -5 0 59.8296 4.59643 7
 15 -5 0 63.8991 4.7586 5
 15 -5 0 62.1157 3.25411 7
 -15 -5 0 57.2019 3.41876 4
 -15 5 0 61.3744 5.18052 6
 15 5 0 63.2332 4.29989 5
 -15 5 0 53.5391 4.94709 2
 15 5 0 55.9188 3.73575 7
 15 5 0 53.7345 4.75862 2
 15 5 0 59.2183 4.91648 3
 -17 -5 0 79.0517 5.42352 6
 -17 -5 0 66.662 5.16318 7
 17 -5 0 77.0978 5.57936 5
 17 -5 0 79.9124 5.59453 3
 -17 -5 0 64.4764 3.73232 4
 17 -5 0 74.833 3.6854 4
 -17 -5 0 75.5851 5.77551 2
 17 -5 0 68.9687 3.59921 7
 -17 5 0 78.4249 6.18142 6
 17 5 0 79.6316 5.09312 5
 17 5 0 82.8157 6.06082 3
 17 5 0 65.6037 4.29822 7
 -19 -5 0 180.303 9.24958 7
 19 -5 0 183.924 8.89284 7
 19 -5 0 193.382 9.75059 5
 -19 -5 0 183.221 9.23627 6
 19 -5 0 183.401 7.10039 4
 19 -5 0 192.536 9.74185 3
 -19 -5 0 184.467 9.92949 2
 19 5 0 195.486 9.15641 5
 19 5 0 191.419 10.2791 3
 -19 5 0 188.722 10.1973 6
 -19 5 0 184.706 10.0703 2
 19 5 0 163.097 7.93544 7
 21 -5 0 -0.1364 2.04177 3
 21 -5 0 -1.2032 0.74768 7
 -21 -5 0 -0.8115 1.57439 7
 21 -5 0 0.98722 1.55308 7
 21 -5 0 -0.2666 0.84257 4
 -21 -5 0 0.67689 2.13049 6
 -21 -5 0 0.86286 2.89216 2
 21 -5 0 -1.5742 1.95788 5
 -21 5 0 -1.2218 1.78736 2
 21 5 0 -1.8729 1.68763 5
 21 5 0 -3.1676 1.99706 3
 23 -5 0 1.56489 2.30568 3
 -23 -5 0 1.66848 3.0318 2
 23 -5 0 1.53099 1.31128 7
 -23 -5 0 1.8821 1.95297 7
 23 -5 0 3.83999 2.99375 5
 -23 -5 0 3.736 2.64346 6
 23 5 0 0.79966 2.25085 5
 -23 5 0 4.18458 3.15505 6
 -23 5 0 0.69734 2.41912 2
 23 5 0 -0.5363 2.41733 3
 0 -6 0 142.487 5.34495 2
 0 -6 0 133.279 5.56033 3
 0 -6 0 150.414 5.26989 5
 0 -6 0 128.538 5.24334 6
 0 -6 0 147.936 5.33276 7
 0 -6 0 136.695 5.2161 4
 0 6 0 149.708 5.4136 7
 0 6 0 143.746 5.46941 6
 0 6 0 133.61 5.2661 5
 0 6 0 146.56 5.41943 2
 0 6 0 143.321 5.62963 3
 2 -6 0 2410.42 72.3709 5
 -2 -6 0 2514.5 72.5981 2
 2 -6 0 2276.21 72.7388 3
 -2 -6 0 2412.09 72.6356 5
 2 -6 0 2429.2 72.4183 2
 -2 -6 0 2331.31 72.4254 6
 -2 6 0 2117.41 72.1374 5
 2 6 0 2468.75 72.5756 6
 -2 6 0 2358.75 72.6851 3
 -2 6 0 2445.12 72.5691 2
 -4 -6 0 262.787 9.19701 7
 -4 -6 0 249.871 9.0914 6
 4 -6 0 263.47 8.97786 4
 4 -6 0 260.113 9.20188 2
 4 -6 0 262.216 8.87652 7
 -4 -6 0 273.457 9.34934 2
 4 -6 0 259.08 9.14793 5
 -4 -6 0 260.544 8.98515 4
 -4 6 0 269.242 9.38692 2
 -4 6 0 268.454 9.47096 3
 4 6 0 270.557 9.64525 3
 4 6 0 254.947 8.99358 5
 -4 6 0 255.099 9.44539 6
 4 6 0 266.727 9.20139 7
 4 6 0 259.905 8.97181 5
 4 6 0 272.674 9.56555 2
 -4 6 0 260.275 9.12234 7
 4 6 0 261.413 9.22681 6
 -4 6 0 255.153 9.28105 3
 6 -6 0 187.554 7.18354 3
 6 -6 0 183.37 6.74478 4
 -6 -6 0 184.197 6.8646 4
 6 -6 0 170.647 7.01876 5
 -6 -6 0 190.001 7.32202 2
 6 -6 0 185.431 6.70982 7
 6 -6 0 182.053 6.86295 7
 6 -6 0 185.405 7.29032 2
 6 6 0 179.476 6.85127 5
 6 6 0 187.839 7.58124 2
 -6 6 0 189.59 7.4759 2
 6 6 0 184.791 7.54528 3
 6 6 0 200.413 7.13776 7
 6 6 0 184.113 7.14819 6
 -6 6 0 195.591 7.59284 6
 8 -6 0 2.12003 1.2065 5
 8 -6 0 1.85212 0.88355 7
 8 -6 0 3.44638 1.47452 2
 8 -6 0 1.47695 1.1412 3
 -8 -6 0 3.34617 1.30265 2
 -8 -6 0 0.80318 1.18006 7
 8 -6 0 2.29566 0.97532 7
 -8 -6 0 0.49537 0.91418 4
 8 -6 0 0.72937 0.82341 4
 -8 6 0 3.3115 1.75605 6
 8 6 0 0.41357 0.87664 7
 8 6 0 1.95088 1.07262 5
 8 6 0 2.72337 1.23255 6
 8 6 0 -0.363 1.20845 3
 -8 6 0 1.20287 1.26733 2
 -10 -6 0 30.719 2.97448 7
 10 -6 0 30.2137 2.23142 4
 10 -6 0 30.5384 2.30143 7
 -10 -6 0 30.0494 2.37053 4
 10 -6 0 29.9033 2.96029 2
 10 -6 0 32.0854 2.272 7
 -10 -6 0 30.2946 2.99178 2
 10 -6 0 30.5477 2.79939 3
 -10 6 0 32.4772 3.40219 2
 -10 6 0 23.5816 3.5791 6
 10 6 0 24.4002 2.366 7
 10 6 0 32.0891 2.53282 5
 10 6 0 30.0489 3.04804 2
 10 6 0 32.1633 3.14437 3
 12 -6 0 640.7 22.082 5
 12 -6 0 649.98 21.1537 7
 12 -6 0 645.641 20.7878 7
 -12 -6 0 661.12 22.3151 2
 -12 -6 0 658.464 22.0379 7
 -12 -6 0 642.058 21.2972 4
 -12 -6 0 669.138 22.1773 6
 12 -6 0 651.814 22.118 3
 12 -6 0 638.55 22.3991 2
 12 -6 0 642.578 20.8575 4
 12 6 0 653.912 21.7209 5
 12 6 0 607.98 22.6712 2
 12 6 0 635.847 22.5361 3
 -12 6 0 639.004 22.4655 6
 12 6 0 626.059 21.4152 7
 -12 6 0 636.465 22.4932 2
 14 -6 0 8.4564 1.43462 4
 14 -6 0 10.7882 1.82189 7
 -14 -6 0 8.28298 1.65388 4
 14 -6 0 8.06982 2.13344 5
 14 -6 0 10.2133 2.4022 3
 14 -6 0 7.35021 1.98715 2
 -14 -6 0 7.74672 2.13271 2
 -14 -6 0 10.5191 2.30557 7
 14 -6 0 8.55895 1.45417 7
 14 6 0 5.52716 1.92795 2
 14 6 0 11.3419 2.00727 7
 14 6 0 7.93399 1.87852 5
 14 6 0 6.79606 2.26927 3
 -14 6 0 7.11682 2.13593 2
 -14 6 0 13.0094 2.84147 6
 -16 -6 0 22.4779 3.24114 7
 16 -6 0 18.849 2.04486 4
 16 -6 0 18.4094 3.16256 3
 16 -6 0 19.375 2.43368 7
 16 -6 0 19.7996 3.21712 5
 -16 -6 0 18.617 3.11517 6
 -16 -6 0 20.6734 2.37632 4
 16 -6 0 20.0178 1.97948 7
 -16 -6 0 18.4408 3.29707 2
 -16 6 0 26.3309 4.13581 6
 16 6 0 16.1795 3.23338 2
 16 6 0 22.6164 2.59939 7
 -16 6 0 18.6124 3.1966 2
 16 6 0 17.5833 2.67455 5
 16 6 0 16.4043 3.24639 3
 18 -6 0 99.1434 6.67868 5
 -18 -6 0 92.3843 4.67412 4
 -18 -6 0 95.4447 6.23639 6
 18 -6 0 99.7092 4.59989 4
 18 -6 0 106.869 6.75289 3
 18 -6 0 88.1019 4.24333 7
 18 -6 0 94.3495 5.07166 7
 -18 -6 0 106.253 7.00225 2
 -18 -6 0 86.632 6.1626 7
 -18 6 0 101.478 7.05961 2
 -18 6 0 103.606 7.19316 6
 18 6 0 107.675 6.12306 5
 18 6 0 88.5537 5.26165 7
 18 6 0 108.908 7.32482 3
 20 -6 0 30.2221 4.32651 3
 20 -6 0 34.4629 4.51797 5
 -20 -6 0 31.7323 4.28411 6
 -20 -6 0 34.5834 4.4855 7
 20 -6 0 27.6784 2.34154 4
 -20 -6 0 24.2901 3.96478 2
 20 -6 0 32.6653 2.86294 7
 20 -6 0 40.8096 3.49377 7
 -20 6 0 34.4126 4.96721 6
 20 6 0 47.6231 5.95982 3
 20 6 0 31.6136 4.15197 5
 -20 6 0 22.736 4.00896 2
 22 -6 0 98.8154 7.47541 5
 -22 -6 0 97.8198 6.92535 6
 22 -6 0 89.8713 5.16906 7
 22 -6 0 91.503 4.29182 4
 -22 -6 0 86.0363 6.58231 7
 22 -6 0 107.692 7.39905 3
 -22 -6 0 109.969 7.91185 2
 22 6 0 113.662 9.10991 3
 -22 6 0 91.0739 7.75355 2
 -22 6 0 100.69 7.928 6
 22 6 0 94.8858 6.69163 5
 -1 -7 0 760.068 24.0362 4
 1 -7 0 762.495 24.1042 2
 1 -7 0 762.164 24.0257 4
 -1 -7 0 780.233 24.0148 5
 1 -7 0 761.16 24.0463 5
 -1 -7 0 785.185 24.1495 7
 -1 -7 0 765.545 24.1819 2
 1 -7 0 758.081 24.0237 7
 -1 7 0 780.87 24.2694 2
 1 7 0 765.366 24.2268 7
 1 7 0 771.04 24.2021 2
 -1 7 0 764.103 24.2173 7
 -1 7 0 776.199 24.3783 6
 1 7 0 772.431 24.3147 6
 -1 7 0 697.713 23.7998 5
 -1 7 0 771.028 24.5153 3
 1 7 0 780.721 24.5917 3
 1 7 0 740.456 23.8543 5
 3 -7 0 658.298 21.0968 2
 -3 -7 0 669.951 21.305 2
 3 -7 0 676.727 20.9963 4
 -3 -7 0 684.355 21.1971 7
 -3 -7 0 657.961 20.9748 4
 3 -7 0 675.099 20.896 7
 3 -7 0 655.519 21.0514 5
 -3 -7 0 667.469 21.3011 2
 -3 -7 0 630.432 21.0787 6
 3 7 0 647.039 21.2158 6
 -3 7 0 651.604 21.4291 3
 -3 7 0 661.254 21.2882 2
 3 7 0 660.65 21.6093 3
 -3 7 0 668.709 21.4688 6
 -3 7 0 666.008 21.1754 7
 3 7 0 654.982 21.1838 7
 3 7 0 630.065 20.8751 5
 5 -7 0 12.1938 1.47401 4
 -5 -7 0 8.63894 1.52128 2
 5 -7 0 7.76202 1.44871 5
 5 -7 0 8.6006 1.25796 7
 -5 -7 0 10.9067 1.52874 4
 5 -7 0 9.73798 1.71072 2
 -5 -7 0 13.8783 1.7159 7
 5 7 0 11.261 1.55529 7
 5 7 0 10.2123 1.40775 5
 5 7 0 9.27426 1.75478 2
 5 7 0 11.3306 1.79298 3
 -5 7 0 9.8446 1.67447 3
 5 7 0 9.40141 1.55665 6
 -5 7 0 7.68246 1.36326 7
 5 7 0 10.007 1.41684 5
 -5 7 0 11.7371 1.80948 2
 -7 -7 0 79.1201 4.25259 2
 -7 -7 0 82.1308 3.9443 4
 7 -7 0 77.4278 4.12428 3
 7 -7 0 76.3719 5.39894 2
 7 -7 0 78.7038 3.62958 7
 7 -7 0 75.9027 4.06988 5
 -7 -7 0 87.64 4.35752 7
 7 -7 0 80.7731 3.75742 4
 7 -7 0 79.2013 3.84092 7
 7 7 0 82.4664 4.58436 3
 7 7 0 77.8722 3.80911 5
 -7 7 0 83.8554 4.73995 6
 7 7 0 77.8835 4.02759 7
 7 7 0 79.0956 4.10154 6
 -7 7 0 81.5025 4.54417 2
 7 7 0 84.5645 4.59695 2
 -9 -7 0 1.37127 0.99662 4
 -9 -7 0 0.14781 1.13198 7
 9 -7 0 -0.8673 0.70354 7
 9 -7 0 0.09643 0.83289 7
 9 -7 0 -0.2769 1.1614 5
 9 -7 0 1.56611 1.17269 3
 9 -7 0 -0.2819 1.07001 2
 9 -7 0 -0.3297 0.79937 4
 -9 7 0 0.20629 1.29285 2
 9 7 0 1.4774 1.20002 2
 9 7 0 0.47181 0.9631 7
 9 7 0 0.51492 0.94914 5
 9 7 0 -0.5031 1.20846 3
 -9 7 0 -0.403 1.32055 6
 9 7 0 0.13447 0.94392 6
 -11 -7 0 57.0444 3.38044 4
 -11 -7 0 60.3497 4.13363 2
 11 -7 0 57.925 3.15839 4
 11 -7 0 59.0294 3.92593 3
 -11 -7 0 52.7182 3.90462 7
 11 -7 0 50.0874 2.98803 7
 11 -7 0 58.0499 4.02514 5
 11 -7 0 54.131 3.1243 7
 11 -7 0 46.2143 3.81077 2
 11 7 0 54.7121 4.18847 3
 11 7 0 46.8317 3.35402 7
 11 7 0 59.9749 3.51774 5
 -11 7 0 52.5517 4.19724 2
 11 7 0 51.656 4.08862 2
 -11 7 0 48.1626 4.28317 6
 13 -7 0 35.2433 3.53005 3
 13 -7 0 36.0079 2.63996 4
 -13 -7 0 36.5974 3.49427 6
 -13 -7 0 48.9719 4.03498 7
 13 -7 0 29.8136 3.48791 2
 13 -7 0 40.7214 3.82036 5
 13 -7 0 39.5887 2.77423 7
 13 -7 0 38.6238 2.65609 7
 -13 -7 0 36.2694 3.7035 2
 -13 -7 0 41.7574 2.99795 4
 -13 7 0 34.1865 3.82807 6
 -13 7 0 40.2658 4.40611 2
 13 7 0 40.8747 3.88719 2
 13 7 0 36.7811 4.04508 3
 13 7 0 39.1324 3.23529 5
 13 7 0 41.023 3.1735 7
 15 -7 0 42.1704 2.85678 4
 15 -7 0 42.0487 2.98067 7
 -15 -7 0 43.3517 3.15745 4
 -15 -7 0 43.0624 3.86752 6
 15 -7 0 40.4735 2.64184 7
 15 -7 0 30.6498 3.67681 2
 15 -7 0 40.9265 4.30797 3
 15 -7 0 35.5716 3.88542 5
 -15 -7 0 48.0971 4.19887 7
 -15 -7 0 45.8236 4.30013 2
 15 7 0 44.2756 4.76675 3
 15 7 0 39.2259 3.3215 7
 15 7 0 32.8854 4.21046 2
 -15 7 0 45.7016 4.63264 2
 -15 7 0 45.868 5.01308 6
 15 7 0 44.3164 3.6314 5
 -17 -7 0 72.31 4.13733 4
 17 -7 0 67.5967 3.5275 7
 17 -7 0 70.3237 3.83205 4
 17 -7 0 69.4381 4.00344 7
 -17 -7 0 72.0432 5.7553 2
 -17 -7 0 68.6901 5.39578 7
 17 -7 0 77.5376 5.50535 3
 -17 -7 0 72.125 5.28255 6
 17 -7 0 77.7741 5.67783 5
 17 7 0 77.7149 6.15713 3
 17 7 0 69.6748 4.52821 7
 17 7 0 76.0477 4.99443 5
 -17 7 0 73.9103 5.98011 2
 -17 7 0 67.4514 6.00375 6
 19 -7 0 131.871 6.04568 7
 -19 -7 0 133.153 7.59533 6
 -19 -7 0 130.653 7.81802 7
 -19 -7 0 140.509 8.38969 2
 19 -7 0 129.968 6.95726 4
 19 -7 0 128.728 5.33188 7
 19 -7 0 144.146 8.30045 5
 -19 -7 0 131.65 5.94999 4
 19 -7 0 144.894 8.09968 3
 -19 7 0 127.11 8.41103 2
 -19 7 0 132.847 8.58402 6
 19 7 0 132.092 8.62605 3
 19 7 0 137.3 7.40192 5
 21 -7 0 31.7663 4.55105 3
 21 -7 0 22.833 4.14547 5
 21 -7 0 23.0846 2.48525 7
 -21 -7 0 27.5496 4.66627 2
 21 -7 0 25.097 1.93301 7
 -21 -7 0 19.8146 3.58623 6
 -21 -7 0 26.4676 3.97205 7
 -21 7 0 32.0592 4.73735 6
 21 7 0 31.9762 5.89137 3
 21 7 0 28.8688 4.04254 5
 -21 7 0 17.5665 3.86511 2
 23 -7 0 3.1022 1.14079 7
 23 -7 0 4.59423 2.90565 5
 -23 -7 0 3.60022 2.29867 7
 23 -7 0 3.08258 2.40809 3
 -23 -7 0 3.43214 2.58584 6
 23 -7 0 4.00604 1.58562 4
 -23 7 0 10.0538 3.83632 6
 23 7 0 4.34041 2.44439 5
 23 7 0 0.82173 2.82788 3
 -23 7 0 2.97695 2.52158 2
 0 -8 0 377.828 12.4719 5
 0 -8 0 366.704 12.5193 2
 0 -8 0 395.065 12.5884 7
 0 -8 0 374.215 12.478 4
 0 8 0 388.521 12.732 7
 0 8 0 369.867 12.9736 3
 0 8 0 367.019 12.7603 6
 0 8 0 374.269 12.6596 2
 0 8 0 348.377 12.1722 5
 -2 -8 0 159.966 5.98946 5
 -2 -8 0 155.693 6.08667 4
 2 -8 0 154.231 6.0949 2
 2 -8 0 168.963 6.11983 7
 2 -8 0 157.235 6.10464 5
 2 -8 0 164.594 6.11769 4
 -2 -8 0 163.618 6.26547 7
 -2 -8 0 157.492 6.2492 2
 -2 -8 0 160.308 6.34761 2
 2 8 0 149.794 5.82149 5
 2 8 0 165.126 6.70114 3
 2 8 0 157.97 6.30259 7
 -2 8 0 156.357 6.50705 3
 -2 8 0 158.531 6.27431 7
 -2 8 0 164.271 6.38133 2
 -2 8 0 154.679 6.43715 6
 2 8 0 160.293 6.33496 6
 4 -8 0 -0.7389 0.78923 7
 4 -8 0 0.57461 1.03401 5
 4 -8 0 0.9959 0.92462 4
 4 -8 0 -0.2636 1.0219 2
 -4 -8 0 2.24463 1.26917 7
 -4 -8 0 0.42487 0.99772 2
 -4 -8 0 -0.2736 0.94276 4
 4 8 0 -0.0656 1.29056 7
 -4 8 0 0.99674 0.93949 7
 -4 8 0 0.14183 1.04622 3
 4 8 0 0.10061 0.77443 5
 4 8 0 1.41037 1.25119 3
 4 8 0 -0.41 0.66055 5
 4 8 0 0.78328 1.04232 6
 -4 8 0 -0.2858 1.13062 6
 -4 8 0 0.34377 1.09268 2
 6 -8 0 186.7 7.51174 5
 6 -8 0 186.23 7.61564 2
 -6 -8 0 197.255 7.65784 2
 6 -8 0 190.351 7.02385 7
 6 -8 0 191.676 7.19373 4
 -6 -8 0 193.379 7.33657 4
 -6 -8 0 187.776 8.46443 7
 6 8 0 189.093 7.95175 2
 -6 8 0 190.98 7.98132 6
 -6 8 0 195.924 7.48115 7
 -6 8 0 195.41 7.85068 2
 -6 8 0 193.172 7.80994 3
 6 8 0 194.746 8.04471 3
 6 8 0 189.891 7.51243 7
 6 8 0 197.229 7.60969 6
 6 8 0 187.527 7.16567 5
 -8 -8 0 2.67214 1.32698 7
 -8 -8 0 4.24459 1.48428 2
 8 -8 0 2.20538 1.03242 4
 8 -8 0 1.91539 1.26535 2
 -8 -8 0 4.04753 1.29047 4
 8 -8 0 3.2001 0.98058 7
 8 -8 0 3.37803 1.32535 5
 8 -8 0 2.77073 1.06526 7
 8 8 0 3.74398 1.21594 7
 8 8 0 -0.1211 1.24297 3
 -8 8 0 1.79601 1.43923 2
 -8 8 0 3.02386 1.66359 6
 8 8 0 4.59962 1.24155 5
 8 8 0 3.52855 1.3468 6
 8 8 0 2.91753 1.4567 2
 10 -8 0 33.477 2.60994 7
 -10 -8 0 36.5025 3.381 7
 10 -8 0 39.4502 3.27976 5
 10 -8 0 42.1693 3.42951 2
 10 -8 0 40.0442 3.22242 3
 -10 -8 0 36.7519 2.82199 4
 10 -8 0 42.1185 2.75741 4
 10 -8 0 40.1529 2.58749 7
 -10 -8 0 40.9121 3.37578 2
 10 8 0 39.7084 2.96813 7
 10 8 0 42.1164 3.7959 3
 10 8 0 40.7472 2.90521 5
 -10 8 0 44.5429 3.76384 2
 10 8 0 39.7612 3.6113 2
 -10 8 0 26.8563 3.14103 6
 10 8 0 40.3961 3.13485 6
 12 -8 0 0.36118 0.88217 7
 12 -8 0 0.52205 1.3474 3
 -12 -8 0 0.13505 1.35916 7
 12 -8 0 0.59573 1.05068 4
 12 -8 0 1.07014 1.55134 5
 12 -8 0 -0.8805 1.08146 2
 12 -8 0 0.3219 0.87909 7
 -12 -8 0 -0.6178 0.94645 4
 -12 -8 0 1.41461 1.43165 2
 12 8 0 1.4941 1.44222 2
 12 8 0 1.19817 1.14903 5
 -12 8 0 1.07449 1.49305 2
 12 8 0 1.22025 1.73414 3
 -12 8 0 0.10223 1.835 6
 12 8 0 1.32362 1.10614 7
 -14 -8 0 14.7634 2.81301 2
 14 -8 0 10.9222 1.66941 7
 14 -8 0 9.58737 2.18958 2
 14 -8 0 9.09253 1.67939 4
 14 -8 0 16.6294 2.71521 3
 14 -8 0 9.93909 2.32239 5
 -14 -8 0 11.0993 2.08387 4
 -14 -8 0 9.61017 2.57008 6
 -14 -8 0 12.453 2.6416 7
 14 -8 0 11.5162 1.66786 7
 14 8 0 9.29646 1.85263 7
 -14 8 0 9.37729 2.5812 6
 14 8 0 8.75463 2.48488 3
 -14 8 0 18.7996 3.26831 2
 14 8 0 13.9037 2.40888 5
 -16 -8 0 12.3093 2.502 6
 16 -8 0 10.9084 2.55219 3
 16 -8 0 8.31309 1.5673 7
 16 -8 0 8.28147 2.4788 5
 -16 -8 0 13.1784 2.74663 2
 16 -8 0 8.8108 1.45601 7
 -16 -8 0 11.8926 2.07345 4
 -16 -8 0 11.3317 2.62436 7
 16 8 0 8.85128 1.91751 7
 16 8 0 7.76461 2.16033 5
 16 8 0 2.78718 2.43292 2
 16 8 0 9.72851 2.70675 3
 -16 8 0 9.35626 3.06396 6
 -16 8 0 13.6412 3.08779 2
 -18 -8 0 68.5219 5.80498 2
 18 -8 0 73.1215 3.94314 7
 -18 -8 0 72.5998 4.25266 4
 18 -8 0 70.0866 3.48734 7
 18 -8 0 68.9917 5.70005 5
 18 -8 0 70.1954 3.93869 4
 -18 -8 0 70.4239 5.35484 6
 18 -8 0 74.2791 5.5881 3
 -18 -8 0 61.8629 5.52479 7
 18 8 0 78.7256 6.49479 3
 18 8 0 80.6415 5.24234 5
 -18 8 0 77.7696 6.27441 2
 -18 8 0 69.1106 6.32569 6
 20 -8 0 6.86278 2.62896 3
 -20 -8 0 3.196 2.19138 7
 20 -8 0 5.72365 1.32124 7
 20 -8 0 11.2656 3.2769 5
 20 -8 0 5.23064 1.4837 4
 20 -8 0 5.90154 1.13216 7
 -20 -8 0 5.1367 2.35055 6
 -20 -8 0 8.74565 1.70348 4
 -20 -8 0 7.13321 2.89003 2
 -20 8 0 8.61168 3.95705 2
 20 8 0 5.13077 3.00878 3
 -20 8 0 10.8309 3.26425 6
 20 8 0 4.54166 2.22428 5
 22 -8 0 6.47527 3.19038 5
 -22 -8 0 5.3377 3.01564 2
 22 -8 0 1.36836 2.33403 3
 -22 -8 0 1.4986 2.1309 6
 -22 -8 0 2.87683 2.28625 7
 22 -8 0 0.98244 0.7309 7
 22 -8 0 1.80206 1.23693 4
 22 -8 0 1.8086 0.93156 7
 22 8 0 4.65455 3.09752 3
 -22 8 0 4.77454 2.88316 6
 22 8 0 5.2648 2.34262 5
 -22 8 0 0.29978 1.92673 2
 -1 -9 0 103.998 4.50149 2
 1 -9 0 99.3931 4.40547 4
 -1 -9 0 89.7479 4.26049 4
 -1 -9 0 97.2252 4.48232 7
 1 -9 0 95.2931 4.28593 5
 1 -9 0 98.0423 4.35947 2
 -1 -9 0 102.026 4.30387 5
 1 -9 0 98.9215 4.40118 7
 -1 9 0 96.3779 4.53558 2
 -1 9 0 90.3311 4.61646 6
 1 9 0 97.2824 4.55061 7
 1 9 0 101.308 4.67289 6
 1 9 0 102.563 4.9509 3
 1 9 0 89.0129 3.96509 5
 1 9 0 101.082 4.51737 2
 -1 9 0 91.8971 4.73958 3
 -1 9 0 98.0913 4.55023 7
 3 -9 0 265.714 9.40197 5
 3 -9 0 260.648 9.38379 2
 3 -9 0 250.93 9.2232 4
 -3 -9 0 251.056 9.44805 7
 -3 -9 0 270.142 9.19266 5
 -3 -9 0 261.371 9.59209 2
 -3 -9 0 266.215 9.61355 2
 -3 -9 0 253.402 9.27916 4
 3 -9 0 278.332 9.27337 7
 -3 9 0 260.629 9.54362 7
 -3 9 0 252.013 9.75854 3
 3 9 0 263.15 9.5986 6
 3 9 0 259.047 9.94903 3
 3 9 0 259.925 9.59574 7
 3 9 0 252.165 9.06685 5
 -3 9 0 268.171 9.68759 2
 -3 9 0 255.717 9.75436 6
 -5 -9 0 0.26751 0.91533 4
 5 -9 0 1.62374 1.08505 5
 -5 -9 0 0.5394 1.13203 7
 -5 -9 0 0.21719 0.96478 2
 5 -9 0 1.88939 1.20205 2
 5 -9 0 1.40828 0.9754 4
 5 -9 0 1.21996 0.93122 7
 5 9 0 0.43624 0.99624 6
 -5 9 0 2.83649 1.55658 6
 -5 9 0 0.84837 0.89076 7
 -5 9 0 0.92185 1.15808 2
 5 9 0 0.43683 1.04135 7
 5 9 0 1.65211 0.91615 5
 5 9 0 -0.0581 1.32772 3
 -5 9 0 1.61245 1.28698 3
 7 -9 0 91.7773 4.02539 7
 7 -9 0 82.6914 4.48162 5
 7 -9 0 84.9158 4.13534 4
 -7 -9 0 89.1757 4.64858 7
 -7 -9 0 89.7584 4.61884 2
 7 -9 0 82.2723 4.56119 2
 -7 -9 0 86.8382 4.3322 4
 7 9 0 89.6569 5.04498 2
 -7 9 0 90.0784 4.41642 7
 -7 9 0 86.7726 4.75333 3
 -7 9 0 92.3273 5.08885 6
 7 9 0 84.3086 4.99535 3
 7 9 0 84.7533 4.10361 5
 7 9 0 90.2156 4.54627 6
 7 9 0 79.2645 4.3767 7
 -7 9 0 91.1804 4.93391 2
 -9 -9 0 25.2393 2.57067 4
 9 -9 0 21.9451 2.03795 7
 9 -9 0 24.9551 3.38224 5
 9 -9 0 26.7265 2.89228 2
 -9 -9 0 27.2008 2.96986 2
 -9 -9 0 25.8283 2.92674 7
 9 -9 0 21.8417 2.30633 7
 9 -9 0 24.8393 2.3563 4
 9 9 0 17.2195 2.71211 3
 9 9 0 29.0345 3.39037 2
 -9 9 0 26.9525 3.25007 2
 9 9 0 22.5695 2.63339 6
 9 9 0 23.6285 2.4297 5
 9 9 0 26.2677 2.76868 7
 11 -9 0 54.2907 4.16056 2
 11 -9 0 60.8395 4.22904 5
 11 -9 0 54.2484 3.32051 7
 11 -9 0 59.0431 4.0426 3
 11 -9 0 62.5944 3.53438 4
 11 -9 0 59.9775 3.25381 7
 -11 -9 0 53.4004 3.63166 4
 -11 -9 0 59.2228 4.40297 7
 -11 -9 0 54.8043 4.12743 2
 11 9 0 58.2437 3.66404 5
 11 9 0 54.854 3.72692 7
 11 9 0 63.4097 4.76222 3
 -11 9 0 57.1694 4.75608 6
 -11 9 0 54.8796 4.48511 2
 11 9 0 56.8503 3.92333 6
 11 9 0 58.3563 4.53571 2
 13 -9 0 5.0252 1.96966 5
 -13 -9 0 7.35574 1.7778 4
 13 -9 0 6.90099 1.75196 4
 -13 -9 0 6.44702 1.86969 6
 -13 -9 0 9.53172 2.17813 7
 13 -9 0 8.44997 2.12862 3
 -13 -9 0 8.09753 2.18256 2
 13 -9 0 7.45514 1.48986 7
 13 -9 0 6.69716 1.34061 7
 13 9 0 8.78684 2.31845 2
 13 9 0 6.80667 1.67577 5
 13 9 0 6.61066 2.31296 3
 -13 9 0 5.32144 2.10626 2
 -13 9 0 7.41748 2.35741 6
 13 9 0 7.17793 1.69494 7
 -15 -9 0 0.54887 1.51119 6
 15 -9 0 -0.1709 1.02168 4
 -15 -9 0 -0.3264 1.48576 7
 15 -9 0 -0.0759 1.46469 3
 -15 -9 0 1.99836 1.81436 2
 15 -9 0 0.66136 1.95537 5
 15 -9 0 0.95531 1.91353 2
 -15 -9 0 0.3195 1.17762 4
 15 -9 0 -0.8616 0.84291 7
 15 -9 0 0.25635 0.9016 7
 15 9 0 -0.5771 1.2278 5
 -15 9 0 0.00711 2.2506 6
 15 9 0 3.6951 2.40959 3
 -15 9 0 2.10578 1.94435 2
 15 9 0 0.01045 1.32884 2
 15 9 0 0.85632 1.02149 7
 17 -9 0 5.94719 2.35694 3
 17 -9 0 8.2606 1.7202 4
 -17 -9 0 9.28015 2.36409 6
 -17 -9 0 8.40641 1.96482 4
 17 -9 0 8.86886 1.38098 7
 17 -9 0 5.90979 1.342 7
 -17 -9 0 6.77629 2.2755 7
 17 -9 0 9.97444 2.83967 5
 17 9 0 9.2992 2.14689 5
 -17 9 0 4.0534 2.74518 6
 -17 9 0 5.42808 2.4017 2
 17 9 0 11.5634 3.00615 3
 19 -9 0 37.4078 2.90461 4
 19 -9 0 37.6331 4.72173 5
 -19 -9 0 36.6276 4.9207 2
 19 -9 0 37.5061 4.61373 3
 19 -9 0 34.4575 2.41522 7
 -19 -9 0 36.3544 4.532 7
 -19 -9 0 32.3315 2.93101 4
 19 -9 0 27.9024 2.05103 7
 -19 -9 0 38.8275 4.69281 6
 19 9 0 34.4439 5.17473 3
 -19 9 0 26.0758 4.11269 2
 19 9 0 37.2435 4.07674 5
 -19 9 0 33.0299 5.8826 6
 -21 -9 0 56.7207 5.50656 7
 -21 -9 0 53.2309 5.52641 6
 -21 -9 0 57.0106 3.49447 4
 21 -9 0 49.0873 5.72905 5
 21 -9 0 51.504 5.12929 3
 -21 -9 0 58.1065 6.34264 2
 21 -9 0 50.854 3.42511 4
 21 -9 0 50.6367 2.73958 7
 21 9 0 62.4844 6.88269 3
 21 9 0 59.9606 5.0559 5
 -21 9 0 49.7955 6.51018 2
 -21 9 0 52.5317 6.17564 6
 0 -10 0 131.222 5.48346 4
 0 -10 0 128.891 5.45244 2
 0 -10 0 130.183 5.50258 7
 0 -10 0 127.423 5.40203 5
 0 10 0 129.719 5.63626 2
 0 10 0 131.906 5.82089 6
 0 10 0 128.516 5.97344 3
 2 -10 0 0.02231 0.88323 2
 2 -10 0 1.83972 1.10654 5
 -2 -10 0 0.8667 1.02617 2
 2 -10 0 0.10506 0.97309 4
 -2 -10 0 0.69283 1.0199 4
 -2 -10 0 0.4496 1.22977 7
 -2 -10 0 1.24934 0.96879 5
 2 -10 0 1.02198 0.99395 7
 -2 -10 0 0.86598 1.07186 2
 -2 10 0 1.12752 1.13366 2
 -2 10 0 0.8438 1.24635 3
 -2 10 0 -0.4584 1.18297 6
 2 10 0 0.45188 0.74849 5
 -2 10 0 0.89243 1.01146 7
 2 10 0 0.66089 1.25518 3
 2 10 0 1.05878 1.02589 7
 2 10 0 2.94612 1.2901 6
 -4 -10 0 244.96 9.08997 2
 4 -10 0 224.238 8.64335 4
 -4 -10 0 230.768 8.75386 4
 4 -10 0 238.205 8.56746 7
 4 -10 0 233.103 8.80417 2
 4 -10 0 230.18 8.84026 5
 -4 -10 0 237.818 9.08714 2
 -4 -10 0 233.602 9.00564 7
 4 10 0 241.105 8.6644 5
 4 10 0 239.194 9.08982 6
 -4 10 0 230.368 9.11759 2
 4 10 0 236.322 9.49734 3
 -4 10 0 243.449 9.06755 7
 -4 10 0 231.632 9.30691 6
 -4 10 0 237.883 9.28583 3
 4 10 0 244.028 9.11328 7
 6 -10 0 219.251 8.59453 5
 6 -10 0 221.088 8.0099 7
 -6 -10 0 219.095 8.40203 4
 6 -10 0 210.608 8.60489 2
 -6 -10 0 223.621 8.67414 2
 -6 -10 0 222.572 8.67818 7
 6 -10 0 213.941 8.24353 4
 6 10 0 221.398 9.20261 3
 -6 10 0 223.466 8.93641 2
 6 10 0 214.771 8.59007 6
 -6 10 0 218.8 8.58352 7
 -6 10 0 209.208 8.82001 3
 6 10 0 213.358 8.10244 5
 -6 10 0 227.694 9.188 6
 6 10 0 212.756 8.57704 7
 8 -10 0 41.3669 3.30124 5
 8 -10 0 41.8181 2.6762 7
 -8 -10 0 45.3054 3.52598 7
 -8 -10 0 43.2863 3.1462 4
 8 -10 0 40.4306 2.92787 4
 8 -10 0 40.8468 3.30955 2
 -8 -10 0 36.8827 3.939 2
 -8 10 0 39.6963 3.52367 2
 8 10 0 47.8254 3.28019 7
 8 10 0 35.7422 3.36392 2
 -8 10 0 41.9073 3.39492 3
 8 10 0 40.563 2.81769 5
 -8 10 0 50.2751 3.97532 6
 8 10 0 39.614 3.65404 3
 8 10 0 40.7972 3.2184 6
 10 -10 0 166.064 6.42492 7
 10 -10 0 162.548 7.53444 5
 -10 -10 0 161.527 7.41877 2
 10 -10 0 171.086 6.84191 4
 10 -10 0 153.213 7.39388 2
 -10 -10 0 163.524 7.57665 7
 10 -10 0 161.411 6.78441 7
 -10 -10 0 155.205 7.00506 4
 10 10 0 159.057 7.25455 6
 10 10 0 166.836 8.11186 2
 10 10 0 170.249 6.90649 5
 -10 10 0 157.576 7.93946 6
 -10 10 0 166.232 7.88294 2
 -10 10 0 170.315 7.6911 3
 10 10 0 149.701 7.10062 7
 10 10 0 161.129 7.99962 3
 12 -10 0 -0.0549 0.81058 7
 -12 -10 0 0.10872 1.17471 4
 -12 -10 0 0.13454 1.58439 7
 12 -10 0 -0.135 0.88008 7
 12 -10 0 -0.1487 1.65312 5
 -12 -10 0 -0.791 1.23388 2
 12 -10 0 0.8681 1.39336 2
 12 -10 0 1.20894 1.20199 4
 12 10 0 0.19805 1.01721 7
 -12 10 0 -0.6247 1.50694 2
 12 10 0 4.21029 2.0763 3
 12 10 0 0.41703 1.34475 2
 -12 10 0 -0.5181 1.77996 6
 12 10 0 -0.2892 1.21538 6
 12 10 0 1.31973 1.49975 5
 -14 -10 0 44.7374 3.90079 6
 14 -10 0 41.9801 4.07727 2
 -14 -10 0 45.467 4.33179 7
 14 -10 0 43.8539 2.91036 7
 14 -10 0 39.4903 3.14295 4
 14 -10 0 44.5688 3.98261 3
 14 -10 0 47.013 2.88219 7
 -14 -10 0 44.1825 3.57182 4
 14 -10 0 39.1479 4.21014 5
 -14 -10 0 49.2326 4.35801 2
 -14 10 0 47.8808 5.12435 2
 14 10 0 43.4055 3.6104 7
 14 10 0 34.6 4.28284 2
 14 10 0 51.4119 4.94602 3
 -14 10 0 40.9637 4.73202 6
 14 10 0 44.8187 3.55854 5
 -16 -10 0 6.37152 2.20379 2
 16 -10 0 1.77449 1.0085 7
 16 -10 0 4.2363 2.35644 5
 -16 -10 0 1.80471 1.79119 6
 16 -10 0 3.52141 1.12238 7
 -16 -10 0 7.83147 1.94779 4
 16 -10 0 3.37666 1.48142 4
 16 -10 0 4.21057 1.92602 3
 -16 -10 0 4.1128 2.21684 7
 -16 10 0 8.80171 3.27007 2
 16 10 0 4.5948 2.52731 3
 -16 10 0 3.81762 2.51328 6
 16 10 0 4.94784 1.77286 5
 18 -10 0 89.053 6.61569 5
 18 -10 0 72.7484 5.64559 3
 -18 -10 0 74.9686 4.73778 4
 -18 -10 0 84.674 6.25861 2
 -18 -10 0 84.3568 5.74639 6
 18 -10 0 78.1618 3.79812 7
 18 -10 0 71.9505 3.56904 7
 -18 -10 0 88.8153 6.41387 7
 18 -10 0 78.6821 4.44565 4
 -18 10 0 81.6473 6.92851 6
 -18 10 0 84.5055 6.64884 2
 18 10 0 80.8133 5.37133 5
 18 10 0 96.0939 7.12599 3
 -20 -10 0 1.95228 2.59441 2
 -20 -10 0 4.0749 2.20204 6
 20 -10 0 2.616 0.91079 7
 20 -10 0 4.80636 1.57493 4
 20 -10 0 3.60576 2.91666 5
 -20 -10 0 7.40916 2.72357 7
 -20 -10 0 1.9027 1.36049 4
 20 -10 0 2.92214 0.84369 7
 20 -10 0 1.98106 2.06011 3
 20 10 0 5.67974 2.09696 5
 -20 10 0 4.26588 3.26791 6
 -20 10 0 2.06682 2.23463 2
 20 10 0 1.05931 2.54901 3
 22 -10 0 3.95926 2.38553 3
 -22 -10 0 2.20467 2.12631 6
 -22 -10 0 1.60042 1.21247 4
 -22 -10 0 1.08174 2.20119 2
 22 -10 0 0.26837 1.19531 4
 22 -10 0 1.1758 2.56608 5
 22 10 0 3.43669 2.19276 5
 22 10 0 1.76835 2.83049 3
 -22 10 0 1.45645 2.32758 2
 -22 10 0 3.17337 3.08182 6
 -1 -11 0 789.959 26.6628 4
 1 -11 0 820.714 26.6876 4
 1 -11 0 810.091 26.6479 2
 -1 -11 0 827.719 26.5992 5
 1 -11 0 830.402 26.719 5
 1 -11 0 840.471 26.6681 7
 -1 -11 0 815.832 26.7439 2
 -1 -11 0 854.248 27.1393 7
 1 11 0 846.426 27.511 3
 1 11 0 824.836 27.0422 7
 1 11 0 821.398 27.1001 6
 -1 11 0 846.51 27.2585 6
 -1 11 0 838.673 27.0865 7
 -1 11 0 847.114 27.0161 2
 -1 11 0 844.07 27.3791 3
 -3 -11 0 202.285 7.6026 5
 -3 -11 0 202.676 8.05706 2
 -3 -11 0 206.237 8.01497 7
 3 -11 0 203.176 7.79306 2
 3 -11 0 192.406 7.73193 4
 -3 -11 0 201.602 7.8446 4
 -3 -11 0 197.684 7.96033 2
 3 -11 0 211.108 7.69113 7
 3 -11 0 199.748 7.8679 5
 -3 11 0 202.214 8.36182 3
 -3 11 0 198.809 8.32964 6
 3 11 0 204.708 8.51779 3
 -3 11 0 202.297 8.16248 2
 3 11 0 195.747 8.04712 7
 3 11 0 191.637 8.04386 6
 5 -11 0 89.0246 5.28515 2
 -5 -11 0 101.058 4.84681 4
 -5 -11 0 100.479 5.09631 2
 5 -11 0 101.093 4.9421 5
 5 -11 0 105.563 4.60321 7
 -5 -11 0 97.2399 4.89255 2
 -5 -11 0 96.6693 5.0221 7
 5 -11 0 104.335 4.78085 4
 -5 11 0 100.778 5.19306 2
 5 11 0 100.188 4.56573 5
 -5 11 0 94.9926 4.94584 7
 5 11 0 95.1487 4.97241 7
 5 11 0 91.8225 5.98461 3
 5 11 0 95.0499 4.95602 6
 -5 11 0 97.5259 5.35927 6
 -5 11 0 96.521 5.17798 3
 7 -11 0 41.1023 3.3555 2
 7 -11 0 43.9908 3.37884 5
 -7 -11 0 41.8153 3.16172 4
 -7 -11 0 37.8465 3.44144 7
 7 -11 0 44.8583 2.83978 7
 -7 -11 0 38.6853 3.20035 2
 7 -11 0 45.5521 3.27718 4
 -7 11 0 43.9541 3.95874 6
 7 11 0 42.3833 3.72758 3
 7 11 0 38.9798 3.17453 7
 -7 11 0 45.7636 3.28186 7
 -7 11 0 49.8527 3.74172 2
 7 11 0 46.1497 2.91317 5
 -7 11 0 49.3981 3.64678 3
 7 11 0 39.5012 3.21937 6
 9 -11 0 156.582 7.28304 5
 -9 -11 0 146.95 7.22866 7
 9 -11 0 160.055 6.29255 7
 9 -11 0 148.539 6.7049 7
 -9 -11 0 162.653 7.23167 2
 -9 -11 0 157.884 7.00561 4
 9 -11 0 154.99 6.74933 4
 9 -11 0 155.676 7.23805 2
 9 11 0 159.892 7.90318 3
 9 11 0 162.369 6.65498 5
 -9 11 0 154.503 7.3758 3
 9 11 0 149.171 7.03847 6
 -9 11 0 157.47 7.6264 2
 9 11 0 158.986 7.7766 2
 -9 11 0 170.557 8.02559 6
 9 11 0 147.923 6.99403 7
 11 -11 0 1.71744 1.6496 5
 -11 -11 0 2.10595 1.4699 4
 11 -11 0 1.98836 1.48557 2
 11 -11 0 5.60122 1.58911 4
 11 -11 0 1.48374 1.11543 7
 -11 -11 0 1.18579 1.55511 7
 11 -11 0 3.80237 1.17808 7
 -11 -11 0 4.22874 1.8132 2
 11 11 0 2.39202 1.66806 2
 -11 11 0 3.33813 1.74508 3
 11 11 0 3.53475 1.37583 5
 -11 11 0 2.39266 1.99828 6
 11 11 0 1.06982 1.25882 7
 11 11 0 2.48042 1.48414 6
 11 11 0 2.65417 2.1271 3
 -11 11 0 4.63988 1.9393 2
 13 -11 0 101.122 5.09833 4
 -13 -11 0 103.117 5.57228 4
 13 -11 0 100.946 6.21031 5
 13 -11 0 96.2355 4.45773 7
 -13 -11 0 96.4297 6.12333 7
 13 -11 0 85.2107 4.59493 7
 13 -11 0 90.7325 5.82058 2
 -13 -11 0 101.522 5.96442 2
 13 11 0 100.795 6.59239 2
 -13 11 0 107.34 6.56115 2
 -13 11 0 96.566 6.6435 6
 13 11 0 94.5864 5.48479 7
 -13 11 0 87.644 5.78444 3
 13 11 0 98.4824 5.15802 5
 13 11 0 98.2693 6.64676 3
 -15 -11 0 0.988 1.69044 2
 15 -11 0 3.90083 2.29597 5
 -15 -11 0 4.06255 1.88567 6
 15 -11 0 1.52189 1.39642 4
 -15 -11 0 1.24446 1.75301 7
 15 -11 0 0.85891 0.96103 7
 15 -11 0 2.56838 1.10535 7
 15 11 0 2.5879 2.38017 3
 15 11 0 0.96001 1.58678 2
 -15 11 0 2.33292 2.48581 6
 -15 11 0 1.86006 1.80192 2
 15 11 0 4.86736 1.72292 5
 -17 -11 0 1.31921 1.91797 7
 17 -11 0 6.04535 2.6926 5
 -17 -11 0 7.32548 2.22525 6
 -17 -11 0 7.5128 2.51893 4
 -17 -11 0 6.98264 2.38672 2
 17 -11 0 5.29308 1.25952 7
 17 -11 0 4.7245 1.54312 4
 17 -11 0 4.08097 1.13436 7
 -17 11 0 3.33751 2.90941 6
 17 11 0 4.36897 1.86225 5
 -17 11 0 6.79185 2.74885 2
 17 11 0 2.52773 2.51818 3
 19 -11 0 57.765 2.89109 7
 -19 -11 0 57.9397 5.64197 2
 -19 -11 0 56.6647 5.51036 7
 19 -11 0 65.8408 6.2589 5
 19 -11 0 61.833 3.99145 4
 -19 -11 0 54.8387 6.99112 4
 19 -11 0 57.9589 2.84173 7
 -19 -11 0 63.8125 5.18107 6
 -19 11 0 61.0403 6.6739 6
 19 11 0 64.1141 4.81927 5
 19 11 0 71.3617 7.95479 3
 -21 -11 0 7.05697 2.66918 2
 21 -11 0 4.07226 1.66617 4
 21 -11 0 2.79212 2.70972 5
 -21 -11 0 3.89865 1.9796 4
 -21 -11 0 5.04632 2.38503 6
 -21 11 0 3.86127 2.67893 2
 21 11 0 5.41908 2.44592 5
 21 11 0 9.77673 3.56066 3
 -21 11 0 2.04255 2.76805 6
 0 -12 0 648.415 21.3889 4
 0 -12 0 641.579 21.251 5
 0 -12 0 646.071 21.3232 2
 0 -12 0 679.156 21.4547 7
 0 12 0 613.416 21.6343 7
 0 12 0 649.431 21.8553 6
 0 12 0 642.261 22.0353 3
 0 12 0 651.461 21.5676 2
 -2 -12 0 50.1963 3.38906 4
 -2 -12 0 52.8971 3.55067 2
 -2 -12 0 52.6504 3.37647 2
 2 -12 0 54.4881 3.36594 5
 -2 -12 0 51.3399 3.50075 7
 2 -12 0 49.1819 3.65991 4
 -2 -12 0 54.4821 3.20281 5
 2 -12 0 52.1142 3.22761 2
 2 12 0 54.2916 3.56607 7
 2 12 0 55.1871 3.98254 3
 -2 12 0 52.1084 3.50729 7
 -2 12 0 53.7441 3.77459 6
 2 12 0 59.6222 3.76867 6
 -2 12 0 51.5636 3.50459 2
 -2 12 0 49.4382 3.68696 3
 4 -12 0 2.5088 1.66072 4
 -4 -12 0 5.14025 1.45235 4
 -4 -12 0 1.98154 1.18854 2
 4 -12 0 3.87875 1.26353 7
 4 -12 0 3.06231 1.34215 5
 4 -12 0 4.8914 1.37754 2
 -4 -12 0 6.13911 1.4892 2
 4 12 0 2.25212 1.47432 3
 4 12 0 5.10892 1.58397 6
 4 12 0 4.70659 1.36493 7
 -4 12 0 6.1638 1.85688 3
 -4 12 0 3.32594 1.31527 7
 -4 12 0 5.6955 1.6551 2
 -4 12 0 5.60286 1.90887 6
 6 -12 0 16.1158 1.9236 7
 6 -12 0 14.1547 2.18334 5
 -6 -12 0 14.4128 2.19292 4
 -6 -12 0 9.74268 1.94141 7
 -6 -12 0 17.6451 2.31454 2
 6 -12 0 13.6882 2.03209 4
 6 -12 0 13.3458 2.02618 2
 -6 12 0 15.4915 2.54743 7
 6 12 0 17.441 2.83823 3
 6 12 0 14.5615 2.27086 6
 6 12 0 17.5282 2.42971 7
 -6 12 0 12.6601 2.15933 3
 -6 12 0 14.7215 2.48944 6
 -6 12 0 16.6743 2.76756 2
 6 12 0 14.6714 1.93212 5
 -8 -12 0 7.30032 1.74212 2
 8 -12 0 6.28417 1.57403 4
 8 -12 0 6.14001 1.83151 5
 -8 -12 0 5.87461 1.91351 7
 8 -12 0 7.70803 1.90709 2
 8 -12 0 6.20822 1.30993 7
 -8 -12 0 7.18891 2.01246 4
 -8 12 0 4.78563 1.7976 2
 -8 12 0 3.47965 1.6858 3
 8 12 0 6.34242 1.74903 6
 8 12 0 5.24421 1.34613 5
 -8 12 0 4.51076 1.69808 7
 8 12 0 3.01889 1.74446 3
 -8 12 0 6.1784 2.14028 6
 8 12 0 4.56047 1.58484 7
 10 -12 0 100.041 5.79241 2
 -10 -12 0 99.2708 5.95703 7
 10 -12 0 100.245 5.17911 4
 10 -12 0 110.437 6.01755 5
 10 -12 0 95.5231 5.15244 7
 -10 -12 0 104.219 5.71256 2
 10 -12 0 105 4.73987 7
 10 12 0 101.911 5.07906 5
 -10 12 0 101.421 6.47499 6
 10 12 0 104.871 5.67172 6
 10 12 0 116.7 6.72956 3
 10 12 0 104.816 6.29825 2
 -10 12 0 109.174 6.0096 3
 -10 12 0 103.551 6.21607 2
 10 12 0 91.8584 7.28699 7
 -12 -12 0 54.4037 4.6589 7
 12 -12 0 57.4967 4.6598 5
 -12 -12 0 61.1525 4.25121 4
 -12 -12 0 56.8914 4.41675 2
 12 -12 0 53.7831 3.59859 7
 12 -12 0 59.1981 3.29811 7
 12 -12 0 63.4386 3.963 4
 12 12 0 57.4454 4.85424 2
 -12 12 0 48.1765 5.25264 6
 -12 12 0 55.268 4.51774 3
 12 12 0 52.3494 4.2203 5
 12 12 0 61.3666 5.30337 3
 12 12 0 45.7252 3.86112 7
 12 12 0 54.1198 4.12797 6
 -12 12 0 56.4772 4.87113 2
 14 -12 0 15.888 2.38117 4
 14 -12 0 12.8332 1.69942 7
 -14 -12 0 14.5981 2.58221 4
 14 -12 0 13.2169 1.87261 7
 14 -12 0 9.88408 2.68052 5
 14 -12 0 9.26304 2.50715 2
 -14 -12 0 12.8162 2.86808 7
 -14 -12 0 14.9458 2.63844 2
 14 12 0 9.83358 2.98205 3
 14 12 0 13.5739 2.3166 5
 -14 12 0 12.0035 2.65885 3
 -14 12 0 14.2449 3.06579 2
 14 12 0 10.929 2.72482 2
 -14 12 0 14.5225 3.26266 6
 16 -12 0 20.8052 3.85446 5
 -16 -12 0 26.9891 4.05032 7
 16 -12 0 22.0252 2.27416 7
 -16 -12 0 22.8067 3.33393 6
 16 -12 0 22.2953 2.0051 7
 16 -12 0 26.9551 2.96313 4
 -16 -12 0 27.7271 3.80169 2
 -16 -12 0 23.4223 3.28162 4
 -16 12 0 27.9912 4.59783 6
 -16 12 0 23.4783 3.97925 2
 16 12 0 24.697 3.19821 5
 -16 12 0 21.5301 3.4572 3
 16 12 0 29.9799 4.83512 3
 -18 -12 0 0.01782 1.35855 4
 18 -12 0 -0.4942 0.74439 7
 -18 -12 0 0.58021 1.89263 2
 -18 -12 0 -0.4147 1.63507 6
 18 -12 0 -0.8328 1.3365 4
 -18 -12 0 -1.7426 1.53398 7
 18 -12 0 0.13845 0.73175 7
 18 -12 0 -0.1329 2.4045 5
 18 12 0 -2.2284 1.24118 5
 -18 12 0 -0.7187 1.60818 3
 -18 12 0 -0.4832 1.82109 2
 -18 12 0 0.7218 2.57952 6
 -20 -12 0 2.29629 2.32622 2
 20 -12 0 1.64906 2.52967 5
 -20 -12 0 2.96644 2.06562 6
 -20 -12 0 1.1421 1.41533 4
 20 -12 0 1.53988 1.50391 4
 -20 12 0 2.50138 2.4841 2
 20 12 0 0.38014 2.35763 3
 20 12 0 0.0073 1.52044 5
 -20 12 0 -1.6336 2.42026 6
 -1 -13 0 200.555 8.13778 4
 1 -13 0 203.365 8.12037 4
 -1 -13 0 199.387 8.00873 2
 -1 -13 0 203.159 8.15341 7
 1 -13 0 195.188 7.91259 2
 1 -13 0 199.314 8.04384 5
 1 -13 0 205.641 8.03409 7
 -1 -13 0 198.496 7.90512 5
 -1 13 0 195.967 8.2191 2
 1 13 0 211.538 8.62814 6
 -1 13 0 196.689 8.64948 3
 -1 13 0 202.925 8.43844 7
 -1 13 0 196.892 8.53944 6
 1 13 0 192.047 8.32908 7
 -3 -13 0 36.0778 2.69741 5
 -3 -13 0 40.6568 3.32223 7
 3 -13 0 33.2673 2.77815 2
 -3 -13 0 31.6924 2.84007 2
 3 -13 0 36.9006 3.073 4
 3 -13 0 37.0286 2.99055 5
 -3 -13 0 39.1298 3.1157 2
 -3 -13 0 39.4872 3.05574 4
 3 13 0 33.3233 3.11943 6
 -3 13 0 41.2197 3.23971 2
 3 13 0 38.9766 3.52486 3
 -3 13 0 31.7735 2.95686 7
 3 13 0 35.7038 3.05246 7
 -3 13 0 32.3039 3.24296 3
 -5 -13 0 93.0385 5.09926 7
 -5 -13 0 94.4538 4.93128 4
 5 -13 0 89.218 4.78818 4
 5 -13 0 91.2121 4.94065 5
 5 -13 0 87.6967 4.745 2
 -5 -13 0 86.1667 5.61064 2
 5 -13 0 85.7563 5.07239 7
 -5 -13 0 92.2715 4.92387 2
 5 13 0 91.9089 5.12431 6
 5 13 0 88.1779 4.454 5
 5 13 0 88.4889 4.98347 7
 -5 13 0 91.8072 5.28511 3
 -5 13 0 91.6749 5.44832 6
 5 13 0 96.8666 5.68139 3
 -5 13 0 93.5123 6.21032 2
 -5 13 0 90.0926 5.04698 7
 7 -13 0 20.154 2.73937 5
 -7 -13 0 20.7375 2.75426 7
 7 -13 0 22.5922 2.3768 7
 7 -13 0 26.3025 3.0175 4
 -7 -13 0 19.296 2.57299 2
 7 -13 0 21.3185 2.70622 2
 -7 -13 0 19.3148 2.70529 2
 -7 -13 0 25.856 3.01271 4
 -7 13 0 23.2193 2.94708 3
 7 13 0 18.0758 3.00958 3
 -7 13 0 25.5572 2.94655 7
 7 13 0 19.5896 2.45918 7
 7 13 0 20.5078 2.80841 6
 -7 13 0 24.9788 3.209 2
 7 13 0 25.24 2.51141 5
 -7 13 0 24.7684 3.4033 6
 -9 -13 0 235.942 9.61314 4
 9 -13 0 220.801 9.55164 2
 9 -13 0 233.453 9.84898 5
 9 -13 0 227.554 8.64798 7
 -9 -13 0 235.232 9.63916 2
 9 -13 0 235.521 9.24218 4
 -9 -13 0 214.377 9.76297 7
 -9 13 0 238.709 10.5745 6
 9 13 0 228.816 8.89901 5
 -9 13 0 232.93 10.281 2
 9 13 0 237.751 10.6357 3
 9 13 0 223.187 9.72173 7
 9 13 0 225.247 9.60738 6
 -9 13 0 217.397 10.7609 3
 -11 -13 0 14.1402 2.77539 7
 11 -13 0 14.8266 2.87054 5
 11 -13 0 12.8909 1.78658 7
 11 -13 0 13.5357 2.68587 2
 11 -13 0 14.7979 2.2759 4
 -11 -13 0 12.5158 2.40762 2
 -11 -13 0 16.7116 2.68502 4
 11 13 0 9.37156 2.29161 2
 11 13 0 15.941 2.25791 5
 -11 13 0 8.80872 2.20456 3
 11 13 0 7.96816 1.87491 7
 -11 13 0 10.3425 2.97316 6
 11 13 0 13.0181 3.26407 3
 11 13 0 11.9338 2.35018 6
 -11 13 0 15.5559 3.13043 2
 13 -13 0 269.192 9.45997 7
 13 -13 0 260.904 10.4862 7
 -13 -13 0 251.731 10.9944 2
 13 -13 0 246.836 11.4647 5
 13 -13 0 261.507 10.2818 4
 -13 -13 0 252.578 10.8167 4
 -13 -13 0 255.159 11.488 7
 13 -13 0 242.444 11.1443 2
 -13 13 0 264.303 12.2418 6
 -13 13 0 264.808 12.0497 2
 13 13 0 251.043 10.1715 5
 13 13 0 273.815 11.0625 6
 13 13 0 244.004 13.2405 2
 -13 13 0 259.695 11.338 3
 13 13 0 275.329 12.4601 3
 -15 -13 0 113.765 7.29871 7
 15 -13 0 122.164 7.56665 5
 15 -13 0 117.812 4.96302 7
 -15 -13 0 121.297 7.00347 2
 15 -13 0 102.366 5.22864 7
 -15 -13 0 112.197 6.40527 4
 15 -13 0 120.734 6.01504 4
 -15 13 0 124.709 8.54868 2
 -15 13 0 117.192 7.01454 3
 15 13 0 111.866 5.99127 5
 15 13 0 123.184 8.08455 3
 -15 13 0 112.941 7.90169 6
 17 -13 0 3.98898 1.20171 7
 17 -13 0 6.24757 1.88758 4
 -17 -13 0 7.42665 2.77586 7
 17 -13 0 7.767 5.20031 5
 -17 -13 0 3.99126 1.86401 4
 17 -13 0 2.96694 1.00209 7
 -17 -13 0 6.54758 2.26366 6
 -17 -13 0 3.92209 2.126 2
 -17 13 0 3.51652 2.46382 2
 17 13 0 2.0126 3.07836 3
 -17 13 0 8.4221 2.58989 3
 -17 13 0 11.5061 3.56118 6
 17 13 0 6.40501 1.93933 5
 -19 -13 0 20.0421 3.3632 6
 19 -13 0 18.4251 1.51664 7
 -19 -13 0 20.0583 5.72605 7
 -19 -13 0 25.0045 3.43711 4
 -19 -13 0 18.5775 3.45574 2
 19 -13 0 23.3988 4.57058 5
 19 -13 0 20.4807 2.85009 4
 19 13 0 23.9462 3.30349 5
 -19 13 0 25.0254 3.96383 3
 -19 13 0 20.8476 4.13094 2
 19 13 0 23.5071 4.83977 3
 -19 13 0 19.5569 4.17292 6
 -21 -13 0 4.15902 1.86659 4
 -21 -13 0 5.10228 2.85355 2
 21 -13 0 5.56568 1.92476 4
 21 -13 0 4.78174 3.18951 5
 -21 -13 0 7.01739 2.90518 7
 -21 -13 0 5.70841 2.43838 6
 -21 13 0 1.54359 2.06545 3
 -21 13 0 5.45126 3.2797 6
 21 13 0 3.9406 3.40828 3
 -21 13 0 5.41099 2.89199 2
 0 -14 0 131.503 6.23605 4
 0 -14 0 129.775 6.05062 5
 0 -14 0 125.905 6.13465 7
 0 -14 0 132.518 6.01483 2
 0 14 0 137.104 6.33082 2
 0 14 0 138.275 6.75697 6
 0 14 0 143.072 7.00096 3
 0 14 0 141.404 6.61978 7
 2 -14 0 5.34786 1.65066 5
 2 -14 0 4.02164 1.51257 4
 -2 -14 0 7.10817 1.61888 2
 -2 -14 0 6.41278 1.68617 2
 2 -14 0 6.44807 1.50536 2
 -2 -14 0 5.25355 1.60721 7
 2 -14 0 5.12861 1.55198 7
 -2 -14 0 7.50285 1.83344 4
 -2 -14 0 5.28646 1.48129 5
 2 14 0 4.70894 1.5052 7
 2 14 0 7.75658 1.86075 6
 -2 14 0 6.7982 1.69182 7
 -2 14 0 7.55634 2.33096 3
 -2 14 0 6.20809 1.75414 6
 -2 14 0 7.16737 1.80177 2
 2 14 0 7.65466 2.04987 3
 -4 -14 0 10.5085 1.93626 2
 4 -14 0 10.689 1.84286 7
 -4 -14 0 12.8011 2.40801 2
 4 -14 0 10.6036 1.90829 4
 4 -14 0 11.9464 2.17945 5
 4 -14 0 12.3913 1.96619 2
 -4 -14 0 14.1439 2.3328 7
 -4 -14 0 10.2119 1.89765 4
 4 14 0 9.78928 2.03772 7
 4 14 0 13.3327 2.72409 3
 -4 14 0 9.03207 2.10003 2
 4 14 0 13.063 2.30879 6
 -4 14 0 8.45574 2.14902 6
 -4 14 0 14.8934 2.38967 7
 -6 -14 0 150.297 6.91428 4
 -6 -14 0 138.982 6.94953 7
 -6 -14 0 142.643 6.91589 2
 6 -14 0 142.999 6.20013 7
 6 -14 0 127.158 7.51738 5
 6 -14 0 139.92 6.58016 2
 6 -14 0 148.082 6.69138 4
 6 14 0 137.058 6.8489 7
 6 14 0 140.889 6.93183 6
 -6 14 0 149.881 7.27305 2
 -6 14 0 146.882 7.00165 7
 6 14 0 147.652 7.67694 3
 6 14 0 137.638 6.1344 5
 -6 14 0 141.177 7.36315 6
 -8 -14 0 5.20404 1.70742 4
 -8 -14 0 4.3414 1.8522 7
 8 -14 0 4.37705 1.72382 4
 8 -14 0 4.86037 1.74023 2
 8 -14 0 6.19124 1.55339 7
 -8 -14 0 4.85519 1.66024 2
 -8 -14 0 2.41116 1.49838 2
 8 -14 0 1.84153 1.60794 5
 -8 14 0 2.97153 1.82277 3
 -8 14 0 4.62435 2.17954 6
 -8 14 0 2.41945 1.42955 7
 8 14 0 4.40577 2.13067 3
 8 14 0 4.48445 1.37558 5
 -8 14 0 5.99637 2.00455 2
 8 14 0 2.25936 1.60397 6
 8 14 0 2.50858 1.48546 7
 10 -14 0 211.63 9.12491 7
 10 -14 0 204.873 9.93002 7
 -10 -14 0 211.312 9.78104 7
 -10 -14 0 227.07 9.53218 4
 10 -14 0 204.25 9.37846 2
 10 -14 0 211.277 9.7013 5
 10 -14 0 220.364 9.0605 4
 -10 -14 0 217.301 9.34818 2
 -10 14 0 228.573 10.4808 6
 10 14 0 226.536 10.6247 3
 10 14 0 197.553 9.40769 7
 -10 14 0 199.667 9.60375 3
 10 14 0 222.307 9.64287 6
 10 14 0 224.798 8.73132 5
 -10 14 0 225.747 10.242 2
 12 -14 0 218.958 10.3224 5
 -12 -14 0 221.058 9.78358 4
 -12 -14 0 228.219 10.3661 7
 -12 -14 0 215.37 9.73794 2
 12 -14 0 222.549 8.84941 7
 12 -14 0 220.6 9.24864 4
 12 -14 0 193.687 9.69477 2
 12 -14 0 208.511 9.06544 7
 12 14 0 223.417 8.98899 5
 12 14 0 238.341 11.2302 3
 12 14 0 222.007 9.71101 6
 12 14 0 222.124 10.8248 2
 -12 14 0 227.46 10.9858 6
 -12 14 0 217.583 10.1167 3
 -12 14 0 225.096 10.7355 2
 -14 -14 0 9.90381 2.54626 7
 14 -14 0 11.1175 2.8012 7
 14 -14 0 12.8547 2.35388 4
 14 -14 0 11.9519 1.66965 7
 14 -14 0 10.6365 3.09936 5
 -14 -14 0 10.1857 2.47916 4
 -14 -14 0 10.9865 2.48274 2
 14 14 0 10.5152 2.11895 5
 -14 14 0 9.09837 2.83642 2
 14 14 0 4.20758 2.12691 2
 14 14 0 7.79077 2.93682 3
 -14 14 0 8.38104 2.52252 3
 -14 14 0 10.4336 3.23982 6
 14 14 0 12.734 2.61964 6
 16 -14 0 64.2517 4.52875 4
 16 -14 0 64.3655 3.31049 7
 -16 -14 0 69.7044 6.14023 2
 -16 -14 0 67.9352 5.86838 7
 16 -14 0 54.1693 3.4907 7
 16 -14 0 63.8652 5.97089 5
 -16 -14 0 66.8218 5.05332 6
 -16 -14 0 65.9594 4.93243 4
 -16 14 0 68.1796 6.15274 2
 16 14 0 67.463 4.52564 5
 16 14 0 75.9339 8.1642 3
 -16 14 0 72.0649 5.47368 3
 -18 -14 0 3.75917 2.03794 4
 18 -14 0 4.72594 1.12498 7
 18 -14 0 8.36323 3.4254 5
 18 -14 0 3.83032 0.93933 7
 -18 -14 0 6.15464 2.50767 2
 18 -14 0 5.81542 2.022 4
 -18 -14 0 1.6361 1.8298 6
 18 14 0 7.58399 2.09579 5
 18 14 0 1.91092 2.71653 3
 -18 14 0 2.64053 2.03611 3
 -18 14 0 10.2045 3.67365 6
 20 -14 0 28.0573 4.86103 5
 -20 -14 0 21.5303 4.02067 2
 -20 -14 0 25.1892 4.60351 7
 20 -14 0 27.3462 3.29164 4
 -20 -14 0 28.6844 4.043 6
 -20 -14 0 19.2932 3.15058 4
 -20 14 0 24.181 4.57347 6
 20 14 0 24.9994 3.37848 5
 -20 14 0 19.6625 3.67722 3
 20 14 0 24.4452 4.75451 3
 -20 14 0 20.7579 4.44312 2
 -1 -15 0 206.826 8.50418 2
 1 -15 0 202.453 8.54859 4
 -1 -15 0 194.233 8.49104 4
 -1 -15 0 211.472 8.59061 7
 -1 -15 0 189.984 8.1641 5
 1 -15 0 206.762 8.42388 5
 1 -15 0 208.088 8.42987 7
 -1 15 0 200.771 8.61372 2
 -1 15 0 193.726 8.83597 7
 1 15 0 192.589 8.78189 7
 -1 15 0 205.921 9.18996 3
 -1 15 0 202.033 9.04803 6
 1 15 0 210.548 9.35079 3
 -3 -15 0 41.7741 3.04965 5
 3 -15 0 43.8493 3.43521 5
 3 -15 0 41.9019 3.31989 7
 3 -15 0 42.5646 3.21103 2
 -3 -15 0 37.9168 3.32661 2
 -3 -15 0 38.8459 3.6361 7
 3 -15 0 41.9594 3.4952 4
 -3 -15 0 43.7452 3.57277 4
 -3 15 0 44.5936 3.87481 3
 3 15 0 31.9064 3.74569 3
 -3 15 0 44.1529 3.96588 6
 3 15 0 41.3275 3.73126 6
 3 15 0 35.4173 3.40065 7
 -3 15 0 43.3387 3.62345 7
 -3 15 0 43.1618 3.68122 2
 5 -15 0 124.655 6.28365 4
 -5 -15 0 129.516 7.15526 2
 -5 -15 0 123.776 6.36736 2
 5 -15 0 132.548 6.22385 2
 -5 -15 0 136.792 6.58492 4
 -5 -15 0 136.931 6.72384 7
 5 -15 0 127.392 5.98678 7
 5 15 0 121.211 7.08716 3
 5 15 0 110.783 8.61376 7
 -5 15 0 129.621 7.08824 6
 -5 15 0 128.815 6.86881 3
 5 15 0 128.931 5.86451 5
 -5 15 0 127.982 6.65824 7
 -5 15 0 136.672 6.84643 2
 5 15 0 132.566 6.72778 6
 7 -15 0 -0.2435 1.25831 2
 -7 -15 0 1.21513 1.53527 4
 -7 -15 0 1.929 1.45665 2
 7 -15 0 2.36382 1.72339 5
 -7 -15 0 1.18988 1.72467 7
 -7 -15 0 1.23946 1.40481 2
 7 -15 0 2.21269 1.27802 7
 7 -15 0 0.27272 1.51515 4
 -7 15 0 -0.9997 1.27225 2
 -7 15 0 0.7976 1.5623 3
 7 15 0 -0.9819 0.80934 7
 7 15 0 -0.0929 1.29422 6
 -7 15 0 2.75147 2.20761 6
 7 15 0 0.76603 1.08591 5
 7 15 0 -0.0023 1.70524 3
 -7 15 0 1.37012 1.30465 7
 9 -15 0 2.50714 1.87098 5
 -9 -15 0 2.50181 1.89783 7
 9 -15 0 1.68352 1.22348 7
 9 -15 0 1.8976 1.59885 2
 -9 -15 0 1.85168 1.65172 4
 -9 -15 0 2.4363 1.47536 2
 -9 -15 0 0.6182 1.44611 2
 9 -15 0 2.49016 1.70437 4
 -9 15 0 2.11565 1.75414 2
 9 15 0 2.80147 1.32248 5
 -9 15 0 -0.8955 2.11665 6
 9 15 0 2.70099 2.28453 3
 -9 15 0 2.13414 1.77774 3
 9 15 0 3.38837 1.94937 7
 -9 15 0 1.1105 1.25357 7
 -11 -15 0 36.6811 3.90253 2
 11 -15 0 26.6589 3.50931 2
 -11 -15 0 47.3229 6.16634 7
 -11 -15 0 35.6712 3.93693 4
 11 -15 0 37.6201 4.32647 5
 11 -15 0 31.5701 2.69642 7
 11 -15 0 36.8005 3.68814 4
 11 -15 0 31.6678 3.44888 7
 -11 15 0 35.0632 4.16288 2
 11 15 0 36.4628 3.98527 6
 -11 15 0 37.5032 4.28215 3
 11 15 0 34.1216 3.65162 5
 -11 15 0 42.3132 5.27372 6
 11 15 0 31.3021 4.30905 3
 13 -15 0 39.635 2.90169 7
 -13 -15 0 38.0627 4.11007 2
 13 -15 0 43.7278 5.14608 5
 -13 -15 0 39.2154 4.23941 4
 13 -15 0 30.761 3.07756 7
 -13 -15 0 33.2213 4.02452 7
 13 -15 0 44.6413 3.92985 4
 13 15 0 41.2557 3.9012 6
 -13 15 0 36.7587 4.69072 6
 13 15 0 42.2027 3.31505 5
 13 15 0 42.6405 5.11499 3
 -13 15 0 37.6055 4.33903 3
 -13 15 0 34.2326 4.47226 2
 15 -15 0 5.18476 2.49077 5
 -15 -15 0 9.05357 2.47959 2
 -15 -15 0 6.50547 2.6914 7
 -15 -15 0 5.98326 2.2583 4
 15 -15 0 4.23792 1.4431 7
 15 -15 0 5.01514 2.02039 4
 15 -15 0 5.44789 1.2902 7
 15 15 0 12.0606 3.62538 3
 -15 15 0 8.26122 2.50294 3
 -15 15 0 7.73558 2.67789 2
 15 15 0 6.27406 1.83675 5
 17 -15 0 31.421 2.6087 7
 -17 -15 0 44.8742 5.00022 2
 17 -15 0 45.2873 5.76862 5
 -17 -15 0 45.4893 4.26315 4
 17 -15 0 45.9863 4.02591 4
 17 -15 0 37.1808 2.39675 7
 -17 -15 0 38.6479 4.56078 6
 -17 15 0 44.8933 5.56567 6
 -17 15 0 47.2607 4.59252 3
 17 15 0 42.465 6.00744 3
 17 15 0 40.2856 3.65707 5
 -17 15 0 42.5992 5.58945 2
 -19 -15 0 0.97793 1.60215 4
 19 -15 0 0.27161 1.66353 4
 19 -15 0 -2.8464 2.41976 5
 -19 -15 0 -1.3074 1.95118 7
 -19 -15 0 1.87639 1.95608 6
 -19 15 0 -2.1067 2.31503 6
 -19 15 0 4.6481 2.60476 2
 19 15 0 1.61329 1.56266 5
 -19 15 0 0.39719 1.77496 3
 19 15 0 -0.3272 2.58571 3
 0 -16 0 201.264 8.42104 7
 0 -16 0 189.989 8.05385 2
 0 -16 0 192.066 8.49981 4
 0 -16 0 191.673 8.19247 5
 0 16 0 194.159 8.83372 7
 0 16 0 189.437 8.89139 6
 0 16 0 193.789 9.11418 3
 2 -16 0 90.3656 5.15408 5
 -2 -16 0 89.7634 5.30208 4
 -2 -16 0 82.1113 4.83789 2
 -2 -16 0 95.0518 5.41664 7
 2 -16 0 101.715 5.26223 7
 -2 -16 0 90.8878 4.83915 5
 -2 -16 0 91.1138 5.24516 2
 2 -16 0 88.8204 4.77797 2
 2 -16 0 95.0982 5.36397 4
 -2 16 0 93.2187 5.79779 6
 2 16 0 91.1747 5.57094 7
 2 16 0 94.7206 5.66473 6
 -2 16 0 85.9151 7.73712 2
 -2 16 0 92.7523 5.80097 3
 -2 16 0 84.1939 5.36894 7
 2 16 0 94.4833 5.92712 3
 -4 -16 0 4.53745 1.80447 7
 -4 -16 0 2.53589 1.41878 2
 -4 -16 0 3.96779 1.74082 4
 4 -16 0 4.21658 1.55202 7
 4 -16 0 2.72823 1.76375 5
 4 -16 0 5.43496 1.59417 2
 4 -16 0 5.70246 1.82242 4
 -4 16 0 2.28776 1.71761 3
 4 16 0 7.10841 2.06092 6
 4 16 0 2.82895 1.95946 3
 -4 16 0 2.50537 1.93909 6
 4 16 0 2.60348 1.41151 7
 -4 16 0 3.30695 1.68121 2
 -4 16 0 3.0374 1.64573 7
 -6 -16 0 275.227 11.2357 4
 -6 -16 0 276.034 11.2804 7
 -6 -16 0 265.948 11.0853 2
 6 -16 0 276.852 11.1875 5
 6 -16 0 284.364 10.4538 7
 -6 -16 0 266.607 10.7971 2
 6 -16 0 281.701 11.0046 4
 6 -16 0 248.468 10.5736 2
 -6 16 0 273.657 11.9273 6
 6 16 0 268.778 10.2641 5
 6 16 0 264.083 11.3202 6
 -6 16 0 282.839 11.6767 3
 6 16 0 249.174 11.183 7
 6 16 0 282.451 12.1717 3
 -6 16 0 275.821 11.5542 2
 -6 16 0 250.135 11.1885 7
 -8 -16 0 194.8 8.97488 4
 -8 -16 0 183.291 9.03008 2
 8 -16 0 188.019 8.60406 2
 -8 -16 0 197.035 8.63742 2
 8 -16 0 196.983 9.16977 5
 8 -16 0 206.297 8.12628 7
 -8 -16 0 188.498 9.06009 7
 8 -16 0 201.037 8.77123 4
 8 16 0 185.058 7.91102 5
 -8 16 0 190.911 9.71745 6
 -8 16 0 194.131 9.07398 7
 -8 16 0 196.843 9.50524 2
 8 16 0 195.33 9.91551 3
 -8 16 0 207.137 9.42739 3
 8 16 0 201.875 9.10133 6
 10 -16 0 52.1119 4.22568 4
 10 -16 0 53.48 4.70612 5
 -10 -16 0 52.7243 4.11816 2
 -10 -16 0 52.8098 5.68708 7
 -10 -16 0 48.8677 4.39774 4
 -10 -16 0 45.7438 4.27597 2
 10 -16 0 48.4292 3.41387 7
 10 16 0 49.7037 4.19593 6
 10 16 0 59.6774 6.17095 3
 -10 16 0 43.6054 4.98643 6
 -10 16 0 50.1374 4.74481 2
 10 16 0 46.8142 3.45468 5
 -10 16 0 41.0482 4.49494 3
 12 -16 0 20.5844 3.01858 4
 -12 -16 0 20.2398 2.96416 2
 -12 -16 0 16.85 3.30048 7
 12 -16 0 17.8572 3.40842 5
 12 -16 0 13.244 2.57349 2
 -12 -16 0 21.5959 3.36673 4
 12 -16 0 14.0397 2.43427 7
 12 -16 0 16.3109 2.09507 7
 -12 16 0 11.4679 3.37988 6
 -12 16 0 15.9994 2.92354 3
 12 16 0 12.018 3.23883 3
 -12 16 0 15.1343 3.18097 2
 12 16 0 13.5972 2.7348 6
 12 16 0 18.8355 2.47811 5
 -14 -16 0 -0.0679 1.56757 4
 -14 -16 0 -0.4158 1.33548 2
 14 -16 0 0.98327 1.74864 4
 14 -16 0 -1.166 1.86082 5
 14 -16 0 0.54817 1.14584 7
 14 -16 0 -0.4251 0.87707 7
 -14 -16 0 4.19874 2.26277 7
 14 16 0 3.04193 2.78572 3
 14 16 0 2.63817 1.75481 6
 14 16 0 1.42947 1.3003 5
 -14 16 0 -0.7391 1.6218 3
 -14 16 0 1.0715 1.82896 2
 -14 16 0 0.14215 2.5251 6
 16 -16 0 2.85836 1.82425 4
 -16 -16 0 6.37591 2.88291 7
 16 -16 0 4.39855 2.83249 5
 -16 -16 0 5.16437 2.11699 2
 16 -16 0 3.15671 1.27538 7
 16 -16 0 3.45068 1.36702 7
 -16 -16 0 5.60759 2.24188 4
 16 16 0 7.7691 3.30793 3
 -16 16 0 5.74114 3.31467 6
 -16 16 0 4.77391 2.63144 2
 -16 16 0 4.94148 2.22907 3
 16 16 0 4.47209 1.68265 5
 18 -16 0 0.73482 0.95269 7
 -18 -16 0 2.10328 2.01185 2
 -18 -16 0 0.87646 1.69327 4
 -18 -16 0 1.58184 2.16382 7
 18 -16 0 1.06039 0.81464 7
 -18 -16 0 0.81182 1.82019 6
 18 -16 0 6.86723 3.12129 5
 18 -16 0 2.84174 1.91639 4
 18 16 0 2.75855 2.99562 3
 -18 16 0 1.0563 2.5006 2
 -18 16 0 4.14215 2.93211 6
 -18 16 0 1.70749 1.99367 3
 18 16 0 2.54678 1.65697 5
 1 -17 0 75.1288 4.41702 2
 -1 -17 0 74.7753 4.48012 2
 -1 -17 0 74.3633 4.53265 5
 1 -17 0 77.6959 4.78801 5
 1 -17 0 76.9711 4.82566 7
 -1 -17 0 73.8682 4.96734 4
 -1 -17 0 83.4831 5.08773 7
 1 -17 0 77.5571 5.03241 4
 1 17 0 73.5231 5.27979 6
 1 17 0 74.675 5.10478 7
 1 17 0 83.2112 5.70199 3
 -1 17 0 84.259 5.80366 2
 -1 17 0 77.3178 5.18824 7
 -1 17 0 79.105 5.49542 6
 -1 17 0 82.31 5.60876 3
 -3 -17 0 108.331 6.06873 7
 -3 -17 0 109.007 5.42537 5
 3 -17 0 98.2859 5.42108 2
 -3 -17 0 108.207 6.0799 4
 -3 -17 0 106.8 6.70476 2
 3 -17 0 105.36 5.92272 5
 -3 -17 0 101.898 5.61061 2
 3 -17 0 111.509 5.76529 7
 3 -17 0 114.235 6.1083 4
 3 17 0 110.999 6.32988 7
 -3 17 0 104.796 6.45148 3
 -3 17 0 108.819 6.28724 7
 -3 17 0 118.905 6.79108 6
 3 17 0 112.555 6.33824 6
 3 17 0 110.866 6.77515 3
 -3 17 0 108.963 6.10003 2
 -5 -17 0 -0.1789 1.17746 2
 5 -17 0 1.27104 1.32209 7
 -5 -17 0 1.65421 1.35079 2
 5 -17 0 -1.0045 1.18672 2
 5 -17 0 2.48319 1.6433 5
 5 -17 0 -0.2247 1.45308 4
 -5 -17 0 -1.6908 1.38676 4
 -5 -17 0 0.13983 1.55314 7
 -5 17 0 -0.261 1.78205 6
 -5 17 0 -0.4729 1.30666 2
 5 17 0 1.32971 1.69273 6
 -5 17 0 0.50022 1.36249 7
 5 17 0 1.29272 1.28922 7
 -5 17 0 -0.143 1.50851 3
 5 17 0 1.02553 1.09339 5
 5 17 0 1.01596 1.87595 3
 -7 -17 0 218.583 9.17033 2
 7 -17 0 211.732 9.30563 4
 -7 -17 0 196.353 9.36184 2
 7 -17 0 233.359 9.80802 5
 7 -17 0 217.856 8.72429 7
 7 -17 0 189.497 8.88035 2
 -7 -17 0 225.1 9.7047 4
 -7 -17 0 204.887 9.60208 7
 -7 17 0 219 10.4908 6
 7 17 0 198.308 8.34602 5
 7 17 0 217.334 10.5506 3
 -7 17 0 184.454 9.41498 7
 7 17 0 199.902 9.53871 6
 -7 17 0 227.484 10.1189 3
 -7 17 0 206.87 9.86286 2
 -9 -17 0 28.6981 3.62408 7
 9 -17 0 31.3341 3.617 2
 9 -17 0 39.4314 3.18519 7
 9 -17 0 35.6802 4.1072 5
 -9 -17 0 31.5017 3.97676 2
 -9 -17 0 44.9379 4.65234 4
 -9 -17 0 30.685 3.50676 2
 9 -17 0 38.4926 4.0097 4
 -9 17 0 36.3336 4.2944 3
 -9 17 0 38.6268 4.35724 2
 9 17 0 34.7859 4.58731 3
 -9 17 0 32.3734 4.25133 6
 9 17 0 38.3062 4.22894 6
 9 17 0 36.2411 2.92653 5
 -9 17 0 29.9183 3.79286 7
 11 -17 0 84.351 4.55103 7
 -11 -17 0 86.9602 5.81152 4
 11 -17 0 71.8447 5.33683 2
 11 -17 0 74.4638 5.0913 7
 -11 -17 0 81.9482 6.08758 7
 -11 -17 0 81.5602 5.27792 2
 11 -17 0 91.6817 5.6063 4
 -11 -17 0 79.2417 5.76682 2
 11 -17 0 88.5983 6.18784 5
 -11 17 0 79.2753 6.652 6
 11 17 0 84.2908 5.11577 5
 11 17 0 75.5801 5.43555 6
 -11 17 0 84.6518 5.84073 3
 11 17 0 98.6226 7.11384 3
 -11 17 0 94.34 6.46204 2
 13 -17 0 8.8943 2.07356 7
 -13 -17 0 13.3567 3.01358 2
 -13 -17 0 14.5041 3.34634 7
 13 -17 0 9.00722 1.67974 7
 13 -17 0 10.8401 2.47681 4
 -13 -17 0 12.8685 2.63074 2
 -13 -17 0 12.5307 2.85796 4
 13 -17 0 8.70733 2.9142 5
 -13 17 0 11.8979 2.81233 3
 -13 17 0 14.2562 4.21257 6
 13 17 0 6.59531 3.61342 3
 13 17 0 12.5673 2.18175 5
 13 17 0 10.8275 2.65627 6
 -15 -17 0 20.4247 3.60205 2
 -15 -17 0 16.5899 3.17861 4
 -15 -17 0 19.0607 3.88337 7
 15 -17 0 16.7942 2.02544 7
 15 -17 0 15.4165 2.37577 7
 15 -17 0 22.0239 3.32005 4
 15 17 0 21.8805 4.51167 3
 -15 17 0 15.7006 3.13905 3
 -15 17 0 11.8624 3.528 6
 15 17 0 16.4733 3.01618 6
 15 17 0 21.2684 2.74146 5
 -15 17 0 23.6896 4.28341 2
 -17 -17 0 29.5098 4.02482 6
 -17 -17 0 25.8981 3.82489 2
 -17 -17 0 28.9314 4.21347 4
 -17 -17 0 32.9412 5.0918 7
 17 -17 0 24.7501 4.38148 5
 17 -17 0 26.5908 2.24671 7
 17 -17 0 32.44 3.89829 4
 17 17 0 35.8269 5.65685 3
 17 17 0 31.224 3.51516 5
 -17 17 0 30.5687 4.22803 3
 -17 17 0 37.1796 5.59426 6
 -17 17 0 26.8604 4.96354 2
 0 -18 0 112.36 5.80573 2
 0 -18 0 116.035 6.30013 7
 0 -18 0 119.353 6.10999 5
 0 -18 0 118.385 6.56495 4
 0 18 0 107.784 6.61115 7
 0 18 0 128.721 7.2551 3
 0 18 0 119.33 6.93844 6
 2 -18 0 9.23519 2.40067 4
 2 -18 0 10.1963 1.94143 2
 -2 -18 0 8.82163 2.14084 2
 2 -18 0 9.28193 2.18331 7
 -2 -18 0 12.8 2.61924 4
 -2 -18 0 8.79125 1.83979 2
 -2 -18 0 9.09508 1.99136 5
 2 -18 0 13.2689 2.40909 5
 -2 -18 0 11.5863 2.44097 7
 2 18 0 7.36246 2.42291 3
 2 18 0 15.8992 2.88445 6
 -2 18 0 9.38097 2.54642 3
 -2 18 0 8.25489 2.09966 2
 -2 18 0 12.8392 2.99167 6
 2 18 0 9.13922 2.14907 7
 -2 18 0 6.81855 2.03989 7
 4 -18 0 159.521 7.28477 7
 -4 -18 0 158.536 7.84634 4
 -4 -18 0 159.525 7.87381 7
 4 -18 0 157.358 7.72627 5
 4 -18 0 149.617 7.60245 4
 4 -18 0 147.539 7.04861 2
 -4 -18 0 157.85 7.46137 2
 -4 -18 0 143.452 7.25981 2
 -4 18 0 152.284 7.81413 2
 -4 18 0 151.669 8.15258 3
 4 18 0 160.726 8.64052 3
 4 18 0 158.046 8.09353 6
 -4 18 0 150.467 8.36875 6
 -4 18 0 147.908 8.066 7
 -6 -18 0 0.51147 1.67271 4
 -6 -18 0 0.77817 1.33738 2
 6 -18 0 -1.523 1.28571 5
 6 -18 0 3.77597 1.93464 4
 6 -18 0 1.53431 1.42357 7
 -6 -18 0 -0.6666 1.14268 2
 6 -18 0 1.06645 1.4584 2
 6 18 0 1.27448 2.11018 3
 -6 18 0 1.10894 1.83364 3
 -6 18 0 0.90918 1.36816 7
 -6 18 0 -0.7379 1.72983 6
 6 18 0 0.27199 1.6318 6
 -6 18 0 0.84514 1.53305 2
 6 18 0 1.23528 1.11 5
 8 -18 0 34.9305 3.31544 7
 -8 -18 0 35.8509 4.04157 4
 -8 -18 0 32.8132 3.63734 2
 8 -18 0 36.0114 3.62594 2
 8 -18 0 36.585 4.18158 5
 -8 -18 0 34.6449 4.00912 7
 8 -18 0 48.8834 4.25125 4
 -8 -18 0 35.2124 4.06836 2
 -8 18 0 41.347 5.1413 6
 -8 18 0 36.1013 4.50487 2
 8 18 0 40.2823 4.35237 6
 8 18 0 43.2715 5.50616 3
 -8 18 0 28.7056 3.7434 7
 -8 18 0 38.2223 4.54517 3
 8 18 0 32.7818 2.87284 5
 -10 -18 0 29.0406 3.99423 4
 10 -18 0 26.4128 3.43611 4
 10 -18 0 21.4816 3.19506 2
 10 -18 0 26.097 2.81001 7
 10 -18 0 36.4474 4.57652 5
 -10 -18 0 25.1542 3.59847 2
 -10 -18 0 23.3221 3.19464 2
 -10 -18 0 30.1995 4.10151 7
 -10 18 0 25.4719 3.97404 2
 10 18 0 23.5817 4.10659 3
 10 18 0 31.3284 4.06437 6
 10 18 0 21.8839 3.00296 5
 -10 18 0 28.6578 4.03321 3
 -10 18 0 23.146 4.28908 6
 -12 -18 0 30.0931 4.01125 2
 -12 -18 0 31.0832 4.23757 4
 -12 -18 0 28.1319 4.18501 7
 12 -18 0 24.8704 3.45868 4
 12 -18 0 24.7123 3.32324 7
 12 -18 0 33.393 2.91546 7
 -12 -18 0 27.8776 3.54898 2
 12 -18 0 25.8507 4.03775 5
 -12 18 0 32.6856 4.14187 3
 12 18 0 31.2354 2.8966 5
 12 18 0 26.4427 3.7121 6
 -12 18 0 24.877 5.0487 6
 -12 18 0 27.0542 3.99871 2
 14 -18 0 12.8801 3.41523 5
 -14 -18 0 23.6164 3.73817 4
 14 -18 0 20.3678 2.33095 7
 14 -18 0 21.6307 2.94382 7
 -14 -18 0 22.1181 4.04747 7
 -14 -18 0 19.6587 3.14721 2
 14 -18 0 19.5158 3.16249 4
 14 18 0 23.8336 2.95437 5
 14 18 0 23.4256 3.47283 6
 -14 18 0 25.232 3.88203 3
 -14 18 0 24.9868 4.27197 6
 14 18 0 20.5783 4.18153 3
 -14 18 0 19.3264 3.78435 2
 -16 -18 0 0.21213 1.67401 4
 16 -18 0 1.71654 2.60813 5
 16 -18 0 0.37269 0.98008 7
 16 -18 0 1.76023 1.9048 4
 -16 -18 0 -0.5701 1.51428 2
 -16 -18 0 0.289 2.0061 7
 16 -18 0 0.13481 1.18105 7
 -16 18 0 1.65933 2.61052 6
 16 18 0 -0.4165 1.13307 5
 -16 18 0 -0.9202 1.66136 3
 16 18 0 1.28457 2.57898 3
 -16 18 0 0.33022 2.2882 2
 -1 -19 0 22.8362 2.9658 5
 1 -19 0 21.6918 3.3572 4
 1 -19 0 27.2025 3.39521 5
 -1 -19 0 20.2696 3.03393 7
 1 -19 0 22.7451 3.05744 7
 -1 -19 0 25.1283 3.2787 2
 1 -19 0 22.1999 2.7416 2
 -1 -19 0 21.7241 3.37302 4
 -1 -19 0 18.6072 2.63832 2
 1 19 0 21.8751 3.50516 3
 1 19 0 24.9422 3.66002 6
 -1 19 0 28.2314 4.06028 6
 -1 19 0 25.1663 3.7103 3
 -1 19 0 20.3563 3.1646 7
 -3 -19 0 1.00864 1.22067 5
 3 -19 0 1.72748 1.28702 2
 -3 -19 0 3.47117 1.67229 2
 -3 -19 0 1.81003 1.93985 7
 -3 -19 0 2.9177 1.94807 4
 -3 -19 0 0.60675 1.22192 2
 3 -19 0 5.5007 1.96351 5
 3 -19 0 0.23398 1.43902 7
 3 -19 0 1.51212 1.82824 4
 -3 19 0 2.86803 2.06002 3
 -3 19 0 2.42649 1.66284 2
 3 19 0 1.56812 1.91481 6
 -3 19 0 0.79429 1.53826 7
 3 19 0 3.29758 2.31897 3
 -3 19 0 3.11706 2.05746 6
 -5 -19 0 37.8214 3.47451 2
 5 -19 0 44.2884 4.23765 4
 5 -19 0 41.9119 4.37963 5
 -5 -19 0 38.3247 4.13817 4
 -5 -19 0 37.9131 3.52141 2
 5 -19 0 35.1955 3.4588 2
 5 -19 0 37.6884 3.56458 7
 -5 -19 0 46.5602 4.63607 7
 -5 19 0 36.8223 4.37326 7
 -5 19 0 34.4961 4.02849 2
 5 19 0 40.7282 4.56072 6
 -5 19 0 39.6612 5.06643 6
 5 19 0 33.678 3.02708 5
 5 19 0 36.4053 4.64697 3
 -5 19 0 43.5186 4.78011 3
 7 -19 0 85.3562 5.065 7
 7 -19 0 90.701 5.80497 4
 -7 -19 0 92.354 6.04043 4
 -7 -19 0 76.8411 5.32177 2
 7 -19 0 90.9646 5.972 5
 -7 -19 0 79.0482 5.0535 2
 7 -19 0 74.007 5.11745 2
 -7 -19 0 89.1776 6.05786 7
 7 19 0 91.6835 6.7583 3
 -7 19 0 86.4275 6.04051 3
 -7 19 0 87.657 6.68575 6
 7 19 0 88.4202 5.97894 6
 7 19 0 75.7788 4.45167 5
 -7 19 0 88.1077 5.99977 2
 9 -19 0 1.34748 2.05098 5
 -9 -19 0 1.52429 1.97891 7
 -9 -19 0 0.28541 1.518 2
 9 -19 0 4.34988 2.13007 4
 -9 -19 0 1.97372 1.5027 2
 9 -19 0 -0.4019 1.27854 7
 9 -19 0 2.69032 1.65282 2
 -9 -19 0 1.93005 1.94469 4
 -9 19 0 0.60626 1.44402 7
 -9 19 0 1.26368 1.78675 2
 9 19 0 2.39968 2.45751 3
 9 19 0 2.96292 1.32215 5
 -9 19 0 -0.7489 2.03395 6
 9 19 0 1.76281 1.93243 6
 -9 19 0 2.48155 2.03936 3
 11 -19 0 1.63696 1.39209 7
 -11 -19 0 5.43614 1.81619 2
 11 -19 0 2.87144 1.99373 4
 -11 -19 0 0.76378 1.92491 4
 11 -19 0 1.40668 2.11818 5
 -11 -19 0 0.4498 1.40123 2
 -11 -19 0 2.94396 2.06196 7
 -11 19 0 1.32448 3.68611 6
 11 19 0 -0.2423 1.74548 6
 -11 19 0 -0.4724 1.53916 2
 11 19 0 2.24714 2.93169 3
 11 19 0 0.94068 1.08915 5
 -11 19 0 -0.4748 1.69565 3
 13 -19 0 -0.2446 2.15445 5
 13 -19 0 0.66733 1.52236 7
 13 -19 0 3.46623 1.44216 7
 13 -19 0 -0.9696 1.74421 4
 -13 -19 0 0.31322 1.39467 2
 -13 -19 0 4.51563 2.4529 7
 -13 -19 0 4.20516 2.28421 4
 13 19 0 2.48325 1.89496 6
 -13 19 0 6.25514 3.18129 6
 13 19 0 1.51171 2.70976 3
 -13 19 0 4.38351 2.47019 2
 -13 19 0 -0.5307 1.61261 3
 13 19 0 0.8453 1.1835 5
 15 -19 0 0.2343 2.29307 5
 -15 -19 0 0.27462 1.79564 4
 15 -19 0 -0.3871 1.29598 7
 -15 -19 0 -1.3396 1.76117 7
 -15 -19 0 1.66703 1.73201 2
 15 -19 0 -0.115 1.92447 4
 15 -19 0 0.96044 1.16002 7
 -15 19 0 2.83344 2.38328 2
 -15 19 0 -0.417 1.77746 3
 15 19 0 0.72804 1.25588 5
 15 19 0 5.72571 3.06177 3
 -15 19 0 1.25136 2.81011 6
 15 19 0 1.15567 1.72943 6
 0 -20 0 27.6698 3.60488 7
 0 -20 0 22.5565 2.8451 2
 0 -20 0 24.9015 3.68134 4
 0 -20 0 27.8111 3.44357 2
 0 -20 0 33.5541 4.05474 5
 0 20 0 28.8518 4.02234 3
 0 20 0 24.0405 3.77205 6
 2 -20 0 -0.2018 1.15356 2
 -2 -20 0 0.81503 1.27268 2
 -2 -20 0 -0.4521 1.07111 2
 -2 -20 0 4.82716 2.21192 7
 2 -20 0 -0.2817 1.39945 5
 -2 -20 0 0.28719 1.22398 5
 -2 -20 0 -1.897 1.58339 4
 2 -20 0 1.08325 1.67888 7
 2 -20 0 1.68595 2.00042 4
 -2 20 0 4.00736 2.26054 6
 2 20 0 -0.9607 1.88698 3
 -2 20 0 0.14704 1.36659 2
 2 20 0 3.32132 2.10412 6
 -2 20 0 1.38328 2.124 3
 4 -20 0 -0.9629 1.3203 7
 4 -20 0 -1.0318 1.1383 2
 4 -20 0 0.03654 1.72486 4
 -4 -20 0 1.11384 1.26324 2
 -4 -20 0 0.12423 1.81067 4
 -4 -20 0 -1.0654 1.11476 2
 -4 -20 0 -1.054 1.63969 7
 4 -20 0 1.66888 1.68759 5
 -4 20 0 0.17835 1.38974 2
 4 20 0 0.49405 1.8022 6
 4 20 0 0.23751 1.1683 5
 -4 20 0 -0.1609 1.97051 6
 -4 20 0 0.38036 1.49275 7
 -4 20 0 -0.3849 1.73951 3
 4 20 0 1.70687 2.28752 3
 -6 -20 0 47.09 4.99676 4
 6 -20 0 49.0724 4.55324 5
 -6 -20 0 51.4614 4.79142 7
 -6 -20 0 44.1835 3.8309 2
 6 -20 0 39.9988 3.73355 2
 6 -20 0 44.0162 4.71738 4
 6 -20 0 40.3724 3.77878 7
 -6 -20 0 41.8362 3.81969 2
 6 20 0 45.2378 3.34229 5
 6 20 0 44.7529 5.72693 3
 6 20 0 48.3096 5.14551 6
 -6 20 0 51.3552 5.34453 3
 -6 20 0 39.6585 4.55756 2
 -6 20 0 49.086 5.63247 6
 -6 20 0 38.0106 4.59443 7
 -8 -20 0 19.898 3.36804 7
 8 -20 0 23.7312 3.66108 4
 8 -20 0 16.8741 3.30213 5
 8 -20 0 16.4644 2.51426 7
 8 -20 0 14.1448 2.6205 2
 -8 -20 0 18.56 3.29347 4
 -8 -20 0 19.7847 2.87359 2
 -8 -20 0 14.4189 2.74637 2
 8 20 0 18.6971 3.41905 6
 -8 20 0 12.7211 2.85058 2
 -8 20 0 12.3141 2.65805 7
 -8 20 0 23.7881 4.16465 6
 8 20 0 17.3594 2.30631 5
 -8 20 0 19.4391 3.53598 3
 8 20 0 15.6225 3.84221 3
 10 -20 0 83.2381 6.23104 5
 10 -20 0 79.2731 4.75896 7
 -10 -20 0 78.8209 6.06999 4
 10 -20 0 82.147 5.85239 4
 -10 -20 0 71.1849 5.00339 2
 10 20 0 71.4325 4.61798 5
 10 20 0 85.5313 7.08601 3
 -10 20 0 79.8862 6.14697 3
 -10 20 0 81.4473 6.31641 2
 10 20 0 81.0809 5.85126 6
 12 -20 0 24.0446 4.14203 5
 12 -20 0 22.3291 5.25489 4
 -12 -20 0 34.4586 4.8682 7
 -12 -20 0 20.9405 3.75041 4
 12 -20 0 20.5719 3.11341 7
 -12 -20 0 27.4594 4.04207 2
 -12 -20 0 25.7714 3.46215 2
 12 -20 0 23.7632 2.78945 7
 12 20 0 29.5479 4.76425 3
 -12 20 0 28.7961 4.21103 3
 -12 20 0 25.7809 4.47308 6
 12 20 0 30.0002 4.2166 6
 12 20 0 29.8012 3.06814 5
 -12 20 0 24.4873 4.15414 2
 -14 -20 0 -1.0667 1.87796 7
 14 -20 0 -1.2096 2.1436 5
 -14 -20 0 -0.6903 1.28926 2
 14 -20 0 -0.1215 1.85576 4
 14 -20 0 -0.6375 1.11225 7
 -14 -20 0 -1.7022 1.6173 4
 14 -20 0 1.35944 1.5186 7
 14 20 0 1.72811 3.11871 3
 14 20 0 -0.6471 1.61717 6
 -14 20 0 -0.4524 2.57918 6
 14 20 0 -0.4573 1.06277 5
 -14 20 0 0.52408 1.80749 3
 -14 20 0 -0.677 1.84766 2
 1 -21 0 51.4602 3.86205 2
 1 -21 0 55.7235 4.45447 5
 1 -21 0 61.2879 5.78919 7
 -1 -21 0 59.3375 5.1073 4
 -1 -21 0 56.5016 4.79375 7
 -1 -21 0 55.7049 4.43412 2
 1 -21 0 59.3786 5.09124 4
 -1 -21 0 43.8357 3.65138 2
 -1 21 0 59.3085 5.53947 6
 1 21 0 52.3318 5.13863 6
 1 21 0 56.4538 5.49422 3
 -1 21 0 59.8698 5.52104 3
 3 -21 0 5.31957 2.37466 4
 -3 -21 0 4.54819 2.46803 4
 3 -21 0 2.66165 1.47016 2
 -3 -21 0 5.73107 1.85638 2
 3 -21 0 6.85812 2.13145 7
 3 -21 0 2.78195 1.90079 5
 -3 -21 0 7.50947 2.41647 7
 -3 -21 0 2.91636 1.55131 2
 -3 21 0 5.81149 2.60617 6
 -3 21 0 2.76225 1.8075 2
 3 21 0 2.92507 2.20293 6
 -3 21 0 8.12168 2.80331 3
 3 21 0 6.69265 2.70168 3
 5 -21 0 41.8154 4.19471 7
 5 -21 0 51.6737 4.85484 4
 5 -21 0 42.8729 4.78255 5
 5 -21 0 34.8016 3.55414 2
 -5 -21 0 41.7178 3.69131 2
 -5 -21 0 40.7005 3.64937 2
 -5 -21 0 44.9302 4.85786 4
 -5 -21 0 46.2389 4.55253 7
 5 21 0 36.4271 3.20022 5
 -5 21 0 47.1313 5.28361 3
 5 21 0 40.0058 5.39892 3
 -5 21 0 47.7994 5.76176 6
 -5 21 0 35.2562 4.29355 2
 5 21 0 44.8823 5.03627 6
 7 -21 0 12.5528 3.03068 2
 7 -21 0 19.4273 2.83291 7
 -7 -21 0 20.2116 3.69448 4
 7 -21 0 26.2598 3.87662 5
 -7 -21 0 21.1305 3.58131 7
 -7 -21 0 21.0221 3.0157 2
 7 -21 0 17.6521 3.33143 4
 -7 -21 0 19.7402 2.91642 2
 7 21 0 21.3476 3.72911 6
 -7 21 0 14.2488 3.26096 3
 -7 21 0 14.7329 3.17251 7
 -7 21 0 17.8093 3.35964 2
 -7 21 0 20.4886 4.21709 6
 7 21 0 25.1143 6.6186 3
 7 21 0 19.0629 2.41306 5
 -9 -21 0 47.5742 5.29979 7
 -9 -21 0 39.7717 4.96574 4
 -9 -21 0 34.5208 4.25637 2
 9 -21 0 36.0392 5.65157 4
 9 -21 0 42.4036 3.65226 7
 9 -21 0 48.003 5.30417 5
 9 -21 0 34.3459 4.12113 2
 -9 -21 0 38.6269 3.6839 2
 9 21 0 46.3734 6.24795 3
 9 21 0 46.9378 5.34433 6
 -9 21 0 45.2217 5.16963 3
 -9 21 0 38.4679 4.67891 7
 -9 21 0 34.7771 4.97643 6
 -9 21 0 49.1862 5.54874 2
 -11 -21 0 2.45693 2.09618 7
 -11 -21 0 1.08789 1.42839 2
 11 -21 0 -0.2451 1.33739 7
 -11 -21 0 -0.3462 1.94812 4
 11 -21 0 2.4086 2.44397 5
 11 -21 0 2.95832 2.11076 4
 -11 -21 0 3.3359 2.04732 2
 -11 21 0 0.96561 2.40167 6
 -11 21 0 1.17117 2.1561 3
 -11 21 0 1.67416 1.91656 2
 11 21 0 0.27014 2.45532 3
 11 21 0 3.46431 2.15774 6
 11 21 0 1.76008 1.19835 5
 13 -21 0 22.3603 4.46038 5
 13 -21 0 18.5323 2.59592 7
 13 -21 0 23.7113 3.89436 4
 -13 21 0 23.6317 3.94083 3
 13 21 0 18.9535 3.36989 6
 -13 21 0 15.2914 3.99993 6
 13 21 0 24.9383 2.79151 5
 -13 21 0 23.5004 4.22874 2
 13 21 0 33.9448 5.41305 3
 0 -22 0 59.0119 4.39512 5
 0 -22 0 53.3473 3.96496 2
 0 -22 0 57.3398 4.89136 7
 0 -22 0 57.0421 4.56995 2
 0 -22 0 61.1864 5.42834 4
 0 22 0 52.4484 5.79508 3
 0 22 0 60.5976 5.59891 6
 -2 -22 0 38.0183 4.1457 7
 -2 -22 0 39.4922 3.82736 2
 2 -22 0 41.9972 4.58107 5
 2 -22 0 52.9255 7.47107 4
 -2 -22 0 46.3901 5.02945 4
 2 -22 0 37.6777 3.48659 2
 -2 -22 0 36.4457 3.37497 2
 2 -22 0 45.661 4.3304 7
 -2 22 0 43.1919 5.21782 3
 -2 22 0 43.7803 5.53816 6
 2 22 0 46.8053 5.42886 6
 2 22 0 46.1762 5.60835 3
 -4 -22 0 18.0034 3.16231 7
 4 -22 0 15.3966 2.58557 2
 -4 -22 0 16.5155 3.44446 4
 4 -22 0 17.1081 2.92136 7
 -4 -22 0 21.6892 2.88705 2
 4 -22 0 21.0905 4.76097 4
 4 -22 0 24.299 3.60057 5
 -4 -22 0 17.792 2.87449 2
 -4 22 0 15.969 3.29163 3
 4 22 0 22.259 3.22539 5
 -4 22 0 20.2158 3.25168 2
 4 22 0 19.6412 3.64561 6
 -4 22 0 11.791 3.28684 6
 4 22 0 23.8188 4.40431 3
 6 -22 0 11.6323 2.8637 5
 6 -22 0 12.2147 2.94848 7
 -6 -22 0 14.2869 2.62651 2
 6 -22 0 14.0351 3.10664 4
 -6 -22 0 5.98855 3.58241 7
 -6 -22 0 9.77027 3.28016 4
 -6 -22 0 12.5711 2.3548 2
 -6 22 0 13.9438 2.99182 2
 6 22 0 14.2363 2.31246 5
 6 22 0 9.86419 2.90042 6
 -6 22 0 14.0893 3.34036 3
 6 22 0 9.60202 3.19237 3
 -6 22 0 12.2445 3.34136 6
 8 -22 0 6.54263 2.69045 5
 -8 -22 0 3.29115 2.0347 2
 8 -22 0 3.68196 1.86116 7
 -8 -22 0 2.37172 1.53815 2
 -8 -22 0 4.9867 2.41308 7
 8 -22 0 5.68919 1.9225 2
 8 -22 0 5.64249 2.41124 4
 8 22 0 3.80109 2.71106 3
 -8 22 0 3.33412 2.51618 6
 -8 22 0 3.73502 2.40576 3
 -8 22 0 4.21134 2.13885 2
 8 22 0 0.90561 1.89947 6
 -10 -22 0 -0.03 1.97322 4
 -10 -22 0 3.21848 2.22797 7
 10 -22 0 -1.0082 1.32573 7
 10 -22 0 -0.1605 2.07358 4
 -10 -22 0 -0.2339 1.25705 2
 10 -22 0 0.4623 2.229 5
 -10 -22 0 -0.0402 1.62054 2
 -10 22 0 1.80224 2.633 6
 -10 22 0 -0.7864 1.79553 3
 10 22 0 -0.8206 1.79008 6
 10 22 0 0.38947 1.05909 5
 10 22 0 -0.8519 2.55686 3
 -12 -22 0 40.0079 5.12755 4
 12 -22 0 33.6534 3.37205 7
 12 -22 0 42.6771 4.97796 4
 -12 -22 0 28.6425 4.47147 7
 12 -22 0 26.0618 3.8044 7
 12 -22 0 40.2725 5.33528 5
 -12 -22 0 35.4416 4.15 2
 12 22 0 54.2185 7.17204 3
 -12 22 0 35.7387 4.79829 3
 -12 22 0 32.1531 4.80019 2
 12 22 0 40.1869 4.85039 6
 -12 22 0 35.5464 5.71201 6
 12 22 0 31.7948 2.81181 5
 -1 -23 0 5.77404 2.38122 7
 1 -23 0 6.20741 2.2882 7
 1 -23 0 5.64381 2.55309 4
 -1 -23 0 8.10737 1.96008 2
 -1 -23 0 6.88264 2.60587 4
 -1 -23 0 9.31198 2.23361 5
 1 -23 0 6.56972 2.0691 5
 1 -23 0 6.89849 2.29139 2
 1 -23 0 9.8614 1.92926 2
 -1 -23 0 4.25055 1.9594 2
 -1 23 0 10.0297 3.11269 3
 1 23 0 9.0449 3.00457 6
 -1 23 0 11.1014 3.20295 6
 1 23 0 8.87064 2.95061 3
 3 -23 0 71.3725 5.42536 5
 -3 -23 0 78.9067 6.18373 7
 3 -23 0 67.8137 4.64838 2
 3 -23 0 71.4439 5.38851 7
 -3 -23 0 77.3928 4.83564 2
 -3 -23 0 75.4938 6.24543 4
 3 -23 0 81.9566 6.19122 4
 -3 -23 0 71.6945 4.94147 2
 -3 23 0 84.4274 6.85852 6
 3 23 0 84.0194 7.89675 3
 3 23 0 72.2509 6.24073 6
 3 23 0 69.41 4.67429 5
 -3 23 0 72.7773 6.37795 3
 5 -23 0 15.7531 2.87182 7
 -5 -23 0 11.5413 2.29051 2
 -5 -23 0 15.1154 2.48964 2
 5 -23 0 12.9746 3.22078 4
 5 -23 0 17.9338 3.28983 5
 -5 -23 0 14.287 3.2206 4
 -5 -23 0 7.16341 2.66327 7
 5 23 0 19.4416 4.07969 3
 -5 23 0 11.2434 2.80128 2
 -5 23 0 14.6668 5.90377 6
 -5 23 0 14.9863 3.4035 3
 5 23 0 15.2449 3.43409 6
 -7 -23 0 1.59864 1.46365 2
 -7 -23 0 -1.0906 1.92782 4
 7 -23 0 0.49673 1.45716 2
 -7 -23 0 0.48308 2.11932 7
 7 -23 0 2.57797 1.82489 7
 -7 -23 0 -0.4461 1.39934 2
 7 -23 0 1.0156 2.14354 4
 7 -23 0 2.02497 2.15883 5
 -7 23 0 -0.1831 2.25721 6
 7 23 0 2.09921 2.57181 3
 -7 23 0 2.50625 1.89458 2
 7 23 0 1.87769 2.19966 6
 -7 23 0 1.86229 2.30473 3
 -9 -23 0 7.10465 2.24762 2
 9 -23 0 4.34693 2.18071 7
 9 -23 0 3.0518 2.46081 5
 -9 -23 0 6.45837 2.65983 7
 -9 -23 0 5.80574 2.76321 4
 -9 -23 0 8.49061 2.05321 2
 9 -23 0 8.92164 3.06696 4
 9 23 0 5.60511 3.2082 3
 -9 23 0 2.22884 2.39805 3
 9 23 0 3.08253 2.29983 6
 9 23 0 5.21549 1.518 5
 -9 23 0 6.60673 3.28095 6
 -9 23 0 7.23698 2.86506 2
 11 -23 0 42.2573 3.83515 7
 11 -23 0 58.9635 7.83754 5
 -11 -23 0 42.1131 3.90944 2
 -11 -23 0 36.5359 4.77539 7
 -11 -23 0 51.2308 5.75495 4
 11 -23 0 50.2543 5.6341 4
 -11 23 0 45.9224 5.83642 2
 11 23 0 50.6836 5.56438 6
 -11 23 0 51.6359 6.9537 6
 11 23 0 45.6756 3.16754 5
 11 23 0 38.3361 5.72032 3
 -11 23 0 47.4928 5.48958 3
 0 -24 0 28.3397 2.88008 2
 0 -24 0 28.3496 3.6399 5
 0 -24 0 29.7459 4.19984 7
 0 -24 0 44.4397 5.42059 4
 0 -24 0 23.2075 3.33125 2
 0 24 0 24.6542 4.24586 6
 0 24 0 25.4371 4.29241 3
 -2 -24 0 33.4189 4.46983 7
 -2 -24 0 28.5456 2.95186 2
 2 -24 0 32.6398 4.16798 5
 2 -24 0 30.7034 3.96671 2
 2 -24 0 32.9633 3.1816 2
 -2 -24 0 29.3114 3.60093 2
 -2 -24 0 33.0602 4.51856 4
 2 -24 0 37.7086 4.66913 4
 2 -24 0 40.2815 4.53501 7
 -2 24 0 36.6644 5.44593 6
 2 24 0 35.5394 5.11086 6
 2 24 0 37.4107 5.06415 3
 4 -24 0 39.0518 5.17121 4
 -4 -24 0 34.8659 4.51061 7
 4 -24 0 34.0377 4.46548 5
 -4 -24 0 25.6331 3.15248 2
 4 -24 0 32.3447 3.86626 7
 -4 -24 0 28.8557 4.3362 4
 -4 -24 0 23.0593 3.09429 2
 4 24 0 37.2156 5.42003 3
 -4 24 0 25.5738 3.86233 2
 -4 24 0 27.6635 4.73634 6
 -4 24 0 33.7862 5.79171 3
 4 24 0 31.8099 2.99719 5
 4 24 0 36.7272 5.1497 6
 6 -24 0 36.833 4.68152 5
 6 -24 0 45.881 5.51669 4
 6 -24 0 45.3702 4.33457 7
 -6 -24 0 43.6728 5.39428 7
 -6 -24 0 46.4786 5.53674 4
 -6 -24 0 34.3755 3.49459 2
 6 -24 0 37.3549 3.49492 2
 -6 -24 0 38.0767 3.5052 2
 6 24 0 47.2282 5.5625 6
 -6 24 0 43.7252 5.05593 2
 -6 24 0 50.5271 6.57508 6
 6 24 0 45.9238 6.17555 3
 -6 24 0 39.1496 5.30191 3
 -8 -24 0 -1.2583 1.99853 4
 8 -24 0 2.32362 1.75791 7
 8 -24 0 -1.3622 2.1704 4
 8 -24 0 0.73995 2.13102 5
 -8 -24 0 0.50304 2.08993 7
 -8 -24 0 1.13355 1.28184 2
 -8 -24 0 -0.2105 1.49154 2
 -8 24 0 0.37827 2.84467 6
 8 24 0 -1.7088 2.39144 3
 -8 24 0 3.66637 2.98285 3
 8 24 0 0.37813 2.21497 6
 -8 24 0 -0.6332 1.68665 2
 -10 -24 0 7.66175 3.09061 7
 -10 -24 0 2.79532 2.39259 4
 10 -24 0 5.06763 2.06527 7
 10 -24 0 7.00031 2.97963 4
 -10 -24 0 4.94751 1.80602 2
 10 24 0 4.36027 1.35869 5
 10 24 0 5.84849 2.62407 6
 10 24 0 5.79728 2.97101 3
 -10 24 0 3.45267 2.3999 2
 -10 24 0 1.7922 2.84972 6
 1 -25 0 -0.3365 1.30577 2
 1 -25 0 2.43083 2.09345 7
 1 -25 0 1.91516 2.46213 4
 -1 -25 0 -0.543 1.33726 2
 -1 -25 0 0.51916 1.42964 5
 1 -25 0 0.8659 1.52834 2
 -1 -25 0 0.02055 1.84305 7
 1 -25 0 0.34524 1.58505 5
 -1 -25 0 4.12235 2.72044 4
 -1 -25 0 -0.3731 1.23323 2
 1 25 0 1.22685 2.52646 6
 -1 25 0 -0.5594 2.56297 6
 -1 25 0 2.37104 2.4851 3
 1 25 0 0.64734 2.54672 3
 -3 -25 0 7.01699 2.6894 7
 3 -25 0 4.02172 2.64533 4
 -3 -25 0 4.16823 1.75006 2
 -3 -25 0 3.69368 1.71983 2
 -3 -25 0 5.1728 2.68537 4
 3 -25 0 2.63299 2.04087 5
 3 25 0 5.25873 1.76192 5
 -3 25 0 4.19697 2.8974 6
 -3 25 0 3.13479 2.49167 3
 3 25 0 4.42861 3.07547 3
 3 25 0 4.38977 2.89595 6
 -5 -25 0 14.6744 2.57133 2
 -5 -25 0 18.6134 5.27023 7
 -5 -25 0 16.057 2.64646 2
 -5 -25 0 20.6389 4.28679 4
 5 -25 0 19.7608 3.62407 5
 5 -25 0 22.9807 4.28824 4
 5 -25 0 16.8786 2.74828 2
 5 -25 0 11.412 2.73325 7
 5 25 0 20.2923 4.1283 6
 5 25 0 17.8216 2.38027 5
 -5 25 0 23.8382 3.70757 2
 5 25 0 17.1201 4.32968 3
 -5 25 0 22.722 4.21214 3
 -5 25 0 24.9613 4.49647 6
 7 -25 0 10.4987 2.57657 7
 7 -25 0 22.06 3.83478 5
 7 -25 0 11.5647 3.50278 4
 -7 -25 0 14.7066 2.51446 2
 -7 -25 0 13.8264 3.23652 7
 -7 -25 0 15.557 3.92135 4
 -7 25 0 9.39602 3.03582 3
 -7 25 0 9.28623 2.66244 2
 7 25 0 4.96346 2.77315 6
 7 25 0 14.3232 3.89588 3
 -7 25 0 12.9622 4.24613 6
 7 25 0 12.4834 2.93233 5
 0 -26 0 149.278 9.14283 4
 0 -26 0 131.227 8.15199 7
 0 -26 0 121.943 7.01966 2
 0 -26 0 121.634 6.87348 5
 0 26 0 137.628 9.26815 3
 0 26 0 136.051 9.17636 6
 2 -26 0 0.30709 2.29722 4
 2 -26 0 -1.0312 1.45936 5
 -2 -26 0 -1.3461 1.99291 4
 -2 -26 0 -0.0951 2.33262 7
 2 -26 0 -1.1867 1.78706 7
 2 -26 0 0.49445 1.55064 2
 -2 -26 0 -1.0181 1.19549 2
 2 26 0 -1.2534 1.2912 5
 -2 26 0 0.46563 2.1866 3
 2 26 0 2.09496 2.3849 6
 2 26 0 -1.4024 2.37209 3
 -2 26 0 1.90626 2.66909 6
 -4 -26 0 44.2613 5.52413 4
 -4 -26 0 49.0262 5.61475 7
 4 -26 0 47.5213 5.09842 7
 4 -26 0 47.6289 5.23996 5
 -4 -26 0 41.9503 3.70518 2
 4 -26 0 57.4854 6.44181 4
 -4 26 0 51.9482 6.19904 3
 4 26 0 48.3166 6.20524 3
 -4 26 0 46.097 6.60077 6
 4 26 0 38.1136 3.28161 5
 24 0 -1 0.10299 2.23238 3
 24 0 -1 2.24244 1.52071 7
 24 0 -1 -1.4063 1.99651 5
 24 0 -1 -0.3665 0.84712 4
 -24 0 1 0.97251 1.81245 7
 22 0 -1 14.948 2.27315 7
 -22 0 1 18.9214 3.73279 6
 22 0 -1 20.7763 3.83762 5
 -22 0 1 16.4977 3.62537 2
 -22 0 1 16.6386 3.17017 7
 22 0 -1 13.358 1.92871 4
 22 0 -1 19.8742 3.79655 3
 -20 0 1 -1.4971 1.22866 7
 20 0 -1 0.03483 1.823 3
 20 0 -1 2.27458 1.24438 7
 20 0 -1 0.92133 1.04337 4
 -20 0 1 3.79478 2.33538 6
 -20 0 1 1.40306 1.98961 2
 20 0 -1 1.22536 2.0278 5
 -18 0 1 120.176 7.4763 2
 18 0 -1 104.669 5.50048 7
 -18 0 1 121.304 6.91622 6
 18 0 -1 118.11 6.69061 5
 -18 0 1 103.554 6.41761 7
 18 0 -1 119.066 6.87107 3
 18 0 -1 113.167 5.39897 4
 -16 0 1 3.131 1.85772 6
 16 0 -1 1.34585 1.12794 4
 16 0 -1 0.57534 1.38706 2
 -16 0 1 2.10528 1.54443 7
 16 0 -1 1.45905 1.52934 5
 16 0 -1 2.02688 1.29011 7
 -16 0 1 -2.4271 1.60052 2
 14 0 -1 175.28 7.75611 5
 -14 0 1 166.512 8.17099 2
 14 0 -1 172.026 8.16823 2
 14 0 -1 163.3 7.05321 7
 14 0 -1 192.467 7.90051 3
 -14 0 1 171.741 7.70186 6
 -14 0 1 161.775 8.54351 7
 12 0 -1 79.1742 4.68936 2
 12 0 -1 77.4914 4.35108 3
 -12 0 1 73.419 4.84433 2
 12 0 -1 77.9246 4.64625 7
 -12 0 1 79.9318 3.99429 4
 -12 0 1 76.4107 4.55049 7
 -12 0 1 79.3386 4.42464 6
 -10 0 1 761.731 24.3378 7
 -10 0 1 721.92 23.9889 6
 10 0 -1 742.649 24.4663 2
 -10 0 1 759.131 23.9385 4
 -10 0 1 731.361 25.4996 2
 10 0 -1 726.702 24.1188 5
 10 0 -1 730.666 23.9712 3
 10 0 -1 746.734 23.9002 7
 8 0 -1 5003.67 151.752 4
 6 0 -1 583.015 18.4715 5
 -6 0 1 578.995 18.4417 4
 -6 0 1 609.721 18.605 2
 6 0 -1 599.772 18.5059 7
 -6 0 1 504.234 18.1601 3
 -6 0 1 572.201 18.1649 6
 6 0 -1 570.815 18.0817 3
 6 0 -1 574.341 18.4839 2
 -6 0 1 593.847 18.6227 7
 6 0 -1 559.478 18.2146 6
 6 0 -1 562.796 18.4242 4
 -4 0 1 4521.96 192.309 1
 4 0 -1 4348.53 190.595 1
 2 0 -1 804.92 24.5868 5
 -2 0 1 791.909 24.6369 4
 -2 0 1 802.217 24.6002 5
 2 0 -1 783.914 24.2677 6
 2 0 -1 808.203 24.6644 4
 -2 0 1 795.092 24.2903 6
 -2 0 -1 358.817 10.8163 7
 2 0 1 338.03 11.3098 5
 -2 0 -1 332.822 11.3613 3
 -2 0 -1 340.945 11.0384 5
 -2 0 -1 360.892 11.4449 2
 2 0 1 358.531 11.468 6
 2 0 1 356.129 10.883 7
 2 0 1 348.005 11.4443 3
 -2 0 -1 348.804 11.4756 6
 -4 0 -1 17.5578 1.95239 6
 -4 0 -1 19.4542 1.20773 7
 -4 0 -1 16.3663 1.76709 2
 4 0 1 16.4441 1.87676 3
 -4 0 -1 16.258 1.74142 3
 4 0 1 19.2641 1.99313 2
 -4 0 -1 14.807 1.66475 6
 -4 0 -1 19.889 1.4859 5
 -6 0 -1 825.532 26.873 6
 -6 0 -1 842.342 26.744 2
 6 0 1 813.083 26.8292 2
 6 0 1 826.473 26.2766 5
 6 0 1 843.023 25.6497 7
 -6 0 -1 854.377 25.7628 7
 6 0 1 826.258 26.7924 3
 -8 0 -1 3.20987 1.59173 2
 8 0 1 1.12592 1.30751 2
 -8 0 -1 2.14078 1.40729 6
 -8 0 -1 3.59922 0.9969 7
 8 0 1 2.97011 1.4936 3
 8 0 1 1.88622 0.78242 7
 8 0 1 0.97492 1.06501 5
 10 0 1 20.2778 2.75138 2
 -10 0 -1 20.3137 2.84409 6
 10 0 1 19.3527 2.18519 5
 10 0 1 21.857 1.6761 7
 10 0 1 18.4995 2.58111 3
 -10 0 -1 23.1844 2.75703 2
 -10 0 -1 19.1729 1.93553 7
 -12 0 -1 677.58 22.0906 7
 12 0 1 643.857 23.5781 2
 -12 0 -1 668.713 23.3265 2
 12 0 1 676.49 21.5382 7
 12 0 1 698.106 22.8201 5
 -12 0 -1 683.213 23.4886 6
 -14 0 -1 3.37611 2.01262 6
 14 0 1 2.92163 1.98461 3
 -14 0 -1 1.58652 1.23314 7
 -14 0 -1 1.024 1.95108 2
 14 0 1 0.70745 1.5727 5
 14 0 1 0.76322 0.87925 7
 14 0 1 0.34318 1.19479 2
 16 0 1 47.4233 4.27036 5
 -16 0 -1 42.2629 4.75815 6
 16 0 1 43.1279 5.01529 3
 16 0 1 40.2685 2.73448 7
 -16 0 -1 40.6101 3.37058 7
 -16 0 -1 47.5428 5.05471 2
 -18 0 -1 7.10759 2.81342 6
 18 0 1 9.92371 3.32011 3
 18 0 1 7.75383 1.44236 7
 -18 0 -1 8.73167 2.01304 7
 -18 0 -1 9.34926 3.10302 2
 18 0 1 10.3651 2.59164 5
 -20 0 -1 67.96 6.24075 6
 20 0 1 62.6823 5.46982 5
 -20 0 -1 51.0097 4.01412 7
 20 0 1 43.6211 3.18795 7
 20 0 1 64.1121 6.17961 3
 -20 0 -1 63.1037 9.91416 2
 -22 0 -1 1.85494 2.36618 2
 22 0 1 -0.4933 2.61818 3
 -22 0 -1 0.41158 1.37531 7
 22 0 1 -0.232 0.90542 7
 -22 0 -1 -0.0789 2.5483 6
 22 0 1 0.96378 2.43424 5
 -23 -1 1 11.9123 3.21337 6
 23 -1 -1 5.54833 1.51129 7
 23 -1 -1 6.67057 2.82073 5
 -23 -1 1 5.08774 2.29187 7
 23 -1 -1 10.319 3.189 3
 23 -1 -1 3.6198 1.23397 4
 -23 -1 1 3.3472 2.70876 2
 -23 1 1 5.54821 2.18059 7
 23 1 -1 7.21784 1.75808 7
 -23 1 1 7.46529 2.93301 6
 23 1 -1 5.17865 1.40657 4
 23 1 -1 5.34553 2.89677 3
 -23 1 1 9.66868 3.30637 2
 23 1 -1 4.35648 2.48037 5
 -21 -1 1 24.7054 3.91211 2
 21 -1 -1 50.6593 5.48069 3
 21 -1 -1 31.5963 4.3821 5
 -21 -1 1 38.7687 4.55358 7
 21 -1 -1 38.2941 2.82449 4
 -21 -1 1 48.0738 5.14278 6
 21 -1 -1 33.8741 3.10751 7
 21 1 -1 48.5505 5.40916 3
 21 1 -1 34.7816 3.22879 7
 21 1 -1 46.3251 5.00113 5
 -21 1 1 40.7626 4.48938 7
 21 1 -1 32.7118 2.76527 4
 -21 1 1 40.0756 5.09008 6
 -21 1 1 43.8478 5.48868 2
 -19 -1 1 -1.7921 1.84706 2
 19 -1 -1 0.89477 1.97726 5
 -19 -1 1 -0.5474 1.49678 7
 -19 -1 1 -0.3112 1.96338 6
 19 -1 -1 0.76705 1.09662 7
 19 -1 -1 -0.2995 0.93977 4
 19 -1 -1 4.1301 2.19955 3
 -19 1 1 3.43599 2.26754 6
 19 1 -1 -0.2567 1.0073 4
 19 1 -1 1.23322 1.9461 3
 19 1 -1 0.12144 1.75839 5
 19 1 -1 -0.4618 1.01624 7
 -19 1 1 0.40319 1.8667 2
 -19 1 1 1.22493 1.6349 7
 -17 -1 1 155.226 8.60673 2
 17 -1 -1 179.39 8.36561 3
 -17 -1 1 163.881 8.10882 6
 17 -1 -1 169.873 7.07351 4
 -17 -1 1 179.597 8.38497 7
 17 -1 -1 162.186 7.15242 7
 17 -1 -1 172.504 8.21407 5
 17 -1 -1 147.26 9.12652 2
 17 1 -1 160.471 7.19914 7
 17 1 -1 178.55 8.40857 3
 17 1 -1 170.57 7.18591 4
 -17 1 1 170.573 8.1447 7
 -17 1 1 173.356 8.39437 6
 17 1 -1 181.878 8.25438 5
 -17 1 1 162.99 8.71461 2
 17 1 -1 148.555 8.43488 2
 15 -1 -1 3.2994 1.35494 7
 15 -1 -1 2.50455 1.59637 3
 15 -1 -1 0.65941 1.39998 5
 15 -1 -1 -0.9139 1.57967 2
 -15 -1 1 6.21682 2.3559 2
 15 -1 -1 1.46007 1.13634 4
 -15 -1 1 0.71623 1.02741 4
 -15 -1 1 2.5735 1.65076 7
 15 1 -1 1.08056 1.24252 7
 -15 1 1 1.83562 1.82812 6
 15 1 -1 0.49568 1.41027 3
 15 1 -1 1.76719 1.64492 2
 15 1 -1 1.72615 1.62882 5
 -15 1 1 -0.9025 1.21133 7
 -15 1 1 2.50504 2.09586 2
 -13 -1 1 256.013 9.88069 6
 -13 -1 1 262.063 10.4871 2
 13 -1 -1 245.738 10.3433 2
 13 -1 -1 266.095 10.3719 7
 -13 -1 1 255.745 9.47832 4
 13 -1 -1 246.532 9.3826 4
 13 -1 -1 253.228 9.88165 3
 13 -1 -1 248.049 9.95708 5
 13 1 -1 244.099 9.90252 5
 -13 1 1 253.877 10.0381 6
 -13 1 1 244.403 9.98621 7
 13 1 -1 263.22 10.0907 3
 -13 1 1 238.541 10.3872 2
 13 1 -1 249.23 9.45303 7
 13 1 -1 238.451 10.2866 2
 -11 -1 1 76.4825 4.36884 7
 -11 -1 1 75.8248 3.88506 4
 11 -1 -1 73.4965 3.93094 7
 -11 -1 1 78.397 4.07888 6
 11 -1 -1 72.9409 3.93093 3
 -11 -1 1 73.2909 4.5631 2
 11 -1 -1 73.6901 4.11989 5
 11 -1 -1 70.6346 4.37783 2
 11 1 -1 73.1349 3.94643 7
 -11 1 1 73.487 4.73032 2
 11 1 -1 73.9104 4.16945 5
 11 1 -1 75.0539 4.08756 3
 11 1 -1 74.9181 4.42056 2
 -11 1 1 79.3797 4.33913 7
 -11 1 1 70.4799 4.1309 6
 9 -1 -1 15.2097 1.87027 7
 -9 -1 1 16.064 1.84349 4
 -9 -1 1 16.4344 2.34625 2
 -9 -1 1 18.6473 2.07135 6
 -9 -1 1 13.4184 1.91562 7
 9 -1 -1 11.194 1.7025 5
 9 -1 -1 14.6774 1.75798 3
 9 1 -1 10.3375 1.73032 2
 -9 1 1 13.3623 1.92653 7
 9 1 -1 15.9919 1.85561 3
 9 1 -1 18.3218 2.12879 5
 -9 1 1 17.7477 2.18507 6
 9 1 -1 19.183 2.07258 7
 -9 1 1 14.8388 1.73602 4
 -9 1 1 16.4539 2.29489 2
 -7 -1 1 985.481 33.9402 3
 -7 -1 1 1091.09 33.9755 6
 -7 -1 1 1113.8 34.487 7
 -7 -1 1 1139.21 34.4301 2
 7 -1 -1 1130.74 34.5 2
 7 -1 -1 1073.18 34.2512 5
 7 -1 -1 1080.27 34.3318 4
 7 -1 -1 1118.86 34.3241 7
 7 -1 -1 1106.49 33.9366 3
 -7 -1 1 1127.09 34.3375 4
 -7 1 1 1106.07 34.2658 4
 -7 1 1 1115.35 34.1981 6
 7 1 -1 1061.3 34.2109 4
 -7 1 1 1138.72 34.5222 7
 -7 1 1 1019.12 33.7774 3
 7 1 -1 1057.67 34.1016 6
 7 1 -1 1110.56 34.3935 5
 7 1 -1 1127.81 34.292 7
 7 1 -1 1087.46 34.0982 3
 7 1 -1 1110.17 34.3933 2
 -7 1 1 1141.6 34.5841 2
 -5 -1 1 304.603 10.8413 5
 -5 -1 1 334.973 10.7974 2
 -5 -1 1 324.923 10.374 6
 5 -1 -1 327.321 10.8953 7
 5 -1 -1 340.056 10.9166 2
 -5 -1 1 333.642 10.879 4
 -5 -1 1 329.327 10.9559 7
 5 -1 -1 328.274 10.7463 5
 5 -1 -1 318.059 10.8442 4
 5 -1 -1 323.37 10.286 3
 5 -1 -1 308.149 10.5964 6
 -5 1 1 339.933 10.9625 2
 -5 1 1 334.607 10.8397 4
 5 1 -1 324.211 10.8605 5
 -5 1 1 328.703 10.6205 6
 -5 1 1 304.954 10.7413 5
 -5 1 1 330.526 10.9806 7
 5 1 -1 313.961 10.7651 4
 5 1 -1 332.193 10.8421 7
 5 1 -1 324.002 10.7035 2
 5 1 -1 313.159 10.4041 6
 -5 1 1 296.49 10.1877 3
 5 1 -1 322.809 10.7872 3
 3 -1 -1 1036.6 31.8659 5
 3 -1 -1 1081.66 32.0445 4
 -3 -1 1 1008.36 31.4791 3
 3 -1 -1 979.595 31.4768 6
 3 -1 -1 1065.74 31.8853 7
 -3 -1 1 974.965 32.0673 4
 -3 -1 1 1047.26 31.1798 6
 3 1 -1 992.179 31.4676 3
 -3 1 1 1039.96 31.5159 6
 3 1 -1 1037.42 31.1871 6
 3 1 -1 1070.92 31.7951 7
 3 1 -1 1026.1 32.1162 5
 -3 1 1 1086.17 31.9079 7
 3 1 -1 1039.04 31.7734 4
 -3 1 1 972.486 31.6163 5
 1 -1 -1 1346.93 40.8378 5
 1 -1 1 10.6748 1.12532 5
 -1 -1 -1 8.46441 1.07667 6
 1 -1 1 6.53775 1.04359 3
 -1 -1 -1 8.08451 1.08174 2
 -1 -1 -1 7.76342 0.92492 3
 -1 -1 -1 8.48664 0.84441 7
 -1 -1 -1 9.21932 0.78434 4
 1 -1 1 7.82953 0.76361 7
 -1 -1 -1 10.0523 0.76225 4
 -1 -1 -1 8.66868 0.73509 5
 1 -1 1 8.38063 0.98999 2
 1 -1 1 9.63132 0.83497 4
 1 1 1 9.10391 0.88705 7
 -1 1 -1 9.84531 1.18526 3
 -1 1 -1 8.06561 0.94548 6
 -1 1 -1 10.5131 1.01121 2
 1 1 1 8.99631 0.81508 5
 -1 1 -1 8.35918 0.75753 4
 1 1 1 9.78845 1.23258 6
 1 1 1 11.1829 1.35961 2
 -1 1 -1 8.39006 1.0615 6
 -1 1 -1 8.92616 0.97594 5
 -1 1 -1 8.52098 0.75763 7
 1 1 1 8.01108 1.01258 3
 -3 -1 -1 20.431 2.0179 2
 -3 -1 -1 19.7835 1.76506 3
 3 -1 1 21.8599 2.00676 3
 -3 -1 -1 19.6622 1.91252 6
 3 -1 1 15.8148 1.58642 2
 3 -1 1 20.8274 0.95448 7
 3 -1 1 19.1735 0.95279 4
 -3 -1 -1 19.993 1.45131 5
 3 -1 1 18.7356 1.61804 5
 -3 -1 -1 20.6606 1.29904 7
 -3 1 -1 19.9181 1.78963 3
 -3 1 -1 21.3405 1.90877 2
 -3 1 -1 20.6336 0.90664 7
 -3 1 -1 21.9933 0.94946 4
 3 1 1 20.67 1.93647 3
 3 1 1 21.6156 1.48361 5
 3 1 1 17.9114 1.74734 6
 3 1 1 18.2754 1.84164 2
 -3 1 -1 19.78 1.50546 5
 3 1 1 21.6083 1.42002 7
 -3 1 -1 15.2698 1.62871 6
 -5 -1 -1 5.67082 0.89192 7
 5 -1 1 4.95704 0.60438 7
 -5 -1 -1 5.2053 1.07101 5
 -5 -1 -1 4.67111 1.28477 2
 5 -1 1 2.64018 0.99333 5
 5 -1 1 4.85592 1.4766 3
 5 -1 1 5.61587 1.43785 2
 5 -1 1 5.88309 0.53106 4
 5 1 1 5.96253 1.47621 2
 -5 1 -1 6.51047 1.5368 6
 -5 1 -1 5.81118 0.72461 7
 -5 1 -1 5.61378 1.26768 2
 5 1 1 4.64449 1.35975 3
 5 1 1 5.20327 1.11788 5
 5 1 1 5.24235 0.87805 7
 7 -1 1 205.73 7.89136 5
 -7 -1 -1 207.161 8.32687 2
 -7 -1 -1 228.946 7.48356 7
 7 -1 1 210.064 6.74415 4
 7 -1 1 211.131 6.98973 7
 7 -1 1 214.079 8.41627 2
 -7 -1 -1 214.051 8.49965 6
 7 -1 1 210.113 6.95981 4
 7 -1 1 204.999 8.33331 3
 7 1 1 205.347 7.74603 5
 7 1 1 215.533 7.30045 7
 7 1 1 212.153 8.43464 3
 -7 1 -1 230.601 7.31014 7
 -7 1 -1 215.898 8.45405 6
 -7 1 -1 212.597 8.27621 2
 7 1 1 205.62 8.46063 2
 9 -1 1 8.37464 1.61109 5
 9 -1 1 7.43984 0.90801 4
 -9 -1 -1 8.22681 1.90027 2
 9 -1 1 6.60759 1.81931 3
 9 -1 1 8.0352 1.83783 2
 -9 -1 -1 7.62089 1.3374 7
 9 -1 1 7.58373 0.97033 7
 -9 -1 -1 7.87419 1.73547 6
 9 -1 1 8.43503 0.76347 4
 9 1 1 8.20087 1.15046 7
 9 1 1 8.00265 1.98384 3
 -9 1 -1 7.30179 1.21047 7
 -9 1 -1 10.9425 2.12165 2
 9 1 1 8.38174 1.70496 2
 -9 1 -1 5.80932 1.7367 6
 9 1 1 8.63367 1.64838 5
 11 -1 1 2.76789 1.40564 2
 11 -1 1 4.03475 1.72649 5
 11 -1 1 7.14621 2.01096 3
 -11 -1 -1 3.87355 1.52748 6
 -11 -1 -1 5.8464 1.37526 7
 -11 -1 -1 5.62574 1.86677 2
 11 -1 1 3.78224 0.77321 4
 11 1 1 7.83099 1.7316 5
 11 1 1 3.48127 1.6599 2
 -11 1 -1 6.52636 1.29767 7
 11 1 1 4.62046 1.80098 3
 -11 1 -1 5.00041 1.76783 2
 11 1 1 7.42519 1.1725 7
 13 -1 1 174.276 7.75978 5
 -13 -1 -1 172.584 7.17021 7
 13 -1 1 172.775 6.31621 7
 -13 -1 -1 171.429 8.24063 6
 13 -1 1 172.358 8.36818 3
 -13 -1 -1 166.047 8.17034 2
 13 -1 1 166.626 8.34661 2
 13 1 1 185.425 8.57926 3
 -13 1 -1 161.305 8.07755 6
 13 1 1 155.993 8.25326 2
 13 1 1 170.176 6.57327 7
 13 1 1 163.411 7.51588 5
 -13 1 -1 167.61 6.90873 7
 -13 1 -1 163.894 8.17608 2
 15 -1 1 2.68911 0.96094 7
 -15 -1 -1 6.21476 2.46612 2
 -15 -1 -1 3.12455 1.5136 7
 15 -1 1 3.5205 1.91154 2
 15 -1 1 4.28985 2.33695 3
 15 -1 1 3.05303 1.81236 5
 -15 -1 -1 0.11248 1.75278 6
 -15 1 -1 1.07837 2.10026 2
 15 1 1 1.21082 1.6842 2
 15 1 1 2.09817 1.62592 5
 15 1 1 1.7711 1.00956 7
 15 1 1 4.4363 2.26887 3
 -15 1 -1 5.46032 1.58217 7
 -15 1 -1 3.03609 2.09724 6
 17 -1 1 6.3498 2.25173 5
 -17 -1 -1 5.19232 2.3574 6
 -17 -1 -1 8.00628 1.95009 7
 17 -1 1 6.67805 1.56171 7
 17 -1 1 8.21241 2.75826 3
 -17 -1 -1 6.10087 2.53304 2
 17 1 1 4.50716 1.28887 7
 -17 1 -1 10.593 2.89177 2
 17 1 1 8.0001 2.51548 5
 -17 1 -1 8.19332 1.88631 7
 17 1 1 7.45337 2.7901 3
 -19 -1 -1 7.06314 2.9394 6
 -19 -1 -1 9.27588 2.11982 7
 19 -1 1 10.7523 3.23839 3
 19 -1 1 8.09812 1.42779 7
 19 -1 1 11.8324 3.03085 5
 -19 -1 -1 10.6263 3.12076 2
 19 1 1 6.72213 2.91655 3
 -19 1 -1 10.5466 3.22355 2
 -19 1 -1 12.2611 2.43366 7
 19 1 1 15.745 3.08112 5
 -19 1 -1 4.8869 2.86266 6
 19 1 1 9.1312 1.64108 7
 21 -1 1 10.5781 3.3604 3
 21 -1 1 13.7738 3.46824 5
 -21 -1 -1 10.4467 3.27863 2
 21 -1 1 8.29783 1.47878 7
 -21 -1 -1 9.01675 3.23155 6
 -21 -1 -1 6.79919 2.09581 7
 21 1 1 12.7787 3.69412 3
 -21 1 -1 8.78335 1.9174 7
 21 1 1 8.02112 1.60055 7
 21 1 1 9.79125 2.85215 5
 -21 1 -1 10.6109 3.15462 2
 23 -1 1 12.8266 3.76205 5
 -23 -1 -1 7.54847 3.3013 2
 -23 -1 -1 13.8223 2.56162 7
 -23 -1 -1 10.4623 3.54813 6
 23 -1 1 12.6791 3.91661 3
 23 1 1 12.0068 3.34817 5
 -23 1 -1 8.54492 1.99283 7
 23 1 1 23.6333 5.08072 3
 -23 1 -1 11.5134 3.75199 6
 -23 1 -1 9.35212 3.61655 2
 24 -2 -1 1.0808 2.43277 5
 -24 -2 1 1.7603 2.39793 6
 24 -2 -1 2.21216 1.32772 7
 24 -2 -1 0.83418 1.01099 4
 24 -2 -1 2.14885 2.36222 3
 -24 2 1 -1.1139 2.20511 2
 24 2 -1 -1.0865 2.36073 3
 24 2 -1 2.68111 1.09529 4
 -24 2 1 -0.9781 1.48543 7
 -24 2 1 3.71725 2.88384 6
 24 2 -1 2.45547 2.46017 5
 22 -2 -1 26.5616 4.12591 3
 -22 -2 1 21.229 3.74476 6
 22 -2 -1 26.2967 4.24144 5
 -22 -2 1 25.7149 4.63652 2
 22 -2 -1 25.0274 2.32398 4
 22 -2 -1 22.7965 2.6658 7
 -22 -2 1 20.094 3.51521 7
 22 2 -1 20.161 2.65687 7
 -22 2 1 23.1201 4.00358 6
 22 2 -1 28.0444 4.20166 5
 -22 2 1 26.8868 4.61403 2
 22 2 -1 20.0136 2.35883 4
 22 2 -1 27.5105 4.40426 3
 -22 2 1 18.202 3.23143 7
 -20 -2 1 1.60763 1.778 7
 20 -2 -1 3.15239 1.35697 7
 -20 -2 1 -0.1883 2.09109 2
 20 -2 -1 3.11795 1.29238 4
 20 -2 -1 3.09685 2.22928 3
 -20 -2 1 7.7392 2.67159 6
 20 -2 -1 4.64531 2.49069 5
 -20 2 1 6.74857 2.1171 7
 20 2 -1 1.74711 1.24771 4
 20 2 -1 3.90429 2.49783 3
 20 2 -1 3.66647 1.99605 5
 -20 2 1 0.27748 1.75984 2
 -20 2 1 8.01166 2.71768 6
 -18 -2 1 -0.9228 1.82507 2
 -18 -2 1 -0.3316 1.54172 7
 18 -2 -1 3.20155 1.90051 5
 18 -2 -1 0.24512 1.21388 7
 -18 -2 1 -0.5198 1.61608 6
 18 -2 -1 1.36053 1.6967 3
 18 -2 -1 0.69517 1.04558 4
 18 2 -1 0.92987 1.594 5
 -18 2 1 0.7383 1.43302 7
 18 2 -1 -0.7268 1.59898 3
 18 2 -1 0.49564 1.21195 7
 -18 2 1 -0.4957 2.04193 6
 -18 2 1 -1.3605 2.77865 2
 16 -2 -1 1.14095 1.20455 7
 16 -2 -1 0.56417 1.06761 4
 16 -2 -1 2.36416 1.6804 5
 -16 -2 1 -0.5416 1.53264 6
 16 -2 -1 2.19399 1.6412 2
 16 -2 -1 2.05244 1.62885 3
 -16 -2 1 0.0975 1.01752 4
 -16 -2 1 3.44024 2.24709 2
 -16 -2 1 1.1201 1.49042 7
 -16 2 1 6.97552 2.32618 6
 -16 2 1 1.49586 1.90093 2
 16 2 -1 2.88221 1.68881 5
 16 2 -1 1.51596 1.47918 2
 16 2 -1 1.07303 1.21518 7
 -16 2 1 2.10867 1.48355 7
 16 2 -1 1.45411 1.70682 3
 14 -2 -1 269.4 11.4567 2
 14 -2 -1 279.447 10.4292 7
 -14 -2 1 286.46 11.5457 2
 14 -2 -1 285.899 11.0264 3
 -14 -2 1 275.726 10.8262 6
 14 -2 -1 285.357 10.4001 4
 -14 -2 1 283.092 11.3447 7
 -14 -2 1 282.577 10.5232 4
 14 -2 -1 287.729 11.1217 5
 -14 2 1 291.81 11.2952 6
 14 2 -1 280.431 10.5038 7
 14 2 -1 269.287 11.4981 2
 14 2 -1 285.429 11.0925 5
 -14 2 1 280.243 11.091 7
 14 2 -1 280.876 11.2731 3
 -12 -2 1 901.836 29.711 7
 -12 -2 1 884.821 28.9238 6
 -12 -2 1 894.192 28.8806 4
 12 -2 -1 885.66 29.3325 5
 12 -2 -1 899.077 28.7765 7
 12 -2 -1 889.57 29.659 2
 -12 -2 1 896.686 29.5109 2
 12 -2 -1 909.879 28.7765 4
 12 -2 -1 912.731 29.0675 3
 -12 2 1 884.283 29.2581 6
 -12 2 1 927.062 29.8349 2
 -12 2 1 905.06 29.3133 7
 12 2 -1 873.476 29.7456 5
 12 2 -1 876.207 29.6262 2
 12 2 -1 885.211 29.2308 3
 12 2 -1 907.822 28.8295 7
 -10 -2 1 14.659 2.02405 7
 -10 -2 1 14.6023 1.92529 4
 10 -2 -1 13.4512 1.75237 4
 10 -2 -1 14.2052 1.82209 3
 10 -2 -1 13.327 1.81098 7
 10 -2 -1 12.0725 1.92802 2
 10 -2 -1 14.2364 2.10983 5
 -10 -2 1 14.2004 2.10743 2
 -10 -2 1 15.2481 1.82583 6
 10 2 -1 15.4442 2.07853 5
 10 2 -1 14.5459 1.86296 7
 -10 2 1 11.2687 1.86953 6
 -10 2 1 14.02 1.92692 7
 10 2 -1 17.6014 2.27481 2
 10 2 -1 13.4585 1.87701 3
 -10 2 1 17.0737 2.62088 2
 8 -2 -1 1110.76 34.5498 7
 8 -2 -1 1069.08 34.4284 4
 -8 -2 1 1036.16 34.205 6
 8 -2 -1 1110.43 34.2076 3
 -8 -2 1 1118.29 34.5925 4
 8 -2 -1 1079.62 34.5303 5
 -8 -2 1 1131.1 34.8162 7
 -8 -2 1 1149.29 34.7353 2
 8 -2 -1 1112.64 34.8261 2
 -8 -2 1 1099.57 34.2148 6
 8 2 -1 1083.25 34.478 3
 -8 2 1 1119.32 34.7348 7
 8 2 -1 1133.57 34.7689 2
 -8 2 1 1109 34.5827 6
 -8 2 1 1136.81 34.9468 2
 8 2 -1 1118.79 34.4808 7
 -8 2 1 973.355 33.9353 3
 8 2 -1 1103.18 34.6652 5
 6 -2 -1 4.46968 0.89052 3
 6 -2 -1 3.00207 1.00964 4
 -6 -2 1 3.27803 1.07107 4
 6 -2 -1 4.97573 1.19137 5
 6 -2 -1 3.9018 1.30269 2
 -6 -2 1 2.80246 1.1251 7
 -6 -2 1 4.05361 1.00739 6
 6 -2 -1 3.13941 1.16066 7
 6 -2 -1 2.91673 0.95426 4
 6 -2 -1 4.67339 1.23668 6
 -6 -2 1 4.24563 0.9569 3
 -6 -2 1 5.39223 1.31639 2
 -6 2 1 4.09195 0.73932 3
 6 2 -1 2.00773 1.10518 5
 -6 2 1 1.78155 1.06965 2
 -6 2 1 5.10909 1.2305 6
 6 2 -1 4.83891 1.1386 7
 6 2 -1 5.48732 1.09277 4
 6 2 -1 5.55182 1.1369 3
 6 2 -1 3.98146 1.14006 2
 -6 2 1 5.87525 1.36171 7
 4 -2 -1 3009.07 147.463 1
 -4 -2 1 2808.9 145.008 1
 4 -2 -1 2822.93 146.016 1
 4 2 -1 3036.64 151.603 1
 2 -2 -1 21.384 1.81423 7
 -2 -2 1 21.6998 1.86871 5
 2 -2 -1 22.6051 0.97006 3
 2 -2 -1 24.3701 1.82513 2
 -2 -2 1 22.1193 1.55181 3
 -2 -2 1 25.413 1.70234 7
 2 -2 -1 22.3365 1.49129 6
 -2 -2 1 24.0928 1.14915 2
 2 -2 -1 22.3513 1.24513 5
 -2 2 1 23.8035 1.72959 6
 -2 2 1 20.6947 0.94781 3
 2 2 -1 22.0169 1.57728 3
 -2 2 1 22.1252 1.79503 2
 -2 2 1 22.1335 1.27758 5
 2 2 -1 22.9381 1.64718 4
 2 2 -1 21.4584 1.68169 5
 2 2 -1 24.6932 1.6437 7
 2 2 -1 23.5804 1.10908 2
 0 -2 1 19.8119 1.30424 4
 0 -2 -1 19.0673 0.80749 5
 0 -2 -1 18.4234 1.19468 4
 0 -2 -1 19.269 1.48909 7
 0 -2 1 19.0542 1.23368 7
 0 -2 -1 19.4222 1.72676 2
 0 -2 1 19.2659 1.51873 5
 0 -2 1 18.9136 1.057 2
 0 -2 1 18.215 1.22685 6
 0 -2 1 18.9309 1.5635 3
 0 -2 -1 18.7987 1.24748 3
 0 -2 -1 18.3807 1.51264 6
 0 2 -1 20.3338 1.22575 4
 0 2 1 18.7439 1.60166 7
 0 2 1 19.3469 1.25289 4
 0 2 1 19.194 1.66645 2
 0 2 -1 17.7477 1.41287 5
 0 2 1 18.8827 1.31139 3
 0 2 -1 18.0093 1.59214 3
 0 2 1 19.145 0.91715 5
 0 2 -1 19.812 1.25311 6
 0 2 -1 19.4892 1.13541 7
 0 2 1 18.6283 1.54955 6
 0 2 -1 19.7019 1.01096 2
 2 -2 1 102.689 4.29053 3
 2 -2 1 95.2502 4.13358 6
 -2 -2 -1 102.015 4.11637 3
 -2 -2 -1 110.349 3.88618 7
 -2 -2 -1 101.211 4.28398 6
 2 -2 1 104.421 4.06533 5
 2 -2 1 101.623 3.58082 4
 -2 -2 -1 108.051 4.46993 2
 2 -2 1 108.829 4.02194 2
 -2 -2 -1 102.704 3.45943 4
 -2 -2 -1 102.317 3.55497 5
 2 2 1 105.965 3.53625 4
 -2 2 -1 101.986 3.52714 4
 -2 2 -1 107.589 4.23269 6
 -2 2 -1 109.872 3.97149 2
 -2 2 -1 95.6494 3.91998 5
 2 2 1 108.447 4.36749 6
 -2 2 -1 97.6339 4.20293 3
 2 2 1 109.181 4.56035 2
 2 2 1 103.121 4.20027 3
 2 2 1 110.423 3.95894 7
 2 2 1 109.888 3.60001 5
 -4 -2 -1 212.055 7.79152 6
 -4 -2 -1 211.19 7.01539 7
 4 -2 1 208.112 7.54205 2
 4 -2 1 203.05 7.36412 5
 4 -2 1 208.59 7.72033 3
 -4 -2 -1 198.919 7.00824 5
 -4 -2 -1 211.266 6.5716 4
 -4 -2 -1 217.752 7.81455 2
 4 -2 1 202.885 6.64197 4
 4 2 1 207.392 7.90564 2
 -4 2 -1 201.404 6.68015 4
 4 2 1 214.605 7.06948 5
 4 2 1 216.788 7.78549 6
 4 2 1 216.743 7.13111 7
 4 2 1 208.044 7.6772 3
 -4 2 -1 217.357 7.51324 2
 -4 2 -1 206.183 7.7303 6
 -4 2 -1 190.157 7.49487 3
 4 2 1 208.208 6.5132 4
 -6 -2 -1 5.70592 1.05605 7
 -6 -2 -1 6.86304 1.64828 2
 6 -2 1 6.31802 0.73118 4
 6 -2 1 6.5555 1.4978 2
 6 -2 1 4.69704 1.18932 5
 -6 -2 -1 5.84701 0.69726 4
 6 -2 1 7.49314 1.69614 3
 -6 2 -1 7.52091 1.61122 2
 6 2 1 2.4889 1.32156 2
 6 2 1 5.81898 1.09591 5
 -6 2 -1 5.76691 0.79047 4
 -6 2 -1 5.4702 0.79049 7
 -6 2 -1 2.74798 1.27083 6
 6 2 1 6.04058 1.06526 7
 6 2 1 4.6197 1.33379 3
 8 -2 1 17.6012 1.2447 7
 -8 -2 -1 15.2131 1.70396 7
 8 -2 1 18.4373 2.46745 3
 8 -2 1 15.3336 1.23538 4
 8 -2 1 23.5281 2.63932 2
 -8 -2 -1 13.9926 2.13196 2
 -8 -2 -1 14.2724 2.16972 6
 8 -2 1 13.7226 1.8221 5
 -8 2 -1 11.9087 2.13979 6
 8 2 1 16.4367 1.81605 5
 8 2 1 20.4509 2.62267 3
 8 2 1 14.6937 2.06089 2
 -8 2 -1 18.0495 2.48015 2
 8 2 1 16.7375 1.64801 7
 -8 2 -1 18.4067 1.56531 7
 10 -2 1 59.3359 2.89733 4
 10 -2 1 65.3588 4.28064 3
 -10 -2 -1 66.7976 4.32172 2
 10 -2 1 64.9386 2.54408 4
 10 -2 1 63.5327 3.9388 5
 -10 -2 -1 62.5876 4.25009 6
 10 -2 1 62.9831 4.21925 2
 10 -2 1 65.4545 2.74462 7
 -10 -2 -1 65.5331 3.52654 7
 -10 2 -1 65.7621 4.39148 2
 -10 2 -1 58.3895 4.20567 6
 10 2 1 67.103 4.45766 3
 -10 2 -1 63.8852 3.14405 7
 10 2 1 65.9683 3.21729 7
 10 2 1 58.6889 3.60077 5
 10 2 1 58.3801 4.22048 2
 -12 -2 -1 166.138 7.00297 7
 12 -2 1 147.596 5.98335 4
 12 -2 1 176.277 6.06241 7
 12 -2 1 171.758 8.10695 3
 -12 -2 -1 165.45 7.94198 2
 -12 -2 -1 172.887 8.08419 6
 12 -2 1 172.42 5.73921 4
 12 -2 1 165.728 8.05594 2
 12 -2 1 168.712 7.57194 5
 -12 2 -1 169.502 6.60367 7
 12 2 1 156.471 8.09327 2
 -12 2 -1 171.576 8.07608 2
 12 2 1 168.147 6.55523 7
 12 2 1 172.823 7.35183 5
 -12 2 -1 172.268 8.01515 6
 12 2 1 170.857 8.1628 3
 -14 -2 -1 35.0022 4.15086 6
 14 -2 1 36.6913 2.19524 7
 14 -2 1 24.5894 3.30883 2
 14 -2 1 29.6811 3.41077 5
 14 -2 1 25.6009 1.78799 4
 14 -2 1 31.8825 1.68989 4
 14 -2 1 32.3401 3.94887 3
 -14 -2 -1 43.108 4.18758 2
 -14 2 -1 35.5352 4.09298 2
 -14 2 -1 36.6069 4.21718 6
 -14 2 -1 34.8834 2.68639 7
 14 2 1 44.4662 4.62341 3
 14 2 1 32.1603 2.51012 7
 14 2 1 23.0465 3.32049 2
 14 2 1 37.4708 3.42083 5
 16 -2 1 118.651 6.60317 5
 -16 -2 -1 107.1 6.96073 2
 -16 -2 -1 103.736 6.68588 6
 16 -2 1 106.199 4.55966 7
 -16 -2 -1 108.366 5.79188 7
 16 -2 1 106.154 6.93329 3
 -16 2 -1 104.945 6.94 2
 16 2 1 109.987 5.15882 7
 -16 2 -1 104.356 7.03202 6
 16 2 1 107.357 6.18161 5
 -16 2 -1 107.024 5.26465 7
 16 2 1 103.118 7.01593 3
 -18 -2 -1 28.1589 3.37426 7
 -18 -2 -1 24.7159 3.90135 2
 18 -2 1 29.8964 4.44959 3
 -18 -2 -1 32.9348 4.5249 6
 18 -2 1 30.6121 4.1983 5
 18 -2 1 25.3926 2.33436 7
 18 2 1 23.6482 3.5325 5
 -18 2 -1 25.277 2.73534 7
 -18 2 -1 25.8133 4.20093 6
 -18 2 -1 23.8071 4.04301 2
 18 2 1 21.4292 2.68516 7
 18 2 1 25.9939 4.25705 3
 -20 -2 -1 80.9012 5.44526 7
 20 -2 1 74.4834 3.97563 7
 -20 -2 -1 92.4423 6.9542 6
 20 -2 1 92.6153 7.19727 3
 20 2 1 76.7748 4.58475 7
 20 2 1 105.053 7.68588 3
 20 2 1 104.204 6.71496 5
 -20 2 -1 89.4515 7.29451 6
 -20 2 -1 78.8907 4.96095 7
 22 -2 1 2.43268 1.07775 7
 22 -2 1 2.80297 2.68072 3
 -22 -2 -1 3.42522 1.9323 7
 -22 -2 -1 5.66156 3.18973 6
 22 -2 1 0.17625 2.25808 5
 -22 -2 -1 2.4118 2.60288 2
 22 2 1 3.18891 2.57701 5
 22 2 1 4.33419 3.4304 3
 -22 2 -1 5.36788 2.89154 2
 22 2 1 2.50969 1.33844 7
 -22 2 -1 9.50352 3.68411 6
 23 -3 -1 15.4858 2.18479 7
 23 -3 -1 14.8984 3.58723 3
 -23 -3 1 17.3888 3.59122 6
 23 -3 -1 14.309 3.3948 5
 -23 -3 1 18.8155 3.82173 2
 -23 -3 1 13.0366 3.73812 7
 23 3 -1 14.4555 3.67575 3
 -23 3 1 16.7332 3.07155 7
 23 3 -1 17.6234 2.15967 4
 -23 3 1 19.2134 3.68593 2
 23 3 -1 14.4485 3.50367 5
 21 -3 -1 -1.0414 1.67321 3
 -21 -3 1 -0.4106 2.01883 2
 21 -3 -1 -1.6336 3.11572 5
 21 -3 -1 0.46482 1.1079 7
 -21 -3 1 0.13389 2.05543 6
 -21 -3 1 0.26579 1.66911 7
 21 -3 -1 1.18617 1.60252 4
 -21 3 1 -0.3101 1.30214 7
 -21 3 1 0.75854 1.95766 2
 -21 3 1 0.45059 2.35466 6
 21 3 -1 1.97609 2.34606 3
 21 3 -1 0.16831 1.12845 7
 21 3 -1 0.65023 1.82938 5
 21 3 -1 -0.142 1.00706 4
 19 -3 -1 136.817 6.10236 4
 19 -3 -1 126.886 6.2392 7
 19 -3 -1 140.106 7.899 5
 -19 -3 1 154.547 8.55155 2
 19 -3 -1 142.998 7.67171 3
 -19 -3 1 140.428 7.54521 6
 -19 -3 1 136.31 7.80289 7
 -19 3 1 135.613 8.29973 2
 -19 3 1 134.701 7.27271 7
 -19 3 1 136.338 7.96189 6
 19 3 -1 149.853 8.19184 3
 19 3 -1 141.635 7.60779 5
 17 -3 -1 14.5857 2.15061 7
 -17 -3 1 12.5068 2.04223 4
 -17 -3 1 15.7967 3.30195 2
 17 -3 -1 13.7072 2.76665 5
 17 -3 -1 11.2309 1.92078 4
 -17 -3 1 15.2753 2.6895 6
 -17 -3 1 13.8815 2.79708 7
 -17 3 1 10.6865 2.63489 6
 17 3 -1 13.8644 2.07917 7
 17 3 -1 13.5613 2.76935 3
 -17 3 1 12.6277 2.94815 2
 17 3 -1 15.0197 2.74991 5
 -17 3 1 16.7765 2.68882 7
 17 3 -1 10.7533 2.62807 2
 15 -3 -1 24.067 2.50914 4
 -15 -3 1 23.3083 2.68039 4
 -15 -3 1 20.534 3.04448 2
 -15 -3 1 26.299 3.32877 7
 15 -3 -1 22.0412 2.49347 7
 15 -3 -1 26.431 3.10724 3
 15 -3 -1 27.9832 3.40862 5
 15 -3 -1 22.4124 3.3908 2
 -15 -3 1 23.5519 3.03015 6
 15 3 -1 19.2501 2.86146 2
 15 3 -1 22.2183 3.01211 3
 15 3 -1 26.3652 2.75908 7
 -15 3 1 20.7209 2.78169 7
 15 3 -1 22.7042 2.99809 5
 -15 3 1 26.7754 3.30677 6
 -15 3 1 17.7154 2.87968 2
 13 -3 -1 294.347 10.7262 4
 13 -3 -1 281.407 11.661 2
 -13 -3 1 299.104 11.6195 7
 -13 -3 1 293.867 10.9927 6
 -13 -3 1 296.898 11.6692 2
 13 -3 -1 284.086 11.3061 5
 -13 -3 1 299.937 11.001 4
 13 -3 -1 304.133 11.168 3
 13 -3 -1 297.576 10.7993 7
 13 3 -1 297.336 11.3316 5
 13 3 -1 285.936 11.442 3
 -13 3 1 304.421 11.959 2
 -13 3 1 300.749 11.3323 7
 13 3 -1 297.797 11.8428 2
 13 3 -1 290.011 10.8208 7
 11 -3 -1 381.988 14.3923 2
 -11 -3 1 385.732 13.853 4
 -11 -3 1 422.558 14.4797 2
 11 -3 -1 399.038 13.7998 3
 -11 -3 1 401.209 14.3703 7
 -11 -3 1 396.852 13.7719 6
 11 -3 -1 414.771 13.7794 4
 11 -3 -1 397.396 13.8061 7
 11 -3 -1 400.673 14.1142 5
 11 3 -1 392.091 13.7859 7
 -11 3 1 402.86 14.638 2
 11 3 -1 387.351 14.0691 5
 11 3 -1 415.132 14.3068 3
 11 3 -1 388.25 14.3981 2
 -11 3 1 403.631 14.2759 6
 -11 3 1 398.017 14.1274 7
 -9 -3 1 392.546 13.6494 7
 9 -3 -1 376.827 13.3333 5
 -9 -3 1 393.474 13.3862 4
 9 -3 -1 390.62 13.3292 7
 -9 -3 1 387.788 13.0422 6
 9 -3 -1 381.229 12.9889 3
 9 -3 -1 388.969 13.7185 2
 9 -3 -1 399.022 13.2277 4
 -9 -3 1 398.389 13.5523 2
 9 3 -1 387.315 13.2472 7
 -9 3 1 351.755 12.7217 3
 -9 3 1 417.082 13.6331 6
 9 3 -1 379.263 13.5521 2
 -9 3 1 392.976 13.4918 7
 9 3 -1 387.436 13.46 3
 9 3 -1 382.825 13.451 5
 -9 3 1 379.312 13.8164 2
 7 -3 -1 1359.59 42.2397 2
 7 -3 -1 1335.47 41.9051 5
 7 -3 -1 1357.36 41.5358 3
 7 -3 -1 1388.3 42.0797 7
 -7 -3 1 1381.51 42.1814 7
 -7 -3 1 1348.88 41.5489 6
 -7 -3 1 1369.69 41.9368 2
 -7 -3 1 1380.99 42.0657 4
 7 -3 -1 1329.2 41.8989 4
 -7 -3 1 1294.92 41.5514 6
 -7 3 1 1399.88 42.1744 7
 7 3 -1 1369.43 42.0228 2
 7 3 -1 1190.44 42.0346 4
 -7 3 1 1354.94 41.9554 3
 7 3 -1 1338 42.0964 5
 -7 3 1 1352.02 42.0557 6
 -7 3 1 1388.54 42.3896 2
 7 3 -1 1365.39 41.9211 7
 7 3 -1 1356.45 42.0324 3
 5 -3 -1 1194.02 35.4009 3
 -5 -3 1 1190.53 35.4166 6
 -5 -3 1 1170.2 36.0063 4
 5 -3 -1 1173.23 36.137 7
 -5 -3 1 1164.36 35.4255 6
 -5 -3 1 1232.66 36.1456 7
 5 -3 -1 1167.77 36.1278 2
 -5 -3 1 1199.28 35.7394 2
 5 -3 -1 1148.48 35.9539 4
 5 -3 -1 1137.33 35.7604 5
 -5 -3 1 1072.84 35.9311 3
 5 -3 -1 1115.14 35.9629 6
 -5 3 1 1211.61 36.2817 2
 -5 3 1 1118.03 35.3183 3
 5 3 -1 1193.42 35.9484 7
 -5 3 1 1194.88 36.0214 6
 5 3 -1 1160.29 36.1025 5
 -5 3 1 1058.33 35.783 5
 5 3 -1 1155.19 35.9644 3
 5 3 -1 1097.04 35.8116 4
 5 3 -1 1188.69 35.7994 2
 3 -3 -1 433.63 14.3358 6
 3 -3 -1 453.011 14.5962 7
 -3 -3 1 433.296 14.4255 3
 -3 -3 1 451.212 14.4009 4
 -3 -3 1 456.471 13.8893 2
 -3 -3 1 437.223 13.6458 6
 3 -3 -1 444.726 13.8415 3
 -3 -3 1 467.098 14.4213 7
 3 -3 -1 466.596 14.5712 2
 3 3 -1 449.71 13.6849 6
 3 3 -1 438.202 14.4979 5
 3 3 -1 427.029 14.2663 4
 3 3 -1 448.855 13.9144 2
 -3 3 1 441.821 14.3652 6
 3 3 -1 462.011 14.3217 7
 -3 3 1 457.95 13.8067 3
 -3 3 1 460.32 14.6286 2
 3 3 -1 446.248 14.4275 3
 -3 3 1 418.659 14.366 4
 1 -3 -1 42.8353 2.50376 2
 -1 -3 1 41.5109 2.06057 7
 1 -3 -1 42.4224 2.32422 7
 -1 -3 1 39.5436 1.71555 6
 1 -3 -1 40.2933 1.49451 5
 1 -3 -1 40.2326 1.84348 3
 -1 -3 1 37.6221 2.2953 5
 1 -3 -1 42.3079 2.0969 4
 -1 -3 1 38.7306 2.09431 4
 1 -3 -1 39.2578 2.19387 6
 -1 -3 1 38.2335 2.30111 3
 1 3 -1 40.8162 1.70907 6
 -1 3 1 40.689 2.31789 6
 -1 3 1 40.0886 1.53479 5
 1 3 -1 42.4529 1.97558 7
 1 3 -1 38.4725 1.98387 4
 -1 3 1 44.1566 2.42626 7
 1 3 -1 39.3105 2.35807 3
 -1 3 1 40.8064 2.19863 4
 -1 3 1 39.9445 1.863 3
 -1 3 1 39.1225 2.44899 2
 1 -3 1 122.695 5.16786 6
 -1 -3 -1 140.397 4.32593 5
 1 -3 1 132.528 4.95376 4
 -1 -3 -1 144.263 5.44983 2
 1 -3 1 139.701 4.6911 2
 1 -3 1 135.283 4.53745 7
 1 -3 1 134.74 5.13795 5
 -1 -3 -1 139.05 4.6957 4
 -1 -3 -1 136.841 5.03971 3
 1 -3 1 141.617 5.32954 3
 -1 -3 -1 141.984 5.52222 2
 -1 -3 -1 143.45 5.03458 7
 -1 -3 -1 130.994 5.2151 6
 1 3 1 138.29 5.28283 6
 -1 3 -1 139.436 4.66937 2
 -1 3 -1 134.02 4.47166 7
 -1 3 -1 131.746 5.2667 3
 -1 3 -1 138.677 5.02805 6
 1 3 1 139.65 5.1125 3
 1 3 1 140.315 4.29585 5
 1 3 1 144.152 5.12335 7
 1 3 1 141.564 4.75767 4
 -3 -3 -1 479.784 16.0927 6
 -3 -3 -1 507.452 15.5978 7
 -3 -3 -1 492.971 15.1455 4
 -3 -3 -1 503.297 16.2578 2
 3 -3 1 466.95 15.787 5
 3 -3 1 472.561 15.9991 6
 3 -3 1 501.963 15.7454 2
 -3 -3 -1 487.053 15.3024 5
 -3 -3 -1 470.408 15.9399 3
 3 -3 1 499.827 16.1353 3
 3 3 1 513.508 16.4333 2
 -3 3 -1 483.204 15.9508 6
 3 3 1 488.041 15.1715 4
 3 3 1 518.058 15.7088 7
 3 3 1 505.996 15.2701 5
 -3 3 -1 443.961 15.6476 5
 3 3 1 499.297 16.05 3
 3 3 1 505.13 16.1447 6
 -3 3 -1 460.855 15.9919 3
 -3 3 -1 510.219 15.7095 2
 -5 -3 -1 3.18605 0.91881 7
 -5 -3 -1 4.35905 0.71272 4
 5 -3 1 2.08044 1.1969 3
 -5 -3 -1 4.35775 1.48854 2
 5 -3 1 4.68808 0.77534 4
 5 -3 1 2.10772 1.02109 2
 5 -3 1 4.14067 1.21465 5
 -5 -3 -1 2.54988 0.77619 5
 5 3 1 3.79521 0.58577 4
 -5 3 -1 2.79339 1.20123 2
 5 3 1 5.06263 1.01865 7
 5 3 1 2.87124 1.30416 6
 -5 3 -1 4.09309 0.84139 4
 5 3 1 3.93722 1.29957 3
 5 3 1 5.46652 1.40806 2
 -5 3 -1 2.30075 1.17561 6
 5 3 1 4.16514 0.9409 5
 7 -3 1 31.1547 2.82436 3
 -7 -3 -1 33.3437 1.63809 4
 -7 -3 -1 28.4944 2.81685 2
 7 -3 1 27.6059 1.54584 4
 7 -3 1 27.5756 1.362 7
 7 -3 1 29.0907 2.85263 2
 -7 -3 -1 26.5394 2.21686 7
 7 -3 1 28.3455 2.50419 5
 -7 3 -1 26.1395 1.6106 4
 7 3 1 27.2784 2.06306 5
 7 3 1 27.0498 1.29996 4
 -7 3 -1 31.74 2.95884 2
 7 3 1 28.042 2.68453 6
 7 3 1 22.878 2.57141 3
 -7 3 -1 18.7004 2.31758 6
 7 3 1 27.2635 3.38403 2
 7 3 1 27.083 2.09523 7
 -7 3 -1 26.7924 1.53933 7
 -9 -3 -1 9.77303 1.06391 4
 -9 -3 -1 7.53424 1.43354 7
 -9 -3 -1 7.69273 1.97459 6
 9 -3 1 6.98427 1.79655 3
 9 -3 1 8.82571 0.90321 7
 9 -3 1 10.8598 2.05033 2
 9 -3 1 7.80628 1.11963 4
 -9 -3 -1 8.92111 2.02929 2
 9 -3 1 10.3045 1.04157 4
 9 -3 1 8.6216 1.65052 5
 -9 3 -1 8.58143 1.07739 7
 -9 3 -1 7.8923 2.06115 6
 9 3 1 6.79564 1.77886 3
 9 3 1 8.14574 0.75714 4
 9 3 1 10.1846 1.42649 7
 -9 3 -1 11.5515 2.31358 2
 9 3 1 8.24924 1.47376 5
 9 3 1 8.0686 1.90895 2
 -11 -3 -1 84.1022 5.10336 2
 -11 -3 -1 78.8355 5.01042 6
 11 -3 1 77.4583 4.92106 2
 11 -3 1 80.8067 3.25153 4
 11 -3 1 87.553 3.319 7
 11 -3 1 85.8244 4.79861 5
 11 -3 1 85.5592 5.10961 3
 -11 -3 -1 86.3748 3.69197 4
 11 -3 1 73.831 3.53265 4
 -11 -3 -1 81.7526 4.36137 7
 -11 3 -1 82.6026 5.17605 6
 11 3 1 80.5908 4.47406 7
 -11 3 -1 85.5976 3.74711 7
 -11 3 -1 88.3097 5.2142 2
 11 3 1 78.4935 5.16266 2
 11 3 1 76.3895 2.96022 4
 11 3 1 88.7932 4.48552 5
 13 -3 1 88.2382 5.66827 3
 -13 -3 -1 80.8936 5.76602 7
 13 -3 1 87.6197 5.26739 5
 13 -3 1 72.5437 3.67849 4
 -13 -3 -1 98.7493 5.74421 6
 13 -3 1 89.0394 3.59728 7
 13 -3 1 85.8667 3.40818 4
 -13 -3 -1 95.5859 5.73442 2
 13 -3 1 77.0327 5.35098 2
 13 3 1 84.644 5.7215 3
 13 3 1 88.2336 4.88799 5
 -13 3 -1 86.609 5.66018 2
 -13 3 -1 95.3123 5.86558 6
 -13 3 -1 95.69 4.2045 7
 13 3 1 91.5402 4.34966 7
 13 3 1 73.7799 5.49803 2
 -15 -3 -1 57.6377 4.87037 6
 15 -3 1 57.4517 2.5125 4
 15 -3 1 49.5634 4.5961 2
 15 -3 1 47.4731 4.67184 3
 -15 -3 -1 55.9977 4.90881 2
 15 -3 1 62.0132 4.66427 5
 15 -3 1 60.5565 2.8374 7
 15 -3 1 46.2446 2.69586 4
 -15 -3 -1 56.5358 4.1396 7
 15 3 1 60.4042 5.17326 3
 -15 3 -1 54.0879 3.30525 7
 -15 3 -1 61.717 5.21746 2
 15 3 1 50.2309 4.72002 2
 15 3 1 58.7938 4.29956 5
 -15 3 -1 56.5658 5.18242 6
 15 3 1 49.7487 3.39435 7
 -17 -3 -1 14.4976 2.48553 7
 -17 -3 -1 11.5582 2.98212 6
 -17 -3 -1 11.8231 3.03083 2
 17 -3 1 8.73786 1.28926 7
 17 -3 1 8.80546 2.54746 5
 17 -3 1 10.756 2.93729 3
 17 3 1 13.5667 3.29918 3
 -17 3 -1 12.1302 1.82145 7
 17 3 1 10.2488 2.56821 5
 17 3 1 10.5993 1.80262 7
 -17 3 -1 6.35876 2.89993 6
 -17 3 -1 12.7962 3.07398 2
 19 -3 1 4.84859 2.53419 5
 -19 -3 -1 3.45724 2.57158 2
 -19 -3 -1 11.3998 3.11275 6
 19 -3 1 4.9592 1.08756 7
 19 -3 1 9.65622 3.07401 3
 -19 -3 -1 10.1982 2.27836 7
 19 3 1 5.87027 1.48975 7
 -19 3 -1 6.1276 2.81675 6
 19 3 1 8.87655 3.19894 3
 -19 3 -1 5.17305 2.8793 2
 19 3 1 6.43073 2.59555 5
 -19 3 -1 5.53515 1.49071 7
 21 -3 1 3.5616 1.01982 7
 -21 -3 -1 2.14694 1.79938 7
 -21 -3 -1 -0.122 2.35226 6
 -21 -3 -1 1.24516 2.46396 2
 21 -3 1 3.40216 2.44396 5
 21 -3 1 1.47489 2.75867 3
 -21 3 -1 4.53755 3.0478 6
 -21 3 -1 6.5476 3.04112 2
 21 3 1 3.21645 2.32572 5
 21 3 1 1.70943 2.7904 3
 -23 -3 -1 0.49006 1.65925 7
 23 -3 1 2.0611 1.23364 7
 -23 -3 -1 3.35759 2.84546 6
 -23 -3 -1 2.58838 2.75355 2
 23 -3 1 -0.9816 2.35028 5
 23 -3 1 0.80602 3.14233 3
 23 3 1 2.66383 3.07568 3
 -23 3 -1 3.72581 2.79723 2
 -23 3 -1 1.94636 3.17784 6
 23 3 1 1.37649 2.34469 5
 24 -4 -1 40.2763 2.86386 4
 24 -4 -1 41.3969 3.42317 7
 -24 -4 1 42.7837 5.27654 7
 24 -4 -1 49.4098 5.7171 5
 -24 -4 1 48.8654 5.43712 6
 24 -4 -1 58.6984 6.2405 3
 24 4 -1 42.9048 2.78374 4
 -24 4 1 42.8167 5.51828 6
 24 4 -1 43.0907 5.1999 5
 -24 4 1 43.1426 6.02285 2
 -22 -4 1 4.36507 2.44784 6
 22 -4 -1 2.79994 1.28394 4
 22 -4 -1 8.25276 2.98331 5
 -22 -4 1 6.62975 3.05833 2
 22 -4 -1 3.27092 2.22445 3
 22 -4 -1 4.99377 1.42843 7
 -22 -4 1 2.5232 1.98389 7
 22 4 -1 3.66824 1.43128 4
 -22 4 1 1.93523 2.6429 2
 -22 4 1 8.23886 3.17282 6
 22 4 -1 5.97896 2.49768 5
 22 4 -1 3.41122 2.67792 3
 -20 -4 1 11.0091 2.75554 7
 -20 -4 1 10.893 3.05257 2
 -20 -4 1 7.83618 2.50358 6
 20 -4 -1 10.3436 2.78124 5
 20 -4 -1 7.55934 1.69485 7
 20 -4 -1 10.4076 2.77382 3
 -20 4 1 4.93896 2.62264 6
 20 4 -1 12.2542 3.13548 3
 20 4 -1 11.88 2.64643 5
 -20 4 1 7.63212 2.09212 7
 -20 4 1 10.5672 2.91724 2
 20 4 -1 8.20533 1.86522 7
 18 -4 -1 0.51826 1.10456 7
 -18 -4 1 0.89343 2.01926 2
 18 -4 -1 -1.3854 1.72558 5
 -18 -4 1 0.03082 1.09293 4
 18 -4 -1 1.50339 1.15426 4
 -18 -4 1 -0.454 1.63458 6
 18 -4 -1 0.23871 1.54479 3
 18 4 -1 1.19117 1.70301 5
 -18 4 1 1.62657 2.32748 6
 -18 4 1 2.52271 2.21083 2
 -18 4 1 0.92019 1.3993 7
 18 4 -1 2.76853 1.45672 7
 18 4 -1 0.89932 1.90691 3
 16 -4 -1 149.892 8.22456 2
 -16 -4 1 173.673 7.3397 4
 -16 -4 1 172.716 7.84133 6
 16 -4 -1 170.364 7.88835 3
 16 -4 -1 169.34 7.0971 7
 16 -4 -1 169.161 8.14719 5
 16 -4 -1 164.141 6.97625 4
 -16 -4 1 175 8.39768 7
 -16 -4 1 164.178 8.41737 2
 -16 4 1 166.525 8.36221 6
 16 4 -1 160.456 7.27098 7
 16 4 -1 174.604 7.97283 5
 16 4 -1 152.387 8.32118 2
 -16 4 1 157.159 8.57139 2
 -16 4 1 168.273 8.77429 7
 16 4 -1 173.167 8.41088 3
 -14 -4 1 66.8833 4.05545 4
 -14 -4 1 73.9177 4.99927 2
 -14 -4 1 66.5307 4.18838 6
 14 -4 -1 71.9295 4.35543 3
 14 -4 -1 69.2426 4.58665 5
 14 -4 -1 69.3876 3.85485 4
 -14 -4 1 67.2536 4.79514 7
 14 -4 -1 66.1864 4.73326 2
 14 4 -1 68.7416 4.48207 5
 -14 4 1 73.8889 5.24275 2
 14 4 -1 68.1448 4.10323 7
 14 4 -1 66.1369 4.66898 3
 -14 4 1 75.0306 4.43694 7
 14 4 -1 73.4538 4.94486 2
 -14 4 1 68.5442 4.87257 6
 -12 -4 1 73.5354 4.69313 2
 12 -4 -1 74.6717 4.11458 7
 -12 -4 1 76.0321 4.1458 6
 12 -4 -1 73.7127 4.10514 3
 12 -4 -1 79.5939 4.75716 2
 12 -4 -1 78.3267 3.98315 4
 -12 -4 1 85.2777 4.92635 7
 -12 -4 1 72.6476 4.11777 4
 12 -4 -1 73.1162 4.34261 5
 12 4 -1 72.306 4.48823 5
 -12 4 1 75.2053 4.75565 6
 12 4 -1 74.1772 4.64208 2
 12 4 -1 75.2632 4.13161 7
 12 4 -1 74.1479 4.5549 3
 -12 4 1 73.9307 4.32644 7
 -12 4 1 78.2896 5.00728 2
 -10 -4 1 545.197 17.9397 2
 10 -4 -1 515.468 17.5749 7
 10 -4 -1 513.676 18.0941 2
 -10 -4 1 526.866 17.7124 4
 10 -4 -1 518.546 17.7507 5
 10 -4 -1 528.509 17.4896 4
 -10 -4 1 525.153 18.0475 7
 10 -4 -1 525.149 17.4001 3
 -10 -4 1 523.007 17.3924 6
 -10 4 1 522.198 17.7899 7
 10 4 -1 535.135 18.008 3
 10 4 -1 505.937 17.48 7
 10 4 -1 525.643 18.0688 2
 10 4 -1 535.322 17.8722 5
 -10 4 1 540.54 18.3901 2
 -10 4 1 528.423 18.0002 6
 -8 -4 1 66.5292 3.29592 6
 8 -4 -1 69.2951 3.53115 4
 -8 -4 1 77.2062 3.39897 6
 -8 -4 1 71.4287 4.06444 7
 -8 -4 1 70.0712 3.83798 2
 -8 -4 1 67.9895 3.67542 4
 8 -4 -1 67.9297 3.76207 7
 8 -4 -1 71.8451 3.33356 3
 8 -4 -1 70.0094 4.65648 2
 8 -4 -1 68.681 3.61456 5
 8 4 -1 76.7145 3.91489 2
 -8 4 1 71.7496 4.21639 2
 -8 4 1 62.8137 3.05868 3
 8 4 -1 75.4778 3.75913 7
 8 4 -1 73.2748 3.85182 5
 8 4 -1 74.8987 3.9063 3
 6 -4 -1 164.395 6.16544 5
 6 -4 -1 171.148 6.33295 4
 6 -4 -1 172.426 5.94723 3
 -6 -4 1 168.585 6.56815 7
 -6 -4 1 168.866 6.39123 4
 -6 -4 1 165.409 6.16677 2
 6 -4 -1 163.709 6.57192 2
 6 -4 -1 167.031 6.59402 7
 -6 -4 1 163.104 5.8552 6
 6 -4 -1 167.02 6.52085 7
 -6 4 1 159.281 5.75069 3
 6 4 -1 162.717 6.48813 3
 6 4 -1 165.788 6.4722 5
 6 4 -1 167.109 6.27829 2
 -6 4 1 168.371 6.53335 6
 6 4 -1 160.73 6.27664 7
 4 -4 -1 0.44678 0.71946 5
 -4 -4 1 0.87983 0.68655 2
 4 -4 -1 -0.2708 0.91631 7
 -4 -4 1 0.8125 0.51714 6
 -4 -4 1 0.17246 0.88416 3
 -4 -4 1 1.40669 0.89688 4
 4 -4 -1 1.5834 1.10335 2
 4 -4 -1 0.86269 0.84492 4
 -4 4 1 -0.6075 1.07214 6
 -4 4 1 0.29988 0.72253 4
 4 4 -1 0.60259 0.74752 4
 4 4 -1 0.76944 0.86797 5
 -4 4 1 1.01876 0.61057 3
 -4 4 1 1.47825 0.68912 3
 4 4 -1 0.22395 0.72035 2
 4 4 -1 1.69974 1.0535 3
 -4 4 1 0.49427 0.98287 2
 -4 4 1 1.26822 0.71757 5
 4 4 -1 0.35305 0.57366 6
 4 4 -1 0.46014 0.98339 5
 -2 -4 1 3.4617 1.17665 5
 -2 -4 1 3.73316 1.00113 3
 2 -4 -1 3.70572 1.12164 2
 2 -4 -1 2.05235 1.10451 7
 -2 -4 1 1.74139 0.85647 4
 2 -4 -1 4.1452 0.6793 5
 2 -4 -1 4.0105 0.94392 6
 -2 -4 1 3.76106 0.51114 2
 2 -4 -1 3.3635 0.75465 3
 -2 -4 1 3.06614 0.97932 7
 -2 -4 1 3.40548 0.60555 6
 2 -4 -1 3.34644 0.96904 4
 2 4 -1 2.70465 0.93586 5
 2 4 -1 3.1039 0.58191 2
 2 4 -1 1.74053 0.79416 7
 -2 4 1 2.13356 0.80506 4
 -2 4 1 2.79473 1.15538 2
 2 4 -1 4.42667 0.92341 4
 -2 4 1 2.75775 0.61931 5
 -2 4 1 3.67668 1.13631 6
 2 4 -1 2.50251 1.05672 3
 -2 4 1 4.41481 1.21185 7
 -2 4 1 3.21755 0.79095 3
 2 4 -1 2.81708 0.61249 6
 0 -4 -1 703.434 21.954 4
 0 -4 -1 690.121 22.3376 6
 0 -4 -1 738.177 22.2767 7
 0 -4 1 715.53 21.8487 7
 0 -4 1 647.603 22.4354 3
 0 -4 1 704.535 22.323 5
 0 -4 1 700.849 22.0342 4
 0 -4 -1 696.909 22.1111 3
 0 -4 -1 715.292 22.5314 2
 0 -4 1 740.162 21.543 2
 0 -4 1 723.52 22.2673 6
 0 4 -1 675.588 21.9433 4
 0 4 -1 692.782 21.7906 7
 0 4 1 717.066 22.1269 3
 0 4 1 721.095 22.4329 6
 0 4 1 730.352 22.3966 7
 0 4 1 702.402 22.0211 4
 0 4 1 707.803 22.5015 2
 0 4 -1 682.427 22.2003 5
 0 4 -1 731.71 21.5774 2
 0 4 -1 721.464 22.5601 3
 -2 -4 -1 8.59188 0.74497 5
 2 -4 1 7.82271 1.21294 6
 2 -4 1 5.87678 0.93595 4
 -2 -4 -1 7.47153 1.30585 3
 -2 -4 -1 8.24201 1.6757 2
 -2 -4 -1 8.37434 1.4423 6
 2 -4 1 6.77893 1.3696 3
 -2 -4 -1 6.33505 0.8946 4
 -2 -4 -1 8.24457 1.1842 7
 2 -4 1 5.75843 0.94694 2
 2 -4 1 6.40668 1.16425 5
 2 -4 1 6.85571 0.70483 7
 2 4 1 7.30704 1.35243 6
 -2 4 -1 5.19932 1.12686 6
 -2 4 -1 6.85827 1.16692 5
 2 4 1 7.35851 1.20332 7
 -2 4 -1 7.91722 1.09015 2
 -2 4 -1 5.46197 0.68239 7
 2 4 1 8.53088 0.76837 5
 2 4 1 8.91077 0.98413 4
 -2 4 -1 6.81408 0.91971 4
 -2 4 -1 5.68628 1.17966 3
 2 4 1 7.80534 1.33232 3
 -4 -4 -1 40.5935 2.90255 2
 -4 -4 -1 36.9149 1.94042 5
 -4 -4 -1 45.656 2.3697 7
 4 -4 1 33.9172 2.7419 3
 4 -4 1 36.4595 1.93842 4
 4 -4 1 34.4107 2.46327 5
 -4 -4 -1 37.2545 1.82289 4
 4 -4 1 37.8905 2.40132 2
 4 -4 1 37.3962 1.42597 7
 4 4 1 35.7526 2.99914 2
 -4 4 -1 38.825 2.82188 6
 4 4 1 38.2134 1.90463 5
 4 4 1 39.6826 2.84724 6
 4 4 1 37.1797 2.67691 3
 -4 4 -1 33.7279 2.45382 2
 -4 4 -1 36.5767 1.89327 4
 4 4 1 38.0364 2.39345 7
 6 -4 1 283.374 8.6712 7
 6 -4 1 279.156 10.055 2
 -6 -4 -1 293.733 10.4579 2
 6 -4 1 276.833 10.2847 3
 -6 -4 -1 265.29 9.20848 4
 6 -4 1 279.116 9.97749 5
 6 -4 1 277.626 8.68024 7
 -6 -4 -1 285.231 9.60667 7
 -6 4 -1 281.64 10.0286 2
 6 4 1 275.648 10.2202 6
 6 4 1 266.46 10.2382 3
 6 4 1 267.081 9.37089 5
 6 4 1 281.922 10.6335 2
 -6 4 -1 258.406 9.16636 4
 6 4 1 289.404 9.65351 7
 8 -4 1 66.322 2.84468 4
 8 -4 1 68.6619 2.75626 7
 8 -4 1 69.1457 2.52838 7
 -8 -4 -1 69.8543 3.61844 7
 8 -4 1 63.1029 3.96093 2
 8 -4 1 63.4595 4.11803 3
 -8 -4 -1 68.8264 2.9246 4
 8 -4 1 67.9364 3.88091 5
 8 4 1 69.2066 3.43302 5
 8 4 1 63.3612 4.26467 2
 8 4 1 69.5606 3.45709 7
 8 4 1 69.9712 2.74221 4
 8 4 1 66.3503 4.07543 6
 -8 4 -1 68.7098 4.23247 2
 -8 4 -1 66.8855 4.28181 6
 8 4 1 66.7042 4.19833 3
 -8 4 -1 57.4358 2.92885 4
 10 -4 1 581.806 20.9333 2
 -10 -4 -1 638.387 21.2067 2
 10 -4 1 611.572 18.8922 7
 -10 -4 -1 639.221 20.225 7
 10 -4 1 562.23 19.6429 4
 10 -4 1 604.14 21.6164 5
 -10 -4 -1 609.958 21.125 6
 10 -4 1 615.294 21.1103 3
 -10 -4 -1 626.721 19.3641 4
 10 -4 1 627.411 19.2092 4
 10 4 1 610.269 21.2739 3
 -10 4 -1 630.443 20.9732 2
 10 4 1 624.871 20.1728 5
 10 4 1 576.022 21.3858 2
 10 4 1 584.351 18.8812 4
 12 -4 1 15.9257 2.51253 2
 -12 -4 -1 17.2827 3.12239 6
 12 -4 1 13.9801 2.32513 5
 12 -4 1 19.2782 3.0351 3
 -12 -4 -1 20.9341 2.49266 7
 12 -4 1 22.3408 1.55847 4
 -12 -4 -1 24.0311 3.22182 2
 12 -4 1 21.9078 1.48145 7
 -12 -4 -1 16.4349 1.43408 4
 -12 4 -1 19.7108 3.03235 6
 12 4 1 20.8803 3.33348 2
 -12 4 -1 23.9476 3.29403 2
 12 4 1 15.9438 2.7297 3
 12 4 1 20.8979 2.18471 7
 12 4 1 17.5003 1.13263 4
 14 -4 1 60.147 2.62445 7
 -14 -4 -1 57.4029 4.05965 7
 14 -4 1 47.2731 4.32903 2
 14 -4 1 57.4588 4.46677 5
 14 -4 1 51.1858 2.58472 4
 14 -4 1 60.6952 4.88754 3
 -14 -4 -1 60.5309 4.74055 6
 -14 -4 -1 51.8732 4.64179 2
 14 4 1 50.6148 4.67118 2
 14 4 1 50.1088 4.75166 3
 14 4 1 49.3361 3.38141 7
 -14 4 -1 56.3725 5.13234 6
 14 4 1 57.0014 4.01735 5
 -14 4 -1 54.5197 4.98122 2
 16 -4 1 9.14718 1.13295 4
 -16 -4 -1 7.47601 2.07761 7
 16 -4 1 8.52096 2.3535 5
 -16 -4 -1 7.7901 2.6358 6
 -16 -4 -1 7.11823 2.56892 2
 16 -4 1 8.50053 2.60621 3
 16 -4 1 6.42951 1.04498 7
 16 4 1 5.40992 1.38865 7
 -16 4 -1 7.11983 2.52542 2
 16 4 1 5.62097 1.94473 5
 -16 4 -1 8.71131 3.05867 6
 16 4 1 8.84289 2.89865 3
 18 -4 1 35.4958 1.9474 4
 -18 -4 -1 45.4094 5.13632 6
 -18 -4 -1 44.6286 5.37244 2
 -18 -4 -1 40.6759 3.91368 7
 18 -4 1 31.971 4.52699 3
 18 -4 1 32.9327 2.12432 7
 18 -4 1 38.4737 4.48407 5
 -18 4 -1 30.965 4.28116 2
 18 4 1 30.3418 2.93556 7
 18 4 1 38.1293 4.11273 5
 -18 4 -1 38.3417 5.06565 6
 18 4 1 42.2984 5.12979 3
 -20 -4 -1 6.70893 2.24868 7
 -20 -4 -1 8.24976 2.77441 6
 20 -4 1 9.78399 1.64014 7
 20 -4 1 11.482 2.96065 5
 20 -4 1 8.36313 1.18607 7
 20 -4 1 10.8689 3.39791 3
 -20 4 -1 13.6519 4.74883 6
 20 4 1 16.4035 3.89588 3
 20 4 1 10.7159 2.83905 5
 -20 4 -1 7.89439 3.60622 2
 20 4 1 13.0075 2.34999 7
 22 -4 1 22.8545 1.9874 7
 -22 -4 -1 19.7225 4.35478 6
 -22 -4 -1 17.7644 3.12025 7
 22 -4 1 23.1706 4.66782 3
 -22 -4 -1 14.425 3.85047 2
 22 -4 1 15.1702 3.68131 5
 -22 4 -1 11.9212 3.79858 2
 -22 4 -1 29.6698 4.97936 6
 22 4 1 24.252 4.08281 5
 22 4 1 25.9651 5.13396 3
 23 -5 -1 -1.1388 1.75181 3
 23 -5 -1 1.32415 1.1665 4
 -23 -5 1 0.59341 1.92965 7
 23 -5 -1 1.1164 1.64378 7
 -23 -5 1 1.14787 2.19482 6
 23 -5 -1 0.26975 2.39085 5
 -23 -5 1 2.79139 2.53335 2
 23 -5 -1 -0.2469 1.07431 7
 23 5 -1 2.14984 2.71728 3
 -23 5 1 2.38758 2.65146 6
 23 5 -1 0.68571 1.90715 5
 -23 5 1 1.52197 2.07323 2
 23 5 -1 0.16802 1.12726 4
 21 -5 -1 2.75503 1.34813 4
 -21 -5 1 0.39509 1.77239 7
 -21 -5 1 -1.09 1.83317 6
 21 -5 -1 5.38182 2.80816 5
 21 -5 -1 0.35484 1.13629 7
 21 -5 -1 3.10742 2.10003 3
 -21 -5 1 3.38339 2.69809 2
 -21 5 1 3.11472 2.58143 6
 21 5 -1 2.53041 2.37023 3
 21 5 -1 4.12625 2.33909 5
 -19 -5 1 47.2063 4.26516 6
 19 -5 -1 49.9817 4.50027 3
 -19 -5 1 44.4061 3.38972 4
 -19 -5 1 45.2616 4.93016 2
 -19 -5 1 41.9879 4.67849 7
 19 -5 -1 40.4158 3.2278 7
 19 -5 -1 55.3655 5.01832 5
 19 -5 -1 46.0717 3.22879 4
 19 5 -1 51.8936 4.50976 5
 -19 5 1 38.2012 4.80828 2
 -19 5 1 55.6166 5.26553 6
 19 5 -1 35.6813 3.4343 7
 19 5 -1 54.8338 5.14774 3
 -17 -5 1 17.3015 3.18871 7
 17 -5 -1 18.7427 2.34812 7
 -17 -5 1 23.4129 3.48482 2
 17 -5 -1 21.4884 3.32552 5
 -17 -5 1 21.3246 2.93832 6
 17 -5 -1 21.9363 3.12478 3
 -17 -5 1 18.9476 2.57432 4
 17 -5 -1 16.7673 2.19588 4
 17 5 -1 16.4221 2.41298 7
 -17 5 1 19.7885 3.59401 6
 17 5 -1 21.7832 3.50707 3
 17 5 -1 18.9142 3.20137 2
 17 5 -1 21.1066 3.1957 5
 -17 5 1 14.8513 3.07588 2
 15 -5 -1 2.197 1.48424 3
 -15 -5 1 2.63414 1.5248 6
 15 -5 -1 1.77792 1.17625 4
 15 -5 -1 0.93646 1.65202 5
 15 -5 -1 1.99266 1.27193 7
 -15 -5 1 1.34562 1.63955 7
 -15 -5 1 3.33583 1.38296 4
 15 -5 -1 3.37237 1.76257 2
 -15 -5 1 2.35851 2.06383 2
 15 5 -1 1.10703 1.27293 7
 -15 5 1 2.91681 2.11134 6
 15 5 -1 1.91002 1.61797 5
 15 5 -1 2.54665 1.60602 2
 15 5 -1 2.50498 1.75803 3
 -15 5 1 2.50605 1.91216 2
 -13 -5 1 281.101 11.0127 2
 13 -5 -1 274.219 11.1633 2
 13 -5 -1 269.798 10.4141 3
 -13 -5 1 271.506 11.0723 7
 13 -5 -1 272.312 10.2152 7
 -13 -5 1 269.84 10.3202 6
 -13 -5 1 266.583 10.4397 4
 13 -5 -1 279.353 10.8315 5
 13 -5 -1 280.554 10.1496 4
 -13 5 1 267.071 11.3195 2
 13 5 -1 330.62 15.3818 3
 13 5 -1 259.948 10.2606 7
 13 5 -1 267.055 11.1547 2
 -13 5 1 257.972 10.9368 6
 13 5 -1 266.852 10.6256 5
 -11 -5 1 1.08278 0.95514 6
 11 -5 -1 -0.4913 0.8578 7
 -11 -5 1 1.00739 1.06745 4
 -11 -5 1 2.35704 1.55528 7
 -11 -5 1 1.77768 1.32746 2
 11 -5 -1 1.81074 2.03254 5
 11 -5 -1 0.85408 1.01186 3
 11 -5 -1 0.68298 1.41784 2
 11 -5 -1 0.00572 0.88337 4
 11 5 -1 1.97247 1.28603 2
 11 5 -1 1.15649 1.33486 3
 11 5 -1 1.13595 1.22045 5
 -11 5 1 2.86832 1.7902 2
 -11 5 1 3.58164 1.67024 6
 11 5 -1 1.86306 1.11563 7
 9 -5 -1 702.13 23.1192 7
 9 -5 -1 714.3 23.1499 5
 9 -5 -1 721.485 23.3513 7
 -9 -5 1 731.281 22.8227 6
 9 -5 -1 717.08 22.7723 3
 -9 -5 1 718.504 23.2065 4
 9 -5 -1 705.686 22.9513 4
 -9 -5 1 727.388 23.5056 7
 9 -5 -1 695.011 23.4749 2
 -9 -5 1 734.043 23.1987 2
 -9 5 1 632.619 22.4522 3
 9 5 -1 706.955 23.0184 7
 9 5 -1 724.139 23.4246 2
 9 5 -1 695.15 23.2538 5
 9 5 -1 710.088 23.4626 3
 -9 5 1 720.485 26.8495 2
 -9 5 1 706.109 23.523 6
 7 -5 -1 0.96853 1.05631 5
 -7 -5 1 1.5635 1.06113 2
 -7 -5 1 0.58789 1.00119 4
 7 -5 -1 2.54775 1.42204 2
 7 -5 -1 1.08411 1.04191 7
 7 -5 -1 1.35153 0.85513 3
 7 -5 -1 1.16861 0.95862 4
 7 -5 -1 0.75182 1.04834 7
 -7 -5 1 0.56284 0.6665 6
 7 5 -1 0.36174 1.17579 3
 7 5 -1 2.61751 0.87812 6
 -7 5 1 1.38557 0.72375 3
 7 5 -1 1.66439 1.07309 2
 7 5 -1 1.69613 1.20529 5
 -7 5 1 1.49722 1.22657 2
 5 -5 -1 1.88879 0.90033 4
 -5 -5 1 0.08591 0.99442 7
 -5 -5 1 0.6552 0.89212 4
 5 -5 -1 0.14337 0.77902 5
 -5 -5 1 1.21519 0.79029 2
 5 -5 -1 0.45982 1.02443 7
 5 -5 -1 1.45124 1.1156 2
 -5 -5 1 0.73044 0.57001 6
 5 5 -1 0.82688 0.6726 6
 -5 5 1 1.29537 0.70657 3
 5 5 -1 2.21322 1.24344 3
 -5 5 1 0.6024 1.01093 6
 5 5 -1 0.17728 0.9435 5
 -5 5 1 1.06381 1.23812 2
 5 5 -1 1.44931 1.03124 7
 5 5 -1 0.59149 0.81453 2
 -3 -5 1 1.31108 0.64152 2
 -3 -5 1 2.53654 1.0136 4
 3 -5 -1 1.25959 1.11947 2
 -3 -5 1 1.32851 0.92355 7
 -3 -5 1 1.57016 0.59162 6
 3 -5 -1 1.40225 0.77683 3
 3 -5 -1 1.98702 0.75186 5
 3 -5 -1 2.20346 1.05187 7
 3 -5 -1 1.36514 0.9046 4
 -3 -5 1 1.51086 1.07108 5
 3 5 -1 1.99957 0.75347 2
 3 5 -1 -0.1502 0.82321 5
 3 5 -1 1.30037 0.6488 6
 3 5 -1 1.44717 1.14224 3
 -3 5 1 2.37895 1.14382 6
 -3 5 1 1.27456 1.12542 7
 -3 5 1 1.55149 0.63246 5
 -3 5 1 1.96075 1.22865 2
 -1 -5 1 98.9392 3.72931 7
 1 -5 -1 91.7227 3.98588 7
 -1 -5 1 90.2938 3.04199 2
 1 -5 -1 89.0034 3.68221 4
 -1 -5 1 90.7201 3.77227 4
 1 -5 -1 86.8141 4.17693 2
 1 -5 -1 85.4099 3.894 6
 1 -5 -1 88.4885 3.13161 5
 1 -5 -1 88.0533 3.68936 3
 -1 -5 1 82.7006 4.04955 3
 -1 -5 1 86.1933 3.63199 6
 -1 -5 1 95.2295 4.04713 5
 -1 5 1 86.2914 3.0596 5
 1 5 -1 91.4572 3.10784 2
 -1 5 1 90.7492 4.08927 7
 -1 5 1 91.9087 4.12794 6
 1 5 -1 86.0905 3.60387 4
 -1 5 1 95.5735 4.26385 2
 1 5 -1 90.5335 3.88176 5
 1 5 -1 95.1121 4.23273 3
 1 5 -1 84.2042 3.5486 7
 -1 5 1 92.1642 3.71396 3
 1 -5 1 794.892 24.9322 5
 1 -5 1 818.748 24.2517 2
 -1 -5 -1 752.772 24.9705 6
 -1 -5 -1 769.561 24.8525 3
 -1 -5 -1 813.69 25.2417 2
 1 -5 1 793.089 24.3044 7
 -1 -5 -1 790.941 24.4414 4
 -1 -5 -1 811.565 24.8126 7
 1 -5 1 785.803 24.5649 4
 1 -5 1 723.469 24.6673 6
 1 5 1 788.886 24.8736 3
 -1 5 -1 747.452 24.7472 5
 1 5 1 817.534 24.9827 7
 1 5 1 811.662 23.9277 5
 -1 5 -1 766.393 25.1122 3
 -1 5 -1 799.409 25.2646 3
 1 5 1 792.747 23.9236 5
 1 5 1 773.555 24.5136 4
 -1 5 -1 789.388 24.7111 6
 -1 5 -1 807.098 24.3238 7
 1 5 1 811.362 25.1197 6
 -1 5 -1 742.311 24.4522 4
 -1 5 -1 833.148 24.3347 2
 3 -5 1 78.4213 3.7365 5
 -3 -5 -1 83.9715 4.18816 2
 3 -5 1 77.2028 3.41903 2
 -3 -5 -1 81.5311 3.60683 7
 3 -5 1 79.0954 2.8668 7
 3 -5 1 82.2005 3.29975 4
 -3 -5 -1 77.8125 3.05828 5
 -3 -5 -1 76.036 3.12545 4
 3 -5 1 84.5507 4.06592 3
 -3 5 -1 77.8077 3.50272 2
 3 5 1 79.2511 3.67712 7
 3 5 1 76.3282 4.24183 2
 -3 5 -1 78.3176 3.23915 4
 -3 5 -1 77.179 3.01526 7
 3 5 1 75.8605 3.09922 4
 3 5 1 78.3831 2.91554 5
 -3 5 -1 75.0981 3.84346 6
 3 5 1 78.6038 3.9884 6
 3 5 1 79.504 3.9154 3
 -5 -5 -1 118.249 5.49874 2
 5 -5 1 119.166 4.42278 4
 5 -5 1 115.47 4.09653 7
 5 -5 1 122.188 3.90653 7
 5 -5 1 119.091 5.01516 2
 5 -5 1 108.875 5.0174 5
 -5 -5 -1 104.982 4.4419 5
 -5 -5 -1 116.946 4.33459 4
 5 -5 1 115.912 5.37116 3
 -5 -5 -1 117.919 4.82367 7
 5 5 1 120.184 5.40961 6
 5 5 1 118.514 4.38938 5
 5 5 1 109.248 4.16506 4
 5 5 1 113.434 5.36074 3
 5 5 1 111.231 5.62819 2
 -5 5 -1 128.71 4.84997 4
 -5 5 -1 113.277 5.377 6
 -5 5 -1 121.071 5.13386 2
 5 5 1 117.795 4.92925 7
 -7 -5 -1 1100.68 34.1497 7
 -7 -5 -1 1076.64 33.5687 4
 7 -5 1 1115.68 34.7827 2
 7 -5 1 1081.81 34.889 3
 7 -5 1 1075.46 34.5649 5
 7 -5 1 1073.02 33.0975 7
 -7 -5 -1 1122.91 35.0481 2
 7 -5 1 1112.4 33.098 7
 7 -5 1 1068.32 33.5159 4
 7 5 1 1085.9 33.857 5
 -7 5 -1 1096.23 34.9618 6
 7 5 1 1085.83 34.7978 6
 7 5 1 1071.88 35.3345 2
 7 5 1 1104.01 34.1834 7
 -7 5 -1 1116.83 34.6535 2
 7 5 1 1007.32 33.2721 4
 7 5 1 1082.83 34.9816 3
 -9 -5 -1 137.947 5.89654 7
 -9 -5 -1 132.981 5.18108 4
 9 -5 1 137.203 6.39489 2
 9 -5 1 143.339 5.14427 4
 9 -5 1 138.176 4.64471 7
 9 -5 1 125.261 6.09191 5
 9 -5 1 137.313 4.82533 7
 -9 -5 -1 138.765 6.58531 2
 9 -5 1 137.511 6.53143 3
 9 5 1 126.802 4.75093 4
 9 5 1 132.41 6.80851 2
 9 5 1 138.596 6.66252 3
 9 5 1 137.633 5.74671 7
 9 5 1 139.251 5.67848 5
 -9 5 -1 146.689 6.78949 6
 9 5 1 134.584 6.41555 6
 -9 5 -1 139.165 6.5579 2
 -11 -5 -1 31.3362 2.09459 4
 11 -5 1 32.2922 3.20537 2
 -11 -5 -1 31.51 3.42879 2
 -11 -5 -1 33.242 2.9423 7
 11 -5 1 26.0437 2.9572 5
 11 -5 1 34.4182 3.6392 3
 11 -5 1 32.5145 1.67065 7
 11 -5 1 31.6496 1.99561 4
 11 -5 1 34.8262 1.96412 7
 -11 -5 -1 29.0795 3.24799 6
 11 5 1 41.6691 4.3028 3
 11 5 1 33.0505 2.5904 7
 11 5 1 34.2972 2.66542 5
 -11 5 -1 31.166 3.62624 6
 -11 5 -1 31.6216 3.37443 2
 11 5 1 29.3473 3.56145 2
 11 5 1 28.3679 1.58154 4
 13 -5 1 45.3645 3.99419 2
 13 -5 1 46.9085 2.14414 7
 -13 -5 -1 47.1421 4.16774 6
 13 -5 1 45.1399 2.5276 7
 13 -5 1 42.5075 2.39934 4
 13 -5 1 50.5992 4.0973 5
 13 -5 1 45.8518 4.21447 3
 -13 -5 -1 43.3476 2.45763 4
 -13 -5 -1 43.6141 4.23215 2
 13 5 1 39.2582 4.35126 3
 -13 5 -1 52.1164 4.75622 6
 13 5 1 36.8289 1.92142 4
 13 5 1 46.7255 3.45385 5
 -13 5 -1 44.1233 4.4958 2
 13 5 1 40.6082 4.16807 2
 13 5 1 47.0241 3.22135 7
 15 -5 1 35.3269 4.2741 2
 15 -5 1 38.2844 2.2382 4
 15 -5 1 37.4047 4.4994 3
 15 -5 1 37.0241 2.00185 7
 -15 -5 -1 43.47 4.76528 2
 15 -5 1 36.3317 4.18545 5
 15 -5 1 38.7573 2.50256 7
 -15 -5 -1 33.772 4.08625 6
 -15 -5 -1 39.8285 3.75544 7
 15 5 1 43.6138 4.92942 3
 15 5 1 32.0557 4.2278 2
 15 5 1 36.8224 3.00213 7
 15 5 1 32.9936 3.49438 5
 -15 5 -1 41.4281 4.87385 6
 -15 5 -1 39.9381 4.44412 2
 -17 -5 -1 8.26107 2.56522 6
 17 -5 1 5.38758 2.56475 3
 -17 -5 -1 4.86307 2.00585 7
 17 -5 1 6.41431 1.09844 4
 17 -5 1 5.46778 0.92302 7
 17 -5 1 5.24399 1.23678 7
 17 -5 1 4.60112 2.2601 5
 -17 -5 -1 6.36697 2.70137 2
 17 5 1 6.35496 1.66955 7
 17 5 1 6.05754 2.23381 5
 -17 5 -1 4.20574 2.54118 2
 17 5 1 4.62194 2.70479 3
 -17 5 -1 2.40657 2.52841 6
 19 -5 1 229.943 12.0174 5
 -19 -5 -1 204.989 9.90315 7
 19 -5 1 241.765 11.6522 3
 19 -5 1 207.437 7.88787 7
 19 -5 1 203.444 7.36792 4
 -19 -5 -1 216.691 10.8327 6
 19 -5 1 202.397 7.33487 7
 -19 -5 -1 215.766 11.1587 2
 19 5 1 239.546 11.8815 3
 19 5 1 197.378 9.05558 7
 -19 5 -1 214.196 11.1752 2
 19 5 1 223.669 10.173 5
 -19 5 -1 223.746 11.5764 6
 -21 -5 -1 10.0247 3.21127 2
 21 -5 1 17.4548 3.7303 5
 -21 -5 -1 12.8179 3.26874 6
 21 -5 1 15.0669 3.83422 3
 -21 -5 -1 4.96464 2.1559 7
 21 5 1 10.5046 1.94282 7
 -21 5 -1 16.3331 4.30396 6
 -21 5 -1 6.47766 2.70555 2
 21 5 1 14.0756 4.04822 3
 -23 -5 -1 1.47396 2.48313 2
 -23 -5 -1 -0.3567 2.55753 6
 -23 -5 -1 1.63748 2.62418 7
 23 -5 1 4.6126 3.22708 5
 23 5 1 2.74937 2.25757 5
 -23 5 -1 1.33868 2.83284 2
 23 5 1 1.51751 2.97757 3
 -23 5 -1 2.62858 3.19038 6
 24 -6 -1 0.23077 2.3507 5
 24 -6 -1 -1.2564 1.19631 7
 -24 -6 1 -1.1756 1.73218 7
 24 -6 -1 -0.1933 2.03979 3
 -24 -6 1 -0.5287 3.39599 2
 -24 -6 1 0.68478 2.0882 6
 24 -6 -1 0.47384 1.1409 4
 -24 6 1 0.47605 2.52613 6
 -24 6 1 1.21777 2.4584 2
 24 6 -1 0.73605 1.07532 4
 24 6 -1 -1.225 2.36293 3
 24 6 -1 1.01207 2.0422 5
 -22 -6 1 1.17823 2.25612 2
 22 -6 -1 -0.9437 2.34512 5
 22 -6 -1 2.12772 1.29176 4
 22 -6 -1 -0.2361 1.03919 7
 -22 -6 1 2.88581 2.19448 7
 22 -6 -1 1.65328 2.10872 3
 22 -6 -1 -0.3128 1.33882 7
 -22 -6 1 2.34398 2.17535 6
 22 6 -1 1.40245 2.41537 3
 22 6 -1 0.78814 2.13064 5
 -22 6 1 2.52614 2.72983 6
 -22 6 1 0.80344 1.96416 2
 20 -6 -1 2.1674 1.27332 7
 20 -6 -1 0.67837 1.13357 4
 20 -6 -1 2.85662 1.60047 7
 -20 -6 1 2.14123 2.04934 7
 -20 -6 1 2.85474 1.97543 6
 -20 -6 1 0.55637 2.20767 2
 20 -6 -1 1.40037 1.87025 3
 -20 -6 1 2.93532 1.4987 4
 20 -6 -1 1.44396 2.28269 5
 -20 6 1 -0.219 1.7705 2
 -20 6 1 3.94418 2.51296 6
 20 6 -1 2.8057 2.04298 5
 20 6 -1 -0.8343 2.0646 3
 18 -6 -1 36.8214 4.17424 5
 18 -6 -1 50.1968 4.29464 3
 18 -6 -1 48.2665 3.35331 4
 18 -6 -1 49.5431 4.12077 7
 -18 -6 1 47.3442 4.09504 6
 -18 -6 1 53.7411 4.87137 7
 -18 -6 1 49.9332 3.67057 4
 -18 -6 1 49.5657 4.95124 2
 18 -6 -1 44.8064 3.33156 7
 18 6 -1 44.8911 3.69057 7
 18 6 -1 58.7883 5.12755 3
 -18 6 1 49.9767 5.08913 2
 18 6 -1 52.6923 4.4332 5
 -18 6 1 42.4072 4.86105 6
 -16 -6 1 -1.0848 1.85344 2
 -16 -6 1 -1.4566 1.38115 7
 -16 -6 1 0.85529 1.21541 4
 16 -6 -1 0.03329 1.11489 7
 16 -6 -1 -0.1166 1.63406 5
 16 -6 -1 1.65411 1.19571 4
 16 -6 -1 1.45832 1.5102 3
 16 -6 -1 -0.2525 1.32195 2
 16 6 -1 2.22526 1.5322 2
 -16 6 1 0.59657 1.70559 2
 -16 6 1 1.42901 2.00636 6
 16 6 -1 0.33216 1.15432 7
 16 6 -1 2.453 1.94162 3
 16 6 -1 -0.6333 1.49072 5
 14 -6 -1 5.21815 1.70779 7
 14 -6 -1 4.03624 1.62722 3
 -14 -6 1 2.73568 1.39184 4
 -14 -6 1 4.84228 2.07922 2
 14 -6 -1 2.95401 1.69846 5
 14 -6 -1 3.59318 1.86195 2
 14 -6 -1 3.7838 1.59693 7
 -14 -6 1 1.45396 1.3321 6
 14 -6 -1 3.65884 1.28349 4
 -14 6 1 7.19626 2.43974 2
 -14 6 1 3.6073 2.25946 6
 14 6 -1 2.65468 1.47043 2
 14 6 -1 5.50198 1.66551 7
 14 6 -1 4.82879 1.75321 5
 14 6 -1 5.36848 1.99814 3
 12 -6 -1 46.3004 3.79113 2
 -12 -6 1 46.5012 3.92487 7
 -12 -6 1 49.9248 3.24828 6
 12 -6 -1 47.8582 3.2636 3
 -12 -6 1 45.9267 3.35588 4
 12 -6 -1 49.2584 3.55267 7
 -12 -6 1 48.9143 3.80126 2
 12 -6 -1 52.0426 3.38104 7
 12 -6 -1 51.354 3.21021 4
 12 -6 -1 41.4846 3.5662 5
 12 6 -1 53.5476 4.82271 5
 12 6 -1 50.6047 3.84413 2
 12 6 -1 47.3455 3.32254 7
 -12 6 1 47.0196 4.05784 6
 -12 6 1 54.3729 4.28747 2
 10 -6 -1 27.962 2.54679 7
 10 -6 -1 25.202 2.33325 4
 10 -6 -1 30.2984 3.0484 2
 -10 -6 1 30.5846 2.35966 6
 10 -6 -1 29.237 2.35816 3
 -10 -6 1 26.499 2.53963 4
 -10 -6 1 24.5492 2.65589 7
 10 -6 -1 29.2553 2.73023 5
 -10 -6 1 31.7878 2.8267 2
 10 -6 -1 29.4578 2.74876 7
 -10 6 1 30.905 3.28807 6
 10 6 -1 31.2747 2.82617 2
 -10 6 1 25.9318 2.89398 2
 10 6 -1 25.9484 2.46965 7
 10 6 -1 29.6003 2.72405 5
 10 6 -1 32.9512 3.37523 3
 8 -6 -1 75.7801 3.80197 4
 8 -6 -1 76.0255 3.91585 5
 -8 -6 1 79.2731 4.04476 4
 -8 -6 1 73.2785 3.478 6
 -8 -6 1 72.7001 3.87182 2
 -8 -6 1 78.9345 4.3783 7
 8 -6 -1 82.0951 4.5058 2
 8 -6 -1 80.9666 3.60942 3
 8 -6 -1 80.4815 4.12923 7
 8 -6 -1 75.5498 4.07076 7
 8 6 -1 74.8183 3.87049 7
 -8 6 1 66.1115 3.35399 3
 8 6 -1 75.3376 3.4936 6
 8 6 -1 72.146 4.21231 3
 -8 6 1 78.0759 4.56838 2
 8 6 -1 82.1108 4.1656 2
 -8 6 1 69.4187 4.34262 6
 8 6 -1 73.2086 4.00899 5
 -6 -6 1 208.901 7.44161 6
 -6 -6 1 215.995 8.09807 4
 6 -6 -1 216.577 8.17141 7
 6 -6 -1 215.704 8.30544 2
 6 -6 -1 205.789 7.85971 4
 -6 -6 1 221.475 7.74779 2
 6 -6 -1 209.224 7.7899 5
 -6 -6 1 224.837 8.30171 7
 -6 6 1 224.563 8.42401 6
 6 6 -1 220.836 8.38474 3
 6 6 -1 212.843 7.96839 7
 -6 6 1 229.474 8.62819 2
 6 6 -1 215.401 7.94849 2
 -6 6 1 217.42 7.6918 3
 -6 6 1 206.442 7.57319 3
 6 6 -1 214.512 8.17235 5
 6 6 -1 219.854 7.5411 6
 4 -6 -1 1.2435 1.00684 2
 -4 -6 1 1.67855 0.75032 2
 4 -6 -1 1.99021 0.81641 3
 -4 -6 1 2.71128 1.04876 7
 4 -6 -1 1.55374 0.7701 5
 4 -6 -1 1.56485 1.06657 7
 -4 -6 1 1.49741 1.06516 4
 -4 -6 1 1.90455 0.6344 6
 4 -6 -1 2.03808 0.94875 4
 -4 6 1 2.41477 0.88704 3
 4 6 -1 2.51922 1.23568 3
 -4 6 1 2.10241 1.35284 2
 -4 6 1 0.85677 0.63583 5
 -4 6 1 3.51136 1.35263 6
 4 6 -1 2.21088 1.04422 7
 -4 6 1 1.61462 1.11019 7
 4 6 -1 2.09193 0.88739 6
 4 6 -1 1.1475 0.84582 2
 -2 -6 1 36.3612 2.09571 6
 2 -6 -1 33.3746 2.15916 3
 -2 -6 1 37.7898 1.84904 2
 -2 -6 1 44.5736 2.51266 7
 -2 -6 1 39.1371 2.43889 4
 -2 -6 1 40.299 2.67353 5
 2 -6 -1 35.6675 2.31977 4
 2 -6 -1 35.8691 2.71479 2
 -2 -6 1 37.461 1.80811 2
 2 -6 -1 42.1566 2.65951 7
 2 6 -1 38.3512 2.07687 6
 2 6 -1 36.539 2.26405 7
 2 6 -1 38.8194 2.78841 3
 -2 6 1 40.3431 2.69645 6
 2 6 -1 37.7525 2.43552 5
 -2 6 1 36.2531 2.81635 2
 -2 6 1 42.7567 2.54477 5
 -2 6 1 39.779 2.31576 3
 -2 6 1 37.8113 2.77518 7
 0 -6 -1 576.992 17.4432 5
 0 -6 1 570.676 18.0797 4
 0 -6 -1 559.385 17.9563 4
 0 -6 1 582.716 17.8898 7
 0 -6 1 538.552 17.9489 6
 0 -6 -1 558.162 18.57 2
 0 -6 -1 528.759 18.2059 3
 0 -6 1 578.799 18.4109 5
 0 -6 -1 599.402 18.321 7
 0 -6 1 573.178 17.4891 2
 0 6 -1 554.152 18.231 5
 0 6 1 568.142 18.6033 2
 0 6 -1 563.311 18.6561 3
 0 6 1 575.048 18.4797 7
 0 6 -1 567.227 17.8559 7
 0 6 1 570.486 18.5323 6
 0 6 1 572.418 18.2446 3
 0 6 -1 572.203 17.6251 2
 0 6 1 543.308 17.301 5
 0 6 -1 564.084 18.0386 6
 2 -6 1 40.1241 2.33957 4
 -2 -6 -1 41.424 3.06004 2
 -2 -6 -1 42.851 2.63993 7
 -2 -6 -1 40.0139 2.23197 4
 -2 -6 -1 41.9385 3.11594 2
 2 -6 1 42.6778 2.77646 5
 2 -6 1 40.3674 2.05164 7
 2 -6 1 43.4817 2.26586 2
 -2 6 -1 39.3806 2.66818 6
 2 6 1 42.5923 2.72448 7
 -2 6 -1 47.8177 3.22006 3
 -2 6 -1 45.7204 2.35046 2
 2 6 1 43.6844 2.84346 3
 2 6 1 43.2214 1.83736 5
 2 6 1 43.7581 2.96388 6
 2 6 1 41.3587 1.76748 5
 -2 6 -1 42.1457 2.12933 7
 -4 -6 -1 171.493 6.29878 5
 4 -6 1 178.084 6.67382 2
 4 -6 1 183.152 6.43299 4
 4 -6 1 173.352 6.93019 5
 -4 -6 -1 180.158 7.37452 2
 -4 -6 -1 181.869 6.31486 4
 4 -6 1 177.745 7.20203 3
 -4 -6 -1 181.286 6.77494 7
 4 -6 1 179.57 5.94864 7
 4 6 1 172.431 7.1458 6
 4 6 1 186.432 6.91298 7
 4 6 1 176.736 6.4531 4
 4 6 1 178.369 7.21334 3
 -4 6 -1 176.448 6.19063 7
 4 6 1 183.654 6.10837 5
 -4 6 -1 170.831 7.11462 6
 4 6 1 182.596 7.57375 2
 -4 6 -1 180.384 6.75907 2
 6 -6 1 249.455 9.61161 5
 6 -6 1 257.789 8.53554 7
 6 -6 1 258.866 9.92371 3
 -6 -6 -1 258.631 9.35228 7
 6 -6 1 269.503 8.29487 7
 -6 -6 -1 261.606 10.0245 2
 6 -6 1 249.063 9.47494 2
 -6 -6 -1 261.912 8.84625 4
 6 -6 1 253.583 8.82566 4
 6 6 1 276.388 9.54609 7
 -6 6 -1 253.284 9.93769 6
 6 6 1 260.188 10.3456 2
 6 6 1 263.281 9.90988 6
 6 6 1 249.381 8.62507 4
 6 6 1 266.036 8.86088 5
 -6 6 -1 258.117 9.63049 2
 6 6 1 261.423 10.0039 3
 8 -6 1 75.8402 4.41273 3
 -8 -6 -1 70.6876 4.34336 2
 -8 -6 -1 67.6557 3.19841 4
 8 -6 1 69.1547 4.06382 2
 8 -6 1 69.5511 2.74634 7
 8 -6 1 63.8801 3.07632 4
 -8 -6 -1 70.0576 3.80585 7
 8 -6 1 73.0244 4.18892 5
 8 -6 1 70.7259 2.64302 7
 8 6 1 67.0244 4.50671 2
 8 6 1 65.4729 3.33448 5
 -8 6 -1 64.7352 4.36376 6
 8 6 1 59.1983 2.94623 4
 8 6 1 69.2074 3.68455 7
 8 6 1 68.419 4.21388 6
 8 6 1 72.9275 4.49895 3
 -10 -6 -1 258.266 9.26317 4
 10 -6 1 264.511 8.53287 7
 10 -6 1 262.797 8.64684 7
 10 -6 1 269.861 10.5157 5
 10 -6 1 259.612 10.5793 2
 10 -6 1 264.177 10.7626 3
 10 -6 1 268.176 9.12295 4
 -10 -6 -1 275.578 10.11 7
 -10 -6 -1 253.397 10.6329 2
 10 6 1 264.133 9.70891 5
 -10 6 -1 279.667 11.0239 6
 10 6 1 265.825 9.88708 7
 10 6 1 259.938 11.2019 2
 -10 6 -1 268.165 10.6647 2
 10 6 1 254.023 10.8677 3
 10 6 1 262.416 10.5714 6
 -12 -6 -1 12.1113 2.58005 6
 -12 -6 -1 9.0878 2.27444 2
 12 -6 1 6.64701 1.73054 2
 12 -6 1 7.57612 2.22136 5
 12 -6 1 5.83621 0.93731 7
 12 -6 1 9.18148 1.31027 4
 -12 -6 -1 8.56971 1.39949 4
 -12 -6 -1 7.86821 1.82103 7
 -12 6 -1 12.4399 2.60664 2
 12 6 1 9.50554 2.46408 3
 12 6 1 7.82956 2.1304 2
 -12 6 -1 4.90919 2.22816 6
 12 6 1 8.9366 1.97141 5
 12 6 1 7.00475 1.47522 7
 -14 -6 -1 159.628 8.30821 6
 14 -6 1 172.569 5.74729 7
 -14 -6 -1 164.988 6.43277 4
 14 -6 1 170.369 8.31221 5
 14 -6 1 169.44 6.11396 7
 -14 -6 -1 173.947 7.92044 7
 -14 -6 -1 171.856 8.58234 2
 14 -6 1 160.494 6.25529 4
 14 -6 1 164.631 8.53473 3
 14 -6 1 156.379 8.32098 2
 14 6 1 180.102 9.06502 3
 14 6 1 154.85 8.82885 2
 14 6 1 168.559 7.33526 7
 -14 6 -1 172.086 8.89066 6
 -14 6 -1 175.077 8.77546 2
 14 6 1 171.382 7.52239 5
 16 -6 1 36.0538 4.44223 3
 16 -6 1 30.4444 2.00295 7
 -16 -6 -1 36.5787 4.56309 6
 16 -6 1 30.6353 4.01551 5
 -16 -6 -1 36.0794 3.77615 7
 16 -6 1 30.8926 2.1802 4
 -16 -6 -1 28.6449 1.96999 4
 16 -6 1 32.7101 1.72593 7
 -16 -6 -1 32.1542 3.89848 2
 16 6 1 34.774 4.78381 3
 16 6 1 35.7776 3.77715 5
 -16 6 -1 32.8239 4.38637 6
 16 6 1 27.2735 2.99732 7
 -16 6 -1 29.1136 3.89199 2
 -18 -6 -1 122.582 7.72252 6
 -18 -6 -1 130.624 8.11225 2
 18 -6 1 138.266 8.30797 3
 18 -6 1 120.063 4.97711 4
 18 -6 1 129.595 7.94804 5
 -18 -6 -1 128.443 7.24271 7
 18 6 1 138.835 8.73027 3
 18 6 1 112.253 6.23027 7
 18 6 1 134.999 7.16433 5
 -18 6 -1 119.188 7.94544 2
 -18 6 -1 125.989 8.40438 6
 -20 -6 -1 4.83229 2.82315 2
 20 -6 1 5.94811 2.8928 3
 -20 -6 -1 1.31501 1.91195 7
 -20 -6 -1 3.80002 2.645 6
 20 -6 1 4.73222 2.9945 5
 20 6 1 4.48675 2.23098 5
 20 6 1 9.56862 3.59265 3
 20 6 1 3.1367 1.55894 7
 -20 6 -1 1.72556 2.81548 6
 -20 6 -1 2.5707 2.26492 2
 22 -6 1 7.1647 3.26402 3
 22 -6 1 8.08342 3.36963 5
 -22 -6 -1 9.87557 3.72156 6
 -22 -6 -1 9.88518 2.734 7
 -22 6 -1 7.47435 3.53673 6
 22 6 1 5.72117 3.39611 3
 -22 6 -1 5.24074 3.59439 2
 22 6 1 8.48888 2.77371 5
 23 -7 -1 12.4976 1.76628 7
 -23 -7 1 11.4071 2.82251 6
 23 -7 -1 16.7623 2.66213 7
 -23 -7 1 12.5967 3.59752 2
 23 -7 -1 14.4322 3.28437 3
 23 -7 -1 12.3265 2.07138 4
 -23 -7 1 9.90625 2.92256 7
 23 -7 -1 17.0706 3.9758 5
 -23 7 1 12.4213 3.90507 6
 23 7 -1 13.9986 3.77371 3
 23 7 -1 13.9804 3.15648 5
 -21 -7 1 8.57837 2.66298 7
 21 -7 -1 7.94756 1.75039 4
 -21 -7 1 5.58671 2.30969 6
 21 -7 -1 8.37459 2.00731 7
 21 -7 -1 5.89359 2.74166 5
 21 -7 -1 7.33255 1.56546 7
 -21 -7 1 10.4113 3.04107 2
 21 -7 -1 3.33705 2.12739 3
 -21 7 1 9.83213 3.32333 2
 21 7 -1 9.92821 3.2522 3
 -21 7 1 7.97992 3.87128 6
 21 7 -1 8.55208 2.39312 5
 19 -7 -1 63.3661 4.88716 3
 -19 -7 1 52.0581 4.04188 4
 19 -7 -1 61.6598 4.51096 7
 19 -7 -1 62.8371 3.93262 4
 -19 -7 1 65.5004 5.53993 7
 19 -7 -1 63.6812 3.87545 7
 -19 -7 1 65.0463 5.70823 2
 -19 -7 1 68.3898 4.83717 6
 19 -7 -1 70.6971 5.61255 5
 -19 7 1 66.2541 6.02083 6
 19 7 -1 71.8447 5.96926 3
 19 7 -1 63.7613 5.01448 5
 -17 -7 1 16.8354 2.68724 6
 -17 -7 1 21.1083 3.30848 2
 -17 -7 1 12.7423 2.89422 7
 -17 -7 1 17.2693 2.66012 4
 17 -7 -1 16.6587 2.56879 7
 17 -7 -1 16.8808 2.24009 4
 17 -7 -1 14.122 2.12707 7
 17 -7 -1 14.3746 2.56985 3
 17 -7 -1 19.3591 3.40549 5
 17 7 -1 16.5949 2.40824 7
 17 7 -1 17.6704 3.36287 3
 -17 7 1 17.9313 5.89948 2
 17 7 -1 18.9629 3.08324 5
 17 7 -1 12.0955 2.83528 2
 -17 7 1 17.9715 3.71361 6
 -15 -7 1 45.2857 4.32411 2
 15 -7 -1 50.2532 3.77086 3
 -15 -7 1 41.8295 3.51709 4
 15 -7 -1 38.4232 3.19899 7
 15 -7 -1 47.6261 4.23473 5
 -15 -7 1 37.7573 4.03856 7
 -15 -7 1 45.6552 3.58048 6
 15 -7 -1 38.8042 4.01036 2
 15 -7 -1 48.4515 3.69711 7
 -15 7 1 48.5323 4.69337 6
 15 7 -1 40.7418 3.65684 5
 15 7 -1 42.8126 4.08015 2
 -15 7 1 45.6533 4.57384 2
 15 7 -1 46.285 3.57149 7
 15 7 -1 54.092 4.5133 3
 -13 -7 1 78.6389 5.18785 7
 13 -7 -1 75.942 4.20183 4
 13 -7 -1 83.3109 4.49352 3
 -13 -7 1 76.4011 4.54768 4
 13 -7 -1 74.4304 4.49619 7
 -13 -7 1 82.5207 5.01281 2
 -13 -7 1 77.8187 4.32968 6
 13 -7 -1 70.8045 4.9643 2
 13 -7 -1 85.5157 5.04678 5
 13 -7 -1 80.6857 4.40812 7
 13 7 -1 78.8527 5.12984 2
 -13 7 1 79.3126 5.50339 2
 13 7 -1 74.6989 4.62293 5
 -13 7 1 79.8103 5.38586 6
 13 7 -1 79.3991 5.22641 3
 13 7 -1 71.2372 4.38826 7
 11 -7 -1 315.504 11.6118 7
 11 -7 -1 301.234 11.3941 7
 -11 -7 1 322.123 12.1167 7
 -11 -7 1 321.282 11.6888 2
 11 -7 -1 313.586 11.2348 3
 11 -7 -1 312.341 11.2141 4
 -11 -7 1 301.351 11.1687 6
 11 -7 -1 303.666 11.6206 5
 11 -7 -1 304.753 12.0227 2
 -11 -7 1 306.549 11.6017 4
 11 7 -1 323.153 11.7248 5
 11 7 -1 306.941 12.0415 2
 -11 7 1 316.535 12.2095 6
 -11 7 1 315.209 12.4442 2
 11 7 -1 297.069 11.4103 7
 9 -7 -1 35.1028 3.28936 2
 9 -7 -1 43.4403 3.06512 7
 -9 -7 1 40.0154 2.97977 2
 -9 -7 1 38.4671 3.30906 7
 -9 -7 1 40.2057 3.00981 4
 9 -7 -1 43.5573 3.08068 7
 9 -7 -1 40.5408 2.98062 5
 9 -7 -1 39.259 2.75224 4
 -9 7 1 37.538 3.36454 6
 9 7 -1 42.3282 2.58632 6
 9 7 -1 40.9211 3.34298 3
 9 7 -1 39.8565 2.99894 5
 9 7 -1 37.5941 2.84607 7
 9 7 -1 38.3056 3.04465 2
 -9 7 1 36.562 3.43091 2
 -7 -7 1 5.90542 1.48192 4
 7 -7 -1 3.95577 1.78303 2
 -7 -7 1 3.23402 1.15553 2
 7 -7 -1 4.49238 1.20212 4
 -7 -7 1 6.22997 1.71799 7
 7 -7 -1 4.16319 1.25618 7
 -7 -7 1 2.27576 0.83386 6
 7 -7 -1 4.74947 1.34664 7
 -7 7 1 4.43385 1.62534 6
 -7 7 1 5.17795 1.10165 3
 7 7 -1 4.6626 1.1033 6
 -7 7 1 5.28917 1.24959 3
 7 7 -1 1.8124 1.06311 7
 -7 7 1 4.92676 1.59055 2
 7 7 -1 5.21754 1.36426 5
 7 7 -1 5.31016 1.31339 2
 7 7 -1 5.42706 1.63993 3
 5 -7 -1 469.689 15.7136 7
 -5 -7 1 486.071 15.7924 7
 5 -7 -1 471.529 15.5194 4
 -5 -7 1 480.892 15.1585 2
 5 -7 -1 464.071 15.276 5
 -5 -7 1 475.259 15.6873 4
 5 -7 -1 457.795 15.8486 2
 -5 -7 1 438.747 14.9505 6
 5 7 -1 468.955 15.8138 5
 5 7 -1 452.697 15.0925 6
 5 7 -1 463.238 15.5302 7
 -5 7 1 482.356 16.1706 2
 5 7 -1 467.13 16.0187 3
 -5 7 1 460.236 15.3186 3
 -5 7 1 476.235 15.9774 6
 -5 7 1 458.864 15.3048 3
 5 7 -1 488.508 15.5167 2
 -5 7 1 467.047 16.0217 7
 -3 -7 1 796.428 24.0416 7
 3 -7 -1 767.136 24.3289 2
 -3 -7 1 766.522 23.4932 2
 -3 -7 1 686.175 23.3992 6
 -3 -7 1 755.376 24.1666 5
 3 -7 -1 739.266 23.512 5
 3 -7 -1 722.968 23.925 3
 -3 -7 1 750.999 24.0249 4
 3 -7 -1 742.543 23.8773 4
 -3 -7 1 776.836 23.4044 2
 3 -7 -1 791.132 24.1837 7
 -3 7 1 768.911 24.5087 2
 3 7 -1 748.084 23.6192 6
 3 7 -1 743.638 24.4432 3
 3 7 -1 753.271 23.8782 7
 -3 7 1 777.458 24.4592 7
 -3 7 1 766.207 24.3514 6
 -3 7 1 748.395 23.8272 3
 -3 7 1 706.512 23.3827 5
 1 -7 -1 230.536 8.22876 4
 -1 -7 1 241.348 8.24451 7
 -1 -7 1 232.467 7.67161 2
 -1 -7 1 229.748 8.30823 4
 -1 -7 1 243.761 8.63434 5
 1 -7 -1 236.451 8.76265 2
 1 -7 -1 239.91 8.51977 7
 1 -7 -1 242.929 7.77792 5
 -1 -7 1 221.074 8.05227 6
 -1 7 1 238.303 8.42344 3
 -1 7 1 235.067 8.73055 7
 1 7 -1 229.961 8.13797 6
 -1 7 1 223.374 7.57121 5
 1 7 -1 236.829 8.17827 7
 -1 7 1 243.674 8.81904 6
 -1 7 1 238.339 8.86894 2
 1 7 -1 232.217 8.87347 3
 1 7 -1 237.479 7.7835 2
 -1 -7 -1 29.1767 2.05935 4
 1 -7 1 31.4577 1.85555 2
 -1 -7 -1 29.1133 2.44241 7
 1 -7 1 33.9899 2.04327 7
 -1 -7 -1 31.5469 1.5568 5
 1 -7 1 31.6508 2.22751 4
 1 -7 1 31.5466 2.48253 5
 -1 -7 -1 29.346 2.64213 2
 1 7 1 31.0337 2.49287 3
 1 7 1 29.0962 2.62706 6
 1 7 1 30.3442 2.50021 7
 -1 7 -1 30.3982 2.00519 7
 -1 7 -1 31.6081 2.34926 6
 1 7 1 31.6617 1.45714 5
 -1 7 -1 32.1508 2.80677 3
 -1 7 -1 32.5099 1.98283 2
 -3 -7 -1 85.0625 4.51074 2
 -3 -7 -1 83.2969 4.45907 2
 -3 -7 -1 79.9976 3.54015 4
 3 -7 1 83.1632 3.32269 7
 3 -7 1 86.876 3.74895 2
 3 -7 1 80.4118 4.09725 5
 -3 -7 -1 82.0648 4.00255 7
 3 -7 1 80.963 3.67693 4
 -3 7 -1 79.3967 4.16671 6
 3 7 1 85.5953 4.30885 3
 3 7 1 86.5714 4.35282 6
 3 7 1 81.4715 4.05932 7
 -3 7 -1 78.2756 3.45214 7
 3 7 1 82.3044 3.11944 5
 3 7 1 81.7849 3.21973 5
 -3 7 -1 82.3914 4.51239 3
 -3 7 -1 83.8377 3.8115 2
 -5 -7 -1 63.0731 3.03467 4
 5 -7 1 65.3975 3.55489 2
 5 -7 1 64.1771 3.15444 4
 -5 -7 -1 67.643 3.57763 7
 5 -7 1 62.5833 3.69194 5
 -5 -7 -1 61.7129 2.97849 5
 5 -7 1 64.2701 3.8974 3
 -5 -7 -1 67.8339 4.01528 2
 5 -7 1 64.6701 2.65326 7
 -5 7 -1 62.1437 2.94426 7
 5 7 1 64.7399 4.15464 2
 5 7 1 62.0169 2.81094 5
 -5 7 -1 60.4901 3.59272 2
 5 7 1 63.4112 3.95123 3
 5 7 1 64.0458 3.887 6
 -7 -7 -1 0.51719 1.13974 2
 -7 -7 -1 0.81007 1.27949 7
 7 -7 1 0.85381 0.86689 4
 7 -7 1 0.05065 1.20275 2
 7 -7 1 1.16499 1.22373 5
 7 -7 1 1.49827 0.57618 7
 7 -7 1 1.22833 0.67102 7
 -7 -7 -1 0.42543 0.83224 4
 7 -7 1 1.91488 1.27418 3
 7 7 1 2.01519 1.39046 2
 7 7 1 0.98457 1.36226 3
 -7 7 -1 0.67752 1.26039 2
 7 7 1 3.12722 0.92132 5
 7 7 1 1.84911 1.34837 6
 7 7 1 2.55824 1.13377 7
 -7 7 -1 1.90033 1.57913 6
 -9 -7 -1 199.785 8.39204 2
 9 -7 1 182.485 7.92209 2
 -9 -7 -1 186.993 7.63568 7
 -9 -7 -1 184.363 7.00166 4
 9 -7 1 182.104 6.35988 7
 9 -7 1 191.957 8.28656 3
 9 -7 1 181.718 8.01406 5
 9 -7 1 192.599 6.24957 7
 9 -7 1 182.75 6.86382 4
 9 7 1 175.381 8.57195 2
 9 7 1 183.017 8.4291 3
 9 7 1 187.11 7.13789 5
 -9 7 -1 190.939 8.46216 6
 9 7 1 198.548 8.28344 6
 -9 7 -1 181.146 8.03997 2
 9 7 1 185.189 7.58922 7
 11 -7 1 33.6819 3.69371 3
 11 -7 1 36.1668 1.76303 7
 -11 -7 -1 35.8401 3.24349 7
 -11 -7 -1 33.1295 2.39223 4
 11 -7 1 40.7734 3.61623 5
 11 -7 1 34.5773 2.32473 4
 11 -7 1 30.7845 3.4505 2
 -11 -7 -1 29.6797 3.27374 2
 11 -7 1 32.7547 1.72751 7
 11 7 1 34.8988 2.87772 7
 11 7 1 33.1437 2.7097 5
 -11 7 -1 34.6597 3.90941 6
 11 7 1 36.4259 3.43493 6
 11 7 1 22.6876 3.17384 2
 -11 7 -1 30.7116 3.43031 2
 11 7 1 34.8744 4.03424 3
 -13 -7 -1 22.5044 3.34586 6
 -13 -7 -1 17.4044 2.888 2
 13 -7 1 19.1828 1.28654 7
 13 -7 1 21.4461 2.03204 4
 13 -7 1 21.9155 3.31382 3
 -13 -7 -1 19.2505 2.07249 4
 13 -7 1 19.5342 1.37449 7
 -13 -7 -1 23.8924 3.06584 7
 13 -7 1 13.3479 2.67078 5
 13 7 1 17.6349 2.37112 5
 13 7 1 19.3448 2.40421 7
 -13 7 -1 13.3542 2.54019 2
 -13 7 -1 12.9315 3.23278 6
 13 7 1 20.4059 3.43074 3
 13 7 1 15.1439 3.3507 2
 -15 -7 -1 -0.2002 1.61561 2
 15 -7 1 0.2743 1.77279 3
 15 -7 1 -0.4771 0.79527 4
 -15 -7 -1 0.39342 0.84338 4
 -15 -7 -1 0.18179 1.56905 7
 -15 -7 -1 -0.0737 1.76049 6
 15 -7 1 1.76736 1.90351 5
 15 -7 1 -0.3043 0.51115 7
 15 7 1 2.48363 1.52738 5
 -15 7 -1 0.32112 1.97655 2
 -15 7 -1 1.56621 2.53653 6
 15 7 1 -0.0901 1.86044 3
 15 7 1 2.00818 1.16477 7
 17 -7 1 63.8826 5.55808 5
 17 -7 1 58.6114 5.49835 3
 17 -7 1 57.7362 3.14698 4
 -17 -7 -1 57.2379 5.21304 6
 -17 -7 -1 56.9549 2.93333 4
 -17 -7 -1 59.7687 5.44211 2
 -17 -7 -1 56.4627 4.8301 7
 17 7 1 52.9549 4.03385 7
 17 7 1 68.6029 4.74943 5
 -17 7 -1 53.1432 5.72156 6
 -17 7 -1 61.0594 5.56132 2
 17 7 1 67.3544 6.01318 3
 -19 -7 -1 51.6259 5.50862 6
 19 -7 1 48.8092 2.82732 4
 19 -7 1 59.5855 5.82049 3
 -19 -7 -1 62.1626 6.38179 2
 19 -7 1 53.394 5.94413 5
 -19 -7 -1 44.8133 4.79819 7
 19 7 1 37.5137 5.57992 7
 -19 7 -1 39.6848 4.88946 2
 19 7 1 47.6736 5.97542 3
 19 7 1 56.5789 4.66482 5
 21 -7 1 11.8334 3.64896 5
 -21 -7 -1 12.0864 3.23695 6
 -21 -7 -1 12.309 2.99449 7
 -21 -7 -1 7.75529 3.13496 2
 21 -7 1 11.3683 1.44442 4
 21 -7 1 16.0874 3.86859 3
 -21 7 -1 10.8458 3.5497 2
 21 7 1 13.092 3.76141 3
 -21 7 -1 15.0128 4.30184 6
 22 -8 -1 19.3982 3.7748 5
 -22 -8 1 19.1343 2.7676 4
 -22 -8 1 21.0964 3.43615 6
 22 -8 -1 20.6723 2.51732 4
 -22 -8 1 19.6788 3.84442 2
 22 -8 -1 20.0588 3.57718 3
 -22 -8 1 22.6232 4.15569 7
 22 -8 -1 18.7737 2.1239 7
 22 -8 -1 21.127 2.91655 7
 -22 8 1 20.4897 4.23377 6
 22 8 -1 29.8545 4.27384 5
 -22 8 1 20.1387 3.85501 2
 20 -8 -1 21.1309 2.45375 7
 20 -8 -1 21.9855 2.57344 4
 -20 -8 1 20.1976 2.96335 4
 20 -8 -1 24.6052 4.18364 5
 -20 -8 1 24.6949 4.11787 7
 -20 -8 1 26.6316 3.57811 6
 -20 -8 1 18.6869 3.49803 2
 20 -8 -1 22.9779 3.05323 7
 20 -8 -1 24.5253 3.71417 3
 20 8 -1 23.9784 4.26002 3
 -20 8 1 24.0494 4.44873 2
 20 8 -1 24.5661 3.61671 5
 -20 8 1 19.3969 3.81485 6
 18 -8 -1 56.7004 3.80063 7
 -18 -8 1 64.3712 5.52306 7
 18 -8 -1 68.5897 5.51033 5
 18 -8 -1 63.2876 4.0064 4
 18 -8 -1 66.9715 4.48109 7
 -18 -8 1 65.9043 4.59988 6
 18 -8 -1 68.731 4.78196 3
 -18 -8 1 68.8339 5.77858 2
 18 8 -1 65.8139 5.72764 3
 18 8 -1 67.7762 5.01546 5
 -18 8 1 56.5516 5.58009 2
 -18 8 1 66.1449 5.88364 6
 -16 -8 1 106.89 5.92979 6
 16 -8 -1 113.45 6.64141 5
 16 -8 -1 123.093 6.18657 3
 16 -8 -1 120.901 5.64023 4
 -16 -8 1 118.361 6.83906 2
 -16 -8 1 115.744 6.14305 4
 -16 -8 1 110.37 6.91598 7
 16 -8 -1 111.618 5.52701 7
 16 8 -1 99.7665 5.79318 7
 16 8 -1 102.801 6.79291 2
 -16 8 1 118.75 7.28964 6
 16 8 -1 115.849 6.27983 5
 16 8 -1 121.653 7.18955 3
 -16 8 1 105.283 7.10814 2
 14 -8 -1 46.8296 5.42524 7
 14 -8 -1 50.2335 3.70704 7
 -14 -8 1 51.5328 4.3057 2
 -14 -8 1 50.6557 3.83597 4
 14 -8 -1 52.4981 3.65859 3
 -14 -8 1 48.7322 4.48246 7
 -14 -8 1 49.3279 3.56123 6
 14 -8 -1 44.6284 4.16156 2
 14 -8 -1 47.4224 3.44609 4
 14 -8 -1 51.0554 4.24942 5
 -14 8 1 50.5692 4.7193 2
 -14 8 1 51.2618 4.74094 6
 14 8 -1 51.434 3.9309 5
 14 8 -1 45.5811 4.20275 2
 14 8 -1 47.8773 3.6551 7
 14 8 -1 52.2056 4.5168 3
 12 -8 -1 263.473 9.81251 4
 12 -8 -1 261.692 9.8545 3
 -12 -8 1 260.484 10.2896 4
 12 -8 -1 263.076 10.1149 7
 -12 -8 1 254.308 9.82708 6
 12 -8 -1 247.976 9.92421 7
 12 -8 -1 263.526 10.4332 5
 -12 -8 1 255.7 10.722 7
 12 -8 -1 248.522 10.5997 2
 -12 -8 1 271.567 10.3844 2
 12 8 -1 257.641 10.8806 3
 -12 8 1 268.496 10.99 6
 12 8 -1 249.967 11.7058 5
 12 8 -1 250.634 10.0278 7
 12 8 -1 254.563 10.7438 2
 -12 8 1 258.137 11.0935 2
 -10 -8 1 29.6249 2.88413 2
 10 -8 -1 34.098 2.90714 7
 10 -8 -1 30.2999 3.43577 5
 10 -8 -1 31.9335 2.65588 4
 -10 -8 1 36.2542 3.37933 7
 10 -8 -1 33.1824 3.21247 2
 10 -8 -1 30.3631 2.7736 7
 -10 -8 1 34.9939 2.95089 4
 10 8 -1 34.5459 2.49393 6
 10 8 -1 33.5568 2.8024 7
 -10 8 1 30.805 3.48806 2
 10 8 -1 25.4599 2.71387 5
 10 8 -1 31.3016 2.96685 2
 -10 8 1 28.7761 3.21005 6
 8 -8 -1 42.0487 3.00149 5
 8 -8 -1 47.7362 3.06822 4
 -8 -8 1 51.0694 3.34593 4
 8 -8 -1 49.9733 3.36192 7
 -8 -8 1 56.6031 3.73754 7
 8 -8 -1 46.4694 3.19516 7
 -8 -8 1 49.4544 3.06889 2
 8 -8 -1 44.2948 3.51026 2
 -8 8 1 45.0139 3.7088 2
 -8 8 1 47.6526 3.68586 6
 8 8 -1 47.5722 3.21865 5
 8 8 -1 51.4338 3.19192 7
 8 8 -1 50.4054 3.3542 2
 8 8 -1 47.3027 2.81003 6
 8 8 -1 50.8268 3.65345 3
 -8 8 1 46.811 2.99165 3
 -6 -8 1 150.991 6.04966 6
 -6 -8 1 159.871 7.21617 7
 -6 -8 1 161.474 6.81637 4
 6 -8 -1 164.629 7.14053 2
 -6 -8 1 172.356 6.3861 2
 6 -8 -1 163.24 6.582 4
 6 -8 -1 168.853 6.50515 5
 6 -8 -1 172.172 6.81329 7
 6 8 -1 170.577 6.72356 2
 -6 8 1 185.06 7.34312 6
 6 8 -1 164.323 6.2901 6
 6 8 -1 168.405 7.24517 3
 -6 8 1 163.3 6.45214 3
 6 8 -1 165.595 6.86397 5
 6 8 -1 170.214 6.70729 7
 -6 8 1 165.284 7.28007 2
 -6 8 1 171.38 7.12744 7
 4 -8 -1 207.007 7.58126 5
 -4 -8 1 218.098 7.46481 2
 4 -8 -1 218.63 8.29636 2
 -4 -8 1 216.849 8.10149 4
 4 -8 -1 214.773 7.89028 4
 -4 -8 1 212.422 8.09495 7
 -4 -8 1 211.783 8.12398 5
 4 -8 -1 219.301 8.10703 7
 -4 -8 1 196.863 7.38194 6
 4 8 -1 206.766 7.92334 7
 4 8 -1 210.897 7.61629 6
 4 8 -1 222.125 8.57493 3
 -4 8 1 217.135 8.46445 6
 -4 8 1 221.47 7.90329 3
 -4 8 1 203.457 8.3209 7
 -4 8 1 225.045 8.58547 2
 -2 -8 1 183.978 6.24415 2
 -2 -8 1 164.973 6.40273 6
 2 -8 -1 177.709 6.93347 7
 -2 -8 1 175.24 7.00167 5
 2 -8 -1 178.911 6.28127 5
 2 -8 -1 177.517 6.7221 4
 -2 -8 1 175.271 6.82391 4
 -2 -8 1 189.349 6.86581 7
 -2 -8 1 180.133 6.28505 2
 2 -8 -1 186.605 7.19545 2
 -2 8 1 160.649 6.02989 5
 2 8 -1 180.928 6.71488 7
 -2 8 1 178.365 7.20869 7
 -2 8 1 176.838 7.30117 2
 -2 8 1 176.247 7.21364 6
 2 8 -1 180.832 7.3413 3
 2 8 -1 181.997 6.60587 6
 -2 8 1 183.475 6.88118 3
 0 -8 -1 0.77063 1.18268 2
 0 -8 -1 2.54707 1.17968 7
 0 -8 1 0.1581 1.10376 5
 0 -8 -1 0.78981 0.65577 5
 0 -8 1 0.05793 0.99902 7
 0 -8 -1 0.45334 0.92057 4
 0 -8 1 -0.5075 0.91199 4
 0 -8 1 1.88114 0.72991 2
 0 8 -1 1.6051 0.82359 2
 0 8 1 0.61922 1.11141 6
 0 8 1 1.10182 1.02427 7
 0 8 -1 0.8123 0.9308 7
 0 8 1 1.68757 0.50988 5
 0 8 -1 0.22609 0.98699 6
 0 8 -1 1.05274 1.25537 3
 0 8 1 1.54226 1.06913 3
 0 8 1 -0.0619 1.17324 2
 2 -8 1 2.58794 1.03228 2
 2 -8 1 3.02238 1.21279 5
 -2 -8 -1 3.75827 1.51467 2
 -2 -8 -1 2.12875 1.3779 2
 -2 8 -1 2.46756 0.91497 7
 2 8 1 3.82312 0.73625 5
 -2 8 -1 2.40447 0.97479 2
 2 8 1 3.2856 1.29383 7
 2 8 1 1.12236 1.32894 6
 -2 8 -1 2.7711 1.43063 3
 2 8 1 2.47711 1.29491 3
 2 8 1 2.08513 0.62286 5
 4 -8 1 8.37801 1.56138 5
 -4 -8 -1 8.62814 1.59186 7
 4 -8 1 9.69578 1.4967 4
 -4 -8 -1 10.3041 1.95619 2
 4 -8 1 6.85898 1.41763 2
 4 -8 1 8.14583 1.08367 7
 -4 -8 -1 12.2193 1.5353 4
 4 8 1 7.60737 1.55107 7
 -4 8 -1 9.03444 1.75021 6
 -4 8 -1 10.5773 1.93961 3
 4 8 1 10.4085 1.87513 6
 4 8 1 11.8566 2.06733 3
 -4 8 -1 10.2773 1.34038 7
 4 8 1 9.9878 1.1755 5
 -4 8 -1 8.63213 1.5304 2
 4 8 1 11.0192 1.15047 5
 6 -8 1 298.557 9.51091 7
 -6 -8 -1 292.369 11.1853 2
 -6 -8 -1 294.387 10.6346 7
 6 -8 1 275.226 10.7798 5
 6 -8 1 289.899 10.1152 4
 -6 -8 -1 291.271 10.0575 4
 6 -8 1 284.814 10.5247 2
 -6 8 -1 285.706 9.96264 7
 6 8 1 292.022 11.5342 2
 6 8 1 301.011 9.84036 5
 6 8 1 288.897 10.6753 7
 6 8 1 293.239 11.2204 3
 6 8 1 293.105 11.0562 6
 -6 8 -1 287.236 10.6638 2
 -6 8 -1 284.27 11.0493 6
 8 -8 1 47.501 3.47554 2
 8 -8 1 53.6115 2.31561 7
 8 -8 1 52.3097 2.60349 7
 -8 -8 -1 53.9746 3.55271 7
 8 -8 1 50.2968 2.93748 4
 -8 -8 -1 53.198 3.00871 4
 -8 -8 -1 56.3641 4.00389 2
 8 -8 1 50.842 3.84729 3
 8 8 1 52.923 3.84024 6
 8 8 1 51.6066 4.1142 2
 -8 8 -1 50.016 4.23516 6
 8 8 1 56.0258 3.50651 7
 -8 8 -1 49.3727 3.72142 2
 8 8 1 50.0365 4.37046 3
 8 8 1 52.1989 2.88197 5
 10 -8 1 40.0002 3.416 2
 10 -8 1 38.4331 2.09116 7
 -10 -8 -1 40.6579 3.66788 2
 -10 -8 -1 42.1224 2.74368 4
 10 -8 1 44.3734 1.94841 7
 10 -8 1 44.8569 3.79065 3
 -10 -8 -1 47.7779 3.57853 7
 10 -8 1 30.4992 3.33598 5
 10 -8 1 43.885 2.711 4
 -10 8 -1 42.6024 3.78969 2
 10 8 1 38.9567 3.51231 6
 10 8 1 37.503 3.09969 7
 -10 8 -1 28.6546 3.46752 6
 10 8 1 39.3765 3.8636 3
 10 8 1 42.2193 2.78579 5
 10 8 1 30.6223 3.68279 2
 12 -8 1 176.152 8.55913 2
 12 -8 1 179.993 8.68047 5
 -12 -8 -1 185.388 8.25163 7
 12 -8 1 186.533 8.79289 3
 -12 -8 -1 182.232 7.31365 4
 -12 -8 -1 183.118 8.75361 2
 12 -8 1 182.03 6.19745 7
 12 -8 1 194.119 6.23134 7
 12 -8 1 183.698 7.08751 4
 -12 8 -1 180.043 8.73601 2
 12 8 1 174.104 9.18958 2
 -12 8 -1 184.789 9.13139 6
 12 8 1 180.955 7.96468 7
 12 8 1 194.457 7.68823 5
 12 8 1 191.813 9.19444 3
 -14 -8 -1 58.0465 4.87136 2
 14 -8 1 45.681 4.29526 2
 -14 -8 -1 51.2933 4.67048 6
 -14 -8 -1 50.0106 4.31162 7
 14 -8 1 62.1957 5.03593 5
 14 -8 1 56.0128 4.86573 3
 -14 -8 -1 51.1453 3.24856 4
 14 -8 1 58.8501 3.24656 4
 14 8 1 59.7568 3.93526 5
 14 8 1 62.8018 5.31483 3
 14 8 1 49.2885 3.81734 7
 14 8 1 54.0605 4.96232 2
 -14 8 -1 57.5646 5.7489 6
 -14 8 -1 58.9898 5.02092 2
 -16 -8 -1 1.76473 1.83224 7
 -16 -8 -1 1.18859 0.99478 4
 -16 -8 -1 4.28333 4.11768 2
 -16 -8 -1 -0.3458 1.74363 6
 16 -8 1 1.34778 1.07921 4
 16 -8 1 5.15613 2.35028 3
 16 -8 1 2.37254 2.30872 5
 16 8 1 3.26563 2.32274 3
 -16 8 -1 2.09117 2.23378 2
 16 8 1 1.16513 1.20121 7
 16 8 1 0.92087 1.44537 5
 -16 8 -1 -1.6338 2.3148 6
 18 -8 1 15.6364 1.939 4
 -18 -8 -1 24.1075 4.02127 6
 18 -8 1 19.7441 4.16926 5
 -18 -8 -1 12.9966 3.07321 2
 -18 -8 -1 14.584 2.94069 7
 18 -8 1 18.1364 3.66509 3
 18 8 1 18.9416 3.07805 5
 -18 8 -1 23.9205 4.48701 6
 -18 8 -1 17.4989 3.24203 2
 18 8 1 22.9381 4.57426 3
 -20 -8 -1 1.29144 1.63949 7
 20 -8 1 -1.2866 2.13735 3
 20 -8 1 -0.4698 0.91634 4
 -20 -8 -1 -0.1731 2.01748 6
 20 -8 1 1.37837 2.51069 5
 -20 -8 -1 1.23741 2.28927 2
 20 8 1 -1.0206 1.55755 5
 -20 8 -1 1.91259 3.01349 6
 20 8 1 0.20083 2.57654 3
 -20 8 -1 -0.247 1.89325 2
 -22 -8 -1 1.81803 1.94666 7
 22 -8 1 4.79107 2.60538 3
 22 -8 1 2.1391 2.99286 5
 -22 -8 -1 1.55182 2.47248 2
 -22 -8 -1 6.68603 3.24712 6
 -22 8 -1 0.93526 2.39467 2
 22 8 1 -1.6572 2.64386 3
 22 8 1 2.08747 2.1892 5
 -22 8 -1 2.04252 2.90281 6
 23 -9 -1 -0.4623 1.10973 7
 23 -9 -1 2.83824 2.1398 3
 -23 -9 1 0.10692 2.1405 7
 23 -9 -1 -1.0097 1.10755 4
 23 -9 -1 -1.0719 2.28127 5
 -23 -9 1 -2.5445 1.58003 6
 -23 -9 1 3.76791 2.62515 2
 -23 -9 1 0.0383 1.2276 4
 -23 9 1 0.15547 2.08789 2
 23 9 -1 -0.5161 2.45883 3
 23 9 -1 0.47101 1.96798 5
 -23 9 1 0.30255 2.70159 6
 21 -9 -1 21.6764 3.86704 5
 21 -9 -1 19.7518 2.30794 7
 -21 -9 1 19.8338 3.19423 6
 21 -9 -1 17.8543 3.13131 3
 -21 -9 1 25.9814 4.31603 2
 21 -9 -1 26.3717 2.94405 4
 -21 -9 1 26.3882 3.34581 4
 -21 -9 1 16.0677 3.48201 7
 21 -9 -1 22.9355 2.89555 7
 -21 9 1 23.2504 4.15328 2
 -21 9 1 33.7778 5.22119 6
 21 9 -1 23.5092 4.78619 3
 21 9 -1 22.3762 3.40464 5
 19 -9 -1 21.486 2.53323 7
 -19 -9 1 27.915 3.44805 6
 19 -9 -1 27.5355 3.6136 3
 19 -9 -1 20.1883 3.6899 5
 19 -9 -1 24.7474 2.87011 4
 19 -9 -1 21.1781 2.81577 7
 -19 -9 1 24.364 4.01126 7
 -19 -9 1 28.515 4.18276 2
 -19 -9 1 20.9566 3.05616 4
 -19 9 1 17.2862 3.46499 6
 19 9 -1 31.3356 4.89587 3
 -19 9 1 16.1159 3.32616 2
 19 9 -1 28.4784 3.58992 5
 -17 -9 1 0.22219 1.80388 7
 17 -9 -1 1.57448 1.97127 5
 -17 -9 1 1.70179 1.45885 6
 -17 -9 1 -0.9491 1.68528 2
 17 -9 -1 -0.9415 1.25562 3
 17 -9 -1 2.01469 1.27146 7
 -17 -9 1 0.46704 1.38044 4
 17 -9 -1 3.30519 1.48942 7
 17 -9 -1 -0.0524 1.12012 4
 -17 9 1 1.81021 1.81363 2
 17 9 -1 1.54468 2.04956 3
 17 9 -1 -0.1034 1.81714 2
 17 9 -1 1.87594 1.8391 5
 -17 9 1 1.67605 2.42543 6
 15 -9 -1 185.149 8.00866 3
 15 -9 -1 164.31 8.68231 2
 -15 -9 1 180.217 7.90537 6
 15 -9 -1 184.652 7.6909 4
 -15 -9 1 166.147 8.45098 2
 -15 -9 1 178.561 9.11169 4
 -15 -9 1 193.182 9.18892 7
 15 -9 -1 186.798 9.44083 7
 15 -9 -1 160.047 7.51749 7
 15 -9 -1 186.067 8.76079 5
 15 9 -1 180.075 9.14903 3
 15 9 -1 192.305 8.38394 5
 -15 9 1 185.866 9.27647 6
 15 9 -1 175.73 8.09588 7
 15 9 -1 170.675 10.3651 2
 -15 9 1 194.167 9.57838 2
 13 -9 -1 132.669 8.05372 2
 -13 -9 1 128.48 6.32593 6
 -13 -9 1 162.325 7.7697 7
 -13 -9 1 139.204 6.90969 2
 13 -9 -1 144.318 6.41367 4
 -13 -9 1 138.21 6.83099 4
 13 -9 -1 137.217 7.03648 5
 13 -9 -1 152.179 6.67444 7
 -13 9 1 148.237 7.85413 2
 13 9 -1 142.564 6.82266 5
 13 9 -1 136.463 7.33136 2
 13 9 -1 134.399 6.62349 7
 13 9 -1 150.593 7.75564 3
 -13 9 1 137.395 7.55083 6
 11 -9 -1 210.711 8.43051 7
 -11 -9 1 222.782 9.22787 7
 11 -9 -1 222.121 8.96308 4
 11 -9 -1 188.955 8.80697 2
 -11 -9 1 198.063 8.44468 2
 -11 -9 1 202.768 8.61613 4
 11 -9 -1 202.223 8.63854 5
 11 -9 -1 210.463 8.60263 7
 -11 9 1 201.52 8.3362 3
 11 9 -1 208.039 9.07608 2
 -11 9 1 210.56 9.43467 2
 11 9 -1 208.544 9.27285 3
 11 9 -1 209.609 8.10075 6
 -11 9 1 211.655 9.37003 6
 11 9 -1 194.48 8.38393 7
 11 9 -1 197.795 8.51582 5
 9 -9 -1 172.074 7.13284 4
 -9 -9 1 180.853 7.80015 7
 -9 -9 1 173.264 7.47469 4
 9 -9 -1 169.6 7.63183 2
 -9 -9 1 171.415 7.12289 2
 9 -9 -1 178.879 7.38119 5
 9 -9 -1 181.492 7.31446 7
 9 -9 -1 173.542 7.50839 7
 -9 9 1 177.952 8.02893 6
 9 9 -1 169.016 8.69419 3
 9 9 -1 182.027 6.97335 6
 -9 9 1 186.458 8.22196 2
 9 9 -1 165.796 7.33326 5
 -9 9 1 172.428 7.14993 3
 9 9 -1 170.413 7.28543 7
 7 -9 -1 32.3447 2.68192 7
 7 -9 -1 29.9177 2.50884 4
 -7 -9 1 30.6529 2.79011 4
 -7 -9 1 31.0743 3.0023 7
 -7 -9 1 33.3962 2.4405 2
 7 -9 -1 27.848 2.8436 2
 7 -9 -1 29.6077 2.43648 5
 7 9 -1 28.1286 2.58123 5
 -7 9 1 28.875 2.41426 3
 7 9 -1 33.0519 2.32211 6
 7 9 -1 37.8374 2.80413 2
 7 9 -1 29.8101 2.54051 7
 7 9 -1 26.0788 2.91475 3
 -7 9 1 29.5305 2.78489 7
 -7 9 1 32.974 3.14254 6
 5 -9 -1 2.14064 1.01514 5
 -5 -9 1 2.06527 0.76929 6
 5 -9 -1 3.19439 1.11985 4
 5 -9 -1 3.70341 1.47403 2
 5 -9 -1 2.01068 1.17725 7
 -5 -9 1 2.24023 1.17591 4
 -5 -9 1 1.35605 0.91773 2
 5 9 -1 2.54901 1.05779 6
 5 9 -1 0.58565 0.95038 7
 -5 9 1 3.21608 1.31171 7
 5 9 -1 1.17701 1.27837 3
 -5 9 1 1.08137 1.2325 2
 -5 9 1 1.85303 1.0343 3
 -5 9 1 3.84317 1.49903 6
 -3 -9 1 852.341 26.3146 7
 -3 -9 1 835.665 25.6964 2
 3 -9 -1 816.265 26.5708 2
 3 -9 -1 796.438 25.7293 5
 3 -9 -1 823.633 26.3318 7
 -3 -9 1 795.564 25.6853 2
 3 -9 -1 815.278 26.1492 4
 -3 -9 1 813.368 26.4085 5
 -3 -9 1 812.56 26.3426 4
 -3 9 1 826.475 26.8073 6
 -3 9 1 826.857 26.847 2
 -3 9 1 823.85 26.2742 3
 -3 9 1 837.863 26.8156 7
 3 9 -1 805.671 26.8576 3
 3 9 -1 802.58 25.989 6
 -1 -9 1 31.9615 2.4736 4
 -1 -9 1 33.7811 2.6969 5
 1 -9 -1 30.8027 1.9142 5
 1 -9 -1 30.8932 2.64521 7
 -1 -9 1 35.1452 2.55315 7
 1 -9 -1 27.6864 2.64228 2
 1 -9 -1 28.753 2.35007 4
 -1 -9 1 31.0215 1.90275 2
 -1 9 1 28.1248 1.61516 5
 -1 9 1 31.4429 2.87223 6
 1 9 -1 30.1414 2.00081 2
 -1 9 1 30.0248 2.75052 7
 1 9 -1 32.551 2.97992 3
 -1 9 1 30.7616 2.61512 3
 1 9 -1 33.9808 2.42305 6
 -1 9 1 32.1824 2.88943 2
 1 9 -1 37.2647 2.52761 7
 1 -9 1 7.26971 1.49643 5
 1 -9 1 9.11249 1.40464 7
 -1 -9 -1 7.62085 1.7261 2
 -1 -9 -1 9.06149 1.47788 4
 1 -9 1 8.64458 1.1905 2
 -1 -9 -1 9.16443 1.07839 5
 -1 -9 -1 6.06387 1.36509 7
 1 -9 1 10.0474 1.72559 4
 -1 9 -1 8.25736 1.33888 7
 1 9 1 9.49697 1.81271 3
 1 9 1 9.39851 0.92913 5
 1 9 1 8.72464 1.76482 6
 -1 9 -1 7.12375 1.26428 2
 -1 9 -1 7.10167 1.59846 6
 -1 9 -1 8.21509 1.82811 3
 1 9 1 8.6284 1.88552 7
 3 -9 1 658.685 21.4224 2
 -3 -9 -1 689.946 22.6321 2
 3 -9 1 691.335 21.7419 4
 -3 -9 -1 665.887 21.5197 4
 -3 -9 -1 676.813 22.5467 2
 3 -9 1 653.306 21.2228 7
 -3 -9 -1 628.227 22.5077 7
 3 -9 1 671.804 22.1959 5
 -3 9 -1 660.509 22.1483 6
 3 9 1 678.575 22.4067 3
 3 9 1 692.786 21.2805 5
 -3 9 -1 678.583 21.7163 2
 3 9 1 673.433 22.4106 6
 -3 9 -1 658.333 21.5146 7
 -3 9 -1 681.389 22.6946 3
 3 9 1 678.596 22.2344 7
 5 -9 1 809.68 26.1319 5
 5 -9 1 816.118 25.4568 4
 5 -9 1 791.522 24.8265 7
 5 -9 1 780.074 25.5324 2
 -5 -9 -1 800.424 26.4485 2
 -5 -9 -1 805.661 25.7921 7
 -5 -9 -1 795.351 25.3176 4
 -5 9 -1 795.157 25.3322 7
 5 9 1 789.497 26.032 7
 -5 9 -1 804.101 26.667 3
 5 9 1 803.041 26.4862 3
 5 9 1 793.164 26.2922 6
 -5 9 -1 807.548 25.7935 2
 5 9 1 747.857 25.03 5
 -5 9 -1 780.482 26.2438 6
 5 9 1 802.786 24.8738 5
 -7 -9 -1 44.3035 3.60126 2
 7 -9 1 46.5848 3.46643 5
 7 -9 1 47.2523 3.2519 2
 -7 -9 -1 42.4228 3.27415 7
 -7 -9 -1 44.9765 2.81129 4
 7 -9 1 44.1088 2.2373 7
 7 -9 1 43.9638 2.84201 4
 7 9 1 42.2601 2.4592 5
 7 9 1 43.189 3.14447 7
 -7 9 -1 43.7623 3.34924 2
 7 9 1 44.7163 4.22223 3
 7 9 1 42 3.46097 6
 7 9 1 41.7589 3.69431 2
 9 -9 1 -0.1454 0.71048 7
 9 -9 1 0.1924 1.19264 2
 9 -9 1 1.51494 1.48557 5
 -9 -9 -1 1.69819 1.11708 4
 -9 -9 -1 1.96005 1.48164 2
 9 -9 1 1.84245 1.42409 3
 9 -9 1 0.59866 1.0069 4
 9 -9 1 1.21677 0.65145 7
 -9 -9 -1 2.97054 1.44725 7
 9 9 1 1.91435 0.98872 5
 9 9 1 2.85621 1.5762 6
 9 9 1 1.88314 1.68709 3
 9 9 1 0.84894 1.30724 2
 -9 9 -1 0.44158 1.58044 6
 -9 9 -1 1.19098 1.46463 2
 9 9 1 1.23358 1.09617 7
 11 -9 1 41.7117 1.99476 7
 11 -9 1 42.2241 2.21217 7
 11 -9 1 40.4208 3.86154 5
 -11 -9 -1 36.9276 2.8275 4
 11 -9 1 40.1227 3.61224 2
 -11 -9 -1 47.663 3.85006 7
 11 -9 1 42.2479 2.89232 4
 -11 -9 -1 46.1595 4.01056 2
 11 9 1 38.1336 4.21074 3
 -11 9 -1 46.4113 4.07623 2
 11 9 1 32.6561 3.89378 2
 11 9 1 46.4246 3.05908 5
 -11 9 -1 45.7187 4.68852 6
 11 9 1 41.3818 3.358 7
 -13 -9 -1 1.88647 1.1683 4
 13 -9 1 2.98187 2.00906 5
 13 -9 1 3.95461 1.37048 4
 -13 -9 -1 0.50164 1.57221 7
 -13 -9 -1 1.69704 1.61654 2
 13 -9 1 0.56921 1.65166 3
 13 -9 1 1.15959 1.3471 2
 -13 9 -1 1.40564 2.21898 6
 13 9 1 2.00936 1.26296 7
 -13 9 -1 3.15071 1.99594 2
 13 9 1 1.22804 1.24429 5
 13 9 1 3.26105 2.22208 3
 13 9 1 2.0693 1.51224 2
 -15 -9 -1 17.9583 3.12634 6
 15 -9 1 19.2955 2.22805 4
 15 -9 1 20.1027 3.36435 3
 -15 -9 -1 22.7179 3.13517 7
 15 -9 1 23.291 3.71231 5
 -15 -9 -1 16.0209 2.99715 2
 -15 -9 -1 16.5689 2.23289 4
 -15 9 -1 17.4528 3.15915 2
 15 9 1 17.4049 2.62906 7
 -15 9 -1 17.9693 3.58153 6
 15 9 1 18.321 3.73096 3
 15 9 1 19.6968 2.68806 5
 17 -9 1 0.32143 1.09893 4
 17 -9 1 4.81832 2.68454 5
 17 -9 1 0.64096 2.11026 3
 -17 -9 -1 2.09966 1.89417 2
 -17 -9 -1 1.40479 1.07476 4
 -17 -9 -1 2.43717 2.09215 6
 -17 -9 -1 -1.0034 1.49906 7
 17 9 1 0.37551 1.43799 5
 -17 9 -1 1.24312 2.75912 6
 -17 9 -1 2.22192 2.18631 2
 17 9 1 0.8306 2.39256 3
 -19 -9 -1 106.77 7.2605 7
 -19 -9 -1 114.384 7.56493 6
 -19 -9 -1 114.817 8.07274 2
 19 -9 1 135.017 8.21629 3
 19 -9 1 131.619 8.47574 5
 19 9 1 129.171 7.04176 5
 -19 9 -1 117.091 8.56673 6
 19 9 1 114.088 9.47404 3
 21 -9 1 5.1243 1.40823 4
 -21 -9 -1 3.91559 2.73549 2
 21 -9 1 3.94086 2.71984 3
 21 -9 1 3.47956 3.1489 5
 -21 -9 -1 5.26579 2.47844 7
 -21 -9 -1 5.59211 2.80584 6
 -21 9 -1 7.47813 3.3525 6
 21 9 1 5.08934 3.21855 3
 -21 9 -1 5.81075 2.98789 2
 -22 -10 1 3.4378 2.11307 6
 22 -10 -1 1.93724 1.51353 4
 22 -10 -1 0.95579 2.44886 5
 -22 -10 1 -0.7544 2.13302 2
 22 -10 -1 1.40503 1.29898 7
 -22 -10 1 2.75577 1.64927 4
 22 -10 -1 1.60037 1.12956 7
 22 10 -1 2.37632 2.67661 3
 -22 10 1 2.06421 2.88919 6
 -22 10 1 3.26807 2.59418 2
 22 10 -1 3.15636 2.16842 5
 20 -10 -1 31.0161 2.7386 7
 -20 -10 1 36.591 4.07767 4
 -20 -10 1 47.3575 5.51935 7
 20 -10 -1 34.0531 4.85747 5
 20 -10 -1 35.2065 3.4885 4
 20 -10 -1 31.1175 3.01455 7
 -20 -10 1 37.7661 4.57009 2
 -20 10 1 32.271 4.69885 6
 20 10 -1 34.6025 4.98989 3
 20 10 -1 37.9062 4.31065 5
 -20 10 1 39.316 5.94409 2
 -18 -10 1 12.843 3.11789 7
 18 -10 -1 21.0099 2.79334 4
 18 -10 -1 11.858 3.09284 5
 -18 -10 1 15.7975 2.77174 4
 -18 -10 1 21.0496 2.96581 6
 18 -10 -1 12.9675 2.17597 7
 18 -10 -1 18.1731 2.52543 7
 -18 10 1 19.6644 3.80874 2
 18 10 -1 15.1858 2.71355 5
 18 10 -1 16.1429 3.55007 3
 -18 10 1 19.546 3.94282 6
 16 -10 -1 43.3442 3.46066 7
 -16 -10 1 44.3774 4.99603 7
 16 -10 -1 40.4744 3.34798 7
 -16 -10 1 39.6843 3.78877 4
 -16 -10 1 45.9332 4.47176 2
 16 -10 -1 51.05 4.68396 5
 -16 -10 1 48.1129 4.23166 6
 16 -10 -1 42.3449 3.49798 4
 -16 10 1 48.9303 5.29312 6
 16 10 -1 46.5993 3.98138 5
 16 10 -1 52.9703 5.67471 3
 16 10 -1 34.0992 4.29432 2
 -16 10 1 57.153 6.81644 2
 -14 -10 1 17.8759 3.05368 7
 14 -10 -1 13.3496 2.59213 2
 14 -10 -1 18.8706 3.09153 5
 -14 -10 1 16.002 2.41915 6
 14 -10 -1 17.9974 2.45905 7
 14 -10 -1 18.325 2.36831 4
 -14 -10 1 17.3256 3.21185 4
 -14 -10 1 20.3495 2.9797 2
 14 -10 -1 21.5077 3.7061 7
 -14 10 1 19.3442 2.74069 3
 14 10 -1 18.3672 3.10929 2
 14 10 -1 24.5763 3.62402 3
 -14 10 1 13.4546 2.98568 6
 -14 10 1 17.369 3.09318 2
 14 10 -1 24.284 3.11041 5
 14 10 -1 11.6709 2.13145 7
 12 -10 -1 293.38 12.2237 2
 -12 -10 1 303.94 12.4045 7
 -12 -10 1 291.198 11.9217 4
 12 -10 -1 313.244 11.4006 4
 12 -10 -1 311.201 11.8645 7
 12 -10 -1 299.002 11.9563 5
 -12 -10 1 305.435 11.7678 2
 12 -10 -1 307.457 11.4587 7
 12 10 -1 299.206 12.4381 2
 -12 10 1 314.116 12.8844 2
 12 10 -1 312.187 11.8 5
 -12 10 1 304.039 12.712 6
 12 10 -1 312.164 12.7412 3
 12 10 -1 288.146 11.6666 7
 -12 10 1 303.103 11.6439 3
 -10 -10 1 58.3463 4.31609 2
 10 -10 -1 59.0997 3.71634 4
 10 -10 -1 57.2576 3.87749 5
 -10 -10 1 58.7468 4.00482 4
 -10 -10 1 57.398 4.38839 7
 10 -10 -1 57.9448 4.19889 2
 10 -10 -1 61.1614 3.78126 7
 10 10 -1 57.0598 3.81962 5
 -10 10 1 60.8756 3.73831 3
 10 10 -1 61.8034 3.55579 6
 10 10 -1 57.2236 4.46025 3
 10 10 -1 61.0879 4.22047 2
 10 10 -1 57.2627 3.82255 7
 -10 10 1 64.1777 4.70865 2
 -10 10 1 62.7389 4.64456 6
 8 -10 -1 8.518 1.89542 2
 -8 -10 1 8.1781 1.84316 7
 8 -10 -1 14.4938 2.01782 4
 8 -10 -1 11.621 1.84104 7
 8 -10 -1 9.8966 1.72666 5
 -8 -10 1 9.37897 1.60536 2
 -8 -10 1 8.41323 1.84616 4
 8 10 -1 12.5141 1.92685 5
 -8 10 1 9.74722 2.29805 6
 8 10 -1 9.95791 2.3333 3
 -8 10 1 9.5386 1.68402 3
 8 10 -1 8.93343 1.59724 7
 8 10 -1 9.55445 1.79652 2
 -8 10 1 14.7485 2.57634 2
 8 10 -1 8.39309 1.58838 6
 -6 -10 1 128.285 5.86206 7
 6 -10 -1 124.543 5.51112 7
 -6 -10 1 121.87 5.09075 2
 6 -10 -1 113.219 5.21815 5
 -6 -10 1 110.496 5.55999 4
 6 -10 -1 124.833 5.4355 4
 6 -10 -1 118.237 5.7057 2
 -6 10 1 122.171 6.27342 2
 -6 10 1 122.226 6.05461 6
 6 10 -1 122.952 5.52323 7
 6 10 -1 118.115 5.61012 5
 6 10 -1 119.382 5.1744 6
 -6 10 1 118.163 5.35853 3
 -6 10 1 115.531 6.59661 7
 6 10 -1 124.09 6.18158 3
 -4 -10 1 4.87386 1.05798 2
 4 -10 -1 3.86477 1.34905 4
 -4 -10 1 2.1918 1.26 4
 4 -10 -1 2.53057 1.27588 7
 4 -10 -1 1.86136 1.20524 2
 -4 -10 1 2.09489 1.30894 7
 4 -10 -1 3.3786 1.07284 5
 -4 -10 1 4.41345 1.32881 5
 -4 -10 1 2.47167 0.9983 2
 4 10 -1 5.01862 1.20346 6
 -4 10 1 5.81769 1.70917 6
 -4 10 1 3.52061 1.44811 2
 4 10 -1 3.26813 1.1828 7
 4 10 -1 3.33749 1.5494 3
 -4 10 1 2.82431 1.23113 3
 2 -10 -1 120.177 5.32994 7
 -2 -10 1 117.356 5.28422 4
 -2 -10 1 116.799 4.72069 2
 -2 -10 1 119.139 4.64026 2
 2 -10 -1 116.414 4.69447 5
 2 -10 -1 117.472 5.09914 4
 2 -10 -1 118.464 5.49673 2
 -2 -10 1 122.296 5.29123 7
 -2 -10 1 117.926 5.40723 5
 2 10 -1 120.974 5.14454 6
 -2 10 1 120.816 5.7031 2
 2 10 -1 111.13 5.70948 3
 2 10 -1 109.55 5.05362 7
 -2 10 1 116.875 5.71052 6
 -2 10 1 100.63 4.30625 5
 -2 10 1 120.269 5.39601 3
 -2 10 1 114.87 5.58988 7
 0 -10 -1 17.1967 2.18715 2
 0 -10 -1 15.4759 1.85592 4
 0 -10 1 16.0688 1.57529 2
 0 -10 1 13.5286 1.81843 4
 0 -10 1 15.4325 2.12108 5
 0 -10 -1 15.6769 1.50028 5
 0 -10 1 18.476 1.92247 7
 0 -10 -1 19.7365 2.20524 7
 0 10 1 18.8595 2.39812 7
 0 10 1 15.8175 1.1878 5
 0 10 -1 19.4692 2.23576 6
 0 10 -1 15.6929 1.83545 7
 0 10 1 19.6972 2.41072 3
 0 10 1 17.1147 2.25044 2
 0 10 -1 15.7354 1.66698 2
 0 10 1 18.4146 2.47696 6
 0 10 -1 13.469 2.17855 3
 -2 -10 -1 642.849 21.4392 7
 -2 -10 -1 641.285 21.9309 2
 2 -10 1 641.568 20.7602 2
 2 -10 1 663.232 21.3306 4
 2 -10 1 640.751 21.6368 5
 2 -10 1 669.182 20.907 7
 -2 -10 -1 634.348 21.0551 4
 -2 -10 -1 654.06 22.138 2
 -2 10 -1 647.348 21.1425 7
 2 10 1 669.771 21.9444 3
 2 10 1 655.859 21.8264 7
 2 10 1 655.073 21.9426 6
 -2 10 -1 662.279 21.1256 2
 -2 10 -1 641.348 22.1032 3
 -2 10 -1 650.84 21.5777 6
 4 -10 1 83.7914 4.54676 5
 -4 -10 -1 82.6395 5.45739 2
 4 -10 1 82.3483 4.12053 4
 -4 -10 -1 79.6425 3.98437 4
 -4 -10 -1 83.1172 4.37143 7
 4 -10 1 85.4803 3.71242 7
 4 -10 1 82.9761 4.01751 2
 -4 -10 -1 86.7054 4.86674 2
 -4 10 -1 83.5489 4.26313 2
 -4 10 -1 83.0095 4.8935 3
 4 10 1 75.728 3.42434 5
 4 10 1 81.3226 3.41467 5
 -4 10 -1 86.6278 4.0347 7
 -4 10 -1 78.4327 4.6316 6
 4 10 1 86.7243 4.84524 3
 4 10 1 79.4633 4.45331 7
 4 10 1 86.9859 4.73853 6
 6 -10 1 216.358 7.46562 7
 6 -10 1 209.089 8.07747 4
 -6 -10 -1 209.279 8.01452 4
 6 -10 1 213.361 8.7873 5
 -6 -10 -1 221.466 10.1326 2
 -6 -10 -1 215.324 8.535 7
 -6 10 -1 209.475 9.19831 3
 6 10 1 203.167 8.82226 6
 6 10 1 213.72 7.53003 5
 6 10 1 224.537 8.77112 7
 -6 10 -1 206.065 9.80418 6
 6 10 1 213.247 9.97362 3
 -6 10 -1 204.632 7.95855 7
 -6 10 -1 215.368 8.56542 2
 -8 -10 -1 43.4011 3.62695 2
 8 -10 1 39.2394 3.21504 2
 8 -10 1 40.7172 2.21023 7
 -8 -10 -1 37.8199 2.80827 4
 8 -10 1 42.9948 3.54293 5
 -8 -10 -1 37.9581 3.31388 7
 8 -10 1 39.0283 2.86509 4
 -8 10 -1 31.1984 3.48514 6
 8 10 1 37.5228 3.73785 2
 8 10 1 40.3765 2.46916 5
 -8 10 -1 45.9273 3.60481 2
 8 10 1 44.9799 3.98575 3
 8 10 1 39.227 3.5206 6
 8 10 1 38.8503 3.14772 7
 -8 10 -1 37.981 3.72692 3
 10 -10 1 126.563 6.51385 2
 10 -10 1 128.854 5.17365 7
 -10 -10 -1 135.887 6.55965 7
 -10 -10 -1 129.154 6.80972 2
 10 -10 1 133.81 5.76188 4
 10 -10 1 133.815 4.7701 7
 -10 -10 -1 123.19 5.75927 4
 10 -10 1 123.828 6.71561 5
 -10 10 -1 131.262 6.81463 2
 -10 10 -1 135.216 7.22962 6
 10 10 1 134.989 5.60725 5
 10 10 1 121.952 6.26577 7
 10 10 1 127.736 7.17775 3
 10 10 1 135.08 6.90733 6
 10 10 1 123.114 7.27158 2
 12 -10 1 161.813 8.13368 3
 12 -10 1 174.04 8.39703 5
 -12 -10 -1 166.03 7.87114 7
 12 -10 1 162.421 5.58863 7
 -12 -10 -1 174.102 8.28287 2
 12 -10 1 153.227 7.88342 2
 12 -10 1 164.463 6.8814 4
 12 -10 1 158.438 5.8201 7
 -12 -10 -1 157.276 6.95852 4
 12 10 1 164.93 8.76259 3
 12 10 1 177.199 8.22525 6
 -12 10 -1 163.417 8.24552 2
 -12 10 -1 161.497 8.68211 6
 12 10 1 150.391 8.30832 7
 12 10 1 158.022 10.6939 2
 12 10 1 166.343 6.96222 5
 -14 -10 -1 22.9752 3.493 2
 -14 -10 -1 21.0783 3.17373 7
 14 -10 1 25.153 2.99252 4
 -14 -10 -1 25.5933 2.80306 4
 14 -10 1 24.2792 3.53839 3
 14 -10 1 27.0712 4.03536 5
 14 -10 1 20.0134 3.22245 2
 14 10 1 20.326 3.54258 2
 -14 10 -1 29.1611 4.02547 2
 14 10 1 21.3794 3.01702 7
 14 10 1 27.2497 4.27936 3
 -14 10 -1 24.4376 3.8657 6
 14 10 1 22.4136 2.8278 5
 -16 -10 -1 24.3911 3.6486 2
 16 -10 1 22.4904 2.53624 4
 -16 -10 -1 25.864 4.02439 6
 -16 -10 -1 22.443 2.71891 4
 16 -10 1 32.645 4.52721 3
 16 -10 1 18.7807 3.45031 5
 -16 -10 -1 22.3988 3.4657 7
 -16 10 -1 17.0689 3.57722 6
 16 10 1 27.0024 3.07767 5
 -16 10 -1 24.8196 3.80093 2
 16 10 1 26.6048 4.47054 3
 -18 -10 -1 14.6881 2.10737 4
 -18 -10 -1 14.0008 3.30079 2
 -18 -10 -1 17.5868 3.38527 7
 18 -10 1 17.3595 3.9358 5
 18 -10 1 14.0093 2.06704 4
 18 -10 1 16.4146 3.51985 3
 -18 -10 -1 13.9326 3.19858 6
 18 10 1 19.8275 2.98271 5
 -18 10 -1 20.4697 4.16748 6
 -18 10 -1 13.6707 3.16466 2
 18 10 1 24.553 5.93277 3
 -20 -10 -1 114.752 7.91644 2
 20 -10 1 114.257 8.10745 5
 -20 -10 -1 100.944 7.23479 6
 20 -10 1 105.171 7.47083 3
 -20 -10 -1 93.5889 7.01916 7
 20 -10 1 96.7591 4.90939 4
 20 10 1 111.261 8.72798 3
 -20 10 -1 94.2879 7.65639 2
 -20 10 -1 106.973 8.51764 6
 20 10 1 100.959 6.35421 5
 -21 -11 1 0.02905 1.41233 4
 21 -11 -1 0.13623 1.10226 7
 -21 -11 1 -1.4337 1.3781 6
 -21 -11 1 1.39878 3.87335 7
 21 -11 -1 0.53105 1.09325 7
 21 -11 -1 0.06763 1.33624 4
 -21 -11 1 2.00934 2.89562 2
 21 -11 -1 4.4772 2.80833 5
 21 11 -1 -1.954 2.00252 3
 21 11 -1 0.82837 1.90753 5
 -21 11 1 -0.2447 1.95479 2
 -21 11 1 -0.5471 2.36648 6
 19 -11 -1 38.0076 3.42531 4
 -19 -11 1 37.3364 5.07669 7
 19 -11 -1 32.834 2.98671 7
 -19 -11 1 34.7547 4.05491 4
 -19 -11 1 30.7699 4.25208 2
 19 -11 -1 28.1676 2.76279 7
 19 -11 -1 29.3921 4.5654 5
 -19 -11 1 27.9536 3.54144 6
 -19 11 1 30.9632 3.81955 3
 19 11 -1 40.0771 5.54359 3
 -19 11 1 35.9651 6.8706 6
 -19 11 1 40.5977 5.69284 2
 19 11 -1 37.8446 4.3184 5
 -17 -11 1 76.2611 6.05867 7
 17 -11 -1 60.9263 4.11853 7
 -17 -11 1 74.2426 4.76723 6
 17 -11 -1 81.0543 5.89346 5
 17 -11 -1 65.8791 4.48563 4
 17 -11 -1 78.5918 4.50511 7
 -17 -11 1 70.7218 5.48451 2
 -17 -11 1 73.8641 5.10247 4
 17 11 -1 68.7734 4.93434 5
 -17 11 1 73.2094 5.03634 3
 -17 11 1 67.0346 6.07877 2
 17 11 -1 80.2629 6.4777 3
 -17 11 1 65.8478 6.12522 6
 15 -11 -1 7.79604 1.95671 4
 15 -11 -1 9.21872 1.93408 7
 -15 -11 1 10.0293 2.04907 6
 -15 -11 1 8.89862 2.35944 2
 15 -11 -1 9.22468 1.85815 7
 -15 -11 1 11.1093 2.4177 4
 -15 -11 1 9.16035 2.61374 7
 15 -11 -1 15.2653 2.94814 5
 -15 11 1 10.9829 2.94579 2
 -15 11 1 8.80135 2.95068 6
 15 11 -1 6.2964 2.47015 2
 15 11 -1 11.1388 2.27783 5
 15 11 -1 10.4053 2.85472 3
 -15 11 1 11.1029 2.28603 3
 13 -11 -1 60.8441 4.60787 5
 13 -11 -1 61.0143 4.13484 7
 -13 -11 1 63.3722 4.49733 2
 -13 -11 1 61.7243 5.02031 7
 13 -11 -1 59.72 4.02492 4
 -13 -11 1 58.1055 4.34219 4
 13 -11 -1 56.4005 4.65959 7
 13 -11 -1 56.7468 4.57867 2
 -13 11 1 53.3443 5.03916 2
 -13 11 1 61.9672 5.33567 6
 13 11 -1 54.8641 4.04111 7
 13 11 -1 49.552 4.47105 2
 13 11 -1 60.8755 5.14331 3
 -13 11 1 61.6266 4.15028 3
 13 11 -1 64.2951 4.32951 5
 11 -11 -1 148.404 7.16406 7
 -11 -11 1 139.287 6.87121 4
 11 -11 -1 130.517 6.89019 2
 -11 -11 1 143.247 6.53071 2
 11 -11 -1 138.977 6.77565 5
 11 -11 -1 130.52 6.24624 4
 11 -11 -1 136.2 6.62524 7
 -11 -11 1 135.812 7.16002 7
 -11 11 1 142.346 7.57248 6
 -11 11 1 135.684 7.54273 2
 11 11 -1 138.039 6.15889 6
 -11 11 1 127.69 6.2978 3
 11 11 -1 137.853 7.41553 3
 11 11 -1 128.609 6.55839 7
 11 11 -1 137.795 7.09582 2
 11 11 -1 135.397 7.25333 5
 -9 -11 1 53.5468 4.54164 4
 9 -11 -1 57.6859 3.77591 4
 9 -11 -1 61.9125 3.82318 7
 -9 -11 1 61.455 3.71911 2
 9 -11 -1 57.8488 4.22506 2
 -9 -11 1 67.9635 4.51799 7
 -9 11 1 59.367 3.76476 3
 9 11 -1 63.2388 3.963 7
 9 11 -1 61.4414 4.63214 3
 -9 11 1 62.4026 4.65569 6
 9 11 -1 57.112 4.03736 2
 9 11 -1 60.5598 3.61252 6
 9 11 -1 60.9419 3.88423 5
 -9 11 1 68.776 4.82386 2
 7 -11 -1 150.421 7.75815 4
 7 -11 -1 165.727 7.47839 2
 7 -11 -1 174.625 7.2261 7
 7 -11 -1 159.695 7.02539 5
 -7 -11 1 164.281 7.55902 7
 -7 -11 1 184.213 6.93491 2
 -7 -11 1 184.154 7.59714 4
 7 11 -1 174.048 6.98565 6
 7 11 -1 174.439 8.01616 3
 7 11 -1 171.205 7.30514 7
 -7 11 1 180.315 8.01002 6
 7 11 -1 176.797 7.43094 5
 -7 11 1 174.388 7.81086 7
 -7 11 1 167.837 7.94248 2
 -7 11 1 174.041 7.22341 3
 -5 -11 1 130.727 5.49948 2
 5 -11 -1 131.082 5.92555 4
 -5 -11 1 145.194 6.34205 7
 -5 -11 1 139.529 6.27519 4
 5 -11 -1 147.329 6.15106 7
 5 -11 -1 130.026 6.20267 2
 5 -11 -1 139.955 5.79182 5
 -5 -11 1 136 5.75058 2
 -5 11 1 143.85 6.78162 2
 5 11 -1 133.744 6.06161 7
 5 11 -1 128.945 7.21808 3
 -5 11 1 138.779 6.57351 7
 -5 11 1 137.423 6.6803 6
 -5 11 1 141.054 6.11299 3
 5 11 -1 133.651 5.82532 6
 3 -11 -1 12.7732 2.50752 7
 3 -11 -1 19.701 2.4975 2
 -3 -11 1 17.1421 1.77233 2
 -3 -11 1 15.4449 1.67879 2
 -3 -11 1 19.0386 2.27045 7
 -3 -11 1 18.0316 2.25372 5
 3 -11 -1 18.1762 2.15146 4
 -3 -11 1 16.2874 2.11354 4
 3 -11 -1 18.2811 1.95208 5
 -3 11 1 17.3278 2.36488 2
 -3 11 1 20.8692 2.40615 3
 3 11 -1 18.684 2.18081 7
 -3 11 1 11.3437 1.97476 6
 3 11 -1 13.8226 1.90253 6
 -3 11 1 16.0017 2.17184 7
 3 11 -1 14.8255 2.30561 3
 -1 -11 1 523.684 17.6594 5
 1 -11 -1 525.917 17.5018 7
 -1 -11 1 528.618 17.2874 7
 -1 -11 1 509.921 16.6203 2
 1 -11 -1 502.078 17.1382 4
 1 -11 -1 518.37 17.7608 2
 -1 -11 1 505.429 17.402 4
 1 -11 -1 519.036 16.7628 5
 1 11 -1 521.274 16.8291 2
 -1 11 1 470.62 16.3151 5
 -1 11 1 525.864 18.0284 6
 1 11 -1 510.53 17.3764 6
 1 11 -1 520.93 17.3306 7
 1 11 -1 502.059 18.066 3
 -1 11 1 519.41 17.9639 2
 -1 11 1 542.221 17.7612 3
 -1 11 1 512.298 17.9439 7
 -1 -11 -1 251.682 9.10166 4
 1 -11 1 249.311 8.96415 7
 -1 -11 -1 250.575 9.72002 2
 1 -11 1 239.633 9.21271 4
 1 -11 1 239.239 8.54769 2
 -1 -11 -1 252.543 9.40916 7
 -1 -11 -1 255.306 8.49479 5
 1 -11 1 242.71 9.53018 5
 -1 11 -1 244.589 8.92872 2
 -1 11 -1 242.693 9.81632 7
 1 11 1 249.33 9.84169 6
 1 11 1 235.577 8.17556 5
 -1 11 -1 247.942 10.0287 3
 1 11 1 243.599 9.69665 7
 -1 11 -1 234.577 9.31982 6
 1 11 1 248.146 9.68913 3
 -3 -11 -1 25.9815 2.27417 4
 3 -11 1 29.3919 2.54426 4
 3 -11 1 27.6308 2.25129 2
 -3 -11 -1 25.4206 3.26755 2
 3 -11 1 23.6825 2.12303 7
 -3 -11 -1 28.6395 3.13383 2
 -3 -11 -1 20.4449 2.21745 7
 3 -11 1 29.5754 2.78359 5
 3 11 1 25.5639 1.73729 5
 -3 11 -1 25.3217 2.23923 7
 3 11 1 20.9477 2.60231 3
 -3 11 -1 27.8885 2.90396 6
 -3 11 -1 27.6436 2.40961 2
 3 11 1 23.4455 1.57749 5
 -3 11 -1 26.0796 3.14669 3
 3 11 1 26.1693 2.61102 7
 3 11 1 26.923 2.91133 6
 5 -11 1 232.17 7.9156 7
 -5 -11 -1 208.657 8.6391 7
 5 -11 1 225.244 9.0621 5
 -5 -11 -1 222.497 8.32738 4
 5 -11 1 213.43 8.31622 2
 -5 -11 -1 222.075 9.37651 2
 5 -11 1 218.146 8.4147 4
 5 11 1 200.725 7.73182 5
 5 11 1 217.778 9.1508 6
 -5 11 -1 226.791 8.41073 7
 5 11 1 211.899 7.61359 5
 -5 11 -1 225.119 9.48674 3
 5 11 1 207.792 8.87127 7
 -5 11 -1 216.426 9.46846 6
 -5 11 -1 222.805 8.7288 2
 5 11 1 219.801 9.41661 3
 7 -11 1 2.82482 1.34516 2
 -7 -11 -1 2.77511 1.62226 2
 7 -11 1 3.59463 1.39652 4
 7 -11 1 4.49516 1.01175 7
 7 -11 1 6.82038 1.94804 5
 -7 -11 -1 6.31129 1.82266 7
 -7 -11 -1 5.98961 1.44848 4
 -7 11 -1 3.81281 1.17404 7
 7 11 1 6.30002 2.16026 3
 -7 11 -1 5.35635 2.01917 6
 7 11 1 5.18766 1.55174 7
 7 11 1 6.25911 1.17197 5
 -7 11 -1 6.64999 2.02934 3
 7 11 1 5.43984 1.8266 6
 -7 11 -1 5.61807 1.67469 2
 -9 -11 -1 3.99791 1.74025 7
 9 -11 1 5.67179 1.04846 7
 9 -11 1 6.90099 1.99299 5
 9 -11 1 3.59652 1.13065 7
 -9 -11 -1 4.00662 1.75469 2
 -9 -11 -1 5.33939 1.49735 4
 9 -11 1 6.60762 1.7318 2
 -9 11 -1 6.93402 2.15821 6
 -9 11 -1 3.98281 1.68231 2
 9 11 1 3.56842 1.85992 2
 9 11 1 3.60984 1.35386 7
 -9 11 -1 2.95178 1.95492 3
 9 11 1 6.59652 2.19799 3
 9 11 1 5.887 1.26458 5
 9 11 1 7.20002 2.09051 6
 -11 -11 -1 7.2943 2.14009 7
 11 -11 1 -0.42 1.16665 2
 11 -11 1 0.42641 0.67308 7
 11 -11 1 0.42897 1.17935 4
 -11 -11 -1 1.98822 1.66273 2
 11 -11 1 0.79687 1.74133 5
 11 -11 1 -0.1549 0.74667 7
 -11 -11 -1 0.74213 1.20826 4
 -11 11 -1 -0.3139 1.50903 2
 11 11 1 1.16941 1.78798 3
 -11 11 -1 -0.7031 1.96006 6
 11 11 1 6.00496 1.78051 7
 11 11 1 -0.4718 0.90579 5
 11 11 1 -1.25 1.27038 2
 11 11 1 2.60386 1.55916 6
 -13 -11 -1 305.136 12.4843 2
 13 -11 1 294.123 12.5168 5
 13 -11 1 301.029 10.795 4
 13 -11 1 273.813 9.45061 7
 13 -11 1 281.707 9.22461 7
 -13 -11 -1 290.901 11.9927 7
 -13 -11 -1 277.923 10.9227 4
 13 -11 1 266.084 11.9921 2
 13 11 1 304.169 10.9738 5
 13 11 1 301.726 12.2412 6
 13 11 1 294.32 13.1317 3
 13 11 1 263.035 11.5415 7
 -13 11 -1 275.882 12.356 2
 -13 11 -1 290.417 12.9495 6
 13 11 1 272.662 13.1483 2
 15 -11 1 3.16471 2.27193 5
 15 -11 1 3.24449 1.44844 4
 -15 -11 -1 4.42361 1.63658 4
 -15 -11 -1 5.93921 2.40243 2
 15 -11 1 0.94602 1.90428 3
 -15 -11 -1 3.23613 1.9208 7
 -15 -11 -1 3.05441 2.12314 6
 -15 11 -1 2.17497 2.40522 6
 15 11 1 4.51299 1.61992 5
 -15 11 -1 2.7722 2.3137 2
 15 11 1 4.92748 2.62606 3
 -17 -11 -1 0.10096 1.65141 2
 -17 -11 -1 1.80497 1.28994 4
 17 -11 1 2.1704 2.05189 3
 -17 -11 -1 3.01476 2.20534 6
 17 -11 1 1.8518 1.3626 4
 -17 -11 -1 -0.1481 1.80703 7
 -17 11 -1 -0.0604 1.90054 2
 17 11 1 6.40265 3.0546 3
 17 11 1 2.89423 1.61589 5
 -19 -11 -1 49.0721 5.54051 7
 -19 -11 -1 45.1674 3.08088 4
 19 -11 1 42.1321 3.31817 4
 -19 -11 -1 50.1898 5.53726 6
 -19 -11 -1 49.4802 6.18171 2
 19 -11 1 50.031 5.93271 5
 19 -11 1 45.551 5.52983 3
 19 11 1 53.7254 4.40555 5
 -19 11 -1 44.7959 5.92434 6
 -19 11 -1 42.4173 5.84634 2
 19 11 1 43.3316 6.03543 3
 21 -11 1 6.26448 1.69525 4
 21 -11 1 8.23332 3.03622 3
 -21 -11 -1 13.8882 5.21043 2
 -21 -11 -1 7.92203 2.94584 6
 21 -11 1 7.12935 3.57728 5
 -21 -11 -1 14.0709 4.73588 7
 21 11 1 9.21948 3.85702 3
 -21 11 -1 7.79877 3.64913 6
 -21 11 -1 9.48989 3.9368 2
 22 -12 -1 8.39106 2.0223 4
 -22 -12 1 15.2511 2.85394 6
 -22 -12 1 8.27256 3.12018 7
 -22 -12 1 11.843 2.60777 4
 -22 -12 1 10.1402 3.16482 2
 22 -12 -1 17.2978 4.01518 5
 22 -12 -1 11.4483 1.74101 7
 22 12 -1 10.0469 2.88811 5
 -22 12 1 11.9337 3.50038 2
 -22 12 1 14.5421 3.90123 6
 -22 12 1 13.4048 2.83343 3
 22 12 -1 19.0001 4.57653 3
 -20 -12 1 -1.1565 2.36535 7
 20 -12 -1 1.19515 1.207 7
 -20 -12 1 1.77834 1.66829 6
 20 -12 -1 0.09466 1.08208 7
 20 -12 -1 2.64383 1.6177 4
 20 -12 -1 0.63853 2.41164 5
 -20 -12 1 2.0164 2.03805 2
 -20 -12 1 0.33194 1.50256 4
 20 12 -1 2.72884 1.85724 5
 -20 12 1 2.64874 2.42596 2
 -20 12 1 0.64696 2.4831 6
 20 12 -1 1.49548 2.58351 3
 -20 12 1 2.55306 1.82265 3
 -18 -12 1 5.40944 2.44465 7
 -18 -12 1 2.69966 1.8766 4
 18 -12 -1 5.05364 1.59916 7
 18 -12 -1 6.83261 2.80633 5
 -18 -12 1 7.27252 2.40195 2
 -18 -12 1 3.04964 1.75187 6
 18 -12 -1 4.00891 1.80133 4
 18 -12 -1 6.72345 1.71884 7
 18 12 -1 2.31667 1.76349 5
 -18 12 1 6.38206 2.86346 2
 18 12 -1 5.70624 2.86603 3
 -18 12 1 12.3796 5.51364 6
 -18 12 1 4.28153 1.99497 3
 -16 -12 1 8.85839 2.40179 2
 -16 -12 1 9.57537 2.75335 7
 16 -12 -1 7.4502 1.80242 7
 -16 -12 1 8.50171 2.34026 4
 16 -12 -1 6.58175 1.99591 4
 16 -12 -1 7.2716 2.66099 5
 16 -12 -1 9.91008 1.93471 7
 16 12 -1 3.15844 1.98731 2
 -16 12 1 16.8549 3.67088 6
 16 12 -1 11.7553 3.35467 3
 16 12 -1 11.6891 2.4987 5
 -16 12 1 4.34906 2.33316 2
 -16 12 1 7.51882 2.35112 3
 14 -12 -1 18.3696 2.4192 7
 14 -12 -1 13.9726 2.41813 7
 -14 -12 1 17.541 2.70292 2
 14 -12 -1 13.1055 2.90205 2
 -14 -12 1 16.1211 2.40536 6
 14 -12 -1 18.8801 2.70312 4
 -14 -12 1 18.4443 3.42908 7
 14 -12 -1 21.9888 3.46736 5
 -14 -12 1 15.9925 2.89613 4
 14 12 -1 14.4064 2.83459 2
 -14 12 1 17.369 3.43931 2
 14 12 -1 22.5238 3.97925 3
 -14 12 1 17.6504 2.76374 3
 14 12 -1 18.33 2.76878 5
 -14 12 1 18.5489 3.71526 6
 -12 -12 1 198.676 9.09459 4
 12 -12 -1 213.515 9.23935 5
 12 -12 -1 173.934 9.87702 2
 -12 -12 1 202.905 9.56034 7
 -12 -12 1 207.602 8.78774 2
 12 -12 -1 213.244 8.66167 4
 12 -12 -1 196.617 8.82398 7
 12 -12 -1 203.406 8.38146 7
 -12 12 1 194.731 8.65899 3
 12 12 -1 188.574 8.75566 7
 12 12 -1 201.44 9.52951 2
 -12 12 1 206.559 10.0305 2
 12 12 -1 211.002 8.44542 6
 12 12 -1 205.582 9.90066 3
 12 12 -1 202.514 8.79084 5
 -12 12 1 213.243 9.9439 6
 10 -12 -1 13.5886 2.36644 7
 -10 -12 1 14.1104 2.1368 2
 10 -12 -1 6.46678 1.96533 2
 10 -12 -1 10.7862 1.95649 7
 -10 -12 1 14.0852 2.56939 4
 10 -12 -1 15.6408 2.3301 4
 10 -12 -1 13.6401 2.46678 5
 -10 -12 1 13.773 2.65872 7
 10 12 -1 16.3049 3.10105 3
 10 12 -1 12.1026 2.32696 2
 -10 12 1 12.4808 2.61124 6
 10 12 -1 12.4628 2.01211 6
 -10 12 1 13.7296 2.6101 2
 10 12 -1 15.0491 2.39755 5
 -10 12 1 10.6042 2.00572 3
 8 -12 -1 0.95401 1.1498 7
 8 -12 -1 0.44696 1.26152 2
 -8 -12 1 0.79908 1.37459 4
 -8 -12 1 -0.121 0.97937 2
 -8 -12 1 -0.0981 1.32277 7
 8 -12 -1 -0.0523 1.16089 4
 8 -12 -1 2.16213 1.29454 5
 -8 12 1 0.49995 1.56358 6
 -8 12 1 0.42177 1.41736 2
 8 12 -1 0.11776 1.6464 3
 8 12 -1 0.31669 1.14051 7
 -8 12 1 -0.1778 1.05842 3
 -8 12 1 1.06186 1.17394 7
 8 12 -1 1.32697 1.21081 5
 8 12 -1 0.89305 1.13307 6
 6 -12 -1 13.4648 1.98831 4
 -6 -12 1 11.2542 1.66148 2
 6 -12 -1 10.9128 1.83382 7
 -6 -12 1 11.4789 2.43058 2
 -6 -12 1 9.60824 2.1878 4
 6 -12 -1 10.0763 2.03653 2
 -6 -12 1 8.32422 1.92474 7
 6 -12 -1 11.1899 1.85369 5
 6 12 -1 10.7541 1.78644 6
 6 12 -1 11.4253 2.41465 3
 -6 12 1 12.1347 2.25787 2
 -6 12 1 11.1587 2.13486 7
 -6 12 1 10.7407 1.93141 3
 6 12 -1 14.002 2.1351 5
 -6 12 1 12.851 2.39699 6
 6 12 -1 13.2234 2.10468 7
 -4 -12 1 83.084 3.92886 2
 4 -12 -1 75.2864 4.49227 2
 -4 -12 1 77.6817 3.954 2
 -4 -12 1 85.797 4.72468 7
 4 -12 -1 86.0547 4.16893 5
 4 -12 -1 88.102 4.53177 7
 4 -12 -1 83.7331 4.47657 4
 -4 -12 1 82.6291 4.52898 5
 -4 12 1 81.5174 4.83531 7
 4 12 -1 82.4041 4.30877 6
 4 12 -1 87.8433 5.23826 3
 -4 12 1 81.1979 5.06839 2
 4 12 -1 84.9221 4.47479 7
 -4 12 1 84.5989 4.55406 3
 -2 -12 1 15.581 2.18368 7
 -2 -12 1 15.7032 2.50236 4
 2 -12 -1 15.7051 1.81183 5
 2 -12 -1 18.5392 2.27455 7
 -2 -12 1 17.2895 1.89351 2
 -2 -12 1 16.3096 2.249 5
 -2 -12 1 17.5915 1.7209 2
 2 12 -1 14.681 1.95922 7
 -2 12 1 18.1236 2.32934 3
 2 12 -1 14.7764 2.44682 3
 -2 12 1 17.6415 2.42329 7
 2 12 -1 14.8916 2.13537 6
 -2 12 1 16.7892 2.40712 2
 -2 12 1 22.1537 2.92708 6
 0 -12 1 164.982 7.19303 5
 0 -12 1 164.034 7.48153 7
 0 -12 -1 165.072 7.03607 7
 0 -12 1 155.735 7.48917 4
 0 -12 -1 168.85 7.49496 2
 0 -12 1 167.828 6.24553 2
 0 -12 -1 177.079 6.36715 5
 0 -12 -1 172.719 6.93011 4
 0 12 -1 161.611 7.65028 3
 0 12 1 158.991 7.24456 3
 0 12 1 171.276 7.59004 6
 0 12 1 162.665 7.42935 7
 0 12 -1 170.705 6.60521 2
 0 12 -1 168.992 6.91063 7
 0 12 -1 166.182 7.07041 6
 0 12 1 173.005 7.50946 2
 0 12 1 152.525 5.84855 5
 -2 -12 -1 65.9223 3.76495 4
 2 -12 1 67.119 3.64279 7
 -2 -12 -1 66.8741 4.45475 2
 2 -12 1 66.962 3.38449 2
 2 -12 1 74.1086 4.29036 5
 -2 -12 -1 69.6564 4.08767 7
 -2 12 -1 66.6171 3.80031 7
 2 12 1 69.0952 4.42359 6
 2 12 1 61.9426 2.85063 5
 -2 12 -1 67.1943 4.17408 6
 -2 12 -1 66.1749 4.57996 3
 -2 12 -1 67.7337 3.73319 2
 2 12 1 67.7883 4.37372 3
 2 12 1 70.0643 4.29071 7
 4 -12 1 55.4011 4.09678 4
 -4 -12 -1 59.9093 4.1353 2
 -4 -12 -1 57.9874 3.54015 4
 4 -12 1 54.9122 3.84531 5
 4 -12 1 55.198 3.32799 2
 4 -12 1 59.8695 3.21815 7
 -4 -12 -1 58.1484 3.81523 7
 -4 -12 -1 55.7454 4.75489 2
 -4 12 -1 53.4232 4.17873 3
 4 12 1 56.7406 4.17549 3
 4 12 1 56.2384 2.74686 5
 4 12 1 58.2283 3.92689 7
 -4 12 -1 56.3802 3.61106 2
 4 12 1 63.89 4.26755 6
 -4 12 -1 54.5427 3.42564 7
 -4 12 -1 52.0988 4.5528 6
 4 12 1 49.0289 2.65303 5
 -6 -12 -1 1.53214 1.13611 4
 6 -12 1 1.86176 1.26674 4
 -6 -12 -1 -0.033 1.17246 2
 -6 -12 -1 3.39004 1.40115 7
 6 -12 1 2.51801 1.34659 2
 6 -12 1 1.80864 0.97969 7
 -6 -12 -1 1.64823 1.44651 2
 6 -12 1 0.72893 1.3608 5
 -6 12 -1 0.5109 1.5495 6
 -6 12 -1 1.64516 1.06553 7
 6 12 1 0.3988 1.49188 3
 -6 12 -1 1.01933 1.51159 3
 -6 12 -1 1.66899 1.32349 2
 6 12 1 3.90065 1.68046 6
 6 12 1 2.78968 0.92922 5
 6 12 1 2.78636 1.27738 7
 8 -12 1 84.1152 5.41382 5
 8 -12 1 83.703 4.89302 2
 -8 -12 -1 87.5478 5.23842 7
 -8 -12 -1 87.8646 4.72354 4
 -8 -12 -1 97.5936 5.56228 2
 8 -12 1 90.4936 3.95658 7
 8 -12 1 94.1618 4.82273 4
 8 12 1 89.2252 5.83785 3
 -8 12 -1 93.1959 5.78984 3
 -8 12 -1 89.3711 4.5849 7
 -8 12 -1 95.0946 5.91513 6
 8 12 1 89.1093 4.085 5
 -8 12 -1 86.6886 5.24241 2
 8 12 1 83.3766 5.10683 7
 8 12 1 88.1787 5.47672 6
 10 -12 1 1.94962 1.39188 4
 10 -12 1 0.88866 1.74388 5
 10 -12 1 -0.1297 0.81846 7
 -10 -12 -1 1.33401 1.33357 4
 10 -12 1 -0.487 0.75691 7
 -10 -12 -1 0.48726 1.52223 2
 -10 -12 -1 3.07204 1.7112 7
 10 -12 1 0.30798 1.25975 2
 10 12 1 1.99378 1.7225 6
 10 12 1 1.0774 1.9463 3
 -10 12 -1 2.36701 1.68786 2
 -10 12 -1 1.88032 1.87446 3
 10 12 1 -0.6815 1.01561 7
 -10 12 -1 1.61401 2.05739 6
 10 12 1 0.33057 1.29783 2
 10 12 1 0.82221 0.94311 5
 12 -12 1 34.0876 4.27775 5
 12 -12 1 35.2832 3.14767 4
 -12 -12 -1 31.3525 3.04532 4
 -12 -12 -1 35.5783 3.98945 2
 12 -12 1 31.7667 2.22998 7
 12 -12 1 35.1038 4.13057 2
 12 -12 1 34.2567 1.98353 7
 -12 -12 -1 35.3562 3.69206 7
 -12 12 -1 31.6496 3.96954 2
 12 12 1 33.4254 2.7447 5
 12 12 1 32.4465 3.77949 7
 12 12 1 28.1118 4.068 3
 12 12 1 28.8491 4.4252 2
 12 12 1 35.1373 3.99113 6
 -12 12 -1 32.6198 4.19202 3
 -12 12 -1 39.8849 5.02979 6
 -14 -12 -1 2.26223 1.9007 2
 14 -12 1 1.92396 2.13514 5
 14 -12 1 3.64481 1.51956 4
 -14 -12 -1 5.48574 2.12544 7
 -14 -12 -1 1.18169 1.30844 4
 14 12 1 0.58186 1.21972 5
 -14 12 -1 -3.2815 2.04267 6
 14 12 1 1.45172 1.81843 6
 14 12 1 0.61559 2.19789 3
 -14 12 -1 3.70827 2.04454 2
 -16 -12 -1 12.6086 2.33702 4
 -16 -12 -1 12.5139 2.98608 7
 -16 -12 -1 13.3039 3.03618 2
 16 -12 1 15.7673 2.38106 4
 16 -12 1 18.4312 3.89473 5
 -16 -12 -1 14.6895 3.15764 6
 -16 12 -1 17.2368 3.55885 2
 -16 12 -1 14.7008 3.85278 6
 16 12 1 18.392 2.61201 5
 16 12 1 16.758 4.10164 3
 -18 -12 -1 2.50037 1.48076 4
 18 -12 1 4.45252 1.65479 4
 18 -12 1 0.59004 2.67147 5
 -18 -12 -1 1.77942 2.14654 6
 -18 -12 -1 5.63678 2.40431 7
 -18 -12 -1 5.56069 2.45594 2
 -18 12 -1 3.57554 2.40253 2
 -18 12 -1 -0.2732 2.65296 6
 18 12 1 7.59917 3.21313 3
 18 12 1 3.71679 1.77277 5
 20 -12 1 0.53552 2.61247 5
 -20 -12 -1 1.27902 1.12083 4
 20 -12 1 -0.6496 1.25834 4
 -20 -12 -1 -0.57 1.88574 6
 -20 -12 -1 0.3825 2.64861 7
 -20 -12 -1 -2.4377 1.67948 2
 -20 12 -1 0.59307 2.03613 2
 20 12 1 -0.6336 1.51666 5
 20 12 1 3.43166 3.13475 3
 -20 12 -1 -1.2786 2.78912 6
 -21 -13 1 3.54892 2.52522 7
 -21 -13 1 -0.202 1.8913 2
 -21 -13 1 1.22868 1.69535 6
 21 -13 -1 0.1721 1.42678 4
 21 -13 -1 1.37517 2.62162 5
 21 -13 -1 2.64862 1.28232 7
 -21 -13 1 1.38836 1.72143 4
 -21 13 1 2.45407 2.8422 2
 -21 13 1 0.54708 1.68599 3
 21 13 -1 7.92925 3.40312 3
 -21 13 1 1.36165 2.80843 6
 19 -13 -1 -0.8246 2.31311 5
 -19 -13 1 3.61414 2.29245 2
 19 -13 -1 1.46868 1.5947 4
 -19 -13 1 2.07509 1.84129 4
 19 -13 -1 1.49052 1.33815 7
 -19 -13 1 2.17667 2.83182 7
 -19 -13 1 1.95933 1.64656 6
 19 -13 -1 1.98831 1.31533 7
 19 13 -1 0.11657 2.53561 3
 -19 13 1 2.22682 1.80895 3
 -19 13 1 2.50902 2.89077 6
 -19 13 1 0.35963 2.21321 2
 19 13 -1 2.11719 1.91158 5
 17 -13 -1 79.0856 5.04512 4
 -17 -13 1 84.1011 5.73693 4
 17 -13 -1 94.9077 6.73919 5
 -17 -13 1 79.9418 5.75036 2
 17 -13 -1 74.7677 4.45449 7
 17 -13 -1 74.1591 4.62579 7
 -17 -13 1 75.8479 4.93787 6
 -17 -13 1 76.3992 6.32425 7
 17 13 -1 81.0816 5.2986 5
 -17 13 1 77.1092 6.61245 2
 17 13 -1 82.6107 6.70352 3
 -17 13 1 74.0497 5.16348 3
 -17 13 1 88.1448 7.02389 6
 -15 -13 1 0.09932 1.64579 4
 15 -13 -1 -0.5933 1.74742 5
 15 -13 -1 0.67736 1.57736 4
 -15 -13 1 -0.2738 1.7069 7
 -15 -13 1 3.10236 1.77665 2
 -15 -13 1 1.30042 1.3581 6
 15 -13 -1 1.72971 1.28197 7
 15 -13 -1 1.34981 1.39006 7
 -15 13 1 1.53624 4.19134 2
 15 13 -1 0.66448 1.56866 5
 -15 13 1 -0.4292 1.46296 3
 -15 13 1 4.04076 2.49199 6
 15 13 -1 1.62475 1.69249 2
 15 13 -1 3.45249 2.53497 3
 -13 -13 1 771.844 26.7782 2
 13 -13 -1 840.439 26.4207 7
 13 -13 -1 754.824 26.8716 7
 -13 -13 1 789.408 27.9395 7
 13 -13 -1 824.521 27.6875 5
 13 -13 -1 800.721 26.5925 4
 13 -13 -1 726.393 27.3796 2
 -13 -13 1 795.151 27.4235 4
 13 13 -1 812.429 28.5287 3
 -13 13 1 773.792 26.8464 3
 13 13 -1 788.45 28.1216 2
 13 13 -1 794.261 26.8483 5
 -13 13 1 808.39 28.6257 2
 -13 13 1 800.989 28.3233 6
 13 13 -1 813.236 26.4859 6
 11 -13 -1 106.072 6.27617 2
 11 -13 -1 109.304 6.06994 7
 -11 -13 1 109.318 6.29896 4
 11 -13 -1 109.219 6.20664 5
 11 -13 -1 117.233 5.88898 4
 -11 -13 1 116.71 5.81446 2
 -11 -13 1 117.481 6.73321 7
 11 -13 -1 121.517 5.71539 7
 11 13 -1 106.475 5.53482 6
 -11 13 1 108.021 6.81209 2
 11 13 -1 103.709 6.25943 2
 -11 13 1 109.309 6.93217 6
 -11 13 1 109.126 5.78386 3
 11 13 -1 112.67 6.95048 3
 11 13 -1 103.225 5.93318 7
 11 13 -1 116.344 5.90951 5
 9 -13 -1 247.355 9.53082 4
 9 -13 -1 230.182 9.9117 2
 9 -13 -1 254.302 9.41499 7
 -9 -13 1 227.961 10.0673 7
 9 -13 -1 244 9.72623 5
 -9 -13 1 205.538 9.79679 2
 -9 -13 1 226.98 9.88176 4
 9 13 -1 238.715 10.6709 3
 -9 13 1 252.811 10.7224 6
 9 13 -1 225.228 9.41841 5
 9 13 -1 209.964 10.1089 7
 -9 13 1 229.173 9.49254 3
 -9 13 1 249.719 10.7236 2
 9 13 -1 229.734 9.24671 6
 7 -13 -1 1.01973 1.33078 2
 7 -13 -1 1.29386 1.33809 7
 -7 -13 1 0.55233 1.45154 7
 -7 -13 1 1.98726 1.1809 2
 -7 -13 1 2.35979 1.51073 4
 7 -13 -1 3.08158 1.44409 5
 7 -13 -1 0.91645 1.27641 4
 -7 -13 1 0.91024 1.01171 2
 7 13 -1 1.83392 1.20019 6
 7 13 -1 3.07832 1.46741 5
 -7 13 1 3.12008 1.39125 7
 -7 13 1 2.19327 1.83127 6
 7 13 -1 1.57843 1.19517 7
 -7 13 1 -0.2404 1.27069 2
 -7 13 1 0.51445 1.235 3
 7 13 -1 1.22136 1.75249 3
 5 -13 -1 144.588 6.55405 4
 -5 -13 1 149.524 6.09208 2
 5 -13 -1 137.144 6.70013 2
 -5 -13 1 149.1 6.26926 2
 5 -13 -1 140.871 6.29696 5
 -5 -13 1 151.323 6.93904 7
 5 -13 -1 153.72 6.61188 7
 -5 -13 1 140.127 6.77465 4
 5 13 -1 146.542 6.52425 6
 -5 13 1 144.87 7.1621 7
 -5 13 1 156.263 6.80763 3
 5 13 -1 140.887 6.63859 7
 5 13 -1 161.079 7.57246 3
 -5 13 1 151.297 7.38657 6
 -5 13 1 144.71 7.2664 2
 -3 -13 1 11.0912 1.60935 2
 -3 -13 1 10.7516 1.58988 2
 -3 -13 1 14.3442 2.27196 4
 -3 -13 1 20.1354 2.35087 7
 3 -13 -1 13.8831 2.04706 7
 3 -13 -1 9.88315 1.64791 4
 3 -13 -1 11.9625 1.77664 5
 3 -13 -1 14.8796 2.2586 2
 -3 -13 1 13.1952 2.14598 5
 -3 13 1 12.6571 2.18126 3
 3 13 -1 13.1461 1.99553 7
 3 13 -1 13.8272 2.69645 3
 -3 13 1 11.7693 2.06666 7
 -3 13 1 17.1791 2.84744 6
 3 13 -1 12.2057 1.99217 6
 1 -13 -1 189.833 7.24989 5
 -1 -13 1 181.811 7.01484 2
 -1 -13 1 191.859 7.77159 7
 1 -13 -1 187.729 7.69216 4
 1 -13 -1 192.336 8.13255 2
 -1 -13 1 189.603 8.06105 5
 -1 -13 1 189.329 7.93352 4
 1 -13 -1 194.955 7.9124 7
 -1 13 1 197.257 8.43494 2
 1 13 -1 182.641 8.54001 3
 -1 13 1 192.447 8.61693 6
 1 13 -1 177.567 7.74562 7
 -1 13 1 188.651 8.15145 3
 1 13 -1 190.587 7.943 6
 -1 13 1 193.881 8.46738 7
 1 -13 1 0.1398 1.18513 4
 -1 -13 -1 4.42862 1.44271 7
 1 -13 1 3.88925 1.33256 7
 -1 -13 -1 2.36785 0.94174 5
 -1 -13 -1 2.19553 1.3672 2
 1 -13 1 2.32315 0.98833 2
 1 -13 1 2.63253 1.5278 5
 -1 13 -1 1.52242 1.91164 3
 1 13 1 2.02568 1.26007 7
 1 13 1 4.21678 1.75385 6
 -1 13 -1 5.14077 1.68655 6
 -1 13 -1 1.34018 1.15858 7
 1 13 1 2.06241 0.69947 5
 -1 13 -1 3.66316 1.24005 2
 1 13 1 2.93686 1.72163 3
 3 -13 1 44.4787 3.53953 5
 -3 -13 -1 40.2258 3.15452 4
 3 -13 1 40.8343 3.4003 7
 3 -13 1 41.3372 2.82582 2
 -3 -13 -1 43.2345 3.55375 2
 3 -13 1 42.6342 3.32492 4
 -3 -13 -1 40.5418 3.36503 7
 3 13 1 45.2297 3.55622 7
 3 13 1 39.7884 3.66031 6
 3 13 1 41.9144 3.72961 3
 -3 13 -1 40.8748 3.08678 7
 3 13 1 46.3041 2.47759 5
 3 13 1 39.0055 2.18176 5
 -3 13 -1 40.2347 3.07908 2
 5 -13 1 141.055 5.60603 7
 5 -13 1 126.23 6.33276 2
 -5 -13 -1 135.166 6.80408 2
 -5 -13 -1 128.579 6.00373 4
 5 -13 1 125.453 6.58724 5
 5 -13 1 133.439 6.13046 4
 -5 -13 -1 131.688 6.81498 2
 -5 -13 -1 134.339 6.42483 7
 -5 13 -1 132.556 6.2631 2
 -5 13 -1 126.294 6.61618 7
 5 13 1 124.495 6.65413 6
 -5 13 -1 139.34 6.89083 6
 5 13 1 125.662 6.53906 7
 -5 13 -1 132.001 7.00592 3
 5 13 1 123.288 5.06654 5
 5 13 1 128.431 6.88014 3
 7 -13 1 440.024 15.699 2
 -7 -13 -1 443.446 15.7863 4
 -7 -13 -1 443.955 16.5457 2
 -7 -13 -1 436.557 16.095 7
 7 -13 1 451.968 16.532 5
 7 -13 1 455.595 14.8548 7
 -7 -13 -1 434.437 16.8682 2
 7 -13 1 453.304 15.7219 4
 -7 13 -1 430.033 15.6363 7
 -7 13 -1 443.395 16.81 6
 -7 13 -1 457.229 17.0587 3
 7 13 1 430.825 14.6906 5
 7 13 1 435.468 16.4609 7
 -7 13 -1 457.253 16.3213 2
 7 13 1 448.55 17.0335 3
 9 -13 1 14.8358 2.27173 4
 9 -13 1 12.1015 2.67533 5
 9 -13 1 12.6006 1.54876 7
 9 -13 1 13.0712 2.38265 2
 -9 -13 -1 15.5188 2.35764 4
 -9 -13 -1 13.0272 2.40621 2
 -9 -13 -1 10.5848 2.31814 7
 -9 13 -1 11.339 2.61167 6
 9 13 1 16.2835 3.24639 3
 -9 13 -1 12.4182 2.60527 3
 9 13 1 10.5836 2.27268 7
 -9 13 -1 13.7011 2.57833 2
 9 13 1 15.3149 2.83603 6
 9 13 1 13.1253 1.72655 5
 11 -13 1 60.8044 5.06156 5
 11 -13 1 64.7105 4.1833 4
 11 -13 1 62.1339 4.60916 2
 11 -13 1 58.7862 3.44784 7
 -11 -13 -1 63.5759 4.18923 4
 11 -13 1 61.7322 3.04357 7
 -11 -13 -1 65.1405 4.89552 2
 -11 -13 -1 67.6627 4.97815 7
 -11 13 -1 64.2308 5.22022 3
 -11 13 -1 56.4595 5.45794 6
 11 13 1 67.907 4.93893 6
 -11 13 -1 63.9756 4.97937 2
 11 13 1 65.4872 5.58207 3
 11 13 1 62.6788 3.57301 5
 11 13 1 50.1283 4.2681 7
 -13 -13 -1 92.2645 6.11989 2
 -13 -13 -1 89.4116 6.23227 7
 13 -13 1 89.8369 5.9055 2
 13 -13 1 88.5873 4.00341 7
 13 -13 1 95.311 5.20998 4
 -13 -13 -1 94.4273 5.38617 4
 13 -13 1 95.9874 3.72528 7
 13 -13 1 98.3181 6.69854 5
 -13 13 -1 93.548 6.43803 2
 -13 13 -1 96.1569 6.54912 3
 13 13 1 84.0674 6.59745 2
 13 13 1 103.229 6.28437 6
 13 13 1 93.072 7.02611 3
 13 13 1 95.168 4.88526 5
 -13 13 -1 90.1706 6.87449 6
 15 -13 1 8.448 2.8526 5
 -15 -13 -1 11.8216 2.819 2
 -15 -13 -1 11.6601 2.8292 7
 15 -13 1 11.0272 2.15498 4
 -15 -13 -1 10.6562 2.20784 4
 -15 13 -1 8.96464 2.64147 2
 15 13 1 9.64075 2.00638 5
 15 13 1 6.58459 3.02779 3
 -15 13 -1 9.52597 2.85262 3
 -15 13 -1 6.5443 2.94922 6
 17 -13 1 30.4098 4.55149 5
 -17 -13 -1 34.5202 4.56126 6
 -17 -13 -1 21.1926 3.66043 2
 -17 -13 -1 33.4082 3.69122 4
 17 -13 1 29.8821 3.31192 4
 -17 -13 -1 29.3642 4.12857 7
 17 13 1 36.8235 3.40311 5
 17 13 1 35.8937 5.36125 3
 -17 13 -1 43.8702 5.58682 2
 -17 13 -1 32.9507 5.36216 6
 -17 13 -1 27.5213 4.31415 3
 19 -13 1 11.3059 2.21841 4
 -19 -13 -1 12.32 3.31691 2
 -19 -13 -1 11.7297 3.13131 6
 19 -13 1 8.16345 3.21909 5
 -19 -13 -1 20.0769 2.66474 4
 -19 -13 -1 14.1886 4.01489 7
 19 13 1 17.4285 2.93107 5
 19 13 1 19.2719 4.41957 3
 -19 13 -1 24.868 5.1713 6
 -19 13 -1 8.6152 2.9283 3
 -19 13 -1 19.5373 3.88005 2
 20 -14 -1 7.62507 1.56548 7
 -20 -14 1 5.24968 2.38181 4
 20 -14 -1 4.53221 1.99539 4
 -20 -14 1 7.26289 2.96482 7
 20 -14 -1 7.94935 1.55854 7
 -20 -14 1 3.65558 1.93771 6
 20 -14 -1 11.7033 3.51488 5
 -20 -14 1 4.97302 2.35252 2
 -20 14 1 8.74265 2.20851 3
 20 14 -1 7.56363 3.54665 3
 20 14 -1 8.53329 2.42401 5
 -20 14 1 7.07625 3.2478 6
 -20 14 1 5.60154 2.95146 2
 -18 -14 1 11.7174 3.89523 7
 18 -14 -1 12.1659 1.99871 7
 18 -14 -1 14.8916 3.68376 5
 -18 -14 1 17.0677 3.28931 4
 18 -14 -1 18.3646 2.74489 4
 18 -14 -1 9.92689 1.91948 7
 -18 -14 1 17.0225 3.15961 2
 -18 -14 1 14.378 2.5785 6
 18 14 -1 18.4223 3.04676 5
 -18 14 1 11.9025 3.48922 6
 -18 14 1 12.5162 2.62819 3
 -18 14 1 18.8929 4.34408 2
 18 14 -1 22.1005 4.32151 3
 16 -14 -1 34.5398 4.75851 5
 -16 -14 1 38.0447 5.07965 7
 16 -14 -1 32.9546 3.61869 4
 -16 -14 1 29.6935 3.53128 6
 16 -14 -1 29.7776 3.40999 7
 -16 -14 1 32.8674 3.7979 2
 16 -14 -1 25.5058 2.80655 7
 -16 -14 1 32.0615 4.29268 4
 16 14 -1 24.3172 3.88131 2
 -16 14 1 31.067 3.7222 3
 16 14 -1 31.4778 4.82406 3
 -16 14 1 31.4244 4.63467 2
 -16 14 1 24.6172 4.15738 6
 16 14 -1 34.5941 3.87082 5
 14 -14 -1 555.711 18.7289 7
 14 -14 -1 548.332 20.2925 5
 14 -14 -1 552.22 19.2041 4
 -14 -14 1 540.303 20.0399 4
 -14 -14 1 547.838 19.4912 2
 14 -14 -1 509.802 19.2647 7
 -14 -14 1 547.646 20.6801 7
 -14 14 1 533.506 21.1946 2
 14 14 -1 529.603 19.2745 5
 -14 14 1 525.35 19.4371 3
 14 14 -1 578.379 21.3929 3
 14 14 -1 497.315 20.6821 2
 -14 14 1 535.246 20.9563 6
 12 -14 -1 126.789 6.81828 7
 -12 -14 1 132.923 6.56378 2
 12 -14 -1 132.402 7.21776 5
 -12 -14 1 137.263 7.70806 7
 12 -14 -1 137.806 6.69648 4
 -12 -14 1 126.772 7.10676 4
 12 -14 -1 133.235 6.24895 7
 12 -14 -1 118.305 6.97152 2
 -12 14 1 125.252 6.63705 3
 -12 14 1 135.262 8.00527 6
 12 14 -1 116.702 7.08735 2
 12 14 -1 126.194 6.49977 5
 12 14 -1 135.263 8.01491 3
 -12 14 1 137.592 8.01402 2
 12 14 -1 133.002 6.36217 6
 10 -14 -1 -0.3406 1.46672 5
 10 -14 -1 -0.2113 1.19536 7
 -10 -14 1 4.39803 2.19538 7
 10 -14 -1 -0.0851 1.4666 2
 -10 -14 1 2.93664 1.38571 2
 -10 -14 1 2.04357 1.68271 4
 10 -14 -1 2.61109 1.73416 4
 10 14 -1 -0.4254 0.86115 7
 -10 14 1 3.07643 2.08407 6
 -10 14 1 0.71175 1.39116 3
 -10 14 1 1.47233 1.74024 2
 10 14 -1 1.86717 1.86291 3
 10 14 -1 2.32767 1.45218 6
 8 -14 -1 29.6898 3.22452 4
 -8 -14 1 29.4783 2.67112 2
 -8 -14 1 24.3761 3.19965 7
 8 -14 -1 31.1942 2.95524 7
 -8 -14 1 32.3302 3.80166 2
 8 -14 -1 26.9441 3.19402 2
 8 -14 -1 22.6177 2.8248 5
 -8 -14 1 27.3139 3.3053 4
 8 14 -1 29.6128 2.95644 7
 8 14 -1 27.3596 3.09972 5
 8 14 -1 29.9936 2.87108 6
 -8 14 1 29.0875 3.59031 7
 -8 14 1 25.0128 3.37455 2
 8 14 -1 23.9581 3.55668 3
 -8 14 1 29.2681 3.24899 3
 -8 14 1 29.7502 3.75763 6
 -6 -14 1 3.93595 1.82625 4
 6 -14 -1 5.28917 1.66132 4
 6 -14 -1 4.85991 1.625 2
 -6 -14 1 5.41268 1.89381 7
 6 -14 -1 4.17414 1.50594 7
 6 -14 -1 5.22079 1.56015 5
 -6 -14 1 3.18844 1.28187 2
 -6 -14 1 7.35188 1.41456 2
 -6 14 1 3.14502 1.53153 3
 6 14 -1 2.26865 1.3464 6
 -6 14 1 1.91417 1.63499 2
 6 14 -1 7.68391 2.30822 3
 -6 14 1 1.82839 1.41352 7
 6 14 -1 3.72756 1.53737 7
 6 14 -1 5.24481 1.68145 5
 -6 14 1 3.64949 2.04999 6
 4 -14 -1 -1.3356 0.9366 2
 -4 -14 1 0.14577 1.21766 5
 -4 -14 1 0.31337 1.36767 7
 4 -14 -1 0.27903 1.21992 4
 -4 -14 1 0.26987 1.35722 4
 -4 -14 1 0.51738 0.89714 2
 -4 -14 1 0.3173 0.92569 2
 4 -14 -1 1.15 1.10529 5
 -4 14 1 0.37386 1.34328 2
 4 14 -1 1.04385 1.5704 3
 -4 14 1 0.97175 1.27186 7
 4 14 -1 -0.0529 1.14825 6
 -4 14 1 -0.507 1.06052 3
 -4 14 1 -0.4033 1.42316 6
 4 14 -1 0.49644 1.08919 7
 -2 -14 1 32.8496 3.22292 4
 2 -14 -1 35.8995 3.08949 4
 2 -14 -1 38.1285 3.15809 7
 2 -14 -1 39.4404 3.28087 2
 -2 -14 1 37.7037 2.49065 2
 2 -14 -1 35.4215 2.69283 5
 -2 -14 1 37.8925 3.29338 7
 -2 -14 1 37.1835 2.70856 2
 -2 -14 1 41.3435 3.33192 5
 2 14 -1 33.4094 3.75308 3
 2 14 -1 35.8238 3.03832 7
 -2 14 1 39.8288 3.45963 3
 -2 14 1 36.9847 3.58811 2
 2 14 -1 34.3864 3.11963 6
 -2 14 1 33.2203 3.64775 6
 -2 14 1 27.634 3.22424 7
 0 -14 -1 554.351 18.3965 5
 0 -14 1 545.392 19.2308 4
 0 -14 1 561.998 18.9729 7
 0 -14 -1 567.594 19.583 2
 0 -14 -1 567.605 19.0718 4
 0 -14 1 550.072 18.2514 2
 0 -14 1 564.033 19.4734 5
 0 -14 -1 570.417 19.2565 7
 0 14 -1 558.68 18.7003 2
 0 14 1 573.08 19.9074 3
 0 14 1 557.072 19.9691 6
 0 14 1 548.447 19.9283 7
 0 14 -1 573.555 20.1671 3
 0 14 -1 519.892 19.0992 7
 0 14 -1 565.23 19.4724 6
 2 -14 1 448.103 15.5812 4
 -2 -14 -1 440.855 15.584 7
 -2 -14 -1 439.712 15.2995 4
 2 -14 1 444.773 15.8808 5
 -2 -14 -1 421.484 15.8597 2
 -2 -14 -1 426.479 14.3483 5
 2 -14 1 445.967 15.0791 7
 2 -14 1 423.132 14.5834 2
 -2 -14 -1 432.761 16.1637 2
 -2 14 -1 449.812 16.5003 3
 2 14 1 408.382 15.9592 7
 -2 14 -1 418.239 15.3908 7
 2 14 1 442.212 16.1808 3
 2 14 1 399.235 14.0992 5
 -2 14 -1 442.846 15.2218 2
 -2 14 -1 457.443 17.146 6
 -4 -14 -1 27.4071 3.31409 2
 4 -14 1 30.4904 2.71665 7
 -4 -14 -1 32.9824 3.24034 7
 4 -14 1 27.4603 3.27311 5
 -4 -14 -1 30.577 3.47721 2
 4 -14 1 25.756 2.85797 4
 -4 -14 -1 28.9959 3.01243 4
 4 -14 1 29.3686 2.74246 2
 4 14 1 27.6492 1.99675 5
 -4 14 -1 32.004 3.64609 6
 -4 14 -1 29.9059 2.78071 7
 4 14 1 24.0279 1.87144 5
 4 14 1 33.5128 3.64412 7
 -4 14 -1 27.989 3.42429 3
 4 14 1 28.8399 3.67057 3
 -4 14 -1 30.0635 2.89782 2
 6 -14 1 14.1589 2.17682 4
 6 -14 1 10.874 2.41365 5
 -6 -14 -1 15.4371 2.48648 7
 6 -14 1 13.0327 1.85616 7
 -6 -14 -1 14.0174 2.49016 2
 -6 -14 -1 15.2357 2.73537 2
 -6 -14 -1 16.7121 2.34358 4
 6 -14 1 14.2638 2.15151 2
 6 14 1 15.1019 1.67457 5
 -6 14 -1 11.1274 2.55779 6
 -6 14 -1 14.2043 2.43154 2
 -6 14 -1 14.2839 2.15285 7
 6 14 1 12.1798 2.54435 6
 -6 14 -1 11.6885 2.43783 3
 6 14 1 19.6272 3.31777 7
 6 14 1 12.3587 2.54705 3
 -8 -14 -1 230.346 9.96629 7
 -8 -14 -1 238.482 10.7493 2
 -8 -14 -1 237.361 10.2973 2
 8 -14 1 245.415 10.4832 5
 8 -14 1 231.554 9.52058 4
 -8 -14 -1 233.416 9.53801 4
 8 -14 1 220.501 9.51576 2
 8 -14 1 239.298 8.58477 7
 8 14 1 226.592 10.2902 6
 8 14 1 226.269 8.44968 5
 -8 14 -1 245.321 10.8448 6
 8 14 1 228.058 10.7673 3
 8 14 1 219.536 10.0758 7
 -8 14 -1 235.662 10.1398 2
 -8 14 -1 231.554 10.6758 3
 -10 -14 -1 0.46886 1.57996 2
 -10 -14 -1 1.58306 1.76158 7
 10 -14 1 0.71838 1.06164 7
 10 -14 1 2.07099 1.57922 4
 -10 -14 -1 3.64806 1.67164 4
 10 -14 1 2.37398 1.05282 7
 10 -14 1 1.51653 1.7806 5
 10 -14 1 0.2457 1.32885 2
 10 14 1 4.16656 2.31747 3
 -10 14 -1 2.84043 2.18627 6
 -10 14 -1 2.81264 1.77834 2
 -10 14 -1 3.79674 2.15428 3
 10 14 1 0.30384 1.54213 6
 10 14 1 2.84644 1.08632 5
 12 -14 1 22.2916 2.33186 7
 -12 -14 -1 17.4269 2.99203 2
 12 -14 1 26.1105 3.59055 2
 12 -14 1 23.2275 3.53181 5
 -12 -14 -1 24.4447 3.15618 4
 12 -14 1 29.1477 3.29641 4
 12 -14 1 24.5533 1.93481 7
 -12 14 -1 19.4662 3.68517 6
 12 14 1 24.2467 4.00525 3
 -12 14 -1 25.9821 3.80112 2
 12 14 1 26.2132 2.63604 5
 -12 14 -1 24.5104 3.81432 3
 12 14 1 23.1433 3.45135 6
 -14 -14 -1 21.474 3.63255 7
 14 -14 1 15.8404 1.61128 7
 -14 -14 -1 23.1038 3.11219 4
 14 -14 1 18.1788 1.44615 7
 14 -14 1 18.0396 2.61701 4
 14 -14 1 16.2457 3.48183 5
 -14 -14 -1 25.8672 4.40976 2
 -14 14 -1 22.0366 4.01449 3
 -14 14 -1 14.6447 3.57372 2
 -14 14 -1 25.4639 4.4583 6
 14 14 1 19.1928 3.30946 6
 14 14 1 21.2618 4.29007 3
 14 14 1 23.1634 2.72004 5
 -16 -14 -1 102.133 6.92363 2
 -16 -14 -1 111.637 7.30173 7
 16 -14 1 107.279 7.68491 5
 -16 -14 -1 99.7079 5.94387 4
 16 -14 1 108.03 5.88467 4
 16 14 1 112.17 8.29647 3
 -16 14 -1 97.7922 7.30134 2
 -16 14 -1 115.075 7.58927 3
 -16 14 -1 105.59 7.99635 6
 16 14 1 102.8 5.63407 5
 -18 -14 -1 17.9174 5.08583 2
 18 -14 1 26.6756 3.28839 4
 -18 -14 -1 23.3403 4.54875 7
 -18 -14 -1 24.5691 3.21271 4
 -18 -14 -1 25.8975 4.1232 6
 18 -14 1 31.9052 5.17586 5
 18 14 1 27.6492 5.03096 3
 -18 14 -1 25.1442 4.35609 3
 -18 14 -1 23.1522 4.25632 2
 -18 14 -1 22.8885 4.52049 6
 18 14 1 20.4201 2.98995 5
 -19 -15 1 2.22318 2.26073 7
 19 -15 -1 4.93637 2.04619 4
 19 -15 -1 3.13028 1.52007 7
 -19 -15 1 5.34052 2.29158 2
 19 -15 -1 5.01799 1.41543 7
 -19 -15 1 5.5486 2.40339 4
 19 -15 -1 3.93555 2.68894 5
 -19 -15 1 4.06363 1.8039 6
 -19 15 1 6.48798 3.4375 6
 -19 15 1 4.85244 3.01238 2
 19 15 -1 5.61251 3.10103 3
 19 15 -1 2.31066 1.82616 5
 -19 15 1 7.55122 2.26393 3
 -17 -15 1 1.47345 1.84356 4
 17 -15 -1 0.51538 1.2985 7
 -17 -15 1 2.1181 1.53504 6
 -17 -15 1 3.65446 2.73553 7
 17 -15 -1 1.89333 1.19152 7
 17 -15 -1 4.13077 1.90821 4
 -17 15 1 1.52604 2.35762 2
 17 15 -1 3.87706 2.96728 3
 17 15 -1 6.43458 2.03211 5
 -17 15 1 0.83847 1.55851 3
 -17 15 1 3.23046 2.75582 6
 -15 -15 1 9.67549 2.34667 2
 -15 -15 1 10.0791 2.82976 7
 15 -15 -1 7.45168 1.81182 7
 -15 -15 1 7.40012 2.4467 4
 15 -15 -1 3.10337 2.25524 5
 15 -15 -1 8.10827 2.04716 7
 15 -15 -1 14.6502 2.66385 4
 -15 15 1 10.6412 3.07864 2
 -15 15 1 7.6391 3.22849 6
 -15 15 1 11.1452 2.43144 3
 15 15 -1 12.2749 2.84313 2
 15 15 -1 11.3109 2.39265 5
 15 15 -1 12.5006 3.66982 3
 13 -15 -1 10.9259 2.02199 7
 -13 -15 1 4.75082 2.18339 4
 -13 -15 1 7.88083 2.06248 2
 -13 -15 1 4.71929 2.19519 7
 13 -15 -1 11.2527 2.90062 5
 13 -15 -1 8.5379 2.32199 4
 13 -15 -1 7.2679 2.04297 7
 13 15 -1 8.58181 2.10174 5
 13 15 -1 3.67037 2.52859 3
 -13 15 1 1.66034 2.46639 6
 13 15 -1 6.80291 1.88445 6
 -13 15 1 7.81415 2.0648 3
 -13 15 1 4.50784 2.47359 2
 -11 -15 1 2.58353 2.19549 7
 11 -15 -1 5.35775 1.66456 7
 11 -15 -1 5.74481 1.91722 7
 11 -15 -1 4.74385 1.94278 4
 -11 -15 1 3.67073 1.5867 2
 -11 -15 1 3.32848 2.08843 4
 11 -15 -1 5.24882 1.97678 2
 11 -15 -1 7.50436 2.21358 5
 11 15 -1 4.27769 1.69905 5
 11 15 -1 6.72645 2.52043 3
 11 15 -1 8.87069 1.97158 6
 -11 15 1 3.36488 2.08563 2
 -11 15 1 3.59749 1.87504 3
 -11 15 1 5.29689 2.46722 6
 9 -15 -1 107.535 5.43362 7
 -9 -15 1 110.93 5.31008 2
 -9 -15 1 103.614 6.21804 4
 9 -15 -1 102.884 5.80643 5
 9 -15 -1 99.5697 5.95078 2
 9 -15 -1 103.509 5.69873 4
 -9 -15 1 113.707 6.42391 7
 -9 -15 1 100.768 5.65774 2
 9 15 -1 107.266 6.82834 3
 -9 15 1 100.986 6.64388 3
 9 15 -1 92.5111 5.69088 7
 -9 15 1 103.204 6.19758 7
 9 15 -1 99.0744 5.46117 6
 -9 15 1 100.167 6.57082 2
 9 15 -1 91.1844 5.97579 5
 -9 15 1 102.201 6.7464 6
 7 -15 -1 69.488 4.41852 4
 7 -15 -1 61.809 4.14286 7
 -7 -15 1 67.0997 4.8085 4
 7 -15 -1 63.8725 4.51217 2
 -7 -15 1 68.554 3.87597 2
 -7 -15 1 64.8925 4.8385 7
 -7 -15 1 64.1258 4.12482 2
 7 15 -1 59.129 4.35001 7
 -7 15 1 59.4664 4.94397 3
 7 15 -1 62.5104 4.22923 5
 -7 15 1 66.4348 5.08341 2
 7 15 -1 66.9257 4.27524 6
 7 15 -1 68.9852 5.3135 3
 -7 15 1 67.2104 4.85881 7
 -7 15 1 69.8403 5.30435 6
 5 -15 -1 57.2071 3.72415 5
 -5 -15 1 55.4273 3.3447 2
 5 -15 -1 51.1094 3.87027 2
 -5 -15 1 53.2668 4.19452 4
 -5 -15 1 58.2868 4.38592 7
 -5 -15 1 54.5719 3.44163 2
 5 -15 -1 51.3637 3.80593 7
 5 -15 -1 52.12 3.9247 4
 5 15 -1 49.0749 3.77996 6
 -5 15 1 49.7861 4.50537 6
 -5 15 1 53.8139 4.44431 2
 5 15 -1 53.1743 4.62684 3
 -5 15 1 50.5364 4.2195 7
 5 15 -1 46.5572 3.81971 7
 3 -15 -1 1.27789 1.25844 2
 -3 -15 1 2.86176 1.12111 2
 -3 -15 1 2.41382 1.59521 4
 3 -15 -1 4.44618 1.61794 4
 3 -15 -1 3.67708 1.58439 7
 -3 -15 1 2.71678 1.16829 2
 3 -15 -1 4.18666 1.38575 5
 -3 -15 1 2.99223 1.65072 7
 -3 -15 1 2.15199 1.47242 5
 3 15 -1 0.35922 1.07552 7
 -3 15 1 1.16098 1.4898 3
 3 15 -1 4.28805 2.13667 3
 3 15 -1 2.02561 1.38918 6
 -3 15 1 2.08977 1.58009 2
 -3 15 1 1.86889 1.60522 6
 -3 15 1 3.48127 1.68955 7
 -1 -15 1 457.642 16.303 4
 1 -15 -1 456.719 16.001 4
 -1 -15 1 453.783 16.3306 5
 1 -15 -1 450.112 16.0853 7
 1 -15 -1 437.356 16.2739 2
 1 -15 -1 433.56 15.3272 5
 -1 -15 1 479.29 16.125 7
 -1 -15 1 431.789 15.0548 2
 1 15 -1 441.745 16.1788 7
 1 15 -1 452.631 16.3256 6
 1 15 -1 451.57 17.0798 3
 -1 15 1 425.365 16.7312 7
 -1 15 1 468.301 16.7801 2
 -1 15 1 452.433 16.947 6
 -1 15 1 453.457 16.551 3
 -1 -15 -1 347.233 12.662 7
 1 -15 1 332.266 12.2188 7
 -1 -15 -1 320.519 12.8154 2
 -1 -15 -1 310.518 12.2686 4
 1 -15 1 327.82 12.8021 5
 1 -15 1 329.775 12.598 4
 1 -15 1 318.937 11.5179 2
 -1 -15 -1 329.078 11.5436 5
 1 15 1 345.842 13.232 3
 -1 15 -1 336.223 12.9463 6
 1 15 1 340.087 13.3332 6
 -1 15 -1 339.394 13.4766 3
 -1 15 -1 319.045 12.5271 7
 1 15 1 327.231 13.2083 7
 -1 15 -1 339.097 12.1658 2
 -3 -15 -1 663.228 23.5629 2
 3 -15 1 646.894 23.5557 5
 3 -15 1 693.152 22.5427 7
 -3 -15 -1 695.41 23.855 2
 3 -15 1 665.561 22.2203 2
 -3 -15 -1 669.147 23.1294 7
 -3 -15 -1 687.892 22.9635 4
 3 -15 1 699.23 23.1955 4
 -3 15 -1 652.037 23.0926 7
 -3 15 -1 695.354 24.1841 3
 3 15 1 689.71 23.9792 3
 -3 15 -1 683.472 22.9453 2
 3 15 1 660.397 21.8405 5
 3 15 1 701.341 23.9755 6
 3 15 1 658.392 24.8719 7
 -3 15 -1 691.873 23.6929 6
 -5 -15 -1 1.81391 1.42177 4
 5 -15 1 0.02932 1.18442 2
 -5 -15 -1 0.3644 1.40797 7
 5 -15 1 0.51603 1.6383 5
 5 -15 1 1.81093 1.24534 7
 -5 -15 -1 1.34829 1.56167 2
 -5 -15 -1 0.73759 1.39907 2
 5 -15 1 1.06601 1.45274 4
 -5 15 -1 -0.6772 1.83948 2
 5 15 1 2.17282 1.40203 7
 -5 15 -1 -1.0964 1.40214 3
 5 15 1 2.62067 1.85361 6
 5 15 1 1.71099 1.75423 3
 5 15 1 1.26244 0.82542 5
 -5 15 -1 0.40315 1.12279 7
 -5 15 -1 0.10557 1.67526 6
 -7 -15 -1 0.6761 1.56297 7
 7 -15 1 -0.5616 1.5563 5
 -7 -15 -1 2.71418 1.54144 4
 7 -15 1 1.15825 1.31357 2
 7 -15 1 -0.4513 1.09089 7
 -7 -15 -1 -0.2711 1.30717 2
 -7 -15 -1 0.71647 1.4612 2
 7 -15 1 0.34535 1.30642 4
 -7 15 -1 0.71209 1.8111 6
 -7 15 -1 1.77239 1.53436 2
 7 15 1 1.28548 1.71659 6
 7 15 1 0.26908 1.88343 3
 7 15 1 1.55726 0.84873 5
 -7 15 -1 2.48309 1.94437 3
 -7 15 -1 -0.4389 1.03699 7
 7 15 1 -0.1128 1.06147 7
 9 -15 1 0.11429 0.95192 7
 9 -15 1 -0.3594 1.74926 5
 -9 -15 -1 -1.7684 1.08606 2
 9 -15 1 -1.263 1.13291 2
 9 -15 1 2.2194 1.53575 4
 -9 -15 -1 -1.5228 1.17797 2
 -9 -15 -1 -0.488 1.27488 4
 -9 -15 -1 1.16886 1.56738 7
 -9 15 -1 2.48541 2.02392 3
 9 15 1 -1.1768 1.70603 3
 9 15 1 -0.9022 1.44606 6
 9 15 1 0.91008 0.89002 5
 -9 15 -1 -0.0032 1.93279 6
 -9 15 -1 0.32005 1.50767 2
 11 -15 1 -0.4558 0.88517 7
 11 -15 1 1.75184 1.07067 7
 -11 -15 -1 0.23176 1.43174 4
 11 -15 1 0.20339 1.27452 2
 -11 -15 -1 0.38218 1.59118 2
 11 -15 1 0.44466 1.38265 4
 11 -15 1 4.42616 2.42015 5
 -11 -15 -1 1.80825 1.75463 7
 -11 -15 -1 -0.1023 1.51265 2
 -11 15 -1 -0.0509 2.20907 6
 11 15 1 1.19687 0.98332 5
 -11 15 -1 -0.9582 1.63885 3
 -11 15 -1 0.65604 1.58597 2
 11 15 1 -0.9946 1.59383 6
 11 15 1 1.31573 2.21891 3
 13 -15 1 33.1238 2.52217 7
 13 -15 1 57.277 5.96581 5
 13 -15 1 36.9113 3.84704 4
 13 -15 1 36.1274 2.29957 7
 -13 -15 -1 39.1882 4.42627 7
 -13 -15 -1 38.9055 4.51329 2
 -13 -15 -1 41.5064 4.2433 4
 13 15 1 47.2975 5.53725 3
 13 15 1 44.938 4.75112 6
 -13 15 -1 36.0443 4.60179 3
 -13 15 -1 36.7419 4.59246 2
 13 15 1 38.4876 2.99567 5
 -13 15 -1 35.1643 4.83705 6
 -15 -15 -1 -0.2223 1.30676 4
 -15 -15 -1 0.79832 2.16708 7
 -15 -15 -1 0.06186 1.59424 2
 15 -15 1 1.06896 1.54944 4
 -15 15 -1 0.47226 1.8748 2
 15 15 1 0.68021 1.18295 5
 15 15 1 2.94365 2.04131 6
 -15 15 -1 -1.4249 1.61197 3
 15 15 1 3.44072 2.86304 3
 -15 15 -1 0.49771 2.60166 6
 17 -15 1 47.2232 6.38198 5
 -17 -15 -1 36.0836 4.03721 4
 -17 -15 -1 33.8266 4.64893 6
 17 -15 1 39.6757 3.7656 4
 -17 -15 -1 28.8627 4.40358 7
 -17 -15 -1 33.1569 4.52088 2
 17 15 1 38.0815 5.5935 3
 -17 15 -1 33.904 5.656 6
 17 15 1 28.7541 3.32284 5
 -17 15 -1 44.5414 5.53152 3
 -17 15 -1 32.0968 4.76779 2
 19 -15 1 3.78963 1.93833 4
 19 -15 1 8.36166 3.47454 5
 -19 -15 -1 3.49989 2.44125 6
 -19 -15 -1 5.24213 1.83335 4
 -19 -15 -1 10.982 3.22628 7
 -19 -15 -1 3.41005 2.34783 2
 -19 15 -1 6.82173 2.58005 2
 -19 15 -1 5.45172 3.4914 6
 19 15 1 8.66705 3.61062 3
 -19 15 -1 2.7219 2.49781 3
 19 15 1 6.00477 2.05352 5
 -18 -16 1 3.72709 2.25803 4
 -18 -16 1 -0.221 1.69311 2
 18 -16 -1 -0.454 2.18141 5
 -18 -16 1 1.32729 1.49191 6
 18 -16 -1 1.13701 1.32779 7
 -18 -16 1 0.23096 2.05779 7
 18 -16 -1 0.41758 1.1174 7
 18 -16 -1 -0.7769 1.58823 4
 18 16 -1 1.41675 2.57158 3
 18 16 -1 1.3331 1.68715 5
 -18 16 1 -1.7773 1.81946 2
 -18 16 1 -2.3906 2.20671 6
 -18 16 1 1.95166 1.66988 3
 -16 -16 1 1.04942 1.85181 4
 -16 -16 1 0.04132 1.25171 6
 16 -16 -1 -0.0844 1.07758 7
 16 -16 -1 -0.3295 1.59479 4
 16 -16 -1 0.07484 2.11253 5
 -16 -16 1 2.88358 1.73451 2
 16 -16 -1 -0.7282 1.18538 7
 16 16 -1 -1.5942 1.15061 5
 -16 16 1 3.52577 2.86221 6
 -16 16 1 -0.1644 1.41301 3
 16 16 -1 3.58331 2.89344 3
 -16 16 1 0.6652 2.18779 2
 -14 -16 1 -0.764 1.80759 7
 14 -16 -1 -0.1755 1.11728 7
 14 -16 -1 1.46335 1.47984 7
 -14 -16 1 1.94239 1.58646 2
 14 -16 -1 2.26995 2.21519 5
 -14 -16 1 0.6063 1.77461 4
 14 -16 -1 0.28947 1.61371 4
 -14 16 1 0.67378 1.91999 2
 -14 16 1 0.21374 1.40526 3
 14 16 -1 4.29512 1.762 5
 -14 16 1 1.67923 2.39892 6
 14 16 -1 -1.0878 2.24384 3
 -12 -16 1 1.19827 1.40578 2
 -12 -16 1 0.46993 1.76695 4
 -12 -16 1 2.43589 1.73076 2
 12 -16 -1 1.71488 1.8817 2
 12 -16 -1 2.23756 1.42667 7
 -12 -16 1 1.32391 2.01108 7
 12 -16 -1 1.36736 1.43918 7
 12 -16 -1 2.74505 1.95599 5
 12 -16 -1 3.46224 1.86705 4
 12 16 -1 5.18517 1.71216 6
 12 16 -1 3.41389 1.63725 5
 -12 16 1 1.93431 1.69024 3
 -12 16 1 6.09149 2.86522 6
 -12 16 1 2.76022 2.23469 2
 12 16 -1 3.03598 2.29108 3
 10 -16 -1 212.547 9.74419 2
 10 -16 -1 225.46 9.45764 4
 -10 -16 1 209.011 9.89907 4
 10 -16 -1 218.636 8.97028 7
 -10 -16 1 201.193 9.43602 2
 -10 -16 1 214.098 8.902 2
 10 -16 -1 211.463 9.6606 5
 -10 16 1 213.507 10.7415 6
 -10 16 1 215.848 9.53189 3
 10 16 -1 215.879 9.22887 6
 10 16 -1 221.157 9.24792 5
 10 16 -1 221.872 10.7983 3
 -10 16 1 211.961 10.5917 2
 -8 -16 1 2.26574 1.43056 2
 8 -16 -1 1.13672 1.53546 5
 -8 -16 1 0.93389 1.64769 7
 8 -16 -1 0.27031 1.537 4
 8 -16 -1 0.58653 1.56912 2
 8 -16 -1 1.28653 1.44031 7
 -8 -16 1 -0.3218 1.53011 4
 8 16 -1 0.12438 1.30776 6
 -8 16 1 -0.0839 1.53798 2
 -8 16 1 1.00309 2.08832 6
 -8 16 1 1.01416 1.38995 7
 -8 16 1 0.97038 1.44113 3
 8 16 -1 1.28345 2.2254 3
 8 16 -1 -0.0905 1.38752 5
 -6 -16 1 82.5086 5.31061 7
 -6 -16 1 76.7764 5.21719 4
 6 -16 -1 78.2383 4.63066 7
 6 -16 -1 69.2057 4.72656 2
 -6 -16 1 67.3375 3.91442 2
 -6 -16 1 69.1383 4.21608 2
 6 -16 -1 70.7405 4.72385 4
 6 -16 -1 72.9496 4.56998 5
 6 16 -1 74.2253 4.67504 5
 -6 16 1 77.3278 5.70873 6
 6 16 -1 74.5857 4.71503 6
 -6 16 1 66.5528 5.03536 7
 -6 16 1 76.1354 4.94365 3
 6 16 -1 73.9808 4.79349 7
 6 16 -1 71.4632 5.57189 3
 -6 16 1 85.1719 5.60481 2
 -4 -16 1 59.576 4.20003 5
 4 -16 -1 65.7305 4.2731 7
 4 -16 -1 59.6139 3.92281 5
 -4 -16 1 60.6655 3.5926 2
 4 -16 -1 66.7378 4.43922 4
 4 -16 -1 55.5676 4.12523 2
 -4 -16 1 61.0761 3.59175 2
 -4 -16 1 70.6585 4.78513 7
 -4 -16 1 57.0429 4.50076 4
 -4 16 1 55.4235 4.5726 7
 -4 16 1 60.9734 4.54719 3
 4 16 -1 61.3831 4.53844 7
 -4 16 1 61.2446 4.76811 2
 -4 16 1 63.7743 5.09055 6
 4 16 -1 54.7478 4.18904 6
 4 16 -1 60.8275 5.09169 3
 2 -16 -1 342.422 12.8185 4
 -2 -16 1 326.038 11.8726 2
 2 -16 -1 322.266 12.2118 5
 2 -16 -1 333.222 12.7893 7
 -2 -16 1 346.149 12.9527 7
 -2 -16 1 338.241 12.2289 2
 2 -16 -1 327.922 12.9708 2
 -2 -16 1 348.616 13.0872 5
 -2 -16 1 322.291 13.0081 4
 2 16 -1 347.46 14.0385 3
 2 16 -1 323.537 12.9847 7
 -2 16 1 330.954 13.6598 7
 -2 16 1 346.351 13.8453 6
 -2 16 1 358.007 13.6554 2
 -2 16 1 356.554 13.4415 3
 0 -16 1 815.695 27.627 5
 0 -16 -1 800.589 27.1583 4
 0 -16 1 829.215 27.135 7
 0 -16 1 778.739 26.1641 2
 0 -16 -1 814.859 27.2993 7
 0 -16 -1 767.975 27.4377 2
 0 -16 -1 816.581 26.4405 5
 0 -16 1 824.006 27.5432 4
 0 16 -1 830.157 26.7535 2
 0 16 1 821.942 28.2533 6
 0 16 1 845.001 28.0913 3
 0 16 -1 798.413 27.5066 7
 0 16 -1 830.015 27.7457 6
 0 16 1 813.858 28.494 7
 0 16 -1 856.152 28.591 3
 2 -16 1 14.1547 2.68448 5
 -2 -16 -1 19.8023 2.72905 4
 2 -16 1 14.0867 1.92056 2
 -2 -16 -1 16.3913 2.55175 7
 -2 -16 -1 14.6047 2.56187 2
 -2 -16 -1 14.9176 2.67899 2
 2 -16 1 16.1185 2.38139 7
 2 -16 1 15.7528 2.73558 4
 2 16 1 14.2404 2.74577 6
 -2 16 -1 9.8513 2.55267 3
 -2 16 -1 17.3619 2.99358 6
 2 16 1 14.208 2.52609 7
 -2 16 -1 14.2437 2.2296 2
 -2 16 -1 14.0546 2.33408 7
 2 16 1 13.9188 2.87075 3
 -4 -16 -1 8.26896 2.27381 2
 -4 -16 -1 7.83301 2.06132 4
 -4 -16 -1 6.7493 2.05767 7
 4 -16 1 7.47037 1.70851 2
 -4 -16 -1 7.10552 1.97691 2
 4 -16 1 5.46718 1.99544 4
 4 -16 1 7.34558 1.7397 7
 4 -16 1 9.07881 2.31751 5
 -4 16 -1 9.90468 2.60589 6
 4 16 1 5.91846 1.22779 5
 -4 16 -1 5.96205 1.67228 7
 -4 16 -1 6.71365 2.36259 3
 -4 16 -1 10.2862 2.10519 2
 4 16 1 8.34987 1.94117 7
 4 16 1 9.20421 2.44087 6
 4 16 1 7.90101 2.38388 3
 6 -16 1 134.716 6.42079 2
 -6 -16 -1 144.593 7.18568 7
 -6 -16 -1 136.286 7.40722 2
 -6 -16 -1 140.524 6.84276 4
 6 -16 1 146.612 6.22089 7
 6 -16 1 139.383 7.45519 5
 6 -16 1 132.282 6.86422 4
 -6 -16 -1 145.599 7.38897 2
 6 16 1 111.514 7.02787 7
 6 16 1 134.975 7.77592 3
 6 16 1 132.587 5.44236 5
 -6 16 -1 137.442 7.635 3
 -6 16 -1 137.549 7.01798 2
 -6 16 -1 133.481 6.80632 7
 6 16 1 126.964 7.33271 6
 -6 16 -1 139.248 7.63604 6
 8 -16 1 1.73102 1.37065 2
 8 -16 1 1.01221 1.91948 5
 -8 -16 -1 2.7081 1.7675 7
 -8 -16 -1 1.58384 1.673 2
 -8 -16 -1 2.48879 1.79956 2
 8 -16 1 1.90066 1.6372 4
 8 -16 1 1.89298 1.29172 7
 -8 -16 -1 2.30786 1.66167 4
 8 16 1 0.30348 1.72163 6
 -8 16 -1 -1.8486 1.94339 6
 8 16 1 2.83781 2.20046 3
 -8 16 -1 1.8567 1.28574 7
 8 16 1 2.58198 1.01926 5
 -8 16 -1 0.85485 1.59949 2
 -8 16 -1 2.66762 2.01033 3
 10 -16 1 1.16567 1.98803 5
 -10 -16 -1 0.01504 1.69518 7
 -10 -16 -1 2.67164 1.79089 4
 10 -16 1 1.34303 1.6691 7
 10 -16 1 0.57772 1.65354 4
 -10 -16 -1 -1.4334 1.25993 2
 10 -16 1 1.63358 1.41873 2
 -10 -16 -1 -0.0989 1.41063 2
 10 16 1 0.86889 0.92201 5
 -10 16 -1 1.99293 2.33873 6
 -10 16 -1 1.06014 1.86812 3
 10 16 1 1.46243 1.83787 6
 10 16 1 1.8982 2.40221 3
 -10 16 -1 0.26285 1.50204 2
 12 -16 1 0.37066 2.05926 5
 12 -16 1 0.1459 0.93764 7
 -12 -16 -1 0.36494 1.71839 2
 12 -16 1 0.31391 1.39121 2
 -12 -16 -1 -0.7278 1.40088 2
 12 -16 1 -0.2035 0.97779 7
 -12 -16 -1 0.04848 1.73183 7
 12 -16 1 0.7419 1.60791 4
 -12 -16 -1 -1.7842 1.25801 4
 12 16 1 1.25408 0.99386 5
 -12 16 -1 2.15264 2.73076 6
 12 16 1 0.11207 1.77207 6
 12 16 1 2.44209 2.50595 3
 -12 16 -1 0.85831 1.79886 2
 -12 16 -1 -1.1015 1.68949 3
 14 -16 1 15.8551 3.48625 5
 14 -16 1 15.0972 1.76263 7
 14 -16 1 18.5034 2.95125 4
 -14 -16 -1 20.3396 3.73958 7
 -14 -16 -1 20.5005 3.51595 2
 -14 -16 -1 18.3494 3.0801 4
 14 16 1 15.0909 3.94746 3
 -14 16 -1 22.4627 4.035 3
 14 16 1 17.6866 3.38825 6
 14 16 1 16.9318 2.33832 5
 -14 16 -1 11.6454 2.98296 2
 -14 16 -1 15.9384 4.03506 6
 16 -16 1 39.4462 5.49218 5
 -16 -16 -1 46.8027 5.52778 7
 -16 -16 -1 43.4511 5.01338 2
 -16 -16 -1 37.9997 4.36424 4
 16 -16 1 46.4142 4.15668 4
 -16 16 -1 46.2351 6.32347 6
 -16 16 -1 38.7333 5.46865 2
 -16 16 -1 42.6632 5.20395 3
 16 16 1 42.6605 3.40385 5
 16 16 1 46.5897 6.29339 3
 -18 -16 -1 9.50967 2.49733 4
 18 -16 1 7.75433 3.51577 5
 -18 -16 -1 6.22096 2.67865 6
 -18 -16 -1 4.95262 2.71571 7
 -18 -16 -1 10.7747 2.90237 2
 18 -16 1 8.17243 2.33653 4
 -18 16 -1 2.70261 2.44468 2
 18 16 1 7.05913 1.95804 5
 -18 16 -1 11.6031 3.26486 3
 18 16 1 14.4379 4.36591 3
 -18 16 -1 7.96721 3.75548 6
 -19 -17 1 2.7128 2.39719 7
 -19 -17 1 3.01225 1.66451 6
 -19 -17 1 5.81009 2.32787 2
 19 -17 -1 3.03315 2.94258 5
 -19 -17 1 7.1884 2.59442 4
 19 -17 -1 7.91048 1.56978 7
 19 -17 -1 3.78135 2.06035 4
 19 17 -1 5.04139 3.33589 3
 19 17 -1 6.69807 2.19195 5
 -19 17 1 7.55242 3.5163 6
 -19 17 1 4.15894 2.84943 2
 -19 17 1 6.6977 2.18523 3
 17 -17 -1 2.7291 2.65808 5
 17 -17 -1 4.91115 1.74796 7
 -17 -17 1 3.46096 2.3152 4
 -17 -17 1 5.02532 1.94557 6
 -17 -17 1 5.76658 2.26736 2
 -17 -17 1 3.38022 2.57727 7
 17 -17 -1 7.01501 2.2984 4
 17 -17 -1 2.64229 1.39395 7
 17 17 -1 16.4141 4.27567 3
 -17 17 1 5.02369 2.86182 2
 17 17 -1 2.67974 1.67169 5
 -17 17 1 5.84442 3.04369 6
 -17 17 1 3.52804 1.82017 3
 -15 -17 1 1.24177 2.09943 4
 -15 -17 1 4.4333 3.12975 7
 15 -17 -1 0.59993 1.38096 7
 15 -17 -1 -0.6463 1.15961 7
 15 -17 -1 3.82433 2.09276 4
 15 -17 -1 0.02229 1.99167 5
 -15 -17 1 1.33883 1.52466 2
 15 17 -1 0.89927 2.59123 3
 15 17 -1 2.60607 1.62667 5
 -15 17 1 -0.7795 1.38034 3
 -15 17 1 2.57266 2.13499 2
 -15 17 1 1.18569 2.44215 6
 -13 -17 1 20.9129 3.27283 2
 13 -17 -1 21.4286 3.15 7
 13 -17 -1 24.2078 3.42589 4
 -13 -17 1 22.5712 3.94139 4
 13 -17 -1 19.9919 2.60547 7
 -13 -17 1 15.2031 3.20518 7
 -13 -17 1 22.0424 2.95238 2
 13 -17 -1 20.2088 3.66665 5
 13 17 -1 22.9562 3.63194 6
 13 17 -1 20.8776 4.00951 3
 13 17 -1 22.1494 3.02037 5
 -13 17 1 24.0065 4.44628 2
 -13 17 1 22.6366 3.1964 3
 -13 17 1 19.9558 4.03369 6
 11 -17 -1 8.4782 1.9739 7
 11 -17 -1 9.57885 2.56919 2
 11 -17 -1 10.0501 2.49135 7
 -11 -17 1 8.24751 2.56994 4
 -11 -17 1 7.49801 2.13388 2
 11 -17 -1 11.7346 2.79322 5
 -11 -17 1 9.81245 2.01429 2
 -11 -17 1 5.16128 2.29985 7
 11 -17 -1 10.3417 2.44618 4
 11 17 -1 11.1369 3.1916 3
 -11 17 1 8.34967 2.68136 2
 -11 17 1 14.6126 2.63104 3
 -11 17 1 10.2924 3.34956 6
 11 17 -1 8.35368 2.19125 6
 11 17 -1 13.2131 2.32067 5
 9 -17 -1 14.9688 2.38818 7
 -9 -17 1 17.9123 3.1785 7
 9 -17 -1 19.1287 3.06643 5
 9 -17 -1 12.634 2.54002 2
 -9 -17 1 16.1854 2.26417 2
 9 -17 -1 12.5311 2.64625 4
 -9 -17 1 20.0839 3.37181 4
 -9 -17 1 15.0223 2.47659 2
 9 17 -1 12.7345 2.36393 5
 -9 17 1 17.2045 3.73284 6
 -9 17 1 13.5684 2.75476 7
 9 17 -1 15.2882 2.71267 6
 9 17 -1 17.3675 3.5108 3
 -9 17 1 14.9376 3.0637 2
 -9 17 1 16.8541 2.74372 3
 -7 -17 1 65.5179 4.28438 2
 -7 -17 1 72.1798 4.09458 2
 7 -17 -1 72.9018 4.60931 7
 7 -17 -1 83.1051 5.13676 4
 7 -17 -1 70.5445 4.8786 2
 7 -17 -1 66.5905 4.71519 5
 -7 -17 1 68.4172 5.25344 4
 -7 -17 1 70.6784 5.32518 7
 -7 17 1 61.2186 5.06071 7
 -7 17 1 80.205 5.9871 6
 7 17 -1 73.7804 6.91497 5
 -7 17 1 73.9526 5.51809 2
 7 17 -1 79.8876 6.02193 3
 7 17 -1 68.758 4.73803 6
 -7 17 1 72.9338 5.03101 3
 -5 -17 1 38.9681 3.06818 2
 5 -17 -1 39.3884 3.61903 7
 5 -17 -1 38.8913 3.64516 2
 -5 -17 1 40.9896 2.99528 2
 5 -17 -1 42.2927 3.88573 4
 -5 -17 1 33.9842 3.72258 7
 5 -17 -1 41.4594 3.50012 5
 -5 -17 1 36.1627 3.94509 4
 -5 17 1 42.3251 4.14904 2
 -5 17 1 43.3499 4.75001 6
 -5 17 1 34.4685 4.22898 7
 -5 17 1 42.5626 3.95126 3
 5 17 -1 37.7213 4.71534 3
 5 17 -1 41.6618 4.70906 6
 5 17 -1 36.312 3.54293 7
 -3 -17 1 31.889 2.71939 2
 3 -17 -1 32.0917 3.50684 4
 3 -17 -1 29.4104 3.32985 2
 -3 -17 1 34.9903 3.97716 4
 3 -17 -1 29.9245 3.29986 7
 -3 -17 1 30.5099 2.55223 2
 -3 -17 1 34.0321 3.57936 7
 -3 -17 1 33.7527 3.6616 5
 3 -17 -1 32.3738 3.27377 5
 -3 17 1 35.5193 4.04213 2
 3 17 -1 33.1221 3.7096 7
 -3 17 1 37.0292 4.57443 6
 3 17 -1 37.2997 3.59618 6
 3 17 -1 34.4908 4.34972 3
 -3 17 1 35.6488 3.96025 3
 1 -17 -1 91.1809 5.42384 4
 1 -17 -1 88.6023 4.68847 5
 -1 -17 1 90.7734 4.86426 2
 -1 -17 1 99.7405 5.73015 5
 1 -17 -1 88.1998 5.35254 2
 -1 -17 1 95.5774 5.48441 7
 -1 -17 1 95.3882 5.71039 4
 1 -17 -1 94.2547 5.47181 7
 -1 -17 1 85.3719 4.35238 2
 1 17 -1 88.9276 5.6647 7
 1 17 -1 90.7462 5.64914 6
 -1 17 1 86.3487 5.84661 7
 -1 17 1 95.0438 5.89803 3
 -1 17 1 94.7485 5.83781 2
 1 17 -1 104.112 6.44832 3
 -1 17 1 90.54 6.10486 6
 -1 -17 -1 168.5 8.05319 2
 1 -17 1 166.422 8.14435 5
 -1 -17 -1 175.254 7.94004 4
 -1 -17 -1 175.096 8.56854 2
 -1 -17 -1 173.367 6.93399 5
 1 -17 1 182.523 7.82477 7
 -1 -17 -1 167.68 7.9475 7
 1 -17 1 183.951 8.31315 4
 1 -17 1 160.1 6.84127 2
 1 17 1 153.33 8.38663 7
 -1 17 -1 177.084 7.53584 2
 -1 17 -1 180.684 9.01891 3
 1 17 1 170.28 8.6953 6
 1 17 1 160.769 8.41489 3
 -1 17 -1 164.83 7.99596 7
 -1 17 -1 171.588 8.36411 6
 -3 -17 -1 133.882 6.66324 4
 3 -17 1 136.063 6.89299 4
 3 -17 1 128.083 6.98441 5
 3 -17 1 131.267 6.31547 7
 3 -17 1 119.643 5.76477 2
 -3 -17 -1 144.768 7.35808 2
 -3 -17 -1 119.799 6.80001 2
 -3 -17 -1 129.363 6.77171 7
 -3 17 -1 130.124 7.19915 6
 3 17 1 132.802 7.45632 3
 3 17 1 126.754 5.43986 5
 -3 17 -1 120.657 6.60289 7
 -3 17 -1 124.343 7.4365 3
 3 17 1 120.131 7.07759 7
 3 17 1 134.79 7.41326 6
 -3 17 -1 136.335 6.55299 2
 5 -17 1 61.8034 4.10098 7
 -5 -17 -1 68.4239 4.93206 2
 -5 -17 -1 65.2566 4.58959 4
 -5 -17 -1 63.9166 4.8273 2
 5 -17 1 58.5783 4.83641 5
 5 -17 1 63.5006 4.0354 2
 5 -17 1 69.2045 4.846 4
 -5 -17 -1 59.2695 4.72657 7
 -5 17 -1 66.6995 4.59975 2
 5 17 1 59.6767 5.28215 3
 5 17 1 57.7187 3.18688 5
 -5 17 -1 59.6576 4.41768 7
 5 17 1 67.7154 5.19925 6
 -5 17 -1 69.9613 5.38359 6
 -5 17 -1 64.7498 5.33272 3
 7 -17 1 164.567 7.67579 2
 7 -17 1 177.119 8.88385 5
 7 -17 1 171.783 8.26781 4
 -7 -17 -1 175.235 8.30934 4
 -7 -17 -1 171.859 8.53333 2
 -7 -17 -1 165.938 8.81667 2
 7 -17 1 187.661 7.41997 7
 7 17 1 166.172 8.74358 6
 -7 17 -1 175.118 9.09888 3
 -7 17 -1 179.882 9.23082 6
 -7 17 -1 171.683 8.46886 2
 7 17 1 163.791 6.56714 5
 7 17 1 174.17 9.33544 3
 -7 17 -1 161.347 8.03342 7
 9 -17 1 0.36636 1.87042 5
 -9 -17 -1 0.40871 1.4016 2
 9 -17 1 0.09829 1.13572 7
 -9 -17 -1 2.79634 1.74215 4
 -9 -17 -1 2.00188 1.82675 7
 9 -17 1 -0.6198 1.16707 2
 9 -17 1 0.20706 1.61558 4
 -9 17 -1 -0.3833 1.04305 7
 9 17 1 -1.5209 1.94704 3
 9 17 1 0.14224 0.8301 5
 9 17 1 -1.0672 1.53788 6
 -9 17 -1 0.07623 1.63765 2
 -9 17 -1 0.54107 2.27676 6
 -9 17 -1 -1.3986 1.62356 3
 11 -17 1 80.027 5.39395 4
 -11 -17 -1 76.6969 5.79782 7
 11 -17 1 85.3353 4.55127 7
 -11 -17 -1 70.6653 5.79164 2
 11 -17 1 76.0518 6.13812 5
 11 -17 1 64.8002 4.35082 7
 -11 -17 -1 79.5851 5.57895 2
 -11 -17 -1 79.7321 5.43101 4
 11 -17 1 63.7206 4.92248 2
 -11 17 -1 76.954 6.0148 3
 11 17 1 88.8762 6.99507 3
 11 17 1 72.1049 3.89175 5
 11 17 1 76.6703 5.80638 6
 -11 17 -1 76.2021 5.86261 2
 -11 17 -1 76.1977 6.46347 6
 13 -17 1 37.9863 4.8738 5
 13 -17 1 37.1563 2.52639 7
 -13 -17 -1 40.0986 4.56001 7
 13 -17 1 33.4022 3.90698 4
 -13 -17 -1 43.6513 4.18597 4
 13 -17 1 33.0163 2.76557 7
 -13 -17 -1 46.5451 7.01255 2
 13 17 1 45.5627 5.182 6
 -13 17 -1 35.3393 5.26478 6
 13 17 1 36.5638 2.88126 5
 -13 17 -1 38.8001 4.86572 3
 13 17 1 50.5708 6.5668 3
 -15 -17 -1 5.49204 2.1171 4
 15 -17 1 7.5657 2.34246 4
 -15 -17 -1 4.87833 2.45354 7
 15 -17 1 5.56252 2.93096 5
 -15 -17 -1 2.47975 1.96778 2
 -15 17 -1 6.47069 2.81303 2
 15 17 1 2.17891 2.06805 6
 15 17 1 3.67277 1.43485 5
 15 17 1 7.91901 3.42417 3
 -15 17 -1 4.03927 2.39051 3
 -15 17 -1 3.61541 2.86996 6
 -17 -17 -1 21.2371 3.47975 4
 -17 -17 -1 20.1821 4.11162 2
 17 -17 1 24.7404 4.57446 5
 17 -17 1 20.0566 3.24359 4
 -17 -17 -1 29.244 4.71003 7
 17 17 1 22.1141 4.85702 3
 -17 17 -1 27.5871 4.36234 3
 -17 17 -1 18.1502 3.76842 2
 -17 17 -1 39.3979 6.10644 6
 17 17 1 26.0175 3.06618 5
 18 -18 -1 4.74406 3.16145 5
 -18 -18 1 6.37646 2.04039 6
 -18 -18 1 8.86506 2.89547 4
 18 -18 -1 6.697 2.40668 4
 -18 -18 1 5.227 2.15937 2
 -18 -18 1 2.80817 2.62225 7
 18 -18 -1 5.61761 1.54113 7
 -18 18 1 3.55821 2.86583 2
 -18 18 1 5.15281 3.15105 6
 18 18 -1 9.05316 2.36034 5
 -18 18 1 7.16739 2.32197 3
 18 18 -1 9.16528 3.87231 3
 -16 -18 1 2.44998 2.22345 4
 16 -18 -1 2.00865 1.72658 7
 16 -18 -1 1.85824 1.3852 7
 16 -18 -1 5.79382 2.66182 5
 -16 -18 1 1.18895 1.65732 2
 -16 -18 1 1.00878 2.01623 7
 -16 18 1 2.38406 1.71092 3
 -16 18 1 0.88605 2.44293 2
 16 18 -1 3.36435 2.88244 3
 16 18 -1 3.1102 1.75858 5
 -16 18 1 0.40073 2.74367 6
 14 -18 -1 28.8814 3.92003 4
 14 -18 -1 26.747 3.05475 7
 -14 -18 1 24.093 3.17298 2
 14 -18 -1 24.5623 4.13611 5
 -14 -18 1 21.3554 3.70876 7
 -14 -18 1 24.1162 3.63628 2
 14 -18 -1 21.1708 3.16291 7
 -14 -18 1 25.151 4.16622 4
 -14 18 1 19.0423 4.09724 6
 14 18 -1 27.1734 3.37051 6
 14 18 -1 28.5781 3.49381 5
 14 18 -1 31.0667 5.15953 3
 -14 18 1 34.9834 3.97477 3
 -14 18 1 26.4507 4.53714 2
 -12 -18 1 47.3241 4.35169 2
 -12 -18 1 52.249 4.01255 2
 -12 -18 1 67.3619 5.48495 4
 -12 -18 1 56.3025 5.27746 7
 12 -18 -1 51.1848 5.34008 5
 12 -18 -1 54.5985 4.72356 4
 12 -18 -1 49.8081 4.4237 7
 12 -18 -1 54.2107 4.00719 7
 -12 18 1 50.3672 5.79405 6
 12 18 -1 62.2752 5.97501 3
 -12 18 1 60.1512 4.70229 3
 12 18 -1 58.9504 4.24212 5
 12 18 -1 56.4088 4.28409 6
 -10 -18 1 -0.2529 1.25076 2
 10 -18 -1 1.28611 1.80118 4
 -10 -18 1 -0.7504 1.71219 4
 10 -18 -1 0.74423 1.50977 2
 -10 -18 1 0.3089 1.82837 7
 10 -18 -1 0.01794 1.24719 7
 10 -18 -1 2.82745 1.8722 5
 -10 -18 1 1.62116 1.2861 2
 10 18 -1 3.17443 1.62134 6
 10 18 -1 0.34643 1.32656 5
 -10 18 1 -0.5703 1.37789 3
 -10 18 1 0.21896 1.77124 2
 -10 18 1 -0.9102 1.929 6
 10 18 -1 2.88419 2.32856 3
 8 -18 -1 1.89308 2.12949 2
 -8 -18 1 1.96884 1.98532 7
 -8 -18 1 0.01963 1.09415 2
 8 -18 -1 0.5309 1.75418 4
 -8 -18 1 1.73014 1.17443 2
 8 -18 -1 2.73747 1.58198 7
 8 -18 -1 0.43654 1.52289 5
 -8 -18 1 1.99369 1.8703 4
 -8 18 1 0.22927 1.60298 3
 8 18 -1 0.37084 2.07414 3
 -8 18 1 1.08891 1.79105 2
 -8 18 1 1.65253 2.22099 6
 8 18 -1 -0.1123 1.40824 6
 8 18 -1 4.10899 1.64238 5
 -6 -18 1 128.342 7.04332 2
 6 -18 -1 144.738 7.17914 4
 -6 -18 1 136.08 7.41224 7
 6 -18 -1 134.748 6.74142 7
 -6 -18 1 122.145 7.22793 4
 -6 -18 1 126.286 5.89014 2
 6 -18 -1 122.022 6.71383 2
 6 -18 -1 136.043 6.79341 5
 6 18 -1 140.704 7.08474 6
 -6 18 1 119.397 7.45255 7
 6 18 -1 134.311 8.05022 3
 -6 18 1 141.13 7.32686 3
 6 18 -1 117.085 7.30496 5
 -6 18 1 138.57 7.72127 2
 -6 18 1 128.421 7.92652 6
 -4 -18 1 53.7185 4.73616 4
 -4 -18 1 59.9786 4.89972 5
 -4 -18 1 58.86 3.63644 2
 -4 -18 1 57.8003 3.61478 2
 4 -18 -1 57.3249 4.108 5
 -4 -18 1 64.4667 4.88812 7
 4 -18 -1 63.2297 4.41563 7
 4 -18 -1 56.6697 4.31189 2
 4 -18 -1 58.1245 4.65145 4
 -4 18 1 54.3658 4.75748 7
 4 18 -1 62.484 4.83121 7
 4 18 -1 59.4833 4.54019 6
 4 18 -1 67.6618 5.53161 3
 -4 18 1 69.1279 5.55259 6
 -4 18 1 63.5191 4.87323 3
 -4 18 1 56.0682 4.79406 2
 2 -18 -1 73.5457 4.79724 2
 -2 -18 1 73.4825 5.04073 7
 -2 -18 1 67.4377 3.79462 2
 -2 -18 1 72.9132 5.25383 4
 -2 -18 1 72.339 4.19157 2
 2 -18 -1 68.844 4.24067 5
 2 -18 -1 75.5546 4.94405 7
 2 -18 -1 70.0093 4.92048 4
 -2 18 1 68.4941 5.57795 6
 -2 18 1 71.5554 5.30296 7
 2 18 -1 64.2252 4.74289 7
 -2 18 1 67.2401 5.1716 3
 2 18 -1 74.1513 5.10346 6
 2 18 -1 75.585 5.74047 3
 -2 18 1 64.0631 5.02629 2
 0 -18 -1 7.33831 2.14899 7
 0 -18 -1 6.32067 2.00568 4
 0 -18 1 10.5141 2.29331 7
 0 -18 1 4.94012 2.19237 4
 0 -18 1 8.68695 1.59055 2
 0 -18 -1 8.38852 1.70418 5
 0 -18 -1 9.09516 2.07998 2
 0 -18 1 6.55184 2.17166 5
 0 18 1 7.5802 2.36198 3
 0 18 1 15.1192 3.04081 6
 0 18 -1 5.88911 2.53189 3
 0 18 -1 8.34496 2.12475 7
 0 18 1 5.5156 2.07927 7
 0 18 -1 8.90772 2.43757 6
 -2 -18 -1 0.35433 1.2645 2
 2 -18 1 2.60797 1.35305 2
 2 -18 1 3.15199 1.90883 5
 -2 -18 -1 2.72055 1.75296 4
 2 -18 1 1.81982 1.65538 7
 2 -18 1 3.97805 2.01268 4
 -2 -18 -1 1.79933 1.64267 7
 -2 -18 -1 2.50714 1.71559 2
 2 18 1 4.16838 2.3688 3
 -2 18 -1 3.31509 2.25763 3
 2 18 1 1.39886 1.93459 6
 -2 18 -1 0.43404 1.64599 6
 -2 18 -1 5.49205 1.72634 2
 -2 18 -1 2.42002 1.46825 7
 4 -18 1 171.025 8.38494 5
 -4 -18 -1 163.326 8.06192 7
 -4 -18 -1 152.666 8.03945 2
 -4 -18 -1 155.984 7.76262 4
 4 -18 1 150.97 7.87495 4
 -4 -18 -1 160.723 8.16909 2
 4 -18 1 172.306 7.43898 7
 4 -18 1 152.958 6.90041 2
 -4 18 -1 159.314 8.43954 6
 4 18 1 152.607 6.25384 5
 4 18 1 163.224 8.7642 3
 -4 18 -1 157.044 7.59215 2
 -4 18 -1 147.454 7.73455 7
 4 18 1 163.314 8.6181 6
 -4 18 -1 159.291 8.71542 3
 6 -18 1 100.225 5.30661 7
 -6 -18 -1 112.209 6.4736 7
 -6 -18 -1 93.7878 6.2212 2
 -6 -18 -1 94.9435 5.89795 4
 6 -18 1 95.1319 6.38834 5
 6 -18 1 106.912 6.23284 4
 6 -18 1 99.8604 5.38449 2
 -6 -18 -1 108.771 6.30827 2
 6 18 1 98.5683 6.49239 6
 -6 18 -1 101.664 6.01564 2
 6 18 1 92.9614 4.29769 5
 -6 18 -1 87.5635 5.73245 7
 -6 18 -1 101.083 6.87149 6
 6 18 1 94.0813 6.7903 3
 -6 18 -1 97.7307 6.75031 3
 -8 -18 -1 0.73146 1.80254 2
 8 -18 1 10.4379 2.84632 5
 8 -18 1 8.83164 2.40332 4
 -8 -18 -1 7.75291 2.22565 2
 8 -18 1 4.81154 1.72409 2
 -8 -18 -1 9.81965 2.48357 7
 8 -18 1 6.28937 1.71296 7
 -8 -18 -1 7.49862 2.26067 4
 8 18 1 9.40339 3.24156 3
 -8 18 -1 5.86194 2.47293 3
 8 18 1 8.08974 1.35321 5
 -8 18 -1 7.62637 2.71225 6
 -8 18 -1 5.61244 2.1568 2
 -8 18 -1 6.48605 1.90197 7
 8 18 1 6.0789 2.51102 6
 10 -18 1 1.87327 1.32587 7
 -10 -18 -1 -2.2459 1.61571 7
 -10 -18 -1 -1.1483 1.41508 4
 -10 -18 -1 -0.5198 1.44948 2
 -10 -18 -1 0.15207 1.61439 2
 10 -18 1 1.36256 2.17439 5
 10 -18 1 1.82878 1.9334 4
 10 -18 1 1.76806 1.48657 2
 -10 18 -1 0.74878 2.43162 6
 -10 18 -1 3.14792 2.29696 3
 -10 18 -1 2.36775 1.93368 2
 10 18 1 1.40103 2.0596 6
 10 18 1 1.45901 2.28879 3
 10 18 1 0.90038 0.88087 5
 12 -18 1 9.39222 3.31631 5
 12 -18 1 3.64313 1.51365 7
 12 -18 1 7.15617 1.53167 7
 12 -18 1 8.87192 2.52365 4
 -12 -18 -1 3.51642 2.31379 7
 -12 -18 -1 4.07572 1.98537 2
 -12 -18 -1 4.39437 2.08583 4
 -12 18 -1 4.31494 2.87209 6
 12 18 1 10.538 3.49228 3
 12 18 1 4.75879 2.33957 6
 -12 18 -1 2.31817 2.07679 3
 -12 18 -1 6.74287 2.50564 2
 12 18 1 4.90116 1.28273 5
 14 -18 1 8.64732 1.49401 7
 -14 -18 -1 8.77767 2.98989 7
 14 -18 1 7.03631 1.33669 7
 14 -18 1 15.8533 4.052 5
 14 -18 1 9.84384 2.56818 4
 -14 -18 -1 9.1995 2.62814 4
 -14 -18 -1 9.71336 2.59865 2
 -14 18 -1 7.13567 2.54267 2
 14 18 1 6.7177 3.27765 3
 -14 18 -1 10.4251 3.38401 6
 14 18 1 5.69864 2.65236 6
 14 18 1 6.28581 1.57422 5
 -14 18 -1 10.305 3.04483 3
 16 -18 1 3.05709 1.98215 4
 -16 -18 -1 0.47482 1.59313 4
 -16 -18 -1 -0.4794 1.6083 2
 16 -18 1 -1.9865 2.11667 5
 -16 -18 -1 0.84772 2.05678 7
 -16 18 -1 2.67199 2.27994 3
 -16 18 -1 -1.6065 2.39273 6
 16 18 1 1.54682 1.20393 5
 16 18 1 -1.2321 2.5637 3
 16 18 1 1.14899 1.91588 6
 -17 -19 1 31.9465 5.22328 7
 17 -19 -1 23.9017 3.7022 4
 -17 -19 1 31.8969 4.10596 2
 17 -19 -1 30.0379 4.9576 5
 -17 -19 1 26.5915 4.37479 4
 -17 -19 1 26.7398 3.30681 6
 17 -19 -1 26.2414 2.81424 7
 17 19 -1 28.6165 3.54732 5
 -17 19 1 30.588 5.14549 6
 -17 19 1 24.4932 3.47446 3
 17 19 -1 25.9572 4.98196 3
 -17 19 1 26.0038 4.55829 2
 15 -19 -1 -0.0531 1.2523 7
 -15 -19 1 0.1535 1.91955 2
 15 -19 -1 -0.5059 1.80649 4
 -15 -19 1 2.79818 2.09368 4
 -15 -19 1 -0.2924 2.04419 7
 -15 -19 1 -0.6882 1.35803 2
 15 -19 -1 -0.0082 3.03704 5
 15 19 -1 1.35653 1.52972 5
 -15 19 1 -1.3632 1.38199 3
 15 19 -1 -0.3779 1.33944 6
 -15 19 1 0.00525 2.6247 6
 15 19 -1 -1.1577 2.13007 3
 -15 19 1 -0.8206 1.83154 2
 13 -19 -1 29.5585 4.19896 5
 13 -19 -1 33.872 4.58528 7
 -13 -19 1 37.299 4.91212 4
 13 -19 -1 45.4376 4.8322 4
 13 -19 -1 32.1318 3.16343 7
 -13 -19 1 36.5244 4.94757 7
 -13 -19 1 34.2252 3.68478 2
 -13 19 1 41.2186 5.94979 6
 13 19 -1 38.3572 5.66197 3
 -13 19 1 36.7219 5.13519 2
 13 19 -1 37.2453 3.97247 6
 13 19 -1 42.8493 3.69451 5
 -13 19 1 32.51 4.07716 3
 -11 -19 1 32.1301 4.34062 4
 -11 -19 1 32.6545 3.08601 2
 11 -19 -1 29.0813 3.25361 7
 11 -19 -1 30.746 3.96298 4
 -11 -19 1 26.5279 4.03996 7
 -11 -19 1 24.824 3.4607 2
 11 -19 -1 34.4244 4.25508 5
 11 19 -1 26.2499 6.15032 3
 -11 19 1 22.9087 4.06009 2
 11 19 -1 29.1801 3.4341 5
 -11 19 1 24.1525 4.34388 6
 -11 19 1 33.3956 3.94774 3
 11 19 -1 30.548 3.64884 6
 -9 -19 1 5.17475 2.35881 4
 -9 -19 1 1.51357 1.90113 7
 -9 -19 1 4.07226 1.38407 2
 9 -19 -1 3.75802 1.73404 7
 9 -19 -1 4.15463 2.00597 4
 -9 -19 1 2.54663 1.54763 2
 9 -19 -1 1.51535 1.68578 2
 9 -19 -1 5.58806 2.19419 5
 -9 19 1 5.00015 2.16047 3
 -9 19 1 2.1386 1.69782 7
 9 19 -1 7.74823 2.17512 6
 9 19 -1 6.16326 1.883 5
 -9 19 1 5.02611 2.81591 6
 -9 19 1 5.63568 2.43038 2
 9 19 -1 8.12844 3.16429 3
 -7 -19 1 24.9248 3.92699 4
 -7 -19 1 25.6701 3.62406 7
 -7 -19 1 24.2122 2.8793 2
 7 -19 -1 24.1523 3.283 4
 7 -19 -1 29.5209 3.61644 5
 -7 -19 1 27.3194 2.73991 2
 7 -19 -1 25.6183 3.13682 7
 7 19 -1 28.4981 3.42659 5
 -7 19 1 22.5042 3.76425 6
 7 19 -1 28.5001 3.71757 6
 -7 19 1 28.2386 3.78952 3
 -7 19 1 29.8281 3.95364 2
 -7 19 1 23.4746 3.84776 7
 7 19 -1 30.931 4.76602 3
 -5 -19 1 60.0269 5.17755 4
 5 -19 -1 61.5513 4.57882 5
 5 -19 -1 74.1392 4.84721 7
 5 -19 -1 70.0288 5.0969 4
 5 -19 -1 61.0582 4.62089 2
 -5 -19 1 70.8173 4.05263 2
 -5 19 1 71.5446 5.32405 3
 -5 19 1 62.8027 5.76239 6
 -5 19 1 68.4061 5.39815 7
 -5 19 1 66.3543 5.33181 2
 5 19 -1 70.6224 5.0766 6
 5 19 -1 66.7876 5.86729 3
 3 -19 -1 175.712 8.5666 2
 -3 -19 1 174.572 7.56768 2
 -3 -19 1 198.878 9.0695 7
 3 -19 -1 188.2 8.66986 7
 -3 -19 1 198.313 8.86519 5
 3 -19 -1 190.108 8.28133 5
 -3 -19 1 192.116 7.89675 2
 -3 -19 1 196.051 9.3729 4
 3 -19 -1 186.378 8.82768 4
 3 19 -1 195.267 10.0087 3
 -3 19 1 198.963 9.471 2
 -3 19 1 181.027 9.74498 6
 3 19 -1 189.854 9.12808 6
 -3 19 1 194.879 9.31926 3
 -3 19 1 177.969 9.5447 7
 -1 -19 1 184.289 7.89219 2
 1 -19 -1 191.206 9.11405 2
 -1 -19 1 221.467 9.44325 7
 1 -19 -1 220.486 9.51738 4
 -1 -19 1 195.276 8.45351 2
 -1 -19 1 216.341 9.53906 5
 -1 -19 1 207.631 9.71103 4
 1 -19 -1 212.276 9.36843 7
 1 -19 -1 209.441 8.50664 5
 -1 19 1 216.688 10.0302 3
 -1 19 1 192.692 10.0605 6
 1 19 -1 183.178 9.34577 7
 1 19 -1 215.41 10.5085 3
 1 19 -1 197.692 9.65067 6
 -1 -19 -1 41.1551 4.05422 7
 1 -19 1 35.3575 4.26694 4
 1 -19 1 37.1368 3.17603 2
 -1 -19 -1 34.5266 3.84839 2
 -1 -19 -1 37.2842 3.93107 4
 -1 -19 -1 33.595 2.73805 5
 -1 -19 -1 43.1379 4.19397 2
 1 -19 1 43.2999 4.53747 5
 1 -19 1 39.5816 3.86723 7
 1 19 1 44.2753 5.14978 6
 -1 19 -1 31.587 3.79359 7
 1 19 1 41.7813 4.57879 3
 -1 19 -1 31.7599 4.27145 3
 -1 19 -1 47.1347 4.92945 6
 3 -19 1 1.47787 1.25884 2
 3 -19 1 -0.7233 1.68616 5
 -3 -19 -1 1.64357 1.71774 4
 -3 -19 -1 -0.5195 1.44888 2
 -3 -19 -1 -2.1436 1.43637 7
 -3 -19 -1 0.56728 1.40677 2
 3 -19 1 0.74369 1.53096 7
 3 -19 1 1.60973 1.78182 4
 -3 19 -1 0.59002 1.30275 2
 3 19 1 1.18691 0.93772 5
 3 19 1 2.29609 2.19508 6
 3 19 1 -0.7994 1.73096 3
 -3 19 -1 0.75039 1.93138 3
 -3 19 -1 1.2185 1.43928 7
 -3 19 -1 -0.0881 1.65955 6
 -5 -19 -1 38.5932 4.31399 7
 -5 -19 -1 36.7462 4.21762 2
 5 -19 1 35.0966 3.37541 7
 -5 -19 -1 27.9969 3.74256 2
 5 -19 1 35.598 4.25688 4
 5 -19 1 32.299 3.05939 2
 -5 -19 -1 38.6612 4.22441 4
 5 -19 1 33.8612 4.40243 5
 5 19 1 37.1574 4.98654 3
 -5 19 -1 42.9985 5.27633 3
 5 19 1 31.0338 2.26214 5
 5 19 1 32.21 4.272 6
 -5 19 -1 35.2303 3.58898 2
 -5 19 -1 33.2846 4.38106 6
 -5 19 -1 28.1958 3.62995 7
 -7 -19 -1 16.2016 3.02488 4
 -7 -19 -1 19.4599 3.12214 2
 7 -19 1 17.5182 2.57597 2
 7 -19 1 17.3712 3.03213 4
 7 -19 1 21.5645 2.69209 7
 -7 -19 -1 14.4827 2.97539 2
 7 -19 1 13.436 3.05222 5
 -7 -19 -1 20.3627 3.12269 7
 -7 19 -1 21.823 4.01435 6
 7 19 1 18.4194 1.73317 5
 -7 19 -1 18.7707 2.85566 7
 7 19 1 16.9328 3.41433 6
 -7 19 -1 15.2725 2.94156 2
 7 19 1 26.4158 4.37023 3
 -7 19 -1 20.0074 3.55591 3
 9 -19 1 52.7713 4.86765 4
 -9 -19 -1 41.3316 4.55937 2
 9 -19 1 56.8875 5.84033 5
 -9 -19 -1 51.558 4.89153 7
 -9 -19 -1 51.2518 4.80191 2
 -9 -19 -1 60.9099 4.81103 4
 9 -19 1 53.6581 3.69473 7
 -9 19 -1 48.822 4.66706 2
 9 19 1 43.9789 2.7754 5
 -9 19 -1 48.5324 5.53189 3
 9 19 1 46.3295 5.82791 3
 9 19 1 56.0647 5.22019 6
 -9 19 -1 52.4407 6.08025 6
 11 -19 1 13.4917 2.92164 4
 -11 -19 -1 12.287 2.92121 4
 11 -19 1 9.84468 3.14468 5
 11 -19 1 4.08255 2.15773 2
 11 -19 1 7.36549 1.69508 7
 -11 -19 -1 8.30173 2.31509 2
 11 -19 1 10.4114 2.14703 7
 -11 -19 -1 9.86327 4.19935 7
 -11 19 -1 7.95226 2.53499 2
 11 19 1 18.1457 3.51589 6
 -11 19 -1 4.92939 2.61142 3
 -11 19 -1 6.73858 3.17957 6
 11 19 1 8.61626 1.4806 5
 11 19 1 12.7702 3.54404 3
 -13 -19 -1 7.86942 2.4781 2
 13 -19 1 9.39222 2.66715 4
 -13 -19 -1 15.382 3.33445 7
 13 -19 1 9.7048 1.70054 7
 13 -19 1 6.91028 1.64335 7
 -13 -19 -1 10.9292 2.88344 4
 13 -19 1 11.3263 3.49468 5
 13 19 1 9.54064 3.32087 3
 13 19 1 7.33399 2.48241 5
 -13 19 -1 5.42823 2.64968 2
 -13 19 -1 8.68677 2.78763 3
 -13 19 -1 6.62736 3.3124 6
 13 19 1 12.1223 3.05517 6
 -15 -19 -1 0.33391 1.74573 4
 15 -19 1 -0.2188 1.09535 7
 15 -19 1 0.95232 2.58428 5
 15 -19 1 -3.4318 2.45586 4
 -15 -19 -1 4.52075 3.57659 7
 -15 -19 -1 -1.1975 1.47373 2
 -15 19 -1 3.50143 2.35801 3
 -15 19 -1 1.65398 2.87244 6
 15 19 1 -1.9423 1.52846 6
 -15 19 -1 -0.713 1.74029 2
 15 19 1 0.87914 1.08358 5
 15 19 1 -1.4798 2.3661 3
 -16 -20 1 21.4417 3.28687 2
 -16 -20 1 27.5105 5.22405 4
 16 -20 -1 17.0022 2.43841 7
 16 -20 -1 23.2294 3.77406 4
 16 -20 -1 19.1582 4.0915 5
 -16 -20 1 20.1828 4.33598 7
 -16 20 1 21.079 4.97125 6
 16 20 -1 23.2247 3.22607 5
 -16 20 1 17.2791 3.76637 2
 16 20 -1 25.4119 5.28656 3
 -16 20 1 19.6414 3.32449 3
 14 -20 -1 0.07584 1.87789 4
 14 -20 -1 -0.3083 1.28197 7
 -14 -20 1 -1.3879 1.73299 4
 -14 -20 1 -0.5175 1.79412 7
 14 -20 -1 0.95726 2.16638 5
 -14 -20 1 -1.2888 1.5979 2
 14 -20 -1 -0.604 1.40844 7
 -14 -20 1 0.28698 1.40547 2
 14 20 -1 2.38713 1.62528 5
 -14 20 1 0.51073 1.67386 3
 -14 20 1 2.70271 2.75189 6
 14 20 -1 1.23005 2.69019 3
 14 20 -1 0.02381 1.35132 6
 -14 20 1 -2.2774 1.62062 2
 -12 -20 1 40.2676 5.19204 7
 -12 -20 1 53.3095 5.82421 4
 12 -20 -1 45.3048 4.34176 7
 12 -20 -1 42.3342 5.22671 5
 -12 -20 1 37.8219 3.52552 2
 12 -20 -1 46.2882 3.78446 7
 12 -20 -1 46.0543 4.86224 4
 -12 -20 1 41.9247 4.01221 2
 -12 20 1 56.0092 6.41794 2
 12 20 -1 45.5287 5.93808 3
 12 20 -1 41.8041 4.01879 6
 -12 20 1 37.4924 5.25459 6
 12 20 -1 43.5931 3.74242 5
 -12 20 1 45.4355 4.42091 3
 10 -20 -1 0.6959 1.87723 4
 -10 -20 1 1.15348 1.2471 2
 -10 -20 1 -0.2173 1.93085 4
 10 -20 -1 0.2494 1.77987 5
 -10 -20 1 -1.0614 1.7969 7
 -10 -20 1 0.43965 1.39581 2
 10 -20 -1 1.32553 1.48351 7
 10 20 -1 1.56807 1.52593 5
 10 20 -1 -0.5365 1.98067 3
 -10 20 1 0.82226 1.69917 3
 10 20 -1 -0.7315 1.38123 6
 -10 20 1 -1.377 1.67251 2
 -8 -20 1 0.33362 1.98998 4
 8 -20 -1 0.43493 1.55877 5
 8 -20 -1 2.75276 2.1252 4
 -8 -20 1 -1.1797 1.73119 7
 -8 -20 1 0.99614 1.17462 2
 -8 -20 1 1.00759 1.31041 2
 8 -20 -1 1.0936 1.59127 2
 8 -20 -1 2.35497 1.64596 7
 8 20 -1 1.56761 1.72843 6
 -8 20 1 3.82241 2.03282 3
 8 20 -1 5.30197 2.78815 3
 -8 20 1 3.62517 2.12428 2
 -8 20 1 3.16167 2.66721 6
 8 20 -1 0.26208 1.37071 5
 -8 20 1 1.01485 1.60484 7
 6 -20 -1 2.79219 1.80142 7
 6 -20 -1 0.95613 1.55121 5
 6 -20 -1 0.58305 1.73578 2
 -6 -20 1 5.096 2.23127 4
 -6 -20 1 2.65288 1.34679 2
 6 -20 -1 3.39011 1.89488 4
 6 20 -1 1.77 1.85818 6
 -6 20 1 3.75795 2.02877 3
 6 20 -1 4.59868 1.84583 5
 -6 20 1 2.90111 1.96124 2
 -6 20 1 2.57678 2.64737 6
 6 20 -1 3.29494 2.41249 3
 4 -20 -1 18.4301 3.24703 4
 4 -20 -1 13.6609 2.48002 2
 4 -20 -1 17.7731 2.77122 7
 -4 -20 1 17.8293 2.862 5
 -4 -20 1 16.5557 3.33902 4
 -4 -20 1 19.2281 2.39598 2
 -4 -20 1 19.6338 3.50076 2
 4 -20 -1 19.3994 3.46674 5
 -4 -20 1 19.6858 3.20771 7
 -4 20 1 17.7377 3.47817 6
 -4 20 1 19.4907 3.40048 2
 -4 20 1 20.8898 3.55561 3
 4 20 -1 19.1466 3.3293 6
 4 20 -1 14.9237 3.32235 3
 -2 -20 1 95.5401 6.0222 7
 2 -20 -1 88.5421 5.84228 4
 2 -20 -1 84.2904 5.53864 7
 -2 -20 1 82.8868 6.02549 4
 2 -20 -1 85.0963 4.9603 5
 -2 -20 1 81.4126 4.63773 2
 -2 -20 1 85.5933 5.51113 5
 2 -20 -1 77.8934 5.22013 2
 2 20 -1 84.3297 5.86274 6
 -2 20 1 82.654 6.01327 3
 -2 20 1 80.5033 5.77856 2
 2 20 -1 84.9171 6.58731 3
 -2 20 1 81.9105 6.37862 6
 0 -20 1 1.25742 1.78614 5
 0 -20 1 1.30188 1.88423 4
 0 -20 -1 2.11959 1.82562 4
 0 -20 -1 0.99258 1.79238 7
 0 -20 1 2.46236 1.19744 2
 0 -20 1 2.8219 1.85747 7
 0 -20 -1 1.53325 1.19841 5
 0 -20 1 2.11875 1.37797 2
 0 -20 -1 -1.0888 1.4405 2
 0 -20 -1 1.67629 1.52398 2
 0 20 -1 1.01521 2.35175 3
 0 20 1 2.77293 2.25052 6
 0 20 1 -1.0435 1.75923 3
 0 20 -1 2.03683 1.98204 6
 2 -20 1 86.3879 4.80911 2
 -2 -20 -1 94.5792 6.21629 2
 2 -20 1 100.17 6.29209 5
 2 -20 1 95.9662 5.79717 7
 -2 -20 -1 84.2569 5.68214 2
 2 -20 1 100.877 6.48715 4
 -2 -20 -1 100.796 6.16979 4
 -2 -20 -1 93.0466 6.1098 7
 -2 20 -1 102.755 5.68429 2
 -2 20 -1 109.846 7.215 3
 -2 20 -1 83.2723 5.87318 7
 2 20 1 102.964 6.99276 3
 -2 20 -1 99.109 6.68027 6
 2 20 1 98.1394 6.82081 6
 -4 -20 -1 66.0206 5.11176 2
 4 -20 1 60.203 3.94083 2
 4 -20 1 66.063 4.72933 7
 4 -20 1 72.0593 5.47113 4
 -4 -20 -1 59.8785 5.06455 7
 -4 -20 -1 57.76 4.81189 2
 4 -20 1 63.7987 5.37838 5
 -4 -20 -1 66.217 5.0856 4
 4 20 1 67.065 5.7392 6
 4 20 1 59.7107 3.33206 5
 -4 20 -1 64.8117 4.68698 2
 -4 20 -1 71.1597 5.90457 6
 -4 20 -1 59.0086 4.83515 7
 -4 20 -1 66.9303 5.8486 3
 4 20 1 69.4397 5.90586 3
 6 -20 1 61.973 4.25182 2
 -6 -20 -1 62.5858 5.23033 7
 -6 -20 -1 66.3593 5.23497 4
 6 -20 1 64.6287 4.46471 7
 -6 -20 -1 63.8404 4.97781 2
 6 -20 1 70.9315 5.67022 5
 6 -20 1 71.4549 5.50765 4
 -6 -20 -1 49.6697 4.72989 2
 -6 20 -1 65.8239 5.857 6
 -6 20 -1 65.5876 5.90621 3
 -6 20 -1 65.4924 5.5822 7
 6 20 1 59.1104 3.17984 5
 6 20 1 68.4069 5.75844 6
 6 20 1 65.7371 6.01232 3
 -6 20 -1 54.749 4.61893 2
 -8 -20 -1 30.7824 3.99796 7
 -8 -20 -1 36.4326 4.49778 4
 -8 -20 -1 29.6466 3.75602 2
 8 -20 1 37.7897 4.46876 4
 8 -20 1 27.706 3.30029 2
 8 -20 1 27.5163 4.11469 5
 8 -20 1 32.629 3.28463 7
 -8 -20 -1 33.1457 4.26518 2
 8 20 1 33.1582 5.44642 3
 -8 20 -1 30.0561 4.73823 6
 -8 20 -1 25.5613 3.72656 2
 8 20 1 29.5152 4.29564 6
 -8 20 -1 22.7879 3.22777 7
 8 20 1 28.0838 2.13448 5
 -8 20 -1 37.0627 5.04266 3
 10 -20 1 2.93598 2.13584 4
 10 -20 1 3.92376 1.56103 7
 -10 -20 -1 0.43914 1.84225 7
 -10 -20 -1 2.92716 2.11261 4
 10 -20 1 1.22621 2.32456 5
 10 -20 1 2.0217 1.61465 2
 -10 -20 -1 3.63891 1.84814 2
 10 20 1 5.24337 1.14457 5
 10 20 1 4.26933 2.48277 6
 -10 20 -1 0.39037 1.79398 2
 -10 20 -1 3.74545 2.47601 3
 10 20 1 8.12555 3.18031 3
 -10 20 -1 3.13181 2.81803 6
 12 -20 1 0.50228 1.23931 7
 -12 -20 -1 0.39784 2.11062 7
 12 -20 1 0.21649 2.29053 5
 12 -20 1 2.78992 3.57291 4
 12 -20 1 0.38003 1.18594 7
 -12 -20 -1 1.42978 1.68123 2
 -12 -20 -1 0.69922 1.83984 4
 -12 20 -1 -0.3037 1.82324 2
 -12 20 -1 2.03841 2.81767 6
 12 20 1 -2.7795 2.1526 3
 12 20 1 -0.0387 0.86277 5
 12 20 1 3.89752 2.37475 6
 -12 20 -1 2.24318 2.19888 3
 -14 -20 -1 12.1723 2.86651 4
 14 -20 1 19.2297 4.10066 5
 14 -20 1 17.9689 3.4109 4
 -14 -20 -1 15.0087 3.01506 2
 -14 -20 -1 19.0772 5.32829 7
 14 20 1 19.6515 2.27268 5
 -14 20 -1 12.1901 3.2267 3
 14 20 1 14.6262 4.01302 3
 14 20 1 16.6525 3.46273 6
 -14 20 -1 19.0485 4.42504 6
 -14 20 -1 21.0111 4.11866 2
 15 -21 -1 34.8225 5.24957 5
 -15 -21 1 25.9174 3.4936 2
 15 -21 -1 34.8293 4.58161 4
 -15 -21 1 33.9761 5.14719 4
 15 -21 -1 25.584 3.10183 7
 -15 -21 1 25.8976 4.71355 7
 15 21 -1 27.6659 4.99717 3
 -15 21 1 38.882 5.52961 2
 -15 21 1 34.9414 5.69163 6
 15 21 -1 28.5341 3.46559 5
 -15 21 1 30.1099 4.09351 3
 15 21 -1 34.6277 3.85335 6
 -13 -21 1 9.48157 3.17613 4
 13 -21 -1 8.71219 2.8787 4
 -13 -21 1 7.90093 2.02035 2
 -13 -21 1 7.8493 2.46208 2
 13 -21 -1 7.63388 2.94338 5
 13 -21 -1 8.7505 2.00554 7
 13 -21 -1 3.36726 2.90802 7
 -13 -21 1 7.5049 3.05564 7
 -13 21 1 13.6342 4.16046 6
 13 21 -1 7.08859 2.00061 5
 13 21 -1 12.2492 3.67454 3
 13 21 -1 11.5409 2.36015 6
 -13 21 1 7.01112 2.46347 3
 -13 21 1 6.61307 2.89818 2
 -11 -21 1 1.98594 1.44231 2
 -11 -21 1 1.63084 3.73771 4
 11 -21 -1 1.64286 1.51447 7
 -11 -21 1 1.39618 1.57867 2
 11 -21 -1 3.01827 2.22003 5
 -11 -21 1 1.35909 1.9649 7
 11 -21 -1 0.73571 1.93927 4
 -11 21 1 0.32555 2.34308 6
 11 21 -1 4.13413 3.03764 3
 -11 21 1 -0.2762 1.89456 2
 11 21 -1 2.25814 1.87266 6
 11 21 -1 -0.9435 1.27057 5
 -11 21 1 5.43432 2.36336 3
 -9 -21 1 0.27176 1.10294 2
 9 -21 -1 0.26721 1.50581 7
 9 -21 -1 0.31248 1.91048 4
 -9 -21 1 2.65376 1.55873 2
 -9 -21 1 1.27843 3.6666 7
 9 -21 -1 3.68355 2.12041 5
 -9 -21 1 -3.3721 1.5873 4
 9 21 -1 0.13901 1.65266 6
 -9 21 1 1.25455 1.92166 2
 -9 21 1 1.20557 1.84024 3
 -9 21 1 0.56292 2.4749 6
 9 21 -1 1.54432 1.46516 5
 9 21 -1 3.26501 2.67642 3
 7 -21 -1 2.68149 2.11827 4
 -7 -21 1 2.32273 1.2412 2
 7 -21 -1 -0.2304 1.55902 5
 -7 -21 1 2.22703 2.01945 7
 -7 -21 1 1.77078 1.28909 2
 7 -21 -1 1.97397 1.76193 7
 7 -21 -1 1.09692 1.62206 2
 -7 -21 1 2.01334 2.15786 4
 -7 21 1 2.13523 2.5049 6
 7 21 -1 1.41498 2.88474 3
 -7 21 1 1.23812 1.84904 3
 -7 21 1 1.76128 1.88007 2
 7 21 -1 1.96959 1.89407 6
 7 21 -1 1.13392 1.47588 5
 5 -21 -1 4.17216 1.89863 2
 -5 -21 1 4.94967 1.47268 2
 5 -21 -1 0.56021 1.54748 5
 -5 -21 1 4.56034 2.18478 7
 -5 -21 1 4.2514 2.39508 4
 5 -21 -1 2.75261 2.05709 4
 5 21 -1 2.44382 2.08194 6
 -5 21 1 3.86369 2.16052 2
 -5 21 1 -0.3757 1.7936 3
 5 21 -1 0.50578 1.54146 5
 -5 21 1 0.64176 2.17282 6
 5 21 -1 3.88189 2.60209 3
 -3 -21 1 4.36603 1.43687 2
 -3 -21 1 15.1847 3.35497 4
 -3 -21 1 7.82333 2.31053 5
 3 -21 -1 6.47389 3.25453 5
 3 -21 -1 7.38688 2.01606 2
 -3 -21 1 5.97714 1.50017 2
 3 -21 -1 7.63722 2.43381 4
 -3 -21 1 7.51538 2.34629 7
 3 -21 -1 5.63984 2.07121 7
 -3 21 1 7.40109 2.85901 6
 3 21 -1 8.81383 3.11442 3
 3 21 -1 7.39181 2.56772 6
 -3 21 1 11.6486 2.63388 2
 -3 21 1 8.63435 2.55085 3
 -1 -21 1 12.6118 2.75362 7
 1 -21 -1 12.023 2.38163 2
 -1 -21 1 14.9774 3.17764 4
 -1 -21 1 10.7125 2.64419 5
 1 -21 -1 14.6441 2.32581 5
 1 -21 -1 10.1126 2.54765 7
 -1 -21 1 9.78519 2.01355 2
 -1 -21 1 9.97808 1.7925 2
 1 -21 -1 11.1562 2.68987 4
 1 21 -1 10.3435 3.07125 3
 -1 21 1 9.66195 2.97188 6
 -1 21 1 18.5241 3.55222 3
 1 21 -1 14.4227 3.16071 6
 -1 -21 -1 53.5935 4.73773 7
 1 -21 1 45.7016 4.40531 7
 1 -21 1 41.7616 3.18408 2
 -1 -21 -1 41.8975 4.31947 2
 1 -21 1 49.8921 5.1171 5
 1 -21 1 49.5547 5.20631 4
 -1 -21 -1 43.7513 3.10581 5
 -1 -21 -1 46.8638 4.05069 2
 -1 -21 -1 36.53 4.17528 4
 1 21 1 53.1606 5.64166 3
 1 21 1 49.1776 5.46369 6
 -1 21 -1 46.7284 5.4083 6
 -1 21 -1 55.7724 6.27191 3
 3 -21 1 33.163 3.64671 7
 -3 -21 -1 34.2512 3.94122 4
 -3 -21 -1 35.8983 4.22921 7
 3 -21 1 28.8497 3.7972 4
 3 -21 1 36.6488 4.56276 5
 -3 -21 -1 30.6179 4.07005 2
 -3 -21 -1 32.1586 3.95657 2
 3 -21 1 26.3391 2.96431 2
 -3 21 -1 44.4841 5.73182 3
 -3 21 -1 35.7377 4.64298 6
 -3 21 -1 28.9202 3.48496 2
 3 21 1 28.5712 2.38686 5
 3 21 1 30.7108 4.49824 3
 3 21 1 36.1426 4.92797 6
 -5 -21 -1 52.5174 4.8119 4
 -5 -21 -1 46.2491 6.76678 2
 5 -21 1 41.4378 3.50769 2
 -5 -21 -1 47.555 4.66594 7
 5 -21 1 43.5989 4.01993 7
 5 -21 1 54.3974 5.1348 5
 -5 -21 -1 43.6097 4.73225 2
 5 -21 1 39.8853 4.47086 4
 -5 21 -1 47.4102 5.45803 3
 -5 21 -1 40.2196 4.38257 2
 5 21 1 50.3326 5.62711 6
 5 21 1 40.2004 2.62299 5
 5 21 1 51.2544 5.86567 3
 -5 21 -1 47.3163 4.2487 7
 -5 21 -1 49.8506 5.76638 6
 7 -21 1 57.5263 5.40536 4
 -7 -21 -1 53.3478 4.91409 4
 7 -21 1 55.4236 6.10311 5
 -7 -21 -1 45.4097 4.34865 2
 -7 -21 -1 53.1051 7.72027 7
 7 -21 1 49.0337 4.01007 7
 -7 -21 -1 42.2038 4.34649 2
 7 -21 1 38.5695 3.63982 2
 7 21 1 44.5302 2.61783 5
 -7 21 -1 42.3998 4.22852 7
 -7 21 -1 37.2299 4.90552 6
 -7 21 -1 43.8034 4.30034 2
 7 21 1 80.4398 11.5769 3
 -7 21 -1 56.7953 6.20032 3
 7 21 1 56.2586 5.37652 6
 -9 -21 -1 -1.8292 1.65148 7
 -9 -21 -1 0.73686 1.60432 2
 9 -21 1 -2.2317 1.8052 5
 9 -21 1 1.34897 1.44712 7
 -9 -21 -1 -0.4758 2.1701 2
 9 -21 1 0.24456 1.43145 2
 -9 -21 -1 0.58203 1.77218 4
 9 -21 1 -0.3001 1.90602 4
 -9 21 -1 1.56092 2.42667 6
 9 21 1 0.09979 1.97941 6
 9 21 1 0.63364 0.74557 5
 -9 21 -1 2.37615 1.93311 2
 -9 21 -1 1.87371 2.27685 3
 9 21 1 -0.5126 2.08269 3
 11 -21 1 1.53884 2.08807 4
 -11 -21 -1 -0.809 1.34516 2
 11 -21 1 -0.1296 1.34886 7
 -11 -21 -1 -1.0887 1.64335 4
 11 -21 1 0.68248 2.90096 5
 -11 -21 -1 1.13504 1.99051 7
 11 -21 1 0.846 1.35213 7
 11 21 1 1.76019 2.51532 3
 -11 21 -1 -0.7855 2.49566 6
 11 21 1 -0.1489 0.72438 5
 11 21 1 0.82832 2.18618 6
 -11 21 -1 0.23083 2.0256 3
 -13 -21 -1 70.2702 5.81514 4
 13 -21 1 51.858 3.57247 7
 -13 -21 -1 68.2572 6.25974 7
 13 -21 1 71.3378 7.61723 5
 -13 -21 -1 61.7783 5.23824 2
 13 -21 1 69.4015 5.72779 4
 -13 21 -1 49.3575 5.95815 2
 -13 21 -1 63.7447 7.5184 6
 13 21 1 54.854 3.42095 5
 13 21 1 60.6808 5.61115 6
 13 21 1 61.4042 7.48767 3
 -13 21 -1 53.869 6.2756 3
 -14 -22 1 0.78498 2.11015 7
 14 -22 -1 -2.173 1.79285 4
 14 -22 -1 0.14163 1.66141 7
 -14 -22 1 0.59278 2.38493 4
 -14 -22 1 1.28764 1.52919 2
 14 -22 -1 -2.9422 1.8616 5
 14 22 -1 -1.36 2.27837 3
 14 22 -1 -0.6826 1.22551 5
 -14 22 1 0.28905 2.11312 2
 -14 22 1 -0.4293 1.69468 3
 -14 22 1 0.39961 2.8275 6
 14 22 -1 0.96922 1.60712 6
 12 -22 -1 2.00326 2.13536 4
 -12 -22 1 0.17637 2.15022 4
 -12 -22 1 -1.1143 1.1437 2
 -12 -22 1 1.52553 1.91142 2
 12 -22 -1 3.55699 2.43916 5
 -12 22 1 -1.204 1.734 2
 12 22 -1 2.14649 1.60411 5
 12 22 -1 1.37197 1.72599 6
 -12 22 1 -1.953 2.36132 6
 -12 22 1 0.29591 1.67961 3
 12 22 -1 -0.4146 2.7956 3
 -10 -22 1 3.69 2.74391 4
 -10 -22 1 3.00017 2.31374 7
 -10 -22 1 0.34615 1.43137 2
 10 -22 -1 2.81564 2.22391 5
 10 -22 -1 5.21108 2.67686 4
 -10 -22 1 2.00574 1.35802 2
 10 -22 -1 2.50407 1.729 7
 -10 22 1 1.77699 2.64223 6
 -10 22 1 4.82261 2.37238 3
 10 22 -1 1.47944 1.87501 6
 -10 22 1 0.40748 1.81008 2
 10 22 -1 1.07227 1.49052 5
 10 22 -1 -0.354 2.54546 3
 -8 -22 1 2.41658 1.2957 2
 8 -22 -1 6.48017 2.45552 4
 -8 -22 1 4.50748 2.69221 4
 -8 -22 1 5.18154 2.79132 7
 8 -22 -1 2.47857 1.9733 5
 -8 -22 1 2.78058 1.50802 2
 8 -22 -1 2.29846 1.73642 7
 8 22 -1 2.98713 1.6345 5
 -8 22 1 5.9732 3.1139 6
 -8 22 1 3.35714 2.29451 3
 8 22 -1 1.00436 1.83519 6
 -8 22 1 4.38026 2.25462 2
 8 22 -1 3.0845 2.60332 3
 6 -22 -1 27.8224 3.76333 5
 -6 -22 1 26.6336 2.5753 2
 -6 -22 1 26.0722 2.58454 2
 6 -22 -1 27.8133 4.11702 4
 -6 -22 1 24.5151 3.74865 7
 6 -22 -1 30.0305 3.53425 7
 6 -22 -1 20.9184 3.14399 2
 6 22 -1 30.2549 5.06567 3
 -6 22 1 29.6731 4.68557 6
 -6 22 1 29.1514 4.30677 3
 6 22 -1 25.9567 3.81686 6
 6 22 -1 35.6537 3.93036 5
 -6 22 1 23.8693 3.96779 2
 4 -22 -1 15.5011 2.94404 7
 -4 -22 1 18.4061 3.47081 7
 4 -22 -1 15.5098 2.62884 2
 -4 -22 1 14.6926 2.04167 2
 4 -22 -1 16.0448 3.9445 4
 -4 -22 1 25.1604 6.28762 4
 4 -22 -1 14.8918 2.77863 5
 -4 22 1 19.3747 3.71597 6
 -4 22 1 13.1257 2.88723 2
 4 22 -1 17.0032 3.4432 6
 -4 22 1 21.9668 3.6302 3
 4 22 -1 9.7965 3.12585 3
 -2 -22 1 48.4821 6.84481 4
 2 -22 -1 37.1284 3.42852 5
 -2 -22 1 41.6227 4.60868 7
 -2 -22 1 37.8101 2.91334 2
 2 -22 -1 37.9598 4.26326 7
 -2 -22 1 43.1684 4.68772 5
 2 -22 -1 35.6867 5.2736 4
 2 22 -1 48.0249 5.8047 3
 2 22 -1 45.0107 5.19577 6
 -2 22 1 49.5886 6.04927 6
 -2 22 1 43.3182 4.9392 3
 0 -22 -1 3.20951 1.37935 5
 0 -22 -1 5.76277 2.2246 2
 0 -22 1 3.6472 2.70448 4
 0 -22 1 3.90096 2.10485 7
 0 -22 1 4.54803 2.16533 5
 0 -22 -1 4.59969 2.0824 7
 0 -22 1 3.94188 1.59253 2
 0 -22 -1 2.25429 1.66108 2
 0 -22 -1 6.75255 2.59225 4
 0 -22 1 1.77986 1.21062 2
 0 22 -1 5.91588 2.97146 3
 0 22 -1 4.68609 2.52198 6
 0 22 1 1.74377 2.64773 6
 0 22 1 5.53414 2.67765 3
 2 -22 1 21.6087 3.73368 5
 -2 -22 -1 20.6518 3.16818 2
 -2 -22 -1 27.1458 3.93432 2
 2 -22 1 18.4532 2.40693 2
 -2 -22 -1 30.7738 4.14599 4
 -2 -22 -1 28.2112 3.63568 7
 2 -22 1 25.0684 3.67217 7
 -2 22 -1 30.8895 4.65919 3
 2 22 1 20.204 2.4014 5
 2 22 1 20.9742 3.93094 6
 -2 22 -1 22.7659 4.1332 6
 2 22 1 24.0643 4.23878 3
 -4 -22 -1 -1.324 1.26042 2
 -4 -22 -1 -0.5034 1.68888 4
 4 -22 1 2.13098 2.21407 4
 -4 -22 -1 -0.25 1.54884 2
 -4 -22 -1 -1.0198 1.71492 7
 4 -22 1 -0.6858 1.09641 2
 4 -22 1 -0.4721 1.46208 7
 4 -22 1 0.66166 1.89776 5
 4 22 1 1.21159 0.90608 5
 -4 22 -1 2.0879 2.5032 3
 -4 22 -1 0.12485 1.32805 2
 4 22 1 -2.0092 2.05129 6
 4 22 1 0.641 2.20815 3
 -4 22 -1 1.70445 2.27664 6
 6 -22 1 3.65727 1.89426 7
 -6 -22 -1 2.61341 2.13686 4
 6 -22 1 0.08305 2.06261 5
 6 -22 1 1.20168 1.33589 2
 -6 -22 -1 0.23993 1.49344 2
 -6 -22 -1 1.08658 1.73153 2
 -6 -22 -1 0.36333 1.95701 7
 6 -22 1 -0.1645 1.92444 4
 6 22 1 2.22495 2.39345 3
 -6 22 -1 2.8597 1.79108 2
 6 22 1 0.23188 0.75642 5
 -6 22 -1 -0.622 1.92996 3
 6 22 1 1.43078 2.2644 6
 -6 22 -1 -2.0249 1.93847 6
 8 -22 1 35.3727 5.14563 5
 -8 -22 -1 24.187 5.15167 4
 8 -22 1 24.4722 3.0439 7
 -8 -22 -1 20.7779 3.23338 2
 8 -22 1 16.9794 2.58328 2
 -8 -22 -1 24.9273 3.96038 7
 8 -22 1 29.5599 4.30791 4
 -8 -22 -1 15.7366 3.63302 2
 -8 22 -1 23.7706 3.66176 2
 -8 22 -1 15.9659 3.21618 7
 8 22 1 27.295 4.41331 6
 8 22 1 22.1276 1.74403 5
 -8 22 -1 29.2276 4.50086 3
 -8 22 -1 27.7 4.4539 6
 8 22 1 28.1434 4.78886 3
 10 -22 1 12.1468 3.28103 4
 -10 -22 -1 8.82794 2.9172 7
 10 -22 1 9.27405 2.10098 7
 -10 -22 -1 10.9705 5.0503 4
 -10 -22 -1 7.70042 2.55813 2
 10 22 1 5.20171 2.67601 6
 10 22 1 7.84955 1.2068 5
 -10 22 -1 6.83393 2.95973 3
 10 22 1 10.3076 3.73594 3
 -10 22 -1 7.37303 3.11575 6
 -10 22 -1 6.05317 2.53276 2
 -12 -22 -1 89.2093 7.18927 7
 -12 -22 -1 88.4557 6.16273 2
 12 -22 1 109.648 8.09231 5
 -12 -22 -1 98.1856 6.93413 4
 12 -22 1 79.8795 4.76221 7
 12 -22 1 104.279 7.04253 4
 12 22 1 99.8138 7.0872 6
 -12 22 -1 85.5906 8.02579 6
 -12 22 -1 76.7152 6.53898 2
 12 22 1 85.335 3.99827 5
 12 22 1 102.379 8.51199 3
 -11 -23 1 54.4244 6.20514 7
 -11 -23 1 50.105 6.31813 4
 -11 -23 1 31.8905 4.04539 2
 11 -23 -1 46.7246 5.36124 5
 11 -23 -1 51.1416 5.57844 4
 11 -23 -1 40.4057 3.97684 7
 -11 -23 1 43.4021 3.51523 2
 11 23 -1 48.8115 4.61025 6
 -11 23 1 51.701 4.90508 3
 11 23 -1 48.8314 3.83295 5
 11 23 -1 47.8468 6.16322 3
 -11 23 1 45.5316 5.78444 2
 -11 23 1 51.0807 6.36887 6
 -9 -23 1 2.14378 1.37712 2
 -9 -23 1 2.90658 2.48763 7
 9 -23 -1 4.06503 2.29582 5
 9 -23 -1 1.57934 1.66833 7
 9 -23 -1 1.53639 2.30953 4
 -9 -23 1 1.8474 1.44544 2
 -9 -23 1 2.67626 2.4075 4
 9 23 -1 2.49984 2.01379 6
 9 23 -1 2.61123 2.80008 3
 -9 23 1 3.3384 2.23421 2
 9 23 -1 2.37492 1.57452 5
 -9 23 1 2.02102 3.23344 6
 -9 23 1 4.32011 2.38527 3
 -7 -23 1 37.2138 2.97104 2
 -7 -23 1 37.2492 4.9965 7
 -7 -23 1 34.9817 4.99756 4
 7 -23 -1 36.7728 4.4792 5
 7 -23 -1 34.2438 3.90433 7
 -7 -23 1 31.9966 2.89471 2
 7 -23 -1 41.2998 4.80333 4
 7 23 -1 44.6078 5.02126 6
 7 23 -1 38.0316 5.70278 3
 -7 23 1 37.0209 4.52799 3
 7 23 -1 36.7658 4.07617 5
 -7 23 1 44.1505 5.92661 6
 -7 23 1 33.5227 4.7299 2
 5 -23 -1 18.384 3.46935 4
 5 -23 -1 24.0862 3.31189 7
 5 -23 -1 12.0774 2.43703 2
 -5 -23 1 15.4652 4.23067 7
 -5 -23 1 20.866 4.09116 4
 -5 -23 1 18.6348 2.30391 2
 -5 -23 1 14.2933 2.07167 2
 5 -23 -1 18.5433 3.13795 5
 -5 23 1 16.239 3.40239 3
 5 23 -1 15.691 3.81234 3
 -5 23 1 16.1584 3.28628 2
 -5 23 1 26.2487 5.52408 6
 5 23 -1 17.5733 3.4668 6
 5 23 -1 13.608 2.7144 5
 -3 -23 1 25.7652 3.58298 5
 3 -23 -1 23.2868 3.97607 4
 3 -23 -1 31.8595 4.0205 7
 -3 -23 1 28.0588 4.39545 4
 -3 -23 1 24.6491 2.36679 2
 -3 -23 1 22.4851 3.54701 7
 3 -23 -1 20.6436 3.16059 5
 3 -23 -1 24.7023 3.28673 2
 -3 23 1 22.3472 3.93795 3
 -3 23 1 23.0665 4.32982 6
 3 23 -1 26.5104 4.20607 6
 3 23 -1 26.2137 4.53774 3
 1 -23 -1 24.0024 3.8226 2
 -1 -23 1 22.1062 3.99847 4
 -1 -23 1 19.6407 2.77686 2
 1 -23 -1 20.5222 2.89022 2
 1 -23 -1 26.974 3.1459 5
 1 -23 -1 17.9793 3.51831 4
 1 -23 -1 23.0108 3.62285 7
 -1 -23 1 24.1596 3.69341 7
 -1 -23 1 20.4825 2.3772 2
 -1 -23 1 23.8624 3.623 5
 1 23 -1 22.5765 4.11353 6
 -1 23 1 25.8249 4.21143 3
 -1 23 1 24.3893 4.33311 6
 -1 -23 -1 10.1176 2.78874 4
 1 -23 1 8.42871 2.42564 7
 1 -23 1 9.32052 2.07418 2
 1 -23 1 6.97757 1.59314 2
 -1 -23 -1 5.03427 2.21093 7
 1 -23 1 9.79298 2.69261 5
 1 -23 1 5.29153 2.68165 4
 -1 -23 -1 3.88057 1.85354 2
 -1 -23 -1 4.53454 2.02365 2
 -1 23 -1 7.33844 2.78775 6
 1 23 1 7.50928 2.96095 6
 1 23 1 13.0435 3.37943 3
 -1 23 -1 11.3479 3.34976 3
 3 -23 1 1.04512 2.13582 4
 3 -23 1 1.18588 1.25647 2
 -3 -23 -1 0.68273 1.83925 7
 -3 -23 -1 1.63091 1.56286 2
 3 -23 1 0.0721 1.71652 7
 3 -23 1 -1.8848 1.61565 5
 -3 -23 -1 -1.0408 1.78717 4
 -3 -23 -1 -0.1549 1.42497 2
 3 23 1 0.0566 2.42759 6
 3 23 1 -0.249 0.80221 5
 -3 23 -1 2.3935 2.36939 6
 -3 23 -1 1.09136 2.23296 3
 3 23 1 -2.931 2.21065 3
 5 -23 1 6.50977 2.77519 4
 -5 -23 -1 2.43228 2.18982 7
 -5 -23 -1 0.21635 1.53344 2
 5 -23 1 4.09376 1.61011 2
 5 -23 1 3.97093 2.03694 7
 -5 -23 -1 2.00655 2.31807 4
 5 -23 1 4.88446 2.63365 5
 -5 -23 -1 5.42726 2.10677 2
 -5 23 -1 5.22485 2.73548 3
 -5 23 -1 3.96812 2.9801 6
 5 23 1 3.15799 0.95145 5
 -5 23 -1 3.10981 1.85463 2
 5 23 1 3.50663 2.60789 3
 5 23 1 6.34653 2.9272 6
 7 -23 1 0.78575 1.58442 7
 -7 -23 -1 3.22529 2.47117 4
 -7 -23 -1 1.26082 2.22645 2
 -7 -23 -1 2.64619 1.71881 2
 7 -23 1 4.83753 2.7782 5
 -7 -23 -1 3.6792 2.41595 7
 7 -23 1 4.58611 2.81395 4
 7 23 1 4.09411 2.5712 6
 7 23 1 0.99019 2.49874 3
 -7 23 -1 5.54443 3.35795 3
 -7 23 -1 7.20406 3.36821 6
 7 23 1 2.99545 0.85133 5
 -7 23 -1 2.22601 1.9035 2
 9 -23 1 -4.6888 1.79409 4
 -9 -23 -1 0.97094 2.72972 7
 9 -23 1 -1.7364 1.29845 7
 -9 -23 -1 -0.257 1.94945 4
 9 -23 1 1.16605 1.71386 2
 9 23 1 0.0549 2.3984 3
 9 23 1 0.73114 0.67618 5
 -9 23 -1 0.44238 1.76473 2
 -9 23 -1 -0.3973 2.44781 6
 9 23 1 -0.4305 1.92553 6
 -11 -23 -1 -1.0342 1.99447 4
 11 -23 1 1.57598 2.48941 5
 11 -23 1 -1.2153 2.14228 4
 -11 -23 -1 0.54209 2.15237 7
 -11 -23 -1 -0.2711 1.38326 2
 11 -23 1 0.71883 1.52862 7
 11 23 1 -0.3458 1.98875 6
 -11 23 -1 1.05468 2.03751 2
 -11 23 -1 1.88591 2.59191 6
 11 23 1 2.6597 3.1158 3
 -11 23 -1 2.34024 2.43236 3
 10 -24 -1 1.97478 2.25193 5
 -10 -24 1 -0.6299 2.06666 7
 10 -24 -1 0.67717 1.66949 7
 10 -24 -1 0.10014 2.09591 4
 -10 -24 1 1.35418 2.53606 4
 -10 -24 1 1.10845 1.2883 2
 10 24 -1 2.47045 2.7768 3
 -10 24 1 1.56034 2.231 2
 10 24 -1 1.07134 1.3775 5
 -10 24 1 -1.1956 1.66057 3
 -10 24 1 -0.1645 2.53457 6
 10 24 -1 -1.0271 1.68899 6
 8 -24 -1 33.8609 3.87218 7
 -8 -24 1 31.1014 2.9402 2
 8 -24 -1 34.9776 4.59006 5
 -8 -24 1 30.875 5.55246 7
 -8 -24 1 38.2611 5.4583 4
 8 -24 -1 38.8057 4.87481 4
 -8 -24 1 29.6702 2.7037 2
 -8 24 1 31.385 4.32899 3
 -8 24 1 23.6598 4.12504 2
 8 24 -1 29.2268 4.86538 3
 8 24 -1 25.1619 3.26979 5
 -8 24 1 25.8099 4.76152 6
 8 24 -1 32.7994 4.62187 6
 -6 -24 1 11.2543 1.8233 2
 6 -24 -1 10.9303 2.51592 7
 -6 -24 1 15.2978 3.39699 7
 -6 -24 1 13.2371 3.52462 4
 6 -24 -1 10.6798 2.77398 5
 -6 -24 1 9.27411 1.76192 2
 6 -24 -1 15.5289 3.41577 4
 6 24 -1 13.7045 3.5709 3
 -6 24 1 11.3022 3.81808 6
 -6 24 1 9.08946 2.77159 2
 6 24 -1 12.048 3.10429 6
 6 24 -1 14.7995 2.74645 5
 -6 24 1 12.0314 2.97648 3
 4 -24 -1 89.0014 6.20494 7
 4 -24 -1 96.2834 6.94444 4
 -4 -24 1 94.9733 6.76236 7
 -4 -24 1 93.0405 5.5078 2
 4 -24 -1 72.4352 5.61454 2
 -4 -24 1 79.3493 4.42962 2
 4 -24 -1 87.8422 5.62848 5
 -4 -24 1 91.7625 7.22236 4
 -4 24 1 100.347 7.11601 3
 4 24 -1 98.1793 7.77755 3
 -4 24 1 88.9943 6.4468 2
 -4 24 1 102.191 7.94675 6
 4 24 -1 88.7045 6.69247 6
 -2 -24 1 0.65507 3.9192 7
 2 -24 -1 9.37416 3.64172 7
 2 -24 -1 4.20761 2.15368 2
 -2 -24 1 5.60949 2.77229 4
 2 -24 -1 4.59311 1.83019 5
 -2 -24 1 3.00744 1.51915 2
 2 -24 -1 2.98559 1.77884 2
 -2 -24 1 4.09663 1.3068 2
 -2 -24 1 6.11224 2.26482 5
 2 -24 -1 1.82831 2.30134 4
 2 24 -1 2.99046 2.36565 6
 2 24 -1 1.24317 2.60118 3
 -2 24 1 1.74608 2.2872 3
 0 -24 1 28.0852 4.46005 4
 0 -24 -1 25.4142 3.57725 2
 0 -24 1 26.958 2.59219 2
 0 -24 1 25.7509 3.93649 5
 0 -24 -1 34.4471 4.51259 2
 0 -24 -1 31.1312 4.62251 4
 0 -24 1 28.667 4.03137 7
 0 -24 1 31.6158 3.01466 2
 0 -24 -1 36.1716 4.45988 7
 0 24 -1 37.8865 5.72775 3
 0 24 1 29.1001 4.79324 6
 0 24 1 39.4626 8.52568 3
 0 24 -1 30.7141 4.78876 6
 2 -24 1 -3.5848 1.86596 4
 2 -24 1 -0.4566 1.64663 7
 2 -24 1 -0.3175 1.09963 2
 -2 -24 -1 -1.1902 1.65214 7
 -2 -24 -1 -0.631 1.38201 2
 -2 -24 -1 1.87231 2.13082 4
 2 -24 1 0.81186 1.89361 5
 -2 -24 -1 0.22137 1.52163 2
 2 -24 1 1.11918 1.42946 2
 2 24 1 2.85959 2.56061 6
 2 24 1 1.79775 2.3713 3
 -2 24 -1 5.67046 2.68809 6
 2 24 1 -0.155 0.89874 5
 -2 24 -1 -0.4735 2.41282 3
 4 -24 1 -0.1551 1.90701 5
 4 -24 1 0.31513 2.12283 4
 4 -24 1 2.56537 1.92913 7
 4 -24 1 0.35987 1.26293 2
 -4 -24 -1 2.66307 1.86272 2
 -4 -24 -1 0.00508 1.85648 7
 -4 -24 -1 0.45594 1.62769 2
 -4 -24 -1 -0.2651 2.04844 4
 4 24 1 4.54389 2.78661 6
 4 24 1 -0.2492 2.1974 3
 4 24 1 0.29966 0.79395 5
 -4 24 -1 -1.0582 1.32381 2
 -4 24 -1 3.40047 2.7158 3
 -4 24 -1 0.61594 2.43375 6
 6 -24 1 36.8357 4.03934 7
 6 -24 1 35.7289 4.86829 5
 -6 -24 -1 34.2441 5.39955 7
 6 -24 1 30.525 3.11699 2
 -6 -24 -1 33.9327 4.242 2
 6 -24 1 40.4945 5.3383 4
 -6 -24 -1 26.871 4.17441 4
 -6 24 -1 38.386 5.38796 6
 6 24 1 29.4733 4.97871 3
 -6 24 -1 35.4328 5.26445 3
 6 24 1 38.5139 5.41058 6
 6 24 1 30.5923 1.90742 5
 8 -24 1 -0.1171 2.20536 4
 8 -24 1 3.22906 1.87689 7
 -8 -24 -1 4.97459 2.43812 7
 -8 -24 -1 4.24435 2.61269 4
 -8 24 -1 3.60107 2.74645 3
 -8 24 -1 4.1141 3.00256 6
 -8 24 -1 1.73699 1.98641 2
 8 24 1 0.29619 2.54967 3
 8 24 1 4.00564 2.75649 6
 7 -25 -1 1.53547 2.41548 4
 -7 -25 1 0.39042 2.4164 4
 -7 -25 1 1.24085 2.22169 7
 7 -25 -1 0.03893 1.79319 5
 -7 -25 1 0.66642 1.07896 2
 7 25 -1 1.45075 2.88028 3
 -7 25 1 0.57794 1.91385 2
 -7 25 1 1.95157 2.80631 6
 7 25 -1 -0.5548 1.77467 6
 7 25 -1 -0.0501 1.35517 5
 -5 -25 1 0.05605 1.0998 2
 5 -25 -1 0.29228 1.58448 5
 5 -25 -1 0.8116 1.81238 7
 -5 -25 1 1.03124 1.13591 2
 -5 -25 1 0.74314 2.18248 7
 5 -25 -1 0.82686 2.17938 4
 -5 -25 1 4.54959 2.81584 4
 5 25 -1 -0.3313 1.48059 5
 -5 25 1 1.60666 2.8617 6
 5 25 -1 0.18461 1.99415 6
 -5 25 1 -1.4104 1.71369 2
 5 25 -1 -4.4856 2.00207 3
 -3 -25 1 3.50863 1.73675 2
 -3 -25 1 3.31081 2.35121 7
 -3 -25 1 5.04239 3.06025 4
 3 -25 -1 0.93254 2.27522 4
 3 -25 -1 4.46784 2.10143 7
 -3 -25 1 3.0454 1.30224 2
 3 -25 -1 3.06429 1.77761 5
 3 25 -1 6.30849 2.7638 6
 -3 25 1 1.77572 2.72799 6
 3 25 -1 4.55159 2.86594 3
 -3 25 1 3.68119 2.71504 3
 -1 -25 1 -1.7981 1.78935 7
 -1 -25 1 0.78871 2.36963 4
 1 -25 -1 0.19696 1.50794 5
 1 -25 -1 1.72266 1.93693 2
 1 -25 -1 0.61967 2.10241 4
 -1 -25 1 -1.5483 1.49716 5
 1 -25 -1 1.63665 2.11462 7
 1 -25 -1 0.06154 1.5518 2
 -1 -25 1 0.41313 1.12511 2
 -1 -25 1 1.12096 1.20918 2
 -1 25 1 3.52286 2.59044 6
 1 25 -1 -0.6842 2.16715 3
 1 25 -1 1.73142 2.31832 6
 -1 25 1 0.57452 2.25719 3
 1 -25 1 23.3439 3.00067 2
 1 -25 1 28.2129 2.60414 2
 -1 -25 -1 21.9791 3.3668 2
 1 -25 1 31.2041 6.73309 7
 1 -25 1 26.6368 4.04711 5
 1 -25 1 24.2405 4.35851 4
 -1 -25 -1 29.9413 4.43835 4
 -1 -25 -1 27.7979 4.08358 7
 -1 -25 -1 22.8779 3.70152 2
 1 25 1 26.3967 2.76391 5
 -1 25 -1 26.2979 4.63006 3
 1 25 1 26.4587 4.99338 6
 -1 25 -1 27.0903 5.18286 6
 1 25 1 26.7756 4.74095 3
 -3 -25 -1 0.80656 1.58414 2
 -3 -25 -1 -2.1926 1.67871 7
 -3 -25 -1 -0.0163 1.47774 2
 3 -25 1 -1.1528 1.77729 7
 -3 -25 -1 -1.3066 1.97188 4
 3 -25 1 -0.3746 1.16399 2
 3 -25 1 -2.4185 1.5637 5
 3 -25 1 1.66061 2.457 4
 -3 25 -1 1.38274 2.47483 3
 3 25 1 0.54086 0.8371 5
 -3 25 -1 2.30268 2.60479 6
 3 25 1 2.0736 2.67308 3
 5 -25 1 1.61825 2.3358 4
 -5 -25 -1 1.31505 1.96173 7
 5 -25 1 3.14138 2.4616 5
 5 -25 1 1.44534 1.86817 7
 -5 -25 -1 3.54382 1.89596 2
 -5 -25 -1 0.20493 2.18847 4
 -5 25 -1 2.91667 2.70637 3
 -5 25 -1 0.94438 1.63007 2
 -5 25 -1 0.86725 2.5812 6
 5 25 1 5.37414 2.8766 3
 4 -26 -1 4.19266 2.26379 7
 -4 -26 1 11.6629 3.32041 4
 4 -26 -1 9.25682 3.34998 4
 -4 -26 1 8.77243 4.30795 7
 4 -26 -1 6.06179 2.31132 5
 4 26 -1 10.1097 3.48505 3
 4 26 -1 4.25372 2.74426 6
 -4 26 1 9.94693 3.31419 3
 4 26 -1 7.13546 2.44028 5
 -4 26 1 9.47838 3.59472 6
 -2 -26 1 5.37816 2.6559 7
 2 -26 -1 7.34866 2.93174 4
 -2 -26 1 4.51516 2.12436 5
 2 -26 -1 4.1522 1.79405 5
 2 -26 -1 3.24566 2.12898 2
 -2 -26 1 5.50249 3.02051 4
 2 -26 -1 7.94519 2.67471 7
 -2 -26 1 6.81886 2.07639 2
 2 26 -1 11.6614 3.46384 6
 2 26 -1 7.44773 3.09517 3
 -2 26 1 10.478 3.87217 6
 -2 26 1 9.95765 3.23863 3
 0 -26 -1 102.782 6.90498 2
 0 -26 1 103.131 5.44955 2
 0 -26 1 95.6693 6.71859 5
 0 -26 -1 109.349 8.44113 7
 0 -26 1 119.331 8.3923 4
 0 -26 -1 115.544 7.9517 4
 0 -26 1 105.309 7.25609 7
 0 26 -1 101.688 7.97266 6
 0 26 1 111.858 8.23528 3
 0 26 -1 115.195 8.59888 3
 0 26 1 111.097 8.48994 6
 -2 -26 -1 22.5805 3.99114 4
 -2 -26 -1 13.1217 2.95337 2
 2 -26 1 17.7926 3.45667 7
 2 -26 1 10.4776 2.26934 2
 -2 -26 -1 19.5379 3.61061 7
 2 -26 1 15.7125 4.05543 4
 2 -26 1 14.8966 3.24899 5
 2 26 1 14.3285 3.87672 6
 2 26 1 19.05 4.27318 3
 -2 26 -1 11.7148 3.6639 3
 -2 26 -1 16.709 3.99406 6
 2 26 1 12.6522 1.73102 5
 24 0 -2 22.5945 2.94039 4
 24 0 -2 18.8817 3.78427 3
 -24 0 2 20.8372 4.29704 2
 24 0 -2 22.4564 3.891 5
 -24 0 2 26.5969 4.11538 6
 22 0 -2 10.647 2.16061 7
 22 0 -2 6.31066 2.72294 5
 -22 0 2 9.84682 2.78871 7
 22 0 -2 8.90802 2.06615 4
 -22 0 2 5.80795 2.97353 2
 -22 0 2 14.5075 3.11386 6
 22 0 -2 7.62892 2.68078 3
 -20 0 2 19.1484 3.31923 7
 20 0 -2 20.0048 3.31808 3
 -20 0 2 21.5488 3.73344 2
 -20 0 2 20.7332 3.3108 6
 20 0 -2 25.5089 3.16479 4
 20 0 -2 20.5537 3.57323 5
 -18 0 2 1.01229 1.5944 7
 18 0 -2 1.91804 1.92052 3
 -18 0 2 2.14819 2.20254 2
 18 0 -2 0.25706 1.29483 7
 18 0 -2 1.62683 1.97073 5
 -18 0 2 3.30817 1.97529 6
 16 0 -2 14.7815 2.50035 5
 16 0 -2 19.1612 2.65224 7
 -16 0 2 16.4474 2.76968 7
 -16 0 2 15.0133 2.84848 6
 -16 0 2 11.1559 2.40628 2
 16 0 -2 17.5317 2.96921 2
 16 0 -2 17.0617 2.60253 3
 -14 0 2 112.945 5.62716 6
 14 0 -2 119.784 5.5712 3
 -14 0 2 118.275 6.42522 2
 14 0 -2 109.504 6.09977 2
 -14 0 2 119.334 6.39197 7
 -14 0 2 111.467 5.64878 4
 14 0 -2 125.544 6.13345 5
 14 0 -2 107.403 5.65937 7
 -12 0 2 171.699 10.7966 7
 -12 0 2 166.825 7.01748 6
 12 0 -2 173.308 6.97119 3
 12 0 -2 183.133 7.72957 2
 12 0 -2 169.303 7.38432 7
 -12 0 2 188.491 7.60036 4
 -12 0 2 173.225 7.8071 2
 10 0 -2 72.4117 4.1769 2
 -10 0 2 74.056 4.45125 7
 -10 0 2 72.6885 4.06092 4
 -10 0 2 73.0706 4.33838 2
 10 0 -2 72.4647 4.06869 5
 10 0 -2 74.3012 4.23439 7
 -10 0 2 62.9501 3.33043 3
 10 0 -2 69.7086 3.4003 3
 -10 0 2 69.9592 3.6219 6
 8 0 -2 219.187 8.3252 5
 8 0 -2 217.699 8.21981 2
 -8 0 2 233.593 8.76819 7
 -8 0 2 224.382 7.70346 6
 8 0 -2 200.941 7.59167 6
 -8 0 2 199.071 7.3781 3
 8 0 -2 226.969 8.49683 7
 -8 0 2 215.051 8.33597 4
 -8 0 2 227.08 8.41215 2
 8 0 -2 215.952 7.46663 3
 -6 0 2 1861.72 55.1688 7
 6 0 -2 1867.17 55.0554 7
 -6 0 2 1848.93 54.772 2
 -6 0 2 1679.82 53.9361 3
 6 0 -2 1668.98 53.8846 3
 -6 0 2 1807.44 54.1135 6
 6 0 -2 1764.14 54.7823 5
 6 0 -2 1711.52 54.0567 6
 4 0 -2 0.42493 0.57411 3
 -4 0 2 1.10622 1.10347 4
 4 0 -2 0.19952 0.83294 2
 4 0 -2 -0.2361 0.82293 4
 4 0 -2 1.72602 1.14377 7
 -4 0 2 -0.1214 0.66865 6
 -4 0 2 -0.0026 0.98251 2
 4 0 -2 -1.3269 0.94699 5
 -4 0 2 2.37963 1.32192 7
 4 0 -2 0.14237 0.55703 6
 -2 0 2 1669.35 50.6193 6
 -2 0 2 1687.23 50.9056 4
 2 0 -2 1622.68 50.5459 6
 2 0 -2 1646.51 50.5361 3
 -2 0 2 1669.55 50.7652 5
 2 0 -2 1665.81 50.9237 4
 2 0 -2 1641.95 50.79 5
 0 0 -2 8.75272 1.34714 3
 0 0 2 9.5066 1.37808 3
 0 0 -2 8.57826 1.27616 6
 0 0 -2 6.67738 1.12622 4
 0 0 2 6.11392 1.37612 6
 0 0 -2 9.33252 1.32347 7
 0 0 -2 8.1519 1.10161 5
 0 0 -2 7.74646 1.40923 2
 0 0 -2 8.49659 1.43286 2
 0 0 2 7.00868 1.20253 5
 0 0 -2 8.90429 1.2489 7
 2 0 2 9999.99 342.571 1
 -2 0 -2 9417.52 341.867 1
 -4 0 -2 64.1817 3.69077 2
 4 0 2 58.0305 3.71741 2
 4 0 2 62.6146 3.76178 3
 4 0 2 63.3153 2.76861 7
 4 0 2 62.2797 3.14263 5
 -4 0 -2 64.2201 2.52144 7
 -6 0 -2 933.414 28.3799 7
 -6 0 -2 930.555 30.2076 6
 6 0 2 923.811 28.5527 7
 6 0 2 922.629 29.2758 5
 -6 0 -2 908.976 29.8288 2
 6 0 2 907.974 30.0723 3
 6 0 2 933.793 31.1558 2
 -8 0 -2 232.725 9.28999 2
 -8 0 -2 227.375 7.73579 7
 8 0 2 232.791 8.70247 5
 8 0 2 228.285 9.53675 3
 -8 0 -2 228.396 9.52365 6
 8 0 2 224.543 7.74983 7
 8 0 2 212.748 9.37518 2
 -10 0 -2 91.5136 5.24306 2
 -10 0 -2 83.9838 5.31964 6
 10 0 2 78.3774 5.18079 2
 10 0 2 81.7796 3.57327 7
 10 0 2 77.6565 4.57547 5
 -10 0 -2 83.1386 3.75585 7
 10 0 2 99.2497 8.31264 3
 12 0 2 21.7669 1.84689 7
 -12 0 -2 22.8651 3.38552 6
 -12 0 -2 27.1063 3.57665 2
 12 0 2 24.189 3.63957 3
 12 0 2 26.7888 3.15498 5
 -12 0 -2 24.1656 2.23627 7
 12 0 2 22.2479 3.38028 2
 14 0 2 51.6239 2.97262 7
 14 0 2 51.0431 4.7674 2
 14 0 2 50.9524 4.27853 5
 14 0 2 61.0912 5.36496 3
 -14 0 -2 66.1581 5.38375 6
 -14 0 -2 53.2945 3.39839 7
 -14 0 -2 61.305 5.10603 2
 -16 0 -2 222.488 9.22637 7
 16 0 2 252.764 10.882 5
 -16 0 -2 241.809 11.4325 2
 16 0 2 227.899 8.7999 7
 16 0 2 255.321 12.0116 3
 -16 0 -2 248.081 11.6619 6
 18 0 2 -1.5003 2.09923 3
 18 0 2 0.08832 1.85557 5
 -18 0 -2 -0.1138 1.00197 7
 -18 0 -2 -0.7036 2.03103 2
 -18 0 -2 2.25056 2.52709 6
 18 0 2 -0.0867 0.84614 7
 20 0 2 2.47816 2.66156 3
 20 0 2 2.42551 2.34322 5
 20 0 2 1.62318 1.00358 7
 -20 0 -2 3.57337 2.70069 2
 -20 0 -2 3.30634 3.09602 6
 -22 0 -2 226.844 12.6298 6
 22 0 2 214.767 12.6816 3
 -22 0 -2 212.892 12.3096 2
 22 0 2 217.432 11.6208 5
 -25 -1 2 4.55264 2.61801 6
 25 -1 -2 0.9269 2.55227 5
 25 -1 -2 1.86389 1.38664 4
 25 -1 -2 1.13375 2.18559 3
 -25 -1 2 1.40995 2.10069 7
 -25 -1 2 0.81574 2.44512 2
 -25 1 2 3.10511 3.1223 6
 25 1 -2 3.31873 2.53177 5
 25 1 -2 4.79248 2.57407 3
 -25 1 2 3.17515 2.4088 2
 -25 1 2 0.42737 1.91974 7
 25 1 -2 0.66246 1.26922 4
 -23 -1 2 3.38873 2.38406 2
 -23 -1 2 -0.3371 1.86192 6
 23 -1 -2 3.09354 2.55959 5
 23 -1 -2 -0.077 1.83075 3
 -23 -1 2 0.48607 1.83078 7
 23 -1 -2 -1.527 1.02365 4
 23 -1 -2 0.98301 1.34965 7
 -23 1 2 1.24682 2.40766 2
 -23 1 2 -1.3093 1.8922 6
 23 1 -2 2.83099 2.11344 5
 23 1 -2 0.64397 1.99185 3
 -23 1 2 0.54124 1.71459 7
 23 1 -2 0.62163 1.19838 4
 -21 -1 2 23.7068 4.11434 2
 21 -1 -2 20.5801 3.44873 3
 -21 -1 2 26.0791 3.67221 6
 -21 -1 2 22.7903 3.65398 7
 21 -1 -2 24.7663 3.11663 4
 21 -1 -2 18.8196 3.22103 5
 21 -1 -2 22.2475 2.8147 7
 -21 1 2 16.739 3.47792 2
 21 1 -2 24.7866 3.14617 4
 21 1 -2 24.923 3.76139 3
 -21 1 2 14.6527 3.11491 7
 21 1 -2 22.356 2.91329 7
 -21 1 2 20.2034 3.50773 6
 21 1 -2 16.2147 3.18987 5
 -19 -1 2 -0.9197 1.57201 7
 19 -1 -2 0.46053 1.30118 7
 19 -1 -2 0.78337 1.88899 5
 -19 -1 2 -1.2019 1.86903 6
 19 -1 -2 0.78083 1.54651 3
 19 -1 -2 -0.3655 1.15038 4
 19 1 -2 -2.8053 1.3449 5
 -19 1 2 0.36824 1.85669 6
 -19 1 2 -2.3163 1.75524 2
 -19 1 2 1.74531 1.75724 7
 19 1 -2 0.27749 1.33393 7
 19 1 -2 0.88372 1.68425 3
 17 -1 -2 114.234 5.78503 4
 -17 -1 2 109.302 5.92141 6
 -17 -1 2 95.0586 5.44979 4
 17 -1 -2 116.154 6.38807 5
 17 -1 -2 99.5357 6.32293 2
 17 -1 -2 110.012 5.84083 3
 -17 -1 2 107.661 6.64643 2
 17 -1 -2 107.339 5.73063 7
 -17 -1 2 102.877 6.46062 7
 17 1 -2 104.838 6.4573 2
 -17 1 2 98.1124 6.5748 2
 17 1 -2 97.4921 6.06011 5
 17 1 -2 100.136 5.59262 7
 -17 1 2 107.507 6.4582 7
 -17 1 2 110.047 6.10124 6
 17 1 -2 107.055 6.53507 3
 15 -1 -2 117.422 5.72682 3
 -15 -1 2 123.447 6.68961 7
 -15 -1 2 117.6 5.90573 4
 -15 -1 2 117.719 5.85405 6
 15 -1 -2 123.178 6.30299 5
 15 -1 -2 112.862 5.85282 7
 15 -1 -2 114.763 6.43496 2
 -15 -1 2 117.06 6.57826 2
 -15 1 2 124.272 6.19917 6
 -15 1 2 114.904 6.43652 7
 15 1 -2 107.038 6.24579 2
 15 1 -2 111.404 5.84049 7
 15 1 -2 121.189 5.94604 3
 -15 1 2 119.68 6.7522 2
 15 1 -2 123.858 6.34721 5
 13 -1 -2 301.302 12.0065 2
 13 -1 -2 318.819 11.2704 3
 -13 -1 2 321.709 12.2004 2
 13 -1 -2 313.409 11.727 7
 -13 -1 2 307.744 12.2812 7
 -13 -1 2 298.991 11.7132 4
 13 -1 -2 306.98 11.8351 5
 -13 -1 2 331.193 11.3968 6
 13 1 -2 319.551 11.7509 7
 13 1 -2 313.218 11.9385 5
 -13 1 2 314.478 12.2814 7
 13 1 -2 319.485 11.4666 3
 13 1 -2 301.388 12.0056 2
 -13 1 2 300.288 11.472 6
 -13 1 2 306.186 11.6192 4
 -13 1 2 317.336 12.2912 2
 11 -1 -2 305.153 11.953 2
 11 -1 -2 321.694 11.8573 5
 11 -1 -2 332.56 11.1931 3
 -11 -1 2 334.611 12.0136 4
 -11 -1 2 318.626 11.2623 6
 -11 -1 2 335.905 12.2595 2
 -11 -1 2 319.739 12.3 7
 11 1 -2 333.216 12.0093 2
 -11 1 2 319.871 11.5087 6
 11 1 -2 322.047 11.3554 3
 -11 1 2 329.679 12.2615 2
 -11 1 2 311.648 11.8105 4
 -11 1 2 337.822 12.3742 7
 11 1 -2 315.915 11.9369 5
 11 1 -2 326.97 11.9059 7
 9 -1 -2 103.582 5.76353 2
 9 -1 -2 110.925 5.1924 7
 -9 -1 2 97.9342 4.28471 3
 -9 -1 2 103.592 4.34186 6
 -9 -1 2 108.069 5.13962 2
 -9 -1 2 106.382 5.06548 4
 9 -1 -2 104.445 4.15005 3
 -9 -1 2 105.965 5.34071 7
 9 -1 -2 107.919 4.98376 5
 9 1 -2 97.2468 4.28857 6
 -9 1 2 101.098 5.27785 7
 -9 1 2 94.6399 3.95763 3
 -9 1 2 108.344 5.30509 2
 9 1 -2 106.199 5.12198 7
 9 1 -2 116.295 5.11616 2
 -9 1 2 103.922 4.62302 6
 -9 1 2 115.751 5.11585 4
 9 1 -2 103.854 5.0536 5
 9 1 -2 100.07 4.35594 3
 7 -1 -2 39.0706 2.29593 6
 -7 -1 2 38.6975 2.79145 2
 7 -1 -2 41.429 2.91969 2
 -7 -1 2 45.7922 2.99806 4
 -7 -1 2 44.4602 2.13853 6
 7 -1 -2 46.1584 2.90629 5
 -7 -1 2 40.6991 3.1967 7
 7 -1 -2 42.354 1.9109 3
 7 -1 -2 40.274 3.03365 7
 -7 -1 2 38.8786 2.16891 3
 7 1 -2 39.5115 3.04772 7
 7 1 -2 39.8734 2.22535 3
 -7 1 2 38.8588 1.83879 3
 7 1 -2 41.7821 2.76546 2
 -7 1 2 43.8722 3.00874 2
 7 1 -2 40.485 2.08247 6
 -7 1 2 39.5402 2.83771 4
 -7 1 2 38.8759 3.16226 7
 -7 1 2 41.2581 2.45582 6
 5 -1 -2 514.081 16.4898 5
 5 -1 -2 509.775 16.5348 2
 5 -1 -2 473.84 16.0098 6
 -5 -1 2 505.924 16.7582 4
 5 -1 -2 509.346 16.8495 7
 -5 -1 2 526.508 16.3112 3
 -5 -1 2 514.172 16.3557 2
 -5 -1 2 500.989 15.7346 6
 -5 -1 2 532.544 16.9152 7
 5 -1 -2 469.431 15.4839 3
 5 1 -2 546.312 16.8243 7
 -5 1 2 484.064 16.5168 5
 -5 1 2 506.635 16.7299 4
 -5 1 2 497.76 16.0905 6
 -5 1 2 518.149 16.6688 2
 5 1 -2 519.035 16.7287 5
 5 1 -2 522.018 16.2767 2
 5 1 -2 494.359 15.6814 6
 -5 1 2 490.133 15.5525 3
 -5 1 2 497.088 16.8583 7
 -3 -1 2 16.0635 1.74566 7
 3 -1 -2 25.1488 2.0444 4
 -3 -1 2 21.771 2.0849 5
 3 -1 -2 20.3118 1.25893 3
 3 -1 -2 25.1049 2.12171 2
 -3 -1 2 19.9757 1.84023 2
 3 -1 -2 21.9195 1.84419 5
 3 -1 -2 22.5192 1.73037 5
 3 -1 -2 18.6744 1.70715 6
 -3 -1 2 19.2662 1.391 6
 3 -1 -2 22.3612 2.18797 7
 3 1 -2 19.9835 1.92576 4
 3 1 -2 20.5579 1.56406 3
 -3 1 2 21.9838 1.34732 3
 -3 1 2 21.5037 2.0114 4
 -3 1 2 19.5056 1.74227 6
 3 1 -2 19.7785 1.86075 3
 3 1 -2 20.9623 1.30297 6
 3 1 -2 22.569 2.19777 7
 -3 1 2 21.8564 2.19861 2
 3 1 -2 21.3162 1.70509 2
 3 1 -2 21.687 1.9848 5
 -1 -1 2 284.702 9.62774 3
 1 -1 -2 274.535 9.30936 5
 1 -1 -2 297.436 9.87973 2
 1 -1 -2 273.358 9.57902 6
 -1 -1 2 295.964 9.63758 7
 1 -1 -2 291.895 9.81748 7
 -1 -1 2 294.201 9.61275 4
 -1 -1 2 275.362 9.64301 5
 1 -1 -2 301.442 9.83788 7
 1 -1 -2 283.654 9.58544 4
 1 1 -2 275.07 9.59124 3
 -1 1 2 283.66 9.79354 2
 1 1 -2 286.401 9.46263 6
 -1 1 2 289.841 9.56489 4
 1 1 -2 285.505 9.48931 2
 1 1 -2 282.357 9.57137 7
 1 1 -2 273.187 9.58235 5
 -1 1 2 281.717 9.66121 6
 1 1 -2 274.529 9.50376 4
 -1 1 2 276.59 9.62601 5
 -1 -1 -2 2377.93 73.1124 6
 1 -1 2 2425.91 72.5023 4
 -1 -1 -2 2441.97 72.4486 4
 -1 1 -2 2355.62 72.3638 4
 -1 1 -2 2333.28 72.9021 6
 -3 -1 -2 224.808 7.01255 4
 3 -1 2 217.439 7.099 4
 3 -1 2 218.999 7.77062 5
 -3 -1 -2 200.482 7.31276 5
 -3 -1 -2 225.008 7.33592 7
 3 -1 2 218.168 8.18819 2
 -3 -1 -2 217.263 8.30906 2
 -3 -1 -2 211.054 6.90145 4
 3 -1 2 210.805 8.22846 3
 -3 1 -2 209.416 6.92318 4
 -3 1 -2 218.471 8.02632 2
 -3 1 -2 218.872 7.00688 7
 3 1 2 219.488 7.53793 5
 3 1 2 220.845 8.23436 3
 -3 1 -2 210.139 8.22987 6
 3 1 2 223.504 7.55132 7
 3 1 2 220.416 8.2887 6
 3 1 2 220.808 8.49487 2
 5 -1 2 144.283 6.36332 3
 5 -1 2 136.507 5.74882 5
 -5 -1 -2 149.127 6.37758 2
 5 -1 2 140.985 6.26634 2
 -5 -1 -2 145.333 5.09345 7
 5 -1 2 143.422 4.94451 7
 -5 1 -2 140.272 6.13189 2
 -5 1 -2 131.482 6.29683 6
 -5 1 -2 147.318 4.74793 7
 5 1 2 151.425 6.40157 6
 5 1 2 145.999 6.48345 2
 5 1 2 143.015 5.5816 5
 5 1 2 142.825 6.3638 3
 5 1 2 138.108 5.26826 7
 7 -1 2 194.328 8.38435 3
 7 -1 2 196.026 6.58385 7
 7 -1 2 197.805 7.71094 5
 -7 -1 -2 198.789 8.46138 6
 7 -1 2 190.836 8.2568 2
 -7 -1 -2 195.975 6.82792 7
 7 1 2 202.098 6.99011 7
 -7 1 -2 192.268 8.3444 6
 7 1 2 197.481 8.37109 3
 -7 1 -2 197.081 6.54553 7
 -7 1 -2 195.082 8.07556 2
 7 1 2 190.709 8.3838 2
 7 1 2 196.261 7.46908 5
 9 -1 2 206.556 7.09089 7
 9 -1 2 201.289 9.02625 2
 9 -1 2 210.993 9.23246 3
 9 -1 2 211.084 8.36695 5
 -9 -1 -2 211.588 7.48133 7
 -9 -1 -2 212.207 9.23046 6
 -9 -1 -2 216.62 8.98 2
 9 1 2 206.27 7.46866 7
 9 1 2 208.089 8.21831 5
 -9 1 -2 209.739 8.84382 2
 9 1 2 205.331 9.21085 2
 9 1 2 208.075 9.17091 3
 -9 1 -2 214.046 7.24214 7
 -9 1 -2 198.26 9.03362 6
 11 -1 2 1.0493 1.4444 2
 -11 -1 -2 0.86848 0.99029 7
 -11 -1 -2 1.36167 1.62642 6
 -11 -1 -2 1.43057 1.63807 2
 11 -1 2 0.02886 0.61815 7
 11 -1 2 -0.1857 1.18659 5
 11 -1 2 2.39787 1.98397 3
 11 1 2 1.11251 1.74035 3
 11 1 2 0.7408 0.77057 7
 -11 1 -2 1.4123 0.85868 7
 11 1 2 0.62914 1.28096 5
 11 1 2 0.10166 1.10513 2
 -11 1 -2 0.84912 1.59751 2
 -11 1 -2 0.32884 1.66939 6
 13 -1 2 1.59286 1.55267 5
 -13 -1 -2 4.33593 1.38112 7
 -13 -1 -2 3.52832 1.88759 2
 13 -1 2 1.06183 0.76542 7
 13 -1 2 2.78603 2.08446 3
 -13 -1 -2 1.39823 1.74937 6
 13 -1 2 2.59979 1.48325 2
 13 1 2 2.52267 0.99478 7
 13 1 2 5.03374 2.40532 3
 13 1 2 1.6348 1.44179 2
 -13 1 -2 2.50175 1.06444 7
 13 1 2 4.4857 1.72934 5
 -13 1 -2 3.26283 2.16568 6
 -13 1 -2 0.2608 1.66986 2
 15 -1 2 2.98433 1.80663 5
 -15 -1 -2 -0.4968 1.80031 6
 -15 -1 -2 -0.657 0.99855 7
 15 -1 2 0.51022 0.76845 7
 15 -1 2 -1.5395 1.83277 3
 -15 -1 -2 1.1402 1.8327 2
 15 1 2 -0.6454 1.93334 3
 -15 1 -2 -0.6362 1.87483 2
 -15 1 -2 -0.6602 1.89539 6
 15 1 2 -1.4987 1.44115 5
 -15 1 -2 0.46843 0.97478 7
 17 -1 2 130.797 7.2776 5
 -17 -1 -2 115.752 7.79343 6
 -17 -1 -2 117.007 7.6048 2
 17 -1 2 108.866 4.81193 7
 17 -1 2 122.403 8.1212 3
 17 1 2 118.128 8.03825 3
 -17 1 -2 99.9108 7.39055 2
 -17 1 -2 113.65 5.34944 7
 -17 1 -2 119.312 7.80389 6
 17 1 2 106.416 5.21166 7
 17 1 2 113.727 6.89003 5
 -19 -1 -2 -2.1042 3.99231 2
 19 -1 2 -0.231 2.41165 3
 19 -1 2 1.0246 0.82995 7
 -19 -1 -2 1.34336 1.34983 7
 -19 -1 -2 1.87716 2.63408 6
 19 -1 2 2.95592 2.2472 5
 -19 1 -2 1.10382 1.17104 7
 19 1 2 3.8283 2.83123 3
 19 1 2 1.68328 2.00752 5
 -19 1 -2 0.30563 4.14299 2
 -19 1 -2 0.35497 2.39317 6
 19 1 2 0.78258 0.93925 7
 21 -1 2 61.5869 7.14813 3
 21 -1 2 49.1691 2.9342 7
 -21 -1 -2 65.7075 7.19306 6
 21 -1 2 65.2155 6.17079 5
 -21 -1 -2 54.1037 6.10153 2
 -21 -1 -2 47.103 3.91274 7
 -21 1 -2 58.7692 6.60548 2
 -21 1 -2 55.9182 3.36646 7
 21 1 2 59.1794 6.24098 5
 21 1 2 48.2916 3.33095 7
 21 1 2 64.0612 7.43363 3
 -21 1 -2 68.9745 7.58867 6
 24 -2 -2 44.5041 5.22447 3
 -24 -2 2 42.13 5.74758 2
 24 -2 -2 39.658 5.13566 5
 24 -2 -2 40.6116 3.33292 4
 -24 -2 2 39.7209 5.06792 7
 -24 -2 2 40.3544 4.66513 6
 24 2 -2 36.8158 3.33506 4
 -24 2 2 38.067 4.62457 7
 -24 2 2 42.6476 5.28492 6
 24 2 -2 36.4931 4.9251 5
 -24 2 2 34.0922 5.4378 2
 24 2 -2 40.6343 5.21067 3
 22 -2 -2 12.2274 2.31881 4
 22 -2 -2 15.7675 3.21392 3
 22 -2 -2 12.0271 2.9485 5
 22 -2 -2 11.3506 2.1871 7
 -22 -2 2 13.1368 3.39791 2
 -22 -2 2 18.2748 3.22294 6
 -22 -2 2 10.6078 2.89761 7
 22 2 -2 8.81275 2.65944 5
 22 2 -2 14.9667 2.5791 4
 -22 2 2 12.7545 2.98348 7
 -22 2 2 13.7261 3.27217 6
 22 2 -2 15.3858 3.26338 3
 20 -2 -2 1.1366 1.81729 5
 20 -2 -2 -0.6701 1.07783 4
 -20 -2 2 2.01917 1.99989 7
 20 -2 -2 -0.931 1.21507 7
 -20 -2 2 -1.5413 1.54448 2
 -20 -2 2 -1.4467 1.67948 6
 20 -2 -2 0.24628 1.50512 3
 20 2 -2 -0.4071 1.15556 7
 20 2 -2 0.52394 1.8816 5
 -20 2 2 0.91292 1.67057 7
 -20 2 2 -0.5048 1.97506 6
 -20 2 2 -1.8469 1.79011 2
 20 2 -2 0.27171 1.74843 3
 -18 -2 2 0.50796 1.65467 7
 18 -2 -2 4.79778 2.0033 5
 -18 -2 2 0.58971 1.37652 4
 18 -2 -2 0.00025 1.41355 3
 -18 -2 2 1.13185 2.02178 2
 -18 -2 2 0.74801 1.70424 6
 18 -2 -2 0.67878 1.22364 4
 18 -2 -2 2.0582 1.46384 7
 -18 2 2 3.05057 2.09422 6
 18 2 -2 -0.8797 1.72114 5
 18 2 -2 0.51798 1.68999 3
 -18 2 2 3.3231 2.03688 2
 -18 2 2 -0.8377 1.40056 7
 18 2 -2 0.39021 1.28905 7
 -16 -2 2 7.12531 1.92484 6
 16 -2 -2 5.37139 1.91099 2
 16 -2 -2 5.37154 1.77253 7
 16 -2 -2 4.34166 1.96276 5
 16 -2 -2 5.10159 1.73057 4
 16 -2 -2 4.08324 1.60891 3
 -16 -2 2 8.0198 2.3857 7
 -16 -2 2 7.19147 1.8472 4
 -16 -2 2 4.50246 1.90805 2
 16 2 -2 4.39456 1.87572 5
 16 2 -2 7.28835 1.96105 3
 -16 2 2 5.82799 2.39169 2
 16 2 -2 2.96581 1.51847 7
 -16 2 2 2.3592 1.70837 7
 -16 2 2 4.1314 1.93391 6
 14 -2 -2 525.081 17.5299 3
 14 -2 -2 490.671 18.3882 2
 -14 -2 2 507.516 17.4539 6
 -14 -2 2 519.21 18.693 7
 -14 -2 2 518.185 18.0476 4
 14 -2 -2 504.257 17.9077 4
 14 -2 -2 525.351 18.1816 5
 -14 -2 2 532.237 18.5522 2
 14 -2 -2 499.502 17.8615 7
 14 2 -2 515.967 17.8746 3
 -14 2 2 513.481 18.5414 7
 14 2 -2 512.214 17.8657 7
 -14 2 2 504.165 18.6713 2
 14 2 -2 503.374 18.4114 2
 14 2 -2 531.776 18.3014 5
 -14 2 2 511.739 17.9268 6
 12 -2 -2 633.898 21.4003 7
 -12 -2 2 629.966 20.6606 6
 -12 -2 2 633.481 21.8944 7
 -12 -2 2 626.726 21.4785 4
 12 -2 -2 634.902 20.6133 3
 12 -2 -2 611.721 21.5792 2
 -12 -2 2 634.804 21.5686 2
 -12 2 2 623.926 21.7734 7
 12 2 -2 636.377 21.0684 3
 -12 2 2 661.508 21.2855 6
 12 2 -2 620.733 21.2602 7
 -12 2 2 657.346 21.9826 2
 12 2 -2 633.939 21.5283 2
 10 -2 -2 103.691 4.84929 5
 -10 -2 2 98.682 4.21014 6
 10 -2 -2 95.8689 5.09395 2
 10 -2 -2 97.7648 4.04579 3
 10 -2 -2 99.71 5.07447 7
 -10 -2 2 103.857 5.38683 7
 -10 -2 2 102.243 5.00055 4
 -10 -2 2 98.7107 5.03943 2
 -10 2 2 103.29 5.29846 7
 -10 2 2 96.8076 4.79605 4
 10 2 -2 92.311 4.40478 3
 10 2 -2 104.093 5.00336 7
 -10 2 2 98.1258 4.74477 6
 -10 2 2 85.5983 3.77151 3
 10 2 -2 98.4077 5.62352 2
 10 2 -2 98.5035 5.02666 5
 -8 -2 2 14.0192 1.33284 6
 8 -2 -2 9.80388 1.00655 3
 8 -2 -2 9.82618 1.68347 2
 -8 -2 2 12.3926 1.55902 3
 -8 -2 2 9.6256 1.81244 7
 -8 -2 2 15.6621 2.20831 4
 -8 -2 2 16.0369 1.99763 2
 8 -2 -2 14.0921 2.07194 7
 8 -2 -2 10.813 1.57553 5
 -8 2 2 15.1979 1.90179 6
 -8 2 2 12.5806 1.0078 3
 -8 2 2 12.4505 1.88628 4
 -8 2 2 10.9463 1.85648 7
 -8 2 2 9.66302 1.70713 2
 8 2 -2 11.2789 1.51116 3
 8 2 -2 9.7157 1.64821 5
 8 2 -2 12.9039 1.96428 7
 8 2 -2 13.4924 1.28212 6
 -6 -2 2 984.728 29.7697 2
 6 -2 -2 950.444 28.7681 3
 -6 -2 2 949.023 28.9967 6
 6 -2 -2 984.174 30.4361 7
 -6 -2 2 877.265 29.5949 3
 6 -2 -2 935.089 29.8469 5
 -6 -2 2 991.716 30.3967 7
 6 -2 -2 957.9 30.1151 2
 -6 -2 2 963.685 30.2918 4
 6 -2 -2 908.124 29.6387 6
 6 2 -2 963.842 29.653 2
 6 2 -2 946.401 29.0364 6
 6 2 -2 908.877 30.1643 5
 -6 2 2 965.439 30.2095 4
 -6 2 2 943.882 29.7027 6
 -6 2 2 986.555 30.4547 7
 -6 2 2 980.027 30.3112 2
 6 2 -2 961.385 30.1643 7
 6 2 -2 910.557 29.5723 3
 -4 -2 2 21.4384 1.71132 2
 4 -2 -2 20.3961 1.63465 6
 -4 -2 2 17.1967 1.79707 4
 4 -2 -2 23.2952 2.19127 2
 -4 -2 2 18.1866 1.61662 3
 4 -2 -2 18.1547 1.73416 5
 4 -2 -2 17.9087 0.78701 3
 4 -2 -2 23.3259 2.04715 4
 -4 -2 2 19.4629 1.03532 6
 -4 -2 2 16.1628 1.79373 7
 4 -2 -2 17.6789 1.95163 7
 4 2 -2 20.0172 0.93676 6
 4 2 -2 20.6015 1.7796 3
 -4 2 2 18.988 1.71973 5
 -4 2 2 23.091 2.28814 7
 4 2 -2 20.9114 1.58567 2
 -4 2 2 25.9064 2.12889 4
 4 2 -2 15.736 1.75593 7
 -4 2 2 20.6789 1.89536 6
 4 2 -2 22.7482 2.15391 5
 -2 -2 2 413.47 13.2942 2
 2 -2 -2 402.077 13.6632 6
 -2 -2 2 419.518 13.1926 6
 2 -2 -2 425.803 14.0348 2
 2 -2 -2 422.302 13.4141 5
 -2 -2 2 422.495 13.8173 4
 2 -2 -2 430.568 13.4222 5
 2 -2 -2 403.308 13.1876 3
 -2 -2 2 417.945 13.909 5
 2 -2 -2 427.926 13.8391 4
 2 -2 -2 423.503 14.0862 7
 -2 -2 2 439.451 13.8332 7
 -2 2 2 432.907 14.0606 2
 2 2 -2 412.99 13.8548 5
 2 2 -2 422.147 13.7435 3
 2 2 -2 421.32 13.2378 6
 -2 2 2 409.628 13.2262 3
 2 2 -2 404.701 13.6877 4
 -2 2 2 409.07 13.7496 6
 2 2 -2 426.156 13.8379 3
 2 2 -2 416.235 13.2864 2
 2 2 -2 419.766 13.7075 7
 -2 2 2 437.228 13.7911 4
 0 -2 2 1662.38 50.8297 4
 0 -2 -2 1596.2 51.1733 6
 0 -2 -2 1644.04 50.4632 5
 0 -2 2 1673.04 51.1286 5
 0 -2 -2 1603.86 50.8449 3
 0 -2 -2 1718.67 50.8913 4
 0 -2 -2 1706.02 51.4452 2
 0 -2 2 1746.28 50.7804 7
 0 2 -2 1606.17 51.0046 5
 0 2 -2 1604.85 50.7145 4
 0 2 -2 1729.75 50.7095 7
 0 2 -2 1652.49 50.9065 6
 0 2 2 1660.02 51.2344 6
 0 2 -2 1647.85 51.2232 3
 0 2 2 1669.4 50.5191 5
 2 -2 2 1366.66 43.0586 5
 -2 -2 -2 1415.07 42.4953 4
 2 -2 2 1379.25 43.0929 2
 -2 -2 -2 1363.67 42.5813 5
 -2 -2 -2 1379.17 42.3446 4
 -2 -2 -2 1405.53 42.7712 7
 2 -2 2 1379.69 43.4059 3
 -2 -2 -2 1436.09 43.6448 2
 2 2 2 1395.06 43.2584 3
 2 2 2 1410.75 42.547 5
 -2 2 -2 1366.36 43.2836 6
 2 2 2 1380.18 43.6633 2
 -2 2 -2 1446.97 42.3117 7
 -2 2 -2 1419.57 42.9683 2
 2 2 2 1382.25 43.4535 6
 -2 2 -2 1331.52 42.5172 4
 -2 2 -2 1393.22 42.3314 7
 4 -2 2 235.278 8.94286 2
 4 -2 2 236.94 7.81037 4
 -4 -2 -2 239.255 7.47145 4
 4 -2 2 237.102 8.69144 5
 4 -2 2 235.248 9.16247 3
 -4 -2 -2 220.049 8.02592 5
 -4 -2 -2 246.4 9.28038 2
 -4 -2 -2 241.202 8.13662 7
 4 2 2 244.698 8.39848 7
 -4 2 -2 229.611 7.60653 4
 4 2 2 246.297 9.47016 2
 -4 2 -2 245.316 8.791 2
 4 2 2 250.873 8.27696 5
 4 2 2 246.134 9.18769 6
 -4 2 -2 248.241 9.19778 6
 4 2 2 244.035 9.15331 3
 -6 -2 -2 165.97 7.24632 2
 6 -2 2 164.305 5.43622 4
 6 -2 2 156.227 6.96751 2
 6 -2 2 162.154 7.22522 3
 6 -2 2 167.28 6.73236 5
 -6 -2 -2 165.007 5.95606 7
 6 2 2 167.127 6.16185 7
 6 2 2 164.202 7.20689 3
 -6 2 -2 167.797 6.90993 2
 -6 2 -2 160.829 7.20031 6
 6 2 2 175.16 6.36563 5
 -6 2 -2 160.124 5.37125 4
 -8 -2 -2 130.07 6.24248 2
 -8 -2 -2 124.789 4.86646 7
 8 -2 2 119.722 6.22746 3
 8 -2 2 115.009 5.98581 2
 -8 -2 -2 119.12 6.24974 6
 8 -2 2 125.317 5.71204 5
 8 -2 2 120.664 4.20106 7
 -8 2 -2 124.678 6.26476 6
 8 2 2 114.729 6.23714 2
 -8 2 -2 123.14 5.9793 2
 8 2 2 122.944 5.32602 5
 8 2 2 119.258 6.16426 3
 -8 2 -2 120.36 4.26725 7
 8 2 2 121.065 4.94893 7
 -10 -2 -2 110.741 6.01583 2
 -10 -2 -2 110.659 4.74334 7
 10 -2 2 106.461 3.91626 7
 10 -2 2 114.37 5.58975 5
 10 -2 2 100.403 5.85989 2
 -10 -2 -2 102.388 6.14052 6
 10 2 2 106.722 6.07167 3
 10 2 2 107.553 4.64776 7
 10 2 2 107.477 5.20289 5
 10 2 2 104.028 6.12117 2
 -10 2 -2 102.798 6.06538 6
 -10 2 -2 105.99 5.80888 2
 -10 2 -2 103.898 4.09964 7
 12 -2 2 111.716 4.21958 7
 -12 -2 -2 114.844 6.68225 6
 -12 -2 -2 105.95 6.34925 2
 12 -2 2 111.323 6.50413 2
 12 -2 2 121.751 6.92006 3
 -12 -2 -2 105.241 5.10607 7
 12 -2 2 110.652 5.95769 5
 -12 2 -2 113.15 6.44505 2
 12 2 2 100.757 6.48479 2
 12 2 2 115.628 6.77522 3
 -12 2 -2 111.485 6.63881 6
 12 2 2 110.735 5.68784 5
 -12 2 -2 106.091 4.46129 7
 12 2 2 110.696 4.92075 7
 14 -2 2 3.30827 1.81535 5
 -14 -2 -2 4.37953 2.1835 6
 14 -2 2 3.84684 2.34089 3
 -14 -2 -2 5.71774 1.65066 7
 14 -2 2 2.38064 1.54227 2
 -14 -2 -2 6.49661 2.47748 2
 14 -2 2 4.37617 0.90941 7
 -14 2 -2 1.78436 2.12308 2
 14 2 2 4.44969 1.83102 5
 14 2 2 5.71305 2.48567 3
 14 2 2 5.31752 2.052 2
 -14 2 -2 5.83625 2.41851 6
 14 2 2 3.42026 1.13817 7
 -16 -2 -2 82.3571 6.27624 2
 16 -2 2 93.4445 6.09513 5
 16 -2 2 104.073 7.04533 3
 16 -2 2 79.1716 3.6398 7
 -16 -2 -2 82.2976 6.44936 6
 -16 -2 -2 84.0683 4.87558 7
 -16 2 -2 90.3214 6.72047 6
 16 2 2 88.5972 6.88241 3
 -16 2 -2 97.7467 6.68821 2
 16 2 2 91.9578 5.78557 5
 16 2 2 77.8255 4.3399 7
 -16 2 -2 78.211 4.02338 7
 18 -2 2 12.3537 1.45917 7
 18 -2 2 14.9449 3.29608 5
 -18 -2 -2 20.8385 4.10826 6
 -18 -2 -2 11.2849 2.98261 2
 -18 -2 -2 17.0002 2.56297 7
 18 -2 2 21.7102 4.04241 3
 -18 2 -2 15.4447 3.28852 2
 -18 2 -2 14.5202 1.79576 7
 18 2 2 13.0251 1.97661 7
 18 2 2 17.5851 4.0739 3
 -18 2 -2 20.2441 4.07245 6
 18 2 2 25.3074 3.83734 5
 -20 -2 -2 6.85284 2.05509 7
 20 -2 2 4.54426 0.99699 7
 20 -2 2 6.34658 2.85241 5
 -20 -2 -2 6.16818 2.98787 2
 20 -2 2 2.18151 2.7679 3
 20 2 2 4.57332 1.34839 7
 -20 2 -2 6.96009 2.94673 2
 -20 2 -2 5.66328 3.27014 6
 22 -2 2 45.4921 5.70321 5
 22 -2 2 49.9636 6.70094 3
 -22 -2 -2 38.4835 5.3908 2
 -22 -2 -2 40.5892 3.70817 7
 -22 -2 -2 50.2842 6.19884 6
 -22 2 -2 34.9855 5.59914 2
 -22 2 -2 38.282 5.68291 6
 22 2 2 38.1253 4.89924 5
 22 2 2 38.4418 6.26624 3
 -25 -3 2 64.3012 6.01061 7
 -25 -3 2 59.2393 5.54037 6
 25 -3 -2 62.5647 4.09967 4
 25 -3 -2 74.4288 5.84539 3
 25 -3 -2 63.0173 6.70059 5
 -25 -3 2 77.9245 7.06805 2
 25 3 -2 72.4852 6.29398 5
 25 3 -2 69.7423 6.28475 3
 25 3 -2 60.5637 4.16097 4
 -25 3 2 76.9222 6.57427 6
 -25 3 2 49.0375 6.51721 2
 23 -3 -2 38.7086 4.55482 3
 23 -3 -2 33.5623 3.09181 4
 23 -3 -2 23.6616 2.88107 7
 -23 -3 2 28.9328 3.87622 6
 -23 -3 2 21.5324 3.85918 7
 23 -3 -2 28.3179 4.26918 5
 -23 -3 2 32.4854 4.87218 2
 23 3 -2 37.094 4.94944 3
 -23 3 2 27.9337 3.92684 7
 23 3 -2 30.2531 4.34795 5
 -23 3 2 31.7769 4.56602 6
 -23 3 2 24.8068 4.17177 2
 23 3 -2 30.5955 3.58839 4
 -21 -3 2 1.33216 2.26255 2
 -21 -3 2 0.04151 1.6828 7
 21 -3 -2 1.62395 1.41382 4
 -21 -3 2 2.57015 1.9834 6
 21 -3 -2 0.83815 1.4765 7
 21 -3 -2 -0.5516 1.53508 3
 21 -3 -2 4.9414 2.48804 5
 -21 3 2 -0.0566 1.39407 7
 -21 3 2 1.28563 2.29238 6
 21 3 -2 2.63979 2.0251 5
 -21 3 2 0.26571 1.87473 2
 21 3 -2 0.28338 1.89566 3
 19 -3 -2 16.7815 3.16747 5
 -19 -3 2 16.0129 2.56421 4
 -19 -3 2 18.5733 3.40488 7
 19 -3 -2 13.2 2.31645 4
 19 -3 -2 11.7282 2.20017 7
 -19 -3 2 12.2442 3.23798 2
 19 -3 -2 13.8107 2.71278 3
 -19 -3 2 17.8079 2.82016 6
 -19 3 2 13.47 2.74002 7
 -19 3 2 11.2839 2.7331 6
 19 3 -2 13.2843 2.80486 5
 19 3 -2 16.3183 3.03374 3
 -19 3 2 9.15285 2.58038 2
 19 3 -2 15.4042 2.41643 7
 17 -3 -2 55.7451 4.83225 2
 17 -3 -2 60.9938 4.09686 3
 -17 -3 2 58.273 4.99121 7
 -17 -3 2 57.6417 5.0517 2
 -17 -3 2 58.6738 4.15379 4
 17 -3 -2 53.7571 4.03411 7
 17 -3 -2 63.9992 4.84188 4
 17 -3 -2 54.283 4.44188 5
 -17 -3 2 59.0069 4.82955 6
 17 3 -2 49.4999 4.48388 2
 -17 3 2 66.4646 4.92398 6
 -17 3 2 59.2133 4.70549 7
 17 3 -2 64.0303 4.75807 5
 17 3 -2 54.8244 4.44019 3
 17 3 -2 56.4878 4.1025 7
 -17 3 2 62.7071 5.23911 2
 15 -3 -2 41.1588 3.60583 5
 -15 -3 2 38.0209 3.17405 6
 -15 -3 2 36.3004 3.23862 4
 15 -3 -2 39.8153 3.02606 3
 15 -3 -2 39.4827 4.52424 2
 15 -3 -2 33.7606 3.28255 7
 -15 -3 2 39.7605 4.11694 2
 15 -3 -2 34.5075 3.10947 4
 -15 -3 2 37.3253 4.14186 7
 15 3 -2 39.1686 3.68858 2
 15 3 -2 37.4144 3.41953 3
 15 3 -2 41.335 3.63275 5
 -15 3 2 39.5951 3.78498 6
 -15 3 2 35.5828 4.05209 2
 -15 3 2 36.6725 3.64556 7
 15 3 -2 32.4726 3.26524 7
 -13 -3 2 735.793 24.9839 7
 13 -3 -2 743.552 23.5429 3
 13 -3 -2 719.943 24.2818 7
 13 -3 -2 703.114 24.1795 4
 -13 -3 2 730.016 24.56 2
 13 -3 -2 709.384 24.6373 2
 -13 -3 2 718.568 23.5334 6
 -13 -3 2 718.306 24.434 4
 13 -3 -2 718.941 24.2883 5
 13 3 -2 738.454 24.2292 3
 13 3 -2 721.967 24.5008 5
 13 3 -2 709.549 24.1292 7
 -13 3 2 746.393 24.3702 6
 13 3 -2 704.438 24.5149 2
 -13 3 2 763.276 25.1578 2
 11 -3 -2 731.458 25.3834 7
 -11 -3 2 738.591 24.3914 4
 11 -3 -2 718.796 24.3903 2
 11 -3 -2 724.204 24.1806 4
 -11 -3 2 749.207 24.7255 7
 -11 -3 2 726.272 23.2799 6
 11 -3 -2 724.557 23.1836 3
 11 -3 -2 756.983 24.1408 5
 -11 3 2 737.92 24.0673 6
 11 3 -2 748.831 23.9479 3
 11 3 -2 718.055 24.1428 2
 11 3 -2 740.116 24.1396 7
 -11 3 2 763.914 24.8211 2
 -11 3 2 745.139 24.5999 7
 11 3 -2 730.345 24.3693 5
 -11 3 2 648.28 22.9015 3
 9 -3 -2 48.7775 3.26145 4
 9 -3 -2 49.2956 3.54327 7
 9 -3 -2 48.2176 3.09377 5
 -9 -3 2 42.275 2.33754 6
 -9 -3 2 50.6377 3.47028 2
 -9 -3 2 47.9939 2.48497 6
 9 -3 -2 50.458 2.3136 3
 -9 -3 2 51.5171 3.77626 7
 -9 -3 2 56.9115 3.53524 4
 9 3 -2 51.7337 3.19536 2
 9 3 -2 47.04 3.36657 5
 -9 3 2 53.615 3.7819 2
 -9 3 2 49.9612 3.59071 7
 9 3 -2 53.7408 3.08692 3
 -9 3 2 45.7829 3.2094 6
 -9 3 2 45.0793 2.10594 3
 7 -3 -2 509.113 15.5591 3
 -7 -3 2 523.157 17.2701 7
 7 -3 -2 503.6 17.0067 4
 7 -3 -2 492.799 16.9902 2
 7 -3 -2 496.423 16.6395 5
 -7 -3 2 490.818 15.7753 6
 7 -3 -2 518.733 17.2782 7
 -7 -3 2 524.853 16.586 2
 -7 -3 2 511.146 17.1313 4
 -7 -3 2 510.591 15.734 6
 -7 3 2 514.176 16.7218 6
 7 3 -2 513.429 16.9653 7
 7 3 -2 499.692 16.5897 3
 7 3 -2 512.026 16.4979 2
 -7 3 2 509.715 17.2767 7
 -7 3 2 501.011 17.2204 2
 7 3 -2 494.23 17.0777 5
 -5 -3 2 233.608 8.56196 4
 -5 -3 2 239.111 7.87166 2
 5 -3 -2 234.715 8.77086 7
 -5 -3 2 234.622 8.60622 7
 -5 -3 2 215.767 8.13864 3
 5 -3 -2 231.934 8.54711 2
 5 -3 -2 227.582 8.00755 5
 5 -3 -2 224.194 8.43689 4
 5 3 -2 240.448 8.71426 5
 -5 3 2 235.642 8.25254 6
 -5 3 2 238.542 8.75388 2
 -5 3 2 216.046 8.04094 5
 5 3 -2 226.053 8.15727 3
 3 -3 -2 200.142 7.31689 4
 -3 -3 2 198.992 6.52935 2
 -3 -3 2 202.722 7.31533 4
 3 -3 -2 189.396 7.07263 6
 3 -3 -2 198.966 7.50589 2
 -3 -3 2 200.771 7.44137 5
 -3 -3 2 203.098 7.33932 7
 3 -3 -2 206.448 7.67046 7
 3 -3 -2 191.17 6.32225 3
 -3 -3 2 176.461 7.12722 3
 3 -3 -2 191.79 7.22018 4
 3 -3 -2 197.669 6.96078 5
 -3 3 2 203.43 7.61705 2
 3 3 -2 197.495 7.23668 3
 -3 3 2 189.815 6.35556 3
 3 3 -2 199.334 7.44583 5
 3 3 -2 200.79 6.24263 6
 -3 3 2 199.488 7.25697 6
 3 3 -2 192.795 6.26829 6
 3 3 -2 185.426 7.38775 4
 3 3 -2 195.455 7.14055 7
 3 3 -2 210.347 6.4663 2
 1 -3 -2 2056.95 61.1737 3
 1 -3 -2 2060.15 60.6369 5
 1 -3 -2 1948.5 61.3816 6
 1 3 -2 2086.64 60.678 2
 1 3 -2 1915.89 61.0532 4
 1 3 -2 2024.48 60.8857 6
 1 3 -2 1925.14 61.3493 5
 1 3 -2 1985.66 61.4684 3
 -1 -3 -2 1052.34 32.6723 2
 -1 -3 -2 1056.64 32.0877 7
 -1 -3 -2 1048.87 32.7486 2
 1 -3 2 1022.41 31.7724 4
 -1 -3 -2 986.56 32.0433 3
 1 -3 2 1019.91 31.8503 2
 -1 -3 -2 1017.87 31.6149 4
 1 -3 2 991.197 32.2085 5
 1 -3 2 1041.49 32.4671 3
 1 -3 2 1061.36 31.5697 7
 -1 -3 -2 1001.26 31.2488 5
 1 3 2 1024.04 32.2214 7
 -1 3 -2 1045.38 32.1243 6
 1 3 2 1046.52 31.3853 5
 1 3 2 1045.95 32.5015 6
 -1 3 -2 1048.19 31.4221 7
 -1 3 -2 1048.9 31.733 2
 -1 3 -2 945.815 31.5759 4
 1 3 2 1013.58 32.1363 3
 -3 -3 -2 23.3125 1.32392 4
 3 -3 2 21.9851 2.17074 2
 -3 -3 -2 23.3518 1.36841 5
 3 -3 2 22.421 1.6288 4
 3 -3 2 23.2502 2.54038 3
 3 -3 2 25.1972 2.38196 5
 -3 -3 -2 21.4408 2.43313 2
 -3 -3 -2 23.5919 1.897 7
 3 3 2 30.5977 3.03133 2
 3 3 2 24.0112 1.4429 4
 3 3 2 28.851 2.88057 6
 3 3 2 20.0365 2.16683 3
 3 3 2 22.5334 1.55938 5
 -3 3 -2 27.8249 1.41964 4
 3 3 2 26.1216 2.15629 7
 -3 3 -2 20.7529 2.13268 6
 -3 3 -2 22.3958 2.04935 2
 -5 -3 -2 69.0516 2.37197 4
 5 -3 2 66.2185 4.12674 3
 -5 -3 -2 72.4981 3.17739 7
 5 -3 2 62.5417 2.68005 4
 5 -3 2 62.3442 3.68865 2
 -5 -3 -2 68.6404 4.19441 2
 5 -3 2 64.1322 3.63517 5
 5 3 2 67.1206 3.33234 7
 5 3 2 63.3865 2.47827 4
 5 3 2 67.5944 4.03713 3
 5 3 2 64.8278 4.0563 6
 5 3 2 65.8382 4.26241 2
 -5 3 -2 64.1274 3.67011 2
 -5 3 -2 57.0536 2.62422 4
 -5 3 -2 65.9605 4.02264 6
 5 3 2 64.3204 3.06542 5
 7 -3 2 262.731 9.26384 4
 -7 -3 -2 290.993 11.0872 2
 7 -3 2 275.082 11.018 3
 7 -3 2 277.301 10.7484 2
 7 -3 2 281.648 10.5066 5
 -7 -3 -2 287.754 9.71753 7
 7 3 2 282.443 10.9865 3
 7 3 2 272.967 10.8806 6
 -7 3 -2 295.008 11.1013 6
 7 3 2 281.425 9.8838 7
 7 3 2 275.505 11.265 2
 -7 3 -2 293.661 10.6485 2
 7 3 2 288.077 9.92797 5
 -9 -3 -2 17.5135 1.83674 7
 9 -3 2 16.0616 2.27764 2
 9 -3 2 12.9961 2.43906 3
 -9 -3 -2 16.7788 2.5272 2
 9 -3 2 13.4749 2.47991 5
 -9 3 -2 14.741 2.93751 6
 9 3 2 18.7128 2.0775 5
 -9 3 -2 14.035 2.15307 2
 9 3 2 17.7151 1.85009 7
 9 3 2 14.2556 2.4322 2
 -11 -3 -2 63.1848 4.67208 2
 -11 -3 -2 66.0416 4.85144 6
 11 -3 2 64.8534 4.43049 5
 -11 -3 -2 58.965 3.52947 7
 11 -3 2 59.806 2.37079 7
 11 -3 2 59.0586 4.45774 2
 11 -3 2 65.0828 4.9318 3
 11 3 2 55.7805 4.26928 5
 11 3 2 58.5392 3.84988 7
 11 3 2 64.2058 4.94015 3
 -11 3 -2 63.6731 4.67311 2
 11 3 2 63.1565 4.83989 2
 -11 3 -2 56.098 4.70005 6
 13 -3 2 49.8959 2.21403 7
 13 -3 2 51.7486 5.36571 3
 13 -3 2 42.0838 4.08796 2
 -13 -3 -2 52.8915 4.6844 6
 13 -3 2 50.5938 4.32169 5
 -13 -3 -2 48.6623 4.59439 2
 13 3 2 53.5071 4.84776 3
 -13 3 -2 49.3109 2.42911 7
 13 3 2 47.3426 3.15633 7
 -13 3 -2 54.0509 4.86977 6
 -13 3 -2 54.1633 4.73975 2
 13 3 2 51.6227 4.62744 2
 13 3 2 48.4151 3.78014 5
 -15 -3 -2 71.2919 5.66795 2
 -15 -3 -2 72.7133 4.54004 7
 15 -3 2 83.9033 6.384 3
 -15 -3 -2 73.0499 5.90504 6
 15 -3 2 81.4799 5.59231 5
 15 -3 2 68.2229 2.98893 7
 15 3 2 74.3835 5.03593 5
 -15 3 -2 64.1554 5.90255 6
 15 3 2 84.2949 6.38843 3
 -15 3 -2 84.2571 6.03969 2
 -15 3 -2 73.034 3.28611 7
 15 3 2 70.4463 4.09674 7
 -17 -3 -2 2.20572 2.55745 6
 -17 -3 -2 1.61349 2.22273 2
 17 -3 2 1.64008 2.48051 3
 -17 -3 -2 2.32248 1.46152 7
 17 -3 2 1.04651 2.19703 5
 17 -3 2 2.30059 0.68458 7
 -17 3 -2 2.68413 2.79935 6
 17 3 2 0.76127 1.02862 7
 17 3 2 4.18662 2.03743 5
 17 3 2 1.27196 2.56451 3
 -17 3 -2 5.0195 2.47191 2
 -19 -3 -2 42.8824 3.95366 7
 -19 -3 -2 52.6844 5.88341 6
 -19 -3 -2 51.6775 8.23255 2
 19 -3 2 52.3688 6.42735 3
 19 -3 2 46.6151 7.34372 5
 19 3 2 55.2974 5.01909 5
 19 3 2 43.4545 3.41772 7
 19 3 2 55.6732 6.79418 3
 21 -3 2 8.46758 3.26077 5
 -21 -3 -2 11.4402 2.4055 7
 21 -3 2 7.83083 4.31579 3
 -21 -3 -2 15.7017 3.78855 6
 -21 -3 -2 6.37729 3.06442 2
 -21 3 -2 10.8228 3.3821 2
 21 3 2 13.6696 4.20402 3
 21 3 2 5.81481 1.59465 7
 -21 3 -2 11.668 4.17166 6
 21 3 2 13.7631 3.2484 5
 24 -4 -2 41.5285 3.4177 4
 -24 -4 2 47.5298 5.0144 6
 -24 -4 2 48.5863 6.28956 2
 24 -4 -2 44.8534 3.53189 7
 -24 -4 2 45.4122 5.73432 7
 24 -4 -2 41.798 5.32192 5
 24 -4 -2 43.4795 4.99046 3
 24 4 -2 44.9717 5.53575 3
 24 4 -2 38.2629 4.81575 5
 24 4 -2 39.2111 4.13276 4
 -24 4 2 38.5997 4.90638 6
 -22 -4 2 3.50972 2.14037 6
 22 -4 -2 -0.1537 1.60162 3
 -22 -4 2 3.51363 2.26631 2
 22 -4 -2 1.24466 1.28193 4
 -22 -4 2 2.04329 2.17592 7
 22 -4 -2 2.51736 2.54258 5
 -22 4 2 3.08362 1.89869 7
 22 4 -2 4.02621 2.54568 3
 22 4 -2 -0.8889 2.07112 5
 -22 4 2 0.85929 2.17145 6
 -22 4 2 2.72051 2.06462 2
 20 -4 -2 13.4533 3.86187 3
 20 -4 -2 16.9345 2.51625 4
 20 -4 -2 15.9414 2.5447 7
 -20 -4 2 17.7051 3.53308 2
 -20 -4 2 15.3446 3.2868 7
 20 -4 -2 13.9914 2.94527 5
 -20 -4 2 13.1273 2.53167 6
 -20 -4 2 12.0007 2.4437 4
 20 4 -2 18.737 3.30127 5
 -20 4 2 12.2354 2.76284 7
 -20 4 2 20.3671 3.36475 6
 20 4 -2 16.9899 3.3439 3
 -20 4 2 9.65515 2.83499 2
 20 4 -2 12.8062 2.40596 7
 -18 -4 2 27.6555 3.30469 6
 18 -4 -2 27.0698 3.13356 4
 -18 -4 2 30.1548 4.00854 7
 18 -4 -2 25.4556 3.54552 5
 18 -4 -2 24.7274 3.09453 3
 -18 -4 2 27.7417 3.8119 2
 18 -4 -2 21.1067 2.81127 7
 -18 4 2 23.7052 3.32603 7
 -18 4 2 25.0916 4.37431 2
 -18 4 2 20.6637 3.36007 6
 18 4 -2 22.7065 3.38247 3
 18 4 -2 25.3903 4.45648 2
 18 4 -2 20.3742 2.76268 7
 18 4 -2 26.1741 3.69056 5
 -16 -4 2 39.2923 3.48694 4
 16 -4 -2 39.206 3.18681 3
 -16 -4 2 44.2857 4.50923 2
 16 -4 -2 35.712 3.4214 7
 16 -4 -2 39.7523 3.97776 2
 -16 -4 2 43.7363 3.42925 6
 16 -4 -2 41.0549 3.82954 5
 -16 -4 2 43.5702 4.69528 7
 -16 4 2 37.7436 3.78519 7
 -16 4 2 44.2827 4.23809 6
 -16 4 2 46.8203 4.97284 2
 16 4 -2 41.9201 3.84094 5
 16 4 -2 40.2011 3.51681 7
 16 4 -2 36.4378 4.63658 2
 16 4 -2 42.1892 3.82546 3
 14 -4 -2 10.1769 2.10911 2
 14 -4 -2 12.8084 1.89681 3
 -14 -4 2 15.1832 2.02133 6
 14 -4 -2 11.9012 2.12847 7
 -14 -4 2 12.2724 2.17802 4
 -14 -4 2 11.424 2.46733 7
 14 -4 -2 10.1478 2.0475 5
 -14 -4 2 11.0615 2.30068 2
 14 -4 -2 11.7127 2.09045 4
 -14 4 2 12.5482 2.50939 6
 14 4 -2 11.653 1.98732 7
 14 4 -2 10.329 2.04952 3
 -14 4 2 10.0622 2.21153 2
 -14 4 2 11.9801 2.33883 7
 14 4 -2 15.9053 2.66805 5
 14 4 -2 11.3205 2.11511 2
 -12 -4 2 328.623 12.9843 7
 12 -4 -2 340.705 11.5762 3
 12 -4 -2 324.166 12.3393 4
 -12 -4 2 347.604 12.7437 4
 12 -4 -2 325.452 12.775 2
 -12 -4 2 338.546 11.6217 6
 -12 -4 2 354.625 12.6422 2
 12 -4 -2 346.264 12.5314 5
 12 -4 -2 327.997 12.5391 7
 -12 4 2 331.372 12.5129 6
 -12 4 2 337.199 12.8493 7
 12 4 -2 338.278 12.423 3
 -12 4 2 352.293 13.2669 2
 12 4 -2 349.864 12.6409 2
 12 4 -2 320.121 12.3196 7
 -10 -4 2 713.377 22.8869 2
 -10 -4 2 710.455 23.2897 4
 -10 -4 2 686.114 21.9298 6
 -10 -4 2 690.328 24.5286 7
 10 -4 -2 691.714 21.8926 3
 10 -4 -2 736.994 22.9354 5
 10 -4 -2 695.956 23.0285 4
 -10 -4 2 657.089 22.0123 6
 10 -4 -2 690.251 23.2897 2
 10 -4 -2 685.292 23.1852 7
 10 4 -2 706.031 23.2534 5
 -10 4 2 723.852 23.0976 6
 10 4 -2 696.956 22.8787 3
 -10 4 2 704.957 23.38 7
 10 4 -2 695.745 22.9591 7
 -10 4 2 716.537 23.6221 2
 -10 4 2 608.76 21.847 3
 10 4 -2 722.317 23.0903 2
 -8 -4 2 105.07 3.86493 6
 8 -4 -2 105.541 5.02627 4
 8 -4 -2 112.543 3.77498 3
 8 -4 -2 106.991 4.7727 5
 -8 -4 2 104.376 5.10056 4
 -8 -4 2 109.2 4.80291 2
 8 -4 -2 109.125 5.31357 7
 -8 -4 2 106.765 3.93142 6
 8 4 -2 109.56 4.87167 3
 8 4 -2 107.095 4.67816 2
 -8 4 2 110.005 5.00669 6
 -8 4 2 107.329 5.47272 2
 8 4 -2 108.285 5.16913 5
 8 4 -2 102.836 5.63042 7
 -8 4 2 94.6414 3.62688 3
 -6 -4 2 349.317 12.5072 7
 6 -4 -2 356.379 12.369 4
 -6 -4 2 371.305 12.5352 4
 6 -4 -2 362.063 12.7162 7
 6 -4 -2 360.288 12.7787 7
 -6 -4 2 371.236 11.743 2
 6 -4 -2 331.398 11.791 5
 6 -4 -2 347.944 12.4587 2
 6 4 -2 350.832 12.2562 7
 6 4 -2 356.146 11.6526 2
 6 4 -2 372.413 12.6738 5
 -6 4 2 347.386 12.6597 2
 6 4 -2 339.912 12.1386 3
 -6 4 2 358.912 12.2554 6
 -4 -4 2 824.686 24.3488 2
 4 -4 -2 780.635 25.4261 2
 4 -4 -2 796.534 24.158 3
 -4 -4 2 779.369 25.2512 4
 4 -4 -2 789.952 25.2023 4
 -4 -4 2 822.591 25.3056 7
 -4 -4 2 800.963 25.4072 5
 4 -4 -2 797.58 24.5946 5
 4 -4 -2 808.863 25.6185 7
 4 4 -2 790.58 25.0541 7
 -4 4 2 781.61 25.575 2
 -4 4 2 796.022 25.2086 6
 4 4 -2 780.247 24.239 2
 4 4 -2 791.539 25.2034 3
 -4 4 2 744.017 24.6549 5
 -4 4 2 764.595 24.0911 3
 2 -4 -2 768.752 23.998 4
 2 -4 -2 723.365 23.2346 5
 2 -4 -2 790.29 24.4233 7
 2 -4 -2 778.841 24.5265 2
 -2 -4 2 753.19 24.3117 5
 -2 -4 2 743.672 24.0539 4
 -2 -4 2 695.491 23.3465 6
 2 -4 -2 776.126 23.7483 3
 -2 -4 2 770.852 23.9719 7
 2 4 -2 794.699 23.0014 2
 -2 4 2 762.041 24.229 6
 -2 4 2 788.71 24.5685 2
 2 4 -2 759.668 23.3179 6
 -2 4 2 756.209 24.4863 7
 2 4 -2 756.203 23.7854 7
 2 4 -2 741.42 24.2811 3
 -2 4 2 728.101 23.3458 5
 2 4 -2 753.689 23.0541 2
 0 -4 2 610.122 20.5316 6
 0 -4 2 644.47 21.0021 5
 0 -4 -2 627.772 19.7039 5
 0 -4 2 658.874 20.6103 4
 0 -4 2 694.643 20.4179 7
 0 -4 -2 643.565 20.4429 4
 0 -4 -2 657.362 21.3455 2
 0 -4 -2 680.702 20.9575 7
 0 -4 2 635.093 20.1522 2
 0 -4 -2 633.636 20.563 3
 0 4 2 628.646 20.5566 4
 0 4 2 655.98 21.136 6
 0 4 -2 666.872 20.0213 2
 0 4 -2 626.423 20.4639 6
 0 4 2 664.795 19.7785 5
 0 4 -2 601.692 20.387 4
 0 4 -2 647.87 20.1916 7
 0 4 2 662.968 21.0939 7
 0 4 2 666.97 21.2769 2
 0 4 2 660.361 20.6493 3
 -2 -4 -2 276.505 9.34165 7
 2 -4 2 278.434 8.64727 7
 2 -4 2 263.115 9.61208 5
 2 -4 2 260.001 9.13058 2
 2 -4 2 267.776 8.99613 4
 2 -4 2 258.436 9.84309 3
 -2 -4 -2 269.134 8.4307 5
 -2 -4 -2 268.041 8.74654 4
 -2 -4 -2 273.083 10.1734 2
 2 4 2 275.825 9.56904 7
 2 4 2 263.85 9.86749 6
 -2 4 -2 274.159 9.01965 2
 -2 4 -2 267.151 8.40499 7
 -2 4 -2 250.133 8.77522 4
 2 4 2 258.866 8.91318 4
 -2 4 -2 263.855 9.49656 6
 2 4 2 265.477 8.51024 5
 2 4 2 267.899 9.58121 3
 4 -4 2 795.846 25.1991 2
 4 -4 2 787.704 25.3495 5
 4 -4 2 773.905 25.745 3
 -4 -4 -2 779.387 24.1339 4
 -4 -4 -2 817.308 25.9895 2
 4 -4 2 776.486 24.4473 4
 -4 -4 -2 735.107 24.3165 5
 -4 -4 -2 786.307 24.8071 7
 4 4 2 795.664 24.3982 5
 4 4 2 805.325 25.6297 3
 4 4 2 796.828 25.1059 7
 -4 4 -2 798.779 25.5693 6
 4 4 2 797.629 26.1919 2
 -4 4 -2 730.298 24.2294 4
 -4 4 -2 813.933 25.0545 2
 4 4 2 784.838 25.7686 6
 6 -4 2 120.368 5.63709 2
 -6 -4 -2 120.606 6.05951 2
 -6 -4 -2 124.145 4.20209 4
 6 -4 2 125.784 6.10482 3
 -6 -4 -2 127.425 5.02324 7
 6 -4 2 123.219 4.47954 4
 6 -4 2 114.597 5.51178 5
 6 4 2 116.36 5.8797 6
 -6 4 -2 126.333 5.95914 6
 6 4 2 126.155 5.22169 7
 -6 4 -2 114.701 4.36581 4
 6 4 2 117.32 6.23384 2
 6 4 2 117.277 4.24143 4
 6 4 2 121.52 5.95959 3
 -6 4 -2 120.818 5.51905 2
 6 4 2 122.632 4.81741 5
 8 -4 2 25.9056 2.843 5
 -8 -4 -2 16.1273 2.36628 2
 -8 -4 -2 22.6889 2.06976 7
 8 -4 2 16.6433 2.55651 3
 8 -4 2 20.186 1.40077 4
 8 -4 2 20.7778 2.51988 2
 -8 4 -2 19.3742 2.45908 2
 8 4 2 26.6335 2.11577 5
 8 4 2 19.765 2.83647 3
 -8 4 -2 14.802 2.40551 6
 8 4 2 17.5752 1.91798 7
 -8 4 -2 16.6482 1.28019 4
 8 4 2 20.3742 3.0083 2
 8 4 2 20.1553 2.69017 6
 -10 -4 -2 5.84128 1.87613 2
 10 -4 2 8.44977 1.00886 4
 -10 -4 -2 8.49196 1.55175 7
 10 -4 2 5.67432 1.75695 2
 10 -4 2 5.13478 1.66292 5
 10 4 2 7.8106 1.45439 7
 10 4 2 8.15998 1.62159 5
 10 4 2 8.45752 2.31302 2
 -10 4 -2 9.70183 2.2529 2
 -10 4 -2 9.03393 2.38782 6
 10 4 2 7.47286 2.32298 3
 -12 -4 -2 15.6814 2.20427 7
 12 -4 2 15.134 2.67514 5
 -12 -4 -2 22.0919 3.49913 6
 12 -4 2 15.3742 2.73398 2
 -12 -4 -2 17.7573 2.96526 2
 12 -4 2 12.6943 1.38335 4
 12 -4 2 13.2609 2.97645 3
 12 -4 2 13.8588 1.19169 4
 12 4 2 14.8562 2.27222 5
 12 4 2 11.6589 2.84883 3
 -12 4 -2 13.141 2.59047 2
 -12 4 -2 12.758 2.88321 6
 12 4 2 12.1149 1.82191 7
 -14 -4 -2 1.66218 1.41614 7
 -14 -4 -2 0.34643 1.78916 6
 14 -4 2 2.93352 2.18527 3
 14 -4 2 0.71805 1.73222 5
 -14 -4 -2 0.11297 1.69406 2
 14 -4 2 -0.4177 1.14285 2
 -14 4 -2 1.48918 2.29892 6
 14 4 2 1.39616 1.04207 7
 14 4 2 0.27412 1.33824 2
 14 4 2 2.91307 1.65211 5
 14 4 2 0.2121 2.03031 3
 -14 4 -2 2.42562 2.11552 2
 -16 -4 -2 0.29537 1.36865 7
 16 -4 2 0.02969 2.21413 3
 -16 -4 -2 -0.1067 1.74683 2
 -16 -4 -2 0.20771 1.91107 6
 16 -4 2 -1.7212 1.80717 5
 16 4 2 0.80512 2.26029 3
 -16 4 -2 1.59429 2.29339 2
 16 4 2 0.42495 1.70809 5
 -16 4 -2 -0.8148 2.22199 6
 16 4 2 0.78503 1.01533 7
 18 -4 2 22.0926 4.19965 3
 18 -4 2 18.4786 3.55312 5
 -18 -4 -2 17.9441 2.73758 7
 -18 -4 -2 16.4878 3.66663 2
 -18 -4 -2 16.9736 3.57675 6
 -18 4 -2 16.2479 3.7705 6
 18 4 2 16.0106 2.26935 7
 -18 4 -2 23.8151 4.25824 2
 18 4 2 21.3857 3.3801 5
 18 4 2 23.5738 4.646 3
 -20 -4 -2 50.7203 4.34423 7
 -20 -4 -2 48.4975 5.61171 2
 20 -4 2 49.6796 5.83123 5
 20 -4 2 66.065 7.26135 3
 20 4 2 61.4773 7.06362 3
 -20 4 -2 50.7055 6.14014 2
 20 4 2 45.1623 3.65969 7
 -20 4 -2 47.918 6.33571 6
 20 4 2 50.4245 5.41962 5
 -22 -4 -2 20.3771 4.3772 6
 -22 -4 -2 20.7662 4.51355 2
 22 -4 2 22.2155 4.29734 5
 22 -4 2 19.0587 4.5914 3
 -22 -4 -2 16.941 2.85956 7
 22 4 2 26.5786 5.39739 3
 -22 4 -2 19.6159 4.23887 2
 -22 4 -2 23.9097 5.19823 6
 22 4 2 22.6229 4.12575 5
 23 -5 -2 2.35088 2.55617 5
 -23 -5 2 8.92032 2.79843 7
 -23 -5 2 6.69306 2.4783 6
 23 -5 -2 4.50628 2.15206 3
 23 -5 -2 9.07853 1.98681 4
 23 -5 -2 11.4537 1.95519 7
 -23 -5 2 12.1271 3.21233 2
 -23 5 2 6.57293 2.92183 2
 23 5 -2 8.35714 2.95457 3
 -23 5 2 11.1229 4.16198 6
 23 5 -2 14.8639 3.36797 5
 -21 -5 2 17.6985 2.90388 6
 -21 -5 2 11.4107 2.96072 2
 21 -5 -2 14.4121 2.4105 7
 21 -5 -2 16.5443 2.57836 4
 21 -5 -2 19.0372 3.11346 3
 -21 -5 2 13.7658 2.67865 4
 -21 5 2 12.1547 2.99217 6
 21 5 -2 21.83 3.58066 5
 -21 5 2 18.7466 3.59907 2
 21 5 -2 13.3524 3.22389 3
 -19 -5 2 132.89 8.66565 2
 19 -5 -2 162.963 8.25361 5
 19 -5 -2 145.703 6.91482 4
 -19 -5 2 140.67 8.32703 7
 19 -5 -2 131.796 6.80122 7
 -19 -5 2 135.093 7.11122 4
 -19 -5 2 144.968 7.0379 6
 19 -5 -2 144.095 7.09084 3
 -19 5 2 149.685 8.18807 6
 19 5 -2 147.533 8.03464 3
 19 5 -2 149.685 7.82993 5
 19 5 -2 128.697 6.95826 7
 -19 5 2 139.809 8.52733 2
 17 -5 -2 73.7811 5.17162 5
 -17 -5 2 77.6333 5.76264 7
 17 -5 -2 66.8713 4.53228 7
 -17 -5 2 70.936 4.41726 6
 -17 -5 2 73.2557 5.56095 2
 17 -5 -2 71.3936 4.39378 3
 17 -5 -2 68.1283 4.43302 4
 -17 5 2 74.0959 5.48848 6
 17 5 -2 72.7679 5.30602 2
 17 5 -2 70.3484 4.8632 7
 -17 5 2 65.9094 5.63684 2
 17 5 -2 81.7162 5.29987 5
 17 5 -2 72.3265 5.13187 3
 -15 -5 2 100.846 5.01796 6
 15 -5 -2 96.5569 6.05147 2
 -15 -5 2 104.867 5.72166 4
 -15 -5 2 103.353 6.32091 7
 15 -5 -2 97.2052 5.46588 7
 15 -5 -2 103.897 5.80036 5
 -15 -5 2 107.428 6.17104 2
 15 -5 -2 99.7759 4.98406 3
 15 5 -2 99.9887 5.94302 2
 15 5 -2 100.781 5.45156 7
 -15 5 2 107.052 6.57232 2
 -15 5 2 97.0783 5.82625 7
 15 5 -2 100.211 5.82133 3
 -15 5 2 105.187 6.10401 6
 15 5 -2 107.509 5.95027 5
 13 -5 -2 5.63361 1.29552 3
 -13 -5 2 11.913 2.34529 2
 13 -5 -2 5.55527 1.71736 2
 -13 -5 2 5.53245 1.85235 7
 13 -5 -2 6.92328 1.82852 7
 13 -5 -2 6.75357 1.76605 5
 -13 -5 2 6.53378 1.70459 4
 13 -5 -2 5.4767 1.52654 4
 -13 -5 2 7.13977 1.39673 6
 13 5 -2 4.64191 1.67363 3
 -13 5 2 8.41675 2.11262 6
 13 5 -2 6.75952 1.80242 7
 -13 5 2 4.22136 1.84798 2
 13 5 -2 3.91551 1.73243 5
 13 5 -2 7.29744 1.81197 2
 11 -5 -2 3.38958 1.44578 5
 -11 -5 2 5.59531 1.6813 2
 -11 -5 2 4.67884 1.09376 6
 11 -5 -2 1.59599 1.5169 2
 -11 -5 2 2.30481 0.86282 6
 -11 -5 2 3.2946 1.58893 7
 -11 -5 2 2.97632 1.35213 4
 11 -5 -2 5.22272 1.06761 3
 11 -5 -2 4.02414 1.34025 4
 11 5 -2 4.06485 1.38054 2
 -11 5 2 4.19679 1.62498 6
 -11 5 2 5.54425 1.94668 2
 11 5 -2 2.7136 1.38385 3
 11 5 -2 5.16908 1.63971 5
 -11 5 2 3.01619 0.76743 3
 11 5 -2 4.70026 1.38175 7
 -9 -5 2 15.0108 2.24437 4
 9 -5 -2 12.8253 1.99361 7
 9 -5 -2 15.2861 2.38381 2
 9 -5 -2 12.3487 1.94255 4
 9 -5 -2 12.8576 1.69304 5
 -9 -5 2 13.5448 1.25628 6
 -9 -5 2 15.7948 2.05246 2
 9 5 -2 13.3444 1.79923 7
 9 5 -2 12.4924 2.13377 5
 -9 5 2 12.902 1.0404 3
 9 5 -2 13.1006 1.73839 2
 9 5 -2 15.9489 2.10019 3
 -9 5 2 12.9098 2.29415 2
 -9 5 2 12.2104 2.07131 6
 -7 -5 2 214.44 8.60707 7
 -7 -5 2 224.706 8.5191 4
 -7 -5 2 231.19 7.85791 2
 7 -5 -2 226.042 8.76161 7
 -7 -5 2 210.727 6.93854 6
 7 -5 -2 218.725 8.62191 2
 7 -5 -2 217.149 8.33384 4
 7 -5 -2 228.521 8.8447 7
 7 -5 -2 213.541 7.86431 5
 -7 -5 2 206.714 6.88408 6
 -7 5 2 224.69 8.88246 2
 -7 5 2 208.152 6.968 3
 7 5 -2 218.409 8.37714 7
 7 5 -2 215.497 8.2712 3
 -7 5 2 217.52 8.37487 6
 -7 5 2 212.08 7.01701 3
 7 5 -2 222.152 7.77259 2
 7 5 -2 212.125 8.5754 5
 5 -5 -2 120.17 4.71742 5
 -5 -5 2 132.736 5.55992 7
 5 -5 -2 129.144 5.7699 7
 5 -5 -2 121.704 4.29798 3
 -5 -5 2 120.96 5.42146 4
 5 -5 -2 123.888 5.30255 4
 5 -5 -2 125.241 5.60225 2
 -5 -5 2 128.448 4.53466 2
 5 5 -2 127.617 5.43074 3
 -5 5 2 126.757 5.46363 6
 -5 5 2 126.053 5.78803 2
 5 5 -2 122.728 4.48563 2
 -5 5 2 121.219 4.83131 5
 -5 5 2 121.586 4.20126 3
 5 5 -2 120.811 5.21332 7
 3 -5 -2 224.298 8.53927 7
 3 -5 -2 225.36 7.51969 3
 3 -5 -2 224.678 8.58837 2
 -3 -5 2 228.249 8.30333 4
 3 -5 -2 216.087 8.12087 5
 3 -5 -2 231.042 8.18607 4
 -3 -5 2 224.674 8.16923 7
 -3 -5 2 229.208 8.51954 5
 -3 -5 2 215.846 7.22644 6
 3 5 -2 223.788 7.20138 6
 -3 5 2 225.861 8.41997 6
 3 5 -2 220.601 7.94099 7
 -3 5 2 222.864 8.69324 7
 -3 5 2 233.58 8.76285 2
 3 5 -2 222.403 8.4233 3
 1 -5 -2 117.848 3.83328 5
 -1 -5 2 113.112 4.83403 4
 1 -5 -2 120.395 5.14139 7
 1 -5 -2 110.008 3.68546 5
 1 -5 -2 116.566 5.42202 2
 -1 -5 2 117.219 5.20442 5
 -1 -5 2 113.876 4.62536 7
 -1 -5 2 112.624 4.3883 6
 1 -5 -2 118.144 4.66852 4
 1 -5 -2 115.583 4.52046 3
 1 5 -2 112.539 4.37525 6
 -1 5 2 115.636 5.21195 6
 -1 5 2 116.363 5.40304 2
 -1 5 2 115.007 5.2494 7
 -1 5 2 118.779 4.60692 3
 1 5 -2 117.364 3.67626 2
 1 5 -2 115.926 5.3438 3
 1 5 -2 110.251 4.39732 7
 -1 -5 -2 42.4103 2.3405 4
 -1 -5 -2 49.1956 3.42134 2
 -1 -5 -2 48.4518 3.57202 2
 1 -5 2 44.0618 2.29143 7
 1 -5 2 44.5546 2.56679 4
 -1 -5 -2 44.2874 2.85319 7
 1 -5 2 44.2666 3.05676 5
 1 -5 2 43.9683 2.24495 2
 -1 5 -2 45.3893 2.05682 7
 1 5 2 43.7652 3.1762 6
 1 5 2 42.0918 2.38091 4
 -1 5 -2 45.3877 2.73096 6
 1 5 2 44.2663 2.97664 7
 -1 5 -2 46.0954 2.1717 2
 3 -5 2 173.246 7.14848 5
 3 -5 2 182.531 7.51426 3
 -3 -5 -2 190.316 7.80282 2
 -3 -5 -2 182.601 6.8238 7
 3 -5 2 179.265 6.49251 4
 3 -5 2 186.299 5.9493 7
 3 -5 2 183.218 6.73471 2
 -3 -5 -2 173.853 5.93739 5
 -3 -5 -2 176.04 6.14554 4
 3 5 2 167.004 6.30226 4
 3 5 2 186.308 7.09288 7
 3 5 2 177.933 7.21211 3
 3 5 2 178.205 5.93658 5
 -3 5 -2 184.159 6.62837 2
 -3 5 -2 173.426 7.11467 6
 3 5 2 181.377 7.56482 6
 -3 5 -2 176.714 5.75753 7
 5 -5 2 1585.32 48.7282 4
 5 -5 2 1547.82 49.7186 5
 -5 -5 -2 1605.73 48.4241 4
 -5 -5 -2 1625.3 50.4111 2
 5 -5 2 1545.85 50.173 3
 -5 -5 -2 1458.28 48.6494 5
 -5 -5 -2 1620.37 49.1673 7
 5 -5 2 1616.35 49.6048 2
 5 5 2 1625.84 50.241 6
 5 5 2 1609.64 50.078 3
 -5 5 -2 1576.45 49.9124 6
 5 5 2 1587.43 50.6955 2
 -5 5 -2 1640.14 49.4089 2
 5 5 2 1626.68 48.6761 5
 5 5 2 1551.62 48.5922 4
 5 5 2 1619.18 49.5064 7
 7 -5 2 259.873 10.0384 2
 -7 -5 -2 251.755 9.27024 7
 7 -5 2 253.921 10.4574 3
 7 -5 2 267.374 10.0923 5
 -7 -5 -2 265.923 10.5337 2
 7 -5 2 248.295 8.72201 4
 -7 -5 -2 262.981 8.52832 4
 -7 5 -2 265.149 9.94618 2
 7 5 2 265.085 9.59644 7
 7 5 2 265.125 9.10391 5
 7 5 2 254.28 10.839 2
 7 5 2 261.695 10.3932 6
 7 5 2 262.192 10.4944 3
 7 5 2 247.791 8.49589 4
 -7 5 -2 261.059 10.3505 6
 -9 -5 -2 34.268 2.16951 4
 -9 -5 -2 35.7666 3.51248 2
 9 -5 2 26.5892 3.29849 3
 9 -5 2 34.9387 3.28553 5
 9 -5 2 28.7843 3.17929 2
 9 -5 2 33.6186 1.91821 4
 9 5 2 33.8371 2.50994 5
 9 5 2 29.4394 1.54956 4
 9 5 2 33.291 4.01244 2
 9 5 2 25.3383 3.12179 6
 9 5 2 33.7829 3.84882 3
 9 5 2 32.2789 2.60105 7
 -9 5 -2 36.414 3.39761 2
 -9 5 -2 27.1528 3.22707 6
 11 -5 2 505.672 19.3941 2
 11 -5 2 542.863 19.8698 3
 -11 -5 -2 560.731 18.3038 7
 11 -5 2 548.428 19.3214 5
 -11 -5 -2 552.665 19.6286 2
 11 -5 2 522.815 17.0316 4
 11 5 2 520.218 20.2272 2
 -11 5 -2 518.351 19.5413 6
 -11 5 -2 551.347 19.2676 2
 11 5 2 528.975 18.2693 7
 11 5 2 529.755 19.8166 3
 11 5 2 552.09 18.3192 5
 13 -5 2 40.1989 4.46285 3
 -13 -5 -2 40.484 3.35165 7
 -13 -5 -2 33.2997 3.88569 2
 13 -5 2 31.0324 3.66352 2
 13 -5 2 37.994 2.02702 4
 13 -5 2 32.4028 2.11399 4
 13 -5 2 34.886 4.02202 5
 -13 -5 -2 41.7941 4.55172 6
 13 5 2 42.765 3.38737 5
 13 5 2 33.1892 4.37125 3
 -13 5 -2 30.0839 3.6836 2
 13 5 2 28.6249 3.90729 2
 13 5 2 31.9193 2.84136 7
 -13 5 -2 41.7756 4.86052 6
 -15 -5 -2 6.42901 2.99939 2
 15 -5 2 8.02256 2.74238 3
 15 -5 2 2.35855 2.06331 5
 -15 -5 -2 2.4499 1.60643 7
 -15 -5 -2 2.77831 2.35213 6
 -15 5 -2 6.51631 2.98672 6
 15 5 2 3.25854 1.29511 7
 15 5 2 5.41349 2.69012 3
 15 5 2 5.21876 1.92991 5
 -15 5 -2 6.62858 2.76674 2
 17 -5 2 -0.3412 1.91948 5
 -17 -5 -2 1.178 1.84533 2
 -17 -5 -2 -2.1798 1.87987 6
 -17 -5 -2 0.52628 1.37032 7
 17 -5 2 1.51557 2.39207 3
 17 5 2 0.04796 1.03828 7
 17 5 2 0.23332 2.3834 3
 -17 5 -2 -1.5139 1.9792 2
 17 5 2 0.70417 1.61103 5
 -17 5 -2 0.81087 2.49996 6
 -19 -5 -2 150.136 8.14715 7
 19 -5 2 178.049 10.4952 3
 -19 -5 -2 150.598 9.59532 2
 -19 -5 -2 179.071 10.1076 6
 19 -5 2 177.699 9.9129 5
 -19 5 -2 186.854 10.6988 6
 -19 5 -2 154 11.0547 2
 19 5 2 187.754 14.9502 3
 19 5 2 179.89 8.99654 5
 21 -5 2 4.63928 2.89136 5
 21 -5 2 1.07486 3.53238 3
 -21 -5 -2 1.69809 4.27091 2
 -21 -5 -2 1.06274 1.58555 7
 -21 -5 -2 -0.2919 2.36547 6
 21 5 2 0.80483 1.28668 7
 -21 5 -2 4.51119 3.38998 6
 21 5 2 -2.5584 1.60459 5
 -21 5 -2 3.00644 3.27307 2
 21 5 2 1.9586 2.92451 3
 24 -6 -2 -0.1663 2.37059 5
 24 -6 -2 1.76793 1.95836 3
 -24 -6 2 1.99541 2.23134 7
 24 -6 -2 2.57515 1.52457 4
 24 -6 -2 5.12388 2.32864 7
 -24 -6 2 5.7052 2.36786 6
 -24 -6 2 0.60617 2.00731 2
 24 -6 -2 1.1122 1.44828 7
 24 6 -2 -0.4082 2.21634 3
 24 6 -2 5.89507 2.7092 5
 -24 6 2 4.6864 2.95199 6
 -24 6 2 1.7771 2.27902 2
 22 -6 -2 1.35783 1.80325 7
 -22 -6 2 -0.3454 1.59903 6
 -22 -6 2 0.12633 1.95476 7
 22 -6 -2 2.49366 1.56958 7
 22 -6 -2 0.83211 2.22582 5
 -22 -6 2 2.402 1.60692 4
 22 -6 -2 1.01213 1.27211 4
 22 -6 -2 0.31148 1.54068 3
 -22 -6 2 2.92846 2.4863 2
 -22 6 2 -1.4261 1.73446 2
 22 6 -2 3.09658 2.39539 5
 22 6 -2 -0.3253 2.00847 3
 -22 6 2 1.31444 2.26884 6
 -20 -6 2 24.0655 3.40275 4
 -20 -6 2 27.3385 5.00809 7
 20 -6 -2 23.9802 2.91765 4
 20 -6 -2 30.7214 4.2307 5
 20 -6 -2 20.3488 2.9323 7
 20 -6 -2 20.3284 3.37922 7
 20 -6 -2 27.4202 3.38892 3
 -20 -6 2 28.5141 3.50357 6
 -20 -6 2 24.2269 3.83385 2
 -20 6 2 24.4487 3.86804 2
 -20 6 2 28.0222 4.3444 6
 20 6 -2 23.6195 3.87746 3
 20 6 -2 19.8348 3.5147 5
 -18 -6 2 56.0113 5.32285 7
 -18 -6 2 65.031 4.55869 4
 -18 -6 2 57.1828 4.67689 6
 18 -6 -2 63.6125 5.133 5
 18 -6 -2 56.5948 3.99849 3
 -18 -6 2 63.2496 5.34074 2
 18 -6 -2 53.147 3.95491 4
 18 -6 -2 49.0616 4.00058 7
 -18 6 2 54.797 5.41809 2
 -18 6 2 56.394 5.2087 6
 18 6 -2 55.9433 4.72293 5
 18 6 -2 62.5567 5.07411 3
 18 6 -2 61.2036 4.34531 7
 18 6 -2 55.6726 5.11534 2
 -16 -6 2 97.3639 6.23803 2
 16 -6 -2 96.832 5.52268 7
 16 -6 -2 102.284 5.9979 5
 16 -6 -2 103.171 5.51257 4
 -16 -6 2 116.662 5.31297 6
 16 -6 -2 96.617 6.20354 2
 -16 -6 2 100.796 6.52156 7
 16 -6 -2 94.6364 5.02943 3
 16 6 -2 95.0682 6.14667 2
 16 6 -2 96.9051 6.06546 3
 -16 6 2 100.049 6.67628 2
 -16 6 2 103.47 6.33121 6
 16 6 -2 102.285 6.03651 5
 -14 -6 2 49.5503 3.86943 4
 -14 -6 2 46.4757 4.08847 2
 14 -6 -2 45.2587 3.7633 7
 14 -6 -2 51.9794 3.93782 5
 -14 -6 2 46.5044 3.06326 6
 -14 -6 2 54.8787 4.61566 7
 14 -6 -2 49.2065 4.20796 2
 14 -6 -2 46.6732 3.05804 3
 14 6 -2 47.3154 4.01837 3
 -14 6 2 46.6193 4.43189 2
 14 6 -2 49.0745 3.67527 7
 14 6 -2 42.9651 3.75697 2
 -14 6 2 54.6929 4.37133 6
 14 6 -2 51.8714 4.05501 5
 12 -6 -2 1.47157 1.18728 4
 12 -6 -2 2.33712 1.38801 5
 12 -6 -2 1.50249 0.86998 3
 -12 -6 2 0.59545 1.59988 7
 12 -6 -2 0.81596 1.23137 7
 -12 -6 2 2.84353 1.57252 2
 -12 -6 2 1.1129 1.2747 4
 12 -6 -2 0.94609 1.49229 2
 -12 -6 2 0.65712 0.91125 6
 12 -6 -2 2.12446 1.47402 7
 12 6 -2 0.38088 1.10496 2
 -12 6 2 0.78464 1.45922 6
 -12 6 2 0.30704 0.58279 3
 12 6 -2 1.27868 1.38653 5
 12 6 -2 1.76748 1.41143 3
 12 6 -2 0.17035 1.25139 7
 -12 6 2 2.7819 1.76637 2
 10 -6 -2 127.344 6.1478 2
 -10 -6 2 114.619 4.69979 6
 -10 -6 2 125.611 5.99618 4
 10 -6 -2 124.778 6.80897 7
 10 -6 -2 122.574 5.53497 5
 -10 -6 2 121.458 4.65068 6
 -10 -6 2 131.819 6.33989 7
 10 -6 -2 125.632 6.21106 7
 10 -6 -2 121.48 5.69113 4
 -10 -6 2 128.946 5.61554 2
 10 6 -2 125.569 5.6193 2
 -10 6 2 113.662 4.51677 3
 -10 6 2 117.307 6.2995 2
 10 6 -2 122.272 5.99673 5
 -10 6 2 126.735 6.06089 6
 10 6 -2 116.362 5.59302 7
 10 6 -2 124.104 5.88266 3
 -8 -6 2 398.108 12.5742 6
 8 -6 -2 393.971 13.5179 5
 -8 -6 2 396.069 14.1435 4
 8 -6 -2 384.038 13.8874 4
 8 -6 -2 409.573 14.4279 7
 8 -6 -2 389.222 14.3162 7
 -8 -6 2 385.173 12.594 6
 8 -6 -2 387.282 14.1817 2
 -8 -6 2 416.548 13.427 2
 -8 6 2 415.467 14.1578 6
 8 6 -2 408.11 14.0893 3
 -8 6 2 383.377 16.3874 2
 -8 6 2 395.724 12.7425 3
 8 6 -2 416.248 14.3254 5
 8 6 -2 404.596 13.8721 7
 8 6 -2 416.534 13.5377 2
 -8 6 2 373.345 12.6278 3
 -6 -6 2 76.0592 3.28109 2
 -6 -6 2 67.7395 3.96011 4
 6 -6 -2 68.3049 3.79549 4
 6 -6 -2 68.7193 3.34254 5
 6 -6 -2 71.7357 4.26976 7
 6 -6 -2 76.471 4.31474 7
 -6 -6 2 71.8768 4.1905 7
 -6 -6 2 67.7487 2.4748 6
 -6 6 2 74.1818 4.43654 2
 6 6 -2 75.8748 3.94383 7
 -6 6 2 72.5446 4.07666 6
 6 6 -2 72.3501 2.56019 6
 -6 6 2 74.3451 2.86352 3
 6 6 -2 76.0706 3.25419 2
 6 6 -2 75.1042 4.22503 5
 -6 6 2 72.2803 2.88594 3
 6 6 -2 72.4193 4.06681 3
 4 -6 -2 72.4808 2.97299 5
 4 -6 -2 72.0116 4.06319 7
 -4 -6 2 69.5365 2.61589 2
 4 -6 -2 67.3706 3.59949 4
 -4 -6 2 66.8028 3.74575 4
 -4 -6 2 69.8287 4.02496 5
 4 -6 -2 70.062 4.02839 2
 -4 -6 2 77.5635 3.91857 7
 4 6 -2 68.6762 2.65351 2
 -4 6 2 66.0149 3.00203 5
 -4 6 2 76.9237 4.31056 2
 4 6 -2 74.1664 3.60541 7
 4 6 -2 70.6366 2.65199 6
 -4 6 2 68.3069 3.90274 6
 -4 6 2 70.1993 4.16429 7
 4 6 -2 69.9931 3.94525 3
 -4 6 2 69.0528 3.1162 3
 2 -6 -2 6.99597 1.60912 2
 2 -6 -2 7.6573 1.13613 3
 2 -6 -2 6.07387 1.39643 7
 2 -6 -2 7.7146 0.74377 5
 -2 -6 2 7.27349 1.6567 5
 -2 -6 2 6.8904 1.0804 6
 -2 -6 2 8.33895 1.57683 4
 2 -6 -2 8.00038 1.3696 4
 -2 -6 2 10.6372 1.49936 7
 2 6 -2 6.62089 1.70761 3
 -2 6 2 6.59944 1.60529 6
 -2 6 2 7.00427 1.14566 3
 -2 6 2 7.56111 0.81375 5
 -2 6 2 5.24657 1.30927 7
 -2 6 2 7.63723 1.56706 2
 2 6 -2 9.85731 1.09819 6
 0 -6 2 246.156 8.90416 4
 0 -6 -2 254.344 9.21493 7
 0 -6 -2 259.303 8.73447 4
 0 -6 2 250.437 8.62132 7
 0 -6 2 226.577 8.69098 6
 0 -6 2 243.528 8.07008 2
 0 -6 2 253.91 9.39412 5
 0 -6 -2 249.807 9.66416 2
 0 6 -2 249.871 8.74025 6
 0 6 2 250.391 9.63829 2
 0 6 -2 256.661 8.02184 2
 0 6 -2 263.74 9.74443 3
 0 6 2 258.604 8.97638 3
 0 6 -2 251.444 8.41345 7
 0 6 2 255.948 9.54367 6
 0 6 2 252.5 9.44709 7
 -2 -6 -2 456.257 14.7082 4
 -2 -6 -2 477.367 16.2869 2
 -2 -6 -2 461.386 14.0526 5
 2 -6 2 454.316 14.7743 2
 2 -6 2 454.183 15.025 4
 2 -6 2 454.371 14.5191 7
 -2 -6 -2 466.391 15.3172 7
 -2 -6 -2 462.125 16.1309 2
 2 -6 2 452.576 15.6226 5
 -2 6 -2 466.163 14.6945 2
 -2 6 -2 453.745 15.3872 6
 2 6 2 453.22 15.5062 3
 -2 6 -2 442.208 14.351 7
 2 6 2 471.969 15.6762 7
 2 6 2 440.618 15.8119 6
 4 -6 2 142.936 5.79973 2
 4 -6 2 140.397 5.45855 4
 -4 -6 -2 140.843 5.13624 4
 -4 -6 -2 138.564 5.21807 5
 4 -6 2 132.583 6.45075 3
 -4 -6 -2 149.187 5.90112 7
 -4 -6 -2 142.797 6.77174 2
 4 -6 2 149.874 6.32956 5
 4 -6 2 139.958 4.78355 7
 -4 6 -2 138.576 6.32685 6
 4 6 2 143.303 6.602 6
 4 6 2 144.874 5.53528 4
 4 6 2 143.313 4.94337 5
 4 6 2 133.062 6.28279 3
 4 6 2 148.621 6.15883 7
 -4 6 -2 143.598 4.7802 7
 -4 6 -2 148.518 5.80102 2
 -6 -6 -2 769.126 24.7989 2
 6 -6 2 720.959 23.8258 2
 -6 -6 -2 740.401 23.4577 7
 6 -6 2 718.061 22.9377 4
 -6 -6 -2 724.833 22.6474 4
 6 -6 2 725.611 24.0802 5
 6 -6 2 705.445 24.4602 3
 6 6 2 720.676 25.0302 2
 6 6 2 730.645 24.4421 3
 6 6 2 679.56 22.7023 4
 -6 6 -2 725.334 24.3006 6
 6 6 2 735.959 22.8474 5
 6 6 2 711.145 24.4488 7
 6 6 2 744.488 24.5374 6
 -6 6 -2 740.351 23.7068 2
 -8 -6 -2 5.29486 0.94301 4
 8 -6 2 0.97725 1.10395 2
 8 -6 2 2.59846 1.38012 5
 8 -6 2 4.33332 1.72884 3
 -8 -6 -2 4.86314 1.69422 2
 8 -6 2 3.37999 0.91333 4
 8 6 2 3.27863 0.70121 4
 8 6 2 4.04432 1.74688 3
 -8 6 -2 2.75973 2.00474 6
 8 6 2 4.48425 1.18931 5
 8 6 2 3.45695 1.29397 7
 8 6 2 5.81281 1.85038 6
 8 6 2 2.8219 1.40857 2
 -8 6 -2 3.2298 1.63612 2
 10 -6 2 23.7099 2.8378 2
 -10 -6 -2 28.7192 1.77846 4
 10 -6 2 36.6443 4.05023 3
 10 -6 2 25.3468 3.22883 5
 -10 -6 -2 27.0886 3.22177 2
 10 -6 2 27.3603 1.94121 4
 -10 -6 -2 29.2419 2.70239 7
 10 6 2 29.5759 3.72157 3
 -10 6 -2 32.9218 3.51566 2
 10 6 2 24.8955 3.13667 6
 10 6 2 23.9202 1.45261 4
 -10 6 -2 20.5666 3.05416 6
 10 6 2 29.2459 2.46868 5
 10 6 2 25.909 2.54646 7
 10 6 2 23.3895 3.35622 2
 12 -6 2 13.4998 2.7012 5
 12 -6 2 12.3855 2.53872 2
 12 -6 2 13.6925 1.50935 4
 12 -6 2 13.4906 2.92856 3
 -12 -6 -2 11.6655 2.79998 6
 -12 -6 -2 9.99968 2.26623 2
 -12 -6 -2 18.214 2.51826 7
 -12 6 -2 9.88579 2.48669 2
 12 6 2 6.79866 2.0904 2
 12 6 2 12.2357 2.83015 3
 12 6 2 13.208 2.39699 5
 12 6 2 12.8122 2.01642 7
 -12 6 -2 10.6451 2.9916 6
 -14 -6 -2 4.84195 2.28278 6
 14 -6 2 5.76629 2.46147 5
 -14 -6 -2 2.40087 1.55499 7
 14 -6 2 2.58387 2.24067 3
 14 -6 2 2.25666 1.64087 2
 14 -6 2 4.96436 1.04146 4
 -14 -6 -2 3.746 2.04151 2
 14 6 2 6.31976 2.53997 3
 14 6 2 6.66817 1.94984 5
 -14 6 -2 4.85228 2.58836 2
 14 6 2 3.62669 1.29735 7
 -14 6 -2 4.07119 2.53558 6
 -16 -6 -2 -0.1243 1.8445 2
 16 -6 2 0.54057 2.08105 5
 16 -6 2 -0.0415 0.68654 4
 16 -6 2 1.54383 2.37516 3
 -16 -6 -2 1.245 1.51135 7
 -16 -6 -2 2.09873 2.1674 6
 16 6 2 -0.9724 0.85592 7
 -16 6 -2 0.85026 2.75565 6
 16 6 2 1.45696 1.57246 5
 16 6 2 0.67273 2.2526 3
 -16 6 -2 -2.166 1.96652 2
 -18 -6 -2 101.679 6.26004 7
 -18 -6 -2 115.78 7.80582 6
 -18 -6 -2 93.479 7.14537 2
 18 -6 2 118.09 8.12757 3
 -18 6 -2 104.857 13.8937 6
 18 6 2 115.24 6.63506 5
 -18 6 -2 105.165 7.70919 2
 18 6 2 91.7191 5.5705 7
 18 6 2 108.181 7.9993 3
 20 -6 2 54.1411 6.46195 3
 -20 -6 -2 34.2207 4.92949 2
 20 -6 2 40.3606 5.40022 5
 -20 -6 -2 45.2375 4.30912 7
 -20 6 -2 39.1341 5.6098 6
 -20 6 -2 27.3984 4.32039 2
 20 6 2 46.0368 4.96142 5
 20 6 2 45.7815 6.56094 3
 23 -7 -2 0.60291 1.30403 4
 -23 -7 2 0.95498 1.77381 6
 23 -7 -2 1.1358 2.45139 5
 -23 -7 2 0.93906 1.95693 2
 23 -7 -2 1.07218 1.67736 7
 -23 -7 2 -1.9555 1.7306 7
 -23 -7 2 0.00905 1.34255 4
 23 -7 -2 0.45719 1.56434 3
 23 7 -2 -0.4407 1.92948 5
 -23 7 2 3.2464 2.63638 6
 23 7 -2 -1.3385 1.92506 3
 -23 7 2 2.13799 2.0798 2
 -21 -7 2 8.73217 2.26614 4
 21 -7 -2 10.0572 2.60529 7
 21 -7 -2 9.93171 2.14702 7
 21 -7 -2 9.39256 2.04527 4
 -21 -7 2 7.43169 2.83231 2
 21 -7 -2 8.94579 3.12171 5
 -21 -7 2 9.48038 2.29643 6
 -21 -7 2 6.36897 2.72394 7
 -21 7 2 9.80217 3.23488 6
 21 7 -2 14.8207 3.40487 3
 21 7 -2 11.0757 2.79743 5
 19 -7 -2 11.5488 2.68228 7
 19 -7 -2 13.1148 2.27536 4
 -19 -7 2 8.99022 2.38903 4
 19 -7 -2 11.3362 2.24436 7
 -19 -7 2 17.7495 2.61049 6
 -19 -7 2 10.1598 2.98421 7
 -19 -7 2 12.1792 3.26689 2
 19 -7 -2 12.4429 3.01358 5
 19 -7 -2 13.2918 2.40918 3
 19 7 -2 7.89114 2.70333 3
 -19 7 2 14.9987 3.43038 6
 -19 7 2 16.2029 3.70041 2
 19 7 -2 6.55185 2.32516 5
 17 -7 -2 3.57209 1.58701 7
 -17 -7 2 0.48919 1.93248 2
 -17 -7 2 -1.4124 1.80075 7
 17 -7 -2 2.71638 1.37044 3
 17 -7 -2 1.77711 2.08782 5
 -17 -7 2 4.0423 1.89929 4
 17 -7 -2 0.35983 1.42069 7
 17 -7 -2 -0.2681 1.1847 4
 -17 -7 2 1.25477 1.34069 6
 17 7 -2 0.98689 1.8036 3
 -17 7 2 -0.7929 1.52707 2
 17 7 -2 0.43616 1.23546 7
 17 7 -2 0.86654 1.41321 2
 -17 7 2 0.72405 1.96526 6
 17 7 -2 -0.6662 1.45691 5
 15 -7 -2 105.25 6.03611 5
 15 -7 -2 92.5076 5.61519 7
 -15 -7 2 111.717 6.23754 2
 15 -7 -2 114.229 6.31306 7
 -15 -7 2 107.997 6.63744 7
 15 -7 -2 106.219 5.01635 3
 -15 -7 2 100.138 4.92926 6
 15 -7 -2 94.9316 6.14891 2
 15 -7 -2 108.098 5.58528 4
 15 7 -2 107.005 6.17336 2
 -15 7 2 106.432 6.74572 2
 15 7 -2 109.314 6.28768 3
 -15 7 2 102.786 6.40418 6
 15 7 -2 109.41 6.0951 5
 15 7 -2 97.7958 8.11418 7
 -13 -7 2 6.85358 2.24142 7
 -13 -7 2 3.80974 1.64579 4
 13 -7 -2 3.63841 1.6665 2
 13 -7 -2 3.73844 1.15139 3
 13 -7 -2 1.54047 1.31812 7
 13 -7 -2 4.40808 1.70372 7
 -13 -7 2 6.04402 1.27044 6
 13 -7 -2 4.14654 1.88363 4
 13 -7 -2 3.99892 1.61361 5
 -13 -7 2 4.76305 1.81051 2
 -13 7 2 5.46747 2.14464 6
 13 7 -2 3.49245 1.71806 3
 -13 7 2 5.92844 2.01248 2
 13 7 -2 4.63937 1.57061 2
 13 7 -2 4.44514 1.90267 5
 13 7 -2 4.38895 1.59514 7
 -11 -7 2 211.429 8.84173 4
 11 -7 -2 215.137 9.00568 7
 11 -7 -2 209.715 8.48956 4
 -11 -7 2 217.806 8.38486 2
 11 -7 -2 201.262 8.82123 2
 -11 -7 2 190.1 7.3925 6
 -11 -7 2 205.021 7.37636 6
 11 -7 -2 203.189 8.77884 7
 -11 -7 2 205.475 9.09714 7
 11 7 -2 219.225 8.53672 7
 -11 7 2 187.669 7.22136 3
 11 7 -2 216.816 8.86695 3
 -11 7 2 202.774 7.52135 3
 11 7 -2 212.675 8.8923 5
 -11 7 2 208.463 9.01853 6
 11 7 -2 209.591 8.47363 2
 -11 7 2 212.917 9.39707 2
 9 -7 -2 35.0317 3.14005 7
 -9 -7 2 32.511 3.3686 7
 -9 -7 2 33.346 2.66252 2
 9 -7 -2 28.309 2.46769 5
 -9 -7 2 24.2674 2.71845 4
 9 -7 -2 33.094 3.8604 7
 9 -7 -2 33.8547 2.79389 4
 9 -7 -2 33.433 3.40251 2
 -9 -7 2 31.4502 1.8044 6
 -9 7 2 28.7516 1.76169 3
 9 7 -2 30.8495 2.73106 7
 -9 7 2 33.5188 3.1304 6
 -9 7 2 31.6782 1.93461 3
 9 7 -2 31.9501 2.96243 3
 -9 7 2 35.1352 3.45095 2
 9 7 -2 33.0537 2.97685 5
 9 7 -2 35.297 2.57792 2
 -7 -7 2 40.2549 1.82837 6
 7 -7 -2 46.7691 3.15015 4
 -7 -7 2 46.6006 2.71384 2
 7 -7 -2 41.1702 2.62259 5
 7 -7 -2 45.8996 3.46142 2
 7 -7 -2 47.773 3.50503 7
 7 -7 -2 45.4674 3.41753 7
 -7 -7 2 41.6794 3.22713 4
 7 7 -2 44.5942 1.95162 6
 7 7 -2 45.3537 3.35332 3
 -7 7 2 41.7122 3.62215 2
 7 7 -2 42.5552 3.31487 5
 7 7 -2 41.571 3.07641 7
 7 7 -2 46.0029 2.64552 2
 -7 7 2 43.9093 3.42275 6
 -7 7 2 44.2746 2.20848 3
 5 -7 -2 825.618 27.5454 3
 -5 -7 2 903.732 28.4937 7
 5 -7 -2 895.157 28.7475 7
 -5 -7 2 894.08 28.6646 5
 5 -7 -2 877.76 28.27 4
 -5 -7 2 855.492 27.0449 6
 5 -7 -2 893.254 28.7921 2
 5 -7 -2 853.321 27.5546 5
 -5 -7 2 895.84 28.566 4
 -5 -7 2 919.76 27.2223 2
 -5 7 2 873.343 28.6674 6
 5 7 -2 904.655 28.7493 3
 -5 7 2 884.425 29.0354 2
 -5 7 2 899.928 27.4718 3
 5 7 -2 911.872 27.4108 2
 5 7 -2 882.187 27.1789 6
 5 7 -2 873.513 28.1961 7
 -5 7 2 873.8 28.9588 7
 3 -7 -2 286.008 9.95082 4
 3 -7 -2 270.696 9.56373 3
 3 -7 -2 276.832 10.5185 2
 -3 -7 2 291.384 10.2386 4
 3 -7 -2 273.912 9.06169 5
 3 -7 -2 291.132 10.4356 7
 -3 -7 2 284.043 10.0471 7
 -3 -7 2 280.445 10.4023 5
 -3 7 2 282.791 10.7255 2
 -3 7 2 282.139 9.54206 3
 3 7 -2 279.648 9.2307 6
 -3 7 2 277.923 10.4333 6
 3 7 -2 281.447 10.5049 3
 3 7 -2 277.843 9.73136 7
 -3 7 2 267.229 9.13176 5
 -1 -7 2 42.7649 3.23988 5
 1 -7 -2 44.9755 1.68525 5
 -1 -7 2 43.259 2.83168 7
 1 -7 -2 46.4866 3.40515 2
 -1 -7 2 46.3167 2.92571 4
 1 -7 -2 48.3761 3.21275 7
 1 -7 -2 45.6266 2.72707 4
 -1 -7 2 38.1492 2.33398 6
 -1 7 2 42.1543 3.28645 6
 1 7 -2 47.7002 2.61238 6
 -1 7 2 46.0921 1.68463 5
 -1 7 2 48.3328 3.41201 7
 1 7 -2 45.7803 2.55392 7
 -1 7 2 46.4419 2.74073 3
 1 7 -2 48.6832 3.52347 3
 -1 7 2 46.8126 3.52136 2
 1 -7 2 581.497 19.1299 4
 1 -7 2 577.538 18.6688 7
 -1 -7 -2 573.989 18.7915 4
 -1 -7 -2 597.519 20.1091 2
 1 -7 2 593.406 18.4314 2
 -1 -7 -2 608.99 19.4346 7
 -1 7 -2 574.423 18.5181 7
 1 7 2 599.384 19.4289 3
 -1 7 -2 597.783 19.1797 6
 -1 7 -2 585.481 20.1139 3
 -1 7 -2 599.887 18.423 2
 1 7 2 580.33 19.6923 7
 1 7 2 573.832 19.8364 6
 -3 -7 -2 6.42011 1.75094 2
 -3 -7 -2 7.11558 1.49034 7
 -3 -7 -2 7.83896 1.19549 4
 -3 -7 -2 5.80159 0.71732 5
 -3 -7 -2 5.09581 1.67616 2
 3 -7 2 6.44718 1.00185 7
 3 -7 2 2.68613 1.37618 5
 3 -7 2 6.02325 1.18657 2
 3 -7 2 6.43019 1.27943 4
 3 7 2 6.13753 1.55276 3
 -3 7 -2 4.7129 0.81356 7
 3 7 2 6.99674 0.65807 5
 -3 7 -2 6.09426 1.32207 2
 3 7 2 4.82588 1.64742 6
 -5 -7 -2 261.676 9.39559 7
 -5 -7 -2 233.53 8.53693 5
 5 -7 2 252.242 8.9522 4
 -5 -7 -2 251.414 8.62719 4
 5 -7 2 253.475 8.10061 7
 5 -7 2 247.017 10.1204 3
 5 -7 2 254.001 9.3658 2
 5 -7 2 262.096 9.93865 5
 5 7 2 259.657 9.70189 7
 5 7 2 260.601 10.1285 3
 5 7 2 252.424 10.6239 2
 -5 7 -2 256.326 8.23561 7
 -5 7 -2 249.863 9.92804 6
 5 7 2 253.915 8.41473 5
 -5 7 -2 253.867 9.35457 2
 5 7 2 265.696 10.2843 6
 -7 -7 -2 390.881 12.7817 4
 -7 -7 -2 388.86 13.5451 7
 7 -7 2 387.184 13.9513 2
 -7 -7 -2 405.838 14.8135 2
 7 -7 2 383.032 12.9896 4
 7 -7 2 385.523 14.6268 3
 7 7 2 382.159 15.1327 2
 -7 7 -2 382.444 15.4305 6
 -7 7 -2 393.055 14.0668 2
 7 7 2 388.901 14.5724 6
 7 7 2 388.743 13.8749 7
 7 7 2 395.121 12.913 5
 -9 -7 -2 42.6896 3.17539 7
 -9 -7 -2 45.8414 3.95616 2
 9 -7 2 45.6189 3.52231 2
 -9 -7 -2 38.98 2.29224 4
 9 -7 2 43.4925 3.69333 5
 9 -7 2 42.0565 2.51062 4
 9 7 2 41.3799 2.68398 5
 9 7 2 46.8264 6.44251 6
 9 7 2 38.757 3.05724 7
 9 7 2 44.7694 4.13713 2
 9 7 2 34.2732 2.45047 4
 -9 7 -2 37.7664 3.6095 2
 -9 7 -2 30.9571 3.48436 6
 9 7 2 41.8456 3.90445 3
 11 -7 2 19.132 3.15096 3
 11 -7 2 23.0977 3.38756 5
 -11 -7 -2 24.6143 3.4325 2
 -11 -7 -2 20.8934 1.71802 4
 11 -7 2 19.8764 1.92478 4
 -11 -7 -2 22.2669 2.64145 7
 11 -7 2 19.7748 3.07865 2
 11 7 2 25.5716 3.49736 6
 11 7 2 18.5408 3.14467 2
 11 7 2 22.7671 2.72125 7
 -11 7 -2 23.3609 3.78439 6
 11 7 2 18.5044 1.35183 4
 11 7 2 17.267 3.19533 3
 11 7 2 26.0442 2.64661 5
 -11 7 -2 29.7734 3.48319 2
 13 -7 2 5.81575 2.41333 5
 -13 -7 -2 9.11797 2.45816 2
 13 -7 2 5.29899 2.03652 2
 -13 -7 -2 6.49519 1.87098 7
 13 -7 2 4.01684 2.37525 3
 -13 -7 -2 8.19106 2.44216 6
 13 -7 2 4.58638 1.13179 4
 -13 7 -2 8.17808 3.00706 6
 -13 7 -2 3.7412 2.25497 2
 13 7 2 6.63464 2.5116 3
 13 7 2 1.868 1.54505 2
 13 7 2 6.83733 1.60971 7
 13 7 2 7.27792 1.80309 5
 15 -7 2 49.3378 5.71109 3
 -15 -7 -2 46.6728 4.08632 7
 -15 -7 -2 47.7061 5.21063 2
 15 -7 2 56.3633 5.14167 5
 15 -7 2 39.1703 2.53776 4
 -15 -7 -2 51.7212 5.48446 6
 15 7 2 46.5985 3.82021 5
 -15 7 -2 45.4635 5.32057 2
 -15 7 -2 51.3839 5.94507 6
 15 7 2 41.8769 5.16047 3
 15 7 2 42.2551 3.55814 7
 17 -7 2 18.8108 3.7385 3
 -17 -7 -2 16.0128 3.48356 6
 17 -7 2 15.7632 1.68999 4
 17 -7 2 21.2697 3.91732 5
 -17 -7 -2 14.9989 2.733 7
 -17 -7 -2 15.8504 3.31664 2
 17 7 2 20.689 2.98267 5
 17 7 2 18.8761 4.00333 3
 -17 7 -2 19.7387 4.25184 6
 -17 7 -2 14.5846 3.32256 2
 17 7 2 12.2836 2.32423 7
 -19 -7 -2 12.6256 3.19963 2
 -19 -7 -2 13.2761 3.63412 6
 19 -7 2 11.744 3.40917 5
 -19 -7 -2 7.22565 2.3273 7
 19 -7 2 9.96154 3.4527 3
 -19 7 -2 10.8827 2.95349 2
 19 7 2 11.231 2.72314 5
 19 7 2 7.33099 3.31656 3
 19 7 2 9.02562 2.41026 7
 -19 7 -2 12.4265 4.07068 6
 21 -7 2 -2.4971 2.41945 5
 -21 -7 -2 3.57242 1.7665 7
 -21 -7 -2 0.89594 2.49077 6
 -21 -7 -2 0.17178 2.30685 2
 21 -7 2 2.58829 2.87403 3
 -21 7 -2 -1.0867 3.05313 6
 21 7 2 0.15701 2.84598 3
 -21 7 -2 -2.5812 2.66517 2
 21 7 2 0.48123 1.9385 5
 -24 -8 2 1.36788 1.57801 4
 -24 -8 2 1.13944 1.78518 6
 24 -8 -2 2.04619 2.64875 5
 -24 -8 2 -0.1282 2.12125 2
 24 -8 -2 0.41384 1.31765 4
 24 -8 -2 1.85595 1.63191 3
 24 -8 -2 -1.0707 1.48758 7
 -24 -8 2 1.77613 2.33546 7
 -24 8 2 -0.3242 2.51133 6
 -24 8 2 -1.5818 1.98299 2
 24 8 -2 1.81107 2.22632 5
 24 8 -2 -0.9398 2.20461 3
 22 -8 -2 45.2326 3.88721 3
 -22 -8 2 46.7718 4.08788 4
 -22 -8 2 44.3814 4.03682 6
 22 -8 -2 47.6313 4.43468 7
 22 -8 -2 45.7343 5.34071 5
 22 -8 -2 40.532 3.48917 7
 -22 -8 2 41.9504 5.36645 2
 22 -8 -2 48.7407 3.85163 4
 -22 -8 2 42.6065 5.42393 7
 -22 8 2 39.893 5.23664 6
 -22 8 2 36.2822 5.06411 2
 22 8 -2 46.4078 4.95745 5
 22 8 -2 55.0454 6.32246 3
 20 -8 -2 3.66175 2.44204 5
 -20 -8 2 0.72403 2.20584 2
 -20 -8 2 -0.0683 1.33363 6
 20 -8 -2 0.26687 1.44638 7
 -20 -8 2 0.38191 1.45317 4
 -20 -8 2 -0.913 1.80766 7
 20 -8 -2 0.05714 1.20865 7
 20 -8 -2 -0.9495 1.13075 3
 20 -8 -2 1.48937 1.36764 4
 -20 8 2 0.10412 2.05282 2
 -20 8 2 -1.1089 2.02213 6
 20 8 -2 -0.5969 1.73699 5
 20 8 -2 2.11072 2.27146 3
 18 -8 -2 69.8436 5.2139 7
 -18 -8 2 76.8136 5.21189 4
 -18 -8 2 75.6941 5.77204 2
 18 -8 -2 66.0015 4.63427 7
 -18 -8 2 59.9472 4.33769 6
 -18 -8 2 72.9493 6.07437 7
 18 -8 -2 74.0411 4.66818 4
 18 -8 -2 74.1644 4.3644 3
 18 -8 -2 77.5211 5.61913 5
 -18 8 2 73.7782 6.17677 2
 18 8 -2 64.2169 6.44235 2
 -18 8 2 81.1366 6.14583 6
 18 8 -2 81.8371 5.51968 5
 18 8 -2 74.2378 5.79663 3
 -16 -8 2 42.8454 4.95308 7
 16 -8 -2 40.3485 3.70235 7
 16 -8 -2 47.781 4.16985 7
 -16 -8 2 42.2605 3.12422 6
 -16 -8 2 42.2134 3.95486 4
 16 -8 -2 46.7203 4.17326 5
 16 -8 -2 45.0752 3.6149 4
 -16 -8 2 56.9574 4.6104 2
 16 -8 -2 42.5642 3.07086 3
 -16 8 2 36.9579 4.32398 6
 16 8 -2 45.195 4.09092 5
 16 8 -2 43.398 3.70378 7
 16 8 -2 37.1075 4.19711 3
 -16 8 2 49.9276 5.3331 2
 16 8 -2 36.5692 4.34209 2
 14 -8 -2 22.8275 3.02556 2
 -14 -8 2 30.2539 3.9167 7
 -14 -8 2 26.1671 3.90567 4
 14 -8 -2 24.895 3.12371 5
 14 -8 -2 24.391 2.9023 4
 14 -8 -2 27.4779 3.24944 7
 14 -8 -2 27.5016 3.32806 7
 -14 -8 2 27.6579 3.15168 2
 -14 -8 2 25.321 2.27215 6
 14 8 -2 25.1591 3.49493 3
 14 8 -2 30.0801 3.5923 5
 -14 8 2 31.0062 3.97931 6
 -14 8 2 28.0578 4.0167 2
 14 8 -2 27.2595 3.38875 2
 14 8 -2 21.1609 3.09195 7
 12 -8 -2 592.773 20.7456 7
 -12 -8 2 595.98 21.0366 7
 -12 -8 2 601.417 20.1 2
 12 -8 -2 565.88 20.5604 7
 12 -8 -2 581.887 20.1276 4
 12 -8 -2 588.445 20.8611 2
 -12 -8 2 588.001 19.0987 6
 -12 -8 2 589.406 20.7058 4
 12 -8 -2 601.349 20.2917 5
 -12 8 2 602.16 21.4892 2
 12 8 -2 587.738 20.5997 5
 12 8 -2 596.722 20.8621 3
 12 8 -2 588.186 20.4828 2
 -12 8 2 593.516 20.8794 6
 -12 8 2 588.674 19.3283 3
 12 8 -2 571.986 20.1861 7
 -10 -8 2 136.927 5.10012 6
 -10 -8 2 131.999 6.4328 4
 10 -8 -2 142.066 6.20299 4
 -10 -8 2 122.014 4.9669 6
 -10 -8 2 148.051 5.99205 2
 10 -8 -2 130.234 6.51752 7
 10 -8 -2 133.245 6.53271 7
 10 -8 -2 122.824 5.86883 5
 10 -8 -2 135.72 6.60408 2
 10 8 -2 130.494 6.36691 5
 10 8 -2 143.319 6.1481 2
 10 8 -2 136.7 6.60063 3
 -10 8 2 137.824 7.02242 2
 -10 8 2 133.659 5.25815 3
 10 8 -2 135.976 6.16516 7
 -10 8 2 123.312 6.55274 6
 -10 8 2 120.398 5.01757 3
 8 -8 -2 27.6367 2.55533 4
 8 -8 -2 23.576 2.68608 7
 -8 -8 2 28.911 2.2866 2
 8 -8 -2 28.1359 2.28536 5
 8 -8 -2 26.7131 2.88264 2
 -8 -8 2 29.2232 3.06241 4
 -8 -8 2 22.6483 1.41736 6
 -8 -8 2 32.1252 3.17235 7
 8 -8 -2 26.2684 3.49518 7
 -8 8 2 26.7466 1.82056 3
 -8 8 2 23.1283 2.75644 6
 -8 8 2 26.1858 3.23738 2
 8 8 -2 27.1292 2.9519 3
 -8 8 2 23.0988 1.70455 3
 8 8 -2 26.5336 2.21507 2
 8 8 -2 20.9086 2.20565 7
 8 8 -2 20.5843 2.51987 5
 -6 -8 2 528.989 18.3141 4
 6 -8 -2 521.809 18.4206 2
 6 -8 -2 571.732 18.5677 7
 -6 -8 2 545.342 17.0087 2
 6 -8 -2 532.553 17.3932 5
 6 -8 -2 528.584 18.0009 4
 -6 -8 2 504.055 16.7235 6
 6 8 -2 551.442 17.3249 2
 6 8 -2 520.972 17.8678 7
 -6 8 2 523.628 19.8139 7
 6 8 -2 537.265 18.5425 3
 6 8 -2 541.105 16.9517 6
 -6 8 2 545.079 17.2248 3
 -6 8 2 549.328 18.5186 6
 -6 8 2 553.814 18.9017 2
 -4 -8 2 748.906 24.3014 5
 4 -8 -2 724.636 22.9727 5
 4 -8 -2 743.098 23.8205 4
 -4 -8 2 733.147 22.5909 2
 4 -8 -2 751.626 24.2674 7
 -4 -8 2 738.513 24.1058 4
 4 -8 -2 662.859 23.3039 3
 -4 -8 2 718.87 22.872 6
 -4 -8 2 765.957 24.0136 7
 4 -8 -2 755.988 24.4546 2
 4 8 -2 745.753 22.9924 6
 -4 8 2 737.2 24.6198 2
 -4 8 2 697.173 23.0106 5
 4 8 -2 738.586 24.4146 3
 -4 8 2 748.685 23.3115 3
 4 8 -2 728.061 24.2548 7
 -4 8 2 749.342 24.6468 7
 -4 8 2 752.443 24.4154 6
 -2 -8 2 715.898 23.455 5
 2 -8 -2 730.418 23.3119 7
 2 -8 -2 696.926 23.5909 2
 -2 -8 2 713.856 23.098 4
 -2 -8 2 670.955 22.3468 6
 2 -8 -2 691.016 21.8264 5
 -2 -8 2 722.108 22.865 7
 2 -8 -2 706.882 22.8026 4
 2 8 -2 709.794 23.6551 3
 -2 8 2 712.847 23.8207 7
 -2 8 2 720.868 23.5769 6
 2 8 -2 696.9 22.5658 7
 -2 8 2 719.766 22.7261 3
 2 8 -2 706.433 22.3524 6
 -2 8 2 679.444 21.8052 5
 -2 8 2 748.655 23.8774 2
 0 -8 -2 263.977 9.35268 4
 0 -8 2 264.153 9.30749 7
 0 -8 2 260.778 10.1128 5
 0 -8 2 275.326 8.55194 2
 0 -8 2 261.582 9.6556 4
 0 -8 -2 273.525 10.4426 2
 0 -8 -2 274.386 9.9106 7
 0 8 -2 268.501 10.5 3
 0 8 -2 253.743 9.09018 7
 0 8 -2 264.363 9.46441 6
 0 8 2 264.969 10.2848 6
 0 8 2 260.969 10.3411 2
 0 8 2 267.278 9.702 3
 0 8 -2 270.946 8.6476 2
 2 -8 2 45.1678 2.87431 4
 2 -8 2 47.8482 2.46287 2
 2 -8 2 46.1593 3.36526 5
 2 -8 2 41.6138 2.50423 7
 -2 -8 -2 41.2523 3.57655 2
 -2 -8 -2 45.108 2.59751 4
 -2 -8 -2 37.9713 3.53893 2
 -2 -8 -2 40.8499 3.11918 7
 2 8 2 45.166 3.24869 3
 2 8 2 42.4706 3.2424 7
 -2 8 -2 42.2498 3.2754 6
 2 8 2 46.0497 3.5296 6
 -2 8 -2 45.3928 2.35842 7
 -2 8 -2 47.2641 2.54196 2
 -2 8 -2 45.9227 3.71876 3
 -4 -8 -2 72.0186 4.6852 2
 -4 -8 -2 73.7641 3.38524 4
 -4 -8 -2 68.0585 4.53373 7
 -4 -8 -2 75.0327 4.90678 2
 4 -8 2 72.272 3.67982 4
 4 -8 2 81.2557 4.51198 5
 4 -8 2 74.4252 3.10115 7
 4 -8 2 76.9754 3.73788 2
 -4 8 -2 71.6945 3.75135 2
 4 8 2 75.715 4.46659 3
 -4 8 -2 73.3047 3.11147 7
 4 8 2 79.247 2.86898 5
 4 8 2 77.6546 4.28797 7
 4 8 2 67.9246 4.46876 6
 -4 8 -2 74.1671 4.39694 6
 6 -8 2 108.729 3.73085 7
 -6 -8 -2 104.727 4.35016 4
 6 -8 2 111.525 5.74463 5
 -6 -8 -2 107.838 5.06089 7
 6 -8 2 102.725 5.11695 2
 6 -8 2 110.066 5.8806 3
 -6 -8 -2 110.79 5.98924 2
 -6 -8 -2 95.43 4.29001 5
 6 -8 2 104.641 4.63435 4
 6 8 2 105.027 5.29472 7
 -6 8 -2 103.677 5.69175 6
 6 8 2 112.651 5.87914 6
 -6 8 -2 108.323 5.18174 2
 6 8 2 110.613 6.24733 2
 6 8 2 107.377 6.41422 3
 6 8 2 106.604 4.12082 5
 8 -8 2 -0.4609 1.08062 2
 8 -8 2 0.31347 1.61667 3
 8 -8 2 -0.2391 1.25154 5
 8 -8 2 0.26843 0.89711 4
 -8 -8 -2 0.59061 1.19532 7
 -8 -8 -2 0.64685 0.80646 4
 -8 -8 -2 1.68553 1.40307 2
 8 8 2 1.48688 1.62141 6
 8 8 2 0.14937 1.25363 2
 8 8 2 -0.9138 0.83511 7
 -8 8 -2 -0.5538 1.57434 6
 8 8 2 1.04794 1.60791 3
 -8 8 -2 0.58958 1.36876 2
 8 8 2 0.4884 0.78177 5
 -10 -8 -2 12.7938 2.20308 7
 10 -8 2 10.0346 2.52285 3
 10 -8 2 12.3445 1.69264 4
 10 -8 2 12.0664 2.63192 5
 10 -8 2 12.5819 2.35484 2
 -10 -8 -2 12.4497 1.597 4
 -10 -8 -2 14.5114 2.86329 2
 10 8 2 16.4476 1.99121 5
 10 8 2 14.3761 2.97247 2
 10 8 2 12.8878 2.15577 7
 10 8 2 17.171 3.21886 3
 10 8 2 12.3098 2.53553 6
 -10 8 -2 10.9285 2.32167 2
 12 -8 2 97.3433 4.51021 4
 12 -8 2 101.976 6.41682 5
 12 -8 2 89.2258 6.8626 2
 12 -8 2 105.555 6.68291 3
 -12 -8 -2 105.295 4.44549 4
 -12 -8 -2 106.892 5.68327 7
 -12 -8 -2 111.594 6.59204 2
 -12 8 -2 103.661 6.87757 6
 12 8 2 93.9976 6.52849 3
 12 8 2 98.915 6.2806 6
 12 8 2 101.926 6.88551 2
 12 8 2 98.3949 5.49663 7
 -12 8 -2 93.508 6.24216 2
 12 8 2 99.186 5.11331 5
 14 -8 2 2.40047 2.16087 3
 14 -8 2 -0.7737 1.54424 2
 -14 -8 -2 -0.8955 1.6586 6
 14 -8 2 0.47216 0.89472 4
 14 -8 2 0.89375 1.93238 5
 -14 -8 -2 -0.3985 1.43228 7
 -14 -8 -2 0.72675 1.85023 2
 -14 8 -2 5.68561 2.4771 6
 14 8 2 -0.1652 1.20589 5
 14 8 2 1.04583 1.16407 7
 14 8 2 0.29575 2.21811 3
 -14 8 -2 1.55095 2.03999 2
 16 -8 2 1.97983 2.24882 3
 16 -8 2 2.01757 1.03122 4
 -16 -8 -2 3.3443 2.32121 6
 -16 -8 -2 -1.1399 1.42812 7
 -16 -8 -2 3.79616 2.26257 2
 16 -8 2 4.03675 2.55555 5
 -16 8 -2 -0.2702 1.73614 2
 16 8 2 2.50724 1.50083 7
 -16 8 -2 2.51695 2.95739 6
 16 8 2 3.81457 1.79293 5
 16 8 2 3.05961 2.57982 3
 18 -8 2 73.6765 6.57739 5
 -18 -8 -2 61.5469 5.10016 7
 -18 -8 -2 56.9338 6.12684 6
 -18 -8 -2 55.0743 6.99145 2
 18 -8 2 58.6093 3.1594 4
 18 -8 2 72.8189 6.54341 3
 18 8 2 58.0741 7.86019 3
 -18 8 -2 63.2104 6.70167 6
 18 8 2 72.6623 5.13477 5
 -18 8 -2 64.245 6.01634 2
 -20 -8 -2 2.09172 2.51503 2
 -20 -8 -2 4.56551 2.24873 7
 20 -8 2 3.58609 2.88409 3
 20 -8 2 1.60879 2.78612 5
 -20 -8 -2 5.06186 3.94012 6
 20 8 2 2.78063 2.84032 3
 20 8 2 5.22155 2.25238 5
 -20 8 -2 -0.4977 3.33473 6
 -20 8 -2 3.46381 2.38178 2
 23 -9 -2 40.5002 5.53725 5
 23 -9 -2 39.1495 3.59926 4
 -23 -9 2 41.7693 4.52152 4
 -23 -9 2 39.6199 3.88345 6
 -23 -9 2 39.5701 5.93968 7
 23 -9 -2 34.718 4.10447 7
 23 -9 -2 32.2399 3.25592 7
 -23 -9 2 35.6006 5.01919 2
 23 9 -2 36.7062 4.60132 5
 23 9 -2 38.0709 5.3444 3
 -23 9 2 35.7289 6.20375 2
 -23 9 2 37.8105 5.38906 6
 -21 -9 2 36.0366 3.69137 6
 21 -9 -2 31.4179 3.89074 7
 21 -9 -2 29.077 3.3801 4
 -21 -9 2 40.8369 4.95008 2
 -21 -9 2 26.7232 4.64371 7
 21 -9 -2 29.0488 3.38012 7
 -21 -9 2 35.4177 4.1993 4
 21 -9 -2 32.6882 4.47996 5
 21 9 -2 41.9734 5.38864 3
 21 9 -2 37.0051 4.33768 5
 -21 9 2 34.0648 4.92099 2
 19 -9 -2 54.0237 5.0722 5
 19 -9 -2 48.8394 3.9452 4
 -19 -9 2 50.5835 4.41558 4
 -19 -9 2 40.0919 4.8179 7
 19 -9 -2 40.4632 3.76851 7
 19 -9 -2 52.7329 4.47291 7
 -19 9 2 45.9326 5.15683 6
 -19 9 2 51.5216 6.06851 2
 19 9 -2 51.7415 4.65104 5
 19 9 -2 60.0321 5.42262 3
 17 -9 -2 1.76076 1.49082 4
 17 -9 -2 -0.3294 1.39042 7
 17 -9 -2 0.6756 1.35793 7
 -17 -9 2 1.33652 1.97985 7
 17 -9 -2 3.25801 2.04385 5
 -17 -9 2 1.80898 1.92591 2
 -17 -9 2 0.74755 1.31084 6
 -17 -9 2 0.81263 1.47348 4
 -17 9 2 1.07451 2.2128 2
 17 9 -2 0.13895 1.45456 2
 17 9 -2 2.75732 1.94295 5
 -17 9 2 1.59874 2.39426 6
 17 9 -2 -2.4618 1.61035 3
 -15 -9 2 123.983 7.46219 7
 -15 -9 2 127.973 6.78516 2
 15 -9 -2 120.915 7.0216 2
 15 -9 -2 115.392 6.42113 7
 15 -9 -2 128.635 6.83264 7
 -15 -9 2 122.353 5.51674 6
 15 -9 -2 127.353 6.28249 4
 15 -9 -2 136.663 6.93473 5
 -15 -9 2 119.702 6.77457 4
 15 9 -2 120.702 6.41145 7
 -15 9 2 125.893 5.75996 3
 15 9 -2 131.671 7.30947 3
 15 9 -2 125.803 6.7896 5
 15 9 -2 128.727 7.00303 2
 -15 9 2 119.601 7.55166 2
 -15 9 2 129.812 7.42915 6
 13 -9 -2 193.276 8.62676 7
 13 -9 -2 181.405 8.28005 5
 13 -9 -2 191.017 8.61086 7
 -13 -9 2 202.785 9.29293 7
 -13 -9 2 189.609 7.22898 6
 -13 -9 2 178.288 8.59962 4
 13 -9 -2 188.246 8.12336 4
 -13 -9 2 198.025 8.34085 2
 13 9 -2 200.764 9.03661 3
 13 9 -2 179.421 8.45215 2
 -13 9 2 179.697 7.35998 3
 -13 9 2 188.532 8.97129 6
 13 9 -2 182.052 8.57239 7
 13 9 -2 187.891 8.55675 5
 -13 9 2 199.951 9.55693 2
 11 -9 -2 260.652 10.8885 2
 -11 -9 2 268.234 9.29235 6
 11 -9 -2 265.208 10.287 5
 11 -9 -2 265.383 10.9026 7
 -11 -9 2 275.964 10.0995 2
 11 -9 -2 273.062 10.851 7
 11 -9 -2 264.213 10.3001 4
 -11 -9 2 233.353 9.09432 6
 -11 -9 2 281.394 11.2241 7
 -11 -9 2 255.904 11.3543 4
 -11 9 2 256.156 9.46184 3
 11 9 -2 259.522 10.3408 7
 -11 9 2 274.826 11.0988 6
 11 9 -2 253.058 11.5808 5
 11 9 -2 268.817 10.461 2
 -11 9 2 286.764 11.6604 2
 11 9 -2 280.478 11.1133 3
 9 -9 -2 90.0981 5.1593 4
 9 -9 -2 83.0669 4.3465 5
 -9 -9 2 91.9864 4.21062 2
 -9 -9 2 75.3034 3.35699 6
 9 -9 -2 90.4473 5.14132 7
 9 -9 -2 85.8426 4.9812 2
 -9 -9 2 80.8764 5.07752 7
 -9 -9 2 87.2336 4.94759 4
 9 9 -2 85.6399 3.56063 6
 -9 9 2 76.4641 3.67912 3
 9 9 -2 87.4836 4.41094 2
 9 9 -2 78.4914 4.47068 7
 -9 9 2 86.1026 3.81965 3
 -9 9 2 87.3446 5.4548 2
 -9 9 2 87.198 5.17912 6
 9 9 -2 86.9169 4.91999 5
 -7 -9 2 45.016 2.52569 2
 7 -9 -2 43.3169 3.45952 2
 -7 -9 2 42.0655 3.53112 7
 -7 -9 2 50.6568 3.55709 4
 7 -9 -2 47.809 3.49583 7
 -7 -9 2 42.6402 2.18975 6
 7 -9 -2 39.9998 2.68328 5
 7 -9 -2 40.7345 3.13973 4
 7 9 -2 43.5856 3.05027 7
 7 9 -2 47.2736 3.63439 3
 -7 9 2 47.6797 2.57081 3
 -7 9 2 48.6655 3.90011 2
 7 9 -2 43.8457 2.29199 6
 -7 9 2 45.9798 3.61654 6
 7 9 -2 48.7057 3.60132 5
 7 9 -2 44.1685 2.72706 2
 -7 9 2 39.738 2.42003 3
 -5 -9 2 6.8047 1.74292 5
 -5 -9 2 6.02458 0.94351 6
 5 -9 -2 5.96453 1.57712 7
 5 -9 -2 5.55895 1.07089 5
 -5 -9 2 6.06802 0.85902 2
 -5 -9 2 6.29194 1.95453 7
 5 -9 -2 7.03395 1.72783 2
 -5 -9 2 7.47184 1.78473 4
 5 -9 -2 5.6607 1.34477 4
 5 9 -2 6.7382 1.07 6
 -5 9 2 6.30048 1.76979 7
 -5 9 2 7.56226 1.26543 3
 5 9 -2 3.54703 1.19389 7
 -5 9 2 4.41032 1.54579 6
 -5 9 2 5.51698 1.95411 2
 5 9 -2 7.30481 1.96748 3
 3 -9 -2 273.868 10.0201 4
 3 -9 -2 270.245 9.14725 5
 -3 -9 2 279.332 10.3688 4
 -3 -9 2 264.657 9.38631 6
 -3 -9 2 281.65 10.2103 7
 -3 -9 2 279.205 10.6251 5
 3 -9 -2 291.709 10.5482 7
 3 9 -2 274.355 10.8271 3
 -3 9 2 275.115 10.8363 7
 -3 9 2 283.519 9.86436 3
 -3 9 2 259.66 9.08079 5
 3 9 -2 287.701 9.55336 6
 -3 9 2 285.728 10.9901 2
 -3 9 2 284.236 10.7824 6
 1 -9 -2 135.847 6.16276 7
 1 -9 -2 139.9 6.57906 2
 1 -9 -2 131.81 5.67874 4
 -1 -9 2 139.907 6.39703 5
 1 -9 -2 144.378 4.73217 5
 -1 -9 2 147.539 4.57729 2
 -1 -9 2 142.991 6.06948 4
 -1 -9 2 141.591 5.81992 7
 -1 9 2 141.947 6.69994 2
 -1 9 2 138.674 5.89312 3
 1 9 -2 141.865 5.57984 7
 -1 9 2 137.254 6.5023 7
 1 9 -2 138.259 5.62656 6
 1 9 -2 140.242 4.69399 2
 -1 9 2 142.542 6.56266 6
 -1 9 2 131.93 4.57869 5
 1 9 -2 138.505 6.68563 3
 -1 -9 -2 333.69 13.7164 7
 1 -9 2 319.615 10.7722 7
 1 -9 2 316.154 10.2737 2
 -1 -9 -2 305.588 10.8183 4
 1 -9 2 309.712 11.2152 4
 1 -9 2 320.984 11.8237 5
 1 9 2 316.944 12.0064 6
 -1 9 -2 315.454 10.6366 7
 1 9 2 310.704 11.4596 3
 -1 9 -2 313.966 12.1845 3
 -1 9 -2 307.868 10.3935 2
 1 9 2 306.629 11.8042 7
 -1 9 -2 316.459 11.257 6
 3 -9 2 204.193 7.2045 7
 3 -9 2 194.811 7.75571 4
 -3 -9 -2 206.865 8.08244 7
 -3 -9 -2 202.548 8.87414 2
 3 -9 2 202.978 8.486 5
 -3 -9 -2 206.141 9.15345 2
 3 -9 2 211.299 7.46179 2
 -3 -9 -2 197.593 7.42177 4
 3 9 2 209.961 8.51594 3
 -3 9 -2 199.991 8.21972 6
 -3 9 -2 207.89 7.25391 7
 3 9 2 199.002 8.39839 7
 3 9 2 204.329 6.38197 5
 3 9 2 200.327 8.67778 6
 -3 9 -2 211.487 7.57053 2
 -3 9 -2 204.168 9.00996 3
 -5 -9 -2 272.784 10.1449 7
 5 -9 2 270.073 9.89308 2
 5 -9 2 271.129 8.91588 7
 -5 -9 -2 271.46 11.1325 2
 -5 -9 -2 262.219 9.40005 4
 5 -9 2 266.7 10.6546 5
 5 -9 2 270.267 9.76582 4
 5 9 2 271.296 10.9697 6
 5 9 2 272.618 8.79687 5
 5 9 2 282.104 10.9197 3
 -5 9 -2 267.622 10.6389 6
 -5 9 -2 276.175 9.19605 7
 5 9 2 260.738 10.456 7
 -5 9 -2 263.561 9.86331 2
 7 -9 2 8.16335 0.9521 7
 7 -9 2 7.9091 2.25516 3
 -7 -9 -2 8.97448 1.42804 4
 7 -9 2 7.33204 1.99983 5
 -7 -9 -2 14.2562 2.70471 2
[truncated: 1,003,975 more chars]
