# Supplementary material for: Reactivity of Low Valent Magnesium(I) Complexes with Epoxides and Episulfides
Source: Angew Chem Int Ed Engl. 2025 Nov 2;64(52):e20259. doi: 10.1002/anie.202520259 (PMC12723457; doi:10.1002/anie.202520259)
Supplement: Supplementary file 2 — Supporting Information [file ANIE-64-e20259-s002.zip › 4D_jg25001.cif]

data_4D
#jg25001
_audit_creation_date               2025-01-21
_audit_creation_method
;
Olex2 1.5-beta
(compiled 2024.02.16 svn.r378c4104 for OlexSys, GUI svn.r6928)
;
_shelx_SHELXL_version_number       '2018/3'
loop_
  _audit_author_name
  _audit_author_email
  _audit_author_address
 'Shaw, P.' ''
;
The University of Edinburgh
School of Chemistry
Joseph Black Building David Brewster Road
Edinburgh
EH9 3FJ
;
 'Nichol, G.S.' g.s.nichol@ed.ac.uk
;
The University of Edinburgh
School of Chemistry
Joseph Black Building David Brewster Road
Edinburgh
EH9 3FJ
;

_audit_contact_author_address
;
The University of Edinburgh
School of Chemistry
Joseph Black Building David Brewster Road
Edinburgh
EH9 3FJ
;
_audit_contact_author_email        g.s.nichol@ed.ac.uk
_audit_contact_author_name         'Nichol, G.S.'
_audit_contact_author_phone        '+44 131 650 4806'
_publ_contact_author_id_orcid      0000-0002-1597-3679
_publ_section_references
;
Dolomanov, O.V., Bourhis, L.J., Gildea, R.J, Howard, J.A.K. & Puschmann, H.
 (2009), J. Appl. Cryst. 42, 339-341.

Sheldrick, G.M. (2008). Acta Cryst. A64, 112-122.

Sheldrick, G.M. (2015). Acta Cryst. C71, 3-8.
;
_chemical_name_common              ?
_chemical_name_systematic          ?
_chemical_formula_moiety           'C61 H82 D6 Mg2 N4 O2, 2(C6 D6)'
_chemical_formula_sum              'C73 H82 D18 Mg2 N4 O2'
_chemical_formula_weight           1132.29
_chemical_absolute_configuration   ad
_chemical_melting_point            ?
_chemical_oxdiff_formula           C62H83D6Mg2N4O
_chemical_oxdiff_usercomment       'Exp-268, Crystal, 100 K'
loop_
  _atom_type_symbol
  _atom_type_description
  _atom_type_scat_dispersion_real
  _atom_type_scat_dispersion_imag
  _atom_type_scat_source
 'C' 'C' 0.0033 0.0016 'International Tables Vol C Tables 4.2.6.8 and 6.1.1.4'
 'H' 'H' 0.0000 0.0000 'International Tables Vol C Tables 4.2.6.8 and 6.1.1.4'
 'D' 'D' 0.0000 0.0000 'International Tables Vol C Tables 4.2.6.8 and 6.1.1.4'
 'Mg' 'Mg' 0.0486 0.0363 'International Tables Vol C Tables 4.2.6.8 and 6.1.1.4'
 'N' 'N' 0.0061 0.0033 'International Tables Vol C Tables 4.2.6.8 and 6.1.1.4'
 'O' 'O' 0.0106 0.0060 'International Tables Vol C Tables 4.2.6.8 and 6.1.1.4'

_shelx_space_group_comment
;
The symmetry employed for this shelxl refinement is uniquely defined
by the following loop, which should always be used as a source of
symmetry information in preference to the above space-group names.
They are only intended as comments.
;
_space_group_crystal_system        'monoclinic'
_space_group_IT_number             8
_space_group_name_H-M_alt          'I 1 m 1'
_space_group_name_Hall             'I -2y'
loop_
  _space_group_symop_operation_xyz
 'x, y, z'
 'x, -y, z'
 'x+1/2, y+1/2, z+1/2'
 'x+1/2, -y+1/2, z+1/2'

_cell_length_a                     9.04684(16)
_cell_length_b                     19.8208(3)
_cell_length_c                     18.4101(3)
_cell_angle_alpha                  90
_cell_angle_beta                   97.5817(14)
_cell_angle_gamma                  90
_cell_volume                       3272.36(10)
_cell_formula_units_Z              2
_cell_measurement_reflns_used      18206
_cell_measurement_temperature      100.00(10)
_cell_measurement_theta_max        35.6100
_cell_measurement_theta_min        2.3900
_shelx_estimated_absorpt_T_max     0.988
_shelx_estimated_absorpt_T_min     0.984
_exptl_absorpt_coefficient_mu      0.084
_exptl_absorpt_correction_T_max    1.00000
_exptl_absorpt_correction_T_min    0.93033
_exptl_absorpt_correction_type     multi-scan
_exptl_absorpt_process_details
;
CrysAlisPro 1.171.43.136a (Rigaku Oxford Diffraction, 2024)
Empirical absorption correction using spherical harmonics,
implemented in SCALE3 ABSPACK scaling algorithm.
;
_exptl_absorpt_special_details     ?
_exptl_crystal_colour              'clear colourless'
_exptl_crystal_density_diffrn      1.149
_exptl_crystal_density_meas        ?
_exptl_crystal_density_method      ?
_exptl_crystal_description         prism
_exptl_crystal_F_000               1212
loop_
  _exptl_crystal_face_index_h
  _exptl_crystal_face_index_k
  _exptl_crystal_face_index_l
  _exptl_crystal_face_perp_dist
 1 -1 0 0.0678
 2 -1 -1 0.0756
 0 1 -1 0.0702
 0 -1 1 0.0721
 -2 1 1 0.0627
 0 1 1 0.0799
 0 -1 -1 0.0774
 1 0 0 0.0747
 -2 -2 1 0.0945
 -1 1 -1 0.0907
 2 2 -1 0.0815

_exptl_crystal_recrystallization_method 
 'The material was recrystallised from C6D6 by precipitation from reaction mixture'
_exptl_crystal_size_max            0.19
_exptl_crystal_size_mid            0.142
_exptl_crystal_size_min            0.138
loop_
  _exptl_oxdiff_crystal_face_indexfrac_h
  _exptl_oxdiff_crystal_face_indexfrac_k
  _exptl_oxdiff_crystal_face_indexfrac_l
  _exptl_oxdiff_crystal_face_x
  _exptl_oxdiff_crystal_face_y
  _exptl_oxdiff_crystal_face_z
 0.9996 -0.9964 0.0098 0.0680 0.0088 0.0531
 1.9998 -1.0000 -0.9843 0.1509 0.0168 0.0557
 0.0006 0.9929 -1.0038 0.0149 -0.0009 -0.0506
 -0.0006 -0.9929 1.0038 -0.0149 0.0009 0.0506
 -1.9998 1.0000 0.9843 -0.1509 -0.0168 -0.0557
 -0.0008 1.0036 0.9941 -0.0180 0.0496 -0.0016
 0.0008 -1.0036 -0.9941 0.0180 -0.0496 0.0016
 0.9995 0.0018 0.0049 0.0665 0.0332 0.0270
 -1.9996 -1.9947 0.9989 -0.1463 -0.0898 0.0226
 -0.9989 0.9911 -1.0087 -0.0516 -0.0341 -0.0777
 1.9996 1.9947 -0.9989 0.1463 0.0898 -0.0226

_exptl_transmission_factor_max     ?
_exptl_transmission_factor_min     ?
_diffrn_reflns_av_R_equivalents    0.0229
_diffrn_reflns_av_unetI/netI       0.0338
_diffrn_reflns_Laue_measured_fraction_full  0.999
_diffrn_reflns_Laue_measured_fraction_max  0.922
_diffrn_reflns_limit_h_max         14
_diffrn_reflns_limit_h_min         -14
_diffrn_reflns_limit_k_max         31
_diffrn_reflns_limit_k_min         -31
_diffrn_reflns_limit_l_max         29
_diffrn_reflns_limit_l_min         -29
_diffrn_reflns_number              33740
_diffrn_reflns_point_group_measured_fraction_full  0.992
_diffrn_reflns_point_group_measured_fraction_max  0.846
_diffrn_reflns_theta_full          25.242
_diffrn_reflns_theta_max           35.742
_diffrn_reflns_theta_min           2.395
_diffrn_ambient_environment        N~2~
_diffrn_ambient_temperature        100.00(10)
_diffrn_detector                   'Hybrid Pixel Array Detector'
_diffrn_detector_area_resol_mean   10.0000
_diffrn_detector_type              'HyPix-Arc 100'
_diffrn_measured_fraction_theta_full  0.999
_diffrn_measured_fraction_theta_max  0.922
_diffrn_measurement_details
;
List of Runs (angles in degrees, time in seconds):

  # Type    Start    End  Width  t~exp~   \w     \q     \k     \f   Frames
--------------------------------------------------------------------------
  1  \w    -57.00 -19.00   0.50   10.00    --   15.27 -19.00 -60.00   76
  2  \w    -55.00  20.00   0.50   10.00    --   15.27 -57.00  60.00  150
  3  \w    -57.00 -19.00   0.50   10.00    --   15.27 -19.00 -90.00   76
  4  \w    -57.00 -19.00   0.50   10.00    --   15.27 -19.00   0.00   76
  5  \w    -57.00 -19.00   0.50   10.00    --   15.27 -19.00 -30.00   76
  6  \w    -90.00 -18.00   0.50   10.00    --  -17.15 -38.00  60.00  144
  7  \w    -59.00 -13.00   0.50   10.00    --  -17.15 -57.00 -90.00   92
  8  \w    -26.00  29.00   0.50   10.00    --   15.27 -77.00-180.00  110
  9  \w    -59.00 -13.00   0.50   10.00    --  -17.15 -57.00 -30.00   92
 10  \w     19.00  55.00   0.50   10.00    --  -17.15  19.00-120.00   72
;
_diffrn_measurement_device         'four-circle diffractometer'
_diffrn_measurement_device_type   
 'XtaLAB Synergy, Single source at home/near, HyPix-Arc 100'
_diffrn_measurement_method         '\w scans'
_diffrn_orient_matrix_type        
 'CrysAlisPro convention (1999,Acta A55,543-557)'
_diffrn_orient_matrix_UB_11        0.0666073000
_diffrn_orient_matrix_UB_12        -0.0016151000
_diffrn_orient_matrix_UB_13        -0.0163859000
_diffrn_orient_matrix_UB_21        0.0330332000
_diffrn_orient_matrix_UB_22        0.0245111000
_diffrn_orient_matrix_UB_23        0.0251395000
_diffrn_orient_matrix_UB_31        0.0269853000
_diffrn_orient_matrix_UB_32        -0.0260231000
_diffrn_orient_matrix_UB_33        0.0247021000
_diffrn_radiation_monochromator    graphite
_diffrn_radiation_probe            x-ray
_diffrn_radiation_type             'Mo K\a'
_diffrn_radiation_wavelength       0.71073
_diffrn_source                     'fine-focus sealed X-ray tube'
_diffrn_source_current             1.0
_diffrn_source_type                'Enhance (Mo) X-ray Source'
_diffrn_source_voltage             50.0
_reflns_Friedel_coverage           0.832
_reflns_Friedel_fraction_full      0.985
_reflns_Friedel_fraction_max       0.769
_reflns_number_gt                  10978
_reflns_number_total               13148
_reflns_special_details
;
 Reflections were merged by SHELXL according to the crystal
 class for the calculation of statistics and refinement.
 
 _reflns_Friedel_fraction is defined as the number of unique
 Friedel pairs measured divided by the number that would be
 possible theoretically, ignoring centric projections and
 systematic absences. Completness statistics refer to single and
 composite reflections containing twin component 1 only.
;
_reflns_threshold_expression       'I > 2\s(I)'
_computing_cell_refinement         'CrysAlisPro 1.171.43.136a (Rigaku OD, 2024)'
_computing_data_collection        
 'CrysAlisPro system (CCD 43.143a 64-bit (release 25-10-2024))'
_computing_data_reduction          'CrysAlisPro 1.171.43.136a (Rigaku OD, 2024)'
_computing_molecular_graphics      'Olex2 1.5-beta (Dolomanov et al., 2009)'
_computing_publication_material    'Olex2 1.5-beta (Dolomanov et al., 2009)'
_computing_structure_refinement    'SHELXL 2018/3 (Sheldrick, 2015)'
_computing_structure_solution      'SHELXS  (Sheldrick, 2008)'
_refine_diff_density_max           0.497
_refine_diff_density_min           -0.362
_refine_diff_density_rms           0.054
_refine_ls_abs_structure_details
;
 Refined as an inversion twin.
;
_refine_ls_abs_structure_Flack     0.5(5)
_refine_ls_extinction_coef         .
_refine_ls_extinction_method       none
_refine_ls_goodness_of_fit_ref     1.045
_refine_ls_hydrogen_treatment      mixed
_refine_ls_matrix_type             full
_refine_ls_number_parameters       395
_refine_ls_number_reflns           13148
_refine_ls_number_restraints       9
_refine_ls_R_factor_all            0.0579
_refine_ls_R_factor_gt             0.0464
_refine_ls_restrained_S_all        1.044
_refine_ls_shift/su_max            0.000
_refine_ls_shift/su_mean           0.000
_refine_ls_structure_factor_coef   Fsqd
_refine_ls_weighting_details      
 'w=1/[\s^2^(Fo^2^)+(0.0731P)^2^+3.0099P] where P=(Fo^2^+2Fc^2^)/3'
_refine_ls_weighting_scheme        calc
_refine_ls_wR_factor_gt            0.1213
_refine_ls_wR_factor_ref           0.1317
_refine_special_details           
 'The structure is presented in space group Cm. PLATON ADDSYM suggests that the space group might be C2/m (or I2/m).  However, when modelled in these space groups the bridging ligands are forced to be identical when this is clearly not the case.  C2/m and I2/m are also not compatible with crystal packing.'
_olex2_refinement_description
;
1. Twinned data refinement
 Scales: 0.5(5)
 0.5(5)
2. Fixed Uiso
 At 1.2 times of:
  All C(H) groups, All C(H,H) groups, All O(H) groups
 At 1.5 times of:
  All C(H,H,H) groups
3. Restrained distances
 O2-D2
 0.83 with sigma of 0.02
 C38-C37 \\sim C39-C38 \\sim C36-C35 \\sim C35-C34
 with sigma of 0.02
4. Others
 Fixed Sof: D31A(0.5) D31B(0.5) D32(0.5) C33(0.5) D33A(0.5) D33B(0.5)
5.a Ternary CH refined with riding coordinates:
 C7(H7), C10(H10), C22(H22), C25(H25)
5.b Secondary CH2 refined with riding coordinates:
 C31(D31A,D31B)
5.c Aromatic/amide H refined with riding coordinates:
 C3(H3), C4(H4), C5(H5), C14(H14), C18(H18), C19(H19), C20(H20), C29(H29),
 C32(D32), C34(D34), C35(D35), C36(D36), C37(D37), C38(D38), C39(D39)
5.d X=CH2 refined with riding coordinates:
 C33(D33A,D33B)
5.e Idealised Me refined as rotating group:
 C8(H8A,H8B,H8C), C9(H9A,H9B,H9C), C11(H11A,H11B,H11C), C12(H12A,H12B,H12C),
 C15(H15A,H15B,H15C), C23(H23A,H23B,H23C), C24(H24A,H24B,H24C), C26(H26A,H26B,
 H26C), C27(H27A,H27B,H27C), C30(H30A,H30B,H30C)
;
_atom_sites_solution_hydrogens     mixed
_atom_sites_solution_primary       direct
_atom_sites_solution_secondary     ?
loop_
  _atom_site_label
  _atom_site_type_symbol
  _atom_site_fract_x
  _atom_site_fract_y
  _atom_site_fract_z
  _atom_site_U_iso_or_equiv
  _atom_site_adp_type
  _atom_site_occupancy
  _atom_site_site_symmetry_order
  _atom_site_calc_flag
  _atom_site_refinement_flags_posn
  _atom_site_refinement_flags_adp
  _atom_site_refinement_flags_occupancy
  _atom_site_disorder_assembly
  _atom_site_disorder_group
 Mg1 Mg 0.57009(16) 0.500000 0.33488(9) 0.0116(4) Uani 1 2 d S T P . .
 Mg2 Mg 0.68714(16) 0.500000 0.49483(9) 0.0118(4) Uani 1 2 d S T P . .
 O1 O 0.4954(4) 0.500000 0.4309(2) 0.0169(9) Uani 1 2 d S T P . .
 O2 O 0.7603(4) 0.500000 0.3989(2) 0.0165(9) Uani 1 2 d DS T P . .
 D2 D 0.850(4) 0.500000 0.390(3) 0.020 Uiso 1 2 d DS U P . .
 N1 N 0.5120(3) 0.42407(19) 0.25774(17) 0.0139(6) Uani 1 1 d . . . . .
 N2 N 0.7443(3) 0.42478(18) 0.57210(16) 0.0111(6) Uani 1 1 d . . . . .
 C1 C 0.5733(4) 0.3575(2) 0.2646(2) 0.0137(7) Uani 1 1 d . . . . .
 C2 C 0.7115(4) 0.3448(2) 0.2390(2) 0.0142(7) Uani 1 1 d . . . . .
 C3 C 0.7695(4) 0.2797(2) 0.2442(2) 0.0172(8) Uani 1 1 d . . . . .
 H3 H 0.860819 0.270512 0.225917 0.021 Uiso 1 1 calc R U . . .
 C4 C 0.6958(4) 0.2279(2) 0.2757(2) 0.0197(9) Uani 1 1 d . . . . .
 H4 H 0.737208 0.183776 0.279453 0.024 Uiso 1 1 calc R U . . .
 C5 C 0.5609(4) 0.2412(2) 0.3016(2) 0.0181(8) Uani 1 1 d . . . . .
 H5 H 0.511670 0.205924 0.323822 0.022 Uiso 1 1 calc R U . . .
 C6 C 0.4971(4) 0.3049(2) 0.2956(2) 0.0144(8) Uani 1 1 d . . . . .
 C7 C 0.7924(4) 0.4004(2) 0.2029(2) 0.0197(8) Uani 1 1 d . . . . .
 H7 H 0.766914 0.444387 0.224813 0.024 Uiso 1 1 calc R U . . .
 C8 C 0.7386(5) 0.4033(3) 0.1212(3) 0.0339(13) Uani 1 1 d . . . . .
 H8A H 0.749473 0.358720 0.099455 0.051 Uiso 1 1 calc R U . . .
 H8B H 0.798148 0.436279 0.097987 0.051 Uiso 1 1 calc R U . . .
 H8C H 0.633452 0.416752 0.113351 0.051 Uiso 1 1 calc R U . . .
 C9 C 0.9620(5) 0.3927(3) 0.2159(3) 0.0330(12) Uani 1 1 d . . . . .
 H9A H 0.994209 0.383749 0.267919 0.050 Uiso 1 1 calc R U . . .
 H9B H 1.008751 0.434309 0.201460 0.050 Uiso 1 1 calc R U . . .
 H9C H 0.991719 0.354967 0.186551 0.050 Uiso 1 1 calc R U . . .
 C10 C 0.3478(4) 0.3167(2) 0.3234(2) 0.0163(8) Uani 1 1 d . . . . .
 H10 H 0.306782 0.360526 0.302709 0.020 Uiso 1 1 calc R U . . .
 C11 C 0.2343(4) 0.2616(3) 0.2989(3) 0.0257(11) Uani 1 1 d . . . . .
 H11A H 0.272225 0.218014 0.318375 0.039 Uiso 1 1 calc R U . . .
 H11B H 0.217771 0.259646 0.245248 0.039 Uiso 1 1 calc R U . . .
 H11C H 0.139989 0.271776 0.317342 0.039 Uiso 1 1 calc R U . . .
 C12 C 0.3712(5) 0.3230(3) 0.4068(3) 0.0289(11) Uani 1 1 d . . . . .
 H12A H 0.274830 0.330009 0.424422 0.043 Uiso 1 1 calc R U . . .
 H12B H 0.436830 0.361369 0.421168 0.043 Uiso 1 1 calc R U . . .
 H12C H 0.417073 0.281506 0.428295 0.043 Uiso 1 1 calc R U . . .
 C13 C 0.4095(4) 0.4356(2) 0.19986(19) 0.0131(7) Uani 1 1 d . . . . .
 C14 C 0.3534(6) 0.500000 0.1788(3) 0.0139(10) Uani 1 2 d S T P . .
 H14 H 0.264089 0.500000 0.145240 0.017 Uiso 1 2 calc R U P . .
 C15 C 0.3478(4) 0.3785(2) 0.1507(2) 0.0173(8) Uani 1 1 d . . . . .
 H15A H 0.292806 0.347264 0.178538 0.026 Uiso 1 1 calc R U . . .
 H15B H 0.430060 0.354424 0.132420 0.026 Uiso 1 1 calc R U . . .
 H15C H 0.280512 0.396663 0.109244 0.026 Uiso 1 1 calc R U . . .
 C16 C 0.6841(4) 0.3571(2) 0.56520(19) 0.0120(7) Uani 1 1 d . . . . .
 C17 C 0.7608(4) 0.3054(2) 0.5336(2) 0.0139(7) Uani 1 1 d . . . . .
 C18 C 0.6962(4) 0.2406(2) 0.5275(2) 0.0173(8) Uani 1 1 d . . . . .
 H18 H 0.745174 0.205338 0.505180 0.021 Uiso 1 1 calc R U . . .
 C19 C 0.5623(4) 0.2277(2) 0.5537(2) 0.0186(8) Uani 1 1 d . . . . .
 H19 H 0.521637 0.183420 0.550524 0.022 Uiso 1 1 calc R U . . .
 C20 C 0.4881(4) 0.2788(2) 0.5844(2) 0.0184(9) Uani 1 1 d . . . . .
 H20 H 0.395855 0.269436 0.601691 0.022 Uiso 1 1 calc R U . . .
 C21 C 0.5461(4) 0.3447(2) 0.5906(2) 0.0153(8) Uani 1 1 d . . . . .
 C22 C 0.9096(4) 0.3172(2) 0.5059(2) 0.0164(8) Uani 1 1 d . . . . .
 H22 H 0.951083 0.360746 0.527214 0.020 Uiso 1 1 calc R U . . .
 C23 C 0.8873(5) 0.3247(3) 0.4225(3) 0.0282(11) Uani 1 1 d . . . . .
 H23A H 0.859223 0.280991 0.399861 0.042 Uiso 1 1 calc R U . . .
 H23B H 0.980396 0.340247 0.406158 0.042 Uiso 1 1 calc R U . . .
 H23C H 0.808160 0.357631 0.407919 0.042 Uiso 1 1 calc R U . . .
 C24 C 1.0241(4) 0.2615(3) 0.5295(3) 0.0252(10) Uani 1 1 d . . . . .
 H24A H 1.027315 0.253066 0.582188 0.038 Uiso 1 1 calc R U . . .
 H24B H 1.122867 0.275818 0.519174 0.038 Uiso 1 1 calc R U . . .
 H24C H 0.995144 0.219988 0.502369 0.038 Uiso 1 1 calc R U . . .
 C25 C 0.4655(4) 0.3996(3) 0.6270(2) 0.0189(8) Uani 1 1 d . . . . .
 H25 H 0.489297 0.443652 0.604659 0.023 Uiso 1 1 calc R U . . .
 C26 C 0.2950(4) 0.3917(3) 0.6162(3) 0.0269(10) Uani 1 1 d . . . . .
 H26A H 0.267833 0.351097 0.641911 0.040 Uiso 1 1 calc R U . . .
 H26B H 0.258908 0.387483 0.563855 0.040 Uiso 1 1 calc R U . . .
 H26C H 0.249476 0.431294 0.636115 0.040 Uiso 1 1 calc R U . . .
 C27 C 0.5203(6) 0.4035(3) 0.7094(3) 0.0352(14) Uani 1 1 d . . . . .
 H27A H 0.463616 0.438099 0.731879 0.053 Uiso 1 1 calc R U . . .
 H27B H 0.626485 0.415165 0.716893 0.053 Uiso 1 1 calc R U . . .
 H27C H 0.505788 0.359680 0.732115 0.053 Uiso 1 1 calc R U . . .
 C28 C 0.8473(4) 0.4361(2) 0.62965(19) 0.0136(7) Uani 1 1 d . . . . .
 C29 C 0.9033(6) 0.500000 0.6519(3) 0.0155(11) Uani 1 2 d S T P . .
 H29 H 0.990810 0.499999 0.686632 0.019 Uiso 1 2 calc R U P . .
 C30 C 0.9093(4) 0.3781(2) 0.6789(2) 0.0186(8) Uani 1 1 d . . . . .
 H30A H 0.997513 0.359407 0.660506 0.028 Uiso 1 1 calc R U . . .
 H30B H 0.833221 0.342932 0.678788 0.028 Uiso 1 1 calc R U . . .
 H30C H 0.936942 0.394811 0.728918 0.028 Uiso 1 1 calc R U . . .
 C31 C 0.3485(5) 0.500000 0.4496(2) 0.0387(12) Uani 1 2 d S T P B .
 D31A D 0.334761 0.540370 0.479698 0.046 Uiso 0.5 1 calc R U P . .
 D31B D 0.334761 0.459630 0.479698 0.046 Uiso 0.5 1 calc R U P . .
 C32 C 0.2331(5) 0.500000 0.3839(2) 0.0331(9) Uani 1 2 d S T P . .
 D32 D 0.257182 0.522973 0.341729 0.040 Uiso 0.5 1 calc R U P A -1
 C33 C 0.1087(7) 0.4729(4) 0.3790(5) 0.0382(15) Uani 0.5 1 d . . P B -1
 D33A D 0.079508 0.449334 0.419720 0.046 Uiso 0.5 1 calc R U P B -1
 D33B D 0.042590 0.475714 0.334512 0.046 Uiso 0.5 1 calc R U P B -1
 C34 C 0.3123(9) 0.0380(5) 0.3791(4) 0.093(4) Uani 1 1 d D . . . .
 D34 D 0.246065 0.062654 0.344513 0.111 Uiso 1 1 calc R U . . .
 C35 C 0.4087(9) 0.0697(4) 0.4293(4) 0.067(2) Uani 1 1 d D . . . .
 D35 D 0.412331 0.117591 0.429413 0.080 Uiso 1 1 calc R U . . .
 C36 C 0.5017(7) 0.0348(3) 0.4804(4) 0.0462(15) Uani 1 1 d D . . . .
 D36 D 0.566933 0.058536 0.516199 0.055 Uiso 1 1 calc R U . . .
 C37 C 0.7548(6) 0.0347(3) 0.3474(3) 0.0423(14) Uani 1 1 d D . . . .
 D37 D 0.689460 0.058125 0.311320 0.051 Uiso 1 1 calc R U . . .
 C38 C 0.8459(9) 0.0705(4) 0.3977(4) 0.063(2) Uani 1 1 d D . . . .
 D38 D 0.847641 0.118434 0.397106 0.075 Uiso 1 1 calc R U . . .
 C39 C 0.9362(11) 0.0339(5) 0.4500(5) 0.102(4) Uani 1 1 d D . . . .
 D39 D 0.999826 0.057255 0.486846 0.123 Uiso 1 1 calc R U . . .

loop_
  _atom_site_aniso_label
  _atom_site_aniso_U_11
  _atom_site_aniso_U_22
  _atom_site_aniso_U_33
  _atom_site_aniso_U_23
  _atom_site_aniso_U_13
  _atom_site_aniso_U_12
 Mg1 0.0133(7) 0.0116(10) 0.0097(7) 0.000 0.0004(6) 0.000
 Mg2 0.0118(7) 0.0116(10) 0.0117(8) 0.000 0.0004(6) 0.000
 O1 0.0160(17) 0.024(3) 0.0104(17) 0.000 0.0020(13) 0.000
 O2 0.0084(15) 0.025(3) 0.0161(19) 0.000 0.0012(13) 0.000
 N1 0.0151(13) 0.0133(17) 0.0132(13) -0.0019(13) 0.0016(11) -0.0016(12)
 N2 0.0104(11) 0.0104(16) 0.0121(12) -0.0001(12) 0.0003(10) -0.0027(11)
 C1 0.0143(14) 0.014(2) 0.0127(15) -0.0031(15) 0.0015(12) -0.0006(14)
 C2 0.0159(15) 0.013(2) 0.0137(16) -0.0015(15) 0.0023(13) 0.0006(14)
 C3 0.0186(16) 0.015(2) 0.0186(18) -0.0023(16) 0.0051(14) 0.0016(15)
 C4 0.0198(18) 0.015(2) 0.024(2) -0.0013(17) -0.0004(15) 0.0042(16)
 C5 0.0200(17) 0.013(2) 0.0207(18) -0.0008(17) 0.0023(14) -0.0013(16)
 C6 0.0143(14) 0.015(2) 0.0140(16) -0.0012(15) 0.0015(12) 0.0000(15)
 C7 0.0183(16) 0.016(2) 0.026(2) -0.0003(18) 0.0101(15) -0.0018(16)
 C8 0.028(2) 0.049(4) 0.026(2) 0.012(2) 0.0080(18) -0.006(2)
 C9 0.0214(19) 0.032(3) 0.047(3) 0.010(2) 0.007(2) -0.0009(19)
 C10 0.0128(14) 0.017(2) 0.0200(18) 0.0004(16) 0.0048(13) -0.0009(14)
 C11 0.0181(17) 0.019(3) 0.040(3) -0.005(2) 0.0054(18) -0.0057(17)
 C12 0.0241(18) 0.046(3) 0.0169(19) 0.000(2) 0.0039(16) -0.001(2)
 C13 0.0133(14) 0.0116(19) 0.0142(15) -0.0006(14) 0.0008(12) -0.0001(14)
 C14 0.015(2) 0.013(3) 0.013(2) 0.000 -0.0034(17) 0.000
 C15 0.0204(16) 0.016(2) 0.0141(16) -0.0030(16) -0.0031(13) -0.0007(16)
 C16 0.0127(13) 0.0105(19) 0.0125(15) 0.0004(14) 0.0001(12) -0.0020(13)
 C17 0.0149(14) 0.012(2) 0.0146(16) 0.0009(15) 0.0006(12) 0.0005(14)
 C18 0.0191(17) 0.013(2) 0.0195(18) 0.0004(16) 0.0006(14) -0.0015(15)
 C19 0.0215(18) 0.013(2) 0.022(2) 0.0033(16) 0.0032(15) -0.0019(16)
 C20 0.0159(15) 0.018(2) 0.0211(19) 0.0039(17) 0.0016(14) -0.0054(15)
 C21 0.0132(14) 0.016(2) 0.0163(17) 0.0024(16) 0.0023(13) -0.0015(14)
 C22 0.0187(15) 0.016(2) 0.0150(16) -0.0007(16) 0.0024(13) 0.0010(15)
 C23 0.029(2) 0.038(3) 0.019(2) -0.001(2) 0.0093(17) -0.004(2)
 C24 0.0181(17) 0.021(3) 0.036(3) 0.002(2) 0.0052(17) 0.0024(17)
 C25 0.0160(15) 0.020(2) 0.0222(18) -0.0006(18) 0.0063(14) -0.0036(16)
 C26 0.0148(16) 0.030(3) 0.037(2) 0.005(2) 0.0083(16) 0.0025(17)
 C27 0.032(2) 0.049(4) 0.026(2) -0.015(3) 0.0086(19) 0.000(2)
 C28 0.0127(14) 0.016(2) 0.0120(15) 0.0021(15) 0.0009(12) 0.0015(15)
 C29 0.013(2) 0.016(3) 0.017(2) 0.000 -0.0018(17) 0.000
 C30 0.0197(16) 0.016(2) 0.0185(18) 0.0040(17) -0.0024(14) 0.0015(17)
 C31 0.0172(15) 0.082(4) 0.0178(16) 0.000 0.0036(13) 0.000
 C32 0.0187(15) 0.058(3) 0.0224(17) 0.000 0.0025(13) 0.000
 C33 0.022(2) 0.034(3) 0.057(4) -0.005(3) 0.002(3) 0.002(2)
 C34 0.088(5) 0.139(10) 0.040(3) 0.005(4) -0.031(4) 0.018(5)
 C35 0.092(5) 0.063(5) 0.046(4) 0.019(4) 0.007(4) 0.027(4)
 C36 0.048(3) 0.050(4) 0.042(3) -0.005(3) 0.010(3) 0.002(3)
 C37 0.045(3) 0.046(4) 0.035(3) -0.004(3) 0.003(2) 0.005(3)
 C38 0.074(4) 0.072(6) 0.041(3) -0.002(4) 0.002(3) -0.005(4)
 C39 0.101(6) 0.142(11) 0.060(5) -0.039(5) -0.008(4) -0.044(6)

_geom_special_details
;
 All esds (except the esd in the dihedral angle between two l.s. planes)
 are estimated using the full covariance matrix.  The cell esds are taken
 into account individually in the estimation of esds in distances, angles
 and torsion angles; correlations between esds in cell parameters are only
 used when they are defined by crystal symmetry.  An approximate (isotropic)
 treatment of cell esds is used for estimating esds involving l.s. planes.
;
loop_
  _geom_bond_atom_site_label_1
  _geom_bond_atom_site_label_2
  _geom_bond_distance
  _geom_bond_site_symmetry_2
  _geom_bond_publ_flag
 Mg1 Mg2 2.9950(11) . ?
 Mg1 O1 1.974(4) . ?
 Mg1 O2 1.954(4) . ?
 Mg1 N1 2.088(4) 2_565 ?
 Mg1 N1 2.088(4) . ?
 Mg2 O1 1.964(4) . ?
 Mg2 O2 1.965(4) . ?
 Mg2 N2 2.078(4) 2_565 ?
 Mg2 N2 2.079(4) . ?
 O1 C31 1.416(6) . ?
 O2 D2 0.85(3) . ?
 N1 C1 1.431(5) . ?
 N1 C13 1.337(5) . ?
 N2 C16 1.448(5) . ?
 N2 C28 1.335(5) . ?
 C1 C2 1.415(5) . ?
 C1 C6 1.411(6) . ?
 C2 C3 1.391(6) . ?
 C2 C7 1.524(6) . ?
 C3 H3 0.9500 . ?
 C3 C4 1.392(6) . ?
 C4 H4 0.9500 . ?
 C4 C5 1.393(6) . ?
 C5 H5 0.9500 . ?
 C5 C6 1.386(6) . ?
 C6 C10 1.524(5) . ?
 C7 H7 1.0000 . ?
 C7 C8 1.521(6) . ?
 C7 C9 1.529(6) . ?
 C8 H8A 0.9800 . ?
 C8 H8B 0.9800 . ?
 C8 H8C 0.9800 . ?
 C9 H9A 0.9800 . ?
 C9 H9B 0.9800 . ?
 C9 H9C 0.9800 . ?
 C10 H10 1.0000 . ?
 C10 C11 1.526(6) . ?
 C10 C12 1.527(6) . ?
 C11 H11A 0.9800 . ?
 C11 H11B 0.9800 . ?
 C11 H11C 0.9800 . ?
 C12 H12A 0.9800 . ?
 C12 H12B 0.9800 . ?
 C12 H12C 0.9800 . ?
 C13 C14 1.408(5) . ?
 C13 C15 1.510(5) . ?
 C14 H14 0.9500 . ?
 C15 H15A 0.9800 . ?
 C15 H15B 0.9800 . ?
 C15 H15C 0.9800 . ?
 C16 C17 1.405(5) . ?
 C16 C21 1.412(5) . ?
 C17 C18 1.409(6) . ?
 C17 C22 1.520(5) . ?
 C18 H18 0.9500 . ?
 C18 C19 1.386(6) . ?
 C19 H19 0.9500 . ?
 C19 C20 1.378(6) . ?
 C20 H20 0.9500 . ?
 C20 C21 1.405(6) . ?
 C21 C25 1.515(6) . ?
 C22 H22 1.0000 . ?
 C22 C23 1.529(6) . ?
 C22 C24 1.538(6) . ?
 C23 H23A 0.9800 . ?
 C23 H23B 0.9800 . ?
 C23 H23C 0.9800 . ?
 C24 H24A 0.9800 . ?
 C24 H24B 0.9800 . ?
 C24 H24C 0.9800 . ?
 C25 H25 1.0000 . ?
 C25 C26 1.537(5) . ?
 C25 C27 1.535(6) . ?
 C26 H26A 0.9800 . ?
 C26 H26B 0.9800 . ?
 C26 H26C 0.9800 . ?
 C27 H27A 0.9800 . ?
 C27 H27B 0.9800 . ?
 C27 H27C 0.9800 . ?
 C28 C29 1.405(5) . ?
 C28 C30 1.523(6) . ?
 C29 H29 0.9500 . ?
 C30 H30A 0.9800 . ?
 C30 H30B 0.9800 . ?
 C30 H30C 0.9800 . ?
 C31 D31A 0.9900 . ?
 C31 D31B 0.9900 . ?
 C31 C32 1.491(6) . ?
 C32 D32 0.9500 . ?
 C32 C33 1.239(7) . ?
 C33 D33A 0.9500 . ?
 C33 D33B 0.9500 . ?
 C34 C34 1.50(2) 2 ?
 C34 D34 0.9500 . ?
 C34 C35 1.342(10) . ?
 C35 D35 0.9500 . ?
 C35 C36 1.364(8) . ?
 C36 C36 1.378(13) 2 ?
 C36 D36 0.9500 . ?
 C37 C37 1.376(13) 2 ?
 C37 D37 0.9500 . ?
 C37 C38 1.356(8) . ?
 C38 D38 0.9500 . ?
 C38 C39 1.383(11) . ?
 C39 C39 1.34(2) 2 ?
 C39 D39 0.9500 . ?

loop_
  _geom_angle_atom_site_label_1
  _geom_angle_atom_site_label_2
  _geom_angle_atom_site_label_3
  _geom_angle
  _geom_angle_site_symmetry_1
  _geom_angle_site_symmetry_3
  _geom_angle_publ_flag
 O1 Mg1 Mg2 40.35(11) . . ?
 O1 Mg1 N1 121.59(12) . . ?
 O1 Mg1 N1 121.59(12) . 2_565 ?
 O2 Mg1 Mg2 40.31(12) . . ?
 O2 Mg1 O1 80.66(16) . . ?
 O2 Mg1 N1 122.22(12) . 2_565 ?
 O2 Mg1 N1 122.22(12) . . ?
 N1 Mg1 Mg2 133.89(10) 2_565 . ?
 N1 Mg1 Mg2 133.89(10) . . ?
 N1 Mg1 N1 92.2(2) . 2_565 ?
 O1 Mg2 Mg1 40.62(12) . . ?
 O1 Mg2 O2 80.65(15) . . ?
 O1 Mg2 N2 122.04(11) . . ?
 O1 Mg2 N2 122.04(11) . 2_565 ?
 O2 Mg2 Mg1 40.03(11) . . ?
 O2 Mg2 N2 122.13(11) . . ?
 O2 Mg2 N2 122.13(11) . 2_565 ?
 N2 Mg2 Mg1 134.16(9) 2_565 . ?
 N2 Mg2 Mg1 134.16(9) . . ?
 N2 Mg2 N2 91.67(19) 2_565 . ?
 Mg2 O1 Mg1 99.03(17) . . ?
 C31 O1 Mg1 131.4(3) . . ?
 C31 O1 Mg2 129.6(3) . . ?
 Mg1 O2 Mg2 99.66(16) . . ?
 Mg1 O2 D2 132(4) . . ?
 Mg2 O2 D2 128(4) . . ?
 C1 N1 Mg1 123.0(2) . . ?
 C13 N1 Mg1 120.3(3) . . ?
 C13 N1 C1 116.7(3) . . ?
 C16 N2 Mg2 123.3(2) . . ?
 C28 N2 Mg2 120.5(3) . . ?
 C28 N2 C16 116.2(3) . . ?
 C2 C1 N1 118.9(4) . . ?
 C6 C1 N1 120.9(3) . . ?
 C6 C1 C2 120.2(4) . . ?
 C1 C2 C7 120.9(4) . . ?
 C3 C2 C1 118.9(4) . . ?
 C3 C2 C7 120.1(3) . . ?
 C2 C3 H3 119.5 . . ?
 C2 C3 C4 121.0(4) . . ?
 C4 C3 H3 119.5 . . ?
 C3 C4 H4 120.3 . . ?
 C3 C4 C5 119.5(4) . . ?
 C5 C4 H4 120.3 . . ?
 C4 C5 H5 119.3 . . ?
 C6 C5 C4 121.3(4) . . ?
 C6 C5 H5 119.3 . . ?
 C1 C6 C10 121.6(4) . . ?
 C5 C6 C1 119.0(3) . . ?
 C5 C6 C10 119.5(4) . . ?
 C2 C7 H7 107.8 . . ?
 C2 C7 C9 112.9(4) . . ?
 C8 C7 C2 110.5(4) . . ?
 C8 C7 H7 107.8 . . ?
 C8 C7 C9 110.0(4) . . ?
 C9 C7 H7 107.8 . . ?
 C7 C8 H8A 109.5 . . ?
 C7 C8 H8B 109.5 . . ?
 C7 C8 H8C 109.5 . . ?
 H8A C8 H8B 109.5 . . ?
 H8A C8 H8C 109.5 . . ?
 H8B C8 H8C 109.5 . . ?
 C7 C9 H9A 109.5 . . ?
 C7 C9 H9B 109.5 . . ?
 C7 C9 H9C 109.5 . . ?
 H9A C9 H9B 109.5 . . ?
 H9A C9 H9C 109.5 . . ?
 H9B C9 H9C 109.5 . . ?
 C6 C10 H10 107.9 . . ?
 C6 C10 C11 112.5(4) . . ?
 C6 C10 C12 109.8(3) . . ?
 C11 C10 H10 107.9 . . ?
 C11 C10 C12 110.7(4) . . ?
 C12 C10 H10 107.9 . . ?
 C10 C11 H11A 109.5 . . ?
 C10 C11 H11B 109.5 . . ?
 C10 C11 H11C 109.5 . . ?
 H11A C11 H11B 109.5 . . ?
 H11A C11 H11C 109.5 . . ?
 H11B C11 H11C 109.5 . . ?
 C10 C12 H12A 109.5 . . ?
 C10 C12 H12B 109.5 . . ?
 C10 C12 H12C 109.5 . . ?
 H12A C12 H12B 109.5 . . ?
 H12A C12 H12C 109.5 . . ?
 H12B C12 H12C 109.5 . . ?
 N1 C13 C14 124.2(4) . . ?
 N1 C13 C15 120.8(4) . . ?
 C14 C13 C15 115.0(3) . . ?
 C13 C14 C13 129.8(5) 2_565 . ?
 C13 C14 H14 115.1 2_565 . ?
 C13 C14 H14 115.1 . . ?
 C13 C15 H15A 109.5 . . ?
 C13 C15 H15B 109.5 . . ?
 C13 C15 H15C 109.5 . . ?
 H15A C15 H15B 109.5 . . ?
 H15A C15 H15C 109.5 . . ?
 H15B C15 H15C 109.5 . . ?
 C17 C16 N2 120.8(3) . . ?
 C17 C16 C21 121.1(4) . . ?
 C21 C16 N2 118.1(3) . . ?
 C16 C17 C18 118.4(3) . . ?
 C16 C17 C22 122.3(4) . . ?
 C18 C17 C22 119.4(4) . . ?
 C17 C18 H18 119.5 . . ?
 C19 C18 C17 120.9(4) . . ?
 C19 C18 H18 119.5 . . ?
 C18 C19 H19 119.9 . . ?
 C20 C19 C18 120.1(4) . . ?
 C20 C19 H19 119.9 . . ?
 C19 C20 H20 119.3 . . ?
 C19 C20 C21 121.3(4) . . ?
 C21 C20 H20 119.3 . . ?
 C16 C21 C25 121.3(4) . . ?
 C20 C21 C16 118.1(4) . . ?
 C20 C21 C25 120.5(3) . . ?
 C17 C22 H22 107.7 . . ?
 C17 C22 C23 110.3(3) . . ?
 C17 C22 C24 112.8(4) . . ?
 C23 C22 H22 107.7 . . ?
 C23 C22 C24 110.4(4) . . ?
 C24 C22 H22 107.7 . . ?
 C22 C23 H23A 109.5 . . ?
 C22 C23 H23B 109.5 . . ?
 C22 C23 H23C 109.5 . . ?
 H23A C23 H23B 109.5 . . ?
 H23A C23 H23C 109.5 . . ?
 H23B C23 H23C 109.5 . . ?
 C22 C24 H24A 109.5 . . ?
 C22 C24 H24B 109.5 . . ?
 C22 C24 H24C 109.5 . . ?
 H24A C24 H24B 109.5 . . ?
 H24A C24 H24C 109.5 . . ?
 H24B C24 H24C 109.5 . . ?
 C21 C25 H25 107.7 . . ?
 C21 C25 C26 113.8(4) . . ?
 C21 C25 C27 111.2(4) . . ?
 C26 C25 H25 107.7 . . ?
 C27 C25 H25 107.7 . . ?
 C27 C25 C26 108.7(4) . . ?
 C25 C26 H26A 109.5 . . ?
 C25 C26 H26B 109.5 . . ?
 C25 C26 H26C 109.5 . . ?
 H26A C26 H26B 109.5 . . ?
 H26A C26 H26C 109.5 . . ?
 H26B C26 H26C 109.5 . . ?
 C25 C27 H27A 109.5 . . ?
 C25 C27 H27B 109.5 . . ?
 C25 C27 H27C 109.5 . . ?
 H27A C27 H27B 109.5 . . ?
 H27A C27 H27C 109.5 . . ?
 H27B C27 H27C 109.5 . . ?
 N2 C28 C29 124.8(4) . . ?
 N2 C28 C30 120.6(4) . . ?
 C29 C28 C30 114.6(3) . . ?
 C28 C29 C28 128.7(5) 2_565 . ?
 C28 C29 H29 115.6 . . ?
 C28 C29 H29 115.6 2_565 . ?
 C28 C30 H30A 109.5 . . ?
 C28 C30 H30B 109.5 . . ?
 C28 C30 H30C 109.5 . . ?
 H30A C30 H30B 109.5 . . ?
 H30A C30 H30C 109.5 . . ?
 H30B C30 H30C 109.5 . . ?
 O1 C31 D31A 109.1 . . ?
 O1 C31 D31B 109.1 . . ?
 O1 C31 C32 112.4(4) . . ?
 D31A C31 D31B 107.8 . . ?
 C32 C31 D31A 109.1 . . ?
 C32 C31 D31B 109.1 . . ?
 C31 C32 D32 116.9 . . ?
 C33 C32 C31 126.3(5) . . ?
 C33 C32 D32 116.9 . . ?
 C32 C33 D33A 120.0 . . ?
 C32 C33 D33B 120.0 . . ?
 D33A C33 D33B 120.0 . . ?
 C34 C34 D34 121.0 2 . ?
 C35 C34 C34 118.0(5) . 2 ?
 C35 C34 D34 121.0 . . ?
 C34 C35 D35 119.2 . . ?
 C34 C35 C36 121.5(8) . . ?
 C36 C35 D35 119.2 . . ?
 C35 C36 C36 120.5(5) . 2 ?
 C35 C36 D36 119.7 . . ?
 C36 C36 D36 119.7 2 . ?
 C37 C37 D37 119.2 2 . ?
 C38 C37 C37 121.5(4) . 2 ?
 C38 C37 D37 119.2 . . ?
 C37 C38 D38 121.6 . . ?
 C37 C38 C39 116.8(8) . . ?
 C39 C38 D38 121.6 . . ?
 C38 C39 D39 119.2 . . ?
 C39 C39 C38 121.7(5) 2 . ?
 C39 C39 D39 119.2 2 . ?

loop_
  _geom_torsion_atom_site_label_1
  _geom_torsion_atom_site_label_2
  _geom_torsion_atom_site_label_3
  _geom_torsion_atom_site_label_4
  _geom_torsion
  _geom_torsion_site_symmetry_1
  _geom_torsion_site_symmetry_2
  _geom_torsion_site_symmetry_3
  _geom_torsion_site_symmetry_4
  _geom_torsion_publ_flag
 Mg1 O1 C31 C32 0.000(1) . . . . ?
 Mg1 N1 C1 C2 -85.1(4) . . . . ?
 Mg1 N1 C1 C6 95.6(4) . . . . ?
 Mg1 N1 C13 C14 11.7(6) . . . . ?
 Mg1 N1 C13 C15 -169.7(3) . . . . ?
 Mg2 O1 C31 C32 180.000(1) . . . . ?
 Mg2 N2 C16 C17 94.0(4) . . . . ?
 Mg2 N2 C16 C21 -85.5(4) . . . . ?
 Mg2 N2 C28 C29 13.3(6) . . . . ?
 Mg2 N2 C28 C30 -169.2(3) . . . . ?
 O1 C31 C32 C33 147.5(5) . . . . ?
 N1 C1 C2 C3 -178.5(3) . . . . ?
 N1 C1 C2 C7 -1.5(6) . . . . ?
 N1 C1 C6 C5 -179.7(4) . . . . ?
 N1 C1 C6 C10 -0.4(5) . . . . ?
 N1 C13 C14 C13 15.8(9) . . . 2_565 ?
 N2 C16 C17 C18 -179.3(3) . . . . ?
 N2 C16 C17 C22 0.6(6) . . . . ?
 N2 C16 C21 C20 -179.6(3) . . . . ?
 N2 C16 C21 C25 -2.4(6) . . . . ?
 N2 C28 C29 C28 13.3(9) . . . 2_565 ?
 C1 N1 C13 C14 -170.6(4) . . . . ?
 C1 N1 C13 C15 8.0(5) . . . . ?
 C1 C2 C3 C4 -1.7(6) . . . . ?
 C1 C2 C7 C8 -87.3(5) . . . . ?
 C1 C2 C7 C9 149.1(4) . . . . ?
 C1 C6 C10 C11 134.8(4) . . . . ?
 C1 C6 C10 C12 -101.5(5) . . . . ?
 C2 C1 C6 C5 1.0(6) . . . . ?
 C2 C1 C6 C10 -179.7(4) . . . . ?
 C2 C3 C4 C5 0.8(6) . . . . ?
 C3 C2 C7 C8 89.7(5) . . . . ?
 C3 C2 C7 C9 -33.9(6) . . . . ?
 C3 C4 C5 C6 1.0(7) . . . . ?
 C4 C5 C6 C1 -1.9(6) . . . . ?
 C4 C5 C6 C10 178.7(4) . . . . ?
 C5 C6 C10 C11 -45.9(5) . . . . ?
 C5 C6 C10 C12 77.8(5) . . . . ?
 C6 C1 C2 C3 0.8(6) . . . . ?
 C6 C1 C2 C7 177.8(3) . . . . ?
 C7 C2 C3 C4 -178.7(4) . . . . ?
 C13 N1 C1 C2 97.2(4) . . . . ?
 C13 N1 C1 C6 -82.1(5) . . . . ?
 C15 C13 C14 C13 -162.9(4) . . . 2_565 ?
 C16 N2 C28 C29 -170.4(4) . . . . ?
 C16 N2 C28 C30 7.1(5) . . . . ?
 C16 C17 C18 C19 -1.6(6) . . . . ?
 C16 C17 C22 C23 -101.2(5) . . . . ?
 C16 C17 C22 C24 134.9(4) . . . . ?
 C16 C21 C25 C26 150.8(4) . . . . ?
 C16 C21 C25 C27 -86.2(5) . . . . ?
 C17 C16 C21 C20 0.9(6) . . . . ?
 C17 C16 C21 C25 178.0(3) . . . . ?
 C17 C18 C19 C20 1.8(7) . . . . ?
 C18 C17 C22 C23 78.7(5) . . . . ?
 C18 C17 C22 C24 -45.2(5) . . . . ?
 C18 C19 C20 C21 -0.7(6) . . . . ?
 C19 C20 C21 C16 -0.6(6) . . . . ?
 C19 C20 C21 C25 -177.8(4) . . . . ?
 C20 C21 C25 C26 -32.1(6) . . . . ?
 C20 C21 C25 C27 90.9(5) . . . . ?
 C21 C16 C17 C18 0.2(6) . . . . ?
 C21 C16 C17 C22 -179.9(4) . . . . ?
 C22 C17 C18 C19 178.5(4) . . . . ?
 C28 N2 C16 C17 -82.2(4) . . . . ?
 C28 N2 C16 C21 98.3(4) . . . . ?
 C30 C28 C29 C28 -164.3(4) . . . 2_565 ?
 C34 C34 C35 C36 -1.7(10) 2 . . . ?
 C34 C35 C36 C36 1.7(10) . . . 2 ?
 C37 C37 C38 C39 -1.5(10) 2 . . . ?
 C37 C38 C39 C39 1.5(10) . . . 2 ?

_shelx_res_file
;
TITL 4D in Im #8
    4D.res
    created by SHELXL-2018/3 at 13:57:26 on 21-Jan-2025
CELL 0.71073 9.04684 19.82083 18.41008 90 97.5817 90
ZERR 2 0.00016 0.00032 0.0003 0 0.0014 0
LATT -2
SYMM +X,-Y,+Z
SFAC C H D Mg N O
UNIT 146 164 36 4 8 4
DFIX 0.83 O2 D2
SADI C38 C37 C39 C38 C36 C35 C35 C34

L.S. 16 0 3304
PLAN  5
SIZE 0.138 0.142 0.19
TEMP -173
CONF
BOND
MORE -1
BOND $H
fmap 2 53
acta
TWIN -1 0 0 0 -1 0 0 0 -1 2
OMIT 0 0 -2
OMIT 0 0 2
OMIT 0 2 0
REM <olex2.extras>
REM <HklSrc "%.\\4D.hkl">
REM </olex2.extras>

WGHT    0.073100    3.009900
BASF   0.50929
FVAR       0.65689
MG1   4    0.570090    0.500000    0.334879    10.50000    0.01330    0.01157 =
         0.00967    0.00000    0.00037    0.00000
MG2   4    0.687145    0.500000    0.494831    10.50000    0.01185    0.01160 =
         0.01166    0.00000    0.00039    0.00000
O1    6    0.495393    0.500000    0.430913    10.50000    0.01605    0.02435 =
         0.01037    0.00000    0.00197    0.00000
O2    6    0.760345    0.500000    0.398945    10.50000    0.00837    0.02493 =
         0.01608    0.00000    0.00124    0.00000
D2    3    0.849901    0.500000    0.389770    10.50000   -1.20000
N1    5    0.511999    0.424075    0.257739    11.00000    0.01509    0.01334 =
         0.01317   -0.00186    0.00157   -0.00159
N2    5    0.744293    0.424775    0.572105    11.00000    0.01040    0.01036 =
         0.01212   -0.00009    0.00027   -0.00273
C1    1    0.573293    0.357474    0.264628    11.00000    0.01433    0.01387 =
         0.01275   -0.00309    0.00145   -0.00056
C2    1    0.711460    0.344808    0.239040    11.00000    0.01595    0.01311 =
         0.01365   -0.00149    0.00230    0.00059
C3    1    0.769485    0.279724    0.244183    11.00000    0.01863    0.01510 =
         0.01855   -0.00229    0.00511    0.00161
AFIX  43
H3    2    0.860819    0.270512    0.225917    11.00000   -1.20000
AFIX   0
C4    1    0.695812    0.227883    0.275677    11.00000    0.01985    0.01454 =
         0.02376   -0.00131   -0.00042    0.00415
AFIX  43
H4    2    0.737208    0.183776    0.279453    11.00000   -1.20000
AFIX   0
C5    1    0.560923    0.241191    0.301610    11.00000    0.01999    0.01344 =
         0.02071   -0.00082    0.00229   -0.00130
AFIX  43
H5    2    0.511670    0.205924    0.323822    11.00000   -1.20000
AFIX   0
C6    1    0.497134    0.304866    0.295649    11.00000    0.01432    0.01491 =
         0.01400   -0.00117    0.00148   -0.00002
C7    1    0.792433    0.400406    0.202937    11.00000    0.01829    0.01631 =
         0.02630   -0.00032    0.01012   -0.00184
AFIX  13
H7    2    0.766914    0.444387    0.224813    11.00000   -1.20000
AFIX   0
C8    1    0.738588    0.403296    0.121160    11.00000    0.02785    0.04925 =
         0.02566    0.01184    0.00803   -0.00643
AFIX 137
H8A   2    0.749473    0.358720    0.099455    11.00000   -1.50000
H8B   2    0.798148    0.436279    0.097987    11.00000   -1.50000
H8C   2    0.633452    0.416752    0.113351    11.00000   -1.50000
AFIX   0
C9    1    0.961994    0.392663    0.215878    11.00000    0.02139    0.03158 =
         0.04694    0.00972    0.00748   -0.00095
AFIX 137
H9A   2    0.994209    0.383749    0.267919    11.00000   -1.50000
H9B   2    1.008751    0.434309    0.201460    11.00000   -1.50000
H9C   2    0.991719    0.354967    0.186551    11.00000   -1.50000
AFIX   0
C10   1    0.347843    0.316703    0.323381    11.00000    0.01280    0.01678 =
         0.02000    0.00042    0.00479   -0.00087
AFIX  13
H10   2    0.306782    0.360526    0.302709    11.00000   -1.20000
AFIX   0
C11   1    0.234300    0.261606    0.298896    11.00000    0.01807    0.01945 =
         0.03996   -0.00501    0.00538   -0.00566
AFIX 137
H11A  2    0.272225    0.218014    0.318375    11.00000   -1.50000
H11B  2    0.217771    0.259646    0.245248    11.00000   -1.50000
H11C  2    0.139989    0.271776    0.317342    11.00000   -1.50000
AFIX   0
C12   1    0.371240    0.322957    0.406787    11.00000    0.02413    0.04589 =
         0.01686   -0.00023    0.00393   -0.00108
AFIX 137
H12A  2    0.274830    0.330009    0.424422    11.00000   -1.50000
H12B  2    0.436830    0.361369    0.421168    11.00000   -1.50000
H12C  2    0.417073    0.281506    0.428295    11.00000   -1.50000
AFIX   0
C13   1    0.409528    0.435646    0.199860    11.00000    0.01325    0.01156 =
         0.01423   -0.00057    0.00083   -0.00006
C14   1    0.353401    0.500000    0.178781    10.50000    0.01474    0.01267 =
         0.01284    0.00000   -0.00338    0.00000
AFIX  43
H14   2    0.264089    0.500000    0.145240    10.50000   -1.20000
AFIX   0
C15   1    0.347808    0.378480    0.150700    11.00000    0.02038    0.01586 =
         0.01409   -0.00298   -0.00310   -0.00071
AFIX 137
H15A  2    0.292806    0.347264    0.178538    11.00000   -1.50000
H15B  2    0.430060    0.354424    0.132420    11.00000   -1.50000
H15C  2    0.280512    0.396663    0.109244    11.00000   -1.50000
AFIX   0
C16   1    0.684149    0.357054    0.565203    11.00000    0.01270    0.01051 =
         0.01246    0.00039    0.00009   -0.00205
C17   1    0.760758    0.305400    0.533577    11.00000    0.01494    0.01194 =
         0.01461    0.00086    0.00065    0.00051
C18   1    0.696225    0.240621    0.527526    11.00000    0.01907    0.01279 =
         0.01950    0.00041    0.00061   -0.00149
AFIX  43
H18   2    0.745174    0.205338    0.505180    11.00000   -1.20000
AFIX   0
C19   1    0.562339    0.227667    0.553722    11.00000    0.02155    0.01259 =
         0.02188    0.00327    0.00322   -0.00191
AFIX  43
H19   2    0.521637    0.183420    0.550524    11.00000   -1.20000
AFIX   0
C20   1    0.488101    0.278840    0.584408    11.00000    0.01589    0.01811 =
         0.02110    0.00386    0.00162   -0.00539
AFIX  43
H20   2    0.395855    0.269436    0.601691    11.00000   -1.20000
AFIX   0
C21   1    0.546142    0.344660    0.590642    11.00000    0.01324    0.01635 =
         0.01633    0.00236    0.00232   -0.00149
C22   1    0.909595    0.317244    0.505856    11.00000    0.01871    0.01551 =
         0.01495   -0.00072    0.00239    0.00102
AFIX  13
H22   2    0.951083    0.360746    0.527214    11.00000   -1.20000
AFIX   0
C23   1    0.887346    0.324697    0.422463    11.00000    0.02881    0.03813 =
         0.01919   -0.00089    0.00932   -0.00356
AFIX 137
H23A  2    0.859223    0.280991    0.399861    11.00000   -1.50000
H23B  2    0.980396    0.340247    0.406158    11.00000   -1.50000
H23C  2    0.808160    0.357631    0.407919    11.00000   -1.50000
AFIX   0
C24   1    1.024123    0.261468    0.529547    11.00000    0.01815    0.02148 =
         0.03625    0.00154    0.00517    0.00238
AFIX 137
H24A  2    1.027315    0.253066    0.582188    11.00000   -1.50000
H24B  2    1.122867    0.275818    0.519174    11.00000   -1.50000
H24C  2    0.995144    0.219988    0.502369    11.00000   -1.50000
AFIX   0
C25   1    0.465495    0.399627    0.626978    11.00000    0.01597    0.01959 =
         0.02216   -0.00057    0.00631   -0.00355
AFIX  13
H25   2    0.489297    0.443652    0.604659    11.00000   -1.20000
AFIX   0
C26   1    0.294972    0.391652    0.616241    11.00000    0.01485    0.03015 =
         0.03700    0.00503    0.00831    0.00249
AFIX 137
H26A  2    0.267833    0.351097    0.641911    11.00000   -1.50000
H26B  2    0.258908    0.387483    0.563855    11.00000   -1.50000
H26C  2    0.249476    0.431294    0.636115    11.00000   -1.50000
AFIX   0
C27   1    0.520301    0.403492    0.709420    11.00000    0.03181    0.04865 =
         0.02636   -0.01459    0.00864   -0.00016
AFIX 137
H27A  2    0.463616    0.438099    0.731879    11.00000   -1.50000
H27B  2    0.626485    0.415165    0.716893    11.00000   -1.50000
H27C  2    0.505788    0.359680    0.732115    11.00000   -1.50000
AFIX   0
C28   1    0.847342    0.436111    0.629649    11.00000    0.01271    0.01594 =
         0.01200    0.00208    0.00088    0.00148
C29   1    0.903302    0.500000    0.651876    10.50000    0.01272    0.01616 =
         0.01667    0.00000   -0.00183    0.00000
AFIX  43
H29   2    0.990810    0.499999    0.686632    10.50000   -1.20000
AFIX   0
C30   1    0.909277    0.378147    0.678853    11.00000    0.01970    0.01624 =
         0.01846    0.00401   -0.00243    0.00153
AFIX 137
H30A  2    0.997513    0.359407    0.660506    11.00000   -1.50000
H30B  2    0.833221    0.342932    0.678788    11.00000   -1.50000
H30C  2    0.936942    0.394811    0.728918    11.00000   -1.50000
AFIX   0
C31   1    0.348532    0.500000    0.449644    10.50000    0.01715    0.08154 =
         0.01776    0.00000    0.00355    0.00000
AFIX  23
D31A  3    0.334761    0.540370    0.479698    10.50000   -1.20000
D31B  3    0.334761    0.459630    0.479698    10.50000   -1.20000
AFIX   0
C32   1    0.233099    0.500000    0.383910    10.50000    0.01872    0.05806 =
         0.02244    0.00000    0.00254    0.00000
PART -1
AFIX  43
D32   3    0.257182    0.522973    0.341729    10.50000   -1.20000
AFIX   0
C33   1    0.108721    0.472908    0.378999    10.50000    0.02210    0.03444 =
         0.05700   -0.00525    0.00151    0.00205
AFIX  93
D33A  3    0.079508    0.449334    0.419720    10.50000   -1.20000
D33B  3    0.042590    0.475714    0.334512    10.50000   -1.20000
AFIX   0

PART 0
C34   1    0.312289    0.037952    0.379053    11.00000    0.08824    0.13890 =
         0.04012    0.00536   -0.03063    0.01808
AFIX  43
D34   3    0.246065    0.062654    0.344513    11.00000   -1.20000
AFIX   0
C35   1    0.408723    0.069689    0.429349    11.00000    0.09152    0.06271 =
         0.04612    0.01947    0.00686    0.02692
AFIX  43
D35   3    0.412331    0.117591    0.429413    11.00000   -1.20000
AFIX   0
C36   1    0.501698    0.034753    0.480389    11.00000    0.04770    0.04967 =
         0.04223   -0.00535    0.01018    0.00233
AFIX  43
D36   3    0.566933    0.058536    0.516199    11.00000   -1.20000
AFIX   0

C37   1    0.754803    0.034721    0.347411    11.00000    0.04467    0.04611 =
         0.03550   -0.00404    0.00304    0.00469
AFIX  43
D37   3    0.689460    0.058125    0.311320    11.00000   -1.20000
AFIX   0
C38   1    0.845921    0.070516    0.397735    11.00000    0.07387    0.07152 =
         0.04111   -0.00171    0.00242   -0.00534
AFIX  43
D38   3    0.847641    0.118434    0.397106    11.00000   -1.20000
AFIX   0
C39   1    0.936209    0.033893    0.450013    11.00000    0.10068    0.14219 =
         0.05962   -0.03905   -0.00758   -0.04415
AFIX  43
D39   3    0.999826    0.057255    0.486846    11.00000   -1.20000
AFIX   0
HKLF 4


REM  4D in Im #8
REM wR2 = 0.1317, GooF = S = 1.045, Restrained GooF = 1.044 for all data
REM R1 = 0.0464 for 10978 Fo > 4sig(Fo) and 0.0579 for all 13148 data
REM 395 parameters refined using 9 restraints

END

WGHT      0.0729      3.0220

REM Highest difference peak  0.497,  deepest hole -0.362,  1-sigma level  0.054
Q1    1   0.6164  0.3549  0.5799  11.00000  0.05    0.50
Q2    1   0.0223  0.5000  0.4434  10.50000  0.05    0.50
Q3    1   0.6260  0.2372  0.5386  11.00000  0.05    0.49
Q4    1   0.2397  0.0000  0.3772  10.50000  0.05    0.47
Q5    1   0.5397  0.2780  0.3008  11.00000  0.05    0.43
;
_shelx_res_checksum                54345
_shelx_hkl_file
;
   0 -30  -8 15.3240 5.99785   3
   0 -30  -8 9.25668 5.26945   1
   0 -30 -10 27.6295 6.14633   1
   0 -29  -5 50.8555 7.15233   3
   0 -29  -7 22.3391 6.04604   3
   0 -29  -7 38.5096 5.64488   1
   0 -29  -9 96.9635 9.20039   3
   0 -29  -9 54.5785 7.21264   1
   0 -29 -11 123.936 9.95708   1
   0 -28  -4-3.79828 4.71508   3
   0 -28  -6 12.5993 5.48821   3
   0 -28  -6 1.63898 4.10311   1
   0 -28  -8 155.918 10.9549   3
   0 -28  -8 124.944 9.41010   1
   0 -28 -10-3.71410 5.90411   3
   0 -28 -10 3.04438 4.99821   1
   0 -28 -12 174.875 12.7813   3
   0 -28 -12 170.497 11.8725   1
   0 -27  -1 257.327 13.2137   3
   0 -27  -3 148.618 9.99893   3
   0 -27  -3 163.204 9.02449   1
   0 -27  -5-8.81493 5.22448   3
   0 -27  -5-0.75951 3.68514   1
   0 -27  -7 3.22916 4.87153   3
   0 -27  -7 4.29497 4.09854   1
   0 -27  -9 35.1047 6.58802   3
   0 -27  -9 34.3852 5.90801   1
   0 -27 -11 110.917 10.3745   3
   0 -27 -11 139.557 10.0269   1
   0 -27 -13 130.406 11.2563   3
   0 -27 -13 129.912 10.4040   1
   0 -26   0 666.811 26.4758   3
   0 -26  -2 2.42177 3.88196   3
   0 -26  -2 0.59517 3.10952   1
   0 -26  -4 240.320 12.8063   3
   0 -26  -4 223.891 11.6057   1
   0 -26  -6-1.00293 4.49535   3
   0 -26  -6-0.79508 3.88544   1
   0 -26  -8 19.7426 5.77213   3
   0 -26  -8-0.89060 4.25075   1
   0 -26 -10 114.111 9.57687   3
   0 -26 -10 80.7857 7.56547   1
   0 -26 -12 139.147 11.0940   3
   0 -26 -12 131.459 9.92141   1
   0 -26 -14 14.9596 5.88658   3
   0 -26 -14 17.5030 5.54535   1
   0 -25  -1 0.73532 3.59333   3
   0 -25   1-1.89870 3.52851   3
   0 -25  -1 2.13424 2.88256   1
   0 -25  -3 15.8264 4.37325   3
   0 -25  -3 23.4815 4.00305   1
   0 -25  -5 94.4184 8.11844   3
   0 -25  -5 107.323 7.42346   1
   0 -25  -7 74.2342 7.27987   3
   0 -25  -7 54.4453 6.05268   1
   0 -25  -9 49.8759 6.77698   3
   0 -25  -9 54.1532 6.07761   1
   0 -25 -11 23.9965 6.09110   3
   0 -25 -11 20.2156 5.43934   1
   0 -25 -13 10.3021 6.05157   3
   0 -25 -13 13.2321 5.05093   1
   0 -25 -15 23.3006 6.63071   3
   0 -25 -15 20.2548 6.04823   1
   0 -24   0 119.774 6.66899  10
   0 -24   0 131.076 6.97924   1
   0 -24   0 127.976 7.93940   3
   0 -24  -2 159.999 8.69849   1
   0 -24   2 185.312 9.02945   3
   0 -24  -2 147.146 9.33224   3
   0 -24  -4 169.710 8.92115   1
   0 -24  -4 124.627 9.07995   3
   0 -24  -6 197.631 10.9623   1
   0 -24  -6 212.726 11.8892   3
   0 -24  -8-3.08180 4.38278   3
   0 -24  -8-2.54492 3.94421   1
   0 -24 -10 38.6325 4.70284   6
   0 -24 -10 33.5043 5.92948   3
   0 -24 -10 39.4862 5.63424   1
   0 -24 -12 354.985 17.9447   1
   0 -24 -12 380.013 19.1168   3
   0 -24 -12 380.654 16.5027   6
   0 -24 -14 67.8524 6.21796   6
   0 -24 -14 60.7155 7.53042   1
   0 -24 -14 69.9509 8.43233   3
   0 -24 -16 64.9207 6.71971   6
   0 -24 -16 60.6023 7.68596   1
   0 -24 -18-0.94041 5.01423   6
   0 -24 -20 58.1656 7.55715   6
   0 -23   1 39.6108 4.42761   3
   0 -23  -1 50.6648 5.05216   3
   0 -23   1 45.1553 3.80291  10
   0 -23   1 48.3037 3.85025   1
   0 -23  -1 39.6957 4.21419   1
   0 -23  -3 381.813 16.1473   1
   0 -23  -3 375.716 16.9558   3
   0 -23  -5 55.0330 6.00190   3
   0 -23  -5 64.1344 5.52907   1
   0 -23  -7 12.9395 2.94288   6
   0 -23  -7 4.73702 3.97631   3
   0 -23  -7 17.1498 3.94885   1
   0 -23  -9 37.6430 4.43714   6
   0 -23  -9 26.9504 5.30419   3
   0 -23 -11 197.986 11.9020   1
   0 -23 -11 224.668 10.9002   6
   0 -23 -11 218.240 13.0945   3
   0 -23 -13 175.706 11.2009   1
   0 -23 -13 173.994 9.80538   6
   0 -23 -13 169.689 11.7761   3
   0 -23 -15 12.9884 5.68284   3
   0 -23 -15 9.13503 5.00343   1
   0 -23 -17-1.38180 5.76994   3
   0 -23 -17 0.91159 4.62812   6
   0 -23 -17-1.22958 4.90603   1
   0 -23 -19 57.9429 7.22623   6
   0 -22   0 263.643 12.3058   3
   0 -22   0 265.947 11.4765   1
   0 -22   2 200.157 9.80235   3
   0 -22  -2 193.277 10.4901   3
   0 -22   2 205.664 8.94763  10
   0 -22  -2 196.030 9.79412   1
   0 -22   2 221.262 9.06551   1
   0 -22  -2 201.978 9.10223   4
   0 -22  -2 215.697 9.46741   9
   0 -22  -4 84.6901 5.63262   9
   0 -22  -4 88.5620 6.17783   1
   0 -22  -4 85.2950 6.84929   3
   0 -22  -6 68.5516 6.56877   3
   0 -22  -6 72.6732 4.80422   6
   0 -22  -8 20.9924 4.76012   3
   0 -22  -8 23.3259 3.66034   6
   0 -22 -10 0.59245 2.87269   6
   0 -22 -10 5.20915 4.39778   3
   0 -22 -12 180.728 11.6174   3
   0 -22 -12 170.683 9.63600   6
   0 -22 -14 110.369 8.00204   6
   0 -22 -14 126.531 10.0829   3
   0 -22 -16 12.7471 4.95605   1
   0 -22 -16 18.3291 4.87935   6
   0 -22 -16 1.30034 5.55821   3
   0 -22 -18 216.878 12.7785   6
   0 -22 -18 218.014 13.7714   1
   0 -22 -18 233.534 14.9481   3
   0 -22 -20 4.21125 5.34693   6
   0 -21  -1 272.388 12.4573   3
   0 -21   1 259.027 11.9949   3
   0 -21   1 276.348 11.2305  10
   0 -21  -1 275.494 11.7597   1
   0 -21   1 268.469 11.2455   1
   0 -21   1 259.529 10.1218   4
   0 -21  -1 278.094 10.9330   4
   0 -21  -1 265.497 11.1939   9
   0 -21   3 28.8892 2.73261  10
   0 -21  -3 27.1724 3.35543   9
   0 -21   3 25.6303 2.61141   1
   0 -21   3 15.7437 3.08578   3
   0 -21  -3 26.8813 4.10183   3
   0 -21  -5 184.522 8.50951   6
   0 -21  -5 194.872 10.5457   3
   0 -21  -7 102.528 7.70857   3
   0 -21  -7 93.4293 5.93599   6
   0 -21  -9 193.063 11.4734   3
   0 -21  -9 204.248 9.83932   6
   0 -21 -11 12.7238 3.34005   6
   0 -21 -11 5.22928 4.23535   3
   0 -21 -13 112.127 9.31656   3
   0 -21 -13 122.218 7.88017   6
   0 -21 -15 6.60857 4.07526   6
   0 -21 -15 7.31318 5.14978   3
   0 -21 -17 1.17357 4.15160   1
   0 -21 -17-7.37973 4.85327   6
   0 -21 -17 2.60212 5.60788   3
   0 -21 -19 271.417 14.6794   6
   0 -21 -19 250.199 15.1964   1
   0 -21 -19 285.629 16.5696   3
   0 -21 -21 35.3552 6.90531   6
   0 -20   0 130.898 6.50019   1
   0 -20   0 117.763 5.62665   4
   0 -20   0 124.692 7.09966   3
   0 -20   2 0.32650 1.75261  10
   0 -20   2 0.47219 2.44973   3
   0 -20  -2-3.17657 2.76592   3
   0 -20   2-0.64840 1.75168   1
   0 -20   2 1.81768 1.00910   4
   0 -20  -2 1.99404 2.12655   9
   0 -20   4 3.45683 1.78591  10
   0 -20  -4-2.86936 3.09151   3
   0 -20  -4-1.39342 1.93026   6
   0 -20  -4-0.91986 2.31782   9
   0 -20   4 1.14020 2.11892   3
   0 -20  -6 227.325 10.0423   6
   0 -20  -6 218.324 11.6329   3
   0 -20  -8 77.6340 6.80359   3
   0 -20  -8 87.5147 5.59081   6
   0 -20 -10 385.713 15.9412   6
   0 -20 -10 352.475 17.4872   3
   0 -20 -12 120.589 7.63185   6
   0 -20 -12 110.228 8.83040   3
   0 -20 -14-2.32963 3.44815   6
   0 -20 -14-1.13431 4.36168   3
   0 -20 -16 20.9768 4.72039   6
   0 -20 -16 24.3891 5.71786   3
   0 -20 -18 16.6113 5.33388   1
   0 -20 -18 8.73374 4.94373   6
   0 -20 -18 11.7105 5.84634   3
   0 -20 -20 81.1594 8.62598   1
   0 -20 -20 62.8117 7.25292   6
   0 -20 -20 56.3520 8.24204   3
   0 -20 -22 44.9669 7.04651   6
   0 -19  -1 102.852 6.58471   3
   0 -19   1 116.480 6.50056   3
   0 -19   1 115.326 5.00194   4
   0 -19  -1 128.377 6.05806   9
   0 -19   1 104.769 5.72136   1
   0 -19  -3 14.5620 2.55110   9
   0 -19  -3 10.3264 2.80715   3
   0 -19   3 12.1324 2.48130   3
   0 -19   3 9.37895 1.90629  10
   0 -19  -5 199.754 9.30589   9
   0 -19   5 187.983 7.43151   1
   0 -19  -5 200.602 8.73227   6
   0 -19  -5 201.707 10.4642   3
   0 -19  -7 423.638 16.4795   6
   0 -19  -7 389.273 18.0768   3
   0 -19  -9 10.7818 2.84203   6
   0 -19  -9 12.4233 3.84333   3
   0 -19 -11-0.62905 2.89863   6
   0 -19 -11-2.90608 3.67677   3
   0 -19 -13 3.62173 3.37328   6
   0 -19 -13 10.5211 4.39815   3
   0 -19 -15 4.09748 3.84463   6
   0 -19 -15 3.40205 4.36204   3
   0 -19 -17 29.4193 5.30429   6
   0 -19 -17 26.7988 5.98124   3
   0 -19 -19 224.402 14.3012   3
   0 -19 -19 236.607 13.3519   6
   0 -19 -19 231.106 13.8731   1
   0 -19 -21 58.8095 7.83942   1
   0 -19 -21 62.4837 7.62283   6
   0 -19 -21 53.2756 7.81873   3
   0 -19 -23 10.8360 5.60828   6
   0 -18   0 512.167 20.3397   3
   0 -18   0 519.995 19.0581   4
   0 -18   0 532.636 19.4633   9
   0 -18   2 48.3037 2.50152   4
   0 -18  -2 52.8373 3.68827   9
   0 -18   2 45.5986 3.24301  10
   0 -18  -2 59.1914 4.71890   3
   0 -18   2 48.1249 3.86702   3
   0 -18   2 49.0573 3.33858   1
   0 -18  -4 706.263 26.1079   9
   0 -18   4 698.001 24.7356   1
   0 -18   4 711.752 25.5325   3
   0 -18  -4 691.140 27.2159   3
   0 -18  -4 696.942 25.5229   6
   0 -18  -6 7.30190 2.94882   3
   0 -18  -6 1.63018 1.97701   6
   0 -18  -6-0.49871 2.49544   9
   0 -18  -8 158.543 8.01074   6
   0 -18  -8 157.830 9.32331   3
   0 -18 -10 106.846 7.79436   3
   0 -18 -10 111.370 6.69887   6
   0 -18 -12 132.267 7.89405   6
   0 -18 -12 122.316 8.67770   3
   0 -18 -14 83.1522 7.54073   3
   0 -18 -14 94.1466 6.98142   6
   0 -18 -16 4.53514 4.30364   3
   0 -18 -16 0.86679 3.73635   6
   0 -18 -18 103.262 9.15238   3
   0 -18 -18 99.7869 8.21323   6
   0 -18 -20 109.130 9.43955   6
   0 -18 -20 138.295 10.6062   3
   0 -18 -20 130.322 10.1247   1
   0 -18 -22 116.496 10.7082   3
   0 -18 -22 133.051 10.6875   6
   0 -17  -1 331.887 13.7672   9
   0 -17   1 370.027 13.1811   4
   0 -17   1 333.112 14.2706   3
   0 -17   1 366.923 13.8582   1
   0 -17  -1 381.543 15.0002   3
   0 -17  -3 510.860 19.0841   6
   0 -17  -3 543.624 19.7164   9
   0 -17  -3 492.798 20.4930   3
   0 -17   3 516.754 19.4120   3
   0 -17   5 1.62778 1.00849   1
   0 -17  -5 2.62241 2.73863   3
   0 -17  -5 4.35801 1.92489   6
   0 -17  -5 2.25737 2.22495   9
   0 -17  -7 929.549 36.8480   3
   0 -17  -7 1009.24 35.4925   6
   0 -17  -7 976.851 35.9135   9
   0 -17  -9 145.285 8.87398   3
   0 -17  -9 148.774 7.76143   6
   0 -17 -11 373.961 16.1240   6
   0 -17 -11 384.426 17.5310   3
   0 -17 -13 55.3764 5.15234   6
   0 -17 -13 54.3852 5.84377   3
   0 -17 -13 48.3903 4.32949   2
   0 -17 -15 90.4411 7.95573   3
   0 -17 -15 93.7576 7.14060   6
   0 -17 -17 132.389 9.89604   3
   0 -17 -17 141.267 9.44777   6
   0 -17 -19 9.68214 5.63215   3
   0 -17 -19 7.11103 4.47479   6
   0 -17 -21 79.7226 8.78193   3
   0 -17 -21 70.3685 7.87150   1
   0 -17 -21 55.8938 7.10793   6
   0 -17 -23 84.2994 9.54329   3
   0 -17 -23 65.6466 8.45901   1
   0 -17 -23 75.2107 8.38962   6
   0 -16   0 870.285 31.2231   9
   0 -16   0 890.996 32.0870   3
   0 -16   2 439.491 15.4300   4
   0 -16  -2 450.607 17.5814   3
   0 -16   2 423.743 16.6672   3
   0 -16  -2 424.935 16.5730   9
   0 -16  -4 25.8560 2.41720   6
   0 -16   4 27.5042 1.94852   1
   0 -16  -4 22.2203 2.80355   9
   0 -16  -4 23.8952 3.40148   3
   0 -16   4 18.6110 1.10074   5
   0 -16  -6 1255.36 45.4501   9
   0 -16  -6 1274.48 46.5372   3
   0 -16  -6 1282.68 45.0247   6
   0 -16  -8 924.189 34.1686   9
   0 -16  -8 885.483 35.0518   3
   0 -16  -8 950.823 33.8459   6
   0 -16 -10 245.436 10.4156   2
   0 -16 -10 248.954 11.2458   6
   0 -16 -10 230.704 12.1396   3
   0 -16 -12 86.3684 5.34373   2
   0 -16 -12 81.4195 5.95835   6
   0 -16 -12 76.7270 6.67005   3
   0 -16 -14 3.88168 3.37975   3
   0 -16 -14-1.50106 2.99464   6
   0 -16 -16 12.5821 4.37532   3
   0 -16 -16 25.5908 4.70966   6
   0 -16 -18 10.1551 4.46313   3
   0 -16 -18 11.4965 4.22807   6
   0 -16 -20 12.0448 5.08838   3
   0 -16 -20 2.12819 4.39994   6
   0 -16 -22 15.2828 5.38149   3
   0 -16 -22 1.21857 5.14964   1
   0 -16 -22 8.16734 5.13628   6
   0 -16 -24-7.91332 6.28982   3
   0 -16 -24 3.78692 5.55019   6
   0 -16 -24 1.28721 5.54760   1
   0 -15   1 997.393 34.5990   4
   0 -15   1 966.448 35.6222   3
   0 -15  -1 971.714 36.0320   3
   0 -15  -1 999.497 35.2741   9
   0 -15   1 1030.67 35.0446   9
   0 -15  -3 172.513 7.65786   6
   0 -15   3 186.237 7.24072   1
   0 -15  -3 160.515 8.50109   3
   0 -15  -3 186.266 8.04443   9
   0 -15  -5 648.544 23.7249   9
   0 -15   5 639.259 22.5770   3
   0 -15   5 632.997 21.9253   1
   0 -15  -5 616.076 24.4685   3
   0 -15  -5 614.925 23.1825   6
   0 -15  -7 6.57393 2.54231   3
   0 -15  -7 7.71319 2.58484   9
   0 -15  -7 9.66208 2.25647   6
   0 -15  -9 11.0084 3.07626   3
   0 -15  -9 6.29733 2.03837   2
   0 -15  -9 13.7661 3.00615   9
   0 -15  -9 5.04223 2.33858   6
   0 -15 -11 172.997 9.61445   3
   0 -15 -11 158.726 7.80665   2
   0 -15 -11 161.164 8.54948   6
   0 -15 -13 181.881 10.8993   3
   0 -15 -13 208.035 9.54265   2
   0 -15 -13 200.428 10.3333   6
   0 -15 -15 41.6301 5.22455   3
   0 -15 -15 22.9848 4.03042   6
   0 -15 -17 209.936 12.0874   3
   0 -15 -17 196.693 11.3716   6
   0 -15 -19 14.0794 4.61348   6
   0 -15 -19 12.3619 4.96124   3
   0 -15 -21 62.2881 7.19904   6
   0 -15 -21 43.1305 6.70440   3
   0 -15 -23 49.8136 7.45102   6
   0 -15 -23 54.0481 7.33383   3
   0 -15 -23 63.4366 7.81161   1
   0 -15 -25 44.0273 8.18670   3
   0 -14   0 597.864 22.6259   3
   0 -14   0 618.066 22.0268   9
   0 -14   2 28.7070 1.68579   4
   0 -14  -2 32.1556 2.57738   9
   0 -14  -2 26.3554 2.86613   3
   0 -14  -4 59.1750 3.80306   9
   0 -14  -4 42.1072 3.14407   6
   0 -14   4 52.9623 2.57915   1
   0 -14  -4 43.8196 3.95133   3
   0 -14  -6 666.921 25.6114   7
   0 -14  -6 665.154 24.9763   9
   0 -14  -6 667.464 24.6178   6
   0 -14  -6 679.739 25.8352   3
   0 -14  -8 13.1511 2.97412   3
   0 -14  -8 10.4984 2.47535   9
   0 -14  -8 10.9511 2.99561   7
   0 -14  -8 14.4207 2.64768   6
   0 -14  -8 11.1191 2.03415   2
   0 -14 -10 974.377 37.0858   3
   0 -14 -10 1005.52 35.2079   2
   0 -14 -10 946.161 35.9380   6
   0 -14 -12 937.665 37.0878   3
   0 -14 -12 996.347 35.3368   2
   0 -14 -12 961.715 36.2381   6
   0 -14 -14 58.7603 5.76607   3
   0 -14 -14 58.1740 4.93089   2
   0 -14 -14 57.1565 5.33206   6
   0 -14 -16 315.992 15.0164   6
   0 -14 -16 312.651 15.5912   3
   0 -14 -18 33.2935 5.51072   3
   0 -14 -18 22.7086 4.60292   6
   0 -14 -20 142.468 9.85970   6
   0 -14 -20 123.853 9.62476   3
   0 -14 -22-2.37456 4.73765   3
   0 -14 -22-2.32513 4.63903   6
   0 -14 -24 4.88211 4.87006   1
   0 -14 -24 1.26329 5.33229   6
   0 -14 -24-2.47201 5.69473   3
   0 -13   1 937.523 33.1406   9
   0 -13  -1 968.242 33.4520   9
   0 -13  -1 936.306 34.0500   3
   0 -13  -3 162.339 7.59170   3
   0 -13  -3 152.716 6.90559   9
   0 -13   3 151.214 6.11041   1
   0 -13   3 147.687 6.22929  10
   0 -13   5 436.305 15.3187  10
   0 -13   5 415.706 14.7685   1
   0 -13   5 431.985 15.3570   3
   0 -13  -5 454.771 16.6249   9
   0 -13  -5 395.852 16.9758   3
   0 -13  -5 426.984 17.1213   7
   0 -13  -5 420.980 16.0934   6
   0 -13  -7 105.184 6.11775   9
   0 -13  -7 118.819 5.43830   2
   0 -13  -7 109.746 5.88025   6
   0 -13  -7 113.748 6.75007   3
   0 -13  -7 122.366 6.72357   7
   0 -13  -9 1149.31 39.8510   2
   0 -13  -9 1139.06 41.0108   7
   0 -13  -9 1083.08 40.4571   6
   0 -13  -9 1109.83 41.4577   3
   0 -13 -11 44.8905 4.19306   6
   0 -13 -11 48.2204 3.86917   2
   0 -13 -11 53.5295 4.92399   3
   0 -13 -13 1259.17 46.1069   6
   0 -13 -13 1275.76 45.1079   2
   0 -13 -13 1219.72 46.6674   3
   0 -13 -15 422.562 21.0081   3
   0 -13 -15 584.734 21.6436   6
   0 -13 -17 21.1454 4.63354   3
   0 -13 -17 32.5913 4.72005   6
   0 -13 -19 98.3821 8.15701   3
   0 -13 -19 101.077 8.02979   6
   0 -13 -21 45.4420 6.47929   3
   0 -13 -21 28.7010 5.77425   6
   0 -13 -23 28.0861 6.23723   3
   0 -13 -23 29.0783 6.53764   6
   0 -13 -23 32.2242 6.05423   1
   0 -13 -25 62.9083 8.11994   6
   0 -13 -25 65.6941 7.65431   1
   0 -13 -25 65.3950 8.28620   3
   0 -12   0 2929.68 99.8272   9
   0 -12  -2 216.095 9.58147   3
   0 -12   2 225.678 8.13435   4
   0 -12  -2 220.740 9.07795   9
   0 -12  -4 16.2635 2.53236   3
   0 -12   4 17.4165 1.67513   3
   0 -12  -4 17.1788 2.24130   9
   0 -12   4 22.9481 1.65785  10
   0 -12   4 17.3232 1.27769   1
   0 -12  -4 16.6714 2.70270   7
   0 -12  -6 70.4710 4.76366   3
   0 -12  -6 61.1774 3.52485   2
   0 -12  -6 78.3188 4.55217   9
   0 -12  -6 69.2895 4.12086   6
   0 -12  -6 71.4592 4.77343   7
   0 -12  -8 40.0472 3.63027   7
   0 -12  -8 23.4781 3.16215   3
   0 -12  -8 32.9526 3.07540   6
   0 -12  -8 26.5837 2.47261   2
   0 -12 -10 507.370 19.0086   2
   0 -12 -10 495.760 20.2444   3
   0 -12 -10 465.981 19.4700   6
   0 -12 -10 522.243 19.9300   7
   0 -12 -12 252.444 11.5548   6
   0 -12 -12 244.185 10.8335   2
   0 -12 -12 236.679 11.9327   3
   0 -12 -14 64.4964 5.33428   6
   0 -12 -14 62.4518 4.88807   2
   0 -12 -14 61.5098 5.57046   3
   0 -12 -16 112.112 8.19719   3
   0 -12 -16 143.092 8.54580   6
   0 -12 -18-1.90899 3.62260   3
   0 -12 -18 3.68924 3.85133   6
   0 -12 -20 8.22583 4.34371   3
   0 -12 -20 3.10226 3.87683   6
   0 -12 -22 23.0581 5.26963   3
   0 -12 -22 51.6458 6.90626   6
   0 -12 -24 39.0397 6.73495   3
   0 -12 -24 36.8016 6.36285   1
   0 -12 -24 28.9771 6.64074   6
   0 -12 -26 5.42748 5.72708   6
   0 -12 -26-3.62500 5.36457   1
   0 -11  -1 4014.38 136.940   9
   0 -11   1 3934.68 136.683   9
   0 -11  -1 4142.07 136.670   6
   0 -11   3 956.615 32.4866  10
   0 -11   3 908.073 32.6637   3
   0 -11  -3 937.226 33.7160   3
   0 -11  -3 945.855 33.1688   9
   0 -11  -3 930.278 33.8035   7
   0 -11  -5 483.880 17.8380   3
   0 -11  -5 446.252 16.4151   2
   0 -11  -5 452.441 17.6317   7
   0 -11  -5 472.107 17.2449   9
   0 -11  -5 421.263 16.7829   6
   0 -11   5 445.323 15.9609   3
   0 -11   5 456.375 16.0302  10
   0 -11  -7 210.150 9.47078   7
   0 -11  -7 211.472 8.49622   2
   0 -11  -7 198.606 9.48469   3
   0 -11  -7 195.742 8.84117   6
   0 -11  -9 684.069 25.5484   7
   0 -11  -9 669.371 24.6943   2
   0 -11  -9 654.099 25.8597   3
   0 -11  -9 691.568 25.3855   6
   0 -11 -11 17.6770 2.66652   2
   0 -11 -11 13.7859 2.87503   3
   0 -11 -11 14.2971 2.77697   6
   0 -11 -11 14.7105 2.90211   7
   0 -11 -13 436.841 18.8541   3
   0 -11 -13 457.334 18.2797   7
   0 -11  13 434.827 18.3386   8
   0 -11 -13 464.358 17.9480   2
   0 -11 -13 433.978 18.5117   6
   0 -11  15 9.35025 3.24054   8
   0 -11 -15 12.9047 3.39557   3
   0 -11 -15 17.1958 3.59165   6
   0 -11  17 27.5021 4.18367   8
   0 -11 -17 23.6874 4.41554   3
   0 -11 -17 29.9186 4.49596   6
   0 -11  19 290.525 14.1366   8
   0 -11 -19 315.109 15.2408   6
   0 -11 -19 285.572 14.8291   3
   0 -11  21 39.0136 5.39632   8
   0 -11 -21 34.5674 5.79166   6
   0 -11 -21 42.7896 5.92780   3
   0 -11 -23 8.35080 4.70393   6
   0 -11 -23-1.07863 4.25327   1
   0 -11 -23 2.16219 5.06995   3
   0 -11 -25 75.5992 8.66817   6
   0 -11 -25 95.0825 8.62954   1
   0 -11 -25 94.2904 8.86216   3
   0 -10   0 551.641 19.6978   9
   0 -10  -2 5.61930 1.24463   9
   0 -10   2 4.77700 1.16084   3
   0 -10   2 9.08727 0.79480   4
   0 -10  -2 4.97234 1.60934   7
   0 -10  -2 6.90761 1.16945   6
   0 -10  -4 1073.67 38.8176   7
   0 -10   4 1090.73 37.0905   1
   0 -10   4 1105.45 37.4841  10
   0 -10   4 1081.29 37.4821   3
   0 -10  -4 1111.24 38.8965   3
   0 -10  -4 1060.07 38.3511   9
   0 -10  -6 989.213 34.4916   2
   0 -10  -6 979.006 35.5953   3
   0 -10  -6 975.901 34.9440   6
   0 -10  -6 981.464 35.4218   7
   0 -10  -8 188.926 7.72512   2
   0 -10  -8 165.299 8.39468   3
   0 -10  -8 169.396 8.02390   6
   0 -10  -8 171.891 8.27450   7
   0 -10  10 726.770 28.4634   8
   0 -10 -10 784.114 29.0936   3
   0 -10 -10 792.425 28.0054   2
   0 -10 -10 769.226 28.4508   7
   0 -10 -10 747.934 28.5108   6
   0 -10  12 3.31130 2.28220   8
   0 -10 -12 1.83316 2.20670   2
   0 -10 -12 1.01570 2.36339   7
   0 -10 -12 1.75263 2.30596   6
   0 -10 -14 212.518 10.2924   2
   0 -10  14 209.990 10.4565   8
   0 -10 -14 230.018 11.2027   3
   0 -10 -14 222.717 10.3773   7
   0 -10 -14 220.166 10.9486   6
   0 -10  16 11.2572 3.07938   8
   0 -10 -16 19.2488 3.74102   3
   0 -10 -16 26.0210 4.07463   6
   0 -10  18 349.596 15.8505   8
   0 -10 -18 374.380 16.8122   3
   0 -10 -18 335.840 16.4042   6
   0 -10  20 21.6706 4.51098   8
   0 -10 -20 13.1484 4.03317   6
   0 -10 -20 20.7080 4.60331   3
   0 -10  22 7.42804 3.98004   8
   0 -10 -22 15.7769 4.96390   6
   0 -10 -22 5.04595 4.65930   3
   0 -10 -24 164.821 11.6737   6
   0 -10  24 163.727 10.2094   8
   0 -10 -24 135.412 10.3394   3
   0 -10 -24 169.221 11.0361   1
   0 -10 -26-1.34538 5.30375   6
   0 -10 -26 1.13586 5.50641   1
   0  -9  -1 479.061 17.8917   9
   0  -9  -1 505.303 18.5271   7
   0  -9   1 514.204 17.6602   9
   0  -9   1 484.590 17.9714   3
   0  -9  -1 501.991 17.6668   6
   0  -9   3 1273.61 43.4466  10
   0  -9  -3 1229.83 43.8237   6
   0  -9   3 1264.48 43.5334   3
   0  -9  -3 1279.03 44.1338   9
   0  -9  -3 1305.64 44.6582   7
   0  -9  -5 5.80048 1.66942   3
   0  -9  -5 2.95665 1.56301   7
   0  -9  -5 2.71850 1.01847   2
   0  -9   5 2.54943 0.65663   3
   0  -9  -7 412.657 15.8702   6
   0  -9  -7 405.176 16.0772   7
   0  -9  -7 392.897 16.3211   3
   0  -9  -7 430.309 15.5156   2
   0  -9  -9 111.250 6.06900   6
   0  -9  -9 129.418 6.59333   3
   0  -9  -9 105.010 6.04579   7
   0  -9   9 122.805 6.26225   8
   0  -9  -9 111.352 5.67183   2
   0  -9 -11 291.876 12.4232   6
   0  -9 -11 281.389 12.0349   7
   0  -9 -11 273.770 11.7585   2
   0  -9  11 267.248 12.0124   8
   0  -9 -11 294.394 12.6398   3
   0  -9 -13 32.7683 3.89163   3
   0  -9  13 28.3447 3.41585   8
   0  -9 -13 36.7332 3.63564   7
   0  -9 -13 32.9835 3.79105   6
   0  -9 -13 40.2767 3.79834   2
   0  -9  15-0.60193 2.40175   8
   0  -9 -15-0.72722 2.57206   3
   0  -9 -15 0.72458 2.36061   6
   0  -9 -15 3.60138 2.70637   7
   0  -9  17 42.9066 4.32572   8
   0  -9 -17 22.2744 4.09836   3
   0  -9 -17 34.1458 4.54527   6
   0  -9  19 210.417 10.5487   8
   0  -9 -19 180.400 10.9508   6
   0  -9 -19 173.544 10.5108   3
   0  -9  21 251.315 12.7036   8
   0  -9 -21 243.232 13.6254   6
   0  -9 -21 241.439 13.1394   3
   0  -9 -23 2.97149 4.27077   3
   0  -9 -23 5.86332 4.56806   6
   0  -9  23 6.56834 4.35040   8
   0  -9 -23 1.00564 4.06214   1
   0  -9 -25 56.5327 7.85149   6
   0  -9 -25 55.7321 7.31235   1
   0  -9  25 62.6362 6.69995   8
   0  -9 -27 5.59911 5.38798   1
   0  -8   0 1670.31 56.2268   7
   0  -8   0 1615.34 55.3884   6
   0  -8   0 1613.19 55.9158   3
   0  -8   0 1620.89 55.5668   9
   0  -8   2 778.572 27.7745   3
   0  -8  -2 798.492 28.0537   9
   0  -8   2 805.391 27.2088   4
   0  -8  -2 813.839 28.5650   7
   0  -8  -2 791.288 27.8337   6
   0  -8  -4 1.21414 0.82182   2
   0  -8   4 1.34713 0.61491   3
   0  -8  -4 1.28672 1.28450   7
   0  -8   4 2.01227 0.70462  10
   0  -8  -6 908.510 30.8806   2
   0  -8  -6 907.555 31.7239   3
   0  -8  -6 903.677 31.5206   7
   0  -8  -8 16.4275 1.97089   2
   0  -8   8 10.4145 2.00534   8
   0  -8  -8 11.4123 2.00691   6
   0  -8  -8 16.0118 2.23174   7
   0  -8  -8 22.1075 2.53289   3
   0  -8 -10 197.406 8.81237   7
   0  -8 -10 186.063 8.55202   2
   0  -8 -10 194.968 9.02644   6
   0  -8  10 196.926 8.90863   8
   0  -8 -10 197.763 9.30580   3
   0  -8 -12 3.66441 2.34557   2
   0  -8 -12 2.65440 1.98648   7
   0  -8  12 2.92953 1.99754   8
   0  -8 -12 2.24079 2.04392   6
   0  -8 -12 7.56934 2.43424   3
   0  -8 -14 56.5229 4.29309   7
   0  -8  14 51.2809 4.28085   8
   0  -8 -14 60.0050 4.91326   6
   0  -8 -14 58.1515 4.61886   2
   0  -8 -14 41.8252 4.49524   3
   0  -8 -16 59.9453 5.26872   3
   0  -8  16 53.1935 4.63941   8
   0  -8 -16 47.8423 4.18745   7
   0  -8 -16 57.3029 5.14546   6
   0  -8  18 336.742 14.9723   8
   0  -8 -18 340.777 14.3594   7
   0  -8 -18 344.544 16.0524   6
   0  -8 -18 326.831 15.5641   3
   0  -8 -20 30.7914 5.02156   3
   0  -8 -20 37.6585 5.41187   6
   0  -8  20 36.1029 4.63961   8
   0  -8 -22 5.51770 4.35761   3
   0  -8  22 13.1436 4.07629   8
   0  -8 -22 5.52629 4.09211   6
   0  -8 -24 75.2005 7.48345   1
   0  -8 -24 95.1315 8.77164   6
   0  -8 -24 61.8045 7.23985   3
   0  -8  24 76.8857 6.76522   8
   0  -8 -26 110.276 10.2374   6
   0  -8 -26 98.6052 8.82976   1
   0  -8  26 129.724 8.86052   8
   0  -8 -28 1.09715 5.23239   1
   0  -7  -1 3723.86 126.198   6
   0  -7   1 3772.51 126.141   9
   0  -7  -1 3686.77 126.875   7
   0  -7   1 3730.89 126.392   3
   0  -7  -1 3742.32 126.718   3
   0  -7  -1 3703.59 126.400   9
   0  -7  -3 3174.32 106.976   2
   0  -7   3 3134.03 106.796  10
   0  -7  -3 3142.64 107.254   6
   0  -7  -3 3218.92 107.815   7
   0  -7   3 3151.97 106.767   3
   0  -7  -5 39.1281 2.42543   2
   0  -7  -5 42.6111 2.84947   7
   0  -7   7 377.689 14.6591   8
   0  -7  -7 370.747 14.3260   2
   0  -7  -7 391.885 14.7143   7
   0  -7  -7 367.062 14.6057   6
   0  -7  -7 398.828 15.0287   3
   0  -7   9-0.37935 1.63498   8
   0  -7  -9 1.37540 1.42023   2
   0  -7  -9-0.45068 1.64162   3
   0  -7  -9 2.55342 1.57216   7
   0  -7  -9-0.41146 1.49880   6
   0  -7  11 253.571 10.5990   8
   0  -7 -11 239.454 10.3075   7
   0  -7 -11 232.424 10.8005   3
   0  -7 -11 248.625 10.5267   2
   0  -7 -11 234.968 10.7667   6
   0  -7  13 191.323 9.27712   8
   0  -7 -13 202.251 9.14413   7
   0  -7 -13 209.900 9.94860   3
   0  -7 -13 211.297 9.58441   2
   0  -7 -13 193.318 9.75796   6
   0  -7 -15 189.361 8.83809   7
   0  -7 -15 175.929 9.73405   6
   0  -7  15 195.485 9.35086   8
   0  -7 -15 187.914 9.72756   3
   0  -7 -17 327.158 15.3455   6
   0  -7 -17 346.784 13.9167   7
   0  -7  17 319.903 14.2796   8
   0  -7 -17 317.497 14.8043   3
   0  -7 -19 649.300 25.9290   3
   0  -7 -19 646.186 24.3585   7
   0  -7  19 645.378 25.3260   8
   0  -7 -19 608.461 26.3635   6
   0  -7  21 118.315 7.83290   8
   0  -7 -21 104.861 8.05062   3
   0  -7 -21 140.965 9.34266   6
   0  -7 -23 11.1766 3.99183   1
   0  -7 -23 9.87591 4.50744   3
   0  -7  23 10.8783 4.24292   8
   0  -7 -23 14.9963 4.78011   6
   0  -7  25 26.0554 5.07571   8
   0  -7 -25 22.9005 5.22619   1
   0  -7 -25 21.4979 5.72360   6
   0  -7 -27 26.0259 7.04006   6
   0  -7 -27 38.5896 6.76242   1
   0  -6   0 731.948 25.3999   6
   0  -6   0 730.436 25.7874   3
   0  -6   0 745.044 25.5347   9
   0  -6   0 754.929 26.0197   7
   0  -6  -2 11384.2 389.668   7
   0  -6   2 11629.8 388.879  10
   0  -6  -2 11561.4 389.576   3
   0  -6   2 11549.8 388.958   3
   0  -6  -2 11447.9 388.940   2
   0  -6  -2 11658.9 389.162   6
   0  -6  -4 1230.08 42.1626   2
   0  -6  -4 1265.77 42.7598   7
   0  -6  -4 1188.64 42.4024   6
   0  -6  -6 918.865 32.3247   7
   0  -6  -6 906.510 32.0083   2
   0  -6  -8 3.92111 1.64561   6
   0  -6  -8 4.27827 1.41177   2
   0  -6  -8 3.47352 1.70010   3
   0  -6  -8 3.18014 1.34631   7
   0  -6   8 0.97477 1.40417   8
   0  -6 -10 157.550 7.70962   6
   0  -6 -10 159.059 7.49396   2
   0  -6  10 153.411 7.45931   8
   0  -6 -10 166.565 7.84771   3
   0  -6 -10 173.544 7.48906   7
   0  -6 -12 3092.29 104.731   7
   0  -6 -12 3042.09 105.591   6
   0  -6 -12 3035.07 105.503   3
   0  -6  12 3037.89 105.011   8
   0  -6 -12 3023.04 105.184   2
   0  -6  14 37.8256 3.67385   8
   0  -6 -14 46.1920 3.56031   7
   0  -6 -14 47.5130 4.21332   3
   0  -6 -14 38.1424 3.91135   6
   0  -6 -14 39.6102 3.85949   2
   0  -6 -16 92.3434 5.54099   7
   0  -6 -16 96.0425 6.36300   3
   0  -6 -16 91.2479 6.43698   6
   0  -6  16 95.5678 5.95805   8
   0  -6 -18 415.461 19.1000   6
   0  -6 -18 449.375 18.7260   3
   0  -6  18 429.939 18.0933   8
   0  -6 -18 447.444 17.3581   7
   0  -6 -20 177.699 10.7331   6
   0  -6 -20 189.704 10.2667   3
   0  -6  20 168.061 9.50708   8
   0  -6 -20 175.136 8.61448   7
   0  -6  22 494.232 20.2749   8
   0  -6 -22 466.800 20.5920   3
   0  -6 -22 463.318 21.7541   6
   0  -6 -24-2.61562 4.49108   3
   0  -6  24 0.77927 3.89770   8
   0  -6 -24-2.40177 4.95969   6
   0  -6 -24 6.49401 4.23589   1
   0  -6  26 30.7787 5.26727   8
   0  -6 -26 35.3210 7.19260   6
   0  -6 -26 30.4546 5.96021   1
   0  -6 -28 8.13667 5.50156   1
   0  -5  -1 7852.59 265.614   7
   0  -5   1 7908.97 265.051   9
   0  -5  -1 7940.06 265.153   6
   0  -5  -1 7731.81 265.291   9
   0  -5   1 7849.12 265.197   3
   0  -5  -1 7895.67 265.505   3
   0  -5   3 4081.57 137.514  10
   0  -5  -3 4066.07 138.000   6
   0  -5  -3 4015.42 138.277   7
   0  -5  -3 4114.55 137.790   2
   0  -5  -3 4070.19 138.293   3
   0  -5   5 17.0823 1.69422   8
   0  -5  -5 16.8393 1.54681   2
   0  -5  -5 15.2786 1.68944   7
   0  -5  -7 9.41812 1.82057   6
   0  -5  -7 8.01193 1.49382   2
   0  -5  -7 10.3114 1.53508   7
   0  -5  -9 1209.36 43.2560   6
   0  -5  -9 1246.05 43.0456   2
   0  -5   9 1144.25 42.8552   8
   0  -5  -9 1237.87 43.2686   3
   0  -5  -9 1265.54 42.8370   7
   0  -5 -11 1968.85 70.5948   6
   0  -5 -11 1984.35 70.2634   2
   0  -5  11 2046.48 70.1283   8
   0  -5 -11 2031.67 70.4748   3
   0  -5 -11 2047.23 69.8199   7
   0  -5 -13 87.9030 5.51305   6
   0  -5 -13 86.1387 5.37843   2
   0  -5  13 80.8626 5.03888   8
   0  -5 -13 70.4659 5.07293   3
   0  -5 -13 89.3909 4.89886   7
   0  -5 -15 301.129 13.4897   6
   0  -5 -15 290.454 13.0700   2
   0  -5 -15 306.903 12.1767   7
   0  -5  15 295.209 12.6840   8
   0  -5 -15 275.589 12.9285   3
   0  -5 -17 344.066 15.8881   6
   0  -5 -17 341.157 14.0608   7
   0  -5  17 368.645 15.0101   8
   0  -5 -17 346.602 15.2243   3
   0  -5 -19 836.349 32.8593   3
   0  -5  19 902.296 32.6596   8
   0  -5 -19 889.126 31.4577   7
   0  -5  21 0.68366 3.26051   8
   0  -5 -21-4.05333 3.58406   6
   0  -5 -21 0.75907 3.33763   3
   0  -5 -23 18.0755 5.31384   6
   0  -5 -23 5.63855 3.89626   3
   0  -5  23 13.2592 4.17794   8
   0  -5 -23 17.1472 4.37321   1
   0  -5  25 169.946 9.90140   8
   0  -5 -25 153.279 11.2673   6
   0  -5 -25 170.650 10.5701   1
   0  -5 -27 76.8887 9.02611   6
   0  -5 -27 73.0532 7.57788   1
   0  -5 -29 1.96057 5.08585   1
   0  -4   0 1371.71 47.5777   3
   0  -4   0 1372.12 47.4222   9
   0  -4   0 1448.87 47.3725   6
   0  -4   0 1372.38 47.7282   7
   0  -4   2 23154.5 773.258  10
   0  -4  -2 22860.4 773.564   6
   0  -4  -2 23063.0 773.815   7
   0  -4  -2 22934.7 773.396   2
   0  -4  -2 22895.7 773.810   3
   0  -4   2 22938.9 773.194   3
   0  -4  -4 5790.97 193.698   7
   0  -4   4 5673.70 193.647   8
   0  -4  -4 5705.68 193.655   6
   0  -4  -4 5697.91 193.465   2
   0  -4  -4 5783.44 193.826   3
   0  -4  -6 2461.80 85.2229   7
   0  -4  -6 2494.38 85.2525   2
   0  -4   6 2531.37 85.2655   8
   0  -4  -8 457.767 17.5475   6
   0  -4  -8 473.185 17.4113   2
   0  -4  -8 463.882 17.1532   7
   0  -4 -10 33.2707 2.95658   2
   0  -4  10 28.3444 2.61497   8
   0  -4 -10 34.9075 3.00339   3
   0  -4 -10 30.8669 2.88782   6
   0  -4 -10 33.3837 2.60900   7
   0  -4 -12 13.2372 2.53096   2
   0  -4  12 17.8625 2.41807   8
   0  -4 -12 12.4188 2.35369   3
   0  -4 -12 13.9275 2.40686   6
   0  -4 -12 15.8437 2.06883   7
   0  -4 -14 307.140 13.2230   3
   0  -4 -14 313.748 12.3848   7
   0  -4  14 305.917 12.8866   8
   0  -4 -14 314.491 13.7121   6
   0  -4 -14 304.756 13.3265   2
   0  -4 -16 83.1530 4.78213   7
   0  -4 -16 70.3526 5.24579   3
   0  -4  16 81.7509 5.30276   8
   0  -4 -16 71.8591 5.64174   6
   0  -4 -18 18.4820 2.82803   7
   0  -4 -18 19.8951 3.69843   6
   0  -4  18 19.6229 3.31661   8
   0  -4 -18 16.9669 3.36467   3
   0  -4  20 627.712 25.0068   8
   0  -4 -20 620.127 26.4049   6
   0  -4 -20 658.879 25.4465   3
   0  -4 -22-2.12109 3.86302   6
   0  -4 -22 0.78820 3.46568   1
   0  -4 -22 2.21298 3.48858   3
   0  -4  22 3.47223 3.33942   8
   0  -4  24 5.93964 3.70213   8
   0  -4 -24 19.5683 4.58003   1
   0  -4 -24 8.23039 4.75990   6
   0  -4  26 29.6216 5.21181   8
   0  -4 -26 15.4734 5.94462   6
   0  -4 -26 26.1452 5.35836   1
   0  -4 -28 2.79148 4.69013   1
   0  -3  -1 6464.52 217.788   6
   0  -3   1 6492.97 217.683   3
   0  -3  -1 6493.22 217.990   3
   0  -3  -1 6444.92 217.683   2
   0  -3  -1 6418.12 218.026   7
   0  -3  -3 1337.92 45.1027   2
   0  -3  -3 1308.98 45.2497   7
   0  -3  -3 1321.68 45.2330   6
   0  -3  -3 1300.38 45.3288   3
   0  -3   3 1330.76 45.2382   8
   0  -3  -5 64.6348 3.11759   7
   0  -3  -5 60.5028 3.27588   3
   0  -3  -5 64.4184 3.19033   2
   0  -3   5 63.0898 3.09261   8
   0  -3  -7 1607.84 55.7399   7
   0  -3  -7 1622.38 56.0102   2
   0  -3   7 1631.70 55.8314   8
   0  -3  -9 157.125 7.20751   2
   0  -3  -9 162.387 6.74700   7
   0  -3 -11 638.539 23.8054   2
   0  -3  11 627.353 23.4012   8
   0  -3 -11 637.668 23.6580   3
   0  -3 -11 644.635 23.0226   7
   0  -3 -13 283.013 12.6462   6
   0  -3 -13 304.175 11.5947   7
   0  -3 -13 276.847 12.4528   2
   0  -3  13 292.939 12.1022   8
   0  -3 -13 299.494 12.3915   3
   0  -3 -15 3.45421 2.50988   2
   0  -3 -15 0.65603 2.10301   6
   0  -3 -15 3.21131 1.71749   7
   0  -3 -15 7.01256 2.27015   3
   0  -3  15 6.92646 2.11266   8
   0  -3 -17 234.715 10.8867   3
   0  -3 -17 227.166 11.5398   6
   0  -3 -17 237.072 9.87017   7
   0  -3  17 231.226 10.7204   8
   0  -3 -19 570.365 22.6897   3
   0  -3  19 597.598 22.7224   8
   0  -3 -19 550.364 21.1931   7
   0  -3 -19 591.159 24.1272   6
   0  -3 -21-1.98220 3.76159   6
   0  -3  21-3.26544 3.21684   8
   0  -3 -21 3.34752 3.27184   3
   0  -3 -23 79.8167 7.37838   6
   0  -3  23 53.0353 5.59671   8
   0  -3 -23 66.5771 6.20883   1
   0  -3 -25 28.0797 6.13699   6
   0  -3  25 21.7179 4.68889   8
   0  -3 -25 40.2123 5.70940   1
   0  -3 -27 6.13483 4.76602   1
   0  -3 -27-1.32937 6.23360   6
   0  -2   0-0.13168 0.16224   7
   0  -2   0-0.21177 0.18448   3
   0  -2  -2 1286.87 43.4464   2
   0  -2  -2 1279.87 43.5517   7
   0  -2  -2 1272.66 43.5299   6
   0  -2   2 1280.90 43.5303   8
   0  -2  -2 1270.92 43.6008   3
   0  -2  -4 30553.2 1026.98   3
   0  -2  -4 29997.3 1026.91   2
   0  -2  -4 30400.6 1026.81   7
   0  -2   4 31083.2 1026.85   8
   0  -2  -6 612.774 21.5503   3
   0  -2  -6 590.674 21.2424   7
   0  -2   6 615.517 21.4048   8
   0  -2  -6 597.534 21.5802   2
   0  -2  -8 5105.77 171.453   2
   0  -2  -8 5119.14 170.847   7
   0  -2   8 4914.07 171.052   8
   0  -2 -10 365.552 14.6671   2
   0  -2 -10 379.111 13.8917   7
   0  -2 -12 17.2815 2.67203   2
   0  -2 -12 21.5555 2.51241   3
   0  -2 -12 10.2489 1.66710   7
   0  -2  12 15.4590 2.21251   8
   0  -2  14 1236.43 43.0027   8
   0  -2 -14 1201.10 42.1393   7
   0  -2 -14 1205.52 43.6121   2
   0  -2 -14 1178.70 42.9942   3
   0  -2 -16 648.813 26.3109   6
   0  -2 -16 663.667 25.3841   3
   0  -2 -16 688.180 24.3829   7
   0  -2  16 670.820 25.3100   8
   0  -2  18 574.473 23.0113   8
   0  -2 -18 595.903 23.1413   3
   0  -2 -18 645.829 24.7744   6
   0  -2 -18 589.674 21.8337   7
   0  -2  20 40.2084 4.29448   8
   0  -2 -20 31.3144 4.16717   3
   0  -2 -20 34.9948 4.72390   6
   0  -2 -22 84.0815 7.46481   6
   0  -2 -22 93.0356 6.78137   1
   0  -2 -22 71.5184 6.07371   3
   0  -2  22 89.7700 6.49075   8
   0  -2  24 5.74860 3.86276   8
   0  -2 -24 7.72863 4.28783   1
   0  -2 -24 5.76659 4.55168   6
   0  -2 -26 10.1163 5.98655   6
   0  -2 -26 7.34906 4.33364   1
   0  -2 -28 2.72465 6.10680   6
   0  -1   3 9197.98 308.154   8
   0  -1  -3 9056.83 308.264   2
   0  -1  -3 9132.33 308.232   3
   0  -1  -3 9185.05 308.090   7
   0  -1   5 1172.08 40.0130   8
   0  -1  -5 1154.80 40.2377   2
   0  -1  -5 1175.04 40.1053   3
   0  -1  -5 1157.06 39.8400   7
   0  -1   7 113.299 4.96220   8
   0  -1  -7 110.373 5.25531   2
   0  -1  -7 119.241 5.13703   3
   0  -1  -7 117.043 4.74809   7
   0  -1  -9 128.777 5.42699   7
   0  -1  -9 133.726 6.25604   2
   0  -1 -11 339.110 12.7265   7
   0  -1 -11 347.841 13.8901   2
   0  -1  13 1001.54 35.1536   8
   0  -1 -13 976.749 35.8230   2
   0  -1 -13 963.062 35.1233   3
   0  -1 -13 979.345 34.3484   7
   0  -1 -15 38.5197 4.15890   2
   0  -1  15 52.4659 3.91291   8
   0  -1 -15 49.4831 3.10798   7
   0  -1 -15 50.4016 3.86616   3
   0  -1 -17 379.873 16.5829   6
   0  -1 -17 362.839 15.1805   3
   0  -1 -17 367.043 14.0964   7
   0  -1  17 389.197 15.5217   8
   0  -1 -19 37.5315 4.57108   6
   0  -1 -19 36.1404 2.91110   7
   0  -1 -19 41.7794 4.10053   3
   0  -1  19 36.3055 3.93634   8
   0  -1 -21 128.945 8.02797   1
   0  -1 -21 147.560 8.03184   3
   0  -1 -21 152.910 9.59067   6
   0  -1  21 142.468 8.12715   8
   0  -1 -23 107.477 8.26853   6
   0  -1  23 97.9097 6.91859   8
   0  -1 -25 35.9014 6.33973   6
   0  -1 -25 39.2151 5.11093   1
   0  -1  25 56.1126 5.60186   8
   0  -1 -27 14.3501 6.34257   6
   0   0   2 0.14793 0.23768   2
   0   0  -2-0.05270 0.17007   3
   0   0  -4 22.9297 1.53337   2
   0   0   4 22.5015 1.54629   2
   0   0  -4 24.5067 1.40484   3
   0   0  -6 2826.37 96.3450   2
   0   0  -6 2834.96 95.9598   3
   0   0  -6 2820.00 95.6515   7
   0   0  -8 573.856 20.9945   3
   0   0  -8 577.894 21.4879   2
   0   0   8 601.021 21.0766   8
   0   0  -8 594.399 20.6108   7
   0   0 -10 1915.55 64.8535   7
   0   0 -10 1862.93 65.9864   2
   0   0  12 132.825 6.05480   8
   0   0 -12 135.779 6.67625   2
   0   0 -12 112.536 5.21292   7
   0   0 -14 310.665 13.4621   2
   0   0 -14 311.441 12.5431   3
   0   0  14 304.153 12.6667   8
   0   0 -14 313.766 11.7382   7
   0   0 -16 359.438 14.5201   3
   0   0 -16 351.694 13.4957   7
   0   0  16 384.617 14.8843   8
   0   0 -18 33.9016 4.36473   6
   0   0 -18 31.4886 2.61542   7
   0   0  18 39.9099 3.84662   8
   0   0 -18 38.9894 3.73181   3
   0   0  20 82.6147 5.93848   8
   0   0 -20 88.1521 6.93456   6
   0   0 -20 84.9378 5.90779   1
   0   0 -20 86.1454 5.66017   3
   0   0  22 251.133 11.9981   8
   0   0 -22 251.604 13.5602   6
   0   0 -22 244.740 11.8375   1
   0   0  24 162.846 9.34064   8
   0   0 -24 166.180 11.0674   6
   0   0 -24 157.387 9.20588   1
   0   0 -26 13.6118 5.82008   6
   0   0 -28 5.35240 5.94341   6
   0   1  -3 9162.28 307.651   3
   0   1   3 9149.45 307.989   2
   0   1  -3 9121.40 307.999   2
   0   1  -3 9131.92 307.883   8
   0   1   3 9122.17 307.820   7
   0   1  -5 1180.35 39.8297   3
   0   1   5 1183.37 40.3067   2
   0   1  -5 1124.83 40.2696   2
   0   1  -7 118.270 4.85321   3
   0   1  -7 114.984 5.36714   2
   0   1  -9 141.084 5.35357   7
   0   1  -9 133.015 6.37260   2
   0   1  -9 128.835 5.69053   3
   0   1 -11 344.147 12.2762   7
   0   1 -11 319.143 13.5479   2
   0   1 -13 982.693 36.6740   2
   0   1 -13 1010.56 34.9036   7
   0   1  13 1014.44 35.9698   8
   0   1  15 36.5729 3.42422   8
   0   1 -15 45.1839 3.35844   3
   0   1 -15 38.2018 4.20928   2
   0   1 -15 43.5778 2.58599   7
   0   1 -17 361.882 14.9645   3
   0   1  17 373.303 15.4887   8
   0   1 -17 389.593 13.9496   7
   0   1 -19 47.0896 4.19450   1
   0   1 -19 40.8770 4.89896   6
   0   1  19 48.1664 4.42313   8
   0   1  21 153.630 8.32586   8
   0   1 -21 128.623 8.95535   6
   0   1 -21 142.082 7.92368   1
   0   1  23 74.8396 6.24123   8
   0   1 -23 87.6491 6.35529   1
   0   1 -23 98.5910 8.02378   6
   0   1  25 32.0647 4.76919   8
   0   1 -25 24.5643 4.47706   1
   0   1 -25 36.3873 6.46010   6
   0   1 -27 12.7322 5.50385   6
   0   2   0 613.776 21.0174   7
   0   2  -2 1256.90 43.7307   8
   0   2   2 1294.52 43.6422   2
   0   2   2 1301.85 43.7694   7
   0   2   4 30010.6 1013.06   7
   0   2  -4 29579.1 1013.20   2
   0   2   4 30714.4 1013.18   2
   0   2  -4 30129.1 1013.10   8
   0   2   6 596.042 21.4954   2
   0   2  -6 614.170 21.5713   2
   0   2  -6 604.841 20.8174   3
   0   2  -6 588.611 21.2786   8
   0   2  -8 5080.11 170.968   2
   0   2  -8 5006.55 170.069   3
   0   2 -10 361.539 13.1897   3
   0   2 -10 353.806 12.7475   7
   0   2 -10 360.801 14.1879   2
   0   2 -12 16.0630 1.43082   7
   0   2 -12 11.5076 2.40713   2
   0   2 -14 1200.74 41.0927   7
   0   2 -14 1157.63 43.2133   2
   0   2  14 1203.70 42.5018   8
   0   2 -16 644.553 24.1583   3
   0   2  16 660.920 24.8467   8
   0   2 -16 668.612 23.2208   7
   0   2  18 621.139 23.2430   8
   0   2 -18 594.662 21.1412   7
   0   2 -18 603.513 22.8350   1
   0   2 -20 38.7030 5.04945   6
   0   2  20 40.1092 4.27363   8
   0   2 -20 38.8216 4.03490   1
   0   2  22 82.9593 6.31974   8
   0   2 -22 89.2650 6.02410   1
   0   2 -22 79.3126 7.39357   6
   0   2 -24 6.00990 3.49423   1
   0   2  24 1.37571 3.67093   8
   0   2 -24 7.72015 4.65771   6
   0   2 -26 14.5460 5.94368   6
   0   2 -28-1.30641 5.63039   6
   0   3   1 6448.64 217.621   7
   0   3   1 6476.91 217.252   2
   0   3   1 6461.14 217.370   6
   0   3  -1 6403.17 217.450   7
   0   3  -3 1304.01 44.9051   8
   0   3   3 1288.77 44.9277   7
   0   3   3 1336.10 44.7742   2
   0   3   5 59.6329 3.02407   7
   0   3  -5 59.4074 3.04109   8
   0   3   5 64.7479 3.10062   2
   0   3  -7 1651.89 57.1900   8
   0   3  -7 1646.57 57.4201   2
   0   3  -7 1669.78 56.4138   3
   0   3  -9 156.975 6.24234   3
   0   3  -9 169.763 7.38515   2
   0   3   9 162.434 7.27579   2
   0   3 -11 655.732 22.2593   7
   0   3 -11 622.736 22.6714   3
   0   3 -11 628.277 23.9461   2
   0   3 -13 268.861 12.3100   2
   0   3 -13 291.183 10.4251   7
   0   3 -15 6.11791 1.15084   7
   0   3 -17 233.535 10.0399   1
   0   3  17 245.050 10.6212   8
   0   3 -17 226.998 8.55173   7
   0   3 -19 552.537 21.0326   1
   0   3  19 540.740 21.5334   8
   0   3 -21 0.49668 2.63064   1
   0   3 -21 4.62352 4.02572   6
   0   3  21-0.61024 2.98218   8
   0   3 -23 61.7642 5.06843   1
   0   3  23 63.7852 5.68720   8
   0   3 -23 53.8765 6.60443   6
   0   3 -25 26.3493 5.89121   6
   0   3  25 41.6159 5.28828   8
   0   3 -27 3.73247 5.41780   6
   0   4   0 1386.53 47.0201   7
   0   4   0 1365.60 46.6184   6
   0   4   0 1381.23 46.7092   9
   0   4  -2 22721.2 762.703   7
   0   4  -2 22783.6 762.965   8
   0   4   2 21563.5 763.009   7
   0   4   2 22898.1 762.762   6
   0   4   2 22979.0 762.586   2
   0   4   4 5774.66 192.299   2
   0   4   4 5648.46 192.524   7
   0   4  -4 5635.26 192.473   8
   0   4  -6 2442.02 83.2888   2
   0   4   6 2483.94 83.2246   2
   0   4   6 2371.55 83.1871   7
   0   4  -6 2444.18 83.2416   8
   0   4  -8 512.917 18.4999   8
   0   4  -8 491.807 18.6483   2
   0   4 -10 35.3198 3.10471   2
   0   4  10 42.6048 3.21834   2
   0   4 -12 11.6611 2.43446   2
   0   4 -14 313.796 11.2019   7
   0   4 -14 310.213 13.5781   2
   0   4 -16 72.2849 3.07950   7
   0   4 -16 71.8124 4.25722   1
   0   4  18 20.7282 3.16101   8
   0   4 -18 15.7728 2.57646   1
   0   4  20 690.320 25.7139   8
   0   4 -20 639.279 24.6539   1
   0   4 -22 3.31068 2.77883   1
   0   4  22 1.91744 3.29322   8
   0   4 -22 0.96891 3.82044   6
   0   4  24 11.0695 3.69863   8
   0   4 -24 3.23366 4.60559   6
   0   4 -26 30.7590 6.22379   6
   0   4 -28 1.26935 5.58118   6
   0   5  -1 7986.31 267.300   7
   0   5  -1 7907.17 266.883   9
   0   5   1 7868.70 266.842   2
   0   5   1 7960.21 267.454   7
   0   5   1 7903.43 266.998   6
   0   5  -1 7960.43 266.841   6
   0   5  -3 4139.47 138.330   7
   0   5  -3 4125.97 138.041  10
   0   5  -3 4071.62 138.711   8
   0   5   3 4064.71 138.288   2
   0   5   3 4026.04 138.795   7
   0   5   3 4062.06 138.518   6
   0   5  -5 13.5566 1.11564  10
   0   5   5 16.0766 1.50811   2
   0   5  -5 17.2361 1.64976   8
   0   5  -7 4.11012 1.25178   8
   0   5  -7 8.21754 0.69349   1
   0   5  -7 6.39556 1.52164   2
   0   5  -9 1221.49 43.7525   2
   0   5   9 1214.63 43.7410   2
   0   5  -9 1259.26 42.4567   1
   0   5  -9 1236.15 43.5563   8
   0   5 -11 2025.58 68.9223   1
   0   5 -11 1977.78 69.9668   8
   0   5 -11 2004.20 70.3805   2
   0   5  11 2070.54 70.4586   2
   0   5 -13 84.9440 5.55271   2
   0   5 -13 85.0734 3.47960   7
   0   5 -15 288.261 10.1906   7
   0   5 -17 344.846 13.4501   1
   0   5 -19 830.978 30.6938   1
   0   5  19 881.137 31.9413   8
   0   5 -21 3.25788 2.55701   1
   0   5  21-1.86960 2.94726   8
   0   5 -21 0.90459 3.34165   6
   0   5  23 11.9996 3.59229   8
   0   5 -23 6.06473 4.18677   6
   0   5  25 130.256 8.78741   8
   0   5 -25 182.855 11.2296   6
   0   5 -27 84.8880 8.75847   6
   0   6   0 738.580 26.4857   7
   0   6   0 761.595 25.9202   6
   0   6  -2 11567.0 389.426   9
   0   6  -2 11620.5 389.915   7
   0   6   2 11639.3 389.501   2
   0   6   2 11596.4 389.733   6
   0   6  -2 11408.6 390.156   8
   0   6   2 11449.6 390.202   7
   0   6   4 1226.26 41.9473   2
   0   6  -4 1235.78 41.5911  10
   0   6  -4 1209.49 42.3764   8
   0   6  -4 1192.15 41.8732   7
   0   6  -6 901.806 31.1712  10
   0   6   6 897.414 31.7063   2
   0   6  -6 911.228 31.9909   8
   0   6  -8 3.51738 0.55425   1
   0   6  -8 5.45219 1.54727   8
   0   6  -8 5.77448 1.64542   2
   0   6   8 2.25760 1.40964   7
   0   6 -10 156.027 7.24948   8
   0   6  10 157.431 7.40403   2
   0   6 -10 150.154 7.38116   2
   0   6 -10 160.912 6.02091   1
   0   6 -12 3065.62 103.309   1
   0   6 -12 3041.79 105.101   2
   0   6  12 3017.93 105.111   2
   0   6 -12 3010.96 104.697   8
   0   6 -14 41.3468 3.98250   2
   0   6 -14 36.8434 1.81905   7
   0   6 -18 433.065 16.3432   1
   0   6  20 198.127 9.90858   8
   0   6 -22 454.069 21.3597   6
   0   6  22 517.054 20.3659   8
   0   6 -24-3.15003 4.52554   6
   0   6  24-0.69186 3.51295   8
   0   6 -26 27.5902 6.55278   6
   0   6 -28 1.23153 5.82411   6
   0   7   1 3717.28 126.818   6
   0   7  -1 3781.16 126.750   9
   0   7  -1 3720.29 127.312   7
   0   7   1 3781.40 126.621   2
   0   7  -1 3724.65 126.637   6
   0   7   3 3206.48 107.513   6
   0   7  -3 3144.46 107.018   9
   0   7  -3 3187.86 107.568   7
   0   7   3 3126.15 107.195   2
   0   7  -3 3193.28 107.931   8
   0   7   5 41.8018 2.40219   2
   0   7  -5 35.6684 1.94607  10
   0   7  -5 35.0430 2.15777   7
   0   7  -5 41.9770 2.74932   8
   0   7  -7 388.859 14.6435   8
   0   7  -7 381.070 13.7405  10
   0   7   7 368.335 14.6942   7
   0   7   9-0.37817 1.56186   7
   0   7   9 1.72833 1.51981   2
   0   7  -9-2.17995 1.54975   2
   0   7  -9 1.46066 1.52480   8
   0   7 -11 232.667 10.2452   8
   0   7 -11 247.663 8.66830   1
   0   7  11 245.308 10.4553   2
   0   7 -11 204.686 10.2543   2
   0   7 -13 186.946 7.23805   1
   0   7 -13 190.624 9.15222   2
   0   7 -13 193.933 8.88496   8
   0   7 -15 193.505 7.65867   1
   0   7  21 127.328 7.83037   8
   0   7 -23 20.6698 5.21999   6
   0   7  23 19.2036 4.08241   8
   0   7 -25 37.9385 6.31893   6
   0   7 -27 32.9060 6.76187   6
   0   8   0 1608.70 54.8495   6
   0   8   2 818.894 27.7195   2
   0   8  -2 795.437 27.6726   6
   0   8   2 789.518 27.9869   6
   0   8  -2 802.153 27.7207   9
   0   8  -4 0.30912 1.31942   8
   0   8   4 0.65971 1.26914   7
   0   8  -4 1.49792 0.76615   9
   0   8   4 1.20966 0.97046   2
   0   8  -4 3.29076 1.11482   7
   0   8   6 859.706 31.6665   2
   0   8   6 904.606 32.4756   7
   0   8  -6 928.978 31.2194  10
   0   8  -6 903.643 31.5180   7
   0   8  -6 902.972 32.2918   8
   0   8  -8 14.8885 0.91609   5
   0   8  -8 16.0165 2.16216   8
   0   8  -8 16.8343 2.15297   2
   0   8   8 11.9768 2.14645   7
   0   8  -8 15.1550 1.45780   7
   0   8  -8 15.9174 1.48501  10
   0   8  10 207.869 8.87126   2
   0   8 -10 187.115 8.75621   2
   0   8  10 207.640 9.10246   7
   0   8 -10 196.468 7.91899  10
   0   8 -10 191.970 7.51238   7
   0   8 -10 199.849 8.89879   8
   0   8  12 4.76506 2.03671   2
   0   8 -12 3.84670 2.35334   2
   0   8 -12 3.72839 1.01580   7
   0   8 -12 2.72610 2.02136   8
   0   8 -12 3.99968 0.74041   1
   0   8 -14 57.4860 2.66705   1
   0   8 -14 55.8753 4.70167   2
   0   8 -14 53.6374 4.30962   8
   0   8 -14 47.9435 2.33630   7
   0   8 -16 50.7691 2.77513   1
   0   8 -22 13.8161 4.21696   6
   0   8  22 6.07078 3.51301   8
   0   8 -24 70.3032 7.36204   6
   0   8  24 68.3944 6.11089   8
   0   8 -26 127.921 10.0987   6
   0   8 -28-5.93744 6.20678   6
   0   9   1 498.161 17.4553   2
   0   9   1 466.444 18.4877   7
   0   9  -1 506.259 17.5179   6
   0   9   1 504.039 17.7159   6
   0   9  -3 1281.26 44.0967   9
   0   9   3 1320.33 45.3830   7
   0   9   3 1260.68 44.5777   6
   0   9   3 1283.39 44.2111   2
   0   9  -3 1316.50 44.1367   6
   0   9  -3 1258.83 45.2023   8
   0   9   5 4.23629 1.62868   7
   0   9  -5 6.03183 1.75053   8
   0   9   5 2.27164 1.12030   2
   0   9  -5 2.44824 0.83323   9
   0   9  -7 427.598 16.3734   8
   0   9  -7 414.074 15.4042   7
   0   9   7 410.415 16.5082   7
   0   9  -7 427.658 15.1225  10
   0   9  -9 105.458 4.70063   7
   0   9  -9 109.231 4.78027  10
   0   9  -9 110.543 5.88680   8
   0   9   9 102.694 5.87205   7
   0   9   9 107.821 5.48683   2
   0   9  -9 104.112 5.56732   2
   0   9 -11 301.192 12.3082   8
   0   9 -11 278.787 11.0851  10
   0   9 -11 288.458 12.1819   2
   0   9  11 283.910 12.0349   2
   0   9 -11 290.251 10.6742   7
   0   9 -13 30.0301 3.43553   8
   0   9 -13 35.5023 2.04570   7
   0   9 -13 27.7463 3.35204   2
   0   9  13 40.1758 3.68007   2
   0   9 -13 31.3901 2.60822  10
   0   9 -15-0.40688 0.57838   7
   0   9 -15-1.03637 2.08396  10
   0   9 -15-1.08143 2.62131   8
   0   9  23 10.6017 4.12284   8
   0   9 -23 12.4129 4.89806   6
   0   9 -25 66.0377 7.71295   6
   0   9 -27-3.39444 5.48635   6
   0  10   0 570.360 21.0997   7
   0  10   0 567.839 20.0485   6
   0  10   2 8.27615 1.28859   6
   0  10  -2 6.95396 0.99276   6
   0  10  -2 6.69369 1.05510   9
   0  10  -2 7.14684 1.70555   7
   0  10   2 7.46349 1.65719   7
   0  10   2 5.98543 1.02711   2
   0  10   4 1064.30 38.5297   7
   0  10   4 1052.51 37.1586   2
   0  10  -4 1088.82 36.9467   9
   0  10  -4 1078.04 38.2737   8
   0  10  -6 995.457 34.1889   9
   0  10   6 991.979 35.7782   7
   0  10  -6 966.180 35.4838   8
   0  10  -8 172.374 6.12404   4
   0  10  -8 181.089 6.85009  10
   0  10   8 162.803 7.50951   2
   0  10  -8 161.870 7.96687   8
   0  10   8 163.209 8.19369   7
   0  10 -10 733.074 26.7031   7
   0  10  10 771.574 27.8178   2
   0  10 -10 751.534 27.8993   2
   0  10  10 742.132 28.4251   7
   0  10 -10 775.366 26.8511  10
   0  10 -10 797.587 28.3719   8
   0  10  12 0.95639 2.10286   2
   0  10 -12 2.93970 2.37549   2
   0  10 -12 2.51398 2.25394   8
   0  10 -12 0.58963 0.83490   5
   0  10 -12 2.34076 1.23009   7
   0  10 -12 0.26827 1.39229  10
   0  10 -14 216.816 7.90773   7
   0  10 -14 208.896 8.89054  10
   0  10 -14 204.617 8.01523   5
   0  10 -14 204.416 9.97438   8
   0  10 -16 16.0089 2.55183  10
   0  10 -18 393.432 15.6372  10
   0  10 -22 14.2842 4.68857   6
   0  10 -24 187.001 11.6599   6
   0  10  24 195.411 10.6389   8
   0  10 -26-2.13928 4.97241   6
   0  11   1 4124.64 138.268   7
   0  11  -1 4010.26 138.059   7
   0  11   1 4008.09 136.752   2
   0  11   1 4105.43 137.042   6
   0  11  -1 4008.24 136.856   6
   0  11   3 931.890 34.1672   7
   0  11  -3 903.842 33.6452   7
   0  11  -3 930.777 32.7056   9
   0  11   3 964.440 33.1811   6
   0  11   3 916.458 32.7127   2
   0  11  -3 1010.58 32.7824   6
   0  11  -3 920.092 34.0070   8
   0  11   5 448.113 16.2465   2
   0  11  -5 460.916 17.4505   8
   0  11  -5 403.141 16.6234   7
   0  11   5 453.034 17.6507   7
   0  11  -5 457.955 15.9180   9
   0  11  -7 201.390 9.19062   8
   0  11   7 191.828 9.31371   7
   0  11  -7 203.213 7.80724   9
   0  11  -9 693.906 24.2280  10
   0  11   9 676.802 25.0975   2
   0  11  -9 696.498 25.2973   2
   0  11   9 703.697 26.2320   7
   0  11  -9 651.714 25.7400   8
   0  11 -11 19.2319 2.87679   2
   0  11  11 14.3925 2.49662   2
   0  11 -11 16.5816 1.89982  10
   0  11 -11 9.89550 2.67160   8
   0  11  11 12.8159 2.72985   7
   0  11 -13 435.432 17.6858   8
   0  11  13 458.455 17.6410   2
   0  11 -13 449.075 17.6930   2
   0  11 -13 426.245 16.1952  10
   0  11 -13 423.883 15.6323   7
   0  11 -15 13.4887 2.30433  10
   0  11 -15 15.2054 1.52375   5
   0  11 -15 15.9708 1.44087   7
   0  11 -17 22.1618 2.91040  10
   0  11 -23-1.84322 4.17002   6
   0  11 -25 113.748 9.21492   6
   0  11 -27 7.56855 5.99646   6
   0  12   0 2976.74 100.123   6
   0  12   0 2909.51 99.9121   2
   0  12   0 2971.95 101.484   7
   0  12  -2 224.650 8.50142   6
   0  12   2 231.691 8.87779   6
   0  12   2 225.172 8.48503   2
   0  12  -2 219.541 9.85000   8
   0  12  -2 197.685 9.48700   7
   0  12   2 246.436 10.1998   7
   0  12   4 15.2688 2.32030   7
   0  12  -4 17.6522 2.28889   7
   0  12  -4 21.6566 1.68359   6
   0  12  -4 21.1054 1.58627   9
   0  12  -4 18.6632 2.67475   8
   0  12   4 17.4734 1.72058   2
   0  12  -6 73.8239 3.46379   9
   0  12  -6 69.9283 4.19814   7
   0  12  -6 79.4372 4.94635   8
   0  12   6 75.0423 5.03348   7
   0  12   8 28.9990 3.32420   7
   0  12  -8 29.8140 3.26647   8
   0  12   8 28.2676 2.71930   2
   0  12  -8 32.9777 2.17512   9
   0  12  -8 34.7792 2.65555   7
   0  12 -10 492.910 18.7127   2
   0  12  10 488.058 18.4984   2
   0  12 -10 463.992 19.1494   8
   0  12  10 480.926 19.6017   7
   0  12 -12 268.536 11.6658   8
   0  12  12 262.212 11.2673   2
   0  12 -12 250.584 11.1823   2
   0  12 -12 237.723 9.82309  10
   0  12 -14 82.9082 3.82166   7
   0  12 -14 70.7998 4.23486  10
   0  12 -16 121.771 6.11164  10
   0  12 -22 30.0993 5.44224   6
   0  12 -24 45.3135 6.44257   6
   0  12 -26-1.02057 5.40522   6
   0  13   1 949.958 34.7486   7
   0  13  -1 934.882 34.5462   7
   0  13   1 945.620 32.9537   2
   0  13  -1 935.254 33.0639   6
   0  13   1 991.611 33.3395   6
   0  13  -3 165.227 7.55301   7
   0  13   3 158.010 7.87347   7
   0  13   3 156.112 6.24160   2
   0  13  -3 136.732 7.49042   8
   0  13   3 155.582 6.68717   6
   0  13  -3 152.778 6.17849   6
   0  13  -5 444.852 15.3570   9
   0  13  -5 442.975 17.1630   8
   0  13  -5 447.619 15.5031   6
   0  13   5 383.166 15.4646   2
   0  13   5 399.096 17.1243   7
   0  13  -5 424.596 16.4642   7
   0  13  -7 106.502 4.72469   9
   0  13  -7 123.151 6.58952   8
   0  13   7 101.616 6.46327   7
   0  13  -7 112.026 5.62863   7
   0  13  -9 1060.73 38.7153   7
   0  13   9 1112.51 40.4703   7
   0  13  -9 1100.83 40.0868   8
   0  13  -9 1100.81 39.1472   2
   0  13   9 1118.61 38.9642   2
   0  13  11 42.5036 4.57560   7
   0  13  11 49.7707 3.86969   2
   0  13 -11 53.1285 4.24678   2
   0  13 -11 43.6408 3.17689   7
   0  13 -13 1244.84 41.6591  10
   0  13  13 1283.05 43.2976   2
   0  13 -13 1220.61 43.2711   2
   0  13 -13 1160.58 40.5308   4
   0  13 -15 504.188 18.7062  10
   0  13 -23 22.0369 5.20152   6
   0  13 -25 68.9317 7.58197   6
   0  13 -27 7.13857 5.47878   6
   0  14   0 603.513 21.4221   2
   0  14   0 615.853 21.6570   6
   0  14   0 598.476 23.2705   7
   0  14  -2 33.1277 3.23158   7
   0  14   2 25.7582 3.05937   7
   0  14   2 30.9823 2.43850   6
   0  14   2 25.0111 1.94479   2
   0  14  -2 39.6768 3.57642   8
   0  14  -2 28.2313 2.09279   6
   0  14  -4 54.1306 4.28023   8
   0  14   4 60.4526 4.57488   7
   0  14  -4 55.9152 4.07313   7
   0  14  -4 51.2922 2.88088   6
   0  14   4 59.8191 3.13408   2
   0  14  -4 56.3152 3.01120   9
   0  14  -6 693.912 24.2823   9
   0  14  -6 696.746 24.4924   6
   0  14  -6 669.951 26.1851   8
   0  14  -6 683.290 25.5297   7
   0  14   6 692.595 26.6095   7
   0  14  -8 14.6330 3.05420   8
   0  14   8 14.1101 2.20929   2
   0  14  -8 12.4015 2.29973   7
   0  14  -8 13.6780 1.68760   9
   0  14   8 11.8999 2.85575   7
   0  14  10 976.923 35.0291   2
   0  14 -10 987.108 35.2870   2
   0  14  10 984.704 36.7500   7
   0  14 -10 955.739 34.6613   7
   0  14  12 973.413 37.6533   7
   0  14  12 1014.26 36.3079   2
   0  14 -12 1000.17 36.4212   2
   0  14 -12 991.043 35.1845   7
   0  14 -22 13.1099 4.80598   6
   0  14 -24 3.58421 4.58411   6
   0  15   1 1019.92 35.0708   2
   0  15  -1 1000.65 37.1337   7
   0  15   1 974.100 37.1924   7
   0  15   1 1012.85 35.4508   6
   0  15  -1 1022.23 35.2567   6
   0  15  -3 170.785 8.58604   7
   0  15   3 177.745 9.04361   7
   0  15  -3 179.735 7.09318   6
   0  15   3 175.143 7.06090   2
   0  15   3 174.488 7.59344   6
   0  15  -3 186.803 8.99841   8
   0  15  -5 652.811 22.6231   6
   0  15  -5 651.741 24.6518   8
   0  15  -5 632.223 22.5280   9
   0  15  -5 613.111 23.9647   7
   0  15   5 616.645 24.8503   7
   0  15  -7 4.15996 1.33209   9
   0  15  -7 2.58809 1.99389   7
   0  15  -7 4.81664 1.43901   6
   0  15  -9 10.6705 2.25559   7
   0  15  -9 7.23684 2.19876   2
   0  15   9 9.61554 2.23767   2
   0  15   9 1.45948 2.59165   7
   0  15 -11 159.911 7.56123   7
   0  15 -11 157.205 8.11473   2
   0  15  11 186.549 8.24503   2
   0  15  11 165.952 9.42034   7
   0  15 -13 189.901 8.17194   7
   0  15 -21 66.7511 6.30195   6
   0  15 -23 44.9776 6.08264   6
   0  16   0 861.814 32.9567   7
   0  16   0 910.681 30.9616   6
   0  16   0 861.265 30.6237   2
   0  16   2 450.416 16.6344   6
   0  16   2 448.930 16.0925   2
   0  16  -2 441.961 16.2085   6
   0  16  -2 475.231 18.4132   8
   0  16  -2 440.343 18.1435   7
   0  16   2 427.207 18.3265   7
   0  16  -4 20.8325 1.90967   6
   0  16  -4 30.5021 3.40547   7
   0  16   4 29.0606 2.19800   2
   0  16  -6 1289.87 44.6932   9
   0  16   6 1293.92 47.5728   7
   0  16  -6 1226.30 46.2160   7
   0  16  -6 1338.25 44.9234   6
   0  16  -8 913.589 32.2326   6
   0  16  -8 884.621 33.2252   7
   0  16   8 904.409 34.9195   7
   0  16  -8 909.333 31.8149   9
   0  16   8 941.890 32.6110   2
   0  16  -8 915.914 32.8747   2
   0  16 -10 249.060 10.7442   7
   0  16  10 253.074 12.6233   7
   0  16  10 242.054 10.6092   2
   0  16 -10 262.095 11.0494   2
   0  16  12 79.2808 6.73332   7
   0  16 -12 91.2471 5.01789   7
   0  16 -12 78.2141 5.52219   2
   0  16  12 91.7218 5.56563   2
   0  17  -1 371.747 13.5732   2
   0  17  -1 358.919 15.8609   7
   0  17   1 359.012 15.9561   7
   0  17   1 375.142 13.4927   2
   0  17  -1 367.806 13.7373   6
   0  17   1 371.366 13.9642   6
   0  17   3 509.624 21.6898   7
   0  17  -3 537.984 21.3114   7
   0  17   3 526.799 19.0853   2
   0  17  -3 549.452 19.1969   6
   0  17  -5 0.55211 2.22898   7
   0  17  -5-0.41701 1.45803   6
   0  17   5 2.23177 2.42357   7
   0  17  -7 1056.26 35.1023   6
   0  17  -7 1006.57 34.7044   9
   0  17   7 959.668 37.8361   7
   0  17  -7 1004.42 36.5504   7
   0  17   7 939.729 35.1452   2
   0  17  -9 158.503 6.96588   6
   0  17  -9 154.456 6.44139   9
   0  17   9 161.171 9.31420   7
   0  17  -9 154.930 7.84808   7
   0  17   9 168.106 7.47247   2
   0  17  -9 153.984 7.63620   2
   0  17  11 371.432 17.1856   7
   0  17 -11 368.958 14.9942   7
   0  17 -11 380.873 15.3208   2
   0  17  11 369.602 14.9614   2
   0  17 -13 60.1825 4.17100   7
   0  18   0 536.573 21.8891   7
   0  18   0 543.078 19.1058   2
   0  18   0 526.898 19.4412   6
   0  18  -2 42.0325 2.88018   2
   0  18   2 50.0935 2.79988   2
   0  18  -2 57.7540 4.80527   7
   0  18   2 43.9740 4.64947   7
   0  18  -2 53.3980 3.01923   6
   0  18   4 699.706 24.7239   2
   0  18  -4 700.790 24.7302   6
   0  18   4 675.147 27.6562   7
   0  18  -4 717.907 27.1370   7
   0  18  -6 2.59879 1.49851   6
   0  18  -6 1.73638 2.31057   7
   0  18   6 1.63432 2.71029   7
   0  18  -8 169.990 7.11767   6
   0  18  -8 148.564 7.56794   2
   0  18   8 174.695 7.48839   2
   0  18   8 164.345 9.71112   7
   0  18  -8 161.717 8.37261   7
   0  18  10 120.244 8.23392   7
   0  18  10 112.476 6.12317   2
   0  18 -10 121.017 6.49276   2
   0  18 -10 119.871 5.70925   6
   0  18 -10 111.477 6.51031   7
   0  18 -12 129.911 6.90234   7
   0  18  12 145.063 9.28229   7
   0  19  -1 111.566 5.36298   6
   0  19  -1 121.534 5.18657   2
   0  19   1 123.266 5.11888   2
   0  19   1 129.498 7.90252   7
   0  19  -1 118.989 7.52798   7
   0  19  -3 12.2395 1.79302   6
   0  19   3 10.4272 3.02166   7
   0  19  -3 10.9043 2.92545   7
   0  19   3 7.11345 1.65244   2
   0  19  -5 195.221 7.92165   6
   0  19  -5 213.748 10.2534   7
   0  19   5 202.425 10.8893   7
   0  19  -7 389.673 16.5133   7
   0  19   7 396.458 17.8972   7
   0  19   7 393.766 14.8272   2
   0  19  -7 385.774 15.1904   2
   0  19  -7 396.798 14.5682   6
   0  19  -9 8.24601 3.03716   7
   0  19   9 2.80822 3.05941   7
   0  19  -9 4.86265 2.37949   2
   0  19   9 11.7340 2.34810   2
   0  19  11 2.94114 3.41451   7
   0  19 -11-0.49445 2.56519   7
   0  19 -11 0.94264 2.73764   2
   0  20   0 129.673 8.22517   7
   0  20   0 126.980 5.35461   2
   0  20   2 2.77643 1.45750   2
   0  20  -2 3.58529 1.58353   2
   0  20  -2 2.95423 1.59995   6
   0  20   2 3.32674 2.98757   7
   0  20  -2 3.74211 3.09282   7
   0  20  -4 1.54685 1.50152   6
   0  20   4-1.75527 2.75540   7
   0  20  -4 2.82472 2.74998   7
   0  20  -6 221.677 9.31129   2
   0  20   6 234.047 12.1356   7
   0  20  -6 217.797 10.9914   7
   0  20  -8 71.5274 4.69026   2
   0  20  -8 81.7218 5.83047   7
   0  20   8 70.6071 6.61962   7
   0  20  10 332.914 16.8789   7
   0  20 -10 362.767 15.0852   7
   0  20 -12 140.380 7.57901   7
   0  21   1 279.122 13.7476   7
   0  21  -1 267.642 13.4382   7
   0  21   3 14.5255 3.98903   7
   0  21  -3 34.8610 4.64037   7
   0  21  -5 177.908 10.0354   7
   0  21   5 199.178 11.1571   7
   0  21   7 105.836 7.64571   7
   0  21  -7 81.7371 6.27739   7
   0  21   9 180.531 11.2473   7
   0  21  -9 192.307 9.82280   7
   0  21  11 3.26834 3.91926   7
   0  21 -11 10.7409 3.40179   7
   0  22   0 275.179 13.9332   7
   0  22   2 200.617 11.4523   7
   0  22  -2 200.782 11.0768   7
   0  22  -4 88.5063 6.98832   7
   0  22   4 93.4400 7.47567   7
   0  22   6 62.7908 6.48716   7
   0  22  -6 71.0848 5.92092   7
   0  22  -8 18.0751 4.01283   7
   0  22   8 26.8963 4.78610   7
   0  22  10 1.12271 4.08981   7
   0  22 -10 2.54167 3.20283   7
   0  23  -1 40.4028 5.11296   7
   0  23   1 40.5653 5.42520   7
   0  23  -3 357.316 17.4942   7
   0  23   3 424.720 18.7816   7
   0  23   5 76.3345 7.12584   7
   0  23  -5 57.3544 5.94131   7
   0  23   7 5.53877 3.92747   7
   0  23  -7 10.7137 3.86629   7
   0  23  -9 21.1526 4.29671   7
   0  23   9 33.4795 5.52760   7
   0  23 -11 202.963 10.3935   7
   0  24   0 122.217 8.88881   7
   0  24  -2 148.065 9.80689   7
   0  24   2 156.207 10.4248   7
   0  24  -4 159.641 10.1108   7
   0  24   4 177.723 11.1985   7
   0  24   6 225.387 12.6905   7
   0  24  -6 183.256 10.9779   7
   0  24   8 1.18599 4.25775   7
   0  24  -8 0.77648 3.70311   7
   0  24 -10 37.4356 5.00338   7
   0  25  -1 6.10969 3.91836   7
   0  25   1 3.20665 4.11277   7
   0  25   3 15.6684 5.28770   7
   0  25  -3 22.2084 4.68834   7
   0  25   5 82.9343 8.09399   7
   0  25  -5 106.358 7.98350   7
   0  25  -7 64.3892 6.46288   7
   0  25   7 65.7119 7.62166   7
   0  25   9 66.9575 7.93177   7
   0  25  -9 37.3893 5.32953   7
   0  26   0 691.812 29.3230   7
   0  26  -2 1.03903 4.14571   7
   0  26   2-1.14543 4.40401   7
   0  26   4 236.881 13.8475   7
   0  26  -4 226.773 12.8570   7
   0  26  -6-1.84014 4.23959   7
   0  26   6-2.49149 4.91151   7
   0  26   8 14.2349 5.81889   7
   0  26  -8 13.6233 4.44156   7
   0  27  -1 266.297 14.6713   7
   0  27   1 244.413 14.4892   7
   0  27   3 161.269 11.4143   7
   0  27  -3 171.050 11.1464   7
   0  27  -5-3.97347 4.45380   7
   0  27   5-2.54610 4.76884   7
   0  27  -7 3.69911 4.55573   7
   0  27   7 1.32215 5.14899   7
   0  27  -9 32.9903 5.76502   7
   0  28   0 239.870 14.1519   7
   0  28  -2 7.90246 5.20302   7
   0  28   2 1.24312 5.07861   7
   0  28  -4 11.7214 5.05449   7
   0  28   4 11.6712 5.60262   7
   0  28  -6-0.99620 5.02032   7
   0  28   6 1.34725 5.43912   7
   0  28  -8 124.948 9.15852   7
   0  29  -1 21.6280 6.33123   7
   0  29   1 27.7436 6.54822   7
   0  29   3-6.58790 5.50197   7
   0  29  -3 3.41108 5.19178   7
   0  29  -5 41.6475 6.55937   7
   0  29  -7 33.6777 6.08146   7
   0  30   0 122.205 10.4412   7
   0  30  -2-6.04131 5.47065   7
   0  30   2-6.65955 6.24873   7
   0  30  -4 11.3909 5.53530   7
   0  30  -6 47.7152 6.90999   7
  -1 -31  -4-4.04070 5.70172   3
  -1 -31  -6 93.6126 9.12945   3
   1 -30  -9 15.4191 5.39766   1
  -1 -30  -3 19.0177 5.91815   3
  -1 -30  -5 8.45502 5.60462   3
  -1 -30  -7 38.1666 7.12942   3
  -1 -30  -9 18.8925 5.40934   1
   1 -29 -12 3.29737 5.86139   1
   1 -29 -10 106.745 9.03816   1
   1 -29  -8 5.46877 5.26734   1
   1 -29  -6 20.2955 5.16680   1
  -1 -29  -2 9.75016 4.70585   3
  -1 -29  -4 63.6120 7.24613   3
  -1 -29  -6 48.1953 7.16216   3
  -1 -29  -6 62.4545 6.57530   1
  -1 -29  -8 2.37973 5.62918   3
  -1 -29  -8 6.60539 5.00016   1
  -1 -29 -10 1.28161 6.06440   3
  -1 -29 -10 11.4252 6.00239   1
   1 -28 -13 193.447 12.8074   1
   1 -28 -11 26.2135 6.05114   1
   1 -28  -9 74.4512 7.68791   1
   1 -28  -7-0.85509 4.37312   1
   1 -28  -5 21.1763 4.73336   1
  -1 -28  -1 25.4255 4.94410   3
  -1 -28  -3 2.77711 5.03431   3
  -1 -28  -5 11.2632 5.12538   3
  -1 -28  -5 2.35919 4.28075   1
  -1 -28  -7-1.11895 5.29233   3
  -1 -28  -7 6.20387 4.75768   1
  -1 -28  -9 12.1201 5.69705   3
  -1 -28  -9 11.7871 5.28732   1
  -1 -28 -11 97.6147 9.90857   3
  -1 -28 -11 124.790 9.71293   1
   1 -27 -14 7.03773 5.50482   1
   1 -27 -12 9.00622 5.54513   3
   1 -27 -12-4.33855 5.04192   1
   1 -27 -10-7.18957 5.76436   3
   1 -27 -10-2.97597 4.61408   1
   1 -27  -8 19.6832 5.15091   1
   1 -27  -6 1.59184 3.73228   1
   1 -27  -4 38.3458 5.07926   1
  -1 -27   0 300.388 14.3718   3
  -1 -27  -2 30.7087 5.47962   3
  -1 -27  -4 344.069 17.3473   3
  -1 -27  -4 375.778 16.4748   1
  -1 -27  -6 30.3481 5.92539   3
  -1 -27  -6 52.0158 6.02230   1
  -1 -27  -8 26.2231 6.02912   3
  -1 -27  -8 12.8954 5.04634   1
  -1 -27 -10-1.23054 5.76987   3
  -1 -27 -10 3.04811 4.63927   1
  -1 -27 -12 296.448 16.6484   3
  -1 -27 -12 261.195 15.1903   1
  -1 -27 -14 114.560 10.1667   1
   1 -26 -15-1.38305 6.02117   3
   1 -26 -15-1.20233 5.38919   1
   1 -26 -13 22.1582 5.94896   3
   1 -26 -13 24.5415 5.99935   1
   1 -26 -11-4.86738 5.65623   3
   1 -26 -11 8.19048 5.04273   1
   1 -26  -9 31.5488 5.77460   3
   1 -26  -9 17.6689 4.92183   1
   1 -26  -7 18.5987 5.27770   3
   1 -26  -7 32.4893 5.25088   1
   1 -26  -5 16.9078 4.30742   1
   1 -26  -3 75.0990 6.02619   1
  -1 -26   1 542.596 22.2014   3
  -1 -26  -1 47.5729 5.53377   3
  -1 -26  -1 43.0466 4.43957  10
  -1 -26  -3 43.8821 4.95324   1
  -1 -26  -3 45.6505 5.91331   3
  -1 -26  -5 33.5329 4.96509   1
  -1 -26  -5 21.3668 5.26221   3
  -1 -26  -7 145.874 10.5700   3
  -1 -26  -9 47.3995 7.22411   3
  -1 -26 -11 53.5483 7.37445   3
  -1 -26 -13 43.1514 6.67651   1
  -1 -26 -13 53.2584 7.76723   3
  -1 -26 -15-1.22013 5.03932   1
   1 -25 -16-2.45330 5.44590   1
   1 -25 -16 2.78813 6.12936   3
   1 -25 -14 9.12502 5.16362   1
   1 -25 -14 1.31552 5.84322   3
   1 -25 -12 68.3023 7.34522   1
   1 -25 -12 70.1573 8.17585   3
   1 -25 -10 24.9140 5.18861   1
   1 -25 -10 29.6981 6.11674   3
   1 -25  -8 5.18822 3.76661   1
   1 -25  -8 2.10240 4.48570   3
   1 -25  -6 12.3226 4.27889   1
   1 -25  -6 23.0022 4.93428   3
   1 -25  -4 3.36385 3.18183   1
   1 -25  -4-1.72953 4.15845   3
  -1 -25   2 127.370 7.92822   3
   1 -25  -2 148.953 8.10699   1
  -1 -25   0 11.5592 3.13581   1
  -1 -25   0 5.34923 2.86400  10
  -1 -25   0 6.37643 3.78654   3
  -1 -25  -2 17.4718 3.81219   1
  -1 -25  -2 18.4661 4.54329   3
  -1 -25  -4 1.79432 3.98352   3
  -1 -25  -6 0.98951 4.39318   3
  -1 -25  -8 106.915 9.07358   3
  -1 -25 -10 17.9300 3.88579   6
  -1 -25 -10 19.8637 5.51406   3
  -1 -25 -12 121.644 8.51410   6
  -1 -25 -12 121.741 10.1644   3
  -1 -25 -14 57.6922 7.88726   3
  -1 -25 -14 63.0259 6.25550   6
  -1 -25 -16 24.7486 5.67295   6
  -1 -25 -16 9.95464 5.55466   1
  -1 -25 -18 69.2276 7.59545   6
   1 -24 -17 18.2130 6.19777   3
   1 -24 -17 22.4751 6.13994   1
   1 -24 -15 9.27065 5.95745   3
   1 -24 -15 20.9333 6.05419   1
   1 -24 -13 9.93289 5.57476   3
   1 -24 -13 9.66336 4.63898   1
   1 -24 -11 19.6193 5.79850   3
   1 -24 -11 32.4221 5.21070   1
   1 -24  -9 1.06439 4.40222   3
   1 -24  -9 12.4635 4.14470   1
   1 -24  -7 158.780 10.3629   3
   1 -24  -7 153.983 9.47594   1
   1 -24  -5 7.06604 4.18095   3
   1 -24  -5 4.23268 3.61238   1
   1 -24  -3-4.74462 3.92514   3
   1 -24  -3 0.61012 2.93380   1
  -1 -24   3 4.84923 3.12950   3
   1 -24  -1 143.379 7.85090   1
  -1 -24   1 158.050 7.58632   1
  -1 -24   1 154.816 8.61890   3
  -1 -24   1 139.039 7.56881  10
  -1 -24  -1 20.5319 3.59386   1
  -1 -24  -1 29.2372 4.74380   3
  -1 -24  -3 390.321 17.8031   3
  -1 -24  -5 61.2982 6.72138   3
  -1 -24  -7 176.716 9.05506   6
  -1 -24  -7 178.760 11.1992   3
  -1 -24  -9 3.77254 3.33056   6
  -1 -24  -9-1.09285 4.75803   3
  -1 -24 -11 427.991 18.6294   6
  -1 -24 -11 424.884 20.7446   3
  -1 -24 -13 10.1099 5.04408   3
  -1 -24 -13 0.80504 4.08937   6
  -1 -24 -15 9.43127 5.50457   3
  -1 -24 -15 1.76153 4.34093   6
  -1 -24 -17 11.3829 6.32444   3
  -1 -24 -17 7.70174 5.07346   6
  -1 -24 -19 5.22318 5.06721   6
   1 -23 -20 79.4691 7.86563   6
   1 -23 -18 1.26674 5.11415   1
   1 -23 -18 7.02323 6.23617   3
   1 -23 -18-2.68289 4.76830   6
   1 -23 -16 1.18257 4.48813   1
   1 -23 -16-2.66110 5.85009   3
   1 -23 -16 1.60496 4.22126   6
   1 -23 -14 19.6978 5.36501   1
   1 -23 -14 22.4811 6.02108   3
   1 -23 -14 6.35666 3.61166   6
   1 -23 -12 9.02609 4.46015   1
   1 -23 -12 5.81951 4.97145   3
   1 -23 -12 7.92767 3.36823   6
   1 -23 -10 3.22726 4.77696   3
   1 -23 -10 2.73589 3.46249   1
   1 -23  -8 12.8320 4.43164   3
   1 -23  -8 4.10598 3.65484   1
   1 -23  -6 14.3588 4.42349   3
   1 -23  -6 19.7347 4.16474   1
  -1 -23   4-3.10769 2.15264  10
  -1 -23   4 0.93610 2.49572   3
   1 -23  -4 5.65666 3.78908   3
   1 -23  -4 7.68539 3.29909   1
  -1 -23   2 51.7255 3.92668   1
   1 -23  -2 48.1431 4.53040   1
   1 -23  -2 41.6282 4.99094   3
  -1 -23   2 43.4761 3.88950  10
  -1 -23   2 36.2557 4.40580   3
  -1 -23   0 95.0100 6.09061  10
   1 -23   0 108.080 6.03010   1
  -1 -23   0 96.9837 6.85856   3
  -1 -23  -2 116.483 7.79249   3
  -1 -23  -4 80.7659 6.90063   3
  -1 -23  -6 172.339 8.72556   6
  -1 -23  -6 171.024 10.6290   3
  -1 -23  -8 15.3291 3.38902   6
  -1 -23  -8 17.2817 5.18868   3
  -1 -23 -10 277.109 13.0012   6
  -1 -23 -10 243.942 14.2314   3
  -1 -23 -12 12.8921 3.98246   6
  -1 -23 -12 10.6932 5.08417   3
  -1 -23 -14-7.62413 5.64162   3
  -1 -23 -14 3.36056 4.07312   6
  -1 -23 -16 12.1508 6.02834   3
  -1 -23 -16 24.2148 5.16880   6
  -1 -23 -18 4.27242 5.95077   3
  -1 -23 -18 8.12741 5.04749   6
  -1 -23 -20 32.9273 7.07708   6
   1 -22 -21-3.11734 5.50433   6
   1 -22 -19 169.689 10.8037   6
   1 -22 -19 150.269 11.9909   3
   1 -22 -19 142.296 11.3443   1
   1 -22 -17 13.3311 5.81769   3
   1 -22 -17 12.0362 4.78090   6
   1 -22 -17 10.7987 5.64040   1
   1 -22 -15 56.4421 7.76561   3
   1 -22 -15 57.2300 6.02659   6
   1 -22 -15 56.6746 6.90329   1
   1 -22 -13 421.389 21.0524   3
   1 -22 -13 442.127 18.9010   6
   1 -22 -13 478.859 20.9330   1
   1 -22 -11 50.0080 4.70306   6
   1 -22 -11 57.7134 6.26076   1
   1 -22  -9 125.019 6.91323   6
   1 -22  -9 121.075 8.37773   1
   1 -22  -9 121.533 8.85678   3
   1 -22  -7 9.08559 4.00154   3
   1 -22  -7 9.02628 3.56480   1
   1 -22  -7 5.47743 2.24599   6
   1 -22  -5 1.32899 2.86389   1
  -1 -22   5 1.05675 1.98783  10
  -1 -22   5 1.98581 2.37087   3
   1 -22  -5-2.46490 3.43098   3
   1 -22  -3 111.844 6.64175   1
  -1 -22   3 89.8464 5.20455   1
  -1 -22   3 104.626 5.70893  10
   1 -22  -3 102.657 7.35705   3
  -1 -22   3 111.174 6.31923   3
   1 -22  -1 18.0703 3.49027   3
  -1 -22   1 25.5756 3.22754  10
  -1 -22   1 21.2447 3.78945   3
   1 -22  -1 18.9000 3.15208   1
   1 -22   1 205.863 8.45686  10
  -1 -22  -1 190.739 8.69113   4
   1 -22   1 200.901 8.91717   1
  -1 -22  -1 184.960 10.2044   3
  -1 -22  -3 98.8544 5.71564   4
  -1 -22  -3 88.8906 6.79553   3
  -1 -22  -3 74.6647 5.16848   9
  -1 -22  -5 135.525 7.21159   6
  -1 -22  -5 136.314 9.06640   3
  -1 -22  -7 23.5990 3.61811   6
  -1 -22  -7 24.3897 4.43380   3
  -1 -22  -9 19.8283 3.71500   6
  -1 -22  -9 16.3972 4.76261   3
  -1 -22 -11 9.96203 3.69782   6
  -1 -22 -11 2.22144 4.48945   3
  -1 -22 -13 3.18846 4.07809   6
  -1 -22 -13 3.58061 5.03894   3
  -1 -22 -15 103.949 7.99354   6
  -1 -22 -15 90.5140 9.21210   3
  -1 -22 -17 293.236 15.3562   6
  -1 -22 -17 304.189 17.2322   3
  -1 -22 -19 2.84600 6.25779   3
  -1 -22 -19 4.27836 5.14462   6
   1 -21 -22 6.55926 5.59515   6
   1 -21 -20 169.240 11.5475   6
   1 -21 -20 193.457 13.5798   3
   1 -21 -20 217.463 13.5711   1
   1 -21 -18 14.5654 5.25730   1
   1 -21 -18 18.2673 5.11910   6
   1 -21 -18 13.3376 5.94464   3
   1 -21 -16 142.967 9.19375   6
   1 -21 -16 135.715 10.8411   3
   1 -21 -16 154.447 10.5695   1
   1 -21 -14 325.810 14.6597   6
   1 -21 -14 297.609 15.7919   1
   1 -21 -14 308.983 16.5734   3
   1 -21 -12-0.94660 3.29686   1
   1 -21 -12 5.44175 4.29057   3
   1 -21 -12-3.10781 3.01330   6
   1 -21 -10 5.14261 3.46032   1
   1 -21 -10-1.00100 3.89774   3
   1 -21 -10-1.57695 2.64902   6
   1 -21  -8 250.617 10.8856   6
   1 -21  -8 246.272 12.4066   1
   1 -21  -8 246.133 13.0633   3
   1 -21  -6 228.448 11.2017   1
   1 -21  -6 221.897 9.45622   6
  -1 -21   6 216.317 9.33948   3
   1 -21  -6 238.386 12.0327   3
  -1 -21   6 218.468 9.26614  10
   1 -21  -4 145.578 8.30372   1
  -1 -21   4 157.927 7.43873  10
  -1 -21   4 166.368 7.82880   3
   1 -21  -4 150.715 8.91646   3
   1 -21  -2 196.720 9.76116   1
  -1 -21   2 208.205 9.46615  10
   1 -21  -2 217.537 9.78788   9
   1 -21  -2 225.933 10.7298   3
  -1 -21   2 211.123 10.0119   3
   1 -21   0 61.9372 4.37059   1
   1 -21   0 55.1171 4.86585   3
  -1 -21   0 48.6931 4.98894   3
  -1 -21   0 51.5877 3.59997   4
   1 -21   0 63.0406 3.37614   4
   1 -21   2 23.0929 2.38880  10
  -1 -21  -2 30.4479 4.33489   3
  -1 -21  -2 28.0701 3.11780   4
  -1 -21  -2 25.6813 2.93728   9
   1 -21   2 32.0340 2.95957   1
  -1 -21  -4 14.5447 2.88652   9
  -1 -21  -4 13.9496 3.87681   3
  -1 -21  -6 7.72593 3.89737   3
  -1 -21  -6 10.6310 2.73655   6
  -1 -21  -8 7.54840 4.14999   3
  -1 -21  -8 1.21162 2.86697   6
  -1 -21 -10 13.3866 4.72287   3
  -1 -21 -10 13.2382 3.36546   6
  -1 -21 -12 45.7218 6.32727   3
  -1 -21 -12 60.0095 5.66212   6
  -1 -21 -14 143.545 10.5639   3
  -1 -21 -14 137.325 9.07566   6
  -1 -21 -16 63.7876 7.84185   3
  -1 -21 -16 58.0930 6.53635   6
  -1 -21 -18 384.786 18.8572   6
  -1 -21 -18 395.621 20.4654   3
  -1 -21 -20 131.720 10.3627   6
  -1 -21 -20 157.412 12.0968   3
   1 -20 -21 147.840 11.9860   3
   1 -20 -21 129.884 10.0952   6
   1 -20 -21 144.825 11.1044   1
   1 -20 -19 2.66212 5.43662   3
   1 -20 -19-2.91061 4.81660   6
   1 -20 -19 12.2674 5.12323   1
   1 -20 -17 27.8670 5.12981   6
   1 -20 -17 27.6458 6.12624   3
   1 -20 -17 35.3573 6.04329   1
   1 -20 -15 69.9518 6.13688   6
   1 -20 -15 72.9671 7.73207   3
   1 -20 -15 60.9919 6.77073   1
   1 -20 -13 2.01279 3.25272   6
   1 -20 -13-6.54963 4.65635   3
   1 -20 -13 0.96152 3.97126   1
   1 -20 -11 21.8435 3.71308   6
   1 -20 -11 23.0841 4.66492   3
   1 -20 -11 35.7274 4.72737   1
   1 -20  -9 137.634 9.18856   3
   1 -20  -9 135.833 7.40871   6
   1 -20  -9 145.865 8.74241   1
   1 -20  -7 308.076 13.9769   1
   1 -20  -7 302.613 12.3961   6
   1 -20  -7 295.192 14.5226   3
  -1 -20   5 284.827 11.8095   3
   1 -20  -5 284.042 13.7602   3
   1 -20  -5 305.902 11.6339   6
   1 -20  -5 295.751 13.2181   1
  -1 -20   5 278.455 11.6421  10
   1 -20  -3 461.160 18.5994   9
   1 -20  -3 467.507 19.6298   3
  -1 -20   3 477.170 18.5788   3
  -1 -20   3 475.359 17.6976   1
   1 -20  -3 507.523 19.1819   1
  -1 -20   3 464.794 18.1512  10
   1 -20  -1 9.26539 2.58100   9
   1 -20  -1 1.76774 2.57940   3
  -1 -20   1 13.4702 3.05228   3
  -1 -20   1 7.02802 1.74868   4
   1 -20  -1 11.2878 2.54686   1
   1 -20   1 372.398 14.0156   1
  -1 -20  -1 366.466 13.8181   9
  -1 -20  -1 348.145 13.8714   4
   1 -20   1 339.902 12.6607   4
  -1 -20  -1 347.297 15.2648   3
  -1 -20  -3 82.5162 5.06236   9
  -1 -20  -3 82.5160 6.17334   3
   1 -20   3 91.5698 4.55929   1
   1 -20   3 84.4754 3.63517   5
  -1 -20  -5 15.6035 3.77515   3
  -1 -20  -5 12.5222 2.60426   6
  -1 -20  -5 10.7649 2.94069   9
  -1 -20  -7 8.47070 2.66424   6
  -1 -20  -7 9.48011 3.94610   3
  -1 -20  -9 5.68160 3.99819   3
  -1 -20  -9 1.83715 2.82334   6
  -1 -20 -11 238.499 12.8947   3
  -1 -20 -11 208.956 11.0601   6
  -1 -20 -13 1.11720 4.35028   3
  -1 -20 -13 0.79137 3.41067   6
  -1 -20 -15 103.574 8.04987   6
  -1 -20 -15 119.837 9.45367   3
  -1 -20 -17 1.27427 5.08462   3
  -1 -20 -17 1.96225 4.27164   6
  -1 -20 -19 60.6063 8.17751   3
  -1 -20 -19 53.7710 6.88876   6
  -1 -20 -21-1.16433 5.77947   6
   1 -19 -22 1.31220 5.48590   1
   1 -19 -22 11.1709 5.46555   6
   1 -19 -22 13.8443 7.08525   3
   1 -19 -20 403.361 20.1746   1
   1 -19 -20 418.020 19.3569   6
   1 -19 -20 377.962 20.4089   3
   1 -19 -18 8.07174 4.63595   1
   1 -19 -18 23.9793 5.11052   6
   1 -19 -18 22.5919 6.30341   3
   1 -19 -16 1.06419 3.93178   1
   1 -19 -16 9.85672 4.01455   6
   1 -19 -16-3.53113 5.12467   3
   1 -19 -14 43.8310 5.62373   1
   1 -19 -14 40.3429 4.89636   6
   1 -19 -14 49.1599 6.68287   3
   1 -19 -12 53.1011 5.51339   1
   1 -19 -12 61.4241 5.09924   6
   1 -19 -12 55.2813 6.17587   3
   1 -19 -10 256.200 12.5959   1
   1 -19 -10 259.189 11.3852   6
   1 -19 -10 223.595 12.7620   3
   1 -19  -8 95.3549 5.57545   6
   1 -19  -8 85.6867 6.42070   1
   1 -19  -8 97.1493 7.32054   3
  -1 -19   6 174.581 7.28236  10
   1 -19  -6 159.389 8.68034   1
  -1 -19   6 160.721 7.10595   3
   1 -19  -6 173.938 9.44524   3
   1 -19  -6 158.708 7.32425   6
  -1 -19   6 153.316 6.10950   1
   1 -19  -4 7.73192 2.72285   1
   1 -19  -4 1.35642 2.74074   3
  -1 -19   4 4.63909 2.13227   3
  -1 -19   4 3.83149 1.77251  10
  -1 -19   4 2.42133 1.07971   5
   1 -19  -4 4.72465 1.61244   6
   1 -19  -4 3.83394 2.69078   9
  -1 -19   2 173.106 7.91069  10
  -1 -19   2 171.746 6.96446   4
   1 -19  -2 159.683 8.03301   9
  -1 -19   2 171.405 8.36045   3
   1 -19  -2 172.234 8.31599   1
   1 -19  -2 168.225 8.84748   3
  -1 -19   0 996.386 34.3335   4
  -1 -19   0 944.789 35.6046   3
  -1 -19   0 977.594 34.1756   9
   1 -19   0 929.378 34.6929   1
   1 -19   0 971.189 35.4831   3
  -1 -19  -2 889.329 31.6726   9
  -1 -19  -2 915.367 33.3522   3
   1 -19   2 865.090 30.7274   5
   1 -19   2 880.166 31.3819   1
  -1 -19  -4 293.802 12.5147   6
  -1 -19  -4 307.004 12.6287   9
  -1 -19  -4 297.024 13.9476   3
   1 -19   4 302.799 11.0420  10
  -1 -19  -6 117.084 7.63289   3
  -1 -19  -6 110.690 6.44916   6
  -1 -19  -6 101.289 6.39443   9
  -1 -19  -8 29.8474 3.81954   6
  -1 -19  -8 38.9699 4.92654   3
  -1 -19 -10 135.308 7.93756   6
  -1 -19 -10 131.787 9.14570   3
  -1 -19 -12 176.428 9.75633   6
  -1 -19 -12 180.892 11.1806   3
  -1 -19 -14 1.66237 3.27796   6
  -1 -19 -14 4.47238 4.24441   3
  -1 -19 -16 153.297 11.1039   3
  -1 -19 -16 161.371 10.1877   6
  -1 -19 -18 36.8347 6.62395   3
  -1 -19 -18 40.0066 6.06481   6
  -1 -19 -20 5.36642 5.66268   3
  -1 -19 -20-4.48197 5.16240   6
  -1 -19 -22 1.21028 5.81981   6
   1 -18 -23 322.113 17.3760   6
   1 -18 -21 64.7637 8.10666   1
   1 -18 -21 63.2901 8.39883   3
   1 -18 -21 52.7758 6.98805   6
   1 -18 -19 140.808 10.3338   1
   1 -18 -19 166.322 11.6338   3
   1 -18 -19 149.253 9.96332   6
   1 -18 -17 5.38113 4.14149   1
   1 -18 -17 3.52771 4.63883   3
   1 -18 -17 6.10328 4.16158   6
   1 -18 -15 44.3882 5.65597   1
   1 -18 -15 33.8712 5.93578   3
   1 -18 -15 39.2081 4.77560   6
   1 -18 -13 27.8357 4.47420   1
   1 -18 -13 22.6813 3.79842   6
   1 -18 -13 29.1582 4.67336   3
   1 -18 -11 13.6636 3.09566   6
   1 -18 -11 6.45660 3.42527   3
   1 -18  -9 20.9715 3.27921   6
   1 -18  -9 31.0907 4.40606   3
   1 -18  -7 436.260 17.9630   1
   1 -18  -7 427.995 16.6082   6
   1 -18  -7 415.737 18.4818   3
   1 -18  -5 740.081 27.7151   9
   1 -18  -5 741.382 28.7509   3
  -1 -18   5 745.552 26.7218   3
  -1 -18   5 735.017 25.8821   1
   1 -18  -5 741.227 28.0445   1
   1 -18  -5 737.252 26.6303   6
  -1 -18   5 738.094 26.7178  10
  -1 -18   3 11.3312 2.27397  10
   1 -18  -3 12.6559 2.48444   9
  -1 -18   3 14.1575 2.57500   3
   1 -18  -3 12.7191 3.01325   3
   1 -18  -3 12.7349 2.68005   1
   1 -18  -1 35.3517 3.22301   9
  -1 -18   1 38.4955 2.67719   9
  -1 -18   1 38.6974 2.68206   4
   1 -18  -1 33.0126 3.19754   1
   1 -18  -1 29.7527 3.55191   3
  -1 -18   1 28.4981 3.42465   3
  -1 -18  -1 352.952 13.0731   9
   1 -18   1 340.572 13.7878   3
  -1 -18  -1 317.515 14.1645   3
   1 -18   1 332.034 12.1604   4
  -1 -18  -1 317.155 13.1030   4
   1 -18   1 337.956 13.1524   1
   1 -18   3 265.338 9.60566   5
  -1 -18  -3 258.473 10.9419   6
  -1 -18  -3 273.999 11.0222   9
  -1 -18  -3 233.608 11.9569   3
  -1 -18  -5 668.670 25.0284   9
  -1 -18  -5 684.633 25.1749   6
  -1 -18  -5 639.228 26.2781   3
  -1 -18  -7 12.8618 2.98754   9
  -1 -18  -7 8.23107 2.53308   6
  -1 -18  -7 6.32469 3.42132   3
  -1 -18  -9 2.97241 2.45661   6
  -1 -18  -9 1.73716 2.97854   3
  -1 -18 -11 255.931 12.1250   6
  -1 -18 -11 238.126 13.1032   3
  -1 -18 -13 123.897 8.08438   6
  -1 -18 -13 128.149 9.17863   3
  -1 -18 -15 19.1514 4.34281   6
  -1 -18 -15 22.3383 4.95906   3
  -1 -18 -17 51.2737 6.05626   6
  -1 -18 -17 31.0182 6.03648   3
  -1 -18 -19 140.273 10.8968   3
  -1 -18 -19 128.105 9.60265   6
  -1 -18 -21 13.3180 6.58446   3
  -1 -18 -21 19.7888 5.71705   6
  -1 -18 -23 63.8960 8.26307   6
   1 -17 -24 240.872 14.8615   6
   1 -17 -22 37.9244 6.84870   3
   1 -17 -22 36.1385 6.63851   6
   1 -17 -22 36.2790 6.78371   1
   1 -17 -20 119.276 9.16663   6
   1 -17 -20 109.506 9.69203   3
   1 -17 -20 112.605 9.36524   1
   1 -17 -18 93.4580 8.43036   1
   1 -17 -18 111.670 8.38280   6
   1 -17 -16 33.9083 5.32726   1
   1 -17 -16 27.2937 5.15127   3
   1 -17 -16 37.6152 4.95513   6
   1 -17 -14 175.685 9.91498   6
   1 -17 -14 175.608 10.6569   1
   1 -17 -14 191.797 9.01592   2
   1 -17 -14 194.105 11.3432   3
   1 -17 -12 342.448 15.1199   6
   1 -17 -12 351.111 14.0350   2
   1 -17 -12 362.068 16.7123   3
   1 -17 -10 2.52425 3.23555   3
   1 -17 -10 1.03683 2.47286   6
   1 -17  -8 783.193 29.5268   6
   1 -17  -8 855.935 31.6558   3
   1 -17  -6 282.407 10.7808   6
   1 -17  -6 272.992 11.6563   9
   1 -17  -6 270.467 12.4785   3
  -1 -17   6 253.529 10.3605  10
  -1 -17   6 249.627 9.34622   1
  -1 -17   4 597.540 21.6264  10
   1 -17  -4 563.531 23.0740   3
   1 -17  -4 597.219 22.3742   9
   1 -17  -4 591.971 22.6236   1
  -1 -17   4 580.309 21.6978   3
  -1 -17   2 756.787 28.3613   3
   1 -17  -2 805.134 28.3825   9
   1 -17  -2 766.882 29.0316   3
  -1 -17   2 768.380 27.1934   4
   1 -17  -2 772.643 28.4666   1
  -1 -17   2 774.312 28.0612  10
  -1 -17   0 406.914 15.8829   4
   1 -17   0 438.563 16.9145   3
  -1 -17   0 440.951 15.8367   9
   1 -17   0 440.469 16.3464   1
  -1 -17   0 387.453 16.7993   3
  -1 -17  -2 164.092 8.18979   3
   1 -17   2 147.157 5.53323   4
  -1 -17  -2 155.085 6.96899   9
   1 -17   4 188.607 7.91457   1
  -1 -17  -4 203.896 9.13196   6
  -1 -17  -4 210.722 9.17670   9
   1 -17   4 212.361 7.72612  10
  -1 -17  -4 208.567 10.2509   3
  -1 -17  -6 353.342 14.4452   9
  -1 -17  -6 358.832 14.4180   6
  -1 -17  -6 333.017 15.4580   3
  -1 -17  -8 86.2831 5.59907   6
  -1 -17  -8 61.8314 5.75370   3
  -1 -17  -8 85.2659 5.63401   9
  -1 -17 -10 41.7732 5.04347   3
  -1 -17 -10 56.3391 4.85303   6
  -1 -17 -12 114.855 7.99675   3
  -1 -17 -12 86.0379 6.64716   6
  -1 -17 -14 7.22699 4.22434   3
  -1 -17 -14 8.09511 3.49843   6
  -1 -17 -16 23.3996 5.74821   3
  -1 -17 -16 21.8220 4.60995   6
  -1 -17 -18 38.0001 6.64118   3
  -1 -17 -18 20.2243 5.09932   6
  -1 -17 -20 26.3793 6.78418   3
  -1 -17 -20 36.7548 6.11334   6
  -1 -17 -22 101.577 9.74407   3
  -1 -17 -22 102.947 9.26188   6
   1 -16 -23 121.777 10.2312   6
   1 -16 -23 127.955 10.3342   1
   1 -16 -23 115.059 10.3899   3
   1 -16 -21 132.140 9.71508   6
   1 -16 -21 128.554 9.86069   1
   1 -16 -21 102.605 9.73472   3
   1 -16 -19 37.2738 5.80309   1
   1 -16 -19 35.1670 5.47724   6
   1 -16 -19 50.2119 6.72331   3
   1 -16 -17 195.559 10.9892   6
   1 -16 -17 173.304 11.2428   1
   1 -16 -17 200.710 11.8623   3
   1 -16 -15 66.4324 5.86685   6
   1 -16 -15 70.4394 6.72040   3
   1 -16 -13-1.31769 2.66041   6
   1 -16 -13 0.42919 2.45102   2
   1 -16 -13-3.69559 3.59787   3
   1 -16 -11 1.67937 2.38870   6
   1 -16 -11 1.42548 1.98792   2
   1 -16 -11 3.37052 2.64611   3
   1 -16  -9 5.58646 2.39675   6
   1 -16  -9 13.7290 3.46172   3
   1 -16  -7 655.574 25.7266   9
   1 -16  -7 666.960 26.6132   3
  -1 -16   7 685.960 23.9270   3
   1 -16  -7 687.896 25.0109   6
   1 -16  -5 34.4590 3.32090   9
   1 -16  -5 29.2891 2.52520   6
  -1 -16   5 25.2808 2.48081  10
   1 -16  -5 29.9962 3.62801   3
  -1 -16   3 78.1140 3.42396   4
   1 -16  -3 77.8501 5.19984   3
  -1 -16   3 69.5891 4.12237  10
  -1 -16   3 65.3873 4.29004   3
   1 -16  -3 66.7006 4.51791   1
   1 -16  -3 65.0736 4.40860   9
   1 -16  -1 3763.72 129.311   3
  -1 -16   1 3814.50 127.990   4
   1 -16  -1 3806.69 128.720   9
  -1 -16   1 3782.07 127.847   9
  -1 -16   1 3672.46 129.013   3
   1 -16  -1 3696.35 128.707   1
  -1 -16  -1 1693.75 58.4648   7
  -1 -16  -1 1673.94 56.8930   9
   1 -16   1 1592.42 56.9069   1
   1 -16   1 1635.05 57.5077   3
  -1 -16  -1 1636.49 58.1035   3
   1 -16   3 294.180 10.5265   5
  -1 -16  -3 285.151 12.9241   7
  -1 -16  -3 289.640 11.7730   9
  -1 -16  -3 287.621 11.7708   6
   1 -16   3 287.192 10.7158  10
  -1 -16  -3 293.945 12.8492   3
  -1 -16  -5 322.388 13.5165   6
  -1 -16  -5 334.675 14.6887   3
  -1 -16  -5 343.728 13.6433   9
  -1 -16  -7 2.86676 2.65265   3
  -1 -16  -7 7.36027 2.38450   6
  -1 -16  -7 4.40518 2.61500   9
  -1 -16  -9 1020.13 37.6200   6
  -1 -16  -9 1022.97 38.7817   3
  -1 -16 -11 9.49769 2.67667   2
  -1 -16 -11 17.4212 3.78590   3
  -1 -16 -11 21.0459 3.49420   6
  -1 -16 -13 9.75116 3.14018   6
  -1 -16 -13 2.84572 3.51125   3
  -1 -16 -15 5.10079 3.51454   6
  -1 -16 -15 4.12409 3.75858   3
  -1 -16 -17 3.80878 3.80553   6
  -1 -16 -17 9.99377 4.32930   3
  -1 -16 -19 77.0760 7.45419   6
  -1 -16 -19 80.2852 8.13323   3
  -1 -16 -21 1.15867 4.78550   6
  -1 -16 -21 1.24645 5.26116   3
  -1 -16 -23-3.76786 5.13079   6
  -1 -16 -23-3.91332 5.44843   3
   1 -15 -24 21.3280 6.21293   1
   1 -15 -24 17.3088 5.88226   6
   1 -15 -22 355.562 19.2193   1
   1 -15 -22 415.835 19.6753   6
   1 -15 -22 424.711 20.3030   3
   1 -15 -20 20.8762 5.50085   3
   1 -15 -20 27.7189 5.46361   6
   1 -15 -20 25.3897 5.70604   1
   1 -15 -18 177.083 10.9826   1
   1 -15 -18 186.805 10.7149   6
   1 -15 -18 163.166 11.0472   3
   1 -15 -16-0.80825 3.37703   6
   1 -15 -16 11.0531 4.46264   3
   1 -15 -14 196.888 10.0052   6
   1 -15 -14 176.386 10.6515   3
   1 -15 -14 177.427 8.79029   2
   1 -15 -12-0.84228 2.84507   3
   1 -15 -12 6.78637 2.38856   2
   1 -15 -12 8.46583 2.71536   6
   1 -15 -10 1.96436 1.74833   2
   1 -15 -10 2.53231 2.27213   6
   1 -15 -10 6.10931 2.89992   3
   1 -15  -8 4.81270 2.47150   3
   1 -15  -8 3.72566 1.96183   6
   1 -15  -8 0.53314 2.45962   9
  -1 -15   8 4.23607 1.04194   3
   1 -15  -6 5.52430 2.36515   3
  -1 -15   6 4.32056 1.39729   3
   1 -15  -6 4.72968 2.40627   9
  -1 -15   6 3.49128 1.50534  10
  -1 -15   6 5.09613 0.87649   1
   1 -15  -6 4.25584 1.74081   6
   1 -15  -4 3277.24 109.273   9
  -1 -15   4 3094.45 108.455  10
   1 -15  -4 3200.36 109.970   3
  -1 -15   2 1622.90 55.3474   4
   1 -15  -2 1540.12 56.3411   1
   1 -15  -2 1635.84 55.2866   6
   1 -15  -2 1636.88 56.3678   9
  -1 -15   2 1617.40 56.3353   3
   1 -15  -2 1580.68 56.8835   3
  -1 -15   0 2111.11 74.5964   7
   1 -15   0 2080.58 73.5461   1
  -1 -15   0 2144.37 73.3735   4
  -1 -15   0 2129.95 74.2585   3
  -1 -15   0 2148.26 73.1450   9
   1 -15   0 2129.11 73.6632   9
   1 -15   0 2196.40 74.1772   3
  -1 -15  -2 15.3795 2.85517   7
  -1 -15  -2 25.5694 2.25273   9
   1 -15   2 14.0413 1.12152   4
  -1 -15  -2 13.2198 2.01152   6
  -1 -15  -2 15.0134 2.61024   3
   1 -15   2 13.7138 2.12223   3
  -1 -15  -4 242.641 11.2299   7
   1 -15   4 252.569 8.91074  10
   1 -15   4 226.644 9.08390   1
  -1 -15  -4 252.661 10.3653   6
  -1 -15  -4 239.260 10.2561   9
  -1 -15  -4 248.219 11.3114   3
  -1 -15  -6 305.591 13.0621   9
  -1 -15  -6 315.269 14.0561   3
  -1 -15  -6 328.615 13.1740   6
  -1 -15  -8 457.306 19.9773   3
  -1 -15  -8 498.155 19.1922   6
  -1 -15 -10 17.3005 2.97140   2
  -1 -15 -10 19.0684 3.64985   3
  -1 -15 -10 20.3925 3.17519   6
  -1 -15 -12 21.2864 3.26727   2
  -1 -15 -12 30.4651 4.30691   3
  -1 -15 -12 28.3460 4.04047   6
  -1 -15 -14 36.9022 5.06090   3
  -1 -15 -14 60.6651 5.65209   6
  -1 -15 -16 29.8292 5.01360   3
  -1 -15 -16 20.4243 4.31362   6
  -1 -15 -18 20.9885 5.14024   3
  -1 -15 -18 21.8519 4.86884   6
  -1 -15 -20 93.7182 9.19901   3
  -1 -15 -20 109.867 8.86542   6
  -1 -15 -22 24.6889 6.39195   3
  -1 -15 -22 15.6230 5.37504   6
  -1 -15 -24-1.28827 5.66460   3
  -1 -15 -24-2.59496 5.47681   6
   1 -14 -25 3.86206 5.26004   6
   1 -14 -25 6.25257 5.39190   1
   1 -14 -23 123.234 10.4494   3
   1 -14 -23 126.564 10.3992   6
   1 -14 -23 151.949 10.8317   1
   1 -14 -21 40.7737 6.30272   6
   1 -14 -21 28.8853 5.71271   1
   1 -14 -19 120.051 9.44398   3
   1 -14 -19 100.141 8.23771   6
   1 -14 -19 132.348 9.21764   1
   1 -14 -17 446.049 20.7676   3
   1 -14 -17 482.509 20.6486   1
   1 -14 -17 452.110 20.1594   6
   1 -14 -15 83.5931 6.55666   6
   1 -14 -15 79.3226 6.75038   3
   1 -14 -13 143.028 7.22828   2
   1 -14 -13 142.413 8.83207   3
   1 -14 -13 137.800 8.07156   6
   1 -14 -11 3.69648 2.09337   2
   1 -14 -11 9.92936 2.90423   3
   1 -14 -11 4.37525 2.24057   6
   1 -14  -9 1097.23 38.4761   2
   1 -14  -9 1139.78 40.0288   9
   1 -14  -9 1061.81 39.3114   6
   1 -14  -9 1075.33 40.6107   3
  -1 -14   7 75.9786 3.36419   3
   1 -14  -7 72.0896 5.19683   3
   1 -14  -7 59.2509 4.16284   6
   1 -14  -7 75.6872 4.96239   9
   1 -14  -7 69.8834 3.65493   2
   1 -14  -5 129.646 6.90954   3
  -1 -14   5 113.210 4.29813   5
   1 -14  -5 129.067 6.37098   9
   1 -14  -5 117.733 5.52504   6
  -1 -14   5 117.508 5.29797   3
  -1 -14   3 2006.04 69.8941  10
   1 -14  -3 2052.75 70.4514   9
   1 -14  -3 2050.99 71.0426   3
  -1 -14   3 2027.40 69.1424   4
  -1 -14   1 2653.91 90.6239   3
  -1 -14   1 2710.32 91.1843   7
   1 -14  -1 2595.26 90.3187   1
  -1 -14   1 2600.49 89.5598   9
   1 -14  -1 2600.20 90.3571   9
  -1 -14   1 2668.46 89.7726   4
   1 -14  -1 2614.40 90.8301   3
  -1 -14  -1 151.235 7.49136   3
   1 -14   1 174.823 7.32677   3
  -1 -14  -1 158.477 6.73738   9
  -1 -14  -1 144.907 6.88405   6
  -1 -14  -1 157.082 7.81958   7
   1 -14   3 4.56433 0.87991   5
   1 -14   3 5.31682 1.12207   1
  -1 -14  -3 4.50352 2.22807   3
  -1 -14  -3 8.42052 1.80238   6
  -1 -14  -3 4.82454 1.58094   9
   1 -14   3 4.81925 0.97100  10
  -1 -14  -3 4.63933 2.15920   7
  -1 -14  -5 22.2370 3.04175   3
  -1 -14  -5 18.7070 3.03706   7
  -1 -14  -5 21.9401 2.53724   6
  -1 -14  -7 142.676 7.94561   3
  -1 -14  -7 142.416 7.18713   6
  -1 -14  -7 131.225 7.61774   7
  -1 -14  -9 1.64425 2.04164   2
  -1 -14  -9 3.58049 2.53366   3
  -1 -14  -9 1.62836 2.14097   6
  -1 -14 -11 592.225 22.9878   6
  -1 -14 -11 602.909 22.2087   2
  -1 -14 -13 2569.75 90.7792   3
  -1 -14 -13 2535.18 90.0312   6
  -1 -14 -15 138.819 8.83329   3
  -1 -14 -15 109.823 7.84575   6
  -1 -14 -17 95.2412 7.83135   3
  -1 -14 -17 69.7468 6.68096   6
  -1 -14 -19 36.1342 6.17956   3
  -1 -14 -19 44.5870 6.36759   6
  -1 -14 -21 24.3307 5.98147   3
  -1 -14 -21 41.1791 6.31369   6
  -1 -14 -23 140.090 10.9931   3
  -1 -14 -23 152.103 11.1209   6
  -1 -14 -25 95.9852 9.84253   3
   1 -13 -26 3.72721 5.41016   1
   1 -13 -24 37.9699 6.54852   1
   1 -13 -24 41.8376 6.90696   6
   1 -13 -22 14.4940 5.00283   1
   1 -13 -22 17.0617 5.33671   3
   1 -13 -20 63.7043 6.85812   6
   1 -13 -20 82.7256 7.41345   1
   1 -13 -20 86.9460 7.99621   3
  -1 -13  20 79.1522 7.12534   8
  -1 -13  18 167.633 9.81197   8
   1 -13 -18 141.207 9.72923   3
   1 -13 -18 146.109 9.35146   1
   1 -13 -18 133.989 9.30335   6
   1 -13 -16 31.2901 4.89638   3
   1 -13 -16 38.7104 4.77425   6
  -1 -13  16 39.0181 4.72130   8
   1 -13 -14 463.465 18.5273   2
   1 -13 -14 473.903 20.3544   3
   1 -13 -14 469.361 19.5782   6
   1 -13 -12 303.705 13.2603   6
   1 -13 -12 304.524 12.4216   2
   1 -13 -12 278.814 13.8067   3
   1 -13 -10 58.6332 5.04120   3
   1 -13 -10 58.7428 4.74501   9
   1 -13 -10 55.9743 3.81941   2
   1 -13 -10 58.8184 4.34596   6
  -1 -13   8 1926.91 66.6910   3
   1 -13  -8 1970.12 69.7819   3
   1 -13  -8 2042.31 68.6789   6
   1 -13  -8 2054.73 67.8478   2
   1 -13  -8 2016.30 69.2023   9
   1 -13  -6 558.082 22.8010   3
   1 -13  -6 600.886 21.7471   6
   1 -13  -6 592.954 22.4174   9
  -1 -13   6 598.169 20.9560   3
   1 -13  -4 189.871 9.13049   3
   1 -13  -4 203.169 8.78985   9
   1 -13  -2 10.6992 1.27115   6
  -1 -13   2 10.1483 1.31375   4
   1 -13  -2 10.2942 2.06231   3
   1 -13  -2 12.2467 1.91565   9
   1 -13  -2 9.77817 1.88264   1
  -1 -13   2 12.7929 1.24484   9
   1 -13   0 944.480 33.3882   3
  -1 -13   0 987.534 34.0111   7
  -1 -13   0 900.035 33.4014   3
   1 -13   0 937.842 33.0599   9
  -1 -13   0 934.123 32.5679   9
  -1 -13   0 911.406 32.7828   4
  -1 -13  -2 39.4604 3.42771   3
  -1 -13  -2 39.1849 3.53364   7
   1 -13   2 55.7033 2.85556   1
  -1 -13  -2 44.9768 3.09375   6
  -1 -13  -2 42.9437 2.90974   9
   1 -13   4 676.761 23.9829   1
  -1 -13  -4 700.423 26.0948   7
  -1 -13  -4 673.549 25.1435   6
  -1 -13  -4 701.024 26.0826   3
   1 -13   4 698.104 23.7588  10
  -1 -13  -6 6.26790 2.25799   3
  -1 -13  -6 5.36074 1.96354   6
  -1 -13  -6 10.1127 2.59040   7
  -1 -13  -8 1157.35 40.4097   2
  -1 -13  -8 1121.09 40.9712   6
  -1 -13  -8 1144.12 41.4859   7
  -1 -13  -8 1108.08 41.7260   3
  -1 -13 -10 541.527 22.7199   3
  -1 -13 -10 558.626 22.0755   6
  -1 -13 -10 577.218 21.5115   2
  -1 -13 -12 3671.65 128.726   6
  -1 -13 -12 3833.33 127.919   2
  -1 -13 -12 3584.97 129.324   3
  -1 -13 -14 3.46379 3.02627   3
  -1 -13 -14 12.9556 3.55123   6
  -1 -13 -16 373.920 17.6963   3
  -1 -13 -16 384.804 17.4438   6
  -1 -13 -18 11.2006 4.22139   3
  -1 -13 -18 10.6917 3.98640   6
  -1 -13 -20 7.59075 4.82004   3
  -1 -13 -20 6.48071 4.36697   6
  -1 -13 -22 46.9869 7.11600   3
  -1 -13 -22 35.6471 6.14063   6
  -1 -13 -24 158.583 11.6185   3
  -1 -13 -24 170.323 11.9511   6
  -1 -13 -26-8.60599 6.29409   3
   1 -12 -25 11.8199 4.99874   1
   1 -12 -25 6.39659 5.35113   6
   1 -12 -23 2.23272 4.12451   1
   1 -12 -23-2.24110 4.97540   3
  -1 -12  23-5.87391 4.51103   8
   1 -12 -23-2.34440 5.10363   6
   1 -12 -21-5.29815 4.61320   6
   1 -12 -21-3.18940 4.58194   3
  -1 -12  21 0.92762 4.03855   8
   1 -12 -21 3.11872 3.89338   1
   1 -12 -19 14.2057 4.42717   6
   1 -12 -19 14.9394 4.36134   3
  -1 -12  19 11.2881 3.73357   8
   1 -12 -19 16.2481 4.06151   1
  -1 -12  17 75.8916 6.55748   8
   1 -12 -17 92.8623 7.07541   6
   1 -12 -17 92.8430 7.42788   3
   1 -12 -15 5.83426 3.11816   6
   1 -12 -15 7.56986 3.19939   3
   1 -12 -15 7.96770 3.00499   2
  -1 -12  15 4.47827 2.87776   8
   1 -12 -13 123.646 7.93855   3
   1 -12 -13 118.997 7.33996   6
  -1 -12  13 144.441 8.06736   8
   1 -12 -13 129.191 6.85797   2
  -1 -12  11 9.47819 2.61499   8
   1 -12 -11 2.11028 2.08645   6
   1 -12 -11 6.20281 2.58640   3
   1 -12 -11 4.18686 2.00910   2
   1 -12  -9 432.784 17.7115   9
   1 -12  -9 447.261 16.6738   2
   1 -12  -9 454.149 17.4176   6
   1 -12  -9 433.435 18.2168   3
   1 -12  -7 7.31603 1.38604   2
  -1 -12   7 7.35271 1.00178   3
   1 -12  -7 8.21283 2.06472   3
   1 -12  -7 5.34414 1.97301   9
   1 -12  -7 7.31961 1.82436   6
   1 -12  -5 228.371 10.6251   3
  -1 -12   5 234.879 8.49626   5
  -1 -12   5 262.454 9.31105   3
   1 -12  -5 255.782 10.4029   9
   1 -12  -3 327.006 12.7157   9
   1 -12  -3 334.679 13.2163   3
  -1 -12   3 310.070 11.5903   4
   1 -12  -3 329.443 11.9496   6
  -1 -12   1 756.247 26.7350   4
   1 -12  -1 789.053 27.2947   9
  -1 -12   1 746.599 26.4862   9
  -1 -12   1 749.004 27.7708   7
   1 -12  -1 763.182 27.6080   3
   1 -12  -1 763.984 26.3087   6
  -1 -12  -1 71.6962 3.57240   9
   1 -12   1 66.3168 3.49510   1
  -1 -12  -1 64.0140 4.34958   7
  -1 -12  -1 71.6539 4.24091   3
   1 -12   3 363.781 13.0560   5
  -1 -12  -3 377.872 14.9084   3
   1 -12   3 368.761 13.4154   1
  -1 -12  -3 361.146 14.2270   6
  -1 -12  -3 389.526 15.1373   7
   1 -12   3 378.751 13.1486  10
  -1 -12  -5 59.2350 3.80667   6
  -1 -12  -5 62.7938 4.34890   7
  -1 -12  -5 53.8875 4.17939   3
  -1 -12  -7 10.8063 2.30272   3
  -1 -12  -7 6.71519 2.53021   7
  -1 -12  -7 1.71652 1.56286   2
  -1 -12  -7 5.64510 1.99029   6
  -1 -12  -9 59.3875 4.81984   7
  -1 -12  -9 66.4403 4.80834   6
  -1 -12  -9 75.7359 4.54594   2
  -1 -12  -9 66.1273 5.05853   3
  -1 -12 -11 1037.04 38.8214   3
  -1 -12 -11 1003.15 38.2574   6
  -1 -12 -11 1067.23 37.6797   2
  -1 -12 -13 91.6773 6.73634   3
  -1 -12 -13 88.1541 6.45961   6
  -1 -12 -13 96.3501 6.14351   2
  -1 -12 -15 43.9291 5.03483   3
  -1 -12 -15 35.2764 4.49927   6
  -1 -12 -17 18.7597 4.58312   3
  -1 -12 -17 29.0327 4.33110   6
  -1 -12 -19 13.1272 4.54275   3
  -1 -12 -19 10.1677 4.39928   6
  -1 -12 -21 65.3688 7.39053   3
  -1 -12 -21 67.5554 7.25043   6
  -1 -12 -23 3.39070 5.31014   3
  -1 -12 -23 18.4965 5.98730   6
  -1 -12 -25 1.17625 5.79680   3
  -1 -12 -25 14.6604 6.71932   6
  -1 -11  26 257.818 14.7220   8
   1 -11 -26 265.274 15.9830   6
   1 -11 -26 283.765 15.5709   1
  -1 -11  24 7.78177 4.49611   8
   1 -11 -24 3.66407 5.43443   6
   1 -11 -22 43.2700 6.41769   6
  -1 -11  22 49.9501 6.02756   8
   1 -11 -22 56.6841 6.55911   3
   1 -11 -22 54.2625 6.67936   1
   1 -11 -20 239.616 12.6705   1
   1 -11 -20 202.385 12.4750   6
  -1 -11  20 236.942 12.4320   8
   1 -11 -20 227.982 12.7632   3
   1 -11 -18 14.1261 3.93606   6
  -1 -11  18 8.86606 3.76361   8
   1 -11 -18 9.16764 3.96721   3
   1 -11 -16 34.7279 4.43031   6
  -1 -11  16 34.1888 4.40062   8
   1 -11 -16 44.4377 4.97498   3
   1 -11 -14 1379.64 51.7815   3
  -1 -11  14 1373.88 51.4005   8
   1 -11 -14 1424.72 50.4804   2
   1 -11 -14 1473.75 51.5502   6
   1 -11 -12 0.84451 2.04704   2
   1 -11 -12 0.68875 2.20341   3
   1 -11 -12-1.13125 2.25687   6
  -1 -11  12 1.24597 2.20337   8
   1 -11 -10 32.1183 2.77122   2
   1 -11 -10 28.4011 3.36180   3
   1 -11 -10 18.8744 2.76584   6
  -1 -11  10 37.5163 3.59175   8
   1 -11  -8 21.5390 2.10842   2
   1 -11  -8 15.9005 2.71170   3
   1 -11  -8 25.1930 2.61004   6
   1 -11  -8 22.5603 2.93797   9
   1 -11  -6 1087.03 37.3188   9
   1 -11  -6 995.723 36.6157   6
  -1 -11   6 1014.22 35.7366   3
   1 -11  -6 1069.55 36.0851   2
   1 -11  -6 1060.70 37.7085   3
  -1 -11   4 125.957 4.89415   5
   1 -11  -4 130.062 6.50159   3
   1 -11  -4 133.820 6.27604   9
  -1 -11   2 1144.87 40.4453   7
   1 -11  -2 1131.39 39.3656   6
  -1 -11   2 1144.23 39.4145   4
   1 -11  -2 1124.55 40.5473   3
   1 -11  -2 1175.71 40.2374   9
  -1 -11   2 1150.08 39.1697   9
  -1 -11   0 2393.09 83.0747   9
   1 -11   0 2498.65 83.5548   9
  -1 -11   0 2451.07 84.1877   7
  -1 -11  -2 73.6728 4.53414   7
   1 -11   2 74.3796 3.83420   3
   1 -11   2 78.9286 3.57449   1
  -1 -11  -4 630.601 24.0193   7
  -1 -11  -4 671.677 24.1114   3
  -1 -11  -4 625.700 23.4001   6
  -1 -11  -6 799.193 30.9726   3
  -1 -11  -6 853.929 31.0236   7
  -1 -11  -6 823.643 30.4723   6
  -1 -11  -6 876.294 30.1505   2
  -1 -11  -8 261.306 10.7196   2
  -1 -11  -8 257.612 11.6232   3
  -1 -11  -8 255.962 11.1389   6
  -1 -11  -8 251.902 11.3418   7
  -1 -11 -10 633.545 23.8668   3
  -1 -11 -10 596.075 22.6647   2
  -1 -11 -10 585.244 23.1765   6
  -1 -11 -10 595.991 23.3296   7
  -1 -11 -12 269.670 11.9177   2
  -1 -11 -12 269.672 12.3220   7
  -1 -11 -12 278.298 12.6188   6
  -1 -11 -12 280.242 12.9415   3
  -1 -11 -14 53.4676 5.18894   3
  -1 -11 -14 50.1883 4.84391   6
  -1 -11 -16 343.592 16.1151   3
  -1 -11 -16 336.975 15.9138   6
  -1 -11 -18 133.302 9.34743   3
  -1 -11 -18 173.105 10.1287   6
  -1 -11 -20 3.99109 4.12824   3
  -1 -11 -20 11.6863 4.67762   6
  -1 -11 -22 46.5044 6.44171   3
  -1 -11 -22 65.7003 7.34820   6
  -1 -11 -24 69.9607 7.65892   3
  -1 -11 -24 67.7025 8.27407   6
  -1 -11 -26 72.8319 8.51443   1
  -1 -11 -26 79.9193 8.58984   3
  -1 -10  27 36.8860 6.67127   8
   1 -10 -27 27.7655 6.69424   1
   1 -10 -25 15.5297 5.11924   1
  -1 -10  25 10.6525 5.24019   8
   1 -10 -25 1.26965 5.19357   6
   1 -10 -23 136.784 10.0841   1
   1 -10 -23 155.602 10.8511   6
  -1 -10  23 157.021 10.1573   8
   1 -10 -21 467.593 21.7325   1
   1 -10 -21 511.066 22.1123   3
   1 -10 -21 478.086 22.1271   6
  -1 -10  21 515.996 21.6183   8
   1 -10 -19 52.3365 5.77221   1
   1 -10 -19 61.9380 6.34074   3
  -1 -10  19 70.3777 6.22231   8
   1 -10 -17 98.1046 7.32097   6
  -1 -10  17 126.810 7.80905   8
   1 -10 -17 102.955 7.59376   3
   1 -10 -15 95.8007 6.22521   2
   1 -10 -15 83.0956 6.51681   6
   1 -10 -15 99.7833 7.00930   3
   1 -10 -13 768.316 27.0234   2
   1 -10 -13 693.573 27.5579   6
   1 -10 -13 735.516 28.0830   3
  -1 -10  13 673.168 27.5463   8
   1 -10 -11 621.715 22.9049   2
   1 -10 -11 613.211 23.5148   6
   1 -10 -11 590.406 24.0084   3
  -1 -10  11 629.979 23.8948   8
   1 -10  -9 177.273 7.54847   2
   1 -10  -9 160.875 7.90488   6
  -1 -10   9 171.752 8.37227   8
   1 -10  -9 174.373 8.63100   3
   1 -10  -7 979.330 34.6254   2
  -1 -10   7 979.612 33.7579   3
   1 -10  -7 988.140 35.1919   6
   1 -10  -7 1047.55 35.7771   9
   1 -10  -7 981.406 36.0145   3
  -1 -10   7 1014.94 35.9717   8
   1 -10  -5 385.796 14.9290   9
   1 -10  -5 378.297 13.8540   2
   1 -10  -5 401.483 15.3394   3
   1 -10  -3 3069.31 104.854   9
  -1 -10   3 3084.36 104.773   7
   1 -10  -3 3030.06 104.154   6
   1 -10  -3 3103.11 105.216   3
  -1 -10   3 3069.14 103.836   4
   1 -10  -1 67.7228 3.71194   9
  -1 -10   1 69.2770 3.12867   9
  -1 -10   1 75.3008 3.42666   4
  -1 -10   1 82.6525 4.21652   7
   1 -10  -1 68.4805 3.02462   6
  -1 -10  -1 541.301 19.9319   7
   1 -10   1 524.594 19.2655   3
  -1 -10  -1 519.827 19.0579   9
   1 -10   1 544.143 18.9942   1
   1 -10   3 17.3567 1.06819  10
   1 -10   3 15.6146 1.27375   1
   1 -10   3 18.7026 1.08148   5
  -1 -10  -3 16.2159 2.32946   7
  -1 -10  -5 561.396 20.1644   2
  -1 -10  -5 525.364 20.4136   6
  -1 -10  -5 543.868 20.9690   3
  -1 -10  -5 577.956 21.0523   7
  -1 -10  -7 45.2213 3.22565   2
  -1 -10  -7 59.9829 4.07211   3
  -1 -10  -7 44.5938 3.52881   6
  -1 -10  -7 46.4483 3.75309   7
  -1 -10  -9 279.440 11.8035   2
  -1 -10  -9 275.022 12.5489   3
  -1 -10  -9 298.071 12.4187   6
  -1 -10  -9 298.138 12.4351   7
  -1 -10 -11 1499.37 53.3641   3
  -1 -10 -11 1521.29 52.4302   2
  -1 -10 -11 1400.02 52.8065   6
  -1 -10 -11 1481.89 52.6745   7
  -1 -10 -13 89.6346 6.41706   3
  -1 -10 -13 106.434 6.26332   7
  -1 -10 -13 101.647 6.48623   6
  -1 -10 -13 86.1398 5.84517   2
  -1 -10 -15 188.407 10.1775   3
  -1 -10 -15 177.628 9.95279   6
  -1 -10 -17 78.4684 6.75878   3
  -1 -10 -17 92.2672 7.01117   6
  -1 -10 -19 168.114 10.7218   3
  -1 -10 -19 205.017 11.4224   6
  -1 -10 -21 11.7965 4.71302   3
  -1 -10 -21 17.7088 5.30044   6
  -1 -10 -23-2.07936 4.99933   3
  -1 -10 -23 2.43607 4.91746   6
  -1 -10 -25 92.3081 8.97996   3
  -1 -10 -25 87.1713 9.11992   6
  -1 -10 -27 76.5288 8.40496   1
  -1 -10 -27 62.7767 7.90076   3
   1  -9 -28 18.1435 5.90271   1
  -1  -9  28 34.3499 6.64604   8
   1  -9 -26 38.4542 6.65582   1
   1  -9 -26 28.9695 6.91046   6
  -1  -9  26 50.0791 6.78555   8
   1  -9 -24 1.04189 4.20671   1
   1  -9 -24-1.21093 4.77407   6
  -1  -9  24-4.62128 4.65810   8
   1  -9 -22 44.6868 5.70713   1
   1  -9 -22 44.2103 5.80319   3
  -1  -9  22 49.8647 5.91148   8
   1  -9 -22 36.1060 5.94054   6
   1  -9 -20 551.811 23.8619   3
   1  -9 -20 553.418 24.2692   6
  -1  -9  20 584.542 23.6662   8
   1  -9 -20 564.241 23.8912   1
   1  -9 -18 8.33694 3.20850   3
   1  -9 -18 4.32602 3.10920   6
  -1  -9  18 1.49850 3.13177   8
  -1  -9  16 125.138 7.36986   8
   1  -9 -16 106.293 7.34369   3
   1  -9 -16 100.228 7.09369   6
   1  -9 -14 5.17519 2.32503   6
  -1  -9  14 3.71790 2.29174   8
   1  -9 -14 3.43409 2.43169   3
   1  -9 -14 1.00654 2.34198   2
   1  -9 -12 173.638 8.85107   3
  -1  -9  12 190.488 8.95404   8
   1  -9 -12 158.602 7.96211   2
   1  -9 -12 170.206 8.58767   6
   1  -9 -10 9.49740 2.12093   6
   1  -9 -10 7.66860 1.95760   3
  -1  -9  10 8.01802 2.15598   8
   1  -9 -10 8.39312 1.83590   2
   1  -9  -8 216.411 9.08581   2
   1  -9  -8 231.323 10.2290   3
   1  -9  -8 237.501 9.70243   6
  -1  -9   8 222.182 10.0091   8
   1  -9  -6 3809.57 129.710   3
   1  -9  -6 3718.46 129.352   9
   1  -9  -6 3803.17 128.436   2
  -1  -9   6 3799.97 129.622   8
   1  -9  -4 3113.85 106.581   3
  -1  -9   4 3166.09 105.005   5
   1  -9  -4 3090.99 105.702   6
   1  -9  -4 3079.00 105.204   2
   1  -9  -4 3147.35 106.292   9
  -1  -9   4 3007.06 105.666  10
   1  -9  -2 39.7434 2.13360   6
  -1  -9   2 41.1193 1.89410   9
  -1  -9   2 43.2270 2.17191   4
  -1  -9   2 48.6021 2.99509   7
   1  -9  -2 41.2197 2.71129   9
  -1  -9   0 160.710 6.43534   6
   1  -9   0 148.894 6.34435   1
  -1  -9   0 165.918 7.00757   7
   1  -9   0 154.797 6.62363   3
  -1  -9   0 152.754 6.09479   9
   1  -9   0 164.270 6.58954   9
   1  -9   2 3809.80 129.877   5
  -1  -9  -2 3905.16 131.263   7
   1  -9   2 3868.21 130.118   1
  -1  -9  -4 13.0375 2.05962   7
  -1  -9  -6 126.928 6.34089   7
  -1  -9  -6 117.303 5.94214   6
  -1  -9  -6 122.496 5.72245   2
  -1  -9  -8 806.936 29.9469   3
  -1  -9  -8 814.138 29.6879   7
  -1  -9  -8 815.914 29.6730   6
  -1  -9  -8 795.590 29.1789   2
  -1  -9 -10 915.989 34.4190   3
  -1  -9 -10 934.558 33.9614   7
  -1  -9 -10 904.075 34.1542   6
  -1  -9 -10 952.797 33.7308   2
  -1  -9 -12 704.081 26.5423   2
  -1  -9 -12 709.055 27.2286   3
  -1  -9 -12 692.249 27.0364   6
  -1  -9 -12 712.071 26.6138   7
  -1  -9 -14 848.869 32.0755   6
   1  -9  14 817.807 31.0321   8
  -1  -9 -14 819.145 31.9976   3
  -1  -9 -14 852.293 31.2105   7
   1  -9  16 8.13535 2.69172   8
  -1  -9 -16 8.91256 2.92201   6
  -1  -9 -16 7.75995 3.21698   3
   1  -9  18 92.2462 6.44474   8
  -1  -9 -18 87.3201 7.18972   6
  -1  -9 -18 105.066 7.46850   3
  -1  -9 -20 122.026 8.64504   3
   1  -9  20 116.099 7.56716   8
  -1  -9 -20 111.458 8.54738   6
  -1  -9 -22-2.90233 4.08540   3
  -1  -9 -22-4.59005 4.58035   6
  -1  -9 -24 250.057 14.1240   3
  -1  -9 -24 254.982 15.0921   6
  -1  -9 -26 19.9427 5.85537   3
  -1  -9 -26 9.91412 5.46785   1
   1  -8 -27 23.1402 6.82505   6
  -1  -8  27 28.6783 6.33028   8
   1  -8 -27 33.4950 6.34942   1
   1  -8 -25 341.432 16.4461   1
  -1  -8  25 305.094 15.6259   8
   1  -8 -25 289.828 16.8209   6
   1  -8 -23 11.6565 4.54513   1
   1  -8 -23 25.1404 5.60852   6
  -1  -8  23 13.1870 4.42793   8
  -1  -8  21 4.92298 3.39443   8
   1  -8 -21 3.55395 4.06157   3
   1  -8 -21 1.02893 3.96100   6
   1  -8 -19 69.4007 6.14628   3
   1  -8 -19 73.7086 6.24596   1
  -1  -8  19 85.4252 6.41321   8
   1  -8 -19 74.7744 6.58380   6
  -1  -8  17 7.57397 3.10842   8
   1  -8 -17 15.9646 3.49484   6
   1  -8 -17 10.6090 3.28689   3
   1  -8 -15 231.835 11.6410   6
   1  -8 -15 246.294 11.2261   2
  -1  -8  15 232.104 11.3782   8
   1  -8 -15 266.560 12.0521   3
   1  -8 -13 865.695 32.2971   6
   1  -8 -13 872.951 31.5996   2
  -1  -8  13 825.149 31.9929   8
   1  -8 -13 870.878 32.3792   3
   1  -8 -11 193.491 8.97756   6
   1  -8 -11 194.609 8.55809   2
  -1  -8  11 178.534 8.87484   8
   1  -8 -11 188.658 9.12979   3
   1  -8  -9 238.049 10.1763   6
   1  -8  -9 243.269 9.78160   2
  -1  -8   9 231.704 10.3247   8
   1  -8  -9 233.384 10.4777   3
   1  -8  -7 1254.09 47.1691   6
  -1  -8   7 1388.00 47.7398   8
   1  -8  -7 1397.85 47.8516   3
   1  -8  -7 1374.38 46.7941   2
  -1  -8   5 69.0161 3.98442   8
  -1  -8   5 67.5419 3.30183  10
   1  -8  -5 65.1295 3.84340   9
   1  -8  -5 64.5559 3.14157   2
   1  -8  -5 67.9397 4.08652   3
   1  -8  -3 16.9177 1.05881   2
  -1  -8   3 22.4362 1.84906   7
   1  -8  -3 18.0286 1.44257   6
  -1  -8   3 12.6390 1.43973  10
   1  -8  -3 19.3481 1.87617   9
   1  -8  -1 16.6501 1.71853   3
   1  -8  -1 12.6115 1.46839   9
  -1  -8   1 14.7239 1.06363   9
  -1  -8   1 16.3107 1.69495   7
   1  -8  -1 13.7709 1.00422   6
   1  -8  -1 16.3455 1.59325   1
  -1  -8   1 13.8550 1.26858   4
   1  -8   1 836.295 29.0091   1
   1  -8   1 818.326 29.2566   3
  -1  -8  -1 853.398 29.4139   6
  -1  -8  -1 843.464 29.8220   7
   1  -8   3 1041.72 35.4967   5
  -1  -8  -3 1061.54 37.0553   7
  -1  -8  -5 777.469 27.7152   2
  -1  -8  -5 766.902 27.9137   6
  -1  -8  -5 792.251 28.2692   7
  -1  -8  -7 223.731 9.57506   2
  -1  -8  -7 240.829 10.2240   3
  -1  -8  -7 233.290 10.0080   7
  -1  -8  -7 238.514 9.99493   6
  -1  -8  -9 154.785 7.37929   2
  -1  -8  -9 173.043 8.03826   3
  -1  -8  -9 155.723 7.67235   7
  -1  -8  -9 151.939 7.66687   6
  -1  -8 -11 1276.48 43.5794   2
  -1  -8 -11 1218.92 43.4711   7
  -1  -8 -11 1189.75 43.8826   6
  -1  -8 -11 1184.55 43.9703   3
   1  -8  11 1193.24 43.2175   8
  -1  -8 -13 228.427 10.8957   6
   1  -8  13 215.256 10.0092   8
  -1  -8 -13 225.435 10.8936   3
  -1  -8 -13 227.536 10.3319   7
  -1  -8 -13 227.792 10.4963   2
  -1  -8 -15 540.818 21.6700   3
  -1  -8 -15 539.577 20.7904   7
  -1  -8 -15 507.834 21.6267   6
   1  -8  15 519.418 20.6519   8
   1  -8  17 291.080 12.9369   8
  -1  -8 -17 314.268 14.4200   6
  -1  -8 -17 266.434 13.5943   3
   1  -8  19 135.994 7.84610   8
  -1  -8 -19 155.701 9.44208   6
  -1  -8 -19 114.843 8.34969   3
   1  -8  21 115.976 7.33677   8
  -1  -8 -21 89.2635 7.99197   6
  -1  -8 -21 91.3036 7.61801   3
   1  -8  23 0.71298 3.87725   8
  -1  -8 -23 2.84777 4.25513   3
  -1  -8 -23 2.37996 4.57570   6
  -1  -8 -25 162.736 10.8144   3
  -1  -8 -25 147.358 11.4242   6
  -1  -8 -27 2.16957 5.30150   1
  -1  -8 -27 2.01351 5.47462   3
   1  -7 -28 7.39049 5.08444   1
  -1  -7  28 9.47108 5.44600   8
   1  -7 -26-3.92232 5.09102   6
   1  -7 -26 11.2383 5.03212   1
  -1  -7  26-3.71116 4.71040   8
   1  -7 -24 108.571 9.13871   6
   1  -7 -24 117.039 8.72692   1
  -1  -7  24 113.080 8.47602   8
   1  -7 -22 66.9261 7.02148   6
   1  -7 -22 46.7587 5.96224   1
  -1  -7  22 53.7970 5.83143   8
  -1  -7  20 272.766 13.3103   8
   1  -7 -20 299.555 14.3709   6
   1  -7 -20 250.709 13.2958   1
   1  -7 -20 275.455 13.5895   3
   1  -7 -18 292.238 14.1098   6
  -1  -7  18 286.177 13.4751   8
   1  -7 -18 294.257 13.8610   3
   1  -7 -16 3.41343 2.78839   3
   1  -7 -16 0.73382 2.21379   6
  -1  -7  16 0.63100 2.45743   8
   1  -7 -14 76.1017 5.32959   3
   1  -7 -14 72.9374 5.36489   6
  -1  -7  14 70.0127 5.08763   8
   1  -7 -14 66.1352 4.99317   2
   1  -7 -12 156.664 7.20295   7
   1  -7 -12 139.228 7.64715   6
   1  -7 -12 154.234 7.88241   3
  -1  -7  12 149.795 7.68425   8
   1  -7 -12 151.903 7.41108   2
   1  -7 -10 918.161 33.9312   3
  -1  -7  10 959.462 33.8337   8
   1  -7 -10 900.288 33.1887   2
   1  -7 -10 942.696 33.3428   7
   1  -7  -8 1.66787 1.56241   3
   1  -7  -8 0.33374 1.42453   7
   1  -7  -8 1.10436 1.36085   2
  -1  -7   8 4.23901 1.72805   8
  -1  -7   6 294.485 11.8970   8
   1  -7  -6 295.519 11.1934   2
   1  -7  -6 296.469 12.0275   3
  -1  -7   6 300.846 10.3617   1
  -1  -7   4 430.965 15.0564   5
  -1  -7   4 430.559 15.6251  10
   1  -7  -4 446.309 15.3228   2
   1  -7  -4 434.303 15.7198   6
   1  -7  -4 452.098 16.1423   9
  -1  -7   4 413.303 15.5589   7
   1  -7  -2 161.836 6.28396   9
  -1  -7   2 138.228 6.08962   7
   1  -7  -2 153.210 5.70093   6
  -1  -7   2 147.690 5.96698  10
  -1  -7   2 145.919 5.25938   9
   1  -7  -2 147.722 6.32939   3
  -1  -7   2 148.746 5.66801   4
  -1  -7   0 1155.94 39.4379   7
   1  -7   0 1133.06 38.9433   1
   1  -7   0 1126.71 39.1408   3
   1  -7   0 1134.51 39.0907   9
  -1  -7   0 1109.09 39.0095   6
  -1  -7  -2 3583.46 124.964   6
   1  -7   2 3730.01 124.252   5
   1  -7   2 3656.35 124.398   1
  -1  -7  -2 3711.02 125.382   7
  -1  -7  -4 2224.89 75.7559   7
  -1  -7  -4 2180.29 75.2594   2
  -1  -7  -6 22.1406 2.26687   6
  -1  -7  -6 27.0706 2.52003   7
  -1  -7  -6 21.1871 2.01904   2
  -1  -7  -8 201.014 8.61440   2
  -1  -7  -8 196.609 8.82915   6
  -1  -7  -8 189.793 8.67352   7
  -1  -7  -8 208.558 9.02500   3
  -1  -7 -10 1500.75 52.5064   7
  -1  -7 -10 1464.89 52.8412   6
  -1  -7 -10 1514.81 52.5671   2
  -1  -7 -10 1450.81 52.8844   3
   1  -7  10 1505.34 52.2383   8
  -1  -7 -12 376.581 15.3885   7
  -1  -7 -12 365.847 15.8851   6
  -1  -7 -12 383.559 15.7098   2
  -1  -7 -12 389.123 16.0236   3
   1  -7  12 397.616 15.3017   8
  -1  -7 -14 237.991 11.2154   3
  -1  -7 -14 224.645 10.9078   2
   1  -7  14 247.579 10.5251   8
  -1  -7 -14 239.631 11.3667   6
  -1  -7 -14 214.884 10.3362   7
   1  -7  16 90.3058 5.60063   8
  -1  -7 -16 78.3045 5.52915   7
  -1  -7 -16 91.3584 6.44173   3
  -1  -7 -16 80.4287 6.19719   6
   1  -7  18 297.135 13.2348   8
  -1  -7 -18 297.272 14.6121   6
  -1  -7 -18 303.385 13.1363   7
  -1  -7 -18 295.831 14.1080   3
  -1  -7 -20 45.3434 5.30808   3
   1  -7  20 47.5066 4.67061   8
  -1  -7 -20 45.1567 5.67315   6
   1  -7  22 59.6581 5.71652   8
  -1  -7 -22 59.3330 6.92906   6
  -1  -7 -24 0.92830 4.50540   3
   1  -7  24 8.46317 4.28192   8
  -1  -7 -24 11.0939 5.09551   6
  -1  -7 -26-1.02422 4.71975   1
  -1  -7 -26 12.0789 6.01619   6
  -1  -7 -26 0.95355 4.91268   3
  -1  -7 -28 36.0514 6.82958   1
   1  -6 -29 6.15475 5.43671   1
   1  -6 -27 32.0311 5.90569   1
   1  -6 -27 32.4372 7.13646   6
  -1  -6  27 28.6706 5.84356   8
   1  -6 -25 131.227 9.44774   1
   1  -6 -25 117.934 10.2180   6
  -1  -6  25 145.044 9.67151   8
   1  -6 -23 56.5272 5.92155   1
   1  -6 -23 41.7881 6.03195   6
  -1  -6  23 56.8911 6.21092   8
   1  -6 -21 36.4067 4.76453   1
   1  -6 -21 23.2320 4.40339   3
  -1  -6  21 27.9494 4.50801   8
   1  -6 -21 26.2201 4.90219   6
   1  -6 -19 588.203 23.6300   3
   1  -6 -19 562.248 24.1394   6
  -1  -6  19 586.459 23.4005   8
   1  -6 -19 563.345 23.4157   1
   1  -6 -17 165.248 9.34651   6
   1  -6 -17 161.249 9.09315   3
  -1  -6  17 175.073 9.09182   8
   1  -6 -15 761.909 29.5060   2
   1  -6 -15 790.247 30.1624   6
   1  -6 -15 782.103 29.9708   3
  -1  -6  15 813.165 29.8123   8
   1  -6 -13 52.8069 4.16840   3
  -1  -6  13 41.2371 3.61949   8
   1  -6 -13 43.9217 3.42588   7
   1  -6 -13 37.0399 3.59580   2
  -1  -6  11 1238.05 43.7079   8
   1  -6 -11 1216.63 43.8680   3
   1  -6 -11 1194.56 43.0337   7
   1  -6 -11 1247.56 43.4139   2
  -1  -6   9 310.797 10.8679   3
  -1  -6   9 314.979 12.5739   8
   1  -6  -9 310.104 12.6881   3
   1  -6  -9 312.525 12.1926   7
   1  -6  -9 294.516 12.1025   2
   1  -6  -7 1126.75 40.9345   2
  -1  -6   7 1181.26 41.4924   8
   1  -6  -7 1210.83 41.2920   7
   1  -6  -7 1206.51 41.6780   3
   1  -6  -5 887.323 30.8666   2
  -1  -6   5 888.931 30.2572   1
   1  -6  -5 890.207 31.4622   9
   1  -6  -3 207.919 7.98000   6
  -1  -6   3 215.325 8.11850  10
   1  -6  -3 217.532 8.42198   9
   1  -6  -3 213.942 7.67776   2
   1  -6  -3 212.502 8.51181   3
  -1  -6   3 212.854 7.67018   5
  -1  -6   3 210.082 8.54565   8
  -1  -6   3 215.212 8.08499   7
  -1  -6   1 2842.64 94.5344   9
  -1  -6   1 2764.66 94.8832   4
  -1  -6   1 2814.10 95.2847   7
   1  -6  -1 2767.35 95.1019   1
   1  -6  -1 2816.91 94.5691   6
   1  -6  -1 2723.36 95.2740   3
   1  -6  -1 2787.44 95.1933   9
  -1  -6  -1 179.525 7.16844   7
  -1  -6  -1 162.273 6.80280   6
   1  -6   1 180.403 6.55355   1
  -1  -6  -3 9.76842 1.45664   7
  -1  -6  -3 7.04773 1.18065   2
  -1  -6  -3 10.3534 1.37980   6
  -1  -6  -5 1112.68 38.8001   7
  -1  -6  -5 1094.24 38.4750   2
  -1  -6  -7 392.402 14.8584   2
  -1  -6  -7 394.331 15.0017   7
  -1  -6  -7 379.824 15.0480   6
  -1  -6  -9 127.852 6.41596   2
  -1  -6  -9 127.287 6.62231   6
  -1  -6  -9 130.275 6.65524   3
  -1  -6  -9 143.269 6.56112   7
  -1  -6 -11 229.878 10.1609   2
  -1  -6 -11 223.734 10.2537   3
   1  -6  11 219.943 9.61660   8
  -1  -6 -11 218.676 10.2905   6
  -1  -6 -11 242.871 9.99720   7
   1  -6  13 23.7695 2.77593   8
  -1  -6 -13 30.8996 3.47628   3
  -1  -6 -13 31.6495 3.27013   7
  -1  -6 -13 23.9743 3.21181   6
  -1  -6 -13 18.5166 2.99898   2
  -1  -6 -15 4.29608 2.50115   6
  -1  -6 -15 3.76741 2.35937   3
   1  -6  15 5.64792 2.21525   8
  -1  -6 -15 9.68727 2.56334   7
  -1  -6 -17 200.120 10.9923   3
  -1  -6 -17 245.240 10.4723   7
   1  -6  17 220.695 10.3588   8
  -1  -6 -17 227.034 11.7389   6
  -1  -6 -19 8.93612 3.03175   7
  -1  -6 -19 9.80428 3.87371   3
   1  -6  19 9.83797 3.04458   8
  -1  -6 -19 16.7900 4.15682   6
  -1  -6 -21 8.86973 3.95325   3
   1  -6  21 10.0128 3.48221   8
  -1  -6 -21 9.42229 4.47700   6
  -1  -6 -23-2.57456 4.22696   3
   1  -6  23-0.66673 3.67161   8
  -1  -6 -23 1.16322 4.41478   6
  -1  -6 -25 28.0443 6.04481   6
  -1  -6 -25 25.9597 5.27709   3
  -1  -6 -27 15.1723 6.31670   6
  -1  -6 -27 14.0828 5.38561   1
  -1  -5  28 10.1165 5.28420   8
   1  -5 -28 0.97420 4.87578   1
  -1  -5  26 119.578 8.90526   8
   1  -5 -26 124.216 9.07057   1
   1  -5 -26 122.359 10.2091   6
   1  -5 -24 9.79641 4.14362   1
   1  -5 -24 3.53575 4.76168   6
  -1  -5  24 2.54137 4.11071   8
   1  -5 -22 68.6621 6.15519   1
  -1  -5  22 60.1416 5.95974   8
   1  -5 -22 58.2545 6.72652   6
   1  -5 -20 1038.65 39.4737   1
   1  -5 -20 1019.12 40.4334   6
   1  -5 -20 1066.34 39.4918   3
  -1  -5  20 1057.99 39.4353   8
   1  -5 -18 38.8935 4.37731   1
   1  -5 -18 38.0464 4.71773   6
   1  -5 -18 34.9377 4.27570   3
  -1  -5  18 34.9272 4.18097   8
   1  -5 -16 181.655 9.38810   3
  -1  -5  16 189.018 9.37348   8
  -1  -5  14 244.406 10.8130   8
   1  -5 -14 229.419 10.7027   2
   1  -5 -14 237.062 10.9174   3
   1  -5 -12 158.998 6.85022   7
  -1  -5  12 145.233 7.35417   8
   1  -5 -12 150.257 7.32520   2
   1  -5 -12 137.102 7.40239   3
   1  -5 -10 539.973 20.6483   7
  -1  -5  10 592.586 21.3466   8
   1  -5 -10 568.810 21.0622   2
   1  -5 -10 573.751 21.4067   3
   1  -5  -8 5278.11 178.533   3
   1  -5  -8 5267.95 177.990   7
  -1  -5   8 5267.17 177.009   3
   1  -5  -8 5125.74 178.045   2
  -1  -5   8 5274.96 178.446   8
   1  -5  -6 529.627 19.0154   2
  -1  -5   4 413.535 14.8059   8
  -1  -5   4 402.429 14.3087  10
   1  -5  -4 383.868 14.8119   3
   1  -5  -4 402.898 14.7388   9
   1  -5  -4 407.133 14.1854   2
  -1  -5   4 389.546 14.0480   7
   1  -5  -2 3985.97 134.313   2
  -1  -5   2 3908.50 134.857  10
   1  -5  -2 4023.83 135.074   9
  -1  -5   2 4025.38 134.871   7
   1  -5  -2 3960.29 135.006   1
   1  -5  -2 4010.35 135.162   3
  -1  -5   2 3978.58 134.600   4
  -1  -5   2 4017.29 135.177   8
  -1  -5   0 490.043 16.3460   7
   1  -5   0 456.948 16.0914   9
  -1  -5   0 430.114 16.0256   6
   1  -5   0 447.545 15.9413   1
  -1  -5  -2 14.8037 1.42126   6
   1  -5   2 22.1005 1.07086   5
  -1  -5  -2 12.0473 1.52859   7
  -1  -5  -4 1.75313 1.15529   7
  -1  -5  -4 1.66528 0.96926   2
   1  -5   6 3.41229 1.21961   8
  -1  -5  -6 1.43225 1.20291   7
  -1  -5  -8 3454.03 117.088   2
  -1  -5  -8 3400.42 116.980   7
  -1  -5  -8 3414.61 117.310   6
  -1  -5 -10 17.9534 2.42790   3
  -1  -5 -10 17.8982 2.35450   7
  -1  -5 -10 19.3371 2.61531   6
  -1  -5 -10 31.8992 2.92558   2
   1  -5  12 1306.03 45.5095   8
  -1  -5 -12 1267.66 45.6163   7
  -1  -5 -12 1276.28 46.4950   6
  -1  -5 -12 1290.82 46.2364   2
  -1  -5 -12 1308.45 46.2840   3
  -1  -5 -14 9.08488 2.57088   6
  -1  -5 -14 13.4164 2.62444   7
  -1  -5 -14 15.8252 3.14822   2
   1  -5  14 15.0630 2.36643   8
  -1  -5 -14 19.5561 3.24348   3
  -1  -5 -16 101.680 6.47705   3
   1  -5  16 93.4728 5.76321   8
  -1  -5 -16 103.026 5.84533   7
  -1  -5 -16 91.8979 6.52702   6
  -1  -5 -18 233.434 10.3905   7
   1  -5  18 235.755 10.6652   8
  -1  -5 -18 206.515 11.7662   6
  -1  -5 -18 220.593 11.2655   3
  -1  -5 -20 12.7034 3.58773   6
   1  -5  20 7.56211 3.27429   8
  -1  -5 -20 17.7010 3.79878   3
  -1  -5 -20 16.4404 3.14724   7
  -1  -5 -22-1.09086 3.91691   6
   1  -5  22 2.51742 3.21955   8
  -1  -5 -22 6.31359 3.82666   3
  -1  -5 -24 75.9485 7.85934   6
   1  -5  24 80.9589 6.39140   8
  -1  -5 -24 64.1370 6.61346   3
  -1  -5 -26 17.9762 5.15569   1
  -1  -5 -26 11.8260 5.58701   6
  -1  -5 -28 27.3849 5.59502   1
   1  -4 -29 19.7689 5.38462   1
   1  -4 -27 30.2624 5.72604   1
  -1  -4  27 15.1884 5.18799   8
   1  -4 -27 25.3079 6.18486   6
   1  -4 -25 21.9558 4.81613   1
  -1  -4  25 29.9907 5.36593   8
   1  -4 -25 22.0875 5.81266   6
  -1  -4  23 101.530 7.60169   8
   1  -4 -23 115.338 8.70629   6
   1  -4 -23 81.4678 6.98405   1
   1  -4 -21 48.5428 5.92237   6
  -1  -4  21 64.7531 5.77798   8
   1  -4 -21 68.8827 5.80820   1
   1  -4 -19 184.696 10.3338   6
   1  -4 -19 167.817 9.40715   3
  -1  -4  19 183.462 9.58040   8
   1  -4 -19 170.953 9.41545   1
   1  -4 -17 45.2105 4.36102   3
   1  -4 -17 40.5680 4.13624   1
  -1  -4  17 47.6900 4.49131   8
  -1  -4  15 248.404 11.4642   8
   1  -4 -15 248.664 11.5293   3
   1  -4 -15 277.235 11.8993   2
  -1  -4  13 76.9002 4.91455   8
   1  -4 -13 81.9780 5.19786   2
   1  -4 -13 77.8760 4.27868   7
   1  -4 -13 89.0876 5.26740   3
  -1  -4  11 2966.12 101.595   8
   1  -4 -11 2894.09 101.543   2
   1  -4 -11 2926.24 101.757   3
   1  -4 -11 2999.56 100.866   7
  -1  -4   9 322.034 12.6422   8
  -1  -4   9 315.812 11.5423   3
   1  -4  -9 316.452 12.5121   2
   1  -4  -9 322.004 12.1605   7
   1  -4  -9 325.857 12.7685   3
   1  -4  -7 1255.96 45.2996   2
  -1  -4   7 1313.35 44.5263   3
   1  -4  -7 1338.89 45.2639   7
   1  -4  -5 192.740 7.61387   2
  -1  -4   5 200.759 7.16697   1
  -1  -4   5 205.312 8.03913   8
   1  -4  -5 194.799 8.02575   3
   1  -4  -3 78.8236 3.18241   2
  -1  -4   3 79.6591 3.70090   8
  -1  -4   3 83.7490 3.22383   7
  -1  -4   3 75.5632 3.12641   5
   1  -4  -3 77.1117 3.70932   3
  -1  -4   3 75.1344 3.40687  10
   1  -4  -3 76.7927 3.62536   9
   1  -4  -3 81.7419 3.67561   1
  -1  -4   1 3496.28 117.742   4
   1  -4  -1 3458.74 117.900   1
  -1  -4   1 3434.62 117.927   7
  -1  -4   1 3554.55 118.041   8
   1  -4  -1 3456.59 118.019   3
   1  -4  -1 3510.27 117.972   9
   1  -4   1 35.2012 1.70227   1
   1  -4   1 36.2695 1.53314   2
  -1  -4  -1 36.9011 1.97840   6
   1  -4   1 32.4087 1.61877   5
  -1  -4  -1 37.9974 2.12057   7
  -1  -4  -3 3.26261 0.95145   2
  -1  -4  -3 2.06761 0.88761   6
  -1  -4  -3 3.67507 1.01112   7
   1  -4   3 3.61288 0.83228   2
  -1  -4  -5 785.262 27.2844   2
   1  -4   5 772.370 26.9737   8
  -1  -4  -5 753.227 27.2693   7
  -1  -4  -7 388.582 14.4437   7
  -1  -4  -7 380.609 14.6619   6
   1  -4   7 375.972 14.1271   8
  -1  -4  -7 383.779 14.5515   2
  -1  -4  -9 2499.60 86.8125   2
  -1  -4  -9 2545.58 87.0443   6
  -1  -4  -9 2512.08 86.4651   7
  -1  -4 -11 393.506 15.0521   7
  -1  -4 -11 404.148 15.8034   6
  -1  -4 -11 375.438 15.5540   2
  -1  -4 -11 384.454 15.4625   3
  -1  -4 -13 317.612 14.1512   6
  -1  -4 -13 349.878 14.1896   2
  -1  -4 -13 343.712 13.3470   7
  -1  -4 -13 337.449 13.8814   3
   1  -4  13 311.724 13.1093   8
  -1  -4 -15 810.540 30.3427   6
  -1  -4 -15 778.977 28.7626   7
  -1  -4 -15 775.223 29.5853   3
   1  -4  15 788.304 28.9000   8
  -1  -4 -17 1.22456 2.55726   3
  -1  -4 -17-0.79318 2.80582   6
  -1  -4 -17 2.12414 2.25062   7
   1  -4  17 3.85161 2.33460   8
  -1  -4 -19 48.8871 4.93111   3
  -1  -4 -19 55.2739 5.51593   6
  -1  -4 -19 51.0249 4.31958   7
   1  -4  19 43.9400 4.27674   8
  -1  -4 -21 36.6813 4.74527   3
   1  -4  21 17.6340 3.65031   8
  -1  -4 -21 29.6299 5.10653   6
  -1  -4 -23 221.064 11.6915   3
   1  -4  23 209.392 10.8520   8
  -1  -4 -23 231.460 13.4245   6
  -1  -4 -25-3.18037 4.21540   3
  -1  -4 -25 9.97521 5.48572   6
  -1  -4 -25 14.1186 4.51691   1
  -1  -4 -27-6.75089 5.57639   6
  -1  -4 -27 3.69284 4.92255   1
   1  -3 -28 191.247 11.6997   1
   1  -3 -28 215.246 13.8628   6
   1  -3 -26 0.85753 4.28975   1
  -1  -3  26 4.33287 4.26882   8
   1  -3 -26 1.27381 5.31951   6
   1  -3 -24 11.3804 4.29428   1
  -1  -3  24 10.6669 4.21495   8
   1  -3 -24 13.8929 5.00519   6
  -1  -3  22 13.7058 3.85676   8
   1  -3 -22 6.79190 3.67888   1
   1  -3 -22 15.6113 4.45620   6
  -1  -3  20 27.7155 4.08807   8
   1  -3 -20 31.6623 4.04063   1
   1  -3 -20 33.3005 4.77415   6
  -1  -3  18 61.6947 4.99854   8
   1  -3 -18 61.8341 4.93682   1
   1  -3 -18 56.8515 4.90127   3
   1  -3 -16 260.628 11.6679   3
  -1  -3  16 259.363 11.7679   8
   1  -3 -14 353.050 15.1589   2
   1  -3 -14 374.501 15.0442   3
  -1  -3  14 371.092 15.0888   8
   1  -3 -12 403.237 16.1097   2
  -1  -3  12 401.935 16.0499   8
   1  -3 -12 411.717 15.1120   7
   1  -3 -12 404.345 15.9917   3
   1  -3 -10 46.7168 2.74183   7
  -1  -3  10 40.4099 2.52417   3
  -1  -3  10 44.2209 3.19520   8
   1  -3 -10 53.0503 3.39229   2
   1  -3 -10 49.8970 3.46917   3
  -1  -3   8 129.314 5.25753   3
   1  -3  -8 137.327 6.01512   2
   1  -3  -8 132.046 5.58584   7
  -1  -3   6 31.0969 2.23013   8
   1  -3  -6 25.2695 2.15149   3
  -1  -3   6 30.3021 1.63174   3
   1  -3  -6 33.5089 2.10517   2
  -1  -3   4 2366.96 79.3083   1
   1  -3  -4 2348.02 79.6025   2
   1  -3  -4 2339.59 79.9576   3
  -1  -3   4 2292.83 79.9060   8
  -1  -3   2 768.635 26.7583   5
   1  -3  -2 769.732 27.1342   3
  -1  -3   2 787.913 27.1203   8
   1  -3  -2 804.814 27.0757   1
  -1  -3   2 768.305 26.7834   7
  -1  -3   2 793.000 26.9824  10
   1  -3  -2 796.184 27.1070   9
  -1  -3   0 220.169 8.01807   4
  -1  -3   0 219.696 8.11180   7
   1  -3   0 212.626 7.89030   5
   1  -3   0 230.316 7.95829   1
  -1  -3   0 219.974 8.04677   6
   1  -3   0 220.508 8.05744   9
   1  -3   2 2173.86 73.7353   2
  -1  -3  -2 2209.01 74.0408   6
  -1  -3  -2 2160.38 73.9797   2
  -1  -3  -2 2164.15 74.1102   7
  -1  -3  -4 5833.46 194.953   7
  -1  -3  -4 5796.09 195.008   6
   1  -3   4 5736.88 194.767   2
  -1  -3  -4 5586.27 194.931   2
   1  -3   4 5840.46 194.595   8
  -1  -3  -6 6277.38 210.326   7
   1  -3   6 5874.70 210.298   2
   1  -3   6 6332.00 209.992   8
  -1  -3  -6 6360.63 210.524   2
  -1  -3  -8 1882.00 65.2870   2
  -1  -3  -8 1865.69 65.3765   6
   1  -3   8 1875.81 64.6352   8
  -1  -3  -8 1910.75 64.9317   7
  -1  -3 -10 2013.30 68.9386   3
  -1  -3 -10 1974.37 69.2810   6
  -1  -3 -10 1979.87 69.1519   2
  -1  -3 -10 1977.60 68.5477   7
  -1  -3 -12 1386.98 49.4869   2
  -1  -3 -12 1413.89 49.1865   3
  -1  -3 -12 1422.24 49.7264   6
   1  -3  12 1334.64 48.4907   8
  -1  -3 -12 1403.63 48.6276   7
  -1  -3 -14 101.355 6.41536   2
  -1  -3 -14 105.769 6.07928   3
   1  -3  14 98.9038 5.46654   8
  -1  -3 -14 101.854 6.34936   6
  -1  -3 -14 110.733 5.60406   7
  -1  -3 -16 64.1581 4.82649   3
   1  -3  16 62.4537 4.44128   8
  -1  -3 -16 59.7240 5.15638   6
  -1  -3 -16 64.2509 4.24752   7
  -1  -3 -18 698.420 26.2063   3
   1  -3  18 689.595 25.5250   8
  -1  -3 -18 641.750 27.0300   6
  -1  -3 -18 660.255 24.9870   7
  -1  -3 -20 9.48480 3.91910   6
  -1  -3 -20 1.30171 2.94707   3
   1  -3  20 2.72970 2.79460   8
  -1  -3 -22 87.3890 7.86414   6
  -1  -3 -22 81.7648 6.43063   3
   1  -3  22 84.8350 6.17907   8
  -1  -3 -24 103.455 7.42621   3
  -1  -3 -24 98.9176 8.79704   6
  -1  -3 -26 28.2882 6.52034   6
  -1  -3 -26 34.5497 5.57927   1
   1  -2 -27 46.6039 6.04674   1
   1  -2 -27 47.3913 7.58165   6
  -1  -2  27 59.3905 6.56894   8
   1  -2 -25 11.1379 3.99661   1
  -1  -2  25 14.1857 4.58149   8
   1  -2 -25 7.23222 5.04702   6
  -1  -2  23 31.9222 4.94940   8
   1  -2 -23 20.1563 4.18320   1
   1  -2 -23 18.5310 4.76117   6
  -1  -2  21 472.914 19.1849   8
   1  -2 -21 410.660 18.5367   1
   1  -2 -21 454.145 20.0918   6
   1  -2 -19 149.762 8.32715   1
  -1  -2  19 150.191 8.41797   8
   1  -2 -17 521.661 20.6414   3
  -1  -2  17 535.715 21.0655   8
   1  -2 -17 524.248 20.8083   1
   1  -2 -15 174.141 8.70635   2
   1  -2 -15 167.043 8.11894   3
  -1  -2  15 159.256 8.21544   8
   1  -2 -13 794.621 28.8089   2
   1  -2 -13 775.876 28.3518   3
  -1  -2  13 752.864 28.4285   8
   1  -2 -13 771.604 27.2898   7
  -1  -2  11 268.462 11.3019   8
   1  -2 -11 281.954 10.4767   7
   1  -2 -11 266.117 11.2230   3
   1  -2 -11 284.637 11.5611   2
   1  -2  -9 72.7599 3.45206   7
  -1  -2   9 72.1082 3.51397   3
   1  -2  -9 72.6653 4.13405   2
   1  -2  -7 34.2157 2.43440   2
   1  -2  -7 37.4118 2.52888   3
  -1  -2   7 35.3493 2.02259   3
  -1  -2   5 1126.74 38.9897   8
   1  -2  -5 1125.24 39.0056   3
   1  -2  -3 610.523 21.3108   9
   1  -2  -3 622.637 21.3540   3
  -1  -2   3 594.896 20.9425   1
  -1  -2   3 623.831 21.3295   8
   1  -2  -3 607.579 21.2755   1
  -1  -2   1 135.324 5.07608   8
   1  -2  -1 125.109 5.07215   9
  -1  -2   1 138.198 5.01624   4
   1  -2  -1 137.705 5.07361   1
  -1  -2   1 135.542 5.08410  10
  -1  -2  -1 90.7476 3.94867   6
   1  -2   1 102.097 3.71608   4
  -1  -2  -1 100.895 3.95065   2
   1  -2   1 101.509 3.73336   2
   1  -2   3 13967.0 465.795   2
  -1  -2  -3 13679.9 465.950   6
  -1  -2  -3 13815.3 465.923   2
   1  -2   5 23.6854 1.83723   2
  -1  -2  -5 27.9601 1.96078   2
   1  -2   5 21.4656 1.45563   8
  -1  -2  -5 19.2145 1.80312   6
   1  -2   7 5247.79 179.788   8
  -1  -2  -7 5428.60 180.484   2
  -1  -2  -9 95.7222 5.02230   6
  -1  -2  -9 86.5812 4.36830   7
   1  -2   9 95.2508 4.94312   2
   1  -2   9 83.7868 4.20059   8
  -1  -2  -9 92.4402 4.91623   2
  -1  -2 -11 4315.79 147.310   3
  -1  -2 -11 4345.20 146.883   7
  -1  -2 -11 4248.94 147.851   6
  -1  -2 -11 4342.61 147.771   2
  -1  -2 -13 1390.95 48.9973   3
  -1  -2 -13 1373.55 48.3775   7
  -1  -2 -13 1358.96 49.5268   2
   1  -2  13 1397.60 48.4740   8
  -1  -2 -13 1394.14 49.7358   6
  -1  -2 -15 11.4946 2.62255   3
  -1  -2 -15 12.5943 2.67912   6
  -1  -2 -15 16.5478 2.32345   7
   1  -2  15 10.1843 2.21216   8
  -1  -2 -17 5.34913 2.58270   3
  -1  -2 -17 8.46524 3.00563   6
  -1  -2 -17 8.82694 2.35386   7
   1  -2  17 5.41465 2.36875   8
  -1  -2 -19 21.0497 3.60738   3
  -1  -2 -19 14.0670 3.55230   6
  -1  -2 -19 18.0464 2.91730   7
   1  -2  19 14.1885 2.86301   8
   1  -2  21 132.296 7.56788   8
  -1  -2 -21 131.361 7.92676   3
  -1  -2 -21 130.967 9.21385   6
   1  -2  23 10.8081 3.32088   8
  -1  -2 -23 10.0610 4.03674   3
  -1  -2 -23 5.54615 4.22109   6
  -1  -2 -25 25.5800 6.13706   6
  -1  -2 -25 35.2958 5.19244   1
  -1  -2 -27 22.4666 6.52566   6
  -1  -2 -27 31.7853 5.62499   1
   1  -1 -28 40.5918 7.52894   6
   1  -1 -26 30.1227 4.86234   1
   1  -1 -26 36.2967 6.67850   6
  -1  -1  26 35.6518 5.66732   8
   1  -1 -24 69.4383 6.27324   1
  -1  -1  24 71.6712 6.45897   8
   1  -1 -24 84.2834 7.91766   6
   1  -1 -22 59.8339 5.29266   1
  -1  -1  22 44.2233 5.16379   8
   1  -1 -22 44.0241 5.74234   6
   1  -1 -20 57.0263 5.08807   1
  -1  -1  20 65.3839 5.44831   8
   1  -1 -18 29.4669 3.56595   1
  -1  -1  18 37.5100 3.95759   8
   1  -1 -16 20.0716 2.79327   1
  -1  -1  16 17.4951 2.85413   8
   1  -1 -16 9.65827 2.50514   3
   1  -1 -14 796.374 29.5893   2
   1  -1 -14 795.119 28.9020   3
  -1  -1  14 779.618 29.1587   8
   1  -1 -14 787.647 29.0103   1
   1  -1 -12 11.9188 2.01225   3
   1  -1 -12 9.30137 2.24594   2
   1  -1 -12 11.4890 1.39873   7
  -1  -1  12 10.2905 2.02847   8
  -1  -1  10 30.1433 2.24876   3
   1  -1 -10 32.5171 2.78561   2
   1  -1 -10 34.5203 1.98527   7
  -1  -1  10 30.8402 2.64118   8
   1  -1  -8 970.837 35.1524   2
  -1  -1   8 986.504 34.6696   3
   1  -1  -8 1038.63 34.2889   7
   1  -1  -8 953.437 34.8602   3
   1  -1  -6 42.9465 2.41111   1
  -1  -1   6 40.3972 2.45068   8
  -1  -1   6 40.4958 2.15700   3
   1  -1  -6 36.0173 2.32527   3
  -1  -1   4 107.993 4.60906   8
   1  -1  -4 113.200 4.55067   1
  -1  -1   4 109.767 4.33543   1
   1  -1  -2 109.679 4.24503   9
  -1  -1   2 108.654 4.03199   9
  -1  -1   2 109.508 4.13155   1
   1  -1  -2 113.104 4.26358   1
  -1  -1   2 110.244 4.27500   8
  -1  -1   2 108.612 4.18582   5
   1  -1   0 6551.93 163.138  10
   1  -1   0 6781.04 163.128   6
  -1  -1   0 6365.09 163.353   6
  -1  -1   0 6162.95 163.362   4
   1  -1   2 5214.99 173.326   6
  -1  -1  -2 5101.64 173.466   6
  -1  -1  -2 5111.22 173.483   2
   1  -1   2 5110.55 173.398   2
   1  -1   4 1597.01 54.0374   8
   1  -1   4 1565.50 54.5266   2
  -1  -1  -4 1606.92 54.6104   6
  -1  -1  -4 1597.30 54.6033   2
   1  -1   6 4850.29 174.389   2
   1  -1   6 5283.05 173.825   8
  -1  -1  -6 5214.86 174.564   2
   1  -1   8 61.0381 3.15411   8
  -1  -1  -8 69.5346 3.91310   6
   1  -1   8 60.1535 3.74459   2
  -1  -1  -8 64.2668 3.85993   2
  -1  -1 -10 299.657 12.5167   6
  -1  -1 -10 303.291 11.6904   7
  -1  -1 -10 331.850 12.6610   2
   1  -1  10 280.108 11.5584   8
   1  -1  10 330.269 12.6907   2
  -1  -1 -12 1221.27 42.6603   6
  -1  -1 -12 1158.96 41.3108   7
  -1  -1 -12 1148.85 41.7434   3
  -1  -1 -12 1222.99 42.5884   2
   1  -1  14 2.80129 1.69957   8
  -1  -1 -14 3.59652 2.10040   6
  -1  -1 -14 10.6102 1.88687   7
  -1  -1 -14 9.58222 2.14316   3
  -1  -1 -14 11.2140 2.87681   2
   1  -1  16 836.157 30.7899   8
  -1  -1 -16 852.859 30.4462   7
  -1  -1 -16 860.312 32.5266   6
  -1  -1 -16 842.020 31.1659   3
   1  -1  18 1.39868 2.17086   8
  -1  -1 -18 1.03924 2.46059   3
  -1  -1 -18 6.49074 3.12209   6
  -1  -1 -18 6.88957 2.10339   7
   1  -1  20 189.367 9.53691   8
  -1  -1 -20 213.202 10.0469   3
  -1  -1 -20 194.645 11.2096   6
  -1  -1 -22 34.1817 5.42073   6
   1  -1  22 45.0609 4.57911   8
  -1  -1 -22 36.4079 4.71661   3
  -1  -1 -24 86.3336 8.08900   6
  -1  -1 -24 71.5425 6.26467   1
  -1  -1 -26 1.25561 5.24380   6
  -1  -1 -26 3.89041 4.12188   1
  -1  -1 -28 29.7287 7.46183   6
  -1   0  27 780.955 30.7160   8
   1   0 -27 726.158 32.5822   6
   1   0 -25 43.8803 6.87709   6
   1   0 -25 45.4211 5.42142   1
   1   0 -23-2.14509 4.07153   6
  -1   0  23-0.76142 3.75130   8
   1   0 -23-3.99468 3.55095   1
  -1   0  21 300.680 13.9155   8
   1   0 -21 292.836 13.3921   1
  -1   0  19 66.0661 5.40033   8
   1   0 -19 68.7669 5.08960   1
  -1   0  17 208.820 10.0913   8
   1   0 -17 216.639 9.93176   1
  -1   0  15 3.94503 2.08490   8
   1   0 -15 3.43489 1.79693   1
   1   0 -15 3.38423 2.55469   2
   1   0 -13 3168.22 108.311   3
   1   0 -13 3168.48 109.120   2
   1   0 -13 3145.47 108.455   1
  -1   0  13 3162.61 108.753   8
   1   0 -11 86.4497 5.01866   2
   1   0 -11 90.0289 4.63814   1
  -1   0  11 84.9325 4.77239   8
  -1   0   9 14.8811 1.79299   3
   1   0  -9 15.5873 2.03697   2
   1   0  -9 12.7662 1.73877   3
   1   0  -7 4073.22 135.617   1
   1   0  -7 3933.68 135.570   3
  -1   0   7 4025.66 135.620   3
  -1   0   7 3983.14 134.967   7
  -1   0   5 136.040 4.92881   7
  -1   0   5 136.153 5.39389   3
   1   0  -5 131.096 5.36825   1
   1   0  -3 1894.92 64.3617   1
  -1   0   3 1897.41 64.3603   1
  -1   0   1 17686.2 21.1391   9
  -1   0   1 16353.2 22.9580   5
  -1   0   1 17640.2 22.2089  10
   1   0   1 4138.21 138.735   6
  -1   0  -1 4140.12 138.729   6
   1   0   1 4100.93 138.776   4
  -1   0  -1 4142.04 138.777   4
   1   0   1 4064.92 138.765   2
  -1   0  -1 4085.46 138.778   2
  -1   0  -3 21609.3 729.216   6
   1   0   3 21395.6 729.218   6
  -1   0  -3 21859.7 729.273   2
   1   0   3 21814.8 729.273   2
   1   0   5 2962.92 99.1622   8
  -1   0  -5 2928.36 99.8490   2
  -1   0  -5 2817.53 99.7728   6
   1   0   5 2990.83 99.8432   2
   1   0   7 25348.0 847.826   8
  -1   0  -7 24884.9 848.625   2
   1   0   9 3462.26 117.197   8
  -1   0  -9 3506.92 118.147   2
   1   0   9 3376.65 118.191   2
  -1   0  -9 3442.53 118.100   6
  -1   0 -11 375.291 15.2188   2
  -1   0 -11 381.036 15.2724   6
   1   0  11 387.266 15.3826   2
   1   0  13 837.896 30.1864   8
  -1   0 -13 827.202 31.2682   2
  -1   0 -13 830.022 30.3942   3
  -1   0 -13 866.181 29.9787   7
  -1   0 -13 839.353 31.3771   6
  -1   0 -15 3.23979 2.01086   3
  -1   0 -15 1.19546 1.68724   7
  -1   0 -15 1.91530 2.51739   6
   1   0  15 0.75163 1.71675   8
  -1   0 -17 563.527 20.3602   7
   1   0  17 547.555 20.8757   8
  -1   0 -17 506.602 22.2886   6
  -1   0 -17 556.100 21.0827   3
   1   0  19-0.48411 2.63253   8
  -1   0 -19 2.00001 2.71896   3
  -1   0 -19-0.85407 2.83188   6
  -1   0 -19 2.84752 2.06179   7
   1   0  21 80.5574 5.72244   8
  -1   0 -21 81.1543 7.26488   6
  -1   0 -21 82.4056 5.75466   3
  -1   0 -23-4.03942 3.41802   1
   1   0  23 2.91066 3.24550   8
  -1   0 -23 5.39154 4.30247   6
  -1   0 -25 81.0254 6.80534   1
  -1   0 -25 79.7376 8.56567   6
  -1   0 -27 115.990 10.1662   6
   1   1 -28 41.2825 7.37283   6
  -1   1  26 16.5630 4.71571   8
   1   1 -26 22.1362 5.65069   6
   1   1 -24 78.2683 6.12942   1
   1   1 -24 96.3137 8.31156   6
  -1   1  24 80.2747 6.80121   8
   1   1 -22 48.6726 4.77979   1
  -1   1  22 49.6905 5.37006   8
   1   1 -20 77.4059 5.49840   1
  -1   1  20 71.0617 5.59916   8
   1   1 -18 36.8250 3.65559   1
  -1   1  18 33.2032 3.80148   8
   1   1 -16 21.5376 2.71132   1
  -1   1  16 15.2706 2.82059   8
  -1   1  14 801.067 28.9612   8
   1   1 -14 764.240 28.3511   1
   1   1 -14 783.666 29.3546   2
   1   1 -12 7.77359 1.77546   1
   1   1 -12 8.56548 2.23697   2
   1   1 -10 32.5496 2.81112   2
  -1   1  10 33.0291 2.60545   3
  -1   1   8 968.152 34.0040   7
   1   1  -8 1013.21 34.4059   1
  -1   1   8 990.679 34.6451   3
  -1   1   6 47.3930 2.20747   7
   1   1  -6 42.3261 2.36239   1
  -1   1   6 51.4838 2.69993   3
  -1   1   4 111.571 4.24074   7
   1   1  -4 109.581 4.34806   1
  -1   1   4 109.709 4.54540   3
   1   1  -2 114.355 4.25842   5
   1   1  -2 109.357 4.29244  10
  -1   1   2 117.064 4.35715   1
  -1   1   2 111.563 4.31896   9
   1   1  -2 108.778 4.08882   9
   1   1   0 204.378 4.31547   6
  -1   1   0 6330.88 14.2040   5
   1   1   0 6502.49 11.8585   8
  -1   1   0 6454.73 12.0060  10
   1   1   0 13.7534 3.51547   4
   1   1   2 5228.57 174.565   2
  -1   1  -2 5146.86 174.483   2
  -1   1  -2 5157.55 174.392   6
   1   1   2 5159.34 174.554   6
   1   1   4 1569.50 54.4914   2
  -1   1  -4 1585.41 54.4652   2
  -1   1  -4 1601.74 53.9383   8
  -1   1  -4 1591.64 54.3768   6
   1   1   4 1586.08 54.5111   6
  -1   1  -6 5193.53 176.080   2
  -1   1  -8 63.0375 3.75146   2
   1   1   8 60.7057 3.76574   2
   1   1  10 286.458 11.3209   8
  -1   1 -10 289.350 12.1357   6
  -1   1 -10 331.455 12.4889   2
   1   1  10 327.123 12.4711   2
  -1   1 -10 284.361 11.4152   3
  -1   1 -12 1211.65 43.0752   6
  -1   1 -12 1238.63 43.1330   2
   1   1  12 1144.39 43.0301   2
  -1   1 -14 4.47534 2.44675   2
  -1   1 -14 5.87770 1.62042   7
  -1   1 -14 5.76812 2.31349   6
   1   1  14 9.42400 1.84517   8
  -1   1 -14 8.60282 2.07833   3
   1   1  16 902.360 31.5068   8
  -1   1 -16 860.744 30.8015   7
  -1   1 -16 858.834 31.4860   3
  -1   1 -16 836.836 32.9026   6
  -1   1 -18 7.06870 3.20890   6
  -1   1 -18 2.61016 2.17790   3
  -1   1 -18 2.89129 1.81776   7
   1   1  18 0.91725 2.52726   8
  -1   1 -20 199.559 9.44161   3
   1   1  20 206.130 9.61381   8
  -1   1 -20 186.633 11.1157   6
  -1   1 -22 39.9012 4.21740   3
   1   1  22 32.0902 3.99603   8
  -1   1 -22 30.2346 5.28327   6
  -1   1 -24 87.0582 6.74312   1
  -1   1 -24 91.8721 8.32798   6
  -1   1 -26-1.22423 5.38280   6
  -1   1 -28 31.5919 7.14449   6
  -1   2  27 43.7249 6.05076   8
   1   2 -27 34.2318 6.80068   6
  -1   2  25 11.3555 4.53561   8
   1   2 -25 9.32307 4.98329   6
  -1   2  23 27.2381 4.81123   8
   1   2 -23 30.6025 5.33396   6
   1   2 -23 31.5164 4.07896   1
   1   2 -21 445.089 18.2956   1
  -1   2  21 468.526 19.2939   8
   1   2 -19 141.066 7.42874   1
  -1   2  19 143.644 8.11202   8
   1   2 -17 516.568 19.8697   1
  -1   2  17 520.968 20.6242   8
   1   2 -15 158.166 7.36568   1
   1   2 -15 149.395 8.31402   2
  -1   2  15 166.990 8.04860   8
   1   2 -13 775.285 27.4394   1
   1   2 -13 740.419 28.4159   2
   1   2 -11 272.758 11.4968   2
  -1   2   9 75.7785 3.66064   7
   1   2  -9 78.6396 3.78052   1
  -1   2   9 83.6456 4.32260   3
  -1   2   7 32.2316 2.02092   7
   1   2  -7 35.0617 2.01067   1
  -1   2   7 39.1343 2.50246   3
   1   2  -5 1170.52 39.2104   1
   1   2  -5 1129.31 39.6775   8
  -1   2   5 1147.43 39.3240   7
  -1   2   5 1120.91 39.6809   3
   1   2  -3 581.703 20.6961  10
   1   2  -3 598.536 20.5737   5
   1   2  -3 605.821 20.8655   8
  -1   2   3 599.070 20.8939   3
  -1   2   1 137.653 5.09013   1
  -1   2   1 129.890 5.10673   9
   1   2  -1 138.759 5.09400  10
   1   2  -1 130.975 5.06920   8
   1   2  -1 136.836 5.02033   4
   1   2   1 100.614 3.75743   8
  -1   2  -1 96.4159 3.75399   4
   1   2   1 102.734 4.01801   6
   1   2   1 110.204 4.04913   2
  -1   2  -1 100.234 3.77819   2
  -1   2  -1 103.034 3.83887   5
  -1   2  -3 13300.1 458.431   2
   1   2   3 13597.5 458.560   2
  -1   2  -3 13463.3 458.185   8
  -1   2  -3 13985.6 458.312   6
   1   2   3 13728.9 458.610   6
   1   2   5 20.1467 1.76994   2
  -1   2  -5 18.9662 1.63224   2
  -1   2  -5 16.9711 1.26637   8
  -1   2  -7 5379.31 183.566   2
  -1   2  -7 5429.39 182.936   8
  -1   2  -9 94.1126 4.94722   2
   1   2   9 85.1650 4.82587   2
  -1   2 -11 4355.65 144.581   2
   1   2  11 4419.05 144.714   2
  -1   2 -11 4056.43 143.296   3
   1   2  13 1410.74 49.2657   2
  -1   2 -13 1387.95 49.0357   2
  -1   2 -13 1405.95 49.0819   6
   1   2  13 1309.13 47.8037   8
  -1   2 -15 12.5051 1.87604   7
  -1   2 -15 9.24480 2.62763   6
  -1   2 -15 10.5978 2.19892   3
   1   2  15 10.6231 2.15966   8
  -1   2 -17 8.63847 3.08104   6
  -1   2 -17 5.52774 1.75628   7
   1   2  17 9.25197 2.49633   8
  -1   2 -17 8.92963 2.27027   3
   1   2  19 17.2219 3.01009   8
  -1   2 -19 21.8766 3.09493   3
  -1   2 -19 23.9918 4.06910   6
  -1   2 -21 138.912 7.24803   3
  -1   2 -21 141.024 9.18808   6
   1   2  21 128.941 7.40588   8
   1   2  23 7.39231 3.18795   8
  -1   2 -23 10.0493 3.37214   1
  -1   2 -23 16.7829 5.17726   6
  -1   2 -25 22.0201 5.19835   6
  -1   2 -27 30.0962 6.30622   6
   1   3 -28 178.604 12.8417   6
  -1   3  26-3.31908 4.27492   8
   1   3 -26-1.20596 4.86933   6
  -1   3  24 18.7331 4.27574   8
   1   3 -24 11.0121 4.91644   6
   1   3 -22 12.9857 3.06369   1
  -1   3  22 3.61019 3.30884   8
   1   3 -20 22.1987 3.25347   1
  -1   3  20 33.1805 4.21932   8
   1   3 -18 49.7417 3.83812   1
  -1   3  18 44.1914 4.37798   8
   1   3 -16 262.969 10.9373   1
   1   3 -14 379.559 15.6624   2
   1   3 -14 369.368 14.3203   1
   1   3 -12 401.570 16.0961   2
   1   3 -10 49.3344 3.40325   2
   1   3 -10 44.8961 2.67413   1
  -1   3   8 138.598 6.19008   3
  -1   3   8 140.558 5.72128   7
   1   3  -8 127.107 5.36558   1
  -1   3   6 30.6570 2.27720   3
  -1   3   6 32.2412 2.02991   7
   1   3  -6 30.2300 1.63698   1
   1   3  -6 25.2267 2.06923   8
   1   3  -4 2269.55 78.5049  10
  -1   3   4 2385.98 78.6450   7
   1   3  -4 2343.41 78.2962   5
  -1   3   4 2258.41 78.8406   3
   1   3  -4 2270.46 78.7999   8
   1   3  -2 765.593 27.0720   8
   1   3  -2 785.872 26.9460  10
  -1   3   2 780.122 27.0698   9
   1   3  -2 784.297 26.7865   4
  -1   3   2 786.713 27.1277   3
  -1   3   0 221.388 8.02227   9
   1   3   0 221.212 8.01612   6
   1   3   0 214.548 7.95841   8
  -1   3   0 218.936 7.88436   1
  -1   3  -2 2205.27 73.4663   4
  -1   3  -2 2177.57 73.4722   6
  -1   3  -2 2150.04 73.6658   2
   1   3   2 2197.67 73.9696   6
  -1   3  -2 2176.18 73.5291   5
   1   3   2 2108.94 73.8792   2
  -1   3  -4 5719.07 194.289   8
  -1   3  -4 5823.77 194.501   2
   1   3   4 5760.56 194.622   2
   1   3   4 5718.92 194.704   6
  -1   3  -6 6143.65 209.420   8
  -1   3  -6 6271.77 209.842   2
   1   3   8 1898.42 65.1364   2
  -1   3  -8 1856.35 65.0468   2
  -1   3  -8 1882.52 64.4740   8
  -1   3 -10 1964.32 67.5878   2
   1   3  10 1944.43 67.6513   2
  -1   3 -10 1927.44 66.3418   3
   1   3  12 1375.03 49.8792   2
  -1   3 -12 1439.07 49.7728   2
  -1   3 -12 1384.66 48.2545   3
  -1   3 -14 95.8162 6.05954   6
   1   3  14 100.620 5.28122   8
  -1   3 -14 101.653 6.25270   2
   1   3  14 110.145 6.46030   2
  -1   3 -16 68.0950 3.66432   7
   1   3  16 62.4674 4.21549   8
  -1   3 -16 72.2079 5.38755   6
  -1   3 -16 58.2281 3.87968   3
  -1   3 -18 680.176 24.8267   3
  -1   3 -18 715.710 27.2607   6
  -1   3 -18 662.029 24.1583   7
   1   3  18 683.170 25.3788   8
   1   3  20 0.50145 2.67395   8
  -1   3 -20 2.60775 3.21128   6
  -1   3 -22 87.3928 7.61268   6
  -1   3 -22 74.3958 5.67463   1
   1   3  22 98.0094 6.18323   8
  -1   3 -24 108.691 9.07288   6
  -1   3 -26 45.2997 6.97460   6
  -1   3 -28 21.7212 6.52785   6
   1   4 -27 33.5684 7.13140   6
  -1   4  27 28.7252 5.59977   8
  -1   4  25 29.7166 5.13267   8
   1   4 -25 35.4349 6.14894   6
  -1   4  23 87.4425 6.87016   8
   1   4 -21 69.2640 4.90729   1
  -1   4  21 70.6390 5.96181   8
   1   4 -19 166.558 8.01874   1
  -1   4  19 179.061 9.17678   8
   1   4 -17 37.7943 3.14092   1
   1   4 -15 233.867 9.70390   1
   1   4 -13 73.1662 5.07353   2
   1   4 -11 3032.32 101.084   1
   1   4 -11 2847.70 102.230   2
  -1   4   9 326.947 12.6813   3
   1   4  -9 311.000 11.5317   1
  -1   4   7 1262.71 45.5427   7
  -1   4   7 1355.23 46.0592   3
   1   4  -7 1311.19 44.9468   1
   1   4  -7 1363.96 45.9418   8
  -1   4   5 205.986 7.97684   7
   1   4  -5 203.679 7.77924  10
   1   4  -5 201.076 7.47174   5
   1   4  -5 199.719 8.09984   8
  -1   4   5 207.196 8.24290   3
   1   4  -3 78.0957 3.12697   7
  -1   4   3 84.1911 3.65243   7
   1   4  -3 73.2654 3.04831   5
   1   4  -3 72.7057 3.30882  10
   1   4  -3 73.7247 3.59419   8
  -1   4   3 79.2017 3.66781   3
  -1   4   1 3499.99 117.805   9
   1   4  -1 3489.06 117.588   4
   1   4  -1 3485.64 117.711   6
   1   4  -1 3450.56 117.846   8
   1   4  -1 3416.51 117.734   7
  -1   4   1 3533.75 117.836   3
   1   4   1 40.7481 2.05737   6
  -1   4  -1 35.0839 1.80907   3
   1   4   1 36.3927 1.97534   2
  -1   4  -1 36.1122 1.74774   1
  -1   4  -1 36.5076 1.57873   2
  -1   4  -1 39.2125 2.00917   9
  -1   4  -3 3.44914 0.47538   4
   1   4   3 2.48150 0.98958   6
  -1   4  -3 2.64733 0.73866   8
   1   4   3 2.54081 0.90404   2
  -1   4  -3 4.75143 0.76180   2
   1   4   5 762.279 26.8895   2
   1   4   5 779.685 27.0532   6
  -1   4  -5 750.699 26.6056   8
  -1   4  -5 751.017 26.7441   2
  -1   4  -7 380.415 14.6855   2
  -1   4  -7 396.692 14.3901   8
  -1   4  -9 2507.59 85.3536   3
  -1   4  -9 2509.87 86.0945   8
  -1   4  -9 2491.99 86.6525   2
   1   4   9 2567.71 86.7789   2
   1   4  11 362.561 15.2622   2
  -1   4 -11 375.765 15.2370   2
  -1   4 -11 388.833 13.8414   3
  -1   4 -13 330.930 13.9518   2
   1   4  13 325.677 14.0065   2
  -1   4 -13 327.005 12.2618   3
  -1   4 -15 750.225 28.6323   6
  -1   4 -17 1.31196 1.51298   7
   1   4  17 0.43075 2.13940   8
   1   4  19 58.7025 4.42865   8
  -1   4 -19 57.0236 5.65105   6
  -1   4 -21 24.6299 4.66729   6
  -1   4 -21 22.2790 3.34429   1
   1   4  21 25.7769 3.77979   8
   1   4  23 223.312 10.7212   8
  -1   4 -23 206.231 12.4063   6
  -1   4 -25 5.61473 5.13075   6
  -1   4 -27-2.43282 5.29620   6
   1   5 -28 3.81140 5.58739   6
   1   5 -26 118.094 9.69461   6
  -1   5  26 114.573 8.43237   8
  -1   5  24 5.48478 3.92338   8
  -1   5  22 58.0931 5.61126   8
  -1   5  20 1060.63 39.6990   8
   1   5 -20 1069.63 38.1516   1
   1   5 -18 35.9012 3.18037   1
   1   5 -16 170.371 7.47092   1
   1   5 -14 231.172 10.7564   2
   1   5 -12 153.418 6.19404   1
   1   5 -12 143.713 7.42228   2
  -1   5  12 142.174 6.74010   7
   1   5 -10 569.813 20.5521   8
   1   5 -10 566.052 19.2713   1
   1   5  -8 5122.54 176.329   8
  -1   5   8 5200.45 176.506   3
   1   5  -8 5207.06 175.119   1
   1   5  -6 561.810 19.9780   8
  -1   5   6 542.834 20.0660   3
   1   5  -6 527.127 19.4665  10
   1   5  -6 546.343 19.0239   5
   1   5  -6 548.408 18.7878   7
   1   5  -4 392.173 14.8023   8
   1   5  -4 414.717 14.4215  10
  -1   5   4 381.309 14.6877   7
   1   5  -4 395.921 13.9790   5
   1   5  -4 400.112 14.1340   7
  -1   5   4 428.398 14.9740   3
  -1   5   2 4007.21 134.191   9
   1   5  -2 3955.33 133.964   7
  -1   5   2 3838.83 134.273   7
   1   5  -2 3984.62 133.732   4
   1   5  -2 3972.67 134.288   8
  -1   5   2 3971.58 134.277   3
  -1   5   0 448.457 16.0157   9
   1   5   0 451.375 16.1475   8
   1   5   0 455.218 15.9975   6
  -1   5   0 453.483 16.0292   3
   1   5   0 445.788 16.2061   7
   1   5   2 14.1866 1.36881   6
  -1   5  -2 14.9914 1.05411   3
   1   5   2 14.3758 1.30421   2
   1   5   2 14.7246 1.61105   7
  -1   5  -2 14.2746 0.92711   1
  -1   5  -2 15.9677 1.04426   2
   1   5   4 2.82592 1.12865   6
  -1   5  -4 2.04103 0.76341   2
   1   5   4 0.20499 0.95943   2
  -1   5  -4 0.60043 0.72721   8
  -1   5  -6 5.99131 1.09962   8
   1   5   6 8.45786 1.67590   6
  -1   5  -6 4.92480 1.22992   2
  -1   5  -8 3398.68 115.154   3
  -1   5  -8 3460.93 116.288   8
  -1   5  -8 3434.84 116.593   2
   1   5   8 3372.19 116.660   2
  -1   5 -10 16.6791 1.33951   3
  -1   5 -10 20.0625 2.62890   2
   1   5  10 15.6374 2.36667   2
  -1   5 -10 16.2637 1.93563   8
  -1   5 -12 1303.01 44.3937   3
  -1   5 -12 1283.06 46.2500   2
   1   5  12 1272.63 46.4519   2
   1   5  14 12.1653 2.75157   2
  -1   5 -14 17.4202 1.69937   3
  -1   5 -14 13.9889 3.12619   2
  -1   5 -16 97.9642 6.44418   6
   1   5  18 233.971 10.2509   8
  -1   5 -18 214.024 11.2817   6
  -1   5 -20 13.5032 4.08686   6
  -1   5 -20 14.8234 2.75599   1
   1   5  20 14.3222 3.04282   8
   1   5  22-0.55061 3.12547   8
  -1   5 -22 3.80899 3.84451   6
  -1   5 -24 48.5417 6.44177   6
  -1   5 -26 19.6280 5.72491   6
  -1   5 -28 22.2285 6.53886   6
   1   6 -27 19.4133 6.01162   6
  -1   6  25 141.768 9.34864   8
   1   6 -25 151.187 10.7792   6
  -1   6  23 48.4744 5.31404   8
  -1   6  21 29.1879 4.44849   8
   1   6 -19 583.860 21.5533   1
   1   6 -17 164.137 7.16295   1
   1   6 -13 48.3983 4.10072   2
   1   6 -13 43.3444 2.62866   1
   1   6 -11 1235.25 41.7183   1
  -1   6  11 1204.19 42.8303   7
   1   6 -11 1165.31 43.2211   8
   1   6  -9 279.928 11.9126   8
   1   6  -9 298.866 11.3998  10
  -1   6   9 305.602 11.8687   7
   1   6  -7 1167.71 40.2939   7
  -1   6   7 1216.50 41.8571   3
   1   6  -7 1177.46 40.4804   5
   1   6  -7 1178.75 41.6387   8
   1   6  -7 1208.78 41.0443  10
   1   6  -5 892.807 30.8081  10
   1   6  -5 883.754 31.3863   8
   1   6  -5 874.616 30.4844   7
   1   6  -5 890.375 30.2647   5
  -1   6   5 875.428 31.4729   3
  -1   6   3 223.206 8.72178   3
   1   6  -3 214.175 7.91803   4
   1   6  -3 218.391 8.23971   7
   1   6  -3 219.302 8.72253   8
   1   6  -1 2764.62 95.1901   8
  -1   6   1 2735.47 95.0994   3
   1   6  -1 2827.76 94.9068   6
  -1   6   1 2820.10 95.0173   9
   1   6  -1 2810.82 95.0930   7
   1   6   1 178.611 6.97439   2
   1   6   1 184.334 7.09878   6
  -1   6  -1 172.473 6.96929   9
  -1   6  -1 180.814 6.42422   2
   1   6   1 184.196 7.37767   7
  -1   6  -1 187.142 6.95185   3
  -1   6  -3 10.1876 0.75752   1
  -1   6  -3 11.9485 1.10774   2
   1   6   3 8.63466 1.31788   6
  -1   6  -3 9.56195 0.88088   3
   1   6   3 11.8438 1.28356   2
  -1   6  -5 1058.83 36.4883   4
  -1   6  -5 1061.98 37.4569   8
   1   6   5 1064.35 37.6751   6
  -1   6  -5 1082.84 36.3836   1
  -1   6  -5 1073.32 36.4155  10
  -1   6  -5 1022.00 37.2450   2
  -1   6  -5 1086.03 36.3661   3
  -1   6  -7 378.289 14.5236   8
  -1   6  -7 396.020 14.7143   2
  -1   6  -9 127.500 6.30155   2
   1   6   9 137.950 6.42405   2
  -1   6  -9 133.291 6.01084   8
  -1   6  -9 123.959 4.61088   3
   1   6  11 205.557 9.56184   2
  -1   6 -11 207.754 9.60714   2
  -1   6 -11 218.715 7.64543   3
  -1   6 -11 187.925 8.84049   8
  -1   6 -13 22.3216 1.58223   3
  -1   6 -13 19.2880 2.98135   2
   1   6  13 23.0741 3.01142   2
   1   6  15 8.54678 2.78979   2
  -1   6 -17 220.933 10.9609   6
  -1   6 -17 214.052 8.37457   7
  -1   6 -19 9.77018 2.43293   1
   1   6  19 17.4432 3.12364   8
  -1   6 -19 8.55790 3.40959   6
   1   6  21 10.8359 3.12812   8
  -1   6 -21 7.94282 3.69939   6
  -1   6 -23 2.96762 4.47649   6
  -1   6 -25 24.9667 5.65418   6
  -1   6 -27 8.23279 5.61564   6
   1   7 -28-1.23658 5.89731   6
   1   7 -26 2.30554 5.35849   6
  -1   7  26 0.83109 4.21960   8
  -1   7  24 122.521 8.46536   8
  -1   7  22 46.4779 5.45048   8
   1   7 -18 286.139 11.1917   1
   1   7 -14 64.3054 5.02554   2
   1   7 -14 76.2943 3.57615   1
   1   7 -12 158.121 7.76527   2
  -1   7  12 143.802 7.28854   7
   1   7 -12 158.925 7.71788   8
   1   7 -10 868.110 32.1432   8
   1   7 -10 902.176 31.3979  10
  -1   7  10 888.079 31.9916   7
   1   7 -10 880.952 30.7948   5
   1   7  -8 2.27246 0.82262   5
   1   7  -8 1.61543 0.74245   7
   1   7  -8 3.36316 1.25739  10
   1   7  -8 2.96546 1.58306   8
  -1   7   8 3.52285 1.62494   7
   1   7  -6 295.411 10.6805   7
  -1   7   6 275.298 11.5479   7
   1   7  -6 286.281 11.6175   8
   1   7  -6 303.024 11.0171  10
  -1   7   6 289.501 11.8022   3
   1   7  -4 420.045 15.3884   7
  -1   7   4 443.723 16.1469   3
   1   7  -4 436.704 16.0564   8
   1   7  -4 422.500 14.9837   4
   1   7  -2 147.866 6.34715   8
   1   7  -2 143.721 6.12049   7
  -1   7   2 150.876 6.34780   3
   1   7  -2 145.943 5.90788   6
   1   7   0 1153.95 39.2913   6
  -1   7   0 1141.50 39.3481   9
  -1   7   0 1115.33 39.3967   3
  -1   7  -2 3692.07 123.232   3
   1   7   2 3618.54 123.426   2
   1   7   2 3685.34 123.636   6
  -1   7  -2 3667.15 122.958   2
  -1   7  -2 3509.49 123.413   9
   1   7   4 2142.92 74.3039   2
  -1   7  -4 2100.32 74.5102   8
  -1   7  -4 2174.29 73.5058   3
  -1   7  -4 2203.01 74.0049   2
   1   7   4 2210.18 74.5325   6
  -1   7  -6 22.0424 1.16608   5
  -1   7  -6 23.7531 1.28807  10
  -1   7  -6 25.7561 2.02111   2
  -1   7  -6 22.6763 2.10074   8
   1   7   6 22.9850 2.36361   6
  -1   7  -8 183.493 8.10563   8
   1   7   8 198.672 8.42229   2
  -1   7  -8 192.313 8.25506   2
   1   7  10 1473.49 52.0447   2
  -1   7 -10 1471.67 51.8650   2
  -1   7 -10 1473.87 51.6023   8
  -1   7 -12 391.010 15.9921   2
   1   7  12 386.117 16.1268   2
  -1   7 -12 406.046 15.6006   8
   1   7  14 246.283 11.2812   2
  -1   7 -14 224.246 10.8526   2
  -1   7 -18 300.730 14.0124   6
  -1   7 -18 300.543 11.7347   1
  -1   7 -20 53.1099 5.62565   6
   1   7  20 40.9381 4.15855   8
  -1   7 -22 61.6766 6.45318   6
   1   7  22 62.6618 5.41785   8
  -1   7 -24 2.03976 4.90460   6
  -1   7 -26 12.2409 5.86814   6
  -1   7 -28 22.5468 6.28809   6
   1   8 -27 29.4601 6.23532   6
   1   8 -25 326.835 17.0600   6
  -1   8  25 324.657 15.7075   8
  -1   8  23 14.9486 4.14079   8
   1   8 -15 239.491 10.2722  10
   1   8 -13 857.505 31.8009   8
  -1   8  13 853.608 31.5600   7
   1   8 -13 854.812 31.9072   2
   1   8 -13 865.779 30.8801  10
   1   8 -11 192.233 8.13347  10
   1   8 -11 187.256 8.89257   8
  -1   8  11 196.189 8.83006   7
   1   8 -11 187.392 7.40319   5
   1   8  -9 237.764 9.36610  10
  -1   8   9 252.040 10.2351   7
   1   8  -9 232.166 8.57729   7
   1   8  -9 230.046 8.58821   5
   1   8  -9 228.503 10.1120   8
   1   8  -7 1363.61 47.4110  10
   1   8  -7 1396.85 48.3129   8
  -1   8   7 1396.87 48.2981   7
   1   8  -7 1354.27 47.0416   7
   1   8  -5 69.4605 2.89877   4
   1   8  -5 62.5998 2.54533   9
  -1   8   5 63.0590 3.96603   3
   1   8  -5 67.1116 3.30356   7
  -1   8   5 69.4698 4.00869   7
   1   8  -5 70.5178 4.00705   8
  -1   8   5 66.4084 3.11059   2
  -1   8   3 16.2411 1.99725   7
   1   8  -3 17.2333 2.05966   8
  -1   8   3 18.5373 1.13424   2
  -1   8   3 15.9990 1.90963   3
   1   8  -3 19.9639 1.83034   7
  -1   8   1 21.9007 1.89279   3
  -1   8   1 13.4603 1.56372   9
   1   8  -1 13.8414 1.74979   8
   1   8  -1 13.0435 1.35213   6
  -1   8  -1 843.940 29.3107   9
   1   8   1 824.785 29.1852   2
  -1   8  -1 844.634 28.5418   2
  -1   8  -1 826.410 29.3034   3
   1   8   1 832.058 29.3638   6
  -1   8  -3 1056.96 36.0650   3
  -1   8  -3 1041.53 36.0444   2
   1   8   3 1005.33 37.0454   7
   1   8   3 1066.78 36.7008   6
  -1   8  -3 1057.14 36.3685   9
   1   8   3 1044.03 36.4421   2
  -1   8  -5 759.848 27.3851   8
  -1   8  -5 766.166 26.8481   2
   1   8   5 761.170 27.6814   7
   1   8   5 754.245 27.3551   6
  -1   8  -7 235.252 8.26129   5
   1   8   7 231.844 9.70767   2
  -1   8  -7 237.096 9.57682   2
  -1   8  -7 235.334 9.80376   8
  -1   8  -7 237.022 8.54797  10
  -1   8  -9 170.827 7.43622   2
   1   8   9 147.178 7.35641   2
  -1   8  -9 158.847 7.33280   8
  -1   8 -11 1201.56 43.6316   8
  -1   8 -11 1233.57 43.9272   2
   1   8  11 1259.14 44.1840   2
  -1   8 -13 219.585 10.4256   2
   1   8  13 235.191 10.6784   2
  -1   8 -13 218.703 9.95830   8
  -1   8 -13 226.084 8.36740   1
   1   8  15 536.734 21.6179   2
  -1   8 -15 531.236 18.8938   1
  -1   8 -17 276.504 12.8511   6
  -1   8 -19 130.166 8.32877   6
   1   8  21 94.2358 6.42859   8
  -1   8 -21 109.265 7.82734   6
  -1   8 -23-4.77176 4.32067   6
  -1   8 -25 175.497 11.3817   6
  -1   8 -27 10.1554 5.90465   6
   1   9 -28 22.7242 7.02725   6
  -1   9  26 23.8106 5.26980   8
   1   9 -26 23.5195 6.06373   6
  -1   9  24-2.46015 4.43107   8
   1   9 -18 3.23847 2.48733  10
   1   9 -18 5.21744 2.28484   5
   1   9 -16 115.517 6.19621  10
   1   9 -14 6.10597 2.65251   8
   1   9 -14 4.85899 1.99994  10
  -1   9  14 4.23261 2.48641   7
  -1   9  12 162.663 8.18621   7
   1   9 -12 173.020 8.43557   8
   1   9 -12 166.435 6.64742   5
   1   9 -12 166.632 7.44539  10
   1   9 -10 5.70336 0.99195   7
  -1   9  10 7.88637 2.07338   7
   1   9 -10 7.89942 1.02241   5
   1   9 -10 9.26571 2.29431   8
   1   9 -10 7.39218 1.63141  10
   1   9  -8 221.403 9.02251  10
   1   9  -8 230.769 8.71576   7
  -1   9   8 232.292 10.0716   7
   1   9  -8 229.116 10.0175   8
  -1   9   6 3827.41 129.106   2
  -1   9   6 3844.10 130.308   7
   1   9  -6 3805.02 129.206   7
   1   9  -6 3817.74 128.639   4
   1   9  -6 3791.68 130.224   8
   1   9  -6 3784.63 128.422   9
  -1   9   4 3118.95 105.968   2
   1   9  -4 3163.43 107.337   8
  -1   9   4 3121.33 107.385   7
  -1   9   4 3138.50 107.322   3
  -1   9   2 44.3522 2.96296   3
   1   9  -2 39.6363 2.52485   6
  -1   9   2 44.9887 3.18288   7
  -1   9   2 43.9109 1.79875   2
   1   9  -2 41.5461 3.02743   8
  -1   9   0 160.192 6.73877   3
   1   9   0 153.174 6.51365   6
  -1   9   0 168.588 7.15165   7
  -1   9  -2 3887.28 130.225   2
  -1   9  -2 3712.46 130.767   9
   1   9   2 3906.20 130.783   2
   1   9   2 3929.93 131.617   7
   1   9   2 3898.46 131.035   6
  -1   9  -2 3852.19 129.879   6
  -1   9  -2 3810.11 130.696   3
  -1   9  -4 10.6842 1.87710   8
  -1   9  -4 13.3800 1.42363   2
   1   9   4 11.2018 1.65689   6
   1   9   4 11.1054 1.85005   7
  -1   9  -4 9.79956 1.32590   9
  -1   9  -6 128.060 5.62506   2
   1   9   6 123.168 6.12281   6
   1   9   6 120.867 6.28562   7
  -1   9  -6 123.844 6.07463   8
  -1   9  -8 793.193 27.4936   4
  -1   9  -8 821.107 28.9236   2
   1   9   8 792.694 29.0767   2
  -1   9  -8 809.684 29.2323   8
  -1   9  -8 810.290 27.6958  10
  -1   9 -10 893.074 33.0111   2
   1   9  10 875.703 33.1482   2
  -1   9 -10 936.913 33.1581   8
  -1   9 -10 927.830 31.7396  10
  -1   9 -12 664.311 25.0044   8
   1   9  12 659.352 25.4115   2
  -1   9 -12 678.802 25.2946   2
  -1   9 -14 794.659 27.6808   1
   1   9  14 797.375 30.6160   2
  -1   9 -14 884.973 30.1748   8
  -1   9 -16 6.94543 1.34457   1
   1   9  16 7.11545 3.16769   2
  -1   9 -18 108.301 7.23879   6
  -1   9 -20 96.1255 7.20155   6
  -1   9 -22-0.88701 3.93800   6
   1   9  22 0.59368 3.14422   8
  -1   9 -24 268.694 14.4007   6
  -1   9 -26 23.4578 5.99664   6
   1  10 -27 36.4620 6.73069   6
   1  10 -25 4.24617 4.85377   6
  -1  10  25 11.0263 4.73571   8
   1  10 -17 132.692 6.92861  10
   1  10 -15 109.843 5.71546  10
   1  10 -15 98.2090 4.71498   5
   1  10 -13 738.100 28.0014   8
   1  10 -13 745.580 27.9169   2
   1  10 -13 728.270 26.8030  10
   1  10 -13 736.212 25.7427   5
  -1  10  13 752.216 28.0627   7
   1  10 -11 583.456 23.2473   8
  -1  10  11 589.999 23.3293   7
   1  10 -11 608.323 21.2854   7
   1  10 -11 609.416 21.0853   5
   1  10 -11 628.529 22.2372  10
   1  10  -9 178.585 7.06382   7
  -1  10   9 187.643 8.65760   7
   1  10  -9 175.598 7.45205  10
   1  10  -9 166.626 8.37876   8
  -1  10   7 979.063 36.0960   7
   1  10  -7 1005.21 36.0300   8
   1  10  -7 997.768 34.1712   4
   1  10  -5 358.192 12.6419   9
  -1  10   5 382.104 13.2550   2
  -1  10   5 384.460 14.7448   7
   1  10  -5 358.879 14.5142   8
   1  10  -3 3072.74 105.865   8
   1  10  -3 3089.22 104.987   6
  -1  10   3 3099.26 105.981   7
  -1  10   3 3081.52 104.222   2
   1  10  -1 68.8028 4.12644   7
  -1  10   1 71.1868 4.29749   7
   1  10  -1 75.8370 3.68505   6
   1  10  -1 75.4006 4.32432   8
  -1  10  -1 548.541 20.4284   7
   1  10   1 529.619 20.4489   7
   1  10   1 552.964 19.6642   2
   1  10   1 567.292 19.8825   6
  -1  10  -1 546.440 18.8194   6
   1  10   3 15.5839 1.90919   6
   1  10   3 15.0439 1.71727   2
  -1  10  -3 19.0730 2.18067   7
   1  10   3 18.0916 2.31331   7
  -1  10  -3 19.3842 1.49375   2
  -1  10  -3 20.0920 1.11936   6
   1  10   5 565.519 21.1877   7
   1  10   5 562.361 20.6124   6
  -1  10  -5 549.922 20.8106   8
  -1  10  -5 547.657 19.9471   2
  -1  10  -7 60.1734 3.89275   8
   1  10   7 50.8893 3.42333   2
   1  10   7 48.7114 3.84382   7
  -1  10  -7 52.1091 3.23214   2
  -1  10  -9 288.421 11.7694   2
   1  10   9 291.855 11.9596   2
  -1  10  -9 280.165 12.0027   8
  -1  10  -9 282.574 10.4302  10
  -1  10  -9 290.760 10.1527   4
  -1  10 -11 1504.13 53.1695   2
   1  10  11 1501.25 53.3913   2
  -1  10 -11 1490.64 51.6371  10
  -1  10 -11 1537.08 53.3108   8
  -1  10 -13 92.5434 4.56735  10
  -1  10 -13 91.2532 5.69011   8
   1  10  13 95.7625 6.09409   2
  -1  10 -13 98.5248 6.05747   2
  -1  10 -15 196.734 8.38807  10
  -1  10 -15 190.715 9.60040   8
   1  10  15 224.166 10.5620   2
  -1  10 -17 70.3588 4.41171  10
  -1  10 -17 87.4872 6.01526   6
  -1  10 -19 165.829 9.37752   6
  -1  10 -21 13.9460 4.31119   6
  -1  10 -23 3.66057 4.21807   6
  -1  10 -25 80.9169 8.31026   6
  -1  10 -27 89.1578 8.63676   6
   1  11 -26 287.753 15.4638   6
  -1  11  26 276.595 14.5338   8
   1  11 -18 10.8568 2.85002  10
   1  11 -16 25.3856 3.15320  10
   1  11 -14 1404.00 48.1176  10
   1  11 -14 1339.53 46.7540   5
  -1  11  14 1428.63 49.6677   7
   1  11 -12 1.97897 1.02462   7
  -1  11  12 2.35017 2.17146   7
   1  11 -12 2.87990 1.67305  10
   1  11 -12 0.55762 2.42854   8
  -1  11  10 20.9698 3.01814   7
   1  11 -10 25.6080 1.98746   7
   1  11 -10 22.9707 2.31892  10
   1  11 -10 22.6417 3.31390   8
   1  11 -10 26.0844 1.74426   4
   1  11  -8 19.2433 2.87564   8
  -1  11   8 22.8911 2.85590   7
   1  11  -8 21.2209 1.42181   4
   1  11  -8 18.9555 1.37557   9
   1  11  -6 1058.88 37.1424   8
  -1  11   6 1037.45 35.6202   2
   1  11  -6 1015.03 34.8872   9
  -1  11   6 1028.37 37.2269   7
   1  11  -4 137.754 6.76322   8
  -1  11   4 131.687 6.79045   7
   1  11  -4 133.325 6.22005   7
  -1  11   4 132.054 5.20303   2
   1  11  -4 132.777 5.82238   6
   1  11  -2 1131.12 40.4756   8
  -1  11   2 1158.39 40.6336   7
   1  11  -2 1108.52 40.1607   7
  -1  11   2 1128.28 38.5260   2
   1  11  -2 1168.50 39.5269   6
  -1  11   0 2493.67 83.7273   7
   1  11   0 2476.43 83.6623   7
  -1  11   0 2387.32 81.7144   2
   1  11   0 2481.47 82.8123   6
   1  11   2 70.6142 4.49673   7
  -1  11  -2 73.4308 3.11563   2
  -1  11  -2 75.6517 4.35010   7
   1  11   2 63.3007 3.58595   2
  -1  11  -2 73.0358 2.82230   6
   1  11   2 69.2882 3.80288   6
   1  11   4 646.175 23.3495   6
   1  11   4 639.016 24.1079   7
  -1  11  -4 628.681 23.4534   7
  -1  11  -4 626.772 23.7538   8
  -1  11  -4 653.028 22.5958   2
  -1  11  -4 634.170 22.0610   6
   1  11   6 849.129 30.3515   7
   1  11   6 829.207 29.6485   6
  -1  11  -6 832.399 29.9006   8
  -1  11  -6 826.283 28.9363   2
   1  11   6 746.916 29.1431   2
  -1  11  -6 828.585 29.3002   7
   1  11   8 268.494 11.1263   2
  -1  11  -8 277.629 10.9648   2
  -1  11  -8 257.789 11.4095   8
  -1  11 -10 608.926 19.6855  10
   1  11  10 607.568 21.5199   2
  -1  11 -10 591.966 21.2517   2
  -1  11 -10 579.977 21.5652   8
  -1  11 -10 525.304 19.1263   4
  -1  11 -12 250.705 11.7146   8
   1  11  12 263.627 11.8570   2
  -1  11 -12 258.093 11.6643   2
  -1  11 -12 279.551 10.1958  10
   1  11  14 46.0845 4.52623   2
  -1  11 -14 47.8731 3.09043  10
  -1  11 -14 47.9530 4.36550   8
  -1  11 -16 350.290 13.6041  10
   1  11  16 357.897 15.7915   2
  -1  11 -18 156.221 8.81771   6
  -1  11 -20-3.02210 3.57435   6
  -1  11 -22 58.5562 6.44583   6
  -1  11 -24 99.0631 8.32834   6
  -1  11 -26 88.1173 8.16802   6
   1  12 -27 44.7980 7.05578   6
   1  12 -25 10.2457 5.36355   6
   1  12 -17 73.8269 4.84824  10
   1  12 -15 6.37930 2.35450  10
  -1  12  13 127.136 7.52749   7
   1  12 -13 126.500 6.18851  10
   1  12 -11 3.76051 1.11581   4
   1  12 -11 6.05822 1.46625   7
  -1  12  11 1.85064 2.40534   7
   1  12 -11 2.99069 1.59959  10
   1  12 -11 1.13906 2.53167   8
  -1  12   9 435.190 17.5721   7
   1  12  -9 419.657 15.0462   9
   1  12  -9 429.263 14.9512   4
   1  12  -9 422.420 17.2842   8
   1  12  -7 6.49075 2.37242   8
  -1  12   7 7.11928 2.17121   7
   1  12  -7 6.87682 0.80444   9
   1  12  -5 233.717 9.47981   6
  -1  12   5 235.592 8.93578   2
   1  12  -5 251.665 10.6474   8
  -1  12   5 261.137 10.8850   7
   1  12  -5 229.101 9.82536   7
  -1  12   3 339.931 13.6437   7
   1  12  -3 315.744 12.9977   7
  -1  12   3 324.643 11.4818   2
   1  12  -3 339.261 12.4323   6
   1  12  -3 306.061 13.3123   8
   1  12  -1 731.707 27.6490   8
  -1  12   1 785.876 27.8945   7
   1  12  -1 749.259 26.6907   6
  -1  12   1 753.647 25.5623   2
   1  12  -1 726.189 27.5431   7
   1  12   1 76.0033 4.62356   7
  -1  12  -1 65.3999 4.35042   7
   1  12   1 61.2200 3.60855   2
   1  12   1 61.5868 3.73487   6
  -1  12  -1 80.4384 2.97815   6
   1  12   3 389.343 15.3268   7
  -1  12  -3 376.592 14.8690   7
  -1  12  -3 363.240 13.5022   2
  -1  12  -3 366.878 13.0713   6
   1  12   3 421.286 14.5679   6
  -1  12  -5 60.3980 4.34131   8
  -1  12  -5 67.6405 3.52309   2
   1  12   5 72.3293 4.69558   7
   1  12   5 61.7953 4.01833   6
  -1  12  -5 59.3504 3.97529   7
  -1  12  -7 4.81629 1.69561   2
   1  12   7 2.09224 1.71116   2
  -1  12  -7 5.61201 2.17940   8
   1  12   7 6.79253 2.06762   7
  -1  12  -7 4.93157 1.67312   7
  -1  12  -9 68.4310 4.07502   7
  -1  12  -9 70.5552 4.33062   2
   1  12   9 69.9214 4.50826   2
  -1  12  -9 65.8737 4.76890   8
  -1  12 -11 1005.70 36.3549   2
   1  12  11 1050.43 36.6327   2
  -1  12 -11 974.102 36.6561   8
  -1  12 -11 988.204 35.4889   7
  -1  12 -13 93.3970 4.02908   4
  -1  12 -13 103.273 4.51834  10
  -1  12 -13 94.6170 4.94052   7
  -1  12 -13 98.9774 6.20203   2
   1  12  13 84.4847 5.89019   2
  -1  12 -15 37.3852 2.82772  10
   1  12  15 34.1441 4.28078   2
  -1  12 -17 28.2802 3.98280   6
  -1  12 -19 11.7626 3.92424   6
  -1  12 -21 81.3050 6.91256   6
  -1  12 -23 17.4087 4.91724   6
  -1  12 -25 4.73068 5.04716   6
  -1  12 -27 8.07455 5.70174   6
   1  13 -26-2.07042 5.09924   6
   1  13 -16 38.0630 3.56035  10
  -1  13  14 447.688 19.8327   7
   1  13 -14 474.657 18.0881  10
   1  13 -14 487.675 17.1472   4
   1  13 -12 300.012 10.5901   4
   1  13 -12 275.791 11.5370  10
  -1  13  12 281.786 13.3493   7
  -1  13  10 63.2306 4.89171   7
   1  13 -10 49.3856 2.32068   4
   1  13 -10 51.3469 2.60480   9
   1  13  -8 2050.41 70.4736   8
   1  13  -8 1973.30 67.7292   9
  -1  13   8 2041.15 70.7932   7
   1  13  -8 2040.01 69.0499   7
  -1  13   6 580.859 20.7394   2
   1  13  -6 579.580 22.5537   8
  -1  13   6 579.966 22.8050   7
   1  13  -6 597.487 21.7205   7
  -1  13   4 200.742 9.84098   7
   1  13  -4 214.109 9.29898   7
   1  13  -4 220.862 8.75490   6
  -1  13   4 214.430 7.87591   2
   1  13  -4 197.114 9.64563   8
   1  13  -2 8.40345 2.28844   8
  -1  13   2 10.2665 0.81372   2
   1  13  -2 9.65528 1.54616   6
  -1  13   2 13.1116 2.30655   7
   1  13  -2 8.56009 1.93015   7
   1  13   0 928.161 31.8982   6
  -1  13   0 889.426 30.6706   2
  -1  13   0 947.739 33.1059   7
   1  13   0 890.649 32.9458   7
  -1  13  -2 49.4081 2.18565   6
  -1  13  -2 52.5066 2.44607   2
   1  13   2 49.0692 3.91346   7
  -1  13  -2 44.6734 3.71094   7
   1  13   2 48.6800 3.24776   6
  -1  13  -4 681.971 24.0991   2
  -1  13  -4 672.831 25.6853   8
   1  13   4 693.579 25.0336   6
  -1  13  -4 683.693 25.4438   7
   1  13   4 660.865 25.9639   7
  -1  13  -4 687.386 23.5504   6
  -1  13  -6 9.19718 2.12384   7
  -1  13  -6 9.01774 1.72218   2
   1  13   6 7.82465 1.84118   2
   1  13   6 9.41436 2.42080   7
   1  13   6 12.3536 2.27240   6
  -1  13  -6 4.92846 2.24898   8
  -1  13  -8 1112.98 39.3673   9
  -1  13  -8 1144.03 39.7640   2
   1  13   8 1112.18 39.9559   2
  -1  13  -8 1133.53 40.7271   8
  -1  13  -8 1107.33 39.8898   7
   1  13   8 1134.24 41.3363   7
  -1  13 -10 595.227 21.8881   7
  -1  13 -10 586.559 22.9054   8
   1  13  10 596.447 22.4933   2
  -1  13 -10 582.103 22.1875   2
   1  13  12 3684.23 127.594   2
  -1  13 -12 3723.11 127.382   2
  -1  13 -12 3700.00 126.422   7
   1  13  14 8.12450 3.04845   2
  -1  13 -14 9.24167 2.23224   7
  -1  13 -14 11.0975 1.71101  10
   1  13  16 389.168 17.0321   2
  -1  13 -18 8.18265 3.20742   6
  -1  13 -20 7.89497 3.98577   6
  -1  13 -22 37.0123 5.58943   6
  -1  13 -24 161.208 10.4167   6
   1  14 -27 7.24955 5.60037   6
   1  14 -25 7.82787 5.39464   6
   1  14 -15 81.7850 4.83538  10
  -1  14  15 80.7897 6.60702   7
   1  14 -13 118.704 4.69710   4
  -1  14  13 129.008 7.85261   7
   1  14 -11 1.38017 1.14629   9
  -1  14  11 11.4126 3.19817   7
   1  14  -9 1086.25 37.4009   9
   1  14  -9 1100.63 38.7540   7
  -1  14   9 1165.54 40.9447   7
   1  14  -7 68.7493 5.21271   8
  -1  14   7 71.2724 5.18804   7
   1  14  -7 69.5146 4.27630   7
   1  14  -5 133.182 7.17179   8
   1  14  -5 133.063 5.87971   6
  -1  14   5 112.984 7.02350   7
   1  14  -5 125.810 6.51445   7
  -1  14   5 126.634 5.17077   2
   1  14  -3 2061.67 69.6221   6
   1  14  -3 2048.56 71.0411   8
  -1  14   3 1990.91 68.5484   2
  -1  14   3 2046.18 71.3062   7
   1  14  -3 2096.84 70.7564   7
   1  14  -1 2665.46 91.2838   8
  -1  14   1 2605.67 91.4440   7
   1  14  -1 2654.77 89.9859   6
   1  14  -1 2565.69 91.1981   7
  -1  14  -1 159.572 8.01276   7
  -1  14  -1 167.120 7.09907   9
   1  14   1 158.722 8.06464   7
   1  14   1 162.070 7.11287   6
  -1  14  -1 158.790 5.96791   2
  -1  14  -3 4.66262 0.78353   6
   1  14   3 5.83691 1.82543   6
  -1  14  -3 2.37199 1.89956   7
  -1  14  -3 3.55189 2.07836   8
  -1  14  -3 5.24708 1.13176   2
   1  14   3 6.26489 2.05082   7
  -1  14  -5 14.5250 2.95555   8
  -1  14  -5 18.9211 2.75724   7
   1  14   5 17.8066 2.53474   6
   1  14   5 14.0784 2.81034   7
   1  14   5 19.0711 2.29881   2
  -1  14  -5 20.7394 1.99350   2
  -1  14  -5 18.0908 1.34984   6
   1  14   7 128.386 6.45243   2
  -1  14  -7 144.038 6.98396   7
  -1  14  -7 143.420 6.34781   2
   1  14   7 141.581 7.91106   7
  -1  14  -7 142.259 7.45504   8
  -1  14  -7 124.446 5.99075   9
  -1  14  -9 1.18289 1.46918   9
  -1  14  -9 7.29300 2.86969   8
  -1  14  -9-0.40122 2.08236   7
   1  14   9 3.82776 2.12816   2
  -1  14  -9 2.26702 2.12020   2
   1  14  11 602.897 23.2280   2
  -1  14 -11 622.509 23.0679   2
  -1  14 -11 597.029 22.5184   7
  -1  14 -13 2508.91 88.5395   2
   1  14  13 2526.36 88.7989   2
  -1  14 -13 2569.71 87.4201   7
   1  14  15 130.646 7.98151   2
  -1  14 -17 90.9856 6.16780   6
  -1  14 -19 35.9457 4.89547   6
  -1  14 -21 28.0471 4.90066   6
  -1  14 -23 162.220 9.98876   6
  -1  15  14 193.874 10.6544   7
   1  15 -12 6.38913 1.87349   7
  -1  15  12 7.03514 2.97651   7
   1  15 -12 7.62659 1.33496   9
  -1  15  10-1.48690 2.54899   7
   1  15 -10 2.37876 1.87203   7
   1  15 -10 1.85145 0.82903   9
  -1  15   8 2.82250 2.34536   7
   1  15  -8 6.61507 2.09511   7
   1  15  -6 5.04263 1.65135   6
   1  15  -6 3.45473 2.06561   7
   1  15  -6 8.16549 2.76283   8
  -1  15   6 3.36072 2.34634   7
  -1  15   4 3159.10 107.278   2
   1  15  -4 3271.72 108.297   6
   1  15  -4 3100.61 109.334   7
  -1  15   4 3265.72 110.301   7
   1  15  -4 3036.06 109.893   8
   1  15  -2 1585.02 57.6649   8
  -1  15   2 1602.14 58.0195   7
   1  15  -2 1652.85 57.6772   7
   1  15  -2 1640.95 56.2582   6
   1  15   0 2132.93 74.4371   8
   1  15   0 2109.43 74.5122   7
  -1  15   0 2198.09 74.6913   7
   1  15   0 2178.90 73.0943   6
  -1  15   0 2102.06 71.6669   2
  -1  15  -2 14.8854 1.12773   6
   1  15   2 18.4180 2.99456   7
  -1  15  -2 16.8159 2.09301   9
  -1  15  -2 10.6345 2.54680   7
   1  15   2 12.6768 2.22549   6
  -1  15  -2 17.5570 1.37793   2
  -1  15  -4 241.115 9.28121   2
  -1  15  -4 256.812 11.3004   8
  -1  15  -4 256.487 11.0258   7
  -1  15  -4 252.258 9.84349   9
  -1  15  -4 233.260 8.69001   6
   1  15   4 255.796 10.4568   6
   1  15   4 246.767 11.4535   7
  -1  15  -6 304.471 11.7487   2
  -1  15  -6 281.006 13.1944   8
   1  15   6 300.456 13.7854   7
   1  15   6 292.498 12.0908   2
  -1  15  -6 289.448 11.7397   9
  -1  15  -6 321.102 11.0766   6
  -1  15  -6 307.992 12.8963   7
  -1  15  -8 483.055 18.1666   7
  -1  15  -8 440.357 17.3980   2
   1  15   8 466.484 17.7958   2
  -1  15  -8 460.890 17.1413   9
   1  15   8 463.197 19.4803   7
  -1  15 -10 21.9949 2.44223   9
  -1  15 -10 29.3390 3.14786   7
   1  15  10 23.1670 3.18974   2
  -1  15 -10 23.2559 3.00349   2
  -1  15 -12 26.0280 3.49824   2
   1  15  12 28.6336 3.72107   2
  -1  15 -12 29.5753 2.98306   7
   1  15  14 64.9896 5.30558   2
  -1  15 -14 53.9131 3.88034   7
  -1  15 -16 14.7412 3.20267   6
   1  15  16 16.3136 3.89118   2
  -1  15 -18 23.0034 3.86938   6
  -1  15 -20 93.2753 6.87143   6
  -1  16  15 79.0123 6.75251   7
  -1  16  13-0.85260 3.06093   7
   1  16 -11 0.56628 0.65641   9
  -1  16  11-2.44452 2.83792   7
   1  16 -11 1.03980 1.96742   7
   1  16  -9 10.8938 2.44564   7
  -1  16   9 9.28555 3.03273   7
   1  16  -7 686.739 24.7683   6
  -1  16   7 659.604 26.8478   7
   1  16  -7 689.092 25.5219   7
  -1  16   5 33.5768 3.81008   7
   1  16  -5 31.4180 2.59072   6
   1  16  -5 32.1074 3.42138   7
   1  16  -3 75.8684 4.03051   6
   1  16  -3 72.8557 5.01882   7
  -1  16   3 50.8137 4.76691   7
   1  16  -3 74.4499 5.40635   8
   1  16  -1 3674.77 130.926   7
  -1  16   1 3808.64 131.214   7
   1  16  -1 3839.81 129.341   6
   1  16  -1 3814.99 130.947   8
   1  16   1 1710.21 55.7700   6
  -1  16  -1 1576.55 54.2534   2
   1  16   1 1648.29 57.3715   7
  -1  16  -1 1642.12 57.3278   7
  -1  16  -1 1579.12 54.2426   2
   1  16   3 291.539 12.9076   7
  -1  16  -3 276.433 11.0143   9
  -1  16  -3 291.396 10.1871   2
  -1  16  -3 279.506 12.3547   7
  -1  16  -3 272.404 12.4056   8
   1  16   3 299.975 11.5144   6
  -1  16  -3 259.665 9.64315   6
  -1  16  -5 328.790 12.8459   9
   1  16   5 326.758 13.0078   2
  -1  16  -5 333.646 14.1075   7
  -1  16  -5 338.523 12.5282   2
   1  16   5 336.927 13.6029   6
  -1  16  -5 332.298 11.7646   6
   1  16   5 320.958 14.7209   7
  -1  16  -7 3.12614 1.64789   9
   1  16   7 1.50067 2.36008   7
   1  16   7 6.28139 2.17502   2
  -1  16  -7 3.88083 1.21182   6
  -1  16  -7 6.66201 2.08123   2
  -1  16  -7 6.52191 2.45597   7
  -1  16  -9 1024.23 37.0912   2
   1  16   9 1021.43 37.3404   2
  -1  16  -9 1059.34 36.6490   9
  -1  16  -9 1039.58 37.6146   7
  -1  16 -11 20.9535 2.97788   7
  -1  16 -11 15.8001 2.77090   2
   1  16  11 21.1051 3.20548   2
  -1  16 -11 19.5978 2.49925   9
   1  16  13 7.56144 3.05542   2
  -1  16 -13 10.6848 2.30117   9
  -1  16 -13 9.44581 2.44417   7
   1  16  15-3.98553 3.37504   2
  -1  16 -17 5.26762 2.92416   6
  -1  17  14 174.489 10.5659   7
  -1  17  12 332.167 16.4468   7
   1  17 -12 368.749 14.1180   7
  -1  17  10 2.54144 2.90428   7
   1  17 -10 0.41367 2.30670   7
   1  17  -8 809.805 29.4801   6
   1  17  -8 853.104 30.3485   7
  -1  17   8 788.350 31.9280   7
  -1  17   6 256.102 12.8340   7
   1  17  -6 284.025 12.0508   7
   1  17  -6 270.248 10.9055   6
   1  17  -4 595.980 21.8938   6
   1  17  -4 580.174 23.2519   7
  -1  17   4 640.084 24.3380   7
   1  17  -2 766.712 27.5331   6
   1  17  -2 767.939 29.2447   7
  -1  17   2 767.366 29.7629   7
   1  17   0 414.519 17.8177   7
  -1  17   0 427.987 17.9324   7
   1  17   0 433.360 16.2790   6
  -1  17  -2 144.243 5.99306   2
  -1  17  -2 151.925 8.48280   7
   1  17   2 144.173 8.51992   7
  -1  17  -2 174.569 6.06436   2
   1  17   2 172.567 7.50335   6
   1  17   4 199.865 7.94923   2
  -1  17  -4 200.175 9.46035   7
   1  17   4 191.567 9.79516   7
  -1  17  -4 206.665 8.02194   9
   1  17   4 195.173 8.44493   6
  -1  17  -4 162.030 6.39203   6
  -1  17  -4 197.011 7.26201   2
   1  17   6 323.893 13.0261   2
  -1  17  -6 334.432 14.2052   7
  -1  17  -6 341.433 12.6323   2
  -1  17  -6 348.906 12.8544   9
  -1  17  -6 312.915 11.6849   6
   1  17   6 356.968 15.3405   7
  -1  17  -8 81.0705 5.52933   7
   1  17   8 94.6389 6.75767   7
  -1  17  -8 86.3671 4.49160   9
  -1  17  -8 79.0605 3.89274   6
   1  17   8 80.1881 4.96728   2
  -1  17  -8 82.2846 4.77989   2
  -1  17 -10 35.3710 3.53842   2
   1  17  10 39.0698 3.79536   2
  -1  17 -10 42.9856 3.22737   9
  -1  17 -10 50.6331 4.21749   7
  -1  17 -12 86.1261 5.74314   2
   1  17  12 86.8195 5.92202   2
  -1  17 -12 97.5060 5.67914   7
  -1  17 -12 99.3420 5.12600   9
   1  17  14 12.3881 3.70109   2
  -1  18  13 23.0014 4.71001   7
   1  18 -11 8.79624 2.64826   7
  -1  18  11 10.1139 3.59367   7
   1  18  -9 33.1366 3.48621   7
  -1  18   9 38.6679 4.84508   7
   1  18  -9 30.6016 3.12279   6
   1  18  -7 460.455 17.0409   6
   1  18  -7 442.172 18.0445   7
  -1  18   7 435.459 19.3831   7
   1  18  -5 747.570 26.7169   6
  -1  18   5 759.997 29.3849   7
   1  18  -5 716.249 28.1157   7
   1  18  -3 15.6327 2.24241   6
   1  18  -3 20.6183 3.45124   7
  -1  18   3 22.0727 3.65035   7
   1  18  -1 31.9016 2.77223   2
   1  18  -1 37.4559 4.07321   7
  -1  18   1 39.7087 4.23392   7
   1  18  -1 33.1687 2.93537   6
   1  18   1 354.539 13.7423   6
  -1  18  -1 343.672 15.3774   7
   1  18   1 335.494 15.3640   7
  -1  18  -3 272.530 9.80788   2
   1  18   3 259.744 11.1555   6
   1  18   3 255.261 12.7559   7
  -1  18  -3 254.495 12.3705   7
   1  18   3 267.327 10.6790   2
  -1  18  -5 603.959 24.8090   7
   1  18   5 615.942 25.7491   7
  -1  18  -5 649.021 22.7590   2
  -1  18  -5 631.564 23.2287   9
   1  18   5 658.359 23.4253   2
   1  18   7 5.10141 2.63474   7
  -1  18  -7 7.68807 2.04158   9
  -1  18  -7 8.87677 1.27917   6
  -1  18  -7 9.94626 2.78333   7
   1  18   7 15.6346 2.49740   2
  -1  18  -7 7.97242 2.10258   2
  -1  18  -9 3.69965 2.27948   2
   1  18   9 1.29134 2.37200   2
  -1  18  -9 1.09682 2.57292   7
  -1  18  -9 3.51975 1.64758   9
  -1  18 -11 247.215 10.8995   7
   1  18  11 229.786 10.7619   2
  -1  18 -11 235.461 10.5975   2
   1  18  13 133.826 7.83002   2
  -1  18 -13 147.303 7.38846   7
   1  18  15 14.9695 3.85548   2
  -1  19  14 59.8283 6.66175   7
  -1  19  12 53.6740 6.13181   7
   1  19 -12 56.7505 4.33214   7
   1  19 -10 245.848 10.8554   7
  -1  19  10 226.151 12.6807   7
   1  19  -8 86.4835 5.76033   7
  -1  19   8 82.9101 6.66195   7
   1  19  -8 85.2693 4.83075   6
  -1  19   6 168.197 9.60991   7
   1  19  -6 147.536 8.29620   7
   1  19  -6 164.841 7.30116   6
  -1  19   4-0.83616 2.91465   7
   1  19  -4 5.82773 2.82155   7
   1  19  -4 5.44326 2.11806   6
   1  19  -2 172.348 7.56560   6
   1  19  -2 172.641 9.31544   7
  -1  19   2 169.126 9.53720   7
   1  19  -2 162.021 7.36161   2
   1  19   0 957.199 36.8850   7
  -1  19   0 921.643 36.8551   7
   1  19   0 997.439 34.7471   6
   1  19   0 977.611 34.3801   2
   1  19   2 876.180 31.6789   7
  -1  19  -2 855.579 31.2626   7
   1  19   2 901.290 28.8305   2
  -1  19  -2 824.289 27.4020   2
   1  19   2 876.703 29.3578   6
   1  19   4 293.218 11.8575   2
  -1  19  -4 302.885 11.0844   2
   1  19   4 296.032 12.4854   6
   1  19   4 294.706 14.2717   7
  -1  19  -4 307.739 13.8354   7
  -1  19  -6 115.570 5.58683   9
   1  19   6 116.738 7.92086   7
  -1  19  -6 104.515 6.92044   7
  -1  19  -6 107.815 5.22379   2
   1  19   6 112.705 5.77457   2
   1  19   8 23.0702 3.16156   2
  -1  19  -8 30.9822 3.00065   2
  -1  19  -8 26.0137 2.61594   9
  -1  19  -8 27.9405 3.75569   7
  -1  19 -10 134.563 7.58223   7
   1  19  10 127.500 7.06544   2
  -1  19 -10 133.062 6.91397   2
   1  19  12 192.664 9.55505   2
  -1  19 -12 191.722 9.36834   7
   1  19  14 1.20742 3.32469   2
  -1  20  13 1.06753 4.10465   7
  -1  20  11 16.4571 4.58608   7
   1  20 -11 26.0027 3.42221   7
  -1  20   9 148.155 9.63758   7
   1  20  -9 141.303 7.89827   7
   1  20  -7 334.409 14.5538   7
  -1  20   7 321.758 15.8146   7
   1  20  -5 297.587 11.9133   6
   1  20  -5 291.073 13.7351   7
  -1  20   5 325.505 15.0838   7
   1  20  -3 451.256 17.5084   6
  -1  20   3 486.559 20.4839   7
   1  20  -3 486.187 19.7620   7
  -1  20   1 6.62217 3.15033   7
   1  20  -1 9.16253 3.36530   7
   1  20  -1 7.25571 2.10365   6
   1  20  -1 6.14627 1.95487   2
   1  20   1 355.794 13.8548   2
   1  20   1 364.247 14.3722   6
   1  20   1 371.916 16.6131   7
  -1  20  -1 373.497 16.5368   7
   1  20   3 94.5818 5.53586   6
   1  20   3 85.8103 4.70023   2
   1  20   3 90.9382 6.82909   7
  -1  20  -3 87.3364 6.52352   7
   1  20   5 7.24127 3.32309   7
   1  20   5 16.5024 2.43475   2
  -1  20  -5 9.92404 3.17452   7
   1  20   7 7.63322 3.43108   7
   1  20   7 6.23271 2.38640   2
  -1  20  -7 4.01376 3.03302   7
  -1  20  -9 2.50807 3.01731   7
   1  20   9 4.21519 2.59781   2
  -1  20 -11 236.266 10.8296   7
   1  20  11 207.766 10.0576   2
   1  20  13-2.22955 3.39800   2
  -1  21  14 309.246 16.5071   7
  -1  21  12 5.52005 3.90901   7
   1  21 -10 6.75610 3.06285   7
  -1  21  10-1.06327 4.14133   7
  -1  21   8 245.273 13.5933   7
   1  21  -8 269.756 12.2980   7
  -1  21   6 229.664 12.5977   7
   1  21  -6 231.636 11.4724   7
  -1  21   4 175.202 10.2441   7
   1  21  -4 151.286 9.16029   7
   1  21  -2 214.290 8.94234   6
  -1  21   2 195.207 11.3274   7
   1  21  -2 196.909 10.8378   7
   1  21  -2 209.352 8.79860   2
   1  21   0 53.0490 3.88743   6
   1  21   0 52.8027 3.57077   2
  -1  21   0 40.4683 5.17739   7
   1  21   2 34.2671 3.06164   2
   1  21   2 34.5219 4.73406   7
   1  21   2 40.4793 3.69872   6
  -1  21  -2 48.1717 5.16110   7
   1  21   4 16.7904 3.80101   7
  -1  21  -4 13.9692 3.67513   7
   1  21   6 13.7651 3.80589   7
  -1  21  -6 12.4861 3.64426   7
  -1  21  -8 4.83961 3.07376   7
  -1  21 -10 12.8603 3.54515   7
  -1  21 -12 54.5032 5.08734   7
  -1  22  13 413.621 20.1643   7
  -1  22  11 45.6096 6.37392   7
   1  22 -11 43.2283 4.49741   7
   1  22  -9 139.829 7.90957   7
  -1  22   9 104.279 8.77016   7
   1  22  -7 4.19961 3.25896   7
  -1  22   7 7.38972 3.56496   7
  -1  22   5-3.03174 3.35056   7
   1  22  -5 3.78610 3.48870   7
  -1  22   3 107.650 7.99176   7
   1  22  -3 89.9155 7.10940   7
   1  22  -1 23.2569 4.59979   7
  -1  22   1 34.3849 4.98061   7
   1  22   1 212.268 11.6365   7
  -1  22  -1 198.785 11.3561   7
   1  22   3 72.0417 6.66520   7
  -1  22  -3 73.0566 6.44312   7
   1  22   5 140.560 9.65894   7
  -1  22  -5 158.598 9.29469   7
  -1  22  -7 22.7954 4.27951   7
  -1  22  -9 14.2196 3.74488   7
  -1  22 -11 12.3670 3.76087   7
  -1  23  12 6.07194 5.01961   7
  -1  23  10 5.87638 4.40624   7
   1  23 -10 6.36934 3.70525   7
   1  23  -8 10.6293 3.67536   7
  -1  23   8 16.9947 5.09634   7
   1  23  -6 23.9295 4.36638   7
  -1  23   6 19.5937 4.74897   7
   1  23  -4-4.15012 3.68766   7
  -1  23   4-4.17242 3.57839   7
  -1  23   2 50.0794 5.78315   7
   1  23  -2 33.6130 5.14782   7
   1  23   0 92.6731 7.59917   7
  -1  23   0 104.483 7.94715   7
   1  23   2 143.155 9.26530   7
  -1  23  -2 116.385 8.50892   7
   1  23   4 90.4020 7.59234   7
  -1  23  -4 84.0304 6.93022   7
  -1  23  -6 194.712 10.8659   7
  -1  23  -8 4.65676 3.94345   7
  -1  23 -10 240.322 12.1056   7
  -1  24  13 15.4522 5.90235   7
  -1  24  11 13.7455 5.67228   7
  -1  24   9 10.8849 4.66862   7
   1  24  -9 13.5122 4.12832   7
   1  24  -7 176.027 10.0822   7
  -1  24   7 160.936 11.1711   7
   1  24  -5 5.06943 3.75457   7
  -1  24   5 4.48796 4.20493   7
   1  24  -3 4.52007 3.89609   7
  -1  24   3-2.14912 3.91401   7
   1  24  -1 144.738 9.95905   7
  -1  24   1 173.387 10.6455   7
   1  24   1 31.3924 5.64636   7
  -1  24  -1 22.6999 4.82777   7
   1  24   3 399.620 19.8131   7
  -1  24  -3 445.168 19.5687   7
  -1  24  -5 55.3909 6.17662   7
   1  24   5 69.2996 6.95030   7
  -1  24  -7 166.561 10.0418   7
  -1  24  -9 9.39419 4.07346   7
  -1  24 -11 390.217 17.2177   7
  -1  25  12 63.5307 7.81053   7
  -1  25  10 23.1188 5.96827   7
  -1  25   8 2.48524 4.77785   7
   1  25  -8-3.14545 4.22081   7
   1  25  -6 14.5685 4.68127   7
  -1  25   6 11.9882 4.91638   7
   1  25  -4 1.84123 3.92960   7
  -1  25   4 8.07407 4.54945   7
   1  25  -2 153.763 10.1297   7
  -1  25   2 138.168 10.0936   7
   1  25   0 6.21703 4.09516   7
  -1  25   0 11.6594 4.53052   7
   1  25   2 10.9116 4.54812   7
  -1  25  -2 28.3558 5.32597   7
  -1  25  -4 8.66868 4.44719   7
  -1  25  -6 5.46106 4.19742   7
  -1  25  -8 114.104 8.41353   7
  -1  25 -10 25.8153 5.01095   7
  -1  26  11 2.71480 5.28627   7
  -1  26   9 50.0463 7.31137   7
  -1  26   7 24.2095 5.38247   7
   1  26  -5 5.59163 4.14763   7
  -1  26   5 13.5282 5.25385   7
   1  26  -3 90.6832 7.62009   7
  -1  26   3 65.0365 7.66905   7
   1  26  -1 481.731 22.2580   7
  -1  26   1 503.616 22.8254   7
  -1  26  -1 45.5330 6.50586   7
   1  26   1 43.4224 6.19776   7
  -1  26  -3 53.7037 6.67072   7
  -1  26  -5 36.2055 5.93597   7
  -1  26  -7 143.389 9.71283   7
  -1  26  -9 55.4657 6.33930   7
  -1  27  10 12.4999 6.12098   7
  -1  27   8 1.34801 5.37873   7
  -1  27   6 3.91465 5.14579   7
  -1  27   4 38.9842 6.69910   7
   1  27  -2 96.4451 8.44219   7
  -1  27   2 82.2505 8.43427   7
  -1  27   0 321.252 16.8192   7
  -1  27  -2 17.7056 5.56683   7
  -1  27  -4 395.004 19.0300   7
  -1  27  -6 58.4358 6.69046   7
  -1  27  -8 15.7011 4.88696   7
  -1  28   9 69.5013 8.99760   7
  -1  28   7-1.37588 5.15281   7
  -1  28   5 22.6371 6.50000   7
  -1  28   3 6.41231 5.30099   7
  -1  28   1 62.8706 7.87859   7
  -1  28  -1 9.43468 4.82670   7
  -1  28  -3 19.0902 5.73718   7
  -1  28  -5 10.6131 5.15735   7
  -1  28  -7 1.98768 4.66039   7
  -1  28  -9 18.2992 5.52484   7
  -1  29   8 11.5524 6.89756   7
  -1  29   6 29.4225 7.07723   7
  -1  29   4 1.35501 5.34191   7
  -1  29   2 20.8496 5.71610   7
  -1  29   0 1.24963 5.27460   7
  -1  29  -2 9.53934 5.74273   7
  -1  29  -4 64.4294 7.86385   7
  -1  29  -6 58.4015 7.19186   7
  -1  29  -8 0.98421 5.14173   7
  -1  30   5 68.1856 8.95629   7
  -1  30   3-1.37191 5.79074   7
  -1  30   1 67.2834 8.23364   7
  -1  30  -1 5.04560 5.38314   7
  -1  30  -3 17.9806 6.11569   7
  -1  30  -5 3.38860 5.47691   7
  -1  30  -7 27.3616 6.34873   7
  -1  31   0 90.2208 9.41305   7
  -1  31  -2-1.26489 5.56157   7
  -1  31  -4 5.97720 5.79871   7
  -1  31  -6 112.810 9.85603   7
  -2 -31  -5 82.1487 8.68258   3
   2 -30 -10 79.5519 8.05041   1
  -2 -30  -2 14.8873 5.30511   3
  -2 -30  -4 69.2966 7.86070   3
  -2 -30  -6 29.4490 6.76153   3
  -2 -30  -8 3.86651 5.01627   1
   2 -29 -11 187.183 12.1556   1
   2 -29  -9 296.717 15.5832   1
   2 -29  -7 310.927 15.4793   1
  -2 -29  -1-6.04868 5.02297   3
  -2 -29  -3 34.9165 6.39984   3
  -2 -29  -5 143.318 10.5676   3
  -2 -29  -7 42.1237 6.16530   1
  -2 -29  -7 29.1348 6.41070   3
  -2 -29  -9 1.01149 5.28505   1
  -2 -29  -9-6.27959 6.47003   3
   2 -28 -12 9.82458 5.38674   1
   2 -28 -10 243.785 13.7763   1
   2 -28  -8 38.0121 5.93007   1
   2 -28  -6 23.3541 4.99531   1
  -2 -28   0 3.98988 4.22835   3
  -2 -28  -2 24.3595 5.22043   3
  -2 -28  -2 35.3582 4.97111  10
  -2 -28  -4 14.0265 5.63937   3
  -2 -28  -6 1.09901 5.45525   3
  -2 -28  -8 53.6283 7.97155   3
  -2 -28 -10-2.55800 5.51275   3
   2 -27 -13 60.6561 7.56606   1
   2 -27 -11 1.03442 4.63652   1
   2 -27  -9 0.94225 4.41813   1
   2 -27  -7 43.9982 6.00911   1
   2 -27  -5 39.6379 5.25756   1
  -2 -27   1 202.189 11.0523   3
  -2 -27  -1 69.1962 6.94054   3
  -2 -27  -1 81.6584 6.34398  10
  -2 -27  -3 107.510 8.56506   3
  -2 -27  -5 6.18837 5.24045   3
  -2 -27  -7 49.5035 7.38843   3
  -2 -27  -9 4.85845 5.79472   3
  -2 -27 -11-1.30064 5.82981   3
   2 -26 -14 64.5262 7.68499   1
   2 -26 -12-2.12725 4.94446   1
   2 -26 -10 26.2559 5.46014   1
   2 -26  -8 140.920 9.33484   1
   2 -26  -6 3.13971 3.86748   1
   2 -26  -4 11.0099 3.78366   1
  -2 -26   2 58.1146 5.79620   3
   2 -26  -2 71.7601 5.49020   1
  -2 -26   0 84.9909 7.09420   3
  -2 -26   0 66.1528 5.85866  10
  -2 -26  -2-1.73398 4.37020   3
  -2 -26  -2-3.54344 3.67772  10
  -2 -26  -4 35.6329 5.93167   3
  -2 -26  -6 29.5700 6.00638   3
  -2 -26  -8 3.44146 5.23909   3
  -2 -26 -10 35.8094 6.77043   3
  -2 -26 -10 33.6433 4.96407   6
  -2 -26 -12 17.1149 6.31167   3
  -2 -26 -12 20.5637 5.05478   6
  -2 -26 -14 19.1807 4.97639   6
  -2 -26 -16-4.12002 5.07501   6
   2 -25 -15 48.3802 7.08147   1
   2 -25 -13 34.9507 6.09121   1
   2 -25 -11 8.00945 5.05259   1
   2 -25  -9 38.1497 5.62744   1
   2 -25  -7 75.9505 6.81654   1
   2 -25  -5 23.1355 4.47458   1
   2 -25  -3 3.13691 3.20866   1
  -2 -25   3 0.52947 2.74694  10
  -2 -25   3-0.59228 3.45949   3
   2 -25  -1 116.145 6.90903   1
  -2 -25   1 110.249 7.75390   3
  -2 -25   1 125.729 7.33307  10
  -2 -25  -1 35.6538 4.44813  10
  -2 -25  -1 31.0571 4.98351   3
  -2 -25  -3 33.8268 5.51625   3
  -2 -25  -5 1.96406 4.23275   3
  -2 -25  -7 366.915 18.1957   3
  -2 -25  -9 269.126 12.9865   6
  -2 -25  -9 254.607 14.9339   3
  -2 -25 -11 164.100 9.99599   6
  -2 -25 -11 168.571 11.9736   3
  -2 -25 -13 79.7450 8.85670   3
  -2 -25 -13 76.1052 7.32069   6
  -2 -25 -15 37.9145 8.05583   3
  -2 -25 -15 46.5108 6.43881   6
  -2 -25 -17 5.19877 5.28164   6
   2 -24 -16 58.9369 7.44809   1
   2 -24 -14 101.601 8.84842   1
   2 -24 -12 48.2286 6.24099   1
   2 -24 -10 145.887 9.78087   1
   2 -24  -8 301.608 14.7647   1
   2 -24  -6 190.953 10.4263   1
  -2 -24   4 2.62258 3.21310   3
   2 -24  -4-1.98200 3.37873   1
  -2 -24   4 0.49772 2.56377  10
  -2 -24   2 133.443 7.79955   3
   2 -24  -2 112.137 7.01012   1
  -2 -24   2 122.022 7.16562  10
  -2 -24   0 9.42481 4.14457   3
  -2 -24   0 3.66680 2.92196  10
   2 -24   0 7.06734 2.72919   1
  -2 -24  -2 4.07879 3.95699   3
  -2 -24  -4 9.96011 4.33108   3
  -2 -24  -6 18.8983 4.90192   3
  -2 -24  -8 114.794 7.41683   6
  -2 -24  -8 102.976 8.87469   3
  -2 -24 -10 594.379 26.4021   3
  -2 -24 -10 587.029 24.1530   6
  -2 -24 -12 18.3438 4.49612   6
  -2 -24 -12 10.0636 5.60798   3
  -2 -24 -14-2.81583 4.36314   6
  -2 -24 -14 1.33785 5.70679   3
  -2 -24 -16 44.0340 6.51428   6
  -2 -24 -16 26.7787 6.65985   3
  -2 -24 -18 11.7919 5.57528   6
   2 -23 -17 15.8936 5.75728   1
   2 -23 -15 4.55376 4.75620   1
   2 -23 -13-4.19854 4.92354   1
   2 -23 -11 45.0873 5.71367   1
   2 -23  -9-0.86757 3.81461   1
   2 -23  -7 447.580 19.3478   1
  -2 -23   5 33.2967 3.78992   3
   2 -23  -5 36.4393 4.60874   1
  -2 -23   5 34.6424 3.56000  10
   2 -23  -3 32.9600 4.26303   1
  -2 -23   3 36.9356 4.00374  10
  -2 -23   3 42.0780 4.38452   3
   2 -23  -1 2.53052 2.75401   1
  -2 -23   1 3.41921 2.67416  10
  -2 -23   1 3.92012 3.48524   3
  -2 -23  -1 10.3966 4.03149   3
   2 -23   1 12.3721 2.63176   1
  -2 -23  -3 241.655 12.5712   3
  -2 -23  -5 48.6202 6.14503   3
  -2 -23  -7 60.8549 5.25269   6
  -2 -23  -7 41.1629 6.28232   3
  -2 -23  -9 212.400 11.1076   6
  -2 -23  -9 212.747 12.9586   3
  -2 -23 -11-0.84924 3.98218   6
  -2 -23 -11-2.35861 4.76134   3
  -2 -23 -13 10.6622 4.28550   6
  -2 -23 -13 8.85125 5.23295   3
  -2 -23 -15 54.6634 6.22542   6
  -2 -23 -15 43.0112 7.76991   3
  -2 -23 -17 69.6140 7.77215   6
  -2 -23 -17 46.5919 8.34702   3
  -2 -23 -19 1.11936 5.42655   6
   2 -22 -22 50.2334 7.03293   6
   2 -22 -20 31.1079 6.06610   6
   2 -22 -18 6.80944 4.69420   6
   2 -22 -18 8.68836 5.35528   1
   2 -22 -16 3.77245 3.80720   6
   2 -22 -16 10.4187 5.28922   1
   2 -22 -14 219.699 10.9852   6
   2 -22 -14 203.213 12.5201   1
   2 -22 -12 33.3022 5.71983   1
   2 -22 -12 28.0883 5.74651   3
   2 -22 -12 41.1167 4.30440   6
   2 -22 -10 265.128 13.7436   1
   2 -22 -10 275.864 14.6306   3
   2 -22  -8 21.5955 4.06590   1
  -2 -22   6 4.30950 2.49169  10
   2 -22  -6 2.13551 3.16246   1
  -2 -22   4 23.8874 3.11216  10
  -2 -22   4 24.1650 3.53544   3
   2 -22  -4 15.6237 3.40851   1
   2 -22  -2 166.634 8.63527   1
  -2 -22   2 174.130 8.67710  10
  -2 -22   2 173.026 9.01676   3
  -2 -22   0 55.1873 4.80559  10
  -2 -22   0 53.2634 5.20046   3
   2 -22   0 52.9967 4.23637   1
  -2 -22  -2 14.4376 3.99708   3
  -2 -22  -2 15.1929 3.07443   4
   2 -22   2 12.9980 2.31602   1
  -2 -22  -4 89.5131 7.21370   3
  -2 -22  -6 12.0060 3.12370   6
  -2 -22  -6 15.7936 4.66780   3
  -2 -22  -8 1.34739 2.96236   6
  -2 -22  -8 1.01256 3.94295   3
  -2 -22 -10 73.2942 6.29394   6
  -2 -22 -10 71.3028 7.70149   3
  -2 -22 -12 61.8144 6.20232   6
  -2 -22 -12 40.2294 6.58468   3
  -2 -22 -14 238.248 13.1275   6
  -2 -22 -14 247.358 14.7468   3
  -2 -22 -16 20.0490 5.37635   6
  -2 -22 -16 13.4535 6.28034   3
  -2 -22 -18 26.0806 5.71058   6
  -2 -22 -18 9.87814 6.92360   3
  -2 -22 -20-2.33228 5.46834   6
   2 -21 -21 238.530 13.6818   6
   2 -21 -19-8.79287 5.35828   1
   2 -21 -19 6.40082 4.71049   6
   2 -21 -17-1.17399 4.84992   1
   2 -21 -17 7.34725 4.26625   6
   2 -21 -15 27.1555 5.39654   1
   2 -21 -15 32.8509 4.97246   6
   2 -21 -15 25.4721 5.91318   3
   2 -21 -13 47.8463 6.17395   1
   2 -21 -13 60.7876 5.40649   6
   2 -21 -11 127.096 8.93666   1
   2 -21 -11 132.561 7.44445   6
   2 -21 -11 144.121 9.70560   3
   2 -21  -9 152.024 7.43449   6
   2 -21  -9 147.556 9.07625   1
   2 -21  -9 146.702 9.69394   3
  -2 -21   7-2.39220 2.22348  10
   2 -21  -7 0.73277 2.85382   1
   2 -21  -7-2.61844 3.39903   3
  -2 -21   5 14.0658 2.68519   3
  -2 -21   5 25.0051 3.17379  10
   2 -21  -5 12.9232 3.15876   1
   2 -21  -3 16.8954 3.21087   1
  -2 -21   3 14.0000 3.08273   3
  -2 -21   3 20.4723 3.09956  10
  -2 -21   1 25.4673 3.78818   3
  -2 -21   1 18.1088 3.18164  10
   2 -21  -1 24.3988 3.27157   1
  -2 -21   1 21.8183 2.57234   4
  -2 -21  -1 62.0275 5.55711   3
  -2 -21  -1 67.5990 3.96443   9
  -2 -21  -1 64.6632 4.54000   4
   2 -21   1 63.4658 4.37546   1
  -2 -21  -3 27.0043 4.29702   3
  -2 -21  -3 37.1600 3.96532   4
  -2 -21  -3 36.2093 3.44742   9
  -2 -21  -5 1.38420 2.57238   9
  -2 -21  -5-1.70919 3.72044   3
  -2 -21  -5-1.11959 2.55600   6
  -2 -21  -7 10.3131 4.26918   3
  -2 -21  -7 16.9340 3.40084   6
  -2 -21  -9 90.7362 7.94872   3
  -2 -21  -9 106.262 7.22856   6
  -2 -21 -11 470.708 19.6143   6
  -2 -21 -11 417.381 20.6887   3
  -2 -21 -13 6.90796 4.19680   6
  -2 -21 -13 11.8445 5.00837   3
  -2 -21 -15 189.990 11.4528   6
  -2 -21 -15 192.901 12.8318   3
  -2 -21 -17 264.676 14.2956   6
  -2 -21 -17 244.722 15.6006   3
  -2 -21 -19 32.8660 6.44725   6
  -2 -21 -19 30.9425 7.22129   3
   2 -20 -22 12.7712 5.53779   6
   2 -20 -20 35.5021 6.33400   1
   2 -20 -20 42.8199 6.44798   6
   2 -20 -18 13.0647 4.80285   1
   2 -20 -18 4.36986 4.24571   6
   2 -20 -16 47.1033 5.49950   6
   2 -20 -16 37.4260 5.78486   1
   2 -20 -14 75.9207 7.27787   1
   2 -20 -14 96.7544 6.70573   6
   2 -20 -14 88.4155 8.16369   3
   2 -20 -12 365.042 16.9478   1
   2 -20 -12 356.834 15.2040   6
   2 -20 -12 340.953 17.3267   3
   2 -20 -10 6.69147 3.61029   1
   2 -20 -10 5.64474 2.63010   6
   2 -20 -10 5.78870 3.41803   3
   2 -20  -8 102.113 7.11344   1
   2 -20  -8 98.6750 5.53059   6
   2 -20  -8 104.809 7.74677   3
   2 -20  -6 315.789 14.9982   3
  -2 -20   6 311.232 12.9782  10
   2 -20  -6 308.507 14.1942   1
  -2 -20   6 319.337 12.7354   3
   2 -20  -6 318.639 12.2479   6
  -2 -20   4 90.2652 5.67486   3
   2 -20  -4 90.9035 6.10470   1
  -2 -20   4 98.8565 4.53972   5
  -2 -20   4 98.5469 5.67543  10
  -2 -20   2 419.085 15.7301   4
   2 -20  -2 419.786 16.9406   1
   2 -20  -2 416.328 16.9585   9
  -2 -20   2 427.666 17.2118   3
  -2 -20   2 413.095 16.8408  10
  -2 -20   0 283.842 11.6003   4
   2 -20   0 279.023 11.3003   5
  -2 -20   0 274.726 10.9404   9
   2 -20   0 298.198 12.0005   1
  -2 -20   0 288.189 12.9887   3
  -2 -20  -2 47.3042 4.10061   4
   2 -20   2 52.1984 3.65790   1
  -2 -20  -2 50.2147 5.13930   3
   2 -20   2 48.0808 3.01302   5
  -2 -20  -2 52.3756 3.64249   9
  -2 -20  -4 143.476 7.79340   4
  -2 -20  -4 148.440 8.85045   3
  -2 -20  -4 144.450 7.64249   6
  -2 -20  -4 143.355 7.20767   9
  -2 -20  -6 62.4441 4.93784   9
  -2 -20  -6 58.3724 5.76013   3
  -2 -20  -6 59.8820 4.89785   6
  -2 -20  -8 7.53359 4.05589   3
  -2 -20  -8 25.1223 3.89475   6
  -2 -20 -10 75.7591 7.08414   3
  -2 -20 -10 83.8610 6.49226   6
  -2 -20 -12 238.537 13.3987   3
  -2 -20 -12 218.285 11.8076   6
  -2 -20 -14 117.379 9.42462   3
  -2 -20 -14 91.2553 7.65468   6
  -2 -20 -16 65.9572 8.13190   3
  -2 -20 -16 75.7624 7.44824   6
  -2 -20 -18 6.70613 5.61901   3
  -2 -20 -18 19.6220 5.30422   6
  -2 -20 -20 11.1933 6.27504   3
  -2 -20 -20 3.53512 5.23615   6
   2 -19 -23 31.4288 6.42124   6
   2 -19 -21 17.5289 5.42804   6
   2 -19 -21 22.9887 6.17753   1
   2 -19 -19 70.8839 7.08491   6
   2 -19 -19 80.3581 8.11016   1
   2 -19 -17-0.83007 3.85892   6
   2 -19 -17 1.21579 4.79338   3
   2 -19 -17 6.68764 4.44779   1
   2 -19 -15 21.8002 4.14456   6
   2 -19 -15 18.1681 4.88093   3
   2 -19 -15 13.3448 4.41998   1
   2 -19 -13 2.49618 3.09843   6
   2 -19 -13 2.10470 3.83373   3
   2 -19 -13 1.87610 3.46595   1
   2 -19 -11 747.964 27.3707   6
   2 -19 -11 689.758 29.3790   3
   2 -19 -11 705.341 28.9257   1
   2 -19  -9 215.233 9.82335   6
   2 -19  -9 225.899 12.0512   3
   2 -19  -9 224.423 11.4683   1
   2 -19  -7 654.814 26.9228   3
   2 -19  -7 685.732 26.3856   1
   2 -19  -7 682.571 24.4167   6
  -2 -19   7 678.006 24.2271   3
  -2 -19   7 637.718 24.6208  10
  -2 -19   5 63.9992 4.56839   3
  -2 -19   5 77.6791 3.52508   5
  -2 -19   5 71.6888 4.71336  10
   2 -19  -5 89.7480 6.31514   3
   2 -19  -5 75.2151 5.50826   1
   2 -19  -3 195.255 9.46259   9
   2 -19  -3 210.983 9.67159   1
  -2 -19   3 205.113 9.25723  10
  -2 -19   3 191.373 9.28850   3
  -2 -19   1 17.4808 1.87143   9
  -2 -19   1 21.4597 2.34511   4
  -2 -19   1 15.9842 3.16237   3
   2 -19  -1 13.3179 2.54030   1
  -2 -19   1 14.8880 2.75847  10
  -2 -19  -1 555.043 20.2394   4
  -2 -19  -1 517.573 21.2937   3
   2 -19   1 541.552 19.9647   1
  -2 -19  -1 510.783 19.4282   9
  -2 -19  -3 144.292 7.60196   4
  -2 -19  -3 161.174 7.18192   9
  -2 -19  -3 148.724 8.62165   3
   2 -19   3 139.913 5.36236  10
   2 -19   3 158.596 5.86623   5
  -2 -19  -5 893.292 35.5100   3
  -2 -19  -5 950.264 33.9084   9
  -2 -19  -5 928.408 34.2840   6
  -2 -19  -7 628.830 24.7011   6
  -2 -19  -7 625.281 25.9528   3
  -2 -19  -9 106.614 7.92758   3
  -2 -19  -9 102.247 6.86785   6
  -2 -19 -11 94.4604 7.87347   3
  -2 -19 -11 81.2990 6.54229   6
  -2 -19 -13 22.1159 5.12334   3
  -2 -19 -13 28.8777 4.61134   6
  -2 -19 -15 54.5059 7.20693   3
  -2 -19 -15 71.7002 6.83714   6
  -2 -19 -17 29.1052 6.00098   3
  -2 -19 -17 24.8873 5.26382   6
  -2 -19 -19 2.66768 5.56990   3
  -2 -19 -19-4.52233 4.97113   6
  -2 -19 -21 18.0421 7.28482   3
  -2 -19 -21 23.1750 6.09568   6
   2 -18 -24 4.71447 5.48073   6
   2 -18 -22 10.8956 5.37829   6
   2 -18 -22 10.2718 5.92635   1
   2 -18 -20 280.652 14.8061   6
   2 -18 -20 276.986 15.6859   1
   2 -18 -18 121.606 8.85014   6
   2 -18 -18 143.022 10.0333   1
   2 -18 -18 144.452 10.5824   3
   2 -18 -16 200.966 10.7759   6
   2 -18 -16 198.404 11.7100   1
   2 -18 -16 180.582 11.9326   3
   2 -18 -14 29.1410 4.21197   6
   2 -18 -14 13.7032 4.38307   3
   2 -18 -14 32.3469 5.07201   1
   2 -18 -12 38.0295 4.76446   1
   2 -18 -12 33.9451 4.06445   6
   2 -18 -12 36.9348 5.11583   3
   2 -18 -10 99.9287 5.95696   6
   2 -18 -10 92.5096 7.29274   3
   2 -18 -10 105.223 7.03001   1
   2 -18  -8 1020.97 36.7384   6
   2 -18  -8 1020.84 39.0887   3
   2 -18  -8 1046.62 38.5919   1
  -2 -18   6 27.8413 2.89913   3
   2 -18  -6 27.0027 4.11241   3
   2 -18  -6 27.7168 2.58131   6
  -2 -18   6 35.2453 3.11471  10
   2 -18  -6 27.7830 3.57923   1
  -2 -18   4 2.46016 2.13066   3
   2 -18  -4 7.17377 3.00718   3
  -2 -18   4 3.60032 1.31616   5
   2 -18  -4 2.69170 2.20196   1
  -2 -18   4 3.36988 1.99584  10
   2 -18  -4 5.04474 2.71045   9
  -2 -18   2 4.54113 2.00538  10
  -2 -18   2 5.79938 1.68497   4
   2 -18  -2 6.93273 2.19368   1
   2 -18  -2 3.25195 2.22337   9
  -2 -18   2 7.75334 2.46731   3
  -2 -18   0 123.396 6.19682   4
   2 -18   0 132.140 6.46787   1
  -2 -18   0 124.834 5.62720   9
  -2 -18   0 142.045 7.32031   3
   2 -18   0 119.348 5.92826   5
   2 -18   2 970.043 34.0402  10
  -2 -18  -2 993.786 35.7071   4
  -2 -18  -2 995.694 35.0826   9
   2 -18   2 1004.87 35.0068   1
  -2 -18  -2 998.061 36.8855   3
   2 -18   2 986.931 34.3655   5
  -2 -18  -4 1038.60 37.8677   6
  -2 -18  -4 1061.14 37.4153   9
  -2 -18  -4 1015.07 39.0226   3
  -2 -18  -6 719.102 27.1051   6
  -2 -18  -6 694.940 26.4255   9
  -2 -18  -6 702.089 28.0869   3
  -2 -18  -8 260.073 12.3298   6
  -2 -18  -8 279.790 13.6409   3
  -2 -18 -10 181.318 10.9794   3
  -2 -18 -10 196.532 10.1316   6
  -2 -18 -12 44.1556 5.55974   3
  -2 -18 -12 42.8244 5.14282   6
  -2 -18 -14 16.5760 4.86953   3
  -2 -18 -14 28.3253 4.90209   6
  -2 -18 -16 47.2932 6.71346   3
  -2 -18 -16 32.3456 5.20696   6
  -2 -18 -18 80.6786 8.43257   3
  -2 -18 -18 79.6800 7.71725   6
  -2 -18 -20 11.9113 6.47536   3
  -2 -18 -20 8.20525 4.79771   6
  -2 -18 -22 20.5879 6.70892   3
  -2 -18 -22 30.2801 6.55547   6
   2 -17 -23 7.71938 5.32101   1
   2 -17 -23 9.18950 5.88128   6
   2 -17 -21 209.286 13.1579   1
   2 -17 -21 212.104 12.6546   6
   2 -17 -19 319.324 16.6631   1
   2 -17 -19 316.487 15.8488   6
   2 -17 -17 50.4211 6.05161   1
   2 -17 -17 57.8767 6.78602   3
   2 -17 -17 61.1938 6.24545   6
   2 -17 -15 89.5684 7.40935   1
   2 -17 -15 98.1346 6.88558   6
   2 -17 -15 81.2229 7.39879   3
   2 -17 -13 38.9539 4.48168   6
   2 -17 -13 38.0841 3.40484   2
   2 -17 -13 33.0883 4.89272   3
   2 -17 -13 44.6874 4.90813   1
   2 -17 -11 6.30839 2.57269   6
   2 -17 -11 3.69457 1.71105   2
   2 -17 -11 0.89202 3.06092   3
   2 -17 -11 5.53931 2.92647   1
   2 -17  -9 628.667 25.2272   1
   2 -17  -9 618.041 25.7018   3
  -2 -17   9 637.256 22.2250   3
   2 -17  -9 631.370 23.7409   6
  -2 -17   7 13.7623 2.21749  10
   2 -17  -7 13.2148 3.02219   3
   2 -17  -7 7.62562 1.89808   6
   2 -17  -7 14.5078 3.10575   1
   2 -17  -5 36.8344 4.13879   3
  -2 -17   5 34.3368 3.16125  10
  -2 -17   5 42.0901 3.30947   3
   2 -17  -5 43.4098 4.04717   9
   2 -17  -5 39.3289 3.89332   1
  -2 -17   5 34.2109 2.24894   5
   2 -17  -3 3.82592 2.09241   1
   2 -17  -3 10.4870 2.76306   3
  -2 -17   3 6.49935 1.54714   4
   2 -17  -3 7.03392 1.16711   6
  -2 -17   3 5.86542 2.07403  10
  -2 -17   3 5.04171 2.29400   3
   2 -17  -3 3.74631 2.29788   9
  -2 -17   1 172.469 8.24665   3
  -2 -17   1 162.611 8.50226   7
  -2 -17   1 158.775 7.19320   4
   2 -17  -1 153.931 7.80428   9
  -2 -17   1 161.449 6.58219   9
   2 -17  -1 173.030 7.81608   1
  -2 -17  -1 113.576 5.81866   4
   2 -17   1 101.686 5.39443   1
  -2 -17  -1 120.944 6.72956   3
  -2 -17  -1 105.877 5.17955   9
  -2 -17  -3 517.769 21.0857   3
  -2 -17  -3 540.006 19.6584   9
  -2 -17  -3 532.451 20.2309   6
   2 -17   3 532.320 18.4882   5
   2 -17   3 515.035 17.9913  10
  -2 -17  -5 135.984 6.84016   9
  -2 -17  -5 130.394 7.13397   6
  -2 -17  -5 127.176 7.92408   3
  -2 -17  -7 521.426 21.6379   3
  -2 -17  -7 507.900 20.4321   6
  -2 -17  -9 226.452 12.2120   3
  -2 -17  -9 244.800 11.4707   6
  -2 -17 -11 65.1119 6.26411   3
  -2 -17 -11 77.9624 6.08197   6
  -2 -17 -13 113.767 7.90805   6
  -2 -17 -13 115.943 8.71400   3
  -2 -17 -15 66.1647 7.05267   3
  -2 -17 -15 39.5538 5.38737   6
  -2 -17 -17 5.89624 4.70518   3
  -2 -17 -17-3.05687 3.76404   6
  -2 -17 -19 7.51865 5.13082   3
  -2 -17 -19 14.5216 5.20532   6
  -2 -17 -21 49.7962 8.03108   3
  -2 -17 -21 78.8478 8.25829   6
   2 -16 -24 13.2436 5.84693   6
   2 -16 -24 7.71844 5.61113   1
   2 -16 -22 574.806 26.1508   6
   2 -16 -22 628.397 27.2040   1
   2 -16 -20-0.99438 4.28564   6
   2 -16 -20 3.43431 4.45769   1
   2 -16 -18 54.9840 6.09424   6
   2 -16 -18 59.9732 7.17653   3
   2 -16 -18 51.9729 6.33454   1
   2 -16 -16 31.9635 4.84066   6
   2 -16 -16 36.0392 5.28467   1
   2 -16 -16 34.7768 5.19566   3
   2 -16 -14 4.19359 2.47933   2
   2 -16 -14 4.04952 2.96988   6
   2 -16 -14 1.77394 3.09142   1
   2 -16 -14 3.89584 3.34079   3
   2 -16 -12 92.0749 7.20265   3
   2 -16 -12 96.4882 6.24182   6
   2 -16 -12 89.0844 6.74381   1
   2 -16 -12 96.6988 5.22427   2
  -2 -16  10 111.123 4.35558   3
   2 -16 -10 132.806 8.15696   3
   2 -16 -10 127.263 6.66215   6
   2 -16 -10 133.312 7.69461   1
   2 -16 -10 136.029 5.67394   2
   2 -16  -8 330.662 14.3926   1
  -2 -16   8 331.866 12.1089   3
   2 -16  -8 317.803 14.7326   3
   2 -16  -8 305.991 12.9237   6
  -2 -16   6 30.1153 1.82627   5
   2 -16  -6 34.5510 3.56364   1
  -2 -16   6 38.5451 3.12059  10
   2 -16  -6 33.1682 3.68340   9
   2 -16  -6 23.8248 3.52647   3
   2 -16  -6 34.2186 2.69824   6
  -2 -16   4 575.198 20.6751   5
   2 -16  -4 568.888 22.7125   3
  -2 -16   4 582.322 21.5426   3
   2 -16  -4 594.117 22.2078   9
   2 -16  -4 569.846 22.2159   1
  -2 -16   4 582.053 21.6866  10
  -2 -16   2 1860.54 65.5059  10
  -2 -16   2 1885.58 66.1176   7
  -2 -16   2 1890.76 64.7209   4
   2 -16  -2 1892.46 65.5944   1
  -2 -16   2 1802.25 65.5140   3
   2 -16  -2 1934.96 65.7230   9
   2 -16   0 479.876 17.9117   1
  -2 -16   0 494.023 19.0942   7
  -2 -16   0 460.408 18.6069   3
  -2 -16   0 463.031 17.1322   9
  -2 -16   0 474.378 17.8247   4
  -2 -16  -2 300.526 12.3633   4
  -2 -16  -2 314.069 12.4328   6
  -2 -16  -2 320.885 11.8533   9
   2 -16   2 283.069 10.4409   4
  -2 -16  -2 301.292 13.0575   3
   2 -16   2 309.430 11.1818   5
  -2 -16  -2 296.517 13.2753   7
  -2 -16  -4 51.3336 4.12229   6
  -2 -16  -4 60.2841 3.92775   9
  -2 -16  -4 50.4660 4.63406   3
  -2 -16  -6 12.0053 3.05169   3
  -2 -16  -6 3.68431 2.27931   6
  -2 -16  -8 55.9367 4.69051   6
  -2 -16  -8 54.8557 5.21739   3
  -2 -16 -10 235.885 11.5943   6
  -2 -16 -10 244.744 12.5781   3
  -2 -16 -12 73.4375 6.03288   6
  -2 -16 -12 63.1684 6.48595   3
  -2 -16 -14 8.19200 4.27614   3
  -2 -16 -14-1.71778 3.26003   6
  -2 -16 -16 154.794 10.4578   3
  -2 -16 -16 157.515 10.0926   6
  -2 -16 -18 105.653 9.09582   3
  -2 -16 -18 110.745 8.81890   6
  -2 -16 -20 32.3252 6.83670   3
  -2 -16 -20 42.7520 6.37121   6
  -2 -16 -22 40.1191 7.31586   3
  -2 -16 -22 32.5440 6.69451   6
   2 -15 -25 65.1554 8.31084   6
   2 -15 -23 500.980 23.4689   1
   2 -15 -23 500.542 23.1102   6
   2 -15 -21 62.1769 7.21750   1
   2 -15 -21 48.1883 6.51519   6
   2 -15 -19 37.1734 6.26901   3
   2 -15 -19 50.2901 6.46192   1
   2 -15 -19 46.8915 5.93882   6
   2 -15 -17 483.183 21.2342   1
   2 -15 -17 462.680 21.3701   3
   2 -15 -17 466.777 20.4069   6
   2 -15 -15 159.771 9.60385   1
   2 -15 -15 153.856 8.99394   6
   2 -15 -15 155.801 8.00150   2
   2 -15 -15 154.764 10.0017   3
   2 -15 -13 126.889 8.09406   1
   2 -15 -13 135.646 7.60204   6
   2 -15 -13 115.925 6.31012   2
   2 -15 -13 124.354 8.30292   3
   2 -15 -11 244.305 12.1595   1
   2 -15 -11 253.484 11.3763   6
   2 -15 -11 256.392 12.6832   3
   2 -15 -11 251.194 10.2876   2
   2 -15  -9 147.456 8.05596   1
  -2 -15   9 143.723 5.55429   3
   2 -15  -9 131.441 5.94533   2
   2 -15  -9 135.417 6.90337   6
   2 -15  -9 120.575 7.91236   3
   2 -15  -7 22.5995 3.30355   3
  -2 -15   7 15.3458 2.16195  10
   2 -15  -7 29.4456 2.57480   6
   2 -15  -7 23.6585 3.33352   9
   2 -15  -7 21.3573 3.12248   1
   2 -15  -5 532.251 21.5633   3
  -2 -15   5 550.820 20.4328  10
   2 -15  -5 562.777 21.0877   9
  -2 -15   5 538.350 19.2886   5
   2 -15  -5 542.988 21.1559   1
  -2 -15   3 14.1063 2.29659  10
   2 -15  -3 16.9124 2.50743   1
  -2 -15   3 18.4489 1.90167   4
   2 -15  -3 19.2895 2.86365   3
   2 -15  -3 17.9002 1.52406   6
   2 -15  -3 21.0693 2.78017   9
  -2 -15   3 21.9261 2.91844   7
  -2 -15   1 2785.35 96.1448   7
  -2 -15   1 2801.50 94.9434   4
   2 -15  -1 2707.01 95.3142   1
  -2 -15   1 2746.54 94.2101   9
   2 -15  -1 2859.18 95.6025   9
  -2 -15  -1 151.319 6.58384   9
   2 -15   1 142.681 6.73701   1
  -2 -15  -1 165.761 8.17233   7
  -2 -15  -1 160.588 7.21060   4
  -2 -15  -3 183.380 9.13588   7
   2 -15   3 182.555 6.96375   5
  -2 -15  -3 189.727 8.42441   6
  -2 -15  -3 196.194 8.03277   9
   2 -15   3 176.303 6.36797  10
  -2 -15  -5 149.854 7.72131   6
  -2 -15  -5 164.076 8.57025   3
  -2 -15  -7 251.112 11.2252   6
  -2 -15  -7 236.876 11.7697   3
  -2 -15  -9 174.449 9.28791   6
  -2 -15  -9 193.291 10.1983   3
  -2 -15 -11-2.81844 2.81168   6
  -2 -15 -11 3.45479 3.00831   3
  -2 -15 -11-2.14549 3.16770   2
  -2 -15 -13 197.876 11.0026   6
  -2 -15 -13 223.948 11.9351   3
  -2 -15 -15 72.1504 6.33117   6
  -2 -15 -15 52.0100 6.08393   3
  -2 -15 -17 64.4399 6.61242   6
  -2 -15 -17 74.2585 7.29846   3
  -2 -15 -19 116.082 9.10864   6
  -2 -15 -19 123.635 9.85406   3
  -2 -15 -21 2.39312 4.94224   6
  -2 -15 -21 1.22886 5.45609   3
  -2 -15 -23 155.342 11.5244   3
  -2 -15 -23 147.285 11.4968   6
   2 -14 -24-2.41210 5.55670   6
   2 -14 -24 4.89211 5.10710   1
   2 -14 -22 16.4894 5.45311   6
  -2 -14  22 20.5607 5.24378   8
   2 -14 -22 20.8019 5.59475   1
   2 -14 -20 63.3188 6.80685   6
   2 -14 -20 62.4683 6.87694   1
  -2 -14  18 785.772 31.1351   8
   2 -14 -18 722.183 30.3529   6
   2 -14 -18 805.095 31.7739   3
   2 -14 -18 745.268 31.0109   1
   2 -14 -16 34.0173 4.89417   3
  -2 -14  16 29.6343 4.80057   8
   2 -14 -16 30.1127 4.37209   6
   2 -14 -16 28.1306 4.30303   1
   2 -14 -14 643.185 26.9887   1
  -2 -14  14 663.516 27.2497   8
   2 -14 -14 685.453 27.6848   3
   2 -14 -14 668.068 26.4980   6
   2 -14 -14 701.781 25.4229   2
   2 -14 -12 69.4870 4.43515   2
   2 -14 -12 61.2831 5.66535   3
   2 -14 -12 65.2390 5.36340   1
   2 -14 -12 67.8042 5.09439   6
   2 -14 -10 126.637 5.47908   2
  -2 -14  10 101.372 4.03656   3
   2 -14 -10 111.903 7.01152   3
   2 -14 -10 105.973 6.71056   1
   2 -14 -10 118.191 6.29094   6
   2 -14  -8 334.204 14.4976   3
   2 -14  -8 337.468 13.9097   9
   2 -14  -8 339.180 12.9932   6
   2 -14  -8 331.663 12.0000   2
  -2 -14   8 305.352 11.1545   1
  -2 -14   8 341.822 11.9077   3
   2 -14  -8 315.043 13.8951   1
  -2 -14   6 89.3284 4.94149  10
   2 -14  -6 114.811 6.02135   1
   2 -14  -6 88.4363 4.74030   6
   2 -14  -6 86.1230 5.50244   9
   2 -14  -6 86.8568 5.87502   3
  -2 -14   6 95.8008 3.94625   5
   2 -14  -4 6.31829 1.27187   6
   2 -14  -4 2.10126 2.19848   3
  -2 -14   4 6.90559 1.99050   7
   2 -14  -4 5.34586 1.96424   1
  -2 -14   4 3.17143 1.60105  10
  -2 -14   4 2.98903 1.11394   5
   2 -14  -4 4.33907 2.03983   9
   2 -14  -2 576.743 21.3714   1
  -2 -14   2 570.398 21.7587   7
  -2 -14   2 558.757 21.3029  10
  -2 -14   2 577.913 20.7084   4
   2 -14  -2 584.920 19.8674   6
   2 -14  -2 550.497 21.4206   9
  -2 -14   2 563.962 19.8697   9
  -2 -14   0 609.188 22.3780   4
   2 -14   0 609.623 22.3618   1
  -2 -14   0 627.133 21.7652   9
  -2 -14   0 582.892 23.2208   7
   2 -14   2 44.3545 2.53957   5
  -2 -14  -2 46.6664 4.21876   7
  -2 -14  -2 38.9647 2.80087   9
  -2 -14  -2 39.8891 3.18482   6
  -2 -14  -4 796.225 30.6825   7
  -2 -14  -4 839.256 30.1607   6
  -2 -14  -6 19.6680 2.82362   6
  -2 -14  -6 25.4733 3.58882   7
  -2 -14  -6 29.0341 3.56679   3
  -2 -14  -8 4.21696 2.56166   3
  -2 -14  -8 1.69510 2.25643   6
  -2 -14 -10 252.679 10.9871   2
  -2 -14 -10 219.365 11.3163   6
  -2 -14 -10 242.259 11.9687   3
  -2 -14 -12 1920.23 67.8980   6
  -2 -14 -12 1857.97 68.4299   3
  -2 -14 -14 11.2665 4.22271   3
  -2 -14 -14 9.92492 3.19919   6
  -2 -14 -16 236.763 12.8629   6
  -2 -14 -16 247.642 13.4212   3
  -2 -14 -18 9.75755 4.77261   3
  -2 -14 -18 5.16112 3.87276   6
  -2 -14 -20 15.0347 5.05971   3
  -2 -14 -20 14.7786 5.11996   6
  -2 -14 -22 127.664 10.1275   6
  -2 -14 -22 101.699 9.55569   3
  -2 -14 -24 53.8626 8.13625   3
  -2 -14 -24 61.3534 8.15233   6
  -2 -13  25 3.36839 5.44339   8
   2 -13 -25 4.87339 5.14276   1
   2 -13 -25-2.51362 5.99395   6
  -2 -13  23 86.3154 8.24375   8
   2 -13 -23 94.9076 8.70577   1
   2 -13 -23 91.0327 8.61390   6
  -2 -13  21 10.2181 5.07676   8
   2 -13 -21 14.6194 4.77125   6
  -2 -13  19 570.948 24.1283   8
   2 -13 -19 545.742 24.0329   1
   2 -13 -19 545.000 24.1554   3
   2 -13 -19 556.353 23.8988   6
   2 -13 -17 192.835 11.9028   3
  -2 -13  17 215.441 11.7758   8
   2 -13 -17 233.901 12.1661   1
   2 -13 -17 219.520 11.7600   6
   2 -13 -15 1631.11 56.1706   2
   2 -13 -15 1578.39 58.2558   3
  -2 -13  15 1604.50 58.0011   8
   2 -13 -15 1586.67 57.9009   1
   2 -13 -15 1495.78 57.0757   6
   2 -13 -13 6.75619 2.58025   1
   2 -13 -13 3.26852 2.80744   3
   2 -13 -13 7.29889 2.83357   6
   2 -13 -13 3.33470 2.38746   2
  -2 -13  13 9.16427 3.05300   8
   2 -13 -11 4.70156 2.30243   1
   2 -13 -11-0.74175 2.32866   3
   2 -13 -11 2.03879 2.15142   6
   2 -13 -11 0.33772 1.76441   2
  -2 -13  11-2.11441 2.41607   8
   2 -13  -9 141.172 6.99873   6
   2 -13  -9 138.962 6.20852   2
   2 -13  -9 147.845 7.81983   1
   2 -13  -9 146.324 8.08912   3
   2 -13  -9 137.553 7.61003   9
   2 -13  -7 81.7698 3.63333   2
   2 -13  -7 74.4858 5.08973   9
   2 -13  -7 70.1778 4.20353   6
  -2 -13   7 76.0045 4.22226  10
   2 -13  -7 72.2475 5.19297   3
   2 -13  -7 69.6740 4.84626   1
   2 -13  -5 185.761 8.88615   3
  -2 -13   5 178.558 7.97070   7
   2 -13  -5 172.286 8.30918   9
  -2 -13   5 183.250 7.88695  10
  -2 -13   5 181.554 6.98006   5
   2 -13  -5 168.453 8.35218   1
   2 -13  -3 70.4073 4.28300   9
   2 -13  -3 58.3526 3.98974   1
   2 -13  -3 59.9651 4.28928   3
  -2 -13   3 60.2927 3.31848   4
  -2 -13   3 57.2474 3.72074  10
  -2 -13   3 60.2666 4.16131   7
   2 -13  -3 68.3490 3.05349   6
   2 -13  -1 105.005 5.49811   9
  -2 -13   1 109.479 5.13156   4
   2 -13  -1 105.106 5.32786   1
  -2 -13   1 107.830 4.48609   9
  -2 -13   1 109.443 5.94354   7
   2 -13   1 422.024 15.4737   5
  -2 -13  -1 429.138 15.5338   9
  -2 -13  -1 393.198 16.0440   6
  -2 -13  -1 446.597 16.9899   7
  -2 -13  -1 426.760 16.1346   4
  -2 -13  -3 49.2396 4.02955   7
   2 -13   3 43.8036 2.39374   5
  -2 -13  -3 54.6730 3.71518   6
  -2 -13  -5 195.900 9.48103   7
  -2 -13  -5 190.223 8.81888   6
  -2 -13  -7-1.16005 2.78912   7
  -2 -13  -7 2.04465 2.01519   6
  -2 -13  -9 117.050 7.27273   3
  -2 -13  -9 108.628 6.67058   6
  -2 -13  -9 120.710 6.46273   2
  -2 -13 -11 3096.66 110.456   3
  -2 -13 -11 3167.62 109.978   6
  -2 -13 -11 3182.51 109.159   2
  -2 -13 -13 257.518 12.5456   6
  -2 -13 -13 244.879 12.8880   3
  -2 -13 -15 611.069 26.3978   3
  -2 -13 -15 661.964 26.3685   6
  -2 -13 -17 88.7455 7.66638   3
  -2 -13 -17 101.237 7.66990   6
  -2 -13 -19 607.824 25.8574   3
  -2 -13 -19 567.949 25.5313   6
  -2 -13 -21 22.8559 6.08694   3
  -2 -13 -21 16.4546 5.35668   6
  -2 -13 -23-1.18934 5.33092   3
  -2 -13 -23-1.27887 5.22293   6
  -2 -13 -25-4.90131 6.57873   3
  -2 -12  26 13.3850 5.66138   8
   2 -12 -26 20.5530 5.89961   1
   2 -12 -26 28.7369 6.66580   6
  -2 -12  24 12.9076 5.42732   8
   2 -12 -24 5.77165 4.72188   1
   2 -12 -24 6.02419 5.60684   6
  -2 -12  22 107.370 8.60248   8
   2 -12 -22 104.291 8.82793   1
   2 -12 -22 99.7827 8.47787   6
  -2 -12  20 40.3230 5.65114   8
   2 -12 -20 35.2984 5.63789   6
   2 -12 -20 35.2825 5.33878   1
   2 -12 -18 126.363 9.01199   3
  -2 -12  18 129.529 8.66901   8
   2 -12 -18 142.586 9.12053   1
   2 -12 -18 127.808 8.59866   6
   2 -12 -16 65.4170 5.55668   6
  -2 -12  16 66.8722 6.01618   8
   2 -12 -16 48.8457 5.30054   1
   2 -12 -16 56.1198 5.69861   3
   2 -12 -14 0.65481 2.88586   6
   2 -12 -14 6.46792 2.73539   2
  -2 -12  14 11.3916 3.17734   8
   2 -12 -14 6.07994 2.65427   1
   2 -12 -14 6.52748 3.10300   3
   2 -12 -12 130.688 7.22119   6
   2 -12 -12 119.437 7.66452   3
  -2 -12  12 123.991 7.60876   8
   2 -12 -12 138.176 7.72303   1
   2 -12 -12 132.323 6.59100   2
   2 -12 -10 772.729 28.4441   1
   2 -12 -10 768.062 28.2619   9
   2 -12 -10 736.542 26.7354   2
   2 -12 -10 740.584 28.6953   3
   2 -12 -10 711.909 27.4980   6
  -2 -12  10 741.625 28.4827   8
  -2 -12   8 159.935 8.14366   8
   2 -12  -8 159.832 6.52543   2
  -2 -12   8 150.830 5.67098   1
   2 -12  -8 161.866 7.24325   6
   2 -12  -8 156.423 7.86690   9
   2 -12  -8 148.324 8.03960   3
   2 -12  -8 143.273 7.73236   1
   2 -12  -6 268.142 11.6983   1
   2 -12  -6 282.954 11.7212   9
   2 -12  -6 263.899 12.0273   3
  -2 -12   6 272.523 10.0377   5
   2 -12  -6 278.418 10.0545   2
  -2 -12   6 273.485 10.9999  10
  -2 -12   4 108.831 4.73598   5
  -2 -12   4 109.420 5.37040  10
   2 -12  -4 112.231 6.10279   3
  -2 -12   4 108.705 5.53525   7
   2 -12  -4 108.018 5.76084   1
   2 -12  -4 112.263 5.79602   9
   2 -12  -4 102.500 4.74075   6
   2 -12  -2 46.2412 3.16322   1
  -2 -12   2 47.1642 3.46179   7
  -2 -12   2 38.9166 3.00179  10
   2 -12  -2 41.0861 3.14132   9
  -2 -12   2 43.8542 2.03177   9
  -2 -12   2 48.0983 2.81435   4
   2 -12  -2 43.1754 2.13031   6
  -2 -12   0 312.319 11.5672   9
  -2 -12   0 312.141 12.1857   4
  -2 -12   0 317.932 12.9530   7
   2 -12   2 470.246 16.8769   5
  -2 -12  -2 493.329 17.9390   6
  -2 -12  -2 496.208 18.5384   7
   2 -12   2 447.257 17.1008   1
  -2 -12  -4 428.028 17.0683   6
  -2 -12  -4 463.826 17.8007   7
  -2 -12  -6 286.196 12.2859   6
  -2 -12  -6 300.222 12.7869   7
  -2 -12  -8 70.5885 4.86251   6
  -2 -12  -8 70.9578 4.61516   2
  -2 -12  -8 58.4364 4.92146   7
  -2 -12 -10 584.525 21.9425   2
  -2 -12 -10 550.490 22.8322   3
  -2 -12 -10 561.073 22.4738   6
  -2 -12 -12 345.614 15.1513   6
  -2 -12 -12 337.517 14.4298   2
  -2 -12 -12 322.415 15.2958   3
  -2 -12 -14 86.4630 6.66606   3
  -2 -12 -14 77.1565 6.19905   6
  -2 -12 -16 25.1690 4.77037   3
  -2 -12 -16 24.2341 4.42950   6
  -2 -12 -18 78.9385 7.27184   3
  -2 -12 -18 92.3258 7.60575   6
  -2 -12 -20 130.281 9.62647   3
  -2 -12 -20 113.320 9.03459   6
  -2 -12 -22 21.3688 5.35511   3
  -2 -12 -22 15.8269 5.28384   6
  -2 -12 -24 93.2337 8.87624   3
  -2 -12 -24 82.8953 8.88767   6
  -2 -12 -26 51.4338 8.05079   3
   2 -11 -27 163.737 12.3837   1
  -2 -11  27 239.986 13.5645   8
  -2 -11  25 46.1914 6.73199   8
   2 -11 -25 40.2026 6.52120   1
   2 -11 -25 40.2762 7.03236   6
  -2 -11  23 61.3994 7.04598   8
   2 -11 -23 59.7611 7.10913   1
   2 -11 -23 57.3355 6.91809   6
  -2 -11  21 424.485 19.3334   8
   2 -11 -21 440.126 19.7725   6
   2 -11 -21 380.861 19.0544   1
  -2 -11  19 44.0873 5.57498   8
   2 -11 -19 53.4156 5.88756   6
   2 -11 -19 62.4992 5.98417   1
  -2 -11  17 50.6881 5.38267   8
   2 -11 -17 32.3163 4.53555   6
   2 -11 -17 55.0034 5.69601   3
   2 -11 -17 38.2693 4.66406   1
   2 -11 -15 184.373 8.94501   2
   2 -11 -15 171.568 9.68555   1
   2 -11 -15 185.570 10.1926   3
   2 -11 -15 165.036 9.42705   6
  -2 -11  15 195.873 10.1099   8
   2 -11 -13 268.102 11.2333   2
   2 -11 -13 252.412 12.1749   1
   2 -11 -13 246.838 12.4268   3
   2 -11 -13 261.082 11.9604   6
  -2 -11  13 264.297 12.4410   8
  -2 -11  11 110.423 6.51914   8
   2 -11 -11 90.4607 6.07343   9
   2 -11 -11 104.923 6.20481   1
   2 -11 -11 110.392 6.53343   3
   2 -11 -11 90.5829 5.70555   6
   2 -11 -11 93.3557 5.20773   2
   2 -11  -9 674.055 24.6851   9
   2 -11  -9 645.049 25.0129   3
   2 -11  -9 645.616 24.6918   1
   2 -11  -9 633.284 23.2710   2
   2 -11  -9 616.967 23.8985   6
  -2 -11   9 677.721 25.0217   8
   2 -11  -7 198.300 9.21381   1
   2 -11  -7 211.986 9.35185   9
   2 -11  -7 194.830 8.55415   6
   2 -11  -7 197.038 9.44919   3
   2 -11  -7 201.339 7.91008   2
  -2 -11   7 207.636 9.63408   8
   2 -11  -5 2509.41 88.7695   1
  -2 -11   5 2573.39 87.3477   5
  -2 -11   5 2564.51 88.1824  10
  -2 -11   5 2573.43 88.1267   7
   2 -11  -5 2586.48 87.0377   2
   2 -11  -5 2609.47 89.1534   3
   2 -11  -5 2528.62 88.7271   9
  -2 -11   3 167.908 7.87909  10
   2 -11  -3 169.206 8.33358   3
  -2 -11   3 193.215 7.49141   4
  -2 -11   3 193.434 8.20284   7
   2 -11  -3 194.982 8.30569   9
   2 -11  -3 196.998 7.20010   6
   2 -11  -3 176.885 8.14609   1
  -2 -11   1 45.1327 2.23875   9
   2 -11  -1 45.7184 1.85798   6
  -2 -11   1 42.4293 2.81299   4
  -2 -11   1 49.2442 3.47587   7
   2 -11  -1 44.1037 3.10113   9
  -2 -11  -1 387.456 14.5321   4
   2 -11   1 374.322 13.8777   5
  -2 -11  -1 384.156 15.0531   7
  -2 -11  -1 371.510 14.5149   6
  -2 -11  -3 548.597 19.9797   6
   2 -11   3 527.228 18.6739   5
  -2 -11  -3 548.083 20.4780   7
   2 -11   3 526.896 18.1913   4
  -2 -11  -5 0.40894 1.51127   6
  -2 -11  -5 2.89859 2.01773   7
  -2 -11  -7 64.3373 4.70527   6
  -2 -11  -7 80.0148 5.27543   7
  -2 -11  -9 2.77781 2.41899   7
  -2 -11  -9 1.10485 1.92444   6
  -2 -11  -9 0.45849 2.22309   2
  -2 -11 -11 169.864 8.10036   2
  -2 -11 -11 145.997 8.46646   3
  -2 -11 -11 137.991 8.13738   6
  -2 -11 -13 504.682 20.8722   6
  -2 -11 -13 500.365 21.1294   3
  -2 -11 -15 1108.23 42.4500   3
  -2 -11 -15 1132.36 42.3932   6
  -2 -11 -17 6.47234 3.69379   3
  -2 -11 -17 4.67525 3.26172   6
  -2 -11 -19 349.073 17.0997   3
  -2 -11 -19 348.301 17.2333   6
  -2 -11 -21 41.1340 6.40605   3
  -2 -11 -21 39.1580 6.44534   6
  -2 -11 -23 236.510 14.3457   6
  -2 -11 -23 237.890 14.0504   3
  -2 -11 -25 9.48984 5.47848   6
  -2 -11 -25 4.55262 5.78333   3
  -2 -10  28 1.09656 5.52620   8
  -2 -10  26 14.9966 5.73344   8
   2 -10 -26 23.5549 6.31247   6
   2 -10 -26 7.96306 5.66887   1
  -2 -10  24-4.11843 4.61483   8
   2 -10 -24 4.79254 5.05710   6
   2 -10 -24 1.08338 4.52382   1
   2 -10 -22 109.849 8.67693   6
  -2 -10  22 103.982 8.21354   8
   2 -10 -22 91.4067 8.19392   1
   2 -10 -20 129.152 9.61366   6
  -2 -10  20 151.139 9.85547   8
   2 -10 -18 23.9784 4.43858   6
   2 -10 -18 32.6338 4.48187   1
   2 -10 -18 24.7013 4.56704   3
  -2 -10  18 25.0446 4.36185   8
   2 -10 -16 8.20416 3.15231   6
   2 -10 -16 4.66774 2.83835   1
   2 -10 -16 1.62258 2.69483   3
  -2 -10  16 6.12154 2.90874   8
  -2 -10  14 9.05148 3.19544   8
   2 -10 -14 11.5201 2.88668   6
   2 -10 -14 16.2620 3.29753   3
   2 -10 -14 8.55399 2.58757   2
   2 -10 -14 6.28753 2.29872   1
   2 -10 -12 89.5997 5.89786   3
   2 -10 -12 76.1291 5.39638   6
   2 -10 -12 87.1208 5.13837   2
   2 -10 -12 88.9761 5.68039   1
  -2 -10  12 89.5490 5.86734   8
   2 -10 -10 209.923 8.76746   2
  -2 -10  10 223.371 10.0556   8
   2 -10 -10 207.651 9.36044   6
   2 -10 -10 183.318 9.69227   3
   2 -10 -10 207.046 9.71360   1
   2 -10 -10 202.283 9.67195   9
   2 -10  -8 1029.93 36.9750   9
   2 -10  -8 1035.03 35.7556   2
  -2 -10   8 1033.28 37.2447   8
   2 -10  -8 972.272 36.2568   6
   2 -10  -8 1015.54 37.2896   3
   2 -10  -8 1045.61 37.0821   1
  -2 -10   8 1019.22 34.9235   1
   2 -10  -6 223.551 10.2574   3
   2 -10  -6 235.416 8.80546   2
   2 -10  -6 239.696 10.1475   9
  -2 -10   6 212.192 9.32718  10
  -2 -10   6 236.943 9.24767   7
  -2 -10   6 237.829 8.72168   5
   2 -10  -6 223.121 10.0328   1
  -2 -10   6 261.043 10.5257   8
   2 -10  -4 355.948 12.4449   2
   2 -10  -4 354.874 14.2759   3
  -2 -10   4 359.487 13.0363   5
   2 -10  -4 345.782 13.9819   1
  -2 -10   4 364.564 13.6775   7
  -2 -10   4 337.928 13.6188  10
   2 -10  -4 374.140 14.1295   9
   2 -10  -4 368.287 13.1897   6
  -2 -10   2 3282.40 110.305   9
   2 -10  -2 3378.11 111.809   9
  -2 -10   2 3284.58 111.818   7
   2 -10  -2 3279.82 110.529   6
  -2 -10   2 3085.67 111.574  10
  -2 -10   2 3256.29 111.174   4
  -2 -10   0 852.702 31.0560   7
  -2 -10   0 863.428 30.5256   4
   2 -10   0 866.655 30.7004   9
  -2 -10  -2 156.189 6.89716   6
  -2 -10  -2 139.168 7.01061   7
   2 -10   2 151.490 6.10683   1
   2 -10   2 141.894 5.53916   4
   2 -10   2 153.795 5.92922   5
  -2 -10  -4 127.015 6.41721   7
  -2 -10  -4 113.512 5.83368   6
  -2 -10  -6 102.613 5.30005   2
  -2 -10  -6 97.2714 5.71192   7
  -2 -10  -6 99.2795 5.48218   6
  -2 -10  -8 5.06391 1.88687   2
  -2 -10  -8 6.63349 2.40303   7
  -2 -10  -8 8.92699 2.21321   6
  -2 -10 -10 520.235 21.0486   6
  -2 -10 -10 542.722 21.0622   7
  -2 -10 -10 530.801 20.6130   2
  -2 -10 -12 11.1864 2.90227   3
  -2 -10 -12 8.21890 2.67226   2
  -2 -10 -12 5.34497 2.45101   6
  -2 -10 -12 12.1353 3.23492   7
  -2 -10 -14 742.278 29.3404   6
  -2 -10 -14 751.192 29.5097   3
  -2 -10 -16 1.69476 3.38128   3
  -2 -10 -16 0.86728 2.87573   6
  -2 -10 -18 293.074 14.3996   3
  -2 -10 -18 267.857 14.2139   6
  -2 -10 -20 8.81329 4.31430   3
  -2 -10 -20 7.58767 4.12302   6
  -2 -10 -22 100.550 8.74055   3
  -2 -10 -22 133.559 9.78508   6
  -2 -10 -24 202.073 12.8591   3
  -2 -10 -24 241.258 14.2378   6
  -2 -10 -26 23.2412 6.33039   3
   2  -9 -27 1.12378 5.03694   1
  -2  -9  27-2.13524 5.69238   8
   2  -9 -27 1.35624 5.66319   6
   2  -9 -25 13.9935 5.23204   1
  -2  -9  25 25.8322 6.04995   8
   2  -9 -25 32.4967 6.43748   6
   2  -9 -23 197.288 12.3855   6
   2  -9 -23 193.869 11.7263   1
  -2  -9  23 207.180 11.9757   8
  -2  -9  21 221.995 12.3449   8
   2  -9 -21 229.933 12.6262   1
   2  -9 -21 230.767 12.8817   6
  -2  -9  19 272.860 13.4694   8
   2  -9 -19 254.645 13.4573   6
   2  -9 -19 265.524 13.4459   1
   2  -9 -17 185.369 10.1766   1
  -2  -9  17 204.145 10.3271   8
   2  -9 -17 164.239 9.88754   6
   2  -9 -17 171.962 10.0574   3
  -2  -9  15 2.09991 2.69305   8
   2  -9 -15 6.63458 2.97774   3
   2  -9 -15 6.23650 2.77273   2
   2  -9 -15 1.37285 2.77297   6
   2  -9 -15 0.70715 2.17903   1
  -2  -9  13 371.350 16.0628   8
   2  -9 -13 417.379 16.3087   1
   2  -9 -13 361.093 16.1473   3
   2  -9 -13 367.115 15.1509   2
   2  -9 -11 32.7233 2.97435   2
   2  -9 -11 26.5313 3.38952   9
  -2  -9  11 35.1989 3.57184   8
   2  -9 -11 28.4299 3.08390   1
  -2  -9  11 30.1935 1.70080   3
   2  -9 -11 28.1482 3.28915   3
   2  -9  -9 44.7024 3.93918   3
  -2  -9   9 46.2203 3.81644   8
   2  -9  -9 52.4631 3.18484   2
   2  -9  -9 46.8081 3.70396   1
   2  -9  -9 48.5653 3.85597   9
  -2  -9   7 1228.77 46.4193   8
   2  -9  -7 1313.97 45.1408   2
   2  -9  -7 1331.13 46.6655   3
   2  -9  -7 1315.19 46.3076   9
  -2  -9   7 1311.47 44.6385   1
   2  -9  -7 1312.36 46.3442   1
   2  -9  -5 1052.34 37.7012   9
  -2  -9   5 1037.61 37.8934   8
  -2  -9   5 1060.56 36.5357   5
  -2  -9   5 1068.78 36.9939   7
   2  -9  -5 1050.77 37.6899   1
   2  -9  -5 1062.73 36.3833   2
   2  -9  -5 1068.90 37.9486   3
   2  -9  -3 1424.48 48.6566   9
   2  -9  -3 1416.26 47.6390   6
  -2  -9   3 1362.77 48.3746   7
  -2  -9   3 1357.06 47.8808   4
   2  -9  -1 702.801 25.7194   9
  -2  -9   1 732.102 25.9545   7
  -2  -9   1 726.582 25.4168   4
   2  -9  -1 714.080 24.4160   6
   2  -9   1 1216.07 41.8038   5
  -2  -9  -1 1230.45 42.8133   7
   2  -9   1 1201.25 41.9188   1
  -2  -9  -1 1204.11 42.3590   4
  -2  -9  -3 30.8040 2.49922   6
  -2  -9  -3 28.3334 2.74545   7
   2  -9   3 29.1376 1.48001   4
  -2  -9  -5 191.259 8.54308   6
  -2  -9  -5 197.528 8.85729   7
  -2  -9  -7 442.659 17.0095   6
  -2  -9  -7 439.541 17.1119   7
  -2  -9  -7 413.665 16.5987   2
  -2  -9  -9 1205.43 44.0891   6
  -2  -9  -9 1242.03 43.7598   2
  -2  -9  -9 1221.86 44.0296   7
  -2  -9 -11 924.790 33.0062   2
  -2  -9 -11 913.400 33.1292   7
  -2  -9 -11 847.751 33.3594   3
  -2  -9 -11 873.940 33.2998   6
  -2  -9 -13 536.348 22.0978   6
  -2  -9 -13 537.996 21.3949   7
  -2  -9 -13 550.176 22.2017   3
  -2  -9 -15 17.6211 3.45752   6
  -2  -9 -15 13.8940 3.53237   3
  -2  -9 -17 235.594 12.6693   6
  -2  -9 -17 248.452 12.7039   3
  -2  -9 -19 168.572 10.5485   6
  -2  -9 -19 161.690 10.0937   3
  -2  -9 -21 211.599 12.3878   6
  -2  -9 -21 183.469 11.5748   3
  -2  -9 -23 2.46687 5.15126   6
  -2  -9 -23 3.03397 4.70176   3
  -2  -9 -25 14.6844 6.06965   6
  -2  -9 -25 20.9344 5.83120   3
  -2  -9 -27-4.25627 6.14716   3
   2  -8 -28 23.1931 6.10527   1
  -2  -8  28 28.7687 6.68150   8
   2  -8 -26-2.59930 5.36762   6
  -2  -8  26-2.06888 5.09499   8
   2  -8 -26 5.31679 4.67534   1
   2  -8 -24 28.6215 5.83318   6
  -2  -8  24 27.5923 5.46376   8
   2  -8 -24 40.3734 6.05543   1
   2  -8 -22 33.3077 5.46856   6
  -2  -8  22 32.2406 5.16137   8
  -2  -8  20 331.891 15.6082   8
   2  -8 -20 319.612 15.9239   6
   2  -8 -20 321.104 15.5021   1
   2  -8 -18 4.21447 3.25154   6
  -2  -8  18 4.69095 3.13063   8
   2  -8 -16 2.93640 2.74922   3
  -2  -8  16 1.42127 2.76713   8
   2  -8 -16-1.42969 2.60376   1
   2  -8 -14 486.517 19.6236   3
   2  -8 -14 436.155 18.4514   2
   2  -8 -14 477.761 19.4078   1
  -2  -8  14 501.627 19.5783   8
   2  -8 -12 55.0131 4.42116   3
  -2  -8  12 55.9990 4.33935   8
   2  -8 -12 42.6475 4.04075   9
   2  -8 -12 47.9341 3.74154   2
   2  -8 -12 57.6721 4.25793   1
  -2  -8  12 46.9154 2.45429   3
  -2  -8  10 8.62728 2.12479   8
  -2  -8  10 4.30383 0.95684   3
   2  -8 -10 3.46818 1.70547   1
   2  -8 -10 1.59610 1.97148   3
   2  -8 -10 5.28779 2.31672   9
   2  -8 -10 6.26133 1.76394   2
  -2  -8   8 521.913 19.2089   8
   2  -8  -8 489.812 19.1563   3
   2  -8  -8 481.522 17.9921   2
   2  -8  -8 477.185 18.9042   1
  -2  -8   8 497.032 17.3370   1
   2  -8  -8 492.254 18.9103   9
  -2  -8   6 377.949 14.9850   8
   2  -8  -6 386.163 14.8557   1
   2  -8  -6 396.287 15.1054   3
  -2  -8   6 376.792 13.8464   7
   2  -8  -6 386.165 14.8841   9
   2  -8  -6 371.076 13.7927   2
   2  -8  -4 166.067 7.91143   3
  -2  -8   4 183.735 7.05394   5
   2  -8  -4 176.309 7.81330   9
  -2  -8   4 193.872 8.10145   8
  -2  -8   4 175.785 7.36587   7
   2  -8  -4 184.536 6.68192   2
   2  -8  -2 1322.89 45.3093   6
   2  -8  -2 1332.99 46.3346   9
  -2  -8   2 1348.72 46.2596   7
  -2  -8   2 1323.55 45.8567   4
  -2  -8   0 3452.23 118.094   4
   2  -8   0 3437.60 117.934   1
   2  -8   0 3445.64 117.801   5
  -2  -8   0 3580.45 118.498   7
   2  -8   2 3623.06 124.005   5
   2  -8   2 3690.70 123.748   4
  -2  -8  -2 3658.18 125.128   7
  -2  -8  -4 2580.11 87.4548   7
  -2  -8  -4 2495.53 87.1526   6
  -2  -8  -6 122.242 6.11180   6
  -2  -8  -6 124.956 6.29404   7
  -2  -8  -6 120.093 5.96373   2
  -2  -8  -8 610.943 23.0701   6
  -2  -8  -8 631.176 22.9153   2
  -2  -8  -8 582.628 22.9379   7
  -2  -8 -10 2840.73 99.1859   6
  -2  -8 -10 2864.78 98.8150   2
  -2  -8 -10 2863.71 98.9276   7
  -2  -8 -12 118.895 6.91296   7
  -2  -8 -12 133.871 7.45855   6
  -2  -8 -12 119.429 7.18489   3
  -2  -8 -12 132.951 7.25641   2
  -2  -8 -14 207.367 10.8484   6
  -2  -8 -14 218.260 10.3567   7
  -2  -8 -14 216.346 10.9016   3
  -2  -8 -16 366.032 16.4559   3
  -2  -8 -16 364.841 16.6227   6
  -2  -8 -18-0.83199 3.54898   3
  -2  -8 -18-0.94669 3.02872   6
  -2  -8 -20 221.184 12.4065   3
  -2  -8 -20 242.131 13.1642   6
  -2  -8 -22 11.3540 5.15371   3
  -2  -8 -22 7.00500 4.83138   6
  -2  -8 -24 91.4879 8.43818   3
  -2  -8 -24 100.630 9.37038   6
  -2  -8 -26-1.01314 5.32968   3
  -2  -8 -26 5.48046 5.78328   6
  -2  -7  29 20.0805 6.17553   8
   2  -7 -27 9.44809 5.27043   1
  -2  -7  27 14.4926 5.50139   8
   2  -7 -27 18.8508 6.75011   6
   2  -7 -25 5.99818 4.80724   1
  -2  -7  25-2.97334 4.80488   8
   2  -7 -25 2.48626 4.84071   6
   2  -7 -23 1.12687 4.38805   6
  -2  -7  23 7.46959 4.45294   8
   2  -7 -23-2.82220 3.97086   1
   2  -7 -21 69.6086 6.81040   6
  -2  -7  21 58.1885 6.15499   8
   2  -7 -21 67.1872 6.29594   1
   2  -7 -19 70.6251 6.11149   6
  -2  -7  19 57.3854 5.58888   8
   2  -7 -19 53.4971 5.42228   1
   2  -7 -17 197.848 10.2767   1
  -2  -7  17 180.920 10.0759   8
   2  -7 -17 203.353 10.4413   3
   2  -7 -15 40.7557 3.94983   1
   2  -7 -15 33.8062 4.03904   3
   2  -7 -15 30.0401 3.87438   2
  -2  -7  15 32.5425 3.89012   8
   2  -7 -13 87.7237 5.65469   1
   2  -7 -13 73.7666 5.18066   2
  -2  -7  13 98.4084 4.09793   3
  -2  -7  13 93.4726 5.82767   8
   2  -7 -13 81.0981 5.66530   3
   2  -7 -11 183.230 8.73410   1
   2  -7 -11 186.718 8.29413   2
   2  -7 -11 176.162 8.78714   9
  -2  -7  11 170.543 8.72569   8
  -2  -7  11 194.445 7.20354   3
   2  -7 -11 181.106 8.89636   3
   2  -7  -9 1926.24 66.6381   1
   2  -7  -9 1898.01 65.8286   2
  -2  -7   9 1876.61 66.6830   8
   2  -7  -9 1916.02 66.8077   3
   2  -7  -9 1921.74 66.6382   9
   2  -7  -7 1235.67 43.7969   1
  -2  -7   7 1225.52 43.8949   8
   2  -7  -7 1185.69 43.7175   9
  -2  -7   7 1261.56 42.4502   1
   2  -7  -7 1226.52 42.9076   2
  -2  -7   7 1241.33 42.4016   7
   2  -7  -7 1256.68 44.0078   3
  -2  -7   5 25.9452 1.89379   7
  -2  -7   5 31.3136 2.59018   8
   2  -7  -5 27.7858 2.48674   9
   2  -7  -5 33.6010 1.86512   2
   2  -7  -5 29.3092 2.58391   3
  -2  -7   5 28.7591 1.83530   5
   2  -7  -5 32.8309 2.63984   1
  -2  -7   3 2942.46 100.619   5
   2  -7  -3 3014.82 101.258   9
  -2  -7   3 2893.16 100.874   7
   2  -7  -3 2978.91 100.005   2
  -2  -7   1 204.712 8.32080   7
   2  -7  -1 208.168 8.31942   9
  -2  -7   1 202.857 8.04404   4
   2  -7  -1 204.254 8.10970   1
   2  -7   1 1355.99 46.9276   1
   2  -7   1 1383.32 46.8575   5
  -2  -7  -1 1305.69 47.3108   4
  -2  -7  -1 1420.28 47.6376   7
  -2  -7  -3 4316.28 146.726   7
   2  -7   3 4302.86 145.390   4
  -2  -7  -5 247.618 10.3104   6
  -2  -7  -5 248.727 10.0971   2
  -2  -7  -5 249.167 10.3677   7
  -2  -7  -7 162.201 7.76741   6
  -2  -7  -7 165.372 7.58276   2
  -2  -7  -7 173.540 7.87384   7
  -2  -7  -9 960.182 35.3663   6
  -2  -7  -9 984.053 35.1472   2
  -2  -7  -9 966.058 35.1611   7
  -2  -7 -11 23.8555 3.03219   7
  -2  -7 -11 31.6894 3.43105   6
  -2  -7 -11 26.5299 3.24224   2
  -2  -7 -13 475.693 19.4567   2
  -2  -7 -13 479.525 19.8770   6
  -2  -7 -13 514.280 19.3362   7
  -2  -7 -13 463.096 19.5693   3
  -2  -7 -15 11.0910 3.29351   3
  -2  -7 -15 10.0043 2.69899   6
  -2  -7 -15 7.57704 2.90316   7
  -2  -7 -17 68.2657 6.00866   6
  -2  -7 -17 65.3150 5.87822   3
  -2  -7 -19 44.4028 5.32304   6
  -2  -7 -19 49.9221 5.56193   3
  -2  -7 -21 8.79674 4.12555   6
  -2  -7 -21 6.14104 4.08551   3
  -2  -7 -23 209.272 12.8616   6
  -2  -7 -23 198.622 11.8318   3
  -2  -7 -25 5.71709 4.87303   3
  -2  -7 -25-3.93607 5.17231   6
   2  -6 -28 88.1866 8.44763   1
  -2  -6  28 92.0987 8.46728   8
   2  -6 -26 18.1056 6.04701   6
   2  -6 -26 21.7177 4.98095   1
  -2  -6  26 17.9692 5.53631   8
   2  -6 -24 13.0884 4.40471   1
  -2  -6  24 9.46696 4.26516   8
   2  -6 -24 17.6832 5.25162   6
   2  -6 -22 188.872 11.7523   6
  -2  -6  22 199.757 11.2862   8
   2  -6 -22 190.018 10.9870   1
   2  -6 -20 464.173 20.9756   6
  -2  -6  20 491.157 20.6183   8
   2  -6 -20 468.170 20.3108   1
  -2  -6  18 1.48116 2.84876   8
   2  -6 -18 3.64071 2.65359   1
   2  -6 -16 14.3859 2.98723   1
   2  -6 -16 19.7504 3.29360   3
  -2  -6  16 17.9609 3.19840   8
   2  -6 -14 63.3633 4.67335   1
   2  -6 -14 55.2173 4.53862   2
   2  -6 -14 58.2361 4.74297   3
  -2  -6  14 71.6094 5.01347   8
   2  -6 -12 113.393 5.82049   2
   2  -6 -12 104.421 6.08398   3
   2  -6 -12 87.9064 5.64570   1
  -2  -6  12 116.919 6.25629   8
  -2  -6  12 98.2630 4.50282   3
   2  -6 -10 11.9927 2.10898   1
   2  -6 -10 12.6227 2.27067   3
  -2  -6  10 13.3141 1.42464   3
  -2  -6  10 10.0558 2.14941   8
   2  -6 -10 15.2434 2.12947   2
   2  -6  -8 3371.27 117.446   2
  -2  -6   8 3532.47 118.303   8
   2  -6  -8 3390.91 118.153   9
   2  -6  -8 3479.82 118.333   3
  -2  -6   8 3467.22 116.861   1
   2  -6  -8 3464.89 118.169   1
   2  -6  -6 624.514 21.9921   2
  -2  -6   6 605.322 21.6166   7
  -2  -6   6 647.818 22.8950   8
   2  -6  -6 611.228 22.7202   1
  -2  -6   6 628.112 21.7369   1
   2  -6  -6 637.006 22.7843   9
   2  -6  -6 610.164 22.8439   3
  -2  -6   4 2163.01 74.0470   7
  -2  -6   4 2150.39 73.9752   5
   2  -6  -4 2197.51 74.6534   9
   2  -6  -4 2181.54 73.7048   2
   2  -6  -2 1197.78 39.8859   9
   2  -6  -2 1139.36 39.7139   1
  -2  -6   2 1123.04 39.6742   7
  -2  -6   2 1122.19 39.5124   4
  -2  -6   0 32.8285 2.16368   4
   2  -6   0 33.5845 1.44561   2
   2  -6   0 31.3526 2.05184   1
   2  -6   0 33.2054 2.04855   5
  -2  -6   0 35.4698 2.38105   7
   2  -6   2 305.075 10.7417   4
   2  -6   2 293.583 10.7545   2
  -2  -6  -2 312.218 11.7191   7
   2  -6   2 295.453 10.9186   5
   2  -6   4 329.282 12.3322   2
  -2  -6  -4 335.293 13.0657   7
  -2  -6  -4 341.063 12.8385   2
  -2  -6  -6 2012.49 69.9759   6
  -2  -6  -6 2007.89 69.8238   2
  -2  -6  -6 2039.99 70.0071   7
  -2  -6  -8 577.178 22.2333   6
  -2  -6  -8 594.100 22.0781   2
  -2  -6  -8 596.793 22.1153   7
  -2  -6 -10 10.8467 2.21686   6
  -2  -6 -10 6.48636 2.12741   7
  -2  -6 -10 5.06938 2.06077   2
  -2  -6 -12 200.272 9.88100   6
  -2  -6 -12 218.775 9.82068   2
  -2  -6 -12 185.637 9.12573   7
   2  -6  14 431.324 16.5285   8
  -2  -6 -14 447.138 17.8686   3
  -2  -6 -14 458.591 17.3299   7
   2  -6  16 239.237 10.9018   8
  -2  -6 -16 260.308 11.6034   7
  -2  -6 -16 294.724 13.1375   6
  -2  -6 -16 243.347 12.1450   3
   2  -6  18 133.558 6.98439   8
  -2  -6 -18 112.485 7.75464   3
  -2  -6 -18 126.674 8.38378   6
   2  -6  20 9.44958 2.97189   8
  -2  -6 -20 2.04817 3.89396   6
  -2  -6 -20 8.05292 3.84781   3
  -2  -6 -22 17.1023 4.94558   6
  -2  -6 -22 16.2489 4.97093   3
  -2  -6 -24 7.49676 5.16462   6
  -2  -6 -24 5.34480 4.52745   3
  -2  -6 -26 4.04164 5.37623   6
  -2  -6 -26 1.83353 5.01763   3
  -2  -6 -28-1.02319 5.11784   1
   2  -5 -29 23.8897 6.17813   1
  -2  -5  29 22.6692 6.10213   8
   2  -5 -27 24.1378 6.59089   6
   2  -5 -27 26.1683 5.64186   1
  -2  -5  27 14.0566 5.43496   8
   2  -5 -25 2.46007 4.90878   6
  -2  -5  25 7.68596 4.38776   8
   2  -5 -25-0.92316 4.06008   1
   2  -5 -23 1.11387 4.23044   6
  -2  -5  23 7.20659 4.04080   8
   2  -5 -23 6.93196 3.81314   1
   2  -5 -21 764.151 31.3149   6
   2  -5 -21 760.664 30.3900   1
  -2  -5  21 789.073 30.7891   8
   2  -5 -19 5.85548 3.03756   1
  -2  -5  19 12.8605 3.49808   8
   2  -5 -17 26.4003 3.52939   1
  -2  -5  17 24.5046 3.58488   8
   2  -5 -15 185.118 9.15869   2
   2  -5 -15 180.565 9.20232   1
  -2  -5  15 186.358 9.37782   8
   2  -5 -13 2650.51 91.8634   1
   2  -5 -13 2621.51 91.9256   3
   2  -5 -13 2609.69 91.5258   2
  -2  -5  13 2699.93 90.2374   3
  -2  -5  13 2565.89 91.8913   8
   2  -5 -11 143.731 6.74057   2
   2  -5 -11 134.883 6.99800   3
  -2  -5  11 136.199 5.75626   3
   2  -5 -11 139.078 6.97537   1
  -2  -5  11 128.593 6.83038   8
   2  -5  -9 1267.01 45.8948   1
  -2  -5   9 1299.66 46.0033   8
   2  -5  -9 1310.57 45.4597   2
   2  -5  -9 1282.28 45.9075   9
  -2  -5   9 1300.86 44.7165   3
   2  -5  -9 1326.03 46.0470   3
   2  -5  -7 7728.20 260.281   3
   2  -5  -7 7620.44 259.602   2
   2  -5  -7 7748.56 260.187   9
  -2  -5   7 7625.44 258.643   7
  -2  -5   7 7875.77 260.263   8
  -2  -5   7 7731.54 259.165   1
   2  -5  -7 7616.92 260.131   1
  -2  -5   5 879.157 30.4626   5
  -2  -5   5 874.294 30.1877   7
   2  -5  -5 875.784 31.1270   9
  -2  -5   3 249.126 9.04845   5
  -2  -5   3 228.670 9.29929  10
   2  -5  -3 235.534 9.40747   9
  -2  -5   3 233.974 9.41153   8
  -2  -5   3 240.911 9.04671   7
   2  -5  -3 252.327 9.41472   1
   2  -5  -1 604.302 20.9258   1
  -2  -5   1 577.509 20.9453   8
  -2  -5   1 568.273 20.8767   4
   2  -5  -1 607.062 21.0695   9
   2  -5  -1 591.508 20.8639   5
   2  -5   1 1188.66 40.4145   5
   2  -5   1 1180.81 39.9156  10
  -2  -5  -1 1139.47 40.7852   4
   2  -5   1 1161.79 39.8351   6
   2  -5   1 1196.39 40.0821   2
   2  -5   1 1181.43 40.2509   4
   2  -5   3 663.375 23.2737   2
  -2  -5  -3 667.338 23.7642   2
  -2  -5  -5 1165.21 40.3667   7
  -2  -5  -5 1160.49 40.2285   2
   2  -5   5 1126.95 39.8328   2
  -2  -5  -5 1135.15 40.2634   6
  -2  -5  -7 77.9868 4.49024   2
  -2  -5  -7 79.6031 4.59107   6
  -2  -5  -7 81.1693 4.52221   7
  -2  -5  -9 21.0928 2.52742   6
  -2  -5  -9 20.2014 2.39391   7
  -2  -5  -9 23.6061 2.62232   2
   2  -5   9 13.9136 2.11829   2
  -2  -5 -11 37.3232 3.27568   7
  -2  -5 -11 33.4977 3.55450   2
  -2  -5 -11 31.4713 3.33789   6
  -2  -5 -13 464.375 18.6151   3
  -2  -5 -13 442.440 18.8186   6
  -2  -5 -13 455.051 18.6882   2
  -2  -5 -13 476.780 18.1937   7
   2  -5  13 461.914 17.4669   8
  -2  -5 -15 354.855 14.6077   7
  -2  -5 -15 348.915 15.2095   3
  -2  -5 -15 343.366 15.6014   6
   2  -5  15 355.107 14.0524   8
  -2  -5 -17 644.603 26.1336   6
   2  -5  17 655.655 24.0661   8
  -2  -5 -17 614.544 25.2094   3
  -2  -5 -17 636.420 24.4855   7
  -2  -5 -19 77.8510 6.39571   3
  -2  -5 -19 90.2756 7.21137   6
   2  -5  19 87.5869 5.63969   8
  -2  -5 -21 51.2612 5.61619   3
  -2  -5 -21 39.3390 5.77891   6
   2  -5  21 49.8277 4.58561   8
  -2  -5 -23 319.788 15.0557   3
  -2  -5 -23 275.796 15.8661   6
  -2  -5 -25-2.57230 4.51033   3
  -2  -5 -25 3.86257 5.01340   6
  -2  -5 -27 50.9763 8.04532   6
  -2  -5 -27 38.9057 6.30742   1
   2  -4 -28 29.0663 7.44606   6
  -2  -4  28 35.2580 6.57980   8
   2  -4 -28 25.5503 5.58492   1
   2  -4 -26 7.67396 5.94525   6
  -2  -4  26-0.97272 4.71582   8
   2  -4 -26 0.90949 4.37365   1
   2  -4 -24 94.4133 8.50801   6
  -2  -4  24 100.951 8.04600   8
   2  -4 -24 101.182 7.80964   1
   2  -4 -22 257.226 14.4849   6
   2  -4 -22 266.570 13.5796   1
  -2  -4  22 305.188 14.2803   8
   2  -4 -20 96.0782 6.91696   1
  -2  -4  20 96.9738 7.02240   8
   2  -4 -18 1.99279 2.65278   1
  -2  -4  18 4.90502 2.86384   8
   2  -4 -16 2.37680 2.31952   1
  -2  -4  16 8.15157 2.65171   8
   2  -4 -14 64.1863 4.83581   2
  -2  -4  14 60.7123 4.71739   8
  -2  -4  14 69.4723 3.84365   3
   2  -4 -14 71.9703 4.77108   1
   2  -4 -12 66.0056 4.25019   2
  -2  -4  12 58.2120 4.25417   8
   2  -4 -12 57.3209 4.10351   1
  -2  -4  12 53.6886 3.26989   3
  -2  -4  10 89.6873 5.18552   8
   2  -4 -10 87.7170 5.09861   3
  -2  -4  10 95.2389 4.32109   3
   2  -4 -10 94.1609 5.00839   2
   2  -4 -10 91.6718 5.09434   1
  -2  -4   8 607.476 21.6208   8
   2  -4  -8 587.118 21.4724   9
   2  -4  -8 588.869 21.1096   2
  -2  -4   8 558.807 20.5472   1
   2  -4  -8 579.637 21.4269   1
   2  -4  -6 3878.66 129.576   9
  -2  -4   6 3774.40 128.808   1
  -2  -4   6 3796.60 128.326   7
  -2  -4   4 1154.75 41.1420   8
   2  -4  -4 1248.16 41.2183   9
  -2  -4   4 1204.82 40.7537   5
   2  -4  -4 1144.15 41.0853   1
  -2  -4   4 1160.97 40.9604  10
   2  -4  -2 3405.62 113.177   1
  -2  -4   2 3268.82 113.021   4
  -2  -4   2 3341.21 113.170   8
  -2  -4   2 3342.86 112.998   5
  -2  -4   2 3257.40 113.168  10
   2  -4  -2 3387.42 113.239   9
   2  -4   0 3552.19 120.488   6
  -2  -4   0 3552.26 121.169   4
   2  -4   0 3664.62 121.013   5
   2  -4   0 3618.17 120.564   2
  -2  -4   0 3484.52 121.184   6
  -2  -4   0 3592.09 120.966   8
   2  -4   0 3531.46 120.602  10
  -2  -4  -2 3652.21 130.715   6
   2  -4   2 3868.59 130.051   6
   2  -4   2 3909.81 130.261   4
   2  -4   2 3896.39 130.298   2
  -2  -4  -4 1615.50 54.8530   2
   2  -4   4 1564.35 54.4976   2
  -2  -4  -6 519.951 18.5971   2
  -2  -4  -6 475.865 18.4973   6
  -2  -4  -8 3374.96 114.492   6
  -2  -4  -8 3392.47 114.400   2
   2  -4   8 3250.29 114.161   2
  -2  -4 -10 1624.15 57.2181   6
  -2  -4 -10 1601.32 56.6401   7
   2  -4  10 1658.00 57.0270   2
  -2  -4 -10 1596.61 57.0209   2
  -2  -4 -12 53.2683 3.94242   7
  -2  -4 -12 54.4123 4.22697   6
  -2  -4 -12 48.4086 4.23935   2
  -2  -4 -14 182.854 8.59812   7
  -2  -4 -14 182.091 8.97929   3
   2  -4  14 169.701 7.85967   8
  -2  -4 -14 192.593 9.54862   6
   2  -4  16 128.849 6.35597   8
  -2  -4 -16 115.645 7.59250   6
  -2  -4 -16 115.277 6.68577   7
  -2  -4 -16 135.010 7.47909   3
   2  -4  18 80.9988 5.06374   8
  -2  -4 -18 86.1288 6.53967   6
  -2  -4 -18 57.8375 4.92115   7
  -2  -4 -18 70.8695 5.63922   3
  -2  -4 -20 7.92173 3.67536   6
   2  -4  20 11.9976 3.10543   8
  -2  -4 -20 11.5138 3.77637   3
  -2  -4 -22 211.171 11.4533   3
  -2  -4 -22 215.145 12.7260   6
  -2  -4 -24-2.43617 4.86014   6
  -2  -4 -24 1.59064 4.15485   3
  -2  -4 -26 22.4752 6.13780   6
  -2  -4 -28 52.6855 6.86218   1
  -2  -3  29 14.0869 5.92852   8
   2  -3 -27 52.9879 7.55776   6
   2  -3 -27 35.5496 5.56352   1
  -2  -3  27 40.2864 6.37997   8
   2  -3 -25 106.649 8.18002   1
   2  -3 -25 134.990 10.0533   6
  -2  -3  25 120.796 8.83245   8
   2  -3 -23 46.2986 6.39964   6
  -2  -3  23 43.5222 5.58188   8
   2  -3 -23 56.9285 5.64554   1
  -2  -3  21 214.017 11.5365   8
   2  -3 -21 227.927 11.4417   1
  -2  -3  19 26.8615 3.95095   8
   2  -3 -19 14.6559 3.19116   1
  -2  -3  17 351.265 15.1233   8
   2  -3 -17 332.263 14.7032   1
  -2  -3  15 219.678 10.7679   8
   2  -3 -15 231.605 10.6823   1
   2  -3 -15 247.178 11.0096   2
  -2  -3  13 275.057 10.6582   3
  -2  -3  13 285.226 11.7943   8
   2  -3 -13 255.275 11.4679   2
   2  -3 -13 247.469 11.3398   1
  -2  -3  11 62.8807 3.45964   3
  -2  -3  11 63.8582 4.19056   8
   2  -3 -11 55.4574 3.87464   2
   2  -3 -11 62.2649 4.06425   1
   2  -3  -9 1367.65 48.0475   1
   2  -3  -9 1334.64 47.8519   2
  -2  -3   9 1378.55 47.3272   3
  -2  -3   9 1398.23 48.2263   8
   2  -3  -7 330.161 12.9179   9
  -2  -3   7 339.029 12.3747   1
  -2  -3   5 193.341 7.26803   1
   2  -3  -5 181.778 7.63980   9
   2  -3  -3 5313.75 179.138   1
  -2  -3   3 5171.76 179.108  10
  -2  -3   3 5359.24 179.168   8
  -2  -3   3 5308.06 178.492   9
  -2  -3   3 5293.27 178.945   5
   2  -3  -3 5304.37 179.171   9
  -2  -3   1 10281.8 345.653   8
   2  -3  -1 10617.0 345.787   5
  -2  -3   1 9963.63 345.814  10
   2  -3  -1 10141.8 345.832   9
  -2  -3   1 10249.1 345.747   4
   2  -3   1 988.735 34.0852   5
   2  -3   1 986.204 33.9743   4
  -2  -3  -1 988.378 34.3330   4
   2  -3   1 974.035 33.8748   2
  -2  -3  -1 1007.62 33.8343   8
   2  -3   1 994.513 33.7337   6
  -2  -3  -1 956.945 34.3331   6
   2  -3   1 990.025 33.7028  10
   2  -3   3 1060.72 36.2479   6
   2  -3   3 1054.42 36.4595   2
  -2  -3  -3 1045.25 36.7488   2
   2  -3   5 2561.37 88.8712   2
  -2  -3  -5 2652.66 89.1525   2
  -2  -3  -7 280.755 11.6258   2
  -2  -3  -7 299.875 11.7680   6
   2  -3   9 3476.13 118.067   2
  -2  -3  -9 3450.26 118.148   2
   2  -3   9 3401.87 116.940   8
  -2  -3  -9 3478.40 118.235   6
   2  -3  11 3545.13 122.051   2
  -2  -3 -11 3570.49 121.432   7
  -2  -3 -11 3561.65 122.232   6
  -2  -3 -11 3502.20 122.083   2
  -2  -3 -13 160.141 8.50367   6
  -2  -3 -13 161.753 8.12175   3
  -2  -3 -13 164.152 7.79228   7
  -2  -3 -13 171.912 8.63743   2
  -2  -3 -15 273.167 12.2077   3
   2  -3  15 276.707 11.2269   8
  -2  -3 -15 263.084 12.7421   6
  -2  -3 -15 276.420 11.7078   7
  -2  -3 -17 52.5287 5.17612   6
  -2  -3 -17 59.5493 4.93373   3
   2  -3  17 54.9701 4.03466   8
  -2  -3 -17 64.3578 4.71100   7
  -2  -3 -19 2.83804 2.73839   7
  -2  -3 -19 4.58827 3.44179   6
  -2  -3 -19 4.55763 2.95175   3
   2  -3  19 9.27998 2.50071   8
  -2  -3 -21 157.329 8.95951   3
   2  -3  21 145.523 7.74444   8
  -2  -3 -21 142.239 9.80488   6
  -2  -3 -23 338.857 15.5716   3
  -2  -3 -23 336.093 17.3456   6
  -2  -3 -25 7.52620 5.41184   6
  -2  -3 -27 29.7288 6.76090   6
  -2  -3 -27 22.2080 5.58830   1
   2  -2 -28 72.4968 9.12525   6
  -2  -2  28 80.1061 8.05475   8
  -2  -2  26 42.8108 6.05056   8
   2  -2 -26 54.5990 6.06659   1
   2  -2 -26 36.6686 6.55028   6
  -2  -2  24 208.413 12.0548   8
   2  -2 -24 243.943 12.0923   1
   2  -2 -24 215.687 13.0684   6
   2  -2 -22 28.9694 4.58820   1
  -2  -2  22 29.6658 4.69867   8
   2  -2 -20 75.0293 6.02134   1
  -2  -2  20 106.005 6.98613   8
   2  -2 -18 399.851 16.6462   1
  -2  -2  18 390.526 17.0146   8
  -2  -2  16 34.1602 3.59696   8
   2  -2 -16 18.2030 2.99045   1
   2  -2 -14 503.665 21.0028   2
  -2  -2  14 572.783 21.3452   8
  -2  -2  14 538.268 20.1804   3
   2  -2 -14 564.428 21.0240   1
   2  -2 -12 505.307 19.5745   2
  -2  -2  12 517.253 19.7555   8
  -2  -2  12 524.431 18.8934   3
   2  -2 -12 487.109 19.3432   1
   2  -2 -10 569.770 21.1420   2
  -2  -2  10 578.190 21.3462   8
   2  -2 -10 572.165 21.0816   1
  -2  -2  10 553.816 20.5013   3
  -2  -2   8 791.377 28.8950   8
  -2  -2   8 812.937 28.3310   3
   2  -2  -6 1310.68 45.3795   9
  -2  -2   6 1304.51 45.0267   1
  -2  -2   4 7242.38 246.940   1
   2  -2  -4 7348.46 247.189   1
  -2  -2   4 7401.48 246.724   9
   2  -2  -4 7239.38 247.198   9
  -2  -2   4 7316.09 247.240   8
   2  -2  -2 6841.20 245.186   1
  -2  -2   2 7445.44 245.102   8
   2  -2  -2 7389.26 245.199   9
  -2  -2   2 7332.81 244.780   9
   2  -2  -2 7389.92 245.208   5
  -2  -2   2 7059.62 245.219  10
  -2  -2   2 7309.73 245.144   5
   2  -2   0 2345.53 78.2983   6
   2  -2   0 2314.60 78.3364   2
  -2  -2   0 2289.14 78.2920   8
   2  -2   0 2262.20 78.3192  10
  -2  -2   0 2296.31 78.6552   4
  -2  -2   0 2331.16 78.6483   6
   2  -2   0 2354.74 78.5961   5
   2  -2   0 2309.07 78.4987   4
   2  -2   2 116.179 4.80807   4
  -2  -2  -2 121.313 5.09454   4
   2  -2   2 117.395 4.67626   6
  -2  -2  -2 121.433 5.02213   6
   2  -2   2 117.302 4.82122   2
  -2  -2  -2 118.351 5.05744   2
  -2  -2  -4 4639.96 158.079   2
   2  -2   4 4627.98 157.712   6
   2  -2   4 4713.36 157.895   2
  -2  -2  -6 67.2186 3.93245   2
  -2  -2  -8 468.592 17.7037   6
   2  -2   8 463.105 16.5075   8
  -2  -2  -8 454.325 17.7068   2
   2  -2   8 463.200 17.5783   2
  -2  -2 -10 2953.64 102.813   6
   2  -2  10 3000.34 101.406   8
  -2  -2 -10 2934.48 102.755   2
   2  -2  10 3007.18 102.785   2
  -2  -2 -12 2414.03 84.8683   6
  -2  -2 -12 2393.09 83.8494   7
   2  -2  12 2508.31 84.9202   2
  -2  -2 -12 2427.17 84.7611   2
  -2  -2 -14 25.5768 3.40277   6
  -2  -2 -14 31.2474 3.11104   7
   2  -2  14 35.4704 2.83600   8
  -2  -2 -14 26.6489 3.23767   3
  -2  -2 -16 5.52501 2.50193   7
  -2  -2 -16 7.40208 2.70151   6
   2  -2  16 4.95299 1.99175   8
  -2  -2 -16 3.21293 2.31412   3
  -2  -2 -18-1.17385 3.06772   3
  -2  -2 -18 1.69347 3.04128   6
   2  -2  18 6.42980 2.41345   8
  -2  -2 -18 6.20203 2.71549   7
   2  -2  20 66.1366 4.70607   8
  -2  -2 -20 65.9258 5.52075   3
  -2  -2 -20 60.3336 6.25733   6
  -2  -2 -22 215.123 12.1069   6
  -2  -2 -22 173.801 9.99103   3
  -2  -2 -24 9.44806 5.40173   6
  -2  -2 -26 1.28762 5.13777   6
  -2  -1  29-2.97267 5.35417   8
  -2  -1  27 181.083 11.5360   8
   2  -1 -27 180.812 12.8343   6
   2  -1 -27 189.811 10.9860   1
  -2  -1  25 38.1863 5.79288   8
   2  -1 -25 26.4675 6.09751   6
   2  -1 -25 25.2789 4.65360   1
   2  -1 -23 287.455 13.4679   1
  -2  -1  23 262.026 13.8435   8
  -2  -1  21 13.4599 3.87977   8
   2  -1 -21 19.7715 3.62796   1
  -2  -1  19 527.309 21.4814   8
   2  -1 -19 515.966 20.8691   1
   2  -1 -17 1.60976 2.09045   1
  -2  -1  17 2.51477 2.47933   8
   2  -1 -15 12.2305 2.90363   2
   2  -1 -15 9.95927 2.34190   1
  -2  -1  15 8.34698 2.58582   8
  -2  -1  13 6.55129 1.79255   3
   2  -1 -13 4.80539 2.21703   2
  -2  -1  13 0.48565 1.72158   8
   2  -1 -13 3.71278 1.57000   1
   2  -1 -11 1029.63 36.2600   2
  -2  -1  11 1001.52 36.2772   8
  -2  -1  11 994.488 35.5914   3
   2  -1 -11 1009.75 35.9278   1
  -2  -1   9 955.861 33.2556   8
  -2  -1   9 924.238 31.6173   7
  -2  -1   9 917.251 32.6498   3
   2  -1  -7 814.031 28.4592   9
  -2  -1   7 805.294 28.2353   1
  -2  -1   7 789.580 28.2425   3
   2  -1  -5 905.644 31.8379   9
   2  -1  -5 907.574 31.8426   1
  -2  -1   5 920.976 31.7177   1
   2  -1  -3 13013.0 432.450   5
  -2  -1   3 12825.7 432.387   5
   2  -1  -3 13144.5 432.361   9
  -2  -1   3 12436.9 432.290   1
   2  -1  -3 12741.2 432.390   1
  -2  -1   3 12855.6 432.115   9
  -2  -1   1 1675.47 57.4609   8
  -2  -1   1 1668.86 57.7013   5
   2  -1  -1 1689.72 57.6931   5
   2  -1  -1 1725.67 57.5567  10
  -2  -1   1 1684.29 57.6802  10
  -2  -1  -1 139.767 5.49054   6
   2  -1   1 130.036 5.22550   6
  -2  -1  -1 137.214 4.91404   8
   2  -1   1 133.610 5.33219   2
  -2  -1  -1 140.579 5.51381   4
   2  -1   1 133.905 5.40898   4
   2  -1   3 2468.54 84.9900   6
  -2  -1  -3 2501.25 85.1491   6
   2  -1   3 2496.27 85.1038   2
  -2  -1  -3 2539.13 85.2336   2
  -2  -1  -5 239.369 9.71428   2
   2  -1   5 251.328 9.56909   6
   2  -1   7 513.809 17.4380   8
  -2  -1  -7 471.824 18.4756   6
  -2  -1  -7 481.037 18.5692   2
  -2  -1  -9 1571.66 55.7067   6
   2  -1   9 1561.78 54.3851   8
  -2  -1  -9 1641.64 55.8017   2
   2  -1   9 1618.08 55.7430   2
   2  -1  11 1502.40 51.3206   8
  -2  -1 -11 1504.49 52.8464   2
  -2  -1 -11 1450.05 52.8084   6
   2  -1  11 1483.85 52.8689   2
  -2  -1 -13 524.850 22.0846   6
  -2  -1 -13 575.036 22.2101   2
   2  -1  13 605.137 22.4497   2
  -2  -1 -15 481.600 20.0605   6
  -2  -1 -15 466.014 19.0193   3
  -2  -1 -15 500.620 18.7066   7
   2  -1  15 496.468 18.2979   8
  -2  -1 -17 0.52416 2.58167   3
  -2  -1 -17-1.23323 2.40099   7
  -2  -1 -17-1.55888 2.87927   6
   2  -1  17 1.83088 2.19734   8
  -2  -1 -19 110.748 6.70648   3
  -2  -1 -19 108.128 7.81489   6
   2  -1  19 109.192 6.03387   8
  -2  -1 -19 107.881 6.19054   7
  -2  -1 -21 4.24316 3.21266   3
   2  -1  21 4.51680 2.68451   8
  -2  -1 -21 0.99736 3.73704   6
  -2  -1 -23 10.7972 3.97214   3
  -2  -1 -23 15.5314 4.84842   6
  -2  -1 -25 244.495 14.6275   6
  -2  -1 -27 19.7756 6.62755   6
  -2   0  28 516.949 22.4276   8
   2   0 -28 471.195 23.9873   6
  -2   0  26 308.600 15.1956   8
   2   0 -26 271.186 16.1598   6
   2   0 -26 290.714 14.0390   1
   2   0 -24 1023.86 39.1122   1
  -2   0  24 1070.54 40.3077   8
   2   0 -22 14.3404 3.65281   1
  -2   0  22 18.7468 4.20396   8
   2   0 -20 2.37909 2.79454   1
  -2   0  20 9.54693 3.32734   8
   2   0 -18 1020.83 38.5796   1
  -2   0  18 1108.94 39.5365   8
   2   0 -16 263.803 11.4146   1
  -2   0  16 256.340 11.9056   8
   2   0 -14 84.4413 5.73195   2
  -2   0  14 100.501 5.36018   3
  -2   0  14 90.0310 5.67867   8
   2   0 -14 101.281 5.44538   1
   2   0 -12 380.024 15.1527   2
  -2   0  12 372.873 15.1241   8
   2   0 -12 368.047 14.6178   1
  -2   0  12 381.478 14.6365   3
  -2   0  10 976.140 33.8549   7
  -2   0  10 1009.61 34.9446   3
  -2   0   8 4459.51 154.446   3
  -2   0   8 4588.97 153.621   7
  -2   0   6 480.464 17.3830   1
   2   0  -6 488.702 17.3878   9
   2   0  -6 473.768 17.3574   1
   2   0  -4 48388.1 1596.14   9
  -2   0   4 47297.3 1596.14   9
   2   0  -4 47734.8 1596.28   5
   2   0  -4 46887.2 1596.20   1
  -2   0   4 46857.6 1596.22   1
   2   0  -2 99.7773 4.15796   5
   2   0  -2 100.848 4.07006  10
  -2   0   2 94.5706 4.12656   5
  -2   0   2 93.8928 4.05631  10
  -2   0   2 87.2861 3.93558   9
   2   0  -2 94.7935 3.95902   9
   2   0   0 8887.78 301.240   4
  -2   0   0 8904.41 301.297   5
  -2   0   0 8926.76 301.141  10
   2   0   0 9014.84 301.166   6
  -2   0   0 8925.64 301.244   4
   2   0   2 0.31007 0.70800   6
  -2   0  -2 0.30712 0.76819   6
  -2   0  -2 0.17106 0.82937   4
   2   0   2 1.65419 0.83373   2
  -2   0  -2-0.16905 0.72868   2
   2   0   4 8748.99 299.500   6
  -2   0  -4 8898.83 299.584   2
  -2   0  -4 8942.63 299.488   6
   2   0   4 8895.04 299.556   2
   2   0   6 1051.89 35.9172   8
   2   0   6 1062.10 37.0596   6
  -2   0  -6 1059.53 37.1814   2
   2   0   8 372.829 14.4948   2
   2   0   8 363.824 13.2233   8
  -2   0  -8 399.361 14.6429   2
  -2   0  -8 364.091 14.4083   6
   2   0  10 908.070 33.3942   2
   2   0  10 927.971 31.9503   8
  -2   0 -10 926.926 33.4350   2
  -2   0 -10 901.072 33.3155   6
   2   0  12 481.723 17.9144   8
  -2   0 -12 515.203 19.6218   2
  -2   0 -12 481.380 19.4376   6
   2   0  12 515.619 19.6556   2
  -2   0 -14 77.5156 4.86231   3
   2   0  14 94.0367 5.82409   2
  -2   0 -14 80.8419 5.75638   2
  -2   0 -14 90.2364 5.90179   6
  -2   0 -16 12.2026 2.43725   7
  -2   0 -16 15.1864 2.82299   3
  -2   0 -16 17.0914 3.29177   6
   2   0  16 17.1808 2.33136   8
  -2   0 -18 90.8196 7.14586   6
  -2   0 -18 112.224 6.08089   7
  -2   0 -18 118.458 6.67697   3
   2   0  18 114.033 5.92166   8
  -2   0 -20 65.7481 6.22195   6
  -2   0 -20 53.9094 4.80129   3
   2   0  20 54.6838 4.19990   8
  -2   0 -22 117.147 8.75849   6
  -2   0 -22 105.437 6.93136   3
  -2   0 -24 472.474 22.1733   6
  -2   0 -26 2.49680 5.43547   6
  -2   1  29 10.7376 5.68113   8
  -2   1  27 170.235 10.8382   8
   2   1 -27 153.816 11.7056   6
  -2   1  25 39.1319 5.80705   8
   2   1 -25 38.5761 4.85564   1
  -2   1  23 293.309 14.2260   8
   2   1 -23 274.469 13.0419   1
  -2   1  21 11.5133 3.53367   8
   2   1 -21 15.2698 3.42198   1
  -2   1  19 557.863 22.2758   8
   2   1 -19 533.575 21.2719   1
   2   1 -17 4.74355 2.24402   1
  -2   1  17-1.25245 2.31404   8
  -2   1  15 9.93354 2.55841   8
   2   1 -15 8.53377 2.58956   2
   2   1 -15 7.49277 2.02171   1
   2   1 -13 5.74713 1.76491   1
   2   1 -13 5.39959 2.30894   2
  -2   1  13 5.18152 2.00206   3
   2   1 -11 929.360 35.2457   1
  -2   1  11 1009.29 35.6096   3
  -2   1  11 1031.24 34.5354   7
  -2   1   9 930.912 32.2491   7
  -2   1   9 937.337 33.1249   3
   2   1  -7 768.555 27.3503   1
  -2   1   7 795.040 26.9487   7
  -2   1   7 754.695 27.5751   3
   2   1  -5 935.924 31.9401   9
  -2   1   5 902.265 32.1630   1
   2   1  -5 926.677 32.1268   5
   2   1  -5 917.901 32.0149   1
  -2   1   3 12824.3 438.708   1
  -2   1   3 13017.4 438.674   9
   2   1  -3 12982.3 438.423   9
   2   1  -3 13179.2 438.737  10
   2   1  -3 13104.5 438.681   5
  -2   1   1 1787.52 58.2926   9
  -2   1   1 1680.59 58.3116   5
   2   1  -1 1725.63 58.3065   4
  -2   1   1 1635.26 58.1008  10
   2   1  -1 1727.73 58.2959  10
  -2   1  -1 130.725 5.14661  10
   2   1   1 131.576 5.37785   2
  -2   1  -1 143.138 5.31978   2
  -2   1  -1 138.211 5.25663   6
   2   1   1 133.093 5.34769   6
   2   1   1 122.916 5.45955   4
  -2   1  -1 135.477 5.33004   4
  -2   1  -1 135.498 5.41468   5
   2   1   3 2472.63 84.5416   6
  -2   1  -3 2524.66 84.3644   6
  -2   1  -3 2407.76 84.4972   2
  -2   1  -3 2566.30 84.4531   4
   2   1   3 2416.82 84.5790   2
   2   1   5 248.726 9.40128   6
  -2   1  -5 224.811 9.28140   2
  -2   1  -5 240.321 8.35765   8
  -2   1  -5 221.281 9.14621   6
   2   1   7 480.160 16.7088   8
  -2   1  -7 470.010 17.9844   2
   2   1   7 491.197 18.0959   2
   2   1   9 1556.83 53.6282   8
   2   1   9 1523.65 55.0943   2
  -2   1  -9 1630.04 55.1460   2
  -2   1  -9 1586.23 54.9328   6
   2   1  11 1468.19 49.7078   8
   2   1  11 1447.13 51.3850   2
  -2   1 -11 1420.84 51.1795   6
  -2   1 -11 1405.17 51.2172   2
  -2   1 -13 576.051 21.1838   3
  -2   1 -13 570.120 22.2336   2
  -2   1 -13 563.867 22.1663   6
   2   1  13 556.572 22.3469   2
   2   1  15 465.878 19.1626   2
  -2   1 -15 482.450 19.1316   6
   2   1  15 451.224 17.1084   8
  -2   1 -15 442.517 17.6576   3
  -2   1 -17 0.44324 2.31608   3
  -2   1 -17 2.20942 2.19864   7
   2   1  17 1.38860 1.99418   8
  -2   1 -17 2.24837 2.84482   6
   2   1  19 120.145 5.96936   8
  -2   1 -19 99.4813 7.51480   6
  -2   1 -19 100.927 5.70538   7
  -2   1 -19 95.9816 6.17131   3
   2   1  21 4.35776 2.64447   8
  -2   1 -21 2.55152 2.88141   3
  -2   1 -21 1.93099 3.41633   6
  -2   1 -23 15.0458 4.75220   6
  -2   1 -25 292.712 16.0928   6
  -2   1 -27 19.1361 6.26729   6
   2   2 -28 75.7799 9.12896   6
  -2   2  28 73.8038 7.67302   8
   2   2 -26 33.3317 6.39802   6
  -2   2  26 55.1762 6.32633   8
  -2   2  24 203.783 11.6339   8
   2   2 -24 212.316 10.5491   1
  -2   2  22 44.0623 5.36815   8
   2   2 -22 24.6713 3.79930   1
  -2   2  20 97.0843 6.80857   8
   2   2 -20 83.1376 5.62206   1
  -2   2  18 410.735 17.9738   8
   2   2 -18 442.563 17.1941   1
  -2   2  16 27.6542 3.41464   8
   2   2 -16 24.9814 2.86236   1
  -2   2  14 570.643 21.3703   3
   2   2 -14 546.899 21.7919   2
   2   2 -14 555.228 20.8266   1
   2   2 -12 490.592 18.6711   1
  -2   2  12 503.889 19.2030   3
  -2   2  12 510.848 18.1529   7
  -2   2  10 553.815 20.6948   3
  -2   2  10 556.139 19.8315   7
  -2   2   8 851.017 29.1888   7
  -2   2   8 822.498 29.8675   3
   2   2  -8 830.066 29.3826   1
   2   2  -6 1382.45 47.0681   9
   2   2  -6 1351.08 47.1003   1
  -2   2   6 1395.12 47.5866   3
   2   2  -6 1357.87 47.2614   5
   2   2  -4 7414.35 247.777   9
  -2   2   4 7184.42 248.260   9
   2   2  -4 7322.00 248.248  10
  -2   2   4 7342.09 248.270   1
   2   2  -4 7422.95 248.108   5
  -2   2   2 7325.11 248.343   9
  -2   2   2 7396.17 248.354   1
   2   2  -2 7229.85 248.371  10
   2   2  -2 7402.18 248.305   4
   2   2  -2 7347.07 248.288   5
   2   2  -2 7429.12 248.264   8
  -2   2   0 2286.03 77.6202  10
   2   2   0 2281.78 77.9848   4
   2   2   0 2230.41 78.0780   6
  -2   2   0 2275.84 77.9009   5
   2   2   0 2342.27 77.6039   8
   2   2   2 122.295 4.26794   8
   2   2   2 122.151 4.98129   6
  -2   2  -2 109.930 4.70439   4
  -2   2  -2 113.247 4.58673   6
   2   2   2 119.856 4.97983   2
  -2   2  -2 107.204 4.69847   2
  -2   2  -4 4642.26 156.036   4
  -2   2  -4 4591.38 155.996   6
   2   2   4 4684.58 156.351   6
  -2   2  -4 4571.44 155.483   8
   2   2   4 4583.06 156.322   2
  -2   2  -4 4632.53 156.214   2
  -2   2  -6 74.8142 3.17620   8
  -2   2  -6 76.0098 4.04164   2
   2   2   6 69.3628 3.99905   6
   2   2   8 473.321 17.6234   2
  -2   2  -8 473.510 17.5435   2
  -2   2  -8 437.639 17.2248   6
   2   2  10 2907.34 99.0568   8
   2   2  10 2930.32 100.657   2
  -2   2 -10 2891.59 100.339   6
  -2   2 -10 2943.20 100.552   2
  -2   2 -12 2492.67 84.1352   2
   2   2  12 2501.41 84.2982   2
  -2   2 -12 2354.91 83.8542   6
   2   2  12 2368.20 82.3531   8
  -2   2 -14 29.9149 3.86161   2
  -2   2 -14 39.0506 3.87208   6
   2   2  14 22.4777 3.06590   2
  -2   2 -14 29.2271 2.89827   3
   2   2  16 1.48271 2.28971   2
  -2   2 -16 8.18569 2.79198   6
  -2   2 -16 7.68204 2.22615   3
   2   2  16 5.51275 1.87146   8
  -2   2 -18 4.62094 2.49828   3
   2   2  18 4.79072 2.09667   8
  -2   2 -18 8.65472 3.28851   6
  -2   2 -18 1.75925 2.08271   7
  -2   2 -20 52.8884 5.81728   6
   2   2  20 78.9225 4.82558   8
  -2   2 -20 60.9277 4.84432   3
  -2   2 -22 197.626 11.7633   6
  -2   2 -24 12.2086 5.22013   6
  -2   2 -26 8.46505 5.05762   6
  -2   3  29 6.74980 5.28146   8
   2   3 -27 47.1356 7.72140   6
  -2   3  27 55.3786 6.94936   8
  -2   3  25 135.093 9.21694   8
  -2   3  23 57.6926 6.13480   8
   2   3 -23 53.7426 4.97440   1
  -2   3  21 218.158 11.4468   8
   2   3 -21 223.084 10.3547   1
   2   3 -19 17.6035 2.81146   1
  -2   3  19 16.8525 3.61224   8
   2   3 -17 324.871 13.2629   1
   2   3 -15 259.454 10.7395   1
  -2   3  13 290.714 11.5499   3
   2   3 -13 244.248 10.4844   1
  -2   3  11 61.5449 4.20037   3
  -2   3   9 1330.29 46.1982   7
  -2   3   9 1358.26 47.0046   3
   2   3  -9 1327.57 46.1999   1
  -2   3   7 327.390 12.6927   3
   2   3  -7 319.902 12.0175   1
  -2   3   7 333.119 12.1904   7
   2   3  -7 326.228 12.2119   5
   2   3  -5 172.193 7.49537   8
   2   3  -5 195.486 7.27706   5
  -2   3   5 175.947 7.56350   3
   2   3  -5 186.789 6.90012   9
   2   3  -5 182.629 7.43718  10
  -2   3   5 189.321 7.59415   1
   2   3  -3 5255.08 176.902   8
  -2   3   3 4954.90 176.962   9
   2   3  -3 5413.10 176.896  10
   2   3  -3 5195.80 176.689   5
  -2   3   3 5308.32 176.913   1
  -2   3   1 10463.9 345.484   9
   2   3  -1 10271.3 345.420   4
   2   3  -1 10285.1 345.310   8
   2   3  -1 10153.5 345.469   6
  -2   3   1 10052.8 345.404   1
   2   3   1 986.604 34.1791   2
  -2   3  -1 989.133 33.7532   2
   2   3   1 967.910 33.7068   8
  -2   3  -1 970.565 33.9512   5
  -2   3  -1 980.389 33.5781  10
   2   3   1 1013.34 34.2046   6
  -2   3  -1 992.683 33.6125   6
  -2   3  -3 1025.90 35.7589   2
  -2   3  -3 1067.66 35.6309   4
  -2   3  -3 996.956 35.5052   6
   2   3   3 1042.46 36.0566   6
   2   3   3 1048.34 36.0532   2
  -2   3  -5 2604.84 86.4975   2
  -2   3  -5 2539.09 85.8504   8
   2   3   5 2537.81 86.7337   6
  -2   3  -5 2448.73 86.2143   6
   2   3   7 266.641 11.0178   2
  -2   3  -7 270.676 10.9073   2
  -2   3  -7 272.223 10.0761   8
   2   3   7 276.408 11.0945   6
  -2   3  -9 3480.15 118.166   2
  -2   3  -9 3473.99 117.058   8
  -2   3  -9 3378.09 117.860   6
   2   3   9 3434.07 118.276   2
  -2   3 -11 3443.12 118.989   6
   2   3  11 3468.21 119.395   2
  -2   3 -11 3482.01 119.195   2
  -2   3 -13 170.358 8.28420   6
   2   3  13 155.402 8.32325   2
  -2   3 -13 158.699 8.32443   2
  -2   3 -15 271.948 11.0171   3
   2   3  15 255.205 10.7056   8
  -2   3 -15 262.006 12.2637   6
   2   3  15 302.687 13.0441   2
  -2   3 -17 66.4647 4.35834   3
   2   3  17 64.8638 4.10771   8
  -2   3 -17 79.1489 5.83915   6
  -2   3 -17 62.4790 4.11594   7
   2   3  17 70.9393 5.80592   2
   2   3  19 5.52241 2.30194   8
  -2   3 -19 4.12981 3.38051   6
  -2   3 -19 9.28557 2.48551   3
  -2   3 -21 130.809 9.06743   6
  -2   3 -23 362.589 17.7987   6
  -2   3 -25 1.14179 5.02030   6
  -2   3 -27 17.2391 6.09252   6
   2   4 -28 20.9137 6.98580   6
  -2   4  28 32.9376 6.00793   8
  -2   4  26-2.75458 4.34316   8
  -2   4  24 95.5328 7.84183   8
   2   4 -22 281.179 12.2146   1
  -2   4  22 273.352 13.6472   8
   2   4 -20 90.6185 5.53876   1
  -2   4  20 91.3218 6.79052   8
   2   4 -18 4.03292 2.14021   1
   2   4 -16 6.73883 1.97828   1
   2   4 -14 63.6472 3.92993   1
   2   4 -14 66.6404 5.07365   2
  -2   4  14 70.0846 3.94912   7
  -2   4  12 42.8225 3.74570   3
   2   4 -10 93.9651 4.41584   1
  -2   4  10 97.8083 5.35488   3
   2   4  -8 574.412 20.6793   5
  -2   4   8 571.649 21.3897   3
   2   4  -8 582.681 21.0162  10
   2   4  -6 3811.50 130.392  10
   2   4  -6 3767.84 130.635   8
   2   4  -6 3807.31 130.054   5
  -2   4   6 3902.67 130.756   3
   2   4  -6 3868.96 129.701   9
   2   4  -4 1261.19 42.0678  10
  -2   4   4 1202.09 42.2399   3
   2   4  -4 1179.28 42.1438   8
   2   4  -4 1210.04 41.2044   9
  -2   4   4 1210.63 42.1335   1
   2   4  -4 1213.68 41.7214   5
   2   4  -2 3325.52 112.596   4
  -2   4   2 3242.23 112.802   9
  -2   4   2 3399.39 112.747   1
   2   4  -2 3304.64 112.771   8
   2   4   0 3604.08 120.432   4
  -2   4   0 3508.78 120.249   1
   2   4   0 3602.54 120.194   8
  -2   4   0 3493.64 120.225   5
   2   4   0 3536.71 120.476   6
  -2   4   0 3548.19 120.434   9
  -2   4  -2 3830.76 130.585   6
   2   4   2 3885.87 130.789   8
  -2   4  -2 3859.17 130.849   2
   2   4   2 3867.94 131.302   2
   2   4   2 3848.43 131.348   6
  -2   4  -2 3920.24 130.933   5
  -2   4  -2 3874.65 130.431  10
   2   4   4 1592.54 54.1537   6
  -2   4  -4 1586.71 53.4647   6
  -2   4  -4 1574.63 53.7761   2
  -2   4  -4 1507.15 53.4915   8
  -2   4  -4 1571.08 53.4560   4
  -2   4  -6 484.402 17.3511   6
   2   4   6 482.491 17.9875   6
  -2   4  -6 469.644 17.1076   8
  -2   4  -6 479.086 17.6412   2
  -2   4  -8 3355.92 113.350   8
  -2   4  -8 3353.47 114.157   2
   2   4   8 3274.71 114.333   2
  -2   4 -10 1681.72 57.1749   2
  -2   4 -10 1581.76 56.7482   6
  -2   4 -10 1628.66 56.0604   8
   2   4  10 1609.30 57.2581   2
   2   4  12 58.6220 4.48879   2
  -2   4 -12 53.2633 4.02323   6
  -2   4 -12 51.8695 4.23678   2
   2   4  14 181.073 9.27696   2
  -2   4 -14 193.941 9.11569   6
  -2   4 -14 160.319 8.91299   2
   2   4  16 137.378 8.14963   2
   2   4  16 128.027 6.26845   8
  -2   4 -16 136.439 7.79004   6
  -2   4 -16 128.996 6.18594   3
   2   4  18 74.5446 4.57638   8
  -2   4 -18 83.3236 4.63596   7
  -2   4 -18 76.1977 4.57063   3
  -2   4 -18 63.5812 5.85653   6
  -2   4 -20 9.49741 3.77172   6
   2   4  20 9.19676 2.60534   8
  -2   4 -22 207.587 12.1310   6
  -2   4 -24 1.07144 4.37578   6
  -2   4 -26 31.5117 6.86107   6
   2   5 -27 11.2739 5.49349   6
  -2   5  27 28.2191 5.53386   8
  -2   5  25-7.18954 4.46736   8
  -2   5  23 5.93703 4.18219   8
   2   5 -21 773.420 29.0894   1
  -2   5  21 826.154 31.2395   8
   2   5 -19 10.5656 2.47077   1
   2   5 -17 18.3966 2.49563   1
   2   5 -15 178.657 7.75326   1
  -2   5  13 2537.68 88.5159   7
  -2   5  13 2632.39 89.6036   3
  -2   5  11 122.195 5.81072   7
  -2   5  11 131.367 6.64791   3
   2   5 -11 117.643 5.33511   1
   2   5  -9 1271.09 44.7379   8
  -2   5   9 1307.91 44.9210   3
   2   5  -9 1270.70 44.2526  10
   2   5  -9 1230.11 43.7992   5
   2   5  -7 7721.58 262.244   8
  -2   5   7 7883.08 262.390   3
   2   5  -7 7674.06 261.856  10
   2   5  -7 7725.04 261.419   5
  -2   5   5 883.444 31.7800   3
   2   5  -5 902.010 31.0281   5
   2   5  -5 875.902 31.6849   8
   2   5  -5 907.397 31.4524  10
   2   5  -5 893.205 30.4776   9
  -2   5   3 241.877 9.52922   1
  -2   5   3 251.257 9.74464   3
   2   5  -3 250.494 9.50156  10
   2   5  -3 243.497 9.62534   8
   2   5  -3 242.624 9.25006   4
  -2   5   1 600.125 20.9075   1
   2   5  -1 591.940 20.9030   4
   2   5  -1 606.789 21.0530   6
  -2   5   1 566.915 21.0111   9
   2   5  -1 578.637 20.9299   8
  -2   5  -1 1151.91 40.7313   9
   2   5   1 1192.78 40.5099   8
   2   5   1 1163.67 40.7704   6
  -2   5  -1 1197.45 40.0596   2
  -2   5  -1 1155.02 40.3667   5
  -2   5  -1 1172.60 40.4304   1
   2   5   1 1169.39 40.7108   2
  -2   5  -3 659.063 22.8617   6
   2   5   3 659.239 23.7368   6
  -2   5  -3 679.413 22.9949   4
  -2   5  -3 654.698 23.2114   2
  -2   5  -3 657.295 23.0997   5
  -2   5  -5 1116.99 39.3706   8
  -2   5  -5 1127.49 39.1689   6
   2   5   5 1206.99 40.0936   6
  -2   5  -5 1160.40 39.0893   4
  -2   5  -5 1079.58 39.5222   2
  -2   5  -7 84.5297 3.98522   8
   2   5   7 79.9945 4.66849   6
   2   5   7 86.8764 4.60734   2
  -2   5  -7 72.0150 4.27393   2
  -2   5  -9 21.1367 1.97269   8
  -2   5  -9 17.5739 2.21371   6
  -2   5  -9 15.4044 2.32316   2
   2   5   9 27.4974 2.69021   2
  -2   5 -11 26.2939 2.40114   8
   2   5  11 30.7621 3.22150   2
  -2   5 -11 28.7133 3.22867   2
  -2   5 -11 29.5925 2.90679   6
   2   5  13 463.473 18.8018   2
  -2   5 -13 497.727 18.7300   2
  -2   5 -13 443.466 16.7138   3
  -2   5 -13 460.815 18.2664   6
  -2   5 -15 337.317 15.0451   6
   2   5  15 370.085 15.7159   2
  -2   5 -17 583.950 24.9283   6
   2   5  17 663.175 23.4879   8
   2   5  17 633.668 25.8215   2
  -2   5 -19 78.5450 6.35774   6
   2   5  19 72.8274 4.74451   8
  -2   5 -21 39.6066 5.50787   6
  -2   5 -23 300.504 15.5336   6
  -2   5 -25 1.09956 5.11112   6
  -2   5 -27 39.1046 6.89223   6
   2   6 -28 108.847 10.0829   6
  -2   6  28 87.0828 8.22009   8
  -2   6  26 37.9371 5.66859   8
  -2   6  24 11.4837 4.78792   8
  -2   6  22 196.702 10.9895   8
   2   6 -20 488.144 18.5500   1
   2   6 -18 6.96558 1.97270   1
   2   6 -16 18.5858 2.22750   1
  -2   6  14 53.2212 3.73586   7
   2   6 -12 95.7446 5.35409  10
  -2   6  12 120.101 6.40514   3
  -2   6  12 97.5560 5.29545   7
  -2   6  10 8.54572 1.95189   7
   2   6 -10 14.1743 2.37332   8
  -2   6  10 16.5142 2.63779   3
   2   6 -10 13.2477 1.83833  10
  -2   6   8 3279.91 116.046   7
   2   6  -8 3438.83 115.945  10
   2   6  -8 3436.41 115.364   5
   2   6  -8 3427.69 116.443   8
  -2   6   8 3373.25 116.555   3
   2   6  -6 623.588 21.3669   9
   2   6  -6 625.776 22.4288  10
  -2   6   6 633.501 22.9688   3
   2   6  -6 613.075 21.8876   5
   2   6  -6 615.266 22.7741   8
   2   6  -4 2202.18 75.4054   8
   2   6  -4 2189.67 74.7798   4
  -2   6   4 2156.82 75.4526   3
   2   6  -4 2217.49 75.1185  10
  -2   6   2 1198.26 41.1108   3
   2   6  -2 1192.15 40.7404   4
   2   6  -2 1177.22 41.0854   8
   2   6  -2 1149.32 40.9196   6
  -2   6   2 1175.02 40.9130   1
  -2   6   0 27.5218 1.95882   1
   2   6   0 32.0599 2.15223   8
   2   6   0 32.3233 2.15542   6
  -2   6   0 32.8496 2.15026   3
  -2   6  -2 307.604 10.6468   2
  -2   6  -2 292.513 10.7446   5
   2   6   2 283.617 11.2201   2
  -2   6  -2 298.991 10.8261   1
   2   6   2 282.078 11.0272   8
   2   6   2 301.813 11.4054   6
  -2   6  -4 336.963 12.0125   4
  -2   6  -4 347.494 12.1716   5
   2   6   4 355.463 13.0888   6
  -2   6  -4 330.111 12.0331   6
  -2   6  -4 325.095 12.4226   2
   2   6   6 2035.59 69.2160   2
  -2   6  -6 2024.31 68.8459   2
   2   6   6 1985.74 69.3196   6
  -2   6  -6 2004.69 68.3971   6
  -2   6  -6 1931.40 68.6671   8
  -2   6  -6 2018.03 68.1840   4
   2   6   8 572.246 21.7418   6
  -2   6  -8 551.738 20.8454   8
   2   6   8 607.559 21.7571   2
  -2   6  -8 584.655 21.3861   2
  -2   6 -10 7.68998 1.87433   6
   2   6  10 9.06789 2.26574   2
  -2   6 -10 5.91796 2.04235   2
  -2   6 -10 3.59685 1.45499   8
  -2   6 -12 196.928 8.51497   8
  -2   6 -12 190.610 7.60844   3
   2   6  12 205.176 9.66647   2
  -2   6 -12 204.402 9.43290   2
  -2   6 -12 201.685 9.07228   6
  -2   6 -14 465.450 16.6970   3
   2   6  14 468.246 19.2394   2
  -2   6 -14 455.388 18.5548   6
  -2   6 -16 253.781 12.2122   6
  -2   6 -16 278.040 10.2388   3
   2   6  16 243.169 12.7242   2
   2   6  18 117.072 6.25134   8
  -2   6 -18 118.604 7.63552   6
   2   6  18 130.436 8.47960   2
   2   6  20 9.34241 2.68443   8
  -2   6 -20 9.12758 4.13056   6
  -2   6 -22 13.0726 4.58414   6
  -2   6 -24 13.3919 4.76743   6
  -2   6 -26 7.84688 5.35241   6
  -2   7  27 34.0376 6.21155   8
  -2   7  25 7.32044 4.47838   8
  -2   7  23-4.31411 4.60271   8
   2   7 -21 55.3495 4.62428   5
  -2   7  15 36.2657 3.43350   7
   2   7 -15 31.2899 3.25166  10
   2   7 -15 38.0311 3.04714   5
   2   7 -13 101.223 5.48444  10
  -2   7  13 96.8093 5.49161   7
  -2   7  11 200.949 8.78389   7
   2   7 -11 192.199 8.48393  10
  -2   7  11 189.992 9.28125   3
   2   7 -11 193.342 9.09896   8
  -2   7   9 1871.42 65.8117   3
   2   7  -9 1919.05 65.0486  10
   2   7  -9 1912.19 64.3550   5
  -2   7   9 1800.05 65.2780   7
   2   7  -9 1851.53 65.5993   8
   2   7  -7 1232.67 42.2975   5
   2   7  -7 1227.57 41.7855   9
   2   7  -7 1223.63 43.4461   8
  -2   7   7 1156.67 43.6563   3
   2   7  -7 1248.67 42.9352  10
  -2   7   7 1252.61 43.3041   7
  -2   7   5 26.3343 2.53593   3
   2   7  -5 26.7735 1.92505   4
   2   7  -5 28.6314 2.26020  10
  -2   7   5 21.9144 2.28475   7
   2   7  -5 32.7651 2.62338   8
  -2   7   3 2931.08 100.044   3
   2   7  -3 2907.77 100.000   8
   2   7  -3 2927.36 99.3941   4
  -2   7   1 208.790 8.43624   3
  -2   7   1 209.453 8.24089   1
   2   7  -1 207.685 8.42186   6
   2   7  -1 207.475 8.46579   8
  -2   7  -1 1349.88 46.4053   3
   2   7   1 1361.96 46.5550   8
  -2   7  -1 1318.95 46.2184   1
   2   7   1 1343.23 46.6414   6
  -2   7  -1 1345.07 45.5842   2
  -2   7  -3 4303.67 146.208   6
   2   7   3 4407.30 147.563   6
  -2   7  -3 4371.94 146.712   1
  -2   7  -3 4374.39 146.722   2
  -2   7  -3 4314.14 146.622   5
  -2   7  -5 256.013 9.36107   5
  -2   7  -5 236.088 10.0164   8
   2   7   5 251.066 10.4615   6
  -2   7  -5 257.506 9.42419   6
  -2   7  -5 251.051 9.34208   1
  -2   7  -5 259.417 9.24940   4
  -2   7  -5 270.527 9.93560   2
  -2   7  -7 165.073 6.43925   4
  -2   7  -7 167.268 7.13315   8
  -2   7  -7 164.616 7.21748   2
   2   7   7 176.097 7.63602   2
   2   7   7 157.473 7.62271   6
  -2   7  -7 157.286 6.71933   6
   2   7   9 939.999 32.8767   2
  -2   7  -9 941.810 32.5197   2
  -2   7  -9 826.027 31.8726   6
  -2   7  -9 915.472 32.0716   8
  -2   7 -11 27.4458 2.76705   6
   2   7  11 27.3159 3.16723   2
  -2   7 -11 20.7452 2.95321   2
  -2   7 -11 31.7009 2.71985   8
  -2   7 -13 514.751 18.6192   6
  -2   7 -13 457.953 16.4863   3
   2   7  13 479.019 19.2209   2
  -2   7 -13 443.587 18.6340   2
  -2   7 -13 468.837 17.8650   8
   2   7  15 4.97437 2.67526   2
  -2   7 -15 7.91425 2.68727   6
  -2   7 -15 9.00419 1.39167   3
  -2   7 -17 70.9921 5.56206   6
   2   7  17 60.1147 5.84582   2
  -2   7 -19 46.4517 5.17468   6
   2   7  19 51.9268 4.08259   8
  -2   7 -21 6.91435 3.88085   6
  -2   7 -23 195.189 11.6744   6
  -2   7 -25 2.10602 4.85198   6
  -2   7 -27 40.7965 7.04175   6
  -2   8  28 30.6761 5.95161   8
   2   8 -28 26.2364 6.86187   6
  -2   8  26 0.94247 4.95777   8
  -2   8  24 22.4921 4.91901   8
   2   8 -20 315.774 13.2199   5
   2   8 -18 15.3556 2.71603   5
   2   8 -16-0.47213 2.50115  10
  -2   8  16 2.98826 2.29532   7
   2   8 -16 2.71974 1.91919   5
  -2   8  14 466.769 18.6293   7
   2   8 -14 483.194 18.4735  10
   2   8 -12 56.2346 4.38769   8
   2   8 -12 56.3092 3.79355  10
  -2   8  12 50.1867 4.00384   7
  -2   8  10 8.47548 2.02513   7
  -2   8  10 3.06129 2.13445   3
   2   8 -10 3.77626 1.86538   8
   2   8 -10 3.00135 1.19508   5
   2   8 -10 3.08122 1.59665  10
  -2   8   8 477.477 19.0795   3
  -2   8   8 489.342 18.6750   7
   2   8  -8 482.541 17.4089   5
   2   8  -8 477.493 18.7395   8
   2   8  -8 512.641 18.2256  10
   2   8  -6 391.729 13.8532   4
  -2   8   6 355.287 14.6751   7
   2   8  -6 369.802 14.8134   8
   2   8  -6 370.380 14.2389  10
  -2   8   6 394.332 15.0715   3
   2   8  -4 180.397 8.10721   8
   2   8  -4 188.267 7.39655   4
  -2   8   4 191.114 8.18713   7
  -2   8   4 189.067 8.23623   3
  -2   8   2 1333.10 47.6123   3
   2   8  -2 1399.62 47.7173   8
   2   8  -2 1365.62 47.3989   6
  -2   8   0 3391.11 117.956   3
   2   8   0 3480.16 118.153   8
   2   8   0 3526.94 118.035   6
   2   8   2 3612.32 124.143   6
  -2   8  -2 3650.75 123.495   1
  -2   8  -2 3617.76 123.688   3
  -2   8  -2 3661.37 123.090   2
  -2   8  -4 2503.16 86.0847   2
   2   8   4 2595.50 86.9786   6
  -2   8  -4 2514.76 85.4854   6
  -2   8  -4 2536.08 85.7970   1
  -2   8  -4 2527.76 85.9457   3
  -2   8  -6 117.175 5.66005   8
  -2   8  -6 119.653 4.63792   4
  -2   8  -6 119.750 4.73271   5
  -2   8  -6 118.178 4.96201   6
   2   8   6 128.114 6.18936   6
  -2   8  -6 112.308 5.36405   2
   2   8   6 117.687 5.89030   2
  -2   8  -6 120.793 4.73702   1
  -2   8  -8 621.596 22.5992   8
  -2   8  -8 604.904 21.5555   4
   2   8   8 602.883 23.0638   2
  -2   8  -8 632.086 22.6689   2
   2   8   8 620.828 23.2434   6
  -2   8 -10 2855.72 97.1064   8
   2   8  10 2768.81 97.8095   2
  -2   8 -10 2863.06 97.4761   2
  -2   8 -10 2805.03 96.8568   6
  -2   8 -12 102.718 4.03384   3
   2   8  12 126.245 6.81225   2
  -2   8 -12 123.840 6.53644   2
  -2   8 -12 123.493 6.02827   8
  -2   8 -12 115.219 5.95845   6
  -2   8 -14 197.650 9.82138   6
   2   8  14 232.216 10.9061   2
  -2   8 -14 217.147 9.58168   8
  -2   8 -16 312.796 14.3020   6
   2   8  16 358.997 15.5548   2
   2   8  18-3.45702 3.19261   2
  -2   8 -18 2.78577 3.29354   6
  -2   8 -20 232.010 12.4103   6
   2   8  20 256.357 11.0013   8
  -2   8 -22 1.78780 4.11884   6
  -2   8 -24 84.7283 7.67393   6
  -2   8 -26 4.27822 5.43196   6
  -2   9  27 2.88764 4.77875   8
  -2   9  25 19.5722 5.48327   8
   2   9 -19 278.024 11.5582   5
   2   9 -17 176.526 8.60893  10
   2   9 -17 163.462 7.54561   5
  -2   9  15 2.67198 2.44845   7
   2   9 -15 9.46434 2.47456  10
   2   9 -13 369.629 14.8562  10
  -2   9  13 380.573 15.4469   7
   2   9 -13 373.400 15.7381   8
   2   9 -11 31.5840 2.82009  10
   2   9 -11 27.5124 3.28854   8
  -2   9  11 26.3796 3.49762   3
   2   9 -11 29.6405 2.11479   5
  -2   9  11 33.5169 3.27990   7
  -2   9   9 48.7666 3.74212   7
   2   9  -9 41.7967 3.62272   8
   2   9  -9 41.1086 3.07872  10
  -2   9   9 50.9963 4.19930   3
  -2   9   7 1309.50 46.8698   3
   2   9  -7 1323.43 45.4087   4
   2   9  -7 1323.94 45.9619  10
  -2   9   7 1286.57 46.6214   7
   2   9  -7 1321.34 46.7485   8
  -2   9   5 1046.21 37.2030   7
   2   9  -5 1040.30 36.0282   4
   2   9  -5 1023.99 37.1311   8
  -2   9   5 1039.85 37.2392   3
   2   9  -3 1425.61 49.4019   6
  -2   9   3 1408.41 49.9452   7
  -2   9   3 1445.35 49.8884   3
   2   9  -3 1409.90 49.8610   8
  -2   9   3 1419.48 49.7072   9
   2   9  -1 704.518 25.9618   8
   2   9  -1 733.535 25.7181   6
  -2   9   1 713.224 25.8900   3
  -2   9  -1 1241.00 42.3775   3
   2   9   1 1190.57 42.5863   6
   2   9   1 1212.69 42.6346   8
  -2   9  -3 29.9958 1.83449   2
   2   9   3 32.8318 2.62983   6
  -2   9  -3 30.1551 1.91707   1
  -2   9  -3 28.8659 2.09278   3
  -2   9  -5 195.929 7.36916   1
  -2   9  -5 195.482 7.89124   2
   2   9   5 185.324 8.41619   2
  -2   9  -5 194.271 7.28255   6
   2   9   5 214.781 8.79845   6
  -2   9  -5 208.657 8.55713   8
  -2   9  -5 194.708 7.52585   3
  -2   9  -7 415.016 15.7778   2
   2   9   7 403.458 16.2565   2
   2   9   7 404.359 16.4468   6
  -2   9  -7 422.538 15.2660   6
  -2   9  -7 425.281 14.6913   4
  -2   9  -7 412.417 14.7494   3
  -2   9  -7 426.121 14.7846   5
  -2   9  -7 415.581 14.7351   1
  -2   9  -7 442.113 16.2202   8
  -2   9  -9 1268.12 42.2278   4
  -2   9  -9 1228.09 41.9257   1
  -2   9  -9 1207.61 42.1452   5
  -2   9  -9 1210.39 43.5208   8
  -2   9  -9 1228.47 41.8742  10
   2   9   9 1220.70 43.9588   2
  -2   9  -9 1214.67 43.5116   2
  -2   9 -11 900.802 32.4092   2
  -2   9 -11 870.169 30.9726   4
   2   9  11 894.233 32.8456   2
  -2   9 -11 879.235 31.7531   6
  -2   9 -11 893.348 32.1118   8
   2   9  13 536.724 21.7676   2
  -2   9 -13 569.019 20.9408   8
  -2   9 -13 522.532 21.3085   2
  -2   9 -13 548.176 20.8848   6
   2   9  15 9.34056 3.29375   2
  -2   9 -15 9.33582 2.57119   8
  -2   9 -15 7.51597 2.87745   6
  -2   9 -17 254.234 12.1247   6
   2   9  17 261.961 13.0481   2
  -2   9 -19 163.576 9.38881   6
  -2   9 -21 188.116 10.8122   6
  -2   9 -23 12.8344 4.74187   6
  -2   9 -25 20.0488 6.08448   6
  -2   9 -27 8.59461 5.84872   6
  -2  10  26 17.2748 5.25060   8
  -2  10  16 1.18483 2.44779   7
   2  10 -16 3.28944 2.50662  10
   2  10 -14 10.6499 2.48539  10
  -2  10  14 10.2402 2.75812   7
   2  10 -12 82.6414 5.62971   8
   2  10 -12 80.7420 3.91820   5
  -2  10  12 82.2253 5.44343   7
   2  10 -12 91.5653 4.98592  10
  -2  10  10 194.612 9.49461   7
   2  10 -10 207.969 9.63310   8
  -2  10  10 221.176 10.0391   3
   2  10 -10 194.851 8.67627  10
  -2  10   8 982.882 37.5116   7
   2  10  -8 1044.14 36.0428   4
   2  10  -8 1063.47 37.6751   8
  -2  10   8 1025.30 37.7616   3
   2  10  -8 1051.23 36.7078  10
  -2  10   6 208.800 9.73244   7
   2  10  -6 227.068 9.86180   8
   2  10  -6 217.894 8.54043   4
  -2  10   6 236.483 10.0640   3
   2  10  -4 388.076 14.3919   6
   2  10  -4 376.387 14.9472   8
  -2  10   4 383.428 15.0090   3
  -2  10   4 357.707 14.9367   7
  -2  10   2 3163.63 111.579   3
  -2  10   2 3215.95 111.470   9
  -2  10   2 3265.41 111.849   7
   2  10  -2 3303.24 111.733   8
   2  10  -2 3336.66 111.316   6
  -2  10   0 781.675 28.9663   9
   2  10   0 815.879 29.2477   8
  -2  10   0 816.253 28.9688   3
   2  10   0 826.836 28.9814   6
   2  10   2 155.523 6.74845   6
  -2  10  -2 141.803 6.24528   3
  -2  10  -2 143.968 5.42698   2
  -2  10  -4 127.639 5.23128   2
  -2  10  -4 124.364 5.32002   3
   2  10   4 121.886 6.08576   6
   2  10   4 112.644 5.77260   2
  -2  10  -4 124.747 5.74582   9
  -2  10  -6 105.802 4.05547   1
  -2  10  -6 100.049 4.19353   6
   2  10   6 96.1398 5.54057   6
  -2  10  -6 100.708 4.19411   3
  -2  10  -6 89.4038 5.19347   8
  -2  10  -6 99.0670 4.80693   2
   2  10   6 90.9974 5.24797   2
   2  10   8 9.55896 2.06204   2
  -2  10  -8 4.05217 1.65921   2
  -2  10  -8 3.60019 1.67931   8
  -2  10  -8 6.08229 0.76382   1
  -2  10  -8 4.31723 0.73418   5
   2  10   8 3.83202 2.21367   6
  -2  10  -8 5.22155 0.71616   3
  -2  10 -10 539.571 19.9305   8
  -2  10 -10 495.815 17.8065   1
  -2  10 -10 517.127 19.1481   6
  -2  10 -10 520.065 18.0074  10
  -2  10 -10 537.467 18.2927   4
  -2  10 -10 541.674 18.1772   5
  -2  10 -10 509.345 19.7931   2
   2  10  10 503.166 20.2076   2
   2  10  12 10.5566 2.62602   2
  -2  10 -12 16.8820 2.80587   2
  -2  10 -12 16.2371 2.47418   6
  -2  10 -12 9.96723 2.32532   8
  -2  10 -12 10.7063 1.63471   4
  -2  10 -12 8.42289 1.38798  10
  -2  10 -12 9.34021 0.90170   1
  -2  10 -14 670.375 23.9972   1
  -2  10 -14 706.023 26.2531   6
  -2  10 -14 720.067 26.3168   8
   2  10  14 755.101 27.5746   2
  -2  10 -14 743.162 25.1622   4
   2  10  16-0.77237 3.15443   2
  -2  10 -16-3.41120 2.86529   6
  -2  10 -16 1.52363 2.57866   8
   2  10  18 258.952 13.4685   2
  -2  10 -18 270.085 12.6451   6
  -2  10 -20 6.80053 3.81475   6
  -2  10 -22 100.283 7.97873   6
  -2  10 -24 194.354 11.6491   6
  -2  10 -26 19.1995 5.67052   6
  -2  11  27 213.371 12.6796   8
   2  11 -17 38.3293 3.99217  10
  -2  11  15 186.155 9.55560   7
   2  11 -15 187.832 8.81990  10
   2  11 -13 241.345 10.4636  10
  -2  11  13 252.844 11.5432   7
   2  11 -11 104.621 5.38381  10
   2  11 -11 88.1445 5.99231   8
  -2  11  11 100.718 6.20284   7
   2  11  -9 667.307 23.5383   4
  -2  11   9 621.073 25.4336   3
   2  11  -9 664.452 25.3497   8
  -2  11   9 684.904 25.5093   7
   2  11  -9 673.547 24.3000  10
  -2  11   7 216.174 9.85379   3
   2  11  -7 204.206 8.06241   4
  -2  11   7 208.163 9.65100   7
   2  11  -7 202.155 9.52771   8
  -2  11   5 2503.74 86.6746   3
   2  11  -5 2529.29 86.6914   8
  -2  11   5 2460.68 86.7731   7
  -2  11   3 197.598 9.02684   7
  -2  11   3 188.230 8.82110   3
   2  11  -3 187.027 8.50898   7
   2  11  -3 192.130 8.89485   8
   2  11  -3 224.986 8.56862   6
  -2  11   1 42.6700 3.09790   9
  -2  11   1 43.5885 3.45754   7
   2  11  -1 46.8664 3.41468   8
   2  11  -1 45.0455 3.02219   6
  -2  11   1 42.4791 3.14877   3
   2  11   1 387.228 15.0860   8
   2  11   1 401.660 14.8476   6
  -2  11  -1 360.512 14.6481   9
  -2  11  -1 395.978 14.7029   3
  -2  11  -3 526.193 18.3615   2
   2  11   3 546.442 19.7070   6
  -2  11  -3 520.728 19.3667   9
   2  11   3 497.495 19.3557   2
  -2  11  -3 521.019 18.9852   3
  -2  11  -5-0.55012 1.07820   3
  -2  11  -5 1.96002 1.21524   2
  -2  11  -5 2.46568 0.66615   6
   2  11   5 0.40672 1.73562   6
  -2  11  -5 0.81642 1.70533   8
  -2  11  -5 1.87942 1.20545   9
   2  11   5 1.06798 1.47117   2
  -2  11  -7 73.0326 3.36282   3
   2  11   7 77.7724 4.75204   2
  -2  11  -7 84.9220 4.37869   2
  -2  11  -7 86.1104 4.91496   8
   2  11   7 82.3880 5.16237   6
  -2  11  -7 86.5931 3.73194   6
  -2  11  -9 5.34757 2.07421   8
  -2  11  -9 3.75788 1.91093   2
   2  11   9 0.95351 1.88259   2
  -2  11 -11 158.579 5.79291   5
  -2  11 -11 173.870 7.99242   8
  -2  11 -11 153.970 5.82867  10
  -2  11 -11 159.654 7.83118   2
   2  11  11 160.631 8.24323   2
  -2  11 -11 152.795 6.01225   4
  -2  11 -11 146.550 7.02541   6
  -2  11 -13 515.304 17.9274   5
  -2  11 -13 515.708 19.5521   6
  -2  11 -13 539.714 18.3140   4
  -2  11 -13 500.366 18.0911  10
  -2  11 -13 473.259 19.7719   8
   2  11  13 482.506 20.5398   2
  -2  11 -13 487.016 20.0869   2
  -2  11 -15 1071.88 39.8584   8
   2  11  15 1112.95 41.1081   2
  -2  11 -15 1093.70 38.1600  10
  -2  11 -15 1095.07 38.3622   4
  -2  11 -15 1117.44 39.8572   6
   2  11  17 9.88254 3.66421   2
  -2  11 -17 5.37820 2.99864   6
  -2  11 -19 332.327 15.0535   6
  -2  11 -21 35.1666 5.29333   6
  -2  11 -23 268.507 13.8303   6
  -2  11 -25 0.94447 5.26565   6
  -2  11 -27 26.1888 5.88368   6
  -2  12  26 22.5109 5.63909   8
  -2  12  16 59.3381 5.28244   7
   2  12 -16 58.3698 4.51418  10
  -2  12  14 9.96971 2.98741   7
   2  12 -14 4.60166 2.35705  10
  -2  12  12 147.874 7.92527   7
   2  12 -12 125.003 6.46614  10
   2  12 -10 735.644 26.9915  10
   2  12 -10 737.658 28.2090   8
   2  12 -10 752.678 26.1543   4
  -2  12  10 727.468 28.3679   7
   2  12  -8 157.396 6.35195   4
  -2  12   8 149.578 8.05079   7
   2  12  -8 155.380 8.04295   8
  -2  12   6 290.770 12.0186   3
   2  12  -6 257.404 11.7616   8
  -2  12   6 261.604 11.8724   7
  -2  12   4 115.125 6.25862   7
   2  12  -4 110.137 5.63688   7
  -2  12   4 112.368 6.14259   3
   2  12  -4 103.257 5.97341   8
   2  12  -4 113.774 5.47127   6
  -2  12   2 47.9580 3.44363   9
  -2  12   2 44.3195 3.72138   7
  -2  12   2 47.5081 3.50229   3
   2  12  -2 39.2810 3.26211   7
   2  12  -2 40.7260 3.05088   6
   2  12  -2 50.5671 3.78549   8
  -2  12   0 308.555 13.0024   7
   2  12   0 342.346 13.0947   8
  -2  12   0 304.533 12.4437   9
  -2  12   0 308.696 12.4859   3
   2  12   0 307.319 12.9718   7
   2  12   0 317.332 12.4076   6
   2  12   2 471.804 17.4928   2
   2  12   2 468.852 17.6865   6
  -2  12  -2 476.219 17.3578   3
  -2  12  -2 461.818 16.0858   2
  -2  12  -2 459.228 17.4763   9
  -2  12  -4 471.736 16.8983   3
   2  12   4 458.038 17.7490   6
  -2  12  -4 430.217 17.2931   9
  -2  12  -4 476.215 16.5508   2
   2  12   4 456.734 17.4585   2
   2  12   6 292.841 11.7598   2
   2  12   6 290.611 12.0889   6
  -2  12  -6 275.602 10.1168   6
  -2  12  -6 287.027 12.0478   8
  -2  12  -6 284.201 10.9818   2
  -2  12  -6 282.099 11.3558   9
  -2  12  -8 81.7856 4.95044   8
  -2  12  -8 65.5707 4.08749   2
   2  12   8 67.6110 4.89683   6
  -2  12  -8 69.3485 3.44883   6
   2  12   8 66.9360 4.65510   2
  -2  12 -10 572.224 21.8739   8
  -2  12 -10 563.203 21.4392   2
   2  12  10 567.391 22.0663   2
  -2  12 -12 324.735 12.7869   6
  -2  12 -12 327.783 13.6404   8
  -2  12 -12 314.368 11.2971   4
   2  12  12 318.868 14.0149   2
  -2  12 -12 319.406 13.5071   2
  -2  12 -14 83.0385 5.21992   6
  -2  12 -14 82.2025 3.72716  10
   2  12  14 86.9985 6.13833   2
  -2  12 -14 78.0320 3.77293   4
   2  12  16 16.3491 4.01684   2
  -2  12 -16 15.4690 3.26136   6
   2  12  18 70.5980 6.68255   2
  -2  12 -18 72.1705 5.73827   6
  -2  12 -20 108.285 7.68382   6
  -2  12 -22 30.3245 5.13666   6
  -2  12 -24 105.195 8.61761   6
  -2  13  27 35.8554 6.45649   8
   2  13 -17 216.433 9.95194  10
  -2  13  17 208.404 11.1037   7
   2  13 -15 1600.29 55.9089   4
   2  13 -15 1639.10 56.9536  10
  -2  13  15 1625.63 58.5441   7
   2  13 -13 3.57500 2.26598  10
  -2  13  13 13.2600 3.25179   7
  -2  13  11 6.68427 2.69984   7
   2  13 -11 1.38022 1.37054   4
  -2  13   9 134.150 7.79405   7
   2  13  -9 145.688 5.90178   4
   2  13  -7 87.4093 5.68556   8
  -2  13   7 76.7330 5.40458   7
  -2  13   5 157.031 8.42508   3
   2  13  -5 168.416 7.85313   7
   2  13  -5 184.317 7.76965   6
   2  13  -5 167.068 8.52821   8
  -2  13   5 185.016 8.77071   7
  -2  13   3 61.7945 4.47852   7
  -2  13   3 52.9074 4.21209   3
   2  13  -3 58.9982 4.11695   7
   2  13  -3 71.9096 4.67501   8
   2  13  -3 67.6664 3.90142   6
   2  13  -1 99.2879 5.76195   8
   2  13  -1 101.973 5.72736   7
  -2  13   1 95.4312 5.42232   3
  -2  13   1 103.997 5.45492   9
   2  13  -1 99.7251 5.16521   6
  -2  13   1 112.054 6.06346   7
   2  13   1 430.859 16.1332   2
  -2  13  -1 417.355 16.2464   9
  -2  13  -1 422.139 16.9920   7
   2  13   1 396.806 16.9397   7
   2  13   1 428.843 16.2975   6
  -2  13  -1 427.237 16.2328   3
   2  13   1 445.656 16.9205   8
  -2  13  -3 53.7890 3.29345   3
  -2  13  -3 49.5849 3.35926   9
  -2  13  -3 50.8634 3.89305   7
   2  13   3 51.5333 3.45324   2
  -2  13  -3 47.5420 2.39255   2
   2  13   3 47.7379 3.62819   6
   2  13   5 191.782 8.65835   6
  -2  13  -5 177.537 8.02798   9
  -2  13  -5 185.152 8.87897   8
   2  13   5 182.246 8.27351   2
  -2  13  -5 187.772 7.46109   2
   2  13   7-1.97168 2.16743   6
  -2  13  -7-0.35429 1.58824   9
  -2  13  -7 1.31999 0.99572   6
  -2  13  -7 2.04451 1.41619   2
   2  13   7 1.72205 1.89307   2
  -2  13  -7 0.49397 2.10719   8
   2  13   9 122.053 6.77011   2
  -2  13  -9 123.592 6.87833   8
  -2  13  -9 122.417 6.21512   2
  -2  13 -11 3214.12 109.021   2
  -2  13 -11 3110.25 109.448   8
  -2  13 -11 3156.12 108.088   6
   2  13  11 3168.57 109.647   2
  -2  13 -13 259.410 11.6353   2
  -2  13 -13 248.995 10.7697   6
   2  13  13 263.070 12.2286   2
  -2  13 -15 617.327 23.8129   6
   2  13  15 644.614 25.3371   2
  -2  13 -17 95.7165 6.42763   6
   2  13  17 109.149 7.71009   2
  -2  13 -19 587.730 23.4990   6
  -2  13 -21 33.5648 4.98855   6
  -2  13 -23 1.61583 4.53193   6
  -2  14  16 22.9673 4.42922   7
   2  14 -16 36.2017 3.73212  10
  -2  14  14 649.410 27.1583   7
   2  14 -14 706.803 25.5484  10
   2  14 -12 63.1382 3.33227   4
  -2  14  12 60.8318 5.42978   7
  -2  14  10 92.8593 6.80868   7
   2  14 -10 118.916 4.86321   4
  -2  14   8 346.087 15.2279   7
   2  14  -6 80.2278 5.66574   8
  -2  14   6 98.2438 5.97145   7
   2  14  -6 84.1430 4.80966   6
   2  14  -6 91.6934 5.08800   7
   2  14  -4 5.59648 1.72906   6
   2  14  -4 1.60076 2.28076   8
   2  14  -4 1.30815 1.78685   7
   2  14  -2 589.624 22.2925   8
  -2  14   2 574.337 22.4719   7
   2  14  -2 577.132 21.2984   6
   2  14  -2 558.797 22.0125   7
  -2  14   0 590.456 22.2516   9
   2  14   0 596.892 21.9437   2
  -2  14   0 600.395 23.1267   7
  -2  14   0 604.047 22.3103   3
   2  14   0 609.220 22.8904   8
   2  14   0 566.121 22.8765   7
   2  14   0 602.805 22.1002   6
   2  14   2 38.6611 3.64323   8
  -2  14  -2 48.9212 3.42496   9
   2  14   2 38.6848 3.00548   2
  -2  14  -2 36.3947 3.69568   7
   2  14   2 40.7153 3.36685   6
  -2  14  -4 797.613 29.0527   9
  -2  14  -4 813.480 27.9914   2
   2  14   4 808.051 29.1567   2
  -2  14  -4 757.596 29.7527   7
   2  14   4 826.110 29.5700   6
  -2  14  -6 21.3752 3.11884   8
   2  14   6 26.8901 3.24364   6
  -2  14  -6 13.3853 2.60666   7
   2  14   6 23.0856 2.74132   2
  -2  14  -6 25.8081 2.19229   2
  -2  14  -6 22.5219 2.38209   9
  -2  14  -8 4.29086 2.68414   8
  -2  14  -8 2.31269 1.22615   6
  -2  14  -8 1.97373 1.80224   2
   2  14   8 4.22274 2.41843   2
  -2  14  -8 1.12023 1.56171   9
   2  14   8 5.91395 2.56544   6
   2  14  10 224.666 10.9025   2
  -2  14 -10 254.453 10.5397   2
  -2  14 -12 1822.07 65.1929   2
   2  14  12 1843.59 65.8996   2
  -2  14 -12 1881.52 64.2467   6
   2  14  14 4.15548 3.14851   2
  -2  14 -14 6.49300 2.51741   6
  -2  14 -16 229.586 10.7918   6
   2  14  16 254.979 12.4646   2
   2  14  18 25.2558 4.81444   2
  -2  14 -18 6.91026 3.25768   6
  -2  14 -20 19.1597 4.31448   6
  -2  15  17 470.424 20.5541   7
  -2  15  15 159.436 9.52289   7
  -2  15  13 113.567 7.63037   7
  -2  15  11 223.194 11.5241   7
  -2  15   9 129.777 7.96642   7
  -2  15   7 15.9772 2.90680   7
   2  15  -7 21.2343 2.67571   6
   2  15  -5 548.321 22.2577   7
   2  15  -5 603.272 23.2155   8
  -2  15   5 560.806 23.3266   7
  -2  15   3 20.0770 2.96857   7
   2  15  -3 17.7682 3.14491   8
   2  15  -3 16.4705 2.30973   6
   2  15  -3 12.9715 2.59291   7
  -2  15   1 2768.88 97.9726   7
   2  15  -1 2792.42 97.7511   7
   2  15  -1 2858.32 96.6669   6
   2  15  -1 2799.26 97.6582   8
   2  15   1 176.608 8.42061   8
   2  15   1 167.850 7.46618   2
   2  15   1 157.089 7.58777   6
  -2  15  -1 170.869 8.54718   7
   2  15   1 158.343 8.39516   7
  -2  15  -1 151.433 7.47519   9
   2  15   3 184.045 8.24611   2
  -2  15  -3 185.509 6.84224   2
  -2  15  -3 181.146 9.10542   7
  -2  15  -3 189.737 8.31803   9
   2  15   3 190.535 8.66187   6
  -2  15  -5 154.299 7.93876   8
   2  15   5 138.345 6.94329   2
  -2  15  -5 141.805 6.03877   2
  -2  15  -5 148.033 7.65305   7
  -2  15  -5 140.271 6.78711   9
   2  15   5 154.220 7.49820   6
  -2  15  -7 231.685 10.5132   8
  -2  15  -7 223.722 8.94864   2
   2  15   7 225.926 9.75285   2
   2  15   7 231.073 10.3132   6
  -2  15  -7 244.184 9.47371   9
  -2  15  -7 194.770 7.59917   6
  -2  15  -7 219.243 7.65800   6
  -2  15  -7 231.392 10.1221   7
  -2  15  -9 176.969 8.20528   9
  -2  15  -9 182.108 8.21948   2
  -2  15  -9 204.625 8.99296   7
  -2  15  -9 175.931 7.10487   6
   2  15   9 177.628 8.79098   2
  -2  15 -11-3.24212 2.28202   7
  -2  15 -11 0.42468 2.00922   9
  -2  15 -11 0.44600 2.36286   2
   2  15  11-4.02677 2.92114   2
  -2  15 -13 204.648 9.36620   7
  -2  15 -13 206.467 8.93478   6
   2  15  13 202.756 10.3654   2
   2  15  15 60.4329 5.71742   2
  -2  15 -15 55.0925 4.30912   6
   2  15  17 65.2099 6.20625   2
  -2  15 -17 60.9701 5.02680   6
  -2  16  16 34.0946 5.07202   7
  -2  16  14 1.73738 3.34048   7
  -2  16  12 114.274 7.97196   7
  -2  16  10 126.733 8.09129   7
  -2  16   8 336.359 15.1659   7
   2  16  -8 329.584 13.4540   6
  -2  16   6 25.4324 3.69097   7
   2  16  -6 35.2969 3.17772   6
   2  16  -6 36.1067 3.48325   7
  -2  16   4 605.391 23.4789   7
   2  16  -4 561.429 22.3848   7
   2  16  -4 580.446 21.5965   6
  -2  16   2 1848.61 67.5288   7
   2  16  -2 1884.35 67.0637   7
   2  16  -2 1928.67 65.9616   6
   2  16  -2 1902.30 67.1451   8
   2  16   0 451.156 18.6887   8
   2  16   0 469.287 17.6141   2
  -2  16   0 436.972 18.8758   7
   2  16   0 466.473 18.9825   7
   2  16   0 486.988 17.8887   6
  -2  16   0 456.326 17.9389   9
   2  16   2 297.233 13.2823   8
  -2  16  -2 296.774 13.5028   7
   2  16   2 322.146 12.7536   6
   2  16   2 310.753 12.3770   2
  -2  16  -2 297.753 12.4472   9
  -2  16  -4 68.1252 4.91858   7
   2  16   4 51.6717 3.84178   2
  -2  16  -4 54.3984 2.74141   2
  -2  16  -4 51.4883 3.75106   9
   2  16   4 54.0652 4.28177   6
  -2  16  -6 2.79087 2.23244   7
  -2  16  -6 5.86199 1.65948   2
   2  16   6 3.43835 2.05546   2
   2  16   6 3.04680 2.56368   6
  -2  16  -6 6.37607 2.10938   9
  -2  16  -8 65.5446 4.14385   9
  -2  16  -8 62.0849 4.74267   7
  -2  16  -8 62.7111 2.65997   6
  -2  16  -8 57.5329 2.64885   6
   2  16   8 62.8475 4.63010   2
  -2  16  -8 66.2130 3.97114   2
  -2  16 -10 255.106 9.65993   6
   2  16  10 241.668 11.4306   2
  -2  16 -10 253.520 10.8455   2
  -2  16 -10 244.901 10.7606   9
  -2  16 -10 270.784 11.5160   7
  -2  16 -12 82.1428 5.21526   7
  -2  16 -12 67.5487 4.70472   9
  -2  16 -12 73.0192 5.12237   2
   2  16  12 68.3167 5.50942   2
  -2  16 -14 0.44318 2.44177   7
   2  16  14 6.25210 3.28615   2
   2  16  16 156.879 9.47136   2
   2  16  18 117.313 8.63166   2
  -2  17  17 55.8427 6.46726   7
  -2  17  15 79.6555 6.96065   7
  -2  17  13 38.9401 5.21574   7
  -2  17  11 6.96613 3.72161   7
  -2  17   9 634.709 26.0675   7
   2  17  -9 638.222 23.8828   6
  -2  17   7 17.5231 3.41288   7
   2  17  -7 17.4548 2.69783   6
  -2  17   5 31.9139 3.96960   7
   2  17  -5 37.0403 3.32814   6
   2  17  -5 32.1162 3.74430   7
  -2  17   3 3.63287 2.33170   7
   2  17  -3 7.09747 2.07806   6
   2  17  -3 5.25515 2.57391   7
   2  17  -1 163.462 7.41846   2
  -2  17   1 153.062 8.55601   7
   2  17  -1 160.077 7.44882   6
   2  17  -1 142.050 8.30449   7
   2  17   1 108.133 5.89954   6
  -2  17  -1 110.738 6.86844   7
   2  17   1 108.838 5.65421   2
  -2  17  -1 104.662 5.88781   9
   2  17   1 103.778 6.81844   7
  -2  17  -3 513.880 21.3231   7
   2  17   3 551.272 20.1330   2
  -2  17  -3 499.606 20.0332   9
   2  17   3 560.272 20.5560   6
  -2  17  -5 130.180 7.66291   7
   2  17   5 123.927 7.02022   6
   2  17   5 132.269 6.81372   2
  -2  17  -5 135.783 5.56964   2
  -2  17  -5 139.234 6.66360   9
  -2  17  -7 486.833 20.5243   7
   2  17   7 516.748 20.5479   6
  -2  17  -7 537.900 19.6732   9
  -2  17  -7 527.573 19.0107   2
   2  17   7 503.173 19.9582   2
  -2  17  -9 226.655 9.85789   2
  -2  17  -9 215.834 10.6830   7
   2  17   9 252.894 10.8529   2
  -2  17  -9 233.895 10.0356   9
  -2  17 -11 67.6830 4.60700   9
   2  17  11 76.7228 5.54671   2
  -2  17 -11 62.1329 4.72219   2
  -2  17 -11 73.8383 5.17720   7
   2  17  13 93.8032 6.75812   2
  -2  17 -13 107.996 5.97934   9
  -2  17 -13 101.574 6.12995   7
   2  17  15 54.4651 5.56263   2
  -2  17 -15 52.7931 4.31340   9
   2  17  17 0.81793 3.96525   2
  -2  18  16 195.860 11.6744   7
  -2  18  14 14.6383 4.31888   7
  -2  18  12 23.5401 4.40981   7
  -2  18  10 103.286 7.59556   7
   2  18 -10 96.5240 5.81974   6
   2  18  -8 1152.87 39.9461   6
  -2  18   8 1035.12 41.9393   7
  -2  18   6 34.8876 4.49733   7
   2  18  -6 32.5227 3.40421   6
   2  18  -6 28.6405 3.63417   7
  -2  18   4 3.17364 2.72120   7
   2  18  -4 4.58452 2.19574   6
   2  18  -4 0.60275 2.57257   7
  -2  18   2 1.51944 2.43531   7
   2  18  -2 4.27391 2.11826   6
   2  18  -2 9.13155 2.78643   7
   2  18   0 127.810 6.30853   2
  -2  18   0 124.965 7.67524   7
   2  18   0 120.190 6.44988   6
   2  18   0 124.669 7.66617   7
  -2  18  -2 945.862 37.2506   7
   2  18   2 1007.65 35.6917   2
  -2  18  -2 998.414 35.9730   9
   2  18   2 1010.84 36.0897   6
   2  18   4 1082.72 35.9321   2
  -2  18  -4 947.380 33.9247   2
   2  18   4 1058.81 36.3827   6
  -2  18  -4 1003.94 37.2661   7
  -2  18  -4 1067.29 35.9049   9
  -2  18  -6 710.592 27.8731   7
   2  18   6 766.782 27.5754   6
  -2  18  -6 693.185 26.5129   9
   2  18   6 748.839 26.9595   2
  -2  18  -6 716.483 25.5351   2
  -2  18  -8 253.682 11.1424   9
  -2  18  -8 249.979 12.1813   7
  -2  18  -8 278.808 10.8404   2
   2  18   8 278.483 11.8470   2
  -2  18 -10 185.763 8.44407   2
  -2  18 -10 172.692 9.18435   7
  -2  18 -10 178.536 8.41084   9
   2  18  10 190.342 9.24368   2
  -2  18 -12 43.1208 3.82045   9
   2  18  12 38.2496 4.41809   2
  -2  18 -12 46.5747 4.39262   7
   2  18  14 24.2273 4.23281   2
  -2  18 -14 24.1996 3.31923   7
   2  18  16 31.6677 5.18774   2
  -2  19  17 4.28359 4.42518   7
  -2  19  15 26.1537 5.34487   7
  -2  19  13 3.04442 3.64453   7
   2  19 -11 724.303 27.3471   6
  -2  19  11 759.816 30.2635   7
   2  19  -9 234.018 10.1294   6
  -2  19   9 204.407 11.9467   7
  -2  19   7 685.996 27.6983   7
   2  19  -7 668.692 24.9838   6
  -2  19   5 93.3113 6.89947   7
   2  19  -5 87.3854 6.12599   7
   2  19  -5 83.9187 5.12113   6
  -2  19   3 215.093 10.9959   7
   2  19  -3 196.226 8.92945   6
   2  19  -3 194.210 10.2337   7
   2  19  -1 15.9051 2.62336   2
   2  19  -1 26.0981 3.06472   6
  -2  19   1 20.6243 3.86370   7
   2  19  -1 11.5548 3.26478   7
   2  19   1 581.364 20.9239   6
  -2  19  -1 535.283 22.3855   7
   2  19   1 515.045 20.3285   2
  -2  19  -3 170.990 9.09379   7
   2  19   3 151.102 7.33311   2
   2  19   3 141.200 7.63975   6
  -2  19  -3 150.778 7.48565   9
  -2  19  -5 939.662 35.5305   7
   2  19   5 905.975 34.4821   6
  -2  19  -5 945.982 33.9127   9
   2  19   5 946.497 34.0205   2
  -2  19  -5 940.042 32.2882   2
   2  19   7 662.947 24.5493   2
  -2  19  -7 636.846 25.5001   7
  -2  19  -7 641.669 24.0843   9
   2  19   9 101.398 6.36830   2
  -2  19  -9 104.456 6.79295   7
  -2  19  -9 106.085 5.80782   9
   2  19  11 86.0261 6.11720   2
  -2  19 -11 85.3252 5.22648   9
  -2  19 -11 108.302 6.62336   7
   2  19  13 16.2719 3.97532   2
  -2  19 -13 20.3464 3.60500   7
   2  19  15 80.6501 6.66132   2
   2  19  17 34.3746 5.40301   2
  -2  20  16 38.9836 6.38343   7
  -2  20  14 103.133 8.47856   7
  -2  20  12 335.722 16.8530   7
  -2  20  10 5.07551 3.90664   7
  -2  20   8 77.2636 7.00233   7
   2  20  -8 93.6698 5.42207   6
   2  20  -6 324.331 13.3184   6
  -2  20   6 328.970 15.8525   7
  -2  20   4 109.604 7.81988   7
   2  20  -4 103.270 5.81092   6
   2  20  -2 451.130 18.6580   7
   2  20  -2 432.141 16.7989   6
   2  20  -2 435.834 16.7426   2
  -2  20   2 384.195 18.6110   7
   2  20   0 275.450 11.9695   6
   2  20   0 284.702 11.7580   2
  -2  20   0 295.354 14.0543   7
   2  20   2 53.2894 4.44957   6
   2  20   2 53.4311 4.02853   2
  -2  20  -2 58.7435 5.50901   7
  -2  20  -4 151.043 7.36910   9
   2  20   4 144.415 7.26390   2
  -2  20  -4 130.611 8.51918   7
   2  20   4 156.444 7.99674   6
   2  20   6 69.8114 4.79324   2
  -2  20  -6 66.8762 4.49555   9
  -2  20  -6 56.6587 5.49847   7
  -2  20  -8 23.7277 3.08858   9
   2  20   8 21.1532 3.45877   2
  -2  20  -8 23.5186 4.02322   7
  -2  20 -10 92.0544 6.59169   7
   2  20  10 85.9124 5.99077   2
  -2  20 -12 208.505 10.3521   7
   2  20  12 205.580 10.4571   2
   2  20  14 101.657 7.20498   2
   2  20  16 55.7199 6.29400   2
  -2  21  15 34.6433 5.97732   7
  -2  21  13 52.8770 6.51936   7
  -2  21  11 132.896 9.49384   7
  -2  21   9 158.836 10.5625   7
  -2  21   7 1.01464 3.36419   7
  -2  21   5 27.3834 4.68249   7
   2  21  -5 19.4208 3.10585   6
   2  21  -3 15.3593 2.84103   6
   2  21  -3 12.5604 2.55238   2
  -2  21   3 24.2781 4.37122   7
   2  21  -1 26.7199 3.43513   6
  -2  21   1 21.4903 4.21587   7
   2  21  -1 27.3666 3.11419   2
  -2  21  -1 73.9435 6.32562   7
   2  21   1 73.4380 4.96141   6
   2  21   1 58.1999 4.39641   2
   2  21   3 35.9037 4.23680   6
   2  21   3 34.7329 3.50653   2
  -2  21  -3 42.8739 4.94681   7
   2  21   5 0.42880 2.36201   2
  -2  21  -5 4.74004 3.29933   7
   2  21   7 14.4206 3.16730   2
  -2  21  -7 14.2065 2.64499   9
  -2  21  -7 9.03652 3.40312   7
  -2  21  -9 102.003 7.07242   7
   2  21   9 91.0160 6.06209   2
   2  21  11 478.792 19.2985   2
  -2  21 -11 465.057 19.6163   7
   2  21  13 16.5587 4.05625   2
   2  21  15 172.740 9.80332   2
  -2  22  16 6.11002 5.48103   7
  -2  22  14 223.691 13.6654   7
  -2  22  12 43.0614 6.04111   7
  -2  22  10 286.008 15.4773   7
  -2  22   8 11.9686 4.56116   7
  -2  22   6-1.05037 3.54219   7
  -2  22   4 8.10365 4.00256   7
  -2  22   2 178.220 10.6107   7
   2  22  -2 170.190 8.11472   2
  -2  22   0 60.4160 6.09074   7
   2  22   0 52.3568 4.04103   2
  -2  22  -2 18.7168 4.16681   7
   2  22   2 11.8228 2.58360   2
   2  22   2 12.4090 3.15531   6
  -2  22  -4 90.5624 7.20962   7
   2  22   4 103.220 5.77942   2
  -2  22  -6 4.89603 3.52147   7
   2  22   6 5.74193 2.62879   2
  -2  22  -8 4.64624 3.90555   7
  -2  22 -10 58.1713 5.80410   7
  -2  22 -12 41.6298 5.05393   7
  -2  23  15-2.52689 4.73231   7
  -2  23  13 1.23591 4.87240   7
  -2  23  11 34.8594 6.34508   7
  -2  23   9 19.7475 4.99915   7
  -2  23   7 443.831 20.9527   7
  -2  23   5 28.2238 5.13423   7
  -2  23   3 43.0288 5.77969   7
  -2  23   1 1.00392 3.70864   7
  -2  23  -1 26.9448 5.10823   7
  -2  23  -3 257.312 13.4509   7
  -2  23  -5 35.2458 5.05341   7
  -2  23  -7 50.2986 5.85604   7
  -2  23  -9 237.274 12.3614   7
  -2  23 -11 0.73535 3.86823   7
  -2  24  14 109.465 9.66263   7
  -2  24  12 34.3881 6.42677   7
  -2  24  10 162.215 11.3382   7
  -2  24   8 305.413 16.3718   7
  -2  24   6 198.150 12.1954   7
  -2  24   4 2.23720 4.30151   7
  -2  24   2 123.622 9.17269   7
  -2  24   0 9.33229 4.38788   7
  -2  24  -2 0.99320 3.66904   7
  -2  24  -4 7.60016 4.06033   7
  -2  24  -6 30.7670 5.35675   7
  -2  24  -8 96.7304 7.74720   7
  -2  24 -10 589.849 24.4860   7
  -2  25  15 61.4966 8.45730   7
  -2  25  13 42.9380 7.10908   7
  -2  25  11-2.62077 5.16655   7
  -2  25   9 44.5813 7.04277   7
  -2  25   7 91.1756 8.49233   7
  -2  25   5 29.8148 5.91344   7
  -2  25   3-3.45257 4.42639   7
  -2  25   1 119.028 9.31906   7
  -2  25  -1 38.6188 6.15555   7
  -2  25  -3 28.6924 5.58397   7
  -2  25  -5 3.90162 4.20573   7
  -2  25  -7 421.789 19.3333   7
  -2  25  -9 277.221 14.2470   7
  -2  25 -11 180.626 10.6004   7
  -2  26  14 85.7572 9.48542   7
  -2  26  12 5.51434 5.63303   7
  -2  26  10 10.7643 6.09826   7
  -2  26   8 117.747 10.0009   7
  -2  26   6-1.26539 4.73903   7
  -2  26   4 12.2441 4.78539   7
  -2  26   2 51.9799 6.69672   7
  -2  26   0 92.1199 8.44792   7
  -2  26  -2 7.66553 4.86857   7
  -2  26  -4 52.4325 6.63001   7
  -2  26  -6 50.8077 6.45496   7
  -2  26  -8 0.93622 4.27481   7
  -2  26 -10 32.0521 5.49319   7
  -2  27  13 83.5619 9.59582   7
  -2  27  11-4.24170 5.84119   7
  -2  27   9 15.1669 6.14261   7
  -2  27   7 42.8844 6.85633   7
  -2  27   5 36.3273 6.79370   7
  -2  27   3 82.6237 8.75366   7
  -2  27   1 218.816 13.3293   7
  -2  27  -1 49.9433 6.68954   7
  -2  27  -3 112.308 9.27183   7
  -2  27  -5 13.7628 5.27527   7
  -2  27  -7 68.9767 7.23527   7
  -2  27  -9 1.86433 4.93730   7
  -2  28  10 215.428 14.7673   7
  -2  28   8 33.8185 7.24374   7
  -2  28   6 23.2861 6.52483   7
  -2  28   4 78.1932 8.87785   7
  -2  28   2 57.4808 7.50365   7
  -2  28   0 12.3105 5.42844   7
  -2  28  -2 31.8891 6.55140   7
  -2  28  -4 21.3957 5.88594   7
  -2  28  -6 1.06623 4.77910   7
  -2  28  -8 43.9218 6.49749   7
  -2  29   7 337.379 18.8481   7
  -2  29   5 118.577 10.8486   7
  -2  29   3 8.09595 6.33255   7
  -2  29   1 39.0142 7.45450   7
  -2  29  -1-1.24797 5.48718   7
  -2  29  -3 23.8197 5.92042   7
  -2  29  -5 139.011 10.7373   7
  -2  29  -7 46.7690 6.69853   7
  -2  30   4 49.5077 7.96515   7
  -2  30   2 162.773 12.2106   7
  -2  30   0 7.89541 5.84816   7
  -2  30  -2 11.3413 5.92085   7
  -2  30  -4 82.6313 8.85371   7
  -2  30  -6 15.8038 6.16098   7
  -2  30  -8 4.20008 5.52519   7
  -2  31  -1 6.61653 6.10084   7
  -2  31  -3 32.7903 7.24300   7
  -2  31  -5 73.8466 8.56637   7
  -2  31  -7 132.382 10.6378   7
  -3 -31  -4 121.269 9.89067   3
   3 -30  -9 201.413 12.2213   1
  -3 -30  -3 113.951 9.34178   3
  -3 -30  -5 1.11818 5.96265   3
  -3 -30  -5 3.72688 4.86825  10
   3 -29 -10 637.047 27.2846   1
   3 -29  -8 21.1042 5.43551   1
  -3 -29  -2 0.95874 5.04361   3
  -3 -29  -2 2.45197 4.27022  10
  -3 -29  -4 86.9857 8.89250   3
  -3 -29  -4 91.9418 7.81487  10
  -3 -29  -6 2.31729 5.66250   3
  -3 -29  -8 49.9169 7.86425   3
   3 -28 -11 215.891 13.1217   1
   3 -28  -9 74.4833 7.60080   1
   3 -28  -7 8.63203 4.76225   1
  -3 -28  -1 24.2659 5.68632   3
  -3 -28  -1 18.6807 4.60010  10
  -3 -28  -3 10.0007 5.34203   3
  -3 -28  -3 9.34318 4.47964  10
  -3 -28  -5-5.48785 5.40906   3
  -3 -28  -7 84.4708 8.94211   3
  -3 -28  -9-1.27884 6.14948   3
   3 -27 -14 19.9634 5.95589   1
   3 -27 -12 166.645 11.4357   1
   3 -27 -10 21.8792 5.13898   1
   3 -27  -8 4.49780 4.60295   1
   3 -27  -6 359.416 16.6760   1
   3 -27  -4 12.7723 4.14364   1
  -3 -27   0 13.2848 4.13397  10
  -3 -27   0 9.99362 4.74394   3
  -3 -27  -2 38.6448 5.32218  10
  -3 -27  -2 48.4967 6.62628   3
  -3 -27  -4-1.02854 5.14455   3
  -3 -27  -6 22.4540 6.22830   3
  -3 -27  -8 44.8903 7.43528   3
  -3 -27 -10 63.7106 8.43994   3
  -3 -27 -12 25.2034 5.63350   6
  -3 -27 -14 17.3859 5.41654   6
   3 -26 -15 88.9385 8.63983   1
   3 -26 -13 11.1657 5.42587   1
   3 -26 -11 7.21098 4.53575   1
   3 -26  -9 33.7102 5.52564   1
   3 -26  -7 206.112 11.5356   1
   3 -26  -5 28.5662 4.72686   1
   3 -26  -3 34.6607 4.82295   1
  -3 -26   3 47.1949 5.07538  10
  -3 -26   1 11.1694 3.82297  10
  -3 -26   1 16.8406 4.51869   3
  -3 -26  -1 2.29099 3.61407  10
  -3 -26  -1 7.75852 4.80807   3
  -3 -26  -3 61.2787 6.90526   3
  -3 -26  -5-1.04908 4.83347   3
  -3 -26  -7 68.4106 7.87139   3
  -3 -26  -9 59.0305 7.60445   3
  -3 -26 -11 10.5069 4.54835   6
  -3 -26 -11 1.31603 5.79107   3
  -3 -26 -13 6.61092 4.80010   6
  -3 -26 -13 6.97515 6.25682   3
  -3 -26 -15 13.2788 5.50052   6
   3 -25 -16-2.45354 5.17862   1
   3 -25 -14 104.036 9.14210   1
   3 -25 -12 6.33183 4.69001   1
   3 -25 -10-0.96701 4.29331   1
   3 -25  -8 408.181 18.6087   1
   3 -25  -6 6.24905 3.63692   1
   3 -25  -4 308.766 14.4664   1
  -3 -25   4 320.774 14.1003  10
   3 -25  -2 7.16346 3.22840   1
  -3 -25   2 3.28554 3.36378  10
  -3 -25   2 2.09103 3.74396   3
  -3 -25   0 66.8046 5.68734  10
  -3 -25   0 42.1400 5.83702   3
  -3 -25  -2 295.460 14.3130  10
  -3 -25  -2 303.426 15.0719   3
  -3 -25  -4 3.92326 4.22906   3
  -3 -25  -6 111.268 9.10955   3
  -3 -25  -8 13.8743 5.66921   3
  -3 -25 -10 19.8549 6.13337   3
  -3 -25 -10 12.6638 4.56007   6
  -3 -25 -12 7.96123 5.66636   3
  -3 -25 -12 8.24688 4.11619   6
  -3 -25 -14 23.8917 7.12846   3
  -3 -25 -14 24.1493 5.59966   6
  -3 -25 -16 3.37505 5.45501   6
   3 -24 -17-5.00211 5.44668   1
   3 -24 -15 80.6139 8.33267   1
   3 -24 -13 20.5381 5.36865   1
   3 -24 -11-1.98235 4.22835   1
   3 -24  -9 74.8632 6.88111   1
   3 -24  -7 61.7808 6.21065   1
  -3 -24   7 66.7443 5.04381  10
   3 -24  -5 7.91736 3.90748   1
  -3 -24   5 13.7242 3.15280  10
   3 -24  -3 120.911 7.41663   1
  -3 -24   3 111.923 7.56253   3
  -3 -24   3 121.702 7.44450  10
   3 -24  -1 17.2471 3.43559   1
  -3 -24   1 21.5731 3.81947  10
  -3 -24   1 23.3276 4.38125   3
  -3 -24  -1 52.6935 5.27541  10
  -3 -24  -1 59.1618 6.14501   3
  -3 -24  -3 129.405 9.03189   3
  -3 -24  -5 10.9879 4.81742   3
  -3 -24  -7 100.927 8.47247   3
  -3 -24  -9 306.341 17.1483   3
  -3 -24  -9 362.391 16.1816   6
  -3 -24 -11 12.5207 5.97416   3
  -3 -24 -11 2.64222 4.02596   6
  -3 -24 -13-1.33405 5.80799   3
  -3 -24 -13-1.96662 4.36593   6
  -3 -24 -15 45.1679 8.11851   3
  -3 -24 -15 59.9583 7.26509   6
  -3 -24 -17 9.03253 5.48188   6
   3 -23 -18-7.61800 5.36513   1
   3 -23 -16 14.2485 5.58792   1
   3 -23 -14 9.91433 4.61194   1
   3 -23 -12 43.6094 6.22878   1
   3 -23 -10 35.1592 5.29206   1
   3 -23  -8 15.9007 4.12438   1
   3 -23  -6 28.4793 4.47519   1
  -3 -23   6 27.1161 3.77410  10
   3 -23  -4 4.39628 2.93340   5
  -3 -23   4 5.87240 2.98469  10
  -3 -23   4 2.27244 3.15104   3
   3 -23  -4 3.95892 3.14978   1
   3 -23  -2 41.9583 4.18446   1
  -3 -23   2 31.7842 4.57008   3
   3 -23  -2 37.9549 3.75188   5
  -3 -23   2 37.9886 4.33320  10
   3 -23   0 27.9094 3.68666   1
  -3 -23   0 38.9319 4.53633  10
  -3 -23   0 39.7730 5.08448   3
  -3 -23  -2 15.0669 4.46201   3
  -3 -23  -4 7.38215 3.94386   3
  -3 -23  -6 476.522 21.5630   3
  -3 -23  -8 179.358 10.0296   6
  -3 -23  -8 162.305 11.3104   3
  -3 -23 -10 84.8840 7.35018   6
  -3 -23 -10 107.324 9.08889   3
  -3 -23 -12 9.58917 4.46473   6
  -3 -23 -12 5.03823 5.26584   3
  -3 -23 -14 2.05287 4.97747   6
  -3 -23 -14 6.68855 5.70730   3
  -3 -23 -16 11.9473 5.19457   6
  -3 -23 -16 11.3187 6.47199   3
  -3 -23 -18 6.91085 5.26419   6
   3 -22 -19 1.28505 5.06612   1
   3 -22 -17 37.3496 6.28831   1
   3 -22 -15 11.1912 4.48109   1
   3 -22 -13 28.8791 5.28761   1
   3 -22 -11 85.9713 7.35039   1
   3 -22  -9 85.8414 7.08713   1
  -3 -22   7 2.52807 2.47282  10
   3 -22  -7 3.85909 3.46083   1
  -3 -22   5 2.01634 2.88190   3
   3 -22  -5 8.92120 3.46150   1
  -3 -22   5 4.44389 2.73999  10
   3 -22  -3 49.3421 4.86359   1
   3 -22  -3 45.3556 4.22547   5
  -3 -22   3 59.3453 4.99570  10
  -3 -22   3 52.3954 5.05026   3
  -3 -22   1 62.2428 5.31108  10
  -3 -22   1 53.2215 5.36504   3
   3 -22  -1 59.5548 4.66308   1
   3 -22  -1 51.7622 4.03584   5
  -3 -22  -1 49.0819 5.34732   3
  -3 -22  -1 49.2236 4.22073   4
  -3 -22  -3-5.94777 4.12391   3
  -3 -22  -5 167.916 10.4276   3
  -3 -22  -7 57.1700 5.59424   6
  -3 -22  -7 60.9597 6.49970   3
  -3 -22  -9 210.498 12.5424   3
  -3 -22  -9 194.053 10.8334   6
  -3 -22 -11 5.52450 4.16930   6
  -3 -22 -11 4.74707 4.68170   3
  -3 -22 -13 127.772 10.6526   3
  -3 -22 -13 148.278 9.81246   6
  -3 -22 -15 4.13916 4.56228   6
  -3 -22 -15 22.7646 6.65544   3
  -3 -22 -17-4.44818 4.84185   6
  -3 -22 -17 1.41455 6.40023   3
  -3 -22 -19 13.0662 5.68172   6
   3 -21 -22 52.1923 7.10139   6
   3 -21 -20 11.6897 5.67764   1
   3 -21 -20 18.3119 5.31276   6
   3 -21 -18 15.8516 5.53270   1
   3 -21 -18 35.2412 5.52533   6
   3 -21 -16 28.3826 5.79151   1
   3 -21 -16 50.2550 5.61082   6
   3 -21 -14 40.9057 5.83907   1
   3 -21 -14 35.1400 4.53709   6
   3 -21 -12 197.048 11.9747   1
   3 -21 -12 231.999 10.4556   6
   3 -21 -10 177.699 10.4630   1
   3 -21  -8 75.1814 6.36984   1
  -3 -21   6 10.5326 2.83921  10
   3 -21  -6 7.79143 3.24515   1
  -3 -21   6 5.72350 2.72378   3
  -3 -21   4 84.4858 5.73739  10
   3 -21  -4 79.8829 5.97945   1
  -3 -21   4 87.6305 5.80159   3
   3 -21  -2 136.288 7.60946   1
  -3 -21   2 142.572 6.78219   4
  -3 -21   2 130.594 7.60228  10
  -3 -21   2 145.592 8.14062   3
   3 -21  -2 128.867 6.96350   5
  -3 -21   0 8.43990 2.61383   4
   3 -21   0 10.5951 2.59715   1
  -3 -21   0 11.6224 3.17892  10
   3 -21   0 13.9053 2.33854   5
  -3 -21   0 13.1936 3.59773   3
  -3 -21  -2 140.187 7.46581   4
  -3 -21  -2 134.779 8.58069   3
  -3 -21  -4 182.197 10.5105   3
  -3 -21  -6 10.3275 3.92795   3
  -3 -21  -6 5.44144 3.02960   6
  -3 -21  -8 92.7771 6.98012   6
  -3 -21  -8 102.221 8.31542   3
  -3 -21 -10 38.6970 5.33591   6
  -3 -21 -10 49.7653 6.65363   3
  -3 -21 -12 176.232 11.5568   3
  -3 -21 -12 160.009 10.2296   6
  -3 -21 -14 37.3687 5.81054   6
  -3 -21 -14 69.6447 8.11256   3
  -3 -21 -16 500.302 22.3242   6
  -3 -21 -16 457.824 23.3414   3
  -3 -21 -18 8.08200 5.08724   6
  -3 -21 -18 12.7000 6.33350   3
   3 -20 -23 25.5935 6.35590   6
   3 -20 -21 22.5374 5.62339   6
   3 -20 -21 27.4866 6.49972   1
   3 -20 -19 32.7089 5.78185   6
   3 -20 -19 13.5565 5.14352   1
   3 -20 -17 61.0881 6.28594   6
   3 -20 -17 64.4334 7.52292   1
   3 -20 -15 7.48125 3.79899   6
   3 -20 -15 6.39231 4.20654   1
   3 -20 -13 27.4009 4.94497   1
   3 -20 -13 27.6243 3.81337   6
   3 -20 -11 0.89120 3.42676   1
   3 -20 -11 1.41462 2.53122   6
   3 -20  -9 177.591 10.1797   1
   3 -20  -9 180.406 8.16666   6
   3 -20  -7 383.181 16.9197   1
  -3 -20   7 391.842 15.8202  10
  -3 -20   7 384.693 15.2202   3
  -3 -20   5 65.8742 4.78763   3
   3 -20  -5 74.3093 5.41970   1
   3 -20  -3 130.274 7.42573   1
  -3 -20   3 134.099 7.40807   3
  -3 -20   3 127.946 7.41798  10
  -3 -20   1 238.807 11.1122  10
  -3 -20   1 232.179 11.3082   3
  -3 -20   1 231.117 10.0604   4
   3 -20  -1 225.971 10.0095   5
   3 -20  -1 241.236 10.6534   1
  -3 -20  -1 19.1346 3.11441   4
  -3 -20  -1 23.5988 2.37796   9
   3 -20   1 19.0505 2.32834   5
  -3 -20  -1 21.7166 3.99176   3
  -3 -20  -3 806.745 29.1497   9
  -3 -20  -3 792.857 31.3593   3
  -3 -20  -5-3.82187 2.85507   6
  -3 -20  -5 5.15214 3.70071   3
  -3 -20  -5 0.44472 2.55387   9
  -3 -20  -7 237.603 11.6543   6
  -3 -20  -7 231.613 12.6584   3
  -3 -20  -9 197.339 10.9692   6
  -3 -20  -9 198.979 11.9182   3
  -3 -20 -11 16.2380 4.28380   6
  -3 -20 -11 19.9277 5.18041   3
  -3 -20 -13 219.326 13.3818   3
  -3 -20 -13 222.292 12.4716   6
  -3 -20 -15 200.165 12.8394   3
  -3 -20 -15 175.402 11.2441   6
  -3 -20 -17 30.7351 7.05136   3
  -3 -20 -17 28.7894 5.66786   6
  -3 -20 -19 2.81005 6.17964   3
  -3 -20 -19 5.96916 4.76610   6
   3 -19 -22 38.6489 7.01790   6
   3 -19 -20 7.59896 4.70201   6
   3 -19 -20 23.6287 5.74890   1
   3 -19 -18 51.7442 6.02777   6
   3 -19 -18 52.3997 7.02247   1
   3 -19 -16 220.244 11.6600   6
   3 -19 -16 224.786 12.9022   1
   3 -19 -14 3.82683 3.26444   6
   3 -19 -14 3.97576 3.67396   1
   3 -19 -12 132.204 7.32498   6
   3 -19 -12 117.974 8.47354   1
   3 -19 -10 145.982 7.37774   6
   3 -19 -10 145.461 9.06348   1
   3 -19  -8 491.711 20.4239   1
   3 -19  -8 477.758 18.1181   6
  -3 -19   8 484.588 18.1499   3
   3 -19  -6 5.95579 2.64236   1
  -3 -19   6 1.00870 1.43604   5
  -3 -19   6 6.52214 2.41461  10
  -3 -19   6 3.65453 2.33405   3
  -3 -19   4 315.839 13.4103  10
  -3 -19   4 293.181 12.0192   5
   3 -19  -4 316.341 13.6916   1
  -3 -19   4 324.316 13.2307   3
   3 -19  -2 36.9076 3.46773   5
  -3 -19   2 36.8430 3.99752   3
   3 -19  -2 36.6058 3.77978   1
  -3 -19   2 33.3419 3.25622   4
  -3 -19   2 36.4066 3.87397  10
   3 -19   0-1.73857 2.07327   1
  -3 -19   0 2.72891 1.41645   9
   3 -19   0 1.02391 1.75863   5
  -3 -19   0 1.89409 2.80339   3
  -3 -19   0 2.49247 2.28799   4
  -3 -19  -2 5.63694 2.98127   3
  -3 -19  -2 6.57430 1.98587   9
  -3 -19  -2 5.84485 2.65652   4
  -3 -19  -4 1155.28 41.6288   9
  -3 -19  -4 1169.88 42.7180   6
  -3 -19  -4 1192.91 43.8156   3
  -3 -19  -6 5.22280 2.84945   6
  -3 -19  -6 7.74336 4.00438   3
  -3 -19  -8 249.583 13.3106   3
  -3 -19  -8 256.612 12.6468   6
  -3 -19 -10 6.40198 3.27686   6
  -3 -19 -10 8.21009 4.05279   3
  -3 -19 -12 103.027 8.46602   3
  -3 -19 -12 90.0008 7.24722   6
  -3 -19 -14-3.85644 3.93777   6
  -3 -19 -14 1.19123 4.52139   3
  -3 -19 -16 90.7515 8.21146   6
  -3 -19 -16 98.5554 9.15711   3
  -3 -19 -18 3.44045 4.79196   6
  -3 -19 -18 7.98868 5.91377   3
  -3 -19 -20 20.9903 5.81560   6
  -3 -19 -20 11.1622 6.21907   3
   3 -18 -23 49.8339 7.24894   6
   3 -18 -21 79.7759 7.66657   6
   3 -18 -21 72.6353 7.97899   1
   3 -18 -19 175.838 10.6605   6
   3 -18 -19 159.883 11.1707   1
   3 -18 -17 25.6451 4.72069   6
   3 -18 -17 20.7722 5.05336   1
   3 -18 -15 130.514 8.07210   6
   3 -18 -15 132.908 9.12922   1
   3 -18 -13 13.6718 3.38582   6
   3 -18 -13 13.8188 3.87446   1
   3 -18 -11 36.2101 3.99515   6
   3 -18 -11 43.5358 5.08824   1
   3 -18  -9 582.637 22.1396   6
   3 -18  -9 612.143 24.2253   1
  -3 -18   7 34.7809 3.41725  10
   3 -18  -7 34.6317 2.80048   6
   3 -18  -7 33.7728 4.11295   1
  -3 -18   7 34.8022 3.19574   3
  -3 -18   5 153.463 6.75387   5
  -3 -18   5 164.678 8.06723  10
   3 -18  -5 162.485 8.50179   1
   3 -18  -5 158.041 6.34254   6
   3 -18  -3 89.2394 5.70744   1
  -3 -18   3 93.0778 5.79104  10
  -3 -18   1 286.183 12.3960  10
  -3 -18   1 271.163 10.1494   9
   3 -18  -1 286.425 11.4557   5
  -3 -18   1 272.458 11.4073   4
   3 -18  -1 267.938 11.7500   1
   3 -18   1 808.353 29.9616   1
  -3 -18  -1 826.861 29.3713   9
  -3 -18  -1 803.987 30.3346   4
   3 -18   1 814.903 29.4994   5
   3 -18   1 849.594 28.7168   4
  -3 -18  -3 46.5061 3.59508   9
  -3 -18  -3 52.1284 4.41851   6
  -3 -18  -3 46.9305 4.33022   4
  -3 -18  -5 1155.12 42.0263   3
  -3 -18  -5 1080.90 40.7438   6
  -3 -18  -7 8.49272 3.15882   6
  -3 -18  -7 11.1679 3.56285   3
  -3 -18  -9 637.486 24.6034   6
  -3 -18  -9 562.258 25.1108   3
  -3 -18 -11 5.72511 3.23774   6
  -3 -18 -11 15.3994 4.73914   3
  -3 -18 -13 16.3035 4.08490   6
  -3 -18 -13 30.9967 5.58345   3
  -3 -18 -15 45.9351 6.18976   6
  -3 -18 -15 46.3579 6.84523   3
  -3 -18 -17 53.6044 6.91912   6
  -3 -18 -17 56.6359 7.50034   3
  -3 -18 -19 1.18596 4.73214   6
  -3 -18 -19 1.32466 5.59127   3
  -3 -18 -21 78.9571 8.79951   6
  -3 -18 -21 98.0996 10.0600   3
   3 -17 -24 18.5873 6.26644   6
   3 -17 -22 35.2713 6.53298   1
   3 -17 -22 29.8349 5.93093   6
   3 -17 -20 321.230 17.3034   1
   3 -17 -20 348.607 16.8048   6
   3 -17 -18 56.3034 6.90275   1
   3 -17 -18 65.1587 6.40310   6
   3 -17 -16 19.3611 4.80955   1
   3 -17 -16 14.2778 4.07077   6
   3 -17 -14 62.5754 6.14275   1
   3 -17 -14 61.4609 5.53852   6
   3 -17 -12-0.84993 2.96058   1
   3 -17 -12 3.80740 2.82218   6
   3 -17 -10 44.4994 3.87300   6
   3 -17 -10 44.5350 4.86767   1
   3 -17  -8 3.41613 1.84744   6
   3 -17  -8 4.81559 2.71328   1
  -3 -17   8 0.45350 1.97602  10
  -3 -17   6 289.518 12.4075  10
   3 -17  -6 279.876 12.9775   1
  -3 -17   6 294.584 11.0679   5
  -3 -17   4 77.3153 4.25211   5
   3 -17  -4 89.4036 5.64109   9
   3 -17  -4 76.9634 5.35327   1
  -3 -17   4 73.6270 5.04809  10
  -3 -17   4 73.1786 5.30859   7
   3 -17  -4 79.4525 3.45586   6
   3 -17  -2 11.7377 2.51159   1
  -3 -17   2 9.32322 2.53570  10
   3 -17  -2 7.67314 2.11007   5
  -3 -17   2 12.4197 2.18442   4
  -3 -17   2 12.9464 3.23317   7
   3 -17   0 117.661 5.73412   5
  -3 -17   0 119.227 5.13171   9
   3 -17   0 107.669 5.93011   1
  -3 -17   0 110.443 5.99062   4
  -3 -17  -2 17.3544 2.25778   9
  -3 -17  -2 20.2556 3.06414   4
   3 -17   2 18.6617 1.40791   4
  -3 -17  -4 4.89865 2.85695   4
  -3 -17  -4 11.2272 2.69142   6
  -3 -17  -6 88.7904 6.06431   6
  -3 -17  -8-1.38286 2.69236   6
  -3 -17  -8 3.43369 3.21480   3
  -3 -17 -10 295.528 14.8124   3
  -3 -17 -10 291.348 13.9412   6
  -3 -17 -12 13.3164 4.02288   3
  -3 -17 -12 17.7985 3.97427   6
  -3 -17 -14 2.20937 4.13786   3
  -3 -17 -14 2.81777 3.56571   6
  -3 -17 -16 13.0334 4.97280   3
  -3 -17 -16 16.5411 4.70392   6
  -3 -17 -18 174.968 11.4092   6
  -3 -17 -18 153.824 11.6703   3
  -3 -17 -20 200.409 12.8445   6
  -3 -17 -20 190.628 13.1280   3
  -3 -17 -22 99.5848 9.99211   3
  -3 -17 -22 91.6302 9.21675   6
   3 -16 -25-2.43110 5.89327   6
   3 -16 -23 56.1418 7.12027   6
   3 -16 -23 53.0927 7.64897   1
   3 -16 -21 39.7632 6.21340   6
   3 -16 -21 72.6814 7.58247   1
   3 -16 -19 39.2304 5.51310   6
   3 -16 -19 37.8638 5.84123   1
   3 -16 -17 9.66721 4.16186   6
   3 -16 -17 9.27175 3.92274   1
   3 -16 -15 194.879 11.1873   1
   3 -16 -15 183.333 10.0256   6
   3 -16 -13 27.5182 2.89449   2
   3 -16 -13 18.9661 3.84238   1
   3 -16 -13 24.4299 3.59511   6
   3 -16 -11 79.2229 4.15829   2
   3 -16 -11 65.8446 5.06154   6
   3 -16 -11 65.5343 5.75768   1
  -3 -16  11 78.1978 3.59028   3
   3 -16  -9 467.572 18.4809   6
   3 -16  -9 479.461 20.1243   1
   3 -16  -9 490.981 17.2002   2
  -3 -16   9 485.046 17.0340   1
   3 -16  -7 6.84753 1.88271   6
   3 -16  -7 3.74499 2.37948   1
  -3 -16   7 6.31521 2.14500  10
  -3 -16   7 7.83229 1.46259   5
   3 -16  -5 707.914 27.7382   1
  -3 -16   5 733.960 27.3600  10
  -3 -16   5 732.025 26.1830   5
  -3 -16   5 761.762 27.5041   7
   3 -16  -5 739.565 27.7914   9
   3 -16  -3 699.867 24.7838   9
  -3 -16   3 693.129 23.6733   4
   3 -16  -3 660.191 24.5440   1
  -3 -16   3 701.545 24.8901   7
   3 -16  -3 616.352 22.1197   6
  -3 -16   3 673.637 24.5620  10
  -3 -16   1 286.087 12.8265  10
   3 -16  -1 295.562 12.4800   1
  -3 -16   1 317.833 13.3450   7
  -3 -16   1 305.385 11.0610   9
   3 -16  -1 307.176 12.2298   5
  -3 -16   1 295.430 12.1857   4
  -3 -16  -1 46.4217 3.70490   4
  -3 -16  -1 40.7569 2.88530   9
   3 -16   1 46.5684 3.40063   1
  -3 -16  -3 819.294 31.0690   6
   3 -16   3 851.636 29.3776   5
  -3 -16  -3 820.677 31.0067   4
  -3 -16  -5 44.0474 4.19773   6
  -3 -16  -7 560.229 22.4126   6
  -3 -16  -9 8.44859 2.98296   6
  -3 -16  -9 6.86181 3.22262   3
  -3 -16 -11 216.241 12.0317   3
  -3 -16 -11 221.632 11.4735   6
  -3 -16 -13 19.3217 4.32182   6
  -3 -16 -13 11.2436 4.15784   3
  -3 -16 -15 26.1865 4.76896   6
  -3 -16 -15 20.9229 5.09093   3
  -3 -16 -17 37.3778 5.76758   6
  -3 -16 -17 29.4518 5.99957   3
  -3 -16 -19 53.6075 6.95172   6
  -3 -16 -19 49.6206 7.33299   3
  -3 -16 -21 22.6716 6.32885   6
  -3 -16 -21 13.0205 6.54056   3
   3 -15 -24 68.3096 8.24038   6
   3 -15 -24 43.0193 6.98178   1
   3 -15 -22 4.78616 4.77422   1
   3 -15 -22-4.30282 4.91162   6
  -3 -15  22-2.35771 5.02842   8
   3 -15 -20 1.12164 4.20077   1
   3 -15 -20 0.97040 4.39055   6
  -3 -15  20 2.23634 4.46174   8
   3 -15 -18 16.6331 4.71670   1
   3 -15 -18 31.0182 5.22200   6
  -3 -15  18 18.9346 5.15180   8
   3 -15 -16 291.782 12.3034   2
   3 -15 -16 280.240 14.2371   1
   3 -15 -16 249.304 13.1193   6
  -3 -15  16 283.306 14.5216   8
   3 -15 -14 300.081 12.3628   2
   3 -15 -14 283.954 14.2714   1
   3 -15 -14 316.430 13.7927   6
  -3 -15  14 282.976 14.6141   8
  -3 -15  12 44.6450 2.26193   3
   3 -15 -12 60.9772 5.24817   1
   3 -15 -12 59.5206 4.70501   6
   3 -15 -12 49.1542 3.58010   2
   3 -15 -10 709.177 25.5968   6
   3 -15 -10 722.173 24.3501   2
   3 -15 -10 739.820 27.2098   1
  -3 -15  10 654.862 23.4631   1
   3 -15  -8 26.0978 3.59406   1
   3 -15  -8 28.7168 2.86432   6
   3 -15  -8 32.9150 1.88539   2
  -3 -15   6 474.033 17.8405   7
  -3 -15   6 453.899 16.7086   5
  -3 -15   6 445.281 17.8487  10
   3 -15  -6 465.508 18.4672   9
   3 -15  -6 455.233 18.5049   1
  -3 -15   4 188.574 8.21362   5
  -3 -15   4 208.469 9.36003   7
   3 -15  -4 200.071 9.32840   1
   3 -15  -4 199.988 7.58962   6
  -3 -15   4 203.414 9.18473  10
   3 -15  -4 196.590 9.37152   9
  -3 -15   2 41.5989 1.98341   9
   3 -15  -2 43.9951 3.80392   9
  -3 -15   2 38.7541 3.57338  10
   3 -15  -2 41.3765 3.29165   5
  -3 -15   2 42.2599 3.20689   4
  -3 -15   2 40.1059 4.01576   7
   3 -15  -2 40.0302 3.42983   1
  -3 -15   0 22.9866 1.92604   9
  -3 -15   0 23.8786 2.75527   4
   3 -15   0 27.0445 2.73621   1
  -3 -15   0 15.7401 3.12667   7
   3 -15   0 25.6035 2.52676   5
   3 -15   2 292.752 10.4582   4
  -3 -15  -2 294.595 12.2313   4
  -3 -15  -2 275.673 12.2535   6
  -3 -15  -2 269.366 12.7447   7
  -3 -15  -4 19.1735 3.07716   4
  -3 -15  -4 14.2785 2.81789   6
  -3 -15  -6 21.3020 3.23525   6
  -3 -15  -8 65.5316 5.18420   6
  -3 -15 -10 208.526 10.9142   6
  -3 -15 -10 212.338 11.3421   3
  -3 -15 -12 8.15720 3.40904   6
  -3 -15 -12 0.93814 3.27029   3
  -3 -15 -14 119.389 8.65686   3
  -3 -15 -14 103.341 7.81727   6
  -3 -15 -16 4.01275 4.00274   6
  -3 -15 -16-2.19314 4.42712   3
  -3 -15 -18 90.4096 8.36101   6
  -3 -15 -18 88.8028 8.61915   3
  -3 -15 -20 1.20262 4.85735   6
  -3 -15 -20 8.59422 5.45267   3
  -3 -15 -22 51.8638 7.44854   6
  -3 -15 -22 55.2217 7.95239   3
   3 -14 -25 5.05527 5.72268   1
   3 -14 -25 9.84930 5.72757   6
  -3 -14  25 6.12009 6.03335   8
   3 -14 -23 11.9898 5.01361   1
   3 -14 -23 6.80366 4.94372   6
  -3 -14  23 4.70198 5.27546   8
   3 -14 -21 58.5979 6.95672   1
   3 -14 -21 69.7161 7.37541   6
  -3 -14  21 63.6052 7.61108   8
   3 -14 -19 503.190 22.4366   1
   3 -14 -19 481.502 21.5511   6
  -3 -14  19 498.911 22.4563   8
   3 -14 -17 42.5101 5.13604   1
   3 -14 -17 26.5816 4.69309   6
  -3 -14  17 50.0097 5.98935   8
   3 -14 -15 1170.77 43.2492   6
  -3 -14  15 1177.84 44.5022   8
   3 -14 -15 1119.87 44.0854   1
   3 -14 -15 1181.72 41.9378   2
   3 -14 -13 230.609 11.4025   6
  -3 -14  13 256.092 12.7219   8
   3 -14 -13 261.652 12.6444   1
   3 -14 -13 247.752 10.5040   2
   3 -14 -11 1318.48 46.6547   6
  -3 -14  11 1283.68 48.2318   8
   3 -14 -11 1283.26 47.8386   1
   3 -14 -11 1306.93 45.5324   2
   3 -14  -9 98.0424 5.35988   6
   3 -14  -9 102.831 6.38446   1
   3 -14  -9 96.1509 4.41698   2
  -3 -14   9 89.5125 4.04798   1
  -3 -14   7 10.8006 1.56919   5
   3 -14  -7 18.3658 2.94612   1
  -3 -14   7 11.8769 2.29053   7
   3 -14  -7 14.9404 2.10192   6
   3 -14  -7 15.1658 2.74384   9
   3 -14  -7 11.9929 1.11391   2
  -3 -14   7 16.9169 2.50822  10
  -3 -14   5 63.3738 4.30365  10
   3 -14  -5 70.4828 4.83443   1
  -3 -14   5 72.7482 4.43953   7
   3 -14  -5 64.9384 4.69955   9
  -3 -14   5 61.0986 3.56904   5
  -3 -14   3 962.105 34.8333   7
   3 -14  -3 966.268 34.7577   1
   3 -14  -3 958.612 32.8160   6
   3 -14  -3 937.005 34.8072   9
  -3 -14   3 959.873 34.7415  10
  -3 -14   3 956.777 33.9434   4
  -3 -14   1 5.99749 1.10283   9
   3 -14  -1 3.82815 1.67606   1
  -3 -14   1 3.82940 1.73716   4
   3 -14  -1 7.97246 1.87173   5
  -3 -14   1 3.46099 2.34495   7
  -3 -14  -1 211.648 9.18858   4
   3 -14   1 199.641 8.73934   1
  -3 -14  -1 209.297 9.89908   7
  -3 -14  -3 494.337 18.8851   6
  -3 -14  -3 492.101 18.8704   4
   3 -14   3 463.731 16.7176   4
   3 -14   3 497.286 17.3685   5
  -3 -14  -3 493.034 19.4265   7
  -3 -14  -5 726.864 27.5592   6
  -3 -14  -7 444.386 18.2077   6
  -3 -14  -9 2.68440 2.54858   6
  -3 -14 -11 39.2977 4.87205   3
  -3 -14 -11 42.1992 4.70268   6
  -3 -14 -13 7.48873 3.86751   3
  -3 -14 -13 0.84260 3.15726   6
  -3 -14 -15 410.907 18.9759   6
  -3 -14 -15 422.378 19.4862   3
  -3 -14 -17 7.63641 4.41344   3
  -3 -14 -17 9.32241 4.47313   6
  -3 -14 -19 47.4646 6.75702   3
  -3 -14 -19 37.4956 5.85379   6
  -3 -14 -21-7.28907 5.23710   3
  -3 -14 -21 1.23624 4.93420   6
  -3 -14 -23 5.04506 6.01553   3
  -3 -14 -23-7.98240 6.01965   6
  -3 -13  26 71.7484 8.59192   8
   3 -13 -26 46.2335 7.74715   6
  -3 -13  24 10.5819 5.92901   8
   3 -13 -24 4.75516 5.38254   6
   3 -13 -24 4.80097 4.73636   1
  -3 -13  22 7.82308 4.61893   8
   3 -13 -22 2.15688 4.60336   6
   3 -13 -22 5.65193 4.97308   1
   3 -13 -20 215.267 12.4432   1
  -3 -13  20 193.476 12.2255   8
   3 -13 -20 204.782 11.9537   6
   3 -13 -18 643.216 28.1994   1
   3 -13 -18 676.164 27.8909   6
  -3 -13  16 928.179 34.7795   8
   3 -13 -16 845.135 33.5212   6
   3 -13 -16 856.701 34.2240   1
  -3 -13  14 13.4354 3.48976   8
   3 -13 -14 10.2835 2.76893   2
   3 -13 -14 13.0015 3.30358   1
   3 -13 -14 10.3007 3.31533   6
  -3 -13  12 531.747 21.8003   8
   3 -13 -12 508.296 20.5764   6
   3 -13 -12 533.466 19.6598   2
   3 -13 -12 512.790 21.5617   1
  -3 -13  10 141.886 8.67120   8
   3 -13 -10 146.594 7.60757   6
   3 -13 -10 166.549 6.93313   2
  -3 -13  10 160.838 6.17517   1
   3 -13 -10 164.893 8.70214   1
   3 -13  -8 243.030 11.1286   9
  -3 -13   8 226.906 11.2840   8
   3 -13  -8 239.600 11.2464   1
   3 -13  -8 234.546 10.0349   6
   3 -13  -8 249.196 9.22415   2
  -3 -13   6 1320.69 44.1214   7
   3 -13  -6 1237.57 44.8982   1
  -3 -13   6 1275.00 44.3420  10
  -3 -13   6 1298.31 43.3062   5
   3 -13  -6 1286.40 44.8885   9
   3 -13  -6 1206.96 42.3424   2
  -3 -13   4 157.317 6.73804   5
   3 -13  -4 152.956 6.18392   6
   3 -13  -4 158.332 7.67993   9
   3 -13  -4 160.141 7.68600   1
  -3 -13   4 154.805 7.39414   7
  -3 -13   4 140.918 7.24355  10
   3 -13  -2 918.952 32.3663   1
   3 -13  -2 924.109 32.6168   9
  -3 -13   2 908.538 31.9480   4
  -3 -13   2 893.671 32.5116  10
  -3 -13   2 868.921 30.5949   9
  -3 -13   2 942.940 32.7704   7
  -3 -13   0 204.478 9.55850   7
  -3 -13   0 208.024 8.94612   4
   3 -13   0 204.961 8.76385   1
   3 -13   2 36.3602 2.15871   4
  -3 -13  -2 45.3048 3.57507   4
  -3 -13  -2 34.6010 3.67109   7
  -3 -13  -2 45.4111 3.52822   6
  -3 -13  -4 262.216 12.0585   7
  -3 -13  -4 275.849 11.9402   6
  -3 -13  -6 95.7138 5.87474   6
  -3 -13  -6 96.2601 6.33895   7
  -3 -13  -8 12.9024 2.83866   6
  -3 -13 -10 270.180 12.7575   6
  -3 -13 -12 9.34418 3.00533   6
  -3 -13 -12 5.96483 3.24456   3
  -3 -13 -14 127.774 8.63021   3
  -3 -13 -14 116.759 8.12350   6
  -3 -13 -16 468.388 20.8724   3
  -3 -13 -16 434.435 20.2723   6
  -3 -13 -18 291.997 15.5541   6
  -3 -13 -18 308.887 15.8578   3
  -3 -13 -20 10.2867 5.80319   3
  -3 -13 -20-1.17191 4.78647   6
  -3 -13 -22 1.19855 5.37204   3
  -3 -13 -22-1.27199 5.25335   6
  -3 -13 -24 33.2546 6.91046   3
  -3 -13 -24 31.3545 6.85326   6
  -3 -12  27 53.2681 7.88011   8
  -3 -12  25 32.8783 6.67997   8
   3 -12 -25 28.5669 6.53911   6
   3 -12 -25 38.3346 6.73090   1
  -3 -12  23 63.9106 7.57865   8
   3 -12 -23 78.0944 7.67672   1
  -3 -12  21 19.0759 5.07122   8
   3 -12 -21 14.3594 4.90917   6
   3 -12 -21 5.29845 4.58599   1
   3 -12 -19 111.894 8.33904   1
   3 -12 -19 125.608 8.69636   6
  -3 -12  19 127.641 9.09099   8
   3 -12 -17 177.717 10.2615   1
   3 -12 -17 155.260 9.49123   6
  -3 -12  17 171.390 10.1908   8
   3 -12 -15 5.54048 3.02993   6
   3 -12 -15 6.57437 2.78745   1
   3 -12 -15 11.0182 2.94993   2
  -3 -12  15 14.3454 3.53639   8
   3 -12 -13 5.30855 2.90694   6
  -3 -12  13 1.54661 2.52134   8
  -3 -12  13 2.35207 1.13556   3
   3 -12 -13 5.20061 2.42251   1
   3 -12 -13 3.61933 2.23063   2
   3 -12 -11 87.3413 6.08759   1
   3 -12 -11 95.7871 5.04830   2
  -3 -12  11 95.8127 6.47253   8
   3 -12 -11 97.7745 5.75833   6
   3 -12  -9-0.55154 2.32866   9
   3 -12  -9 4.39033 1.49524   2
  -3 -12   9 0.33879 1.17672   1
   3 -12  -9 3.56077 2.00207   1
  -3 -12   9 2.57217 1.89955   8
   3 -12  -9 1.19119 1.74673   6
   3 -12  -7 748.535 25.5152   2
  -3 -12   7 712.954 26.7981  10
  -3 -12   7 706.729 27.7469   8
   3 -12  -7 718.539 26.3356   6
   3 -12  -7 724.501 27.5331   1
  -3 -12   7 734.744 26.3376   7
  -3 -12   7 718.382 25.8376   5
   3 -12  -7 770.842 27.5673   9
   3 -12  -5 276.324 11.9379   1
   3 -12  -5 300.671 12.1742   9
  -3 -12   5 283.223 11.6938  10
  -3 -12   5 275.913 10.8801   5
  -3 -12   5 282.330 11.4925   7
   3 -12  -3 511.936 19.1748   1
  -3 -12   3 508.213 19.1713  10
   3 -12  -3 462.835 19.1360   9
  -3 -12   3 498.614 19.1284   7
   3 -12  -3 512.704 17.6506   6
  -3 -12   3 495.320 18.5189   4
  -3 -12   1 668.147 24.5314   7
  -3 -12   1 651.526 23.8538   4
   3 -12  -1 644.376 23.9723   1
  -3 -12  -1 34.8494 3.32987   7
  -3 -12  -1 37.3221 3.09419   6
  -3 -12  -1 33.9347 2.98452   4
  -3 -12  -3 918.259 34.2124   7
  -3 -12  -3 922.264 33.8784   6
   3 -12   3 931.592 31.9878   4
  -3 -12  -3 933.066 33.8007   4
  -3 -12  -5 538.751 21.3593   7
  -3 -12  -5 544.247 21.0132   6
  -3 -12  -7 42.8437 4.14729   7
  -3 -12  -7 34.6445 3.50468   6
  -3 -12  -9 48.8287 4.29216   6
  -3 -12  -9 28.4870 3.53184   2
  -3 -12 -11 196.948 10.2610   6
  -3 -12 -13 9.65561 3.32779   6
  -3 -12 -13 1.69906 2.96388   3
  -3 -12 -15 16.1991 3.73424   6
  -3 -12 -15 25.1077 4.66288   3
  -3 -12 -17 228.931 12.7006   3
  -3 -12 -17 217.482 12.3815   6
  -3 -12 -19 62.1757 7.17877   3
  -3 -12 -19 46.4986 6.16675   6
  -3 -12 -21 5.62854 5.29259   3
  -3 -12 -21 18.1437 5.53658   6
  -3 -12 -23 183.375 12.6036   3
  -3 -12 -23 204.142 13.4280   6
  -3 -12 -25 246.645 14.8818   3
   3 -11 -26 1.29258 5.45600   6
  -3 -11  26 1.17349 5.21018   8
   3 -11 -26 2.37565 5.11943   1
   3 -11 -24 17.8767 6.12167   6
  -3 -11  24 23.7060 5.96558   8
   3 -11 -24 12.4479 4.65670   1
   3 -11 -22 148.601 10.1815   1
   3 -11 -22 134.942 9.85932   6
  -3 -11  22 132.354 10.0132   8
   3 -11 -20 4.82517 4.21225   6
   3 -11 -20 6.91286 3.50599   1
   3 -11 -18 176.396 10.2403   6
   3 -11 -18 185.446 10.5685   1
  -3 -11  18 165.930 10.4420   8
  -3 -11  16 40.6798 4.90297   8
   3 -11 -16 44.5992 4.89666   6
   3 -11 -16 40.6682 4.58774   1
  -3 -11  14 342.480 12.8852   3
   3 -11 -14 412.435 15.0489   2
  -3 -11  14 376.531 16.3556   8
   3 -11 -14 387.943 16.3838   1
   3 -11 -12 489.812 18.6420   2
   3 -11 -12 490.702 20.1543   1
  -3 -11  12 490.309 20.2933   8
  -3 -11  10 248.721 11.7547   8
   3 -11 -10 258.189 11.6129   9
  -3 -11  10 258.714 9.53944   1
   3 -11 -10 271.131 11.8548   1
   3 -11 -10 235.053 10.0934   2
   3 -11  -8 751.838 25.8856   2
  -3 -11   8 717.203 27.7550   8
  -3 -11   8 752.816 26.0628   7
  -3 -11   8 711.800 25.6796   1
   3 -11  -8 723.023 27.4555   9
   3 -11  -8 713.163 27.5305   1
   3 -11  -6 62.7790 4.24746   1
   3 -11  -6 62.5437 4.44940   9
  -3 -11   6 61.2682 4.52164   8
  -3 -11   6 66.2336 3.46347   5
  -3 -11   6 65.5668 3.72880   7
  -3 -11   6 67.6955 4.13108  10
   3 -11  -6 62.6832 2.94003   2
  -3 -11   4 125.651 6.14770  10
  -3 -11   4 120.240 5.53786   5
   3 -11  -4 122.123 5.17622   6
   3 -11  -4 128.005 6.41304   9
   3 -11  -4 125.809 6.30650   1
  -3 -11   4 117.068 5.93822   7
  -3 -11   2 54.5514 3.81738   7
   3 -11  -2 58.8329 3.63261   1
   3 -11  -2 61.9974 3.89100   9
   3 -11  -2 51.8186 2.33951   6
  -3 -11   2 51.9223 3.30767   4
  -3 -11   2 64.1127 3.93050  10
   3 -11  -2 47.5975 3.35095   5
   3 -11   0 26.1852 2.33991   1
  -3 -11   0 23.6480 2.81937   7
  -3 -11   0 25.9151 2.48923   4
  -3 -11  -2 89.1246 5.14288   6
  -3 -11  -2 95.9861 5.24633   4
   3 -11   2 93.5477 4.05261   4
  -3 -11  -2 77.5369 5.26080   7
   3 -11   2 102.572 4.50174   5
  -3 -11  -4-2.02125 2.22183   7
  -3 -11  -4 2.74210 1.75727   6
  -3 -11  -6 154.045 7.74629   6
  -3 -11  -6 152.185 8.00920   7
  -3 -11  -8 0.49247 2.23026   2
  -3 -11  -8 4.65664 2.84620   7
  -3 -11  -8 4.61718 2.10452   6
  -3 -11 -10 633.615 24.9036   6
  -3 -11 -10 625.513 24.2686   2
  -3 -11 -12 27.3747 3.89406   6
  -3 -11 -14-2.53974 3.33846   3
  -3 -11 -14-2.50229 2.76672   6
  -3 -11 -16 3.70346 3.51388   3
  -3 -11 -16-2.80362 3.15142   6
  -3 -11 -18 9.95747 4.26248   3
  -3 -11 -18 11.4268 4.35252   6
  -3 -11 -20 190.407 11.9659   3
  -3 -11 -20 192.291 12.1105   6
  -3 -11 -22 1095.18 42.9999   3
  -3 -11 -22 1079.79 43.5786   6
  -3 -11 -24 118.343 10.3069   6
  -3 -11 -24 92.8746 9.48985   3
  -3 -11 -26 1.15991 6.22568   3
  -3 -10  27 56.3645 7.58613   8
   3 -10 -27 42.3467 6.83563   1
  -3 -10  25 37.4343 6.70187   8
   3 -10 -25 49.6054 6.66249   1
   3 -10 -25 38.6313 6.87879   6
   3 -10 -23 30.8299 5.58760   1
   3 -10 -23 22.6427 5.42861   6
  -3 -10  23 26.8529 5.64403   8
  -3 -10  21 187.019 11.3812   8
   3 -10 -21 180.225 11.0770   1
   3 -10 -21 185.443 11.4026   6
   3 -10 -19 0.91471 3.03269   1
  -3 -10  19 0.92997 3.43531   8
   3 -10 -19-1.81038 3.24957   6
   3 -10 -17 14.2307 3.43273   1
  -3 -10  17 4.26951 3.33945   8
   3 -10 -17 9.53390 3.50699   6
   3 -10 -15 82.7440 5.49734   2
   3 -10 -15 78.3018 6.02589   1
  -3 -10  15 90.3900 6.54686   8
  -3 -10  15 75.4125 3.59503   3
   3 -10 -13 55.3756 4.13379   2
  -3 -10  13 62.1419 3.12519   3
  -3 -10  13 53.0781 4.89935   8
   3 -10 -13 56.8102 4.80191   1
   3 -10 -11 5.71131 2.69520   9
  -3 -10  11 14.7298 2.71438   8
   3 -10 -11 17.1203 2.62238   1
   3 -10 -11 16.8174 2.39856   2
  -3 -10   9 1231.36 42.3843   1
   3 -10  -9 1232.64 42.8410   2
   3 -10  -9 1228.25 44.2606   9
  -3 -10   9 1243.90 44.6139   8
   3 -10  -9 1190.96 44.2996   1
  -3 -10   7 166.176 7.42757  10
   3 -10  -7 156.137 6.49112   2
  -3 -10   7 164.263 8.08392   8
  -3 -10   7 160.501 6.83240   7
  -3 -10   7 160.127 6.71859   5
   3 -10  -7 164.197 7.89240   1
   3 -10  -7 163.984 7.89937   9
  -3 -10   5 138.067 5.87981   5
   3 -10  -5 130.297 5.14654   2
  -3 -10   5 133.505 6.13070   7
   3 -10  -5 133.324 6.65916   1
  -3 -10   5 137.753 6.88957   8
   3 -10  -5 138.192 6.76808   9
  -3 -10   5 138.751 6.51089  10
  -3 -10   3 489.555 18.6225  10
   3 -10  -3 495.818 18.8184   9
  -3 -10   3 514.054 18.6407   7
  -3 -10   3 483.630 18.1694   4
   3 -10  -3 487.658 18.6272   1
  -3 -10   1 254.876 10.3552   4
  -3 -10   1 273.156 10.8636   7
   3 -10  -1 247.141 10.3739   1
   3 -10   1 56.2093 2.46037  10
  -3 -10  -1 58.5982 4.04872   7
  -3 -10  -1 57.4452 3.80010   6
  -3 -10  -1 53.5311 3.62643   4
  -3 -10  -3 0.91330 1.73397   7
  -3 -10  -3 1.72041 1.56755   6
   3 -10   3 1.95628 0.84078   4
  -3 -10  -3 0.82447 1.86586   4
  -3 -10  -5 182.686 8.71779   7
  -3 -10  -5 179.224 8.45725   6
  -3 -10  -7 1653.81 58.1437   7
  -3 -10  -7 1619.82 58.0301   6
  -3 -10  -9 71.4785 4.96779   2
  -3 -10  -9 70.9140 5.02339   6
  -3 -10  -9 62.9358 5.11452   7
  -3 -10 -11 497.860 19.6604   2
  -3 -10 -11 472.157 19.9211   6
  -3 -10 -13 73.7976 5.88255   6
  -3 -10 -15 20.2874 3.96960   3
  -3 -10 -15 13.8600 3.66105   6
  -3 -10 -17 188.627 11.0972   6
  -3 -10 -17 178.695 10.7036   3
  -3 -10 -19 114.820 8.88364   6
  -3 -10 -19 110.456 8.58346   3
  -3 -10 -21 632.118 27.9870   6
  -3 -10 -21 648.201 27.5446   3
  -3 -10 -23 148.922 11.1904   6
  -3 -10 -23 122.793 9.90707   3
  -3 -10 -25-2.75744 6.00223   6
  -3 -10 -25 4.44009 5.63558   3
  -3  -9  28 2.34564 5.91090   8
   3  -9 -26 203.468 12.5247   1
  -3  -9  26 172.890 12.1957   8
   3  -9 -26 184.339 13.0265   6
   3  -9 -24 78.5925 7.51894   1
  -3  -9  24 99.7026 8.45300   8
   3  -9 -24 72.4691 8.32563   6
   3  -9 -22 68.6931 7.40888   6
  -3  -9  22 90.3299 8.02454   8
   3  -9 -22 98.2450 7.77350   1
   3  -9 -20 80.5540 7.36854   6
  -3  -9  20 99.8827 7.66826   8
   3  -9 -20 92.8443 7.31640   1
  -3  -9  18 6.93031 3.51909   8
   3  -9 -18 16.8656 3.72817   1
   3  -9 -16 326.008 15.1345   1
  -3  -9  16 338.160 15.4970   8
  -3  -9  14 28.7177 2.20010   3
   3  -9 -14 22.8092 3.11275   2
   3  -9 -14 19.3870 3.28836   1
  -3  -9  12 1.28829 2.09857   8
   3  -9 -12 0.38983 1.93504   2
  -3  -9  12 0.82710 1.25391   3
   3  -9 -12-0.61961 1.61854   1
   3  -9 -10 3.14253 1.65523   2
  -3  -9  10 6.34439 2.07228   8
   3  -9 -10-0.52250 2.06156   9
   3  -9 -10 3.29711 1.76001   1
  -3  -9  10 1.79257 1.07239   1
   3  -9  -8 954.254 35.5487   1
  -3  -9   8 962.796 33.9842   7
  -3  -9   8 1005.10 34.0616   1
  -3  -9   8 972.257 35.7403   8
   3  -9  -8 981.475 35.5562   9
   3  -9  -8 972.463 34.2317   2
   3  -9  -6 2.81633 0.91949   2
  -3  -9   6 3.56040 1.11885   5
  -3  -9   6 5.95640 1.99798   8
   3  -9  -6 3.77358 1.98615   9
   3  -9  -6 4.24065 1.69591   1
  -3  -9   6 2.11793 1.36205  10
  -3  -9   6 3.96857 1.35357   7
  -3  -9   4 24.2349 2.09489   5
  -3  -9   4 27.2590 2.34629   7
   3  -9  -4 23.9771 2.60774   9
   3  -9  -4 27.1107 1.46544   2
  -3  -9   4 29.6820 2.49681  10
   3  -9  -4 28.0282 2.61677   1
  -3  -9   4 28.3576 2.68757   8
  -3  -9   2 294.845 11.3785   4
  -3  -9   2 285.253 11.7012  10
   3  -9  -2 306.339 11.8530   9
  -3  -9   2 268.784 11.5600   7
   3  -9  -2 298.639 11.6011   1
  -3  -9   0 28.8194 2.48355   4
  -3  -9   0 29.4251 2.73074   7
   3  -9   0 27.6691 1.27583   2
   3  -9   2 2529.51 85.7749   2
  -3  -9  -2 2539.80 87.2243   6
   3  -9   2 2529.35 86.3422   5
   3  -9   2 2517.83 86.0281   4
  -3  -9  -2 2530.41 87.1578   4
  -3  -9  -2 2537.59 87.4662   7
  -3  -9  -4 11.0948 2.03156   6
   3  -9   4 8.07553 1.28026   2
  -3  -9  -4 10.3390 2.26942   7
  -3  -9  -6 1300.18 46.1238   6
  -3  -9  -6 1280.86 46.2290   7
  -3  -9  -8 231.768 10.7992   6
  -3  -9  -8 232.870 10.7257   7
  -3  -9  -8 241.743 10.5750   2
  -3  -9 -10 8.62980 2.53777   6
  -3  -9 -10 10.6994 2.83237   2
  -3  -9 -10 9.55385 2.87121   7
  -3  -9 -12 26.0763 3.58023   6
  -3  -9 -14 35.2959 4.45497   3
  -3  -9 -14 23.1324 3.59675   6
  -3  -9 -16 268.461 13.9930   6
  -3  -9 -16 306.302 14.3372   3
  -3  -9 -18 123.406 8.65226   6
  -3  -9 -18 115.670 8.32113   3
  -3  -9 -20 66.5909 7.02247   6
  -3  -9 -20 78.6455 7.47798   3
  -3  -9 -22 87.5147 8.63162   6
  -3  -9 -22 107.040 8.76598   3
  -3  -9 -24 56.6369 8.16754   6
  -3  -9 -24 55.9724 7.48344   3
  -3  -9 -26 85.5720 8.71401   3
   3  -8 -27 29.8687 6.26881   1
  -3  -8  27 34.2328 6.97650   8
   3  -8 -27 18.8638 5.63597   6
   3  -8 -25 182.394 11.2683   1
  -3  -8  25 156.013 11.2646   8
   3  -8 -25 171.288 12.1747   6
   3  -8 -23 90.2253 8.39821   6
  -3  -8  23 92.5688 8.20741   8
   3  -8 -23 83.3809 7.49990   1
   3  -8 -21 223.001 12.4177   1
  -3  -8  21 248.373 13.0350   8
   3  -8 -21 230.123 12.9557   6
  -3  -8  19 8.82698 3.57090   8
   3  -8 -19 5.09267 3.22935   1
  -3  -8  17 55.5583 5.38196   8
   3  -8 -17 43.3166 4.75688   1
  -3  -8  15 488.762 20.2108   8
  -3  -8  15 491.008 17.5413   3
   3  -8 -15 477.637 19.9663   1
   3  -8 -15 456.590 19.0360   2
   3  -8 -13 44.8370 3.74678   2
  -3  -8  13 39.2673 3.98932   8
   3  -8 -13 47.6491 4.17870   1
  -3  -8  13 42.5292 2.76432   3
   3  -8 -11 61.3009 4.41728   1
  -3  -8  11 56.6562 4.44931   8
   3  -8 -11 51.2968 4.31991   9
   3  -8 -11 54.3683 3.73758   2
  -3  -8   9 1264.83 43.9884   1
   3  -8  -9 1207.28 45.5676   1
  -3  -8   9 1300.58 45.7882   8
  -3  -8   9 1281.01 43.5744   7
   3  -8  -9 1280.03 44.4581   2
   3  -8  -9 1279.47 45.5514   9
  -3  -8   7 192.729 7.85711   7
  -3  -8   7 210.031 9.16971   8
   3  -8  -7 205.499 9.06036   9
   3  -8  -7 190.169 8.85776   1
  -3  -8   7 195.599 7.85193   1
   3  -8  -7 202.228 7.91737   2
  -3  -8   5 11.0279 1.80609  10
  -3  -8   5 12.0172 2.02519   8
  -3  -8   5 7.37728 1.34398   7
  -3  -8   5 7.64001 1.34747   5
   3  -8  -5 8.63256 1.91436   1
   3  -8  -5 8.36837 1.10252   2
   3  -8  -5 10.2582 2.00666   9
  -3  -8   3 51.8829 3.16909   5
  -3  -8   3 57.8475 3.57895  10
   3  -8  -3 53.9255 3.50114   1
  -3  -8   3 66.7526 3.57382   7
  -3  -8   3 56.5742 3.60028   8
  -3  -8   3 55.8925 2.26864   9
   3  -8  -3 54.6341 3.59745   9
  -3  -8   1 1204.21 42.3100   4
  -3  -8   1 1223.78 42.5673   7
  -3  -8   1 1181.49 42.5499  10
   3  -8  -1 1212.50 41.0357   2
   3  -8   1 116.600 4.43748  10
  -3  -8  -1 122.225 5.66217   4
  -3  -8  -1 118.996 5.68805   6
   3  -8   1 107.529 5.06301   5
   3  -8   1 110.872 4.46598   2
   3  -8   1 112.864 4.89058   4
  -3  -8  -1 116.213 5.76188   7
  -3  -8  -3 6833.03 236.289   6
   3  -8   3 7032.15 235.168   2
  -3  -8  -3 7033.06 236.561   7
  -3  -8  -3 7115.16 236.397   4
   3  -8   3 6862.28 235.126   4
  -3  -8  -5 492.551 19.2558   7
  -3  -8  -5 506.144 19.1889   6
  -3  -8  -7 238.699 10.5081   7
   3  -8   7 231.283 9.67195   2
  -3  -8  -7 230.660 10.3839   6
  -3  -8  -7 234.462 10.2542   2
  -3  -8  -9 1048.10 39.0483   6
  -3  -8  -9 1078.29 38.8324   2
  -3  -8  -9 1078.72 38.9512   7
  -3  -8 -11 448.215 17.6826   7
  -3  -8 -11 413.333 17.8034   6
  -3  -8 -11 424.221 17.5295   2
  -3  -8 -13 13.9037 3.09119   6
  -3  -8 -15 36.6043 4.58181   3
  -3  -8 -15 28.2104 4.13181   6
  -3  -8 -17 5.85109 3.69083   3
  -3  -8 -17 14.9264 3.91032   6
  -3  -8 -19 63.4169 6.29025   6
  -3  -8 -19 44.0982 5.54401   3
  -3  -8 -21 26.3961 5.29151   6
  -3  -8 -21 18.0679 4.88360   3
  -3  -8 -23 8.76996 4.88651   6
  -3  -8 -23 7.96891 4.99023   3
  -3  -8 -25 17.5344 5.83397   6
  -3  -8 -25 12.2112 5.55528   3
   3  -7 -28 93.8582 8.55935   1
  -3  -7  28 69.7095 8.44902   8
   3  -7 -26 6.46732 5.17014   6
  -3  -7  26 7.70098 5.46947   8
   3  -7 -26 13.5975 5.39663   1
   3  -7 -24 31.9193 5.91140   6
  -3  -7  24 26.0933 5.80188   8
   3  -7 -24 32.6339 5.33583   1
   3  -7 -22 138.886 9.80169   6
  -3  -7  22 136.683 9.46109   8
   3  -7 -22 135.753 9.21466   1
  -3  -7  20 57.5953 5.88004   8
   3  -7 -20 50.2252 5.61743   1
  -3  -7  18-2.46842 3.20390   8
   3  -7 -18 1.55846 2.67116   1
  -3  -7  16-0.26174 1.70564   3
   3  -7 -16 2.11770 2.49677   1
  -3  -7  16 2.23214 2.55069   8
   3  -7 -14 447.178 18.0356   2
  -3  -7  14 463.187 16.7834   3
   3  -7 -14 425.356 18.5355   1
  -3  -7  14 474.200 19.0688   8
   3  -7 -12 2.67731 2.33116   9
   3  -7 -12-0.56474 1.77296   1
   3  -7 -12 1.21774 1.88684   2
  -3  -7  12-1.18762 1.96885   8
  -3  -7  12 1.22073 1.31911   3
  -3  -7  10 541.057 20.4570   8
   3  -7 -10 531.516 20.2628   9
   3  -7 -10 514.478 20.2205   1
  -3  -7  10 530.557 18.8235   1
   3  -7 -10 488.876 19.2850   2
   3  -7  -8 1066.96 38.9010   9
  -3  -7   8 1075.31 37.2890   7
  -3  -7   8 1087.20 39.1002   8
  -3  -7   8 1098.13 37.7182   1
   3  -7  -8 1069.49 39.0490   1
   3  -7  -8 1098.03 37.9667   2
  -3  -7   6 422.700 15.4049   5
   3  -7  -6 447.689 16.2984   1
   3  -7  -6 430.692 16.2087   9
  -3  -7   6 407.257 15.8050  10
  -3  -7   6 428.509 16.3341   8
  -3  -7   6 390.382 15.1683   7
  -3  -7   4 2.43223 1.09576   5
  -3  -7   4 3.69374 0.57171   9
  -3  -7   4 3.77817 1.45479  10
   3  -7  -4 3.29555 1.52237   1
  -3  -7   4 2.06767 1.50432   8
  -3  -7   4 2.91643 1.11519   7
   3  -7  -4 3.41977 1.50765   9
  -3  -7   2 2454.90 84.3118   7
  -3  -7   2 2466.83 84.2070   4
   3  -7  -2 2444.11 84.5070   9
  -3  -7   2 2464.84 84.4690  10
  -3  -7   0 5246.58 176.987   6
   3  -7   0 4850.87 176.519   5
  -3  -7   0 5271.64 176.919   4
   3  -7   0 5301.85 175.799   2
  -3  -7   0 5302.30 177.090   7
   3  -7   0 5258.08 175.656   6
   3  -7   0 5143.27 175.955  10
  -3  -7  -2 1716.33 59.3076   7
   3  -7   2 1694.14 57.6914   6
   3  -7   2 1689.28 58.2411   4
  -3  -7  -2 1736.23 59.1824   4
  -3  -7  -2 1781.48 59.3396   6
   3  -7   2 1675.49 58.0781   2
   3  -7   2 1687.46 58.4653   5
   3  -7   4 3383.32 114.160   2
  -3  -7  -4 3336.95 115.049   6
  -3  -7  -4 3331.53 115.177   7
  -3  -7  -6 520.344 20.1138   2
  -3  -7  -6 546.047 20.4266   7
  -3  -7  -6 529.414 20.2790   6
  -3  -7  -8 377.689 15.2832   2
   3  -7   8 357.491 14.7300   2
  -3  -7  -8 396.146 15.4750   7
  -3  -7  -8 388.432 15.4848   6
   3  -7  10 17.3177 2.69684   2
  -3  -7 -10 26.5780 3.13221   7
  -3  -7 -10 22.3108 3.11234   2
  -3  -7 -10 19.7499 2.90386   6
  -3  -7 -12 160.263 8.55535   6
  -3  -7 -12 152.659 8.12582   7
  -3  -7 -14 60.2245 5.17590   6
  -3  -7 -16 459.776 19.7267   3
  -3  -7 -16 464.136 20.1121   6
  -3  -7 -18 135.535 9.05497   6
  -3  -7 -18 134.089 8.63412   3
  -3  -7 -20 2.15215 4.34436   6
  -3  -7 -20-0.88565 3.85562   3
  -3  -7 -22 3.55388 4.43806   6
  -3  -7 -22 3.71749 4.54322   3
  -3  -7 -24 100.499 9.58586   6
  -3  -7 -24 134.818 9.44528   3
  -3  -7 -26 100.539 8.65967   3
   3  -6 -29 4.19634 5.21354   1
  -3  -6  29 12.5186 6.31110   8
   3  -6 -27 35.8660 6.10254   1
   3  -6 -27 29.5397 7.35102   6
  -3  -6  27 39.8943 6.85826   8
   3  -6 -25-3.92647 4.31625   1
   3  -6 -25-1.23555 4.87107   6
  -3  -6  25 1.05939 4.47179   8
   3  -6 -23 24.8881 4.90527   1
   3  -6 -23 23.5829 5.49436   6
  -3  -6  23 17.9013 4.99192   8
  -3  -6  21 244.097 12.9185   8
   3  -6 -21 239.058 12.5002   1
  -3  -6  19 289.770 13.7943   8
   3  -6 -19 255.085 13.0313   1
  -3  -6  17 58.4919 5.39413   8
   3  -6 -17 76.1641 5.70092   1
  -3  -6  15 42.8796 4.24081   8
  -3  -6  15 54.9926 3.44739   3
   3  -6 -15 49.3506 4.47782   2
   3  -6 -15 44.2061 4.34605   1
  -3  -6  13 129.308 7.52956   8
   3  -6 -13 145.206 7.73764   1
   3  -6 -13 162.106 7.52057   2
   3  -6 -13 139.255 7.63926   9
  -3  -6  13 141.743 6.33561   3
   3  -6 -11 53.0704 4.22426   9
   3  -6 -11 65.6287 4.15810   2
   3  -6 -11 63.2154 4.40286   1
  -3  -6  11 71.3717 4.74565   8
   3  -6  -9 908.419 32.9180   9
  -3  -6   9 891.202 30.9004   7
   3  -6  -9 939.135 32.9811   1
  -3  -6   9 917.793 31.7447   1
   3  -6  -9 904.829 32.1287   2
  -3  -6   9 894.301 33.0336   8
  -3  -6   7 337.228 13.4245   8
  -3  -6   7 321.975 12.0194   7
  -3  -6   7 328.854 12.3828   1
   3  -6  -7 326.944 13.2395   1
   3  -6  -7 353.974 13.4027   9
   3  -6  -5 1163.88 40.6294   1
  -3  -6   5 1133.22 40.6120   8
  -3  -6   5 1127.33 39.8209   7
   3  -6  -5 1179.30 40.6750   9
  -3  -6   5 1110.41 40.4191  10
  -3  -6   5 1188.03 40.1550   5
  -3  -6   3 1423.77 47.3531   9
   3  -6  -3 1392.62 48.5691   9
  -3  -6   3 1380.57 48.2049   5
  -3  -6   3 1307.56 48.4288  10
   3  -6  -1 8.72907 0.89584   2
  -3  -6   1 6.92915 1.35125   4
  -3  -6   1 8.17359 1.66038  10
   3  -6   1 712.976 26.1066   5
   3  -6   1 728.719 25.4899  10
  -3  -6  -1 740.623 26.5713   6
   3  -6   1 739.240 25.3960   6
  -3  -6  -1 759.957 26.6007   4
   3  -6   1 742.483 25.9381   4
   3  -6   1 751.115 25.6561   2
   3  -6   3 29.4417 2.06449   2
   3  -6   3 35.9963 1.86844   6
  -3  -6  -3 27.5678 2.53284   6
  -3  -6  -3 38.7830 2.89148   4
   3  -6   3 30.7593 2.05631   4
  -3  -6  -5 0.73370 1.56941   2
  -3  -6  -5 7.67904 1.88012   6
   3  -6   7 144.186 6.47951   2
  -3  -6  -7 143.471 6.82843   2
  -3  -6  -7 118.465 6.56949   6
   3  -6   9 20.0890 2.53226   2
  -3  -6  -9 21.5469 2.78151   2
  -3  -6  -9 18.2779 2.73245   6
  -3  -6  -9 18.7360 2.69373   7
  -3  -6 -11 139.806 7.92889   6
  -3  -6 -11 155.585 7.82015   7
   3  -6  11 154.570 7.80377   2
  -3  -6 -11 152.145 7.95651   2
  -3  -6 -13 3699.13 130.140   6
  -3  -6 -13 3797.19 129.389   7
  -3  -6 -15 892.503 34.1381   3
  -3  -6 -15 907.621 34.7186   6
  -3  -6 -17 270.036 13.2783   3
  -3  -6 -17 280.120 13.8322   6
  -3  -6 -19 412.100 18.2319   3
  -3  -6 -19 401.021 18.9843   6
  -3  -6 -21 195.793 11.0047   3
  -3  -6 -21 170.366 11.4361   6
  -3  -6 -23 246.667 13.6271   3
  -3  -6 -23 267.337 15.1516   6
  -3  -6 -25 23.0423 5.57441   3
  -3  -6 -25 17.1675 6.74042   6
  -3  -5  28 113.634 9.76820   8
   3  -5 -28 126.781 9.56833   1
   3  -5 -26 130.005 10.8956   6
   3  -5 -26 141.082 9.78840   1
  -3  -5  26 159.962 10.9255   8
  -3  -5  24 27.3433 5.29506   8
   3  -5 -24 19.2433 4.69892   1
   3  -5 -24 12.9471 5.11539   6
  -3  -5  22 346.665 16.5266   8
   3  -5 -22 336.378 16.0068   1
   3  -5 -20 1.57194 3.13628   1
  -3  -5  20 0.86040 3.51401   8
   3  -5 -18 4.29046 2.82967   1
  -3  -5  18 11.6801 3.39879   8
   3  -5 -16 16.1418 2.95636   1
  -3  -5  16 14.7233 3.20441   8
  -3  -5  16 11.5035 2.23553   3
  -3  -5  14 2.74532 1.64236   3
   3  -5 -14 5.93894 2.58874   2
   3  -5 -14 0.57802 2.04844   1
  -3  -5  14 9.37160 2.49622   8
   3  -5 -14 3.91575 2.31396   9
   3  -5 -12 2.56042 1.92124   1
   3  -5 -12-0.49617 2.09745   9
   3  -5 -12 3.37128 1.87450   2
  -3  -5  12 1.10388 1.83361   8
  -3  -5  10 27.4253 2.84401   8
   3  -5 -10 17.1234 2.57887   9
  -3  -5  10 16.0412 1.76980   1
   3  -5 -10 12.1547 2.24772   1
   3  -5 -10 22.8849 2.43440   2
  -3  -5   8 581.706 20.6946   7
   3  -5  -8 603.787 22.2738   9
   3  -5  -8 587.377 22.2691   1
  -3  -5   8 606.470 21.4108   1
  -3  -5   8 631.203 22.4986   8
  -3  -5   6 2784.98 98.2285   5
[truncated: 759,609 more chars]
