# Supplementary material for: Reactivity of Low Valent Magnesium(I) Complexes with Epoxides and Episulfides
Source: Angew Chem Int Ed Engl. 2025 Nov 2;64(52):e20259. doi: 10.1002/anie.202520259 (PMC12723457; doi:10.1002/anie.202520259)
Supplement: Supplementary file 2 — Supporting Information [file ANIE-64-e20259-s002.zip › 4-THF-d8_jg25011.cif]

data_4-THF-d8
#jg25011
_audit_creation_date               2025-03-26
_audit_creation_method
;
Olex2 1.5-beta
(compiled 2025.03.04 svn.red2d20d0 for OlexSys, GUI svn.r7188)
;
_shelx_SHELXL_version_number       '2019/3'
loop_
  _audit_author_name
  _audit_author_email
  _audit_author_address
 'Shaw, P.' ''
;
The University of Edinburgh
School of Chemistry
Joseph Black Building David Brewster Road
Edinburgh
EH9 3FJ
;
 'Nichol, G.S.' g.s.nichol@ed.ac.uk
;
The University of Edinburgh
School of Chemistry
Joseph Black Building David Brewster Road
Edinburgh
EH9 3FJ
;

_audit_contact_author_address
;
The University of Edinburgh
School of Chemistry
Joseph Black Building David Brewster Road
Edinburgh
EH9 3FJ
;
_audit_contact_author_email        g.s.nichol@ed.ac.uk
_audit_contact_author_name         'Nichol, G.S.'
_audit_contact_author_phone        '+44 131 650 4806'
_publ_contact_author_id_orcid      0000-0002-1597-3679
_publ_section_references
;
D. Kratzert, I. Krossing, (2018), J. Appl. Cryst. 51, 928-934.

Dolomanov, O.V., Bourhis, L.J., Gildea, R.J, Howard, J.A.K. & Puschmann, H.
 (2009), J. Appl. Cryst. 42, 339-341.

Kratzert, D., Holstein, J.J. & Krossing, I. (2015). J. Appl. Cryst. 48, 933-938.

Sheldrick, G.M. (2008). Acta Cryst. A64, 112-122.

Sheldrick, G.M. (2015). Acta Cryst. C71, 3-8.
;
_chemical_name_common              ?
_chemical_name_systematic          ?
_chemical_formula_moiety           'C61 H88 Mg2 N4 O2, C4 D8 O'
_chemical_formula_sum              'C65 H88 D8 Mg2 N4 O3'
_chemical_formula_weight           1038.12
_chemical_absolute_configuration   ad
_chemical_melting_point            ?
loop_
  _atom_type_symbol
  _atom_type_description
  _atom_type_scat_dispersion_real
  _atom_type_scat_dispersion_imag
  _atom_type_scat_source
 'C' 'C' 0.0033 0.0016 'International Tables Vol C Tables 4.2.6.8 and 6.1.1.4'
 'H' 'H' 0.0000 0.0000 'International Tables Vol C Tables 4.2.6.8 and 6.1.1.4'
 'D' 'D' 0.0000 0.0000 'International Tables Vol C Tables 4.2.6.8 and 6.1.1.4'
 'Mg' 'Mg' 0.0486 0.0363 'International Tables Vol C Tables 4.2.6.8 and 6.1.1.4'
 'N' 'N' 0.0061 0.0033 'International Tables Vol C Tables 4.2.6.8 and 6.1.1.4'
 'O' 'O' 0.0106 0.0060 'International Tables Vol C Tables 4.2.6.8 and 6.1.1.4'

_shelx_space_group_comment
;
The symmetry employed for this shelxl refinement is uniquely defined
by the following loop, which should always be used as a source of
symmetry information in preference to the above space-group names.
They are only intended as comments.
;
_space_group_crystal_system        'triclinic'
_space_group_IT_number             1
_space_group_name_H-M_alt          P1
_space_group_name_Hall             'P 1'
loop_
  _space_group_symop_operation_xyz
 'x, y, z'

_cell_length_a                     9.0173(8)
_cell_length_b                     13.3089(12)
_cell_length_c                     13.4742(12)
_cell_angle_alpha                  87.267(4)
_cell_angle_beta                   79.651(4)
_cell_angle_gamma                  78.285(4)
_cell_volume                       1557.5(2)
_cell_formula_units_Z              1
_cell_measurement_reflns_used      9389
_cell_measurement_temperature      100.00
_cell_measurement_theta_max        33.06
_cell_measurement_theta_min        2.55
_shelx_estimated_absorpt_T_max     0.993
_shelx_estimated_absorpt_T_min     0.988
_exptl_absorpt_coefficient_mu      0.084
_exptl_absorpt_correction_T_max    0.7465
_exptl_absorpt_correction_T_min    0.7096
_exptl_absorpt_correction_type     multi-scan
_exptl_absorpt_process_details
;
SADABS-2016/2 (Bruker,2016/2) was used for absorption correction.
wR2(int) was 0.0904 before and 0.0555 after correction.
The Ratio of minimum to maximum transmission is 0.9506.
The \l/2 correction factor is Not present.
;
_exptl_absorpt_special_details     ?
_exptl_crystal_colour              colourless
_exptl_crystal_colour_primary      colourless
_exptl_crystal_density_diffrn      1.107
_exptl_crystal_density_meas        ?
_exptl_crystal_density_method      ?
_exptl_crystal_description         prism
_exptl_crystal_F_000               562
_exptl_crystal_recrystallization_method 
 'The material was recrystallised from THF-d8 by slow evaporation'
_exptl_crystal_size_max            0.147
_exptl_crystal_size_mid            0.098
_exptl_crystal_size_min            0.079
_exptl_transmission_factor_max     ?
_exptl_transmission_factor_min     ?
_diffrn_reflns_av_R_equivalents    0.0456
_diffrn_reflns_av_unetI/netI       0.0275
_diffrn_reflns_Laue_measured_fraction_full  0.997
_diffrn_reflns_Laue_measured_fraction_max  0.995
_diffrn_reflns_limit_h_max         13
_diffrn_reflns_limit_h_min         -13
_diffrn_reflns_limit_k_max         20
_diffrn_reflns_limit_k_min         -20
_diffrn_reflns_limit_l_max         20
_diffrn_reflns_limit_l_min         -20
_diffrn_reflns_number              220259
_diffrn_reflns_point_group_measured_fraction_full  0.995
_diffrn_reflns_point_group_measured_fraction_max  0.992
_diffrn_reflns_theta_full          25.242
_diffrn_reflns_theta_max           33.186
_diffrn_reflns_theta_min           2.569
_diffrn_ambient_temperature        100.00
_diffrn_detector_area_resol_mean   ?
_diffrn_measured_fraction_theta_full  0.997
_diffrn_measured_fraction_theta_max  0.995
_diffrn_measurement_device_type    'Bruker D8 Venture'
_diffrn_measurement_method         '\f and \w scans'
_diffrn_radiation_type             MoK\a
_diffrn_radiation_wavelength       0.71073
_diffrn_source                     ImuS-Mo
_diffrn_source_current             1.4
_diffrn_source_power               0.07
_diffrn_source_voltage             50.0
_diffrn_standards_number           0
_reflns_Friedel_coverage           0.995
_reflns_Friedel_fraction_full      0.994
_reflns_Friedel_fraction_max       0.990
_reflns_number_gt                  20535
_reflns_number_total               23647
_reflns_special_details
;
 Reflections were merged by SHELXL according to the crystal
 class for the calculation of statistics and refinement.
 
 _reflns_Friedel_fraction is defined as the number of unique
 Friedel pairs measured divided by the number that would be
 possible theoretically, ignoring centric projections and
 systematic absences. Completness statistics refer to single and
 composite reflections containing twin component 1 only.
;
_reflns_threshold_expression       'I > 2\s(I)'
_computing_cell_refinement         'SAINT V8.41 (?, 2016)'
_computing_data_collection         APEX5
_computing_data_reduction          'SAINT V8.41 (?, 2016)'
_computing_molecular_graphics      'Olex2 1.5-beta (Dolomanov et al., 2009)'
_computing_publication_material    'Olex2 1.5-beta (Dolomanov et al., 2009)'
_computing_structure_refinement    'SHELXL 2019/3 (Sheldrick, 2015)'
_computing_structure_solution      'SHELXS  (Sheldrick, 2008)'
_refine_diff_density_max           0.951
_refine_diff_density_min           -0.368
_refine_diff_density_rms           0.070
_refine_ls_abs_structure_details
;
 Refined as an inversion twin.
;
_refine_ls_abs_structure_Flack     0.4(2)
_refine_ls_extinction_coef         .
_refine_ls_extinction_method       none
_refine_ls_goodness_of_fit_ref     1.043
_refine_ls_hydrogen_treatment      mixed
_refine_ls_matrix_type             full
_refine_ls_number_parameters       746
_refine_ls_number_reflns           23647
_refine_ls_number_restraints       143
_refine_ls_R_factor_all            0.0597
_refine_ls_R_factor_gt             0.0507
_refine_ls_restrained_S_all        1.063
_refine_ls_shift/su_max            0.001
_refine_ls_shift/su_mean           0.000
_refine_ls_structure_factor_coef   Fsqd
_refine_ls_weighting_details      
 'w=1/[\s^2^(Fo^2^)+(0.0918P)^2^+0.4477P] where P=(Fo^2^+2Fc^2^)/3'
_refine_ls_weighting_scheme        calc
_refine_ls_wR_factor_gt            0.1464
_refine_ls_wR_factor_ref           0.1549
_refine_special_details           
 'The structure is presented in space group P1 since the molecular stucture is incompatible with inversion symmetry. The structure was refined as an inversion twin,  Geometric restraints were used on the THF molecules, which represents a continuum of solvent; further modelling was not deemed useful'
_olex2_refinement_description
;
1. Twinned data refinement
 Scales: 0.6(2)
 0.4(2)
2. Fixed Uiso
 At 1.2 times of:
  All C(H) groups, All C(H,H) groups, All O(H) groups
 At 1.5 times of:
  All C(H,H,H) groups
3. Restrained distances
 O2-H2
 0.84 with sigma of 0.02
 C41-H41 = O3-C61 = O3-C64 = O3A-C61A = O3A-C64A
 1.435 with sigma of 0.02
 C62A-C61A = C64A-C63A = C64-C63 = C62-C61
 1.484 with sigma of 0.02
 C63-C62 = C63A-C62A
 1.482 with sigma of 0.02
 O3A-C62A = O3-C62
 2.33 with sigma of 0.04
 O3-C63 = O3A-C63A
 2.33 with sigma of 0.04
 C61-C63 = C62-C64 = C61A-C63A = C62A-C64A
 2.34 with sigma of 0.04
4. Uiso/Uaniso restraints and constraints
O3 \\sim C61 \\sim C62 \\sim C63 \\sim C64: within 2A with sigma of 0.04 and
sigma for terminal atoms of 0.08 within 2A
O3A \\sim C61A \\sim C62A \\sim C63A \\sim C64A: within 2A with sigma of 0.04
and sigma for terminal atoms of 0.08 within 2A
5. Rigid body (RIGU) restrains
 O3, C61, C62, C63, C64
 with sigma for 1-2 distances of 0.004 and sigma for 1-3 distances of 0.004
 O3A, C61A, C62A, C63A, C64A
 with sigma for 1-2 distances of 0.004 and sigma for 1-3 distances of 0.004
6. Others
 Sof(H59A)=Sof(C60A)=Sof(H60C)=Sof(H60D)=1-FVAR(1)
 Sof(H59)=Sof(C60)=Sof(H60A)=Sof(H60B)=FVAR(1)
 Fixed Sof: O3(0.5) C61(0.5) D61A(0.5) D61B(0.5) C62(0.5) D62A(0.5) D62B(0.5)
 C63(0.5) D63A(0.5) D63B(0.5) C64(0.5) D64A(0.5) D64B(0.5) O3A(0.5) C61A(0.5)
 D61C(0.5) D61D(0.5) C62A(0.5) D62C(0.5) D62D(0.5) C63A(0.5) D63C(0.5)
 D63D(0.5) C64A(0.5) D64C(0.5) D64D(0.5)
7.a Ternary CH refined with riding coordinates:
 C12(H12), C15(H15), C24(H24), C27(H27), C41(H41), C44(H44), C52(H52), C55(H55)
7.b Secondary CH2 refined with riding coordinates:
 C58(H58A,H58B), C61(D61A,D61B), C62(D62A,D62B), C63(D63A,D63B), C64(D64A,
 D64B), C61A(D61C,D61D), C62A(D62C,D62D), C63A(D63C,D63D), C64A(D64C,D64D)
7.c Aromatic/amide H refined with riding coordinates:
 C3(H3), C8(H8), C9(H9), C10(H10), C20(H20), C21(H21), C22(H22), C32(H32),
 C37(H37), C38(H38), C39(H39), C49(H49), C50(H50), C51(H51), C59(H59), C59(H59A)
7.d X=CH2 refined with riding coordinates:
 C60(H60A,H60B), C60A(H60C,H60D)
7.e Idealised Me refined as rotating group:
 C1(H1A,H1B,H1C), C5(H5A,H5B,H5C), C13(H13A,H13B,H13C), C14(H14A,H14B,H14C),
 C16(H16A,H16B,H16C), C17(H17A,H17B,H17C), C25(H25A,H25B,H25C), C26(H26A,H26B,
 H26C), C28(H28A,H28B,H28C), C29(H29A,H29B,H29C), C30(H30A,H30B,H30C), C34(H34A,
 H34B,H34C), C42(H42A,H42B,H42C), C43(H43A,H43B,H43C), C45(H45A,H45B,H45C),
 C46(H46A,H46B,H46C), C53(H53A,H53B,H53C), C54(H54A,H54B,H54C), C56(H56A,H56B,
 H56C), C57(H57A,H57B,H57C)
;
_atom_sites_solution_hydrogens     mixed
_atom_sites_solution_primary       direct
_atom_sites_solution_secondary     ?
loop_
  _atom_site_label
  _atom_site_type_symbol
  _atom_site_fract_x
  _atom_site_fract_y
  _atom_site_fract_z
  _atom_site_U_iso_or_equiv
  _atom_site_adp_type
  _atom_site_occupancy
  _atom_site_site_symmetry_order
  _atom_site_calc_flag
  _atom_site_refinement_flags_posn
  _atom_site_refinement_flags_adp
  _atom_site_refinement_flags_occupancy
  _atom_site_disorder_assembly
  _atom_site_disorder_group
 Mg1 Mg 0.61137(8) 0.49698(6) 0.38356(6) 0.01308(16) Uani 1 1 d . . . . .
 Mg2 Mg 0.61049(9) 0.27561(6) 0.35538(6) 0.01332(17) Uani 1 1 d . . . . .
 O1 O 0.4653(2) 0.40927(15) 0.36991(17) 0.0177(4) Uani 1 1 d . . . . .
 O2 O 0.7542(2) 0.36354(14) 0.36839(16) 0.0172(4) Uani 1 1 d D . . . .
 H2 H 0.852(3) 0.352(2) 0.369(2) 0.021 Uiso 1 1 d D U . . .
 N1 N 0.5885(2) 0.58739(16) 0.50923(17) 0.0133(4) Uani 1 1 d . . . . .
 N2 N 0.6420(2) 0.61905(16) 0.28472(17) 0.0127(4) Uani 1 1 d . . . . .
 N3 N 0.5818(3) 0.15307(17) 0.45453(18) 0.0143(4) Uani 1 1 d . . . . .
 N4 N 0.6349(2) 0.18451(16) 0.22969(17) 0.0136(4) Uani 1 1 d . . . . .
 C1 C 0.6648(3) 0.7231(2) 0.5970(2) 0.0186(5) Uani 1 1 d . . . . .
 H1A H 0.560668 0.754403 0.629811 0.028 Uiso 1 1 calc R U . . .
 H1B H 0.725415 0.776693 0.578705 0.028 Uiso 1 1 calc R U . . .
 H1C H 0.713701 0.673755 0.643462 0.028 Uiso 1 1 calc R U . . .
 C2 C 0.6566(3) 0.6680(2) 0.5022(2) 0.0142(4) Uani 1 1 d . . . . .
 C3 C 0.7215(3) 0.7104(2) 0.4112(2) 0.0158(5) Uani 1 1 d . . . . .
 H3 H 0.787787 0.755991 0.417262 0.019 Uiso 1 1 calc R U . . .
 C4 C 0.7018(3) 0.6946(2) 0.3124(2) 0.0146(4) Uani 1 1 d . . . . .
 C5 C 0.7535(3) 0.7738(2) 0.2351(2) 0.0186(5) Uani 1 1 d . . . . .
 H5A H 0.857366 0.746311 0.199205 0.028 Uiso 1 1 calc R U . . .
 H5B H 0.753722 0.836815 0.269768 0.028 Uiso 1 1 calc R U . . .
 H5C H 0.682448 0.789025 0.186748 0.028 Uiso 1 1 calc R U . . .
 C6 C 0.5081(3) 0.5663(2) 0.6085(2) 0.0147(4) Uani 1 1 d . . . . .
 C7 C 0.3472(3) 0.6013(2) 0.6315(2) 0.0163(5) Uani 1 1 d . . . . .
 C8 C 0.2717(3) 0.5853(2) 0.7290(2) 0.0207(5) Uani 1 1 d . . . . .
 H8 H 0.163879 0.609586 0.746107 0.025 Uiso 1 1 calc R U . . .
 C9 C 0.3519(4) 0.5344(3) 0.8015(2) 0.0229(6) Uani 1 1 d . . . . .
 H9 H 0.298905 0.524569 0.867746 0.028 Uiso 1 1 calc R U . . .
 C10 C 0.5097(3) 0.4977(2) 0.7773(2) 0.0208(5) Uani 1 1 d . . . . .
 H10 H 0.563271 0.461921 0.827065 0.025 Uiso 1 1 calc R U . . .
 C11 C 0.5905(3) 0.5126(2) 0.6810(2) 0.0157(5) Uani 1 1 d . . . . .
 C12 C 0.2584(3) 0.6587(2) 0.5538(2) 0.0202(5) Uani 1 1 d . . . . .
 H12 H 0.310776 0.630868 0.486089 0.024 Uiso 1 1 calc R U . . .
 C13 C 0.0915(3) 0.6448(3) 0.5685(3) 0.0285(6) Uani 1 1 d . . . . .
 H13A H 0.033210 0.679895 0.629979 0.043 Uiso 1 1 calc R U . . .
 H13B H 0.088722 0.571516 0.574706 0.043 Uiso 1 1 calc R U . . .
 H13C H 0.045569 0.674121 0.510333 0.043 Uiso 1 1 calc R U . . .
 C14 C 0.2621(4) 0.7728(3) 0.5523(4) 0.0439(9) Uani 1 1 d . . . . .
 H14A H 0.187768 0.810057 0.511970 0.066 Uiso 1 1 calc R U . . .
 H14B H 0.365509 0.782965 0.522499 0.066 Uiso 1 1 calc R U . . .
 H14C H 0.235402 0.798732 0.621392 0.066 Uiso 1 1 calc R U . . .
 C15 C 0.7622(3) 0.4697(2) 0.6558(2) 0.0178(5) Uani 1 1 d . . . . .
 H15 H 0.805223 0.505310 0.593505 0.021 Uiso 1 1 calc R U . . .
 C16 C 0.8466(3) 0.4878(3) 0.7413(2) 0.0236(6) Uani 1 1 d . . . . .
 H16A H 0.821932 0.560800 0.758002 0.035 Uiso 1 1 calc R U . . .
 H16B H 0.957837 0.466413 0.719139 0.035 Uiso 1 1 calc R U . . .
 H16C H 0.813709 0.447528 0.801043 0.035 Uiso 1 1 calc R U . . .
 C17 C 0.7897(4) 0.3550(2) 0.6339(3) 0.0285(7) Uani 1 1 d . . . . .
 H17A H 0.761497 0.317507 0.696556 0.043 Uiso 1 1 calc R U . . .
 H17B H 0.898596 0.330173 0.606284 0.043 Uiso 1 1 calc R U . . .
 H17C H 0.726663 0.343869 0.584872 0.043 Uiso 1 1 calc R U . . .
 C18 C 0.6092(3) 0.6251(2) 0.1837(2) 0.0145(4) Uani 1 1 d . . . . .
 C19 C 0.7268(3) 0.5905(2) 0.1009(2) 0.0190(5) Uani 1 1 d . . . . .
 C20 C 0.6895(4) 0.6015(3) 0.0047(2) 0.0238(6) Uani 1 1 d . . . . .
 H20 H 0.767573 0.579650 -0.051699 0.029 Uiso 1 1 calc R U . . .
 C21 C 0.5414(4) 0.6434(3) -0.0114(2) 0.0264(6) Uani 1 1 d . . . . .
 H21 H 0.519061 0.650139 -0.077950 0.032 Uiso 1 1 calc R U . . .
 C22 C 0.4271(4) 0.6752(2) 0.0699(2) 0.0232(6) Uani 1 1 d . . . . .
 H22 H 0.325906 0.703598 0.058617 0.028 Uiso 1 1 calc R U . . .
 C23 C 0.4571(3) 0.6666(2) 0.1683(2) 0.0169(5) Uani 1 1 d . . . . .
 C24 C 0.8902(3) 0.5443(2) 0.1149(2) 0.0211(5) Uani 1 1 d . . . . .
 H24 H 0.903335 0.565218 0.182578 0.025 Uiso 1 1 calc R U . . .
 C25 C 0.9160(4) 0.4273(3) 0.1144(3) 0.0349(8) Uani 1 1 d . . . . .
 H25A H 0.921737 0.404073 0.045619 0.052 Uiso 1 1 calc R U . . .
 H25B H 0.830337 0.404561 0.159039 0.052 Uiso 1 1 calc R U . . .
 H25C H 1.012390 0.398186 0.138188 0.052 Uiso 1 1 calc R U . . .
 C26 C 1.0112(4) 0.5818(3) 0.0357(3) 0.0359(8) Uani 1 1 d . . . . .
 H26A H 1.112125 0.561829 0.056241 0.054 Uiso 1 1 calc R U . . .
 H26B H 0.984629 0.656676 0.029506 0.054 Uiso 1 1 calc R U . . .
 H26C H 1.014567 0.550896 -0.029448 0.054 Uiso 1 1 calc R U . . .
 C27 C 0.3328(3) 0.7066(2) 0.2571(2) 0.0202(5) Uani 1 1 d . . . . .
 H27 H 0.354070 0.663917 0.317975 0.024 Uiso 1 1 calc R U . . .
 C28 C 0.1704(3) 0.7011(3) 0.2398(3) 0.0280(7) Uani 1 1 d . . . . .
 H28A H 0.097000 0.716518 0.302770 0.042 Uiso 1 1 calc R U . . .
 H28B H 0.170072 0.631962 0.217835 0.042 Uiso 1 1 calc R U . . .
 H28C H 0.140707 0.751214 0.187638 0.042 Uiso 1 1 calc R U . . .
 C29 C 0.3367(4) 0.8184(3) 0.2784(3) 0.0328(7) Uani 1 1 d . . . . .
 H29A H 0.320954 0.860861 0.218297 0.049 Uiso 1 1 calc R U . . .
 H29B H 0.436756 0.821765 0.295493 0.049 Uiso 1 1 calc R U . . .
 H29C H 0.255019 0.843868 0.334973 0.049 Uiso 1 1 calc R U . . .
 C30 C 0.4712(3) -0.0015(2) 0.5040(2) 0.0192(5) Uani 1 1 d . . . . .
 H30A H 0.560184 -0.036195 0.533456 0.029 Uiso 1 1 calc R U . . .
 H30B H 0.432176 -0.052004 0.470591 0.029 Uiso 1 1 calc R U . . .
 H30C H 0.390339 0.032088 0.557503 0.029 Uiso 1 1 calc R U . . .
 C31 C 0.5189(3) 0.07794(19) 0.4278(2) 0.0134(4) Uani 1 1 d . . . . .
 C32 C 0.4999(3) 0.0624(2) 0.3284(2) 0.0151(5) Uani 1 1 d . . . . .
 H32 H 0.432966 0.017206 0.322346 0.018 Uiso 1 1 calc R U . . .
 C33 C 0.5653(3) 0.10390(19) 0.2368(2) 0.0140(4) Uani 1 1 d . . . . .
 C34 C 0.5602(3) 0.0465(2) 0.1441(2) 0.0189(5) Uani 1 1 d . . . . .
 H34A H 0.528672 -0.018768 0.164288 0.028 Uiso 1 1 calc R U . . .
 H34B H 0.662488 0.033201 0.101839 0.028 Uiso 1 1 calc R U . . .
 H34C H 0.486247 0.087867 0.105878 0.028 Uiso 1 1 calc R U . . .
 C35 C 0.6146(3) 0.1461(2) 0.5555(2) 0.0153(5) Uani 1 1 d . . . . .
 C36 C 0.4981(3) 0.1775(2) 0.6381(2) 0.0181(5) Uani 1 1 d . . . . .
 C37 C 0.5354(4) 0.1667(3) 0.7355(2) 0.0277(6) Uani 1 1 d . . . . .
 H37 H 0.458167 0.189358 0.792081 0.033 Uiso 1 1 calc R U . . .
 C38 C 0.6829(4) 0.1237(3) 0.7502(3) 0.0294(7) Uani 1 1 d . . . . .
 H38 H 0.705721 0.115135 0.816573 0.035 Uiso 1 1 calc R U . . .
 C39 C 0.7979(4) 0.0930(2) 0.6676(2) 0.0240(6) Uani 1 1 d . . . . .
 H39 H 0.899359 0.064367 0.678100 0.029 Uiso 1 1 calc R U . . .
 C40 C 0.7660(3) 0.1039(2) 0.5693(2) 0.0179(5) Uani 1 1 d . . . . .
 C41 C 0.3349(3) 0.2264(2) 0.6250(2) 0.0222(6) Uani 1 1 d D . . . .
 H41 H 0.320313 0.206789 0.557188 0.027 Uiso 1 1 calc DR U . . .
 C42 C 0.2123(4) 0.1892(4) 0.7046(3) 0.0374(9) Uani 1 1 d . . . . .
 H42A H 0.228797 0.114175 0.703401 0.056 Uiso 1 1 calc R U . . .
 H42B H 0.109867 0.218722 0.689678 0.056 Uiso 1 1 calc R U . . .
 H42C H 0.220149 0.211088 0.771620 0.056 Uiso 1 1 calc R U . . .
 C43 C 0.3144(4) 0.3440(3) 0.6264(3) 0.0347(8) Uani 1 1 d . . . . .
 H43A H 0.341822 0.364619 0.688471 0.052 Uiso 1 1 calc R U . . .
 H43B H 0.206984 0.375325 0.623642 0.052 Uiso 1 1 calc R U . . .
 H43C H 0.381308 0.367008 0.567850 0.052 Uiso 1 1 calc R U . . .
 C44 C 0.8924(3) 0.0654(2) 0.4814(2) 0.0204(5) Uani 1 1 d . . . . .
 H44 H 0.871100 0.109412 0.421383 0.025 Uiso 1 1 calc R U . . .
 C45 C 1.0537(4) 0.0704(3) 0.4974(3) 0.0376(9) Uani 1 1 d . . . . .
 H45A H 1.053123 0.137801 0.523915 0.056 Uiso 1 1 calc R U . . .
 H45B H 1.124817 0.059930 0.432873 0.056 Uiso 1 1 calc R U . . .
 H45C H 1.087056 0.016750 0.545532 0.056 Uiso 1 1 calc R U . . .
 C46 C 0.8900(4) -0.0446(3) 0.4558(4) 0.0434(11) Uani 1 1 d . . . . .
 H46A H 0.889598 -0.087279 0.517184 0.065 Uiso 1 1 calc R U . . .
 H46B H 0.981395 -0.071569 0.406195 0.065 Uiso 1 1 calc R U . . .
 H46C H 0.797363 -0.045715 0.427709 0.065 Uiso 1 1 calc R U . . .
 C47 C 0.7139(3) 0.2050(2) 0.1309(2) 0.0141(4) Uani 1 1 d . . . . .
 C48 C 0.8749(3) 0.1694(2) 0.1079(2) 0.0173(5) Uani 1 1 d . . . . .
 C49 C 0.9525(3) 0.1852(2) 0.0102(2) 0.0213(5) Uani 1 1 d . . . . .
 H49 H 1.060539 0.161262 -0.005910 0.026 Uiso 1 1 calc R U . . .
 C50 C 0.8738(4) 0.2351(3) -0.0632(2) 0.0243(6) Uani 1 1 d . . . . .
 H50 H 0.927106 0.244263 -0.129461 0.029 Uiso 1 1 calc R U . . .
 C51 C 0.7166(4) 0.2717(2) -0.0390(2) 0.0226(6) Uani 1 1 d . . . . .
 H51 H 0.663441 0.307435 -0.088922 0.027 Uiso 1 1 calc R U . . .
 C52 C 0.9636(3) 0.1108(2) 0.1855(2) 0.0225(6) Uani 1 1 d . . . . .
 H52 H 0.901725 0.129422 0.253751 0.027 Uiso 1 1 calc R U . . .
 C53 C 1.1206(5) 0.1356(4) 0.1829(4) 0.0597(15) Uani 1 1 d . . . . .
 H53A H 1.184887 0.116699 0.117174 0.090 Uiso 1 1 calc R U . . .
 H53B H 1.168768 0.096829 0.236353 0.090 Uiso 1 1 calc R U . . .
 H53C H 1.109869 0.209240 0.193363 0.090 Uiso 1 1 calc R U . . .
 C54 C 0.9808(7) -0.0033(3) 0.1738(5) 0.077(2) Uani 1 1 d . . . . .
 H54A H 0.879167 -0.020109 0.176591 0.115 Uiso 1 1 calc R U . . .
 H54B H 1.028919 -0.039516 0.228547 0.115 Uiso 1 1 calc R U . . .
 H54C H 1.045348 -0.024539 0.108787 0.115 Uiso 1 1 calc R U . . .
 C55 C 0.4614(3) 0.2992(2) 0.0798(2) 0.0181(5) Uani 1 1 d . . . . .
 H55 H 0.417669 0.263128 0.141537 0.022 Uiso 1 1 calc R U . . .
 C56 C 0.3765(4) 0.2828(3) -0.0045(2) 0.0256(6) Uani 1 1 d . . . . .
 H56A H 0.265590 0.305359 0.017943 0.038 Uiso 1 1 calc R U . . .
 H56B H 0.399246 0.209823 -0.021243 0.038 Uiso 1 1 calc R U . . .
 H56C H 0.410259 0.322740 -0.064260 0.038 Uiso 1 1 calc R U . . .
 C57 C 0.4319(4) 0.4138(2) 0.1037(3) 0.0269(6) Uani 1 1 d . . . . .
 H57A H 0.482605 0.450231 0.046787 0.040 Uiso 1 1 calc R U . . .
 H57B H 0.473186 0.422862 0.164414 0.040 Uiso 1 1 calc R U . . .
 H57C H 0.320966 0.441548 0.115087 0.040 Uiso 1 1 calc R U . . .
 C58 C 0.3042(3) 0.43607(17) 0.3688(2) 0.0295(5) Uani 1 1 d . . . . .
 H58A H 0.285784 0.483540 0.311506 0.035 Uiso 1 1 calc R U . . .
 H58B H 0.251405 0.472159 0.431893 0.035 Uiso 1 1 calc R U . . .
 C59 C 0.2383(2) 0.34328(17) 0.3594(2) 0.0256(4) Uani 1 1 d . . . . .
 H59 H 0.293135 0.293648 0.310727 0.031 Uiso 0.714(9) 1 calc R U P A 1
 H59A H 0.280870 0.282084 0.391936 0.031 Uiso 0.286(9) 1 calc R U P A 2
 C60 C 0.1119(4) 0.3261(3) 0.4130(3) 0.0365(10) Uani 0.714(9) 1 d . . P A 1
 H60A H 0.054250 0.374175 0.462290 0.044 Uiso 0.714(9) 1 calc R U P A 1
 H60B H 0.076504 0.265406 0.403056 0.044 Uiso 0.714(9) 1 calc R U P A 1
 C60A C 0.1330(10) 0.3392(9) 0.3127(7) 0.036(2) Uani 0.286(9) 1 d . . P A 2
 H60C H 0.087148 0.398587 0.279041 0.043 Uiso 0.286(9) 1 calc R U P A 2
 H60D H 0.098277 0.276682 0.310692 0.043 Uiso 0.286(9) 1 calc R U P A 2
 C65 C 0.6341(3) 0.2571(2) 0.0576(2) 0.0173(5) Uani 1 1 d . . . . .
 O3 O -0.1241(16) 0.7649(9) 0.8128(8) 0.116(4) Uani 0.5 1 d D U P B 1
 C61 C -0.0502(17) 0.8355(12) 0.8442(7) 0.094(4) Uani 0.5 1 d D U P B 1
 D61A D -0.034502 0.887963 0.790843 0.113 Uiso 0.5 1 calc R U P B 1
 D61B D 0.051441 0.801087 0.859455 0.113 Uiso 0.5 1 calc R U P B 1
 C62 C -0.1510(16) 0.8848(15) 0.9376(8) 0.108(5) Uani 0.5 1 d D U P B 1
 D62A D -0.136067 0.955757 0.944051 0.130 Uiso 0.5 1 calc R U P B 1
 D62B D -0.127227 0.844955 0.998631 0.130 Uiso 0.5 1 calc R U P B 1
 C63 C -0.3276(18) 0.8850(11) 0.9227(9) 0.097(4) Uani 0.5 1 d D U P B 1
 D63A D -0.381870 0.845195 0.976044 0.116 Uiso 0.5 1 calc R U P B 1
 D63B D -0.388899 0.955215 0.917936 0.116 Uiso 0.5 1 calc R U P B 1
 C64 C -0.2855(18) 0.8320(11) 0.8240(7) 0.094(4) Uani 0.5 1 d D U P B 1
 D64A D -0.289091 0.883568 0.768672 0.113 Uiso 0.5 1 calc R U P B 1
 D64B D -0.361005 0.788656 0.818908 0.113 Uiso 0.5 1 calc R U P B 1
 O3A O -0.479(2) 0.8875(8) 0.8250(7) 0.137(5) Uani 0.5 1 d D U P C 2
 C61A C -0.507(2) 0.9433(12) 0.9273(11) 0.125(6) Uani 0.5 1 d D U P C 2
 D61C D -0.504175 0.893623 0.984375 0.150 Uiso 0.5 1 calc R U P C 2
 D61D D -0.428296 0.985583 0.928434 0.150 Uiso 0.5 1 calc R U P C 2
 C62A C -0.6570(19) 1.0065(7) 0.9316(8) 0.100(5) Uani 0.5 1 d D U P C 2
 D62C D -0.701706 1.029641 1.001294 0.120 Uiso 0.5 1 calc R U P C 2
 D62D D -0.653609 1.067272 0.886628 0.120 Uiso 0.5 1 calc R U P C 2
 C63A C -0.7424(19) 0.9405(11) 0.8981(11) 0.113(5) Uani 0.5 1 d D U P C 2
 D63C D -0.839927 0.980523 0.881131 0.136 Uiso 0.5 1 calc R U P C 2
 D63D D -0.767074 0.889783 0.951590 0.136 Uiso 0.5 1 calc R U P C 2
 C64A C -0.645(2) 0.8870(8) 0.8066(9) 0.110(5) Uani 0.5 1 d D U P C 2
 D64C D -0.665497 0.925021 0.744032 0.132 Uiso 0.5 1 calc R U P C 2
 D64D D -0.661285 0.816133 0.802693 0.132 Uiso 0.5 1 calc R U P C 2

loop_
  _atom_site_aniso_label
  _atom_site_aniso_U_11
  _atom_site_aniso_U_22
  _atom_site_aniso_U_33
  _atom_site_aniso_U_23
  _atom_site_aniso_U_13
  _atom_site_aniso_U_12
 Mg1 0.0144(4) 0.0121(4) 0.0134(4) -0.0008(3) -0.0020(3) -0.0045(3)
 Mg2 0.0146(4) 0.0115(4) 0.0138(4) -0.0018(3) -0.0008(3) -0.0035(3)
 O1 0.0123(8) 0.0155(8) 0.0266(11) -0.0042(8) -0.0033(7) -0.0046(6)
 O2 0.0143(8) 0.0137(8) 0.0237(10) -0.0016(7) -0.0028(7) -0.0029(6)
 N1 0.0140(9) 0.0127(9) 0.0135(10) -0.0016(7) -0.0012(7) -0.0037(7)
 N2 0.0140(9) 0.0125(9) 0.0117(9) -0.0002(7) -0.0017(7) -0.0032(7)
 N3 0.0145(9) 0.0150(10) 0.0144(10) -0.0020(8) -0.0018(8) -0.0053(7)
 N4 0.0150(9) 0.0139(9) 0.0120(10) -0.0001(7) -0.0011(7) -0.0041(7)
 C1 0.0253(12) 0.0164(11) 0.0152(12) -0.0031(9) -0.0032(10) -0.0066(9)
 C2 0.0137(10) 0.0146(10) 0.0145(12) -0.0035(9) -0.0027(9) -0.0022(8)
 C3 0.0175(11) 0.0157(11) 0.0154(12) -0.0011(9) -0.0030(9) -0.0060(9)
 C4 0.0140(10) 0.0132(10) 0.0156(12) 0.0014(9) -0.0001(9) -0.0028(8)
 C5 0.0228(13) 0.0149(11) 0.0198(13) 0.0045(9) -0.0034(10) -0.0092(9)
 C6 0.0159(11) 0.0144(11) 0.0139(12) -0.0013(9) -0.0012(9) -0.0036(8)
 C7 0.0181(11) 0.0149(10) 0.0153(12) -0.0012(9) -0.0011(9) -0.0030(9)
 C8 0.0183(12) 0.0235(13) 0.0184(13) 0.0005(11) 0.0014(10) -0.0042(10)
 C9 0.0226(13) 0.0310(15) 0.0136(12) 0.0010(11) 0.0022(10) -0.0068(11)
 C10 0.0170(11) 0.0262(13) 0.0178(13) 0.0032(11) -0.0013(10) -0.0035(10)
 C11 0.0168(11) 0.0159(11) 0.0143(12) -0.0007(9) -0.0021(9) -0.0032(8)
 C12 0.0161(11) 0.0199(12) 0.0226(14) 0.0038(10) -0.0026(10) -0.0001(9)
 C13 0.0132(9) 0.0397(15) 0.0301(12) 0.0039(11) -0.0010(8) -0.0032(9)
 C14 0.0355(15) 0.0242(15) 0.076(3) 0.0178(16) -0.0239(16) -0.0073(11)
 C15 0.0157(11) 0.0205(12) 0.0162(12) 0.0006(9) -0.0037(9) -0.0009(9)
 C16 0.0193(12) 0.0329(16) 0.0192(14) 0.0000(12) -0.0052(10) -0.0052(11)
 C17 0.0241(14) 0.0223(14) 0.0374(19) -0.0059(13) -0.0066(13) 0.0020(11)
 C18 0.0167(11) 0.0136(10) 0.0139(11) -0.0014(9) -0.0024(9) -0.0041(8)
 C19 0.0233(12) 0.0172(11) 0.0159(12) -0.0009(9) 0.0002(10) -0.0058(9)
 C20 0.0287(14) 0.0290(14) 0.0138(12) -0.0033(10) -0.0010(10) -0.0078(11)
 C21 0.0361(16) 0.0285(14) 0.0160(13) 0.0004(11) -0.0078(12) -0.0068(12)
 C22 0.0257(13) 0.0233(13) 0.0238(15) 0.0034(11) -0.0131(11) -0.0050(10)
 C23 0.0183(11) 0.0161(11) 0.0172(12) 0.0000(9) -0.0038(9) -0.0047(9)
 C24 0.0187(12) 0.0258(13) 0.0164(12) -0.0003(10) 0.0033(10) -0.0046(10)
 C25 0.0313(16) 0.0272(16) 0.042(2) -0.0052(14) -0.0011(14) -0.0002(12)
 C26 0.0259(15) 0.053(2) 0.0259(17) 0.0071(16) 0.0058(13) -0.0117(15)
 C27 0.0148(11) 0.0201(12) 0.0256(15) -0.0008(11) -0.0043(10) -0.0024(9)
 C28 0.0173(12) 0.0310(15) 0.0373(18) 0.0020(13) -0.0085(12) -0.0056(11)
 C29 0.0236(14) 0.0239(14) 0.048(2) -0.0153(13) 0.0003(13) -0.0006(11)
 C30 0.0217(12) 0.0204(12) 0.0175(13) 0.0016(10) -0.0032(10) -0.0095(10)
 C31 0.0131(10) 0.0136(10) 0.0147(11) -0.0012(9) -0.0023(8) -0.0053(8)
 C32 0.0168(10) 0.0145(10) 0.0158(12) -0.0003(9) -0.0027(9) -0.0073(8)
 C33 0.0159(10) 0.0122(10) 0.0144(12) -0.0002(9) -0.0031(9) -0.0038(8)
 C34 0.0221(12) 0.0188(12) 0.0172(12) -0.0042(10) -0.0040(10) -0.0063(9)
 C35 0.0169(11) 0.0161(11) 0.0135(11) 0.0002(9) -0.0025(9) -0.0049(8)
 C36 0.0167(11) 0.0241(12) 0.0136(12) -0.0028(9) -0.0014(9) -0.0045(9)
 C37 0.0315(15) 0.0368(17) 0.0148(13) -0.0021(12) -0.0031(11) -0.0070(13)
 C38 0.0353(17) 0.0366(17) 0.0197(15) 0.0015(13) -0.0123(13) -0.0091(13)
 C39 0.0277(14) 0.0249(14) 0.0210(14) -0.0014(11) -0.0089(11) -0.0045(11)
 C40 0.0185(11) 0.0160(11) 0.0205(13) -0.0006(10) -0.0063(10) -0.0042(9)
 C41 0.0171(12) 0.0277(14) 0.0204(13) -0.0059(11) -0.0005(10) -0.0026(10)
 C42 0.0202(14) 0.063(3) 0.0276(18) -0.0003(17) 0.0028(13) -0.0118(15)
 C43 0.0326(16) 0.0258(15) 0.044(2) -0.0096(14) -0.0095(15) 0.0041(12)
 C44 0.0162(11) 0.0227(13) 0.0224(14) -0.0033(11) -0.0050(10) -0.0020(10)
 C45 0.0201(14) 0.047(2) 0.047(2) -0.0140(18) -0.0028(14) -0.0095(14)
 C46 0.0211(14) 0.0338(18) 0.074(3) -0.0277(19) -0.0044(16) -0.0006(13)
 C47 0.0145(10) 0.0151(10) 0.0117(11) -0.0002(9) -0.0001(8) -0.0030(8)
 C48 0.0133(10) 0.0185(11) 0.0187(13) -0.0002(10) -0.0007(9) -0.0017(9)
 C49 0.0163(11) 0.0251(14) 0.0192(14) -0.0030(11) 0.0038(10) -0.0017(10)
 C50 0.0210(13) 0.0286(14) 0.0188(14) 0.0013(11) 0.0043(10) -0.0016(11)
 C51 0.0257(13) 0.0278(14) 0.0112(12) 0.0028(10) 0.0008(10) -0.0021(11)
 C52 0.0152(11) 0.0305(15) 0.0206(14) 0.0028(11) -0.0023(10) -0.0029(10)
 C53 0.048(2) 0.066(3) 0.083(3) 0.043(2) -0.046(2) -0.032(2)
 C54 0.104(4) 0.0257(18) 0.128(5) 0.030(2) -0.090(4) -0.020(2)
 C55 0.0173(11) 0.0220(12) 0.0140(11) 0.0008(9) -0.0013(9) -0.0028(9)
 C56 0.0250(14) 0.0349(16) 0.0179(14) 0.0038(12) -0.0072(11) -0.0062(12)
 C57 0.0243(14) 0.0222(13) 0.0316(17) -0.0011(12) -0.0029(12) 0.0003(10)
 C58 0.0160(8) 0.0198(9) 0.0534(15) -0.0093(9) -0.0070(9) -0.0024(7)
 C59 0.0187(8) 0.0226(9) 0.0370(11) -0.0048(8) -0.0058(8) -0.0059(7)
 C60 0.0260(16) 0.050(2) 0.039(2) 0.0100(16) -0.0096(13) -0.0196(15)
 C60A 0.026(4) 0.055(6) 0.033(5) -0.003(4) -0.005(3) -0.020(4)
 C65 0.0167(11) 0.0202(12) 0.0138(12) 0.0006(10) -0.0005(9) -0.0031(9)
 O3 0.171(10) 0.099(8) 0.077(7) -0.030(6) 0.032(7) -0.060(7)
 C61 0.133(9) 0.134(11) 0.019(3) -0.022(5) 0.016(4) -0.053(8)
 C62 0.105(9) 0.191(15) 0.034(4) -0.052(7) 0.012(5) -0.052(9)
 C63 0.174(10) 0.099(9) 0.039(5) -0.026(5) 0.001(6) -0.088(8)
 C64 0.154(10) 0.120(9) 0.027(3) 0.024(4) -0.002(5) -0.089(8)
 O3A 0.296(13) 0.068(5) 0.051(5) -0.011(4) 0.018(7) -0.086(8)
 C61A 0.243(15) 0.082(8) 0.072(8) -0.032(7) -0.053(10) -0.055(9)
 C62A 0.219(14) 0.031(4) 0.038(4) -0.016(3) 0.027(6) -0.037(6)
 C63A 0.157(11) 0.083(8) 0.075(8) -0.050(7) 0.002(8) 0.028(8)
 C64A 0.204(13) 0.053(5) 0.066(7) -0.038(5) 0.051(7) -0.067(7)

_geom_special_details
;
 All esds (except the esd in the dihedral angle between two l.s. planes)
 are estimated using the full covariance matrix.  The cell esds are taken
 into account individually in the estimation of esds in distances, angles
 and torsion angles; correlations between esds in cell parameters are only
 used when they are defined by crystal symmetry.  An approximate (isotropic)
 treatment of cell esds is used for estimating esds involving l.s. planes.
;
loop_
  _geom_bond_atom_site_label_1
  _geom_bond_atom_site_label_2
  _geom_bond_distance
  _geom_bond_site_symmetry_2
  _geom_bond_publ_flag
 Mg1 Mg2 2.9903(7) . ?
 Mg1 O1 1.965(2) . ?
 Mg1 O2 1.966(2) . ?
 Mg1 N1 2.080(2) . ?
 Mg1 N2 2.082(2) . ?
 Mg2 O1 1.978(2) . ?
 Mg2 O2 1.948(2) . ?
 Mg2 N3 2.086(3) . ?
 Mg2 N4 2.083(2) . ?
 O1 C58 1.427(3) . ?
 O2 H2 0.87(2) . ?
 N1 C2 1.332(3) . ?
 N1 C6 1.447(4) . ?
 N2 C4 1.330(4) . ?
 N2 C18 1.439(3) . ?
 N3 C31 1.337(3) . ?
 N3 C35 1.438(4) . ?
 N4 C33 1.340(3) . ?
 N4 C47 1.434(3) . ?
 C1 H1A 0.9800 . ?
 C1 H1B 0.9800 . ?
 C1 H1C 0.9800 . ?
 C1 C2 1.524(4) . ?
 C2 C3 1.405(4) . ?
 C3 H3 0.9500 . ?
 C3 C4 1.404(4) . ?
 C4 C5 1.527(4) . ?
 C5 H5A 0.9800 . ?
 C5 H5B 0.9800 . ?
 C5 H5C 0.9800 . ?
 C6 C7 1.412(4) . ?
 C6 C11 1.413(4) . ?
 C7 C8 1.396(4) . ?
 C7 C12 1.515(4) . ?
 C8 H8 0.9500 . ?
 C8 C9 1.388(4) . ?
 C9 H9 0.9500 . ?
 C9 C10 1.392(4) . ?
 C10 H10 0.9500 . ?
 C10 C11 1.395(4) . ?
 C11 C15 1.520(4) . ?
 C12 H12 1.0000 . ?
 C12 C13 1.530(4) . ?
 C12 C14 1.525(5) . ?
 C13 H13A 0.9800 . ?
 C13 H13B 0.9800 . ?
 C13 H13C 0.9800 . ?
 C14 H14A 0.9800 . ?
 C14 H14B 0.9800 . ?
 C14 H14C 0.9800 . ?
 C15 H15 1.0000 . ?
 C15 C16 1.542(4) . ?
 C15 C17 1.530(4) . ?
 C16 H16A 0.9800 . ?
 C16 H16B 0.9800 . ?
 C16 H16C 0.9800 . ?
 C17 H17A 0.9800 . ?
 C17 H17B 0.9800 . ?
 C17 H17C 0.9800 . ?
 C18 C19 1.417(4) . ?
 C18 C23 1.419(4) . ?
 C19 C20 1.391(4) . ?
 C19 C24 1.518(4) . ?
 C20 H20 0.9500 . ?
 C20 C21 1.390(5) . ?
 C21 H21 0.9500 . ?
 C21 C22 1.379(5) . ?
 C22 H22 0.9500 . ?
 C22 C23 1.396(4) . ?
 C23 C27 1.519(4) . ?
 C24 H24 1.0000 . ?
 C24 C25 1.527(5) . ?
 C24 C26 1.527(4) . ?
 C25 H25A 0.9800 . ?
 C25 H25B 0.9800 . ?
 C25 H25C 0.9800 . ?
 C26 H26A 0.9800 . ?
 C26 H26B 0.9800 . ?
 C26 H26C 0.9800 . ?
 C27 H27 1.0000 . ?
 C27 C28 1.541(4) . ?
 C27 C29 1.537(5) . ?
 C28 H28A 0.9800 . ?
 C28 H28B 0.9800 . ?
 C28 H28C 0.9800 . ?
 C29 H29A 0.9800 . ?
 C29 H29B 0.9800 . ?
 C29 H29C 0.9800 . ?
 C30 H30A 0.9800 . ?
 C30 H30B 0.9800 . ?
 C30 H30C 0.9800 . ?
 C30 C31 1.510(4) . ?
 C31 C32 1.411(4) . ?
 C32 H32 0.9500 . ?
 C32 C33 1.408(4) . ?
 C33 C34 1.507(4) . ?
 C34 H34A 0.9800 . ?
 C34 H34B 0.9800 . ?
 C34 H34C 0.9800 . ?
 C35 C36 1.401(4) . ?
 C35 C40 1.408(4) . ?
 C36 C37 1.407(4) . ?
 C36 C41 1.521(4) . ?
 C37 H37 0.9500 . ?
 C37 C38 1.381(5) . ?
 C38 H38 0.9500 . ?
 C38 C39 1.392(5) . ?
 C39 H39 0.9500 . ?
 C39 C40 1.400(4) . ?
 C40 C44 1.517(4) . ?
 C41 H41 1.0000 . ?
 C41 C42 1.537(5) . ?
 C41 C43 1.540(5) . ?
 C42 H42A 0.9800 . ?
 C42 H42B 0.9800 . ?
 C42 H42C 0.9800 . ?
 C43 H43A 0.9800 . ?
 C43 H43B 0.9800 . ?
 C43 H43C 0.9800 . ?
 C44 H44 1.0000 . ?
 C44 C45 1.523(4) . ?
 C44 C46 1.525(5) . ?
 C45 H45A 0.9800 . ?
 C45 H45B 0.9800 . ?
 C45 H45C 0.9800 . ?
 C46 H46A 0.9800 . ?
 C46 H46B 0.9800 . ?
 C46 H46C 0.9800 . ?
 C47 C48 1.415(3) . ?
 C47 C65 1.401(4) . ?
 C48 C49 1.403(4) . ?
 C48 C52 1.520(4) . ?
 C49 H49 0.9500 . ?
 C49 C50 1.386(4) . ?
 C50 H50 0.9500 . ?
 C50 C51 1.386(4) . ?
 C51 H51 0.9500 . ?
 C51 C65 1.403(4) . ?
 C52 H52 1.0000 . ?
 C52 C53 1.512(5) . ?
 C52 C54 1.509(5) . ?
 C53 H53A 0.9800 . ?
 C53 H53B 0.9800 . ?
 C53 H53C 0.9800 . ?
 C54 H54A 0.9800 . ?
 C54 H54B 0.9800 . ?
 C54 H54C 0.9800 . ?
 C55 H55 1.0000 . ?
 C55 C56 1.525(4) . ?
 C55 C57 1.533(4) . ?
 C55 C65 1.524(4) . ?
 C56 H56A 0.9800 . ?
 C56 H56B 0.9800 . ?
 C56 H56C 0.9800 . ?
 C57 H57A 0.9800 . ?
 C57 H57B 0.9800 . ?
 C57 H57C 0.9800 . ?
 C58 H58A 0.9900 . ?
 C58 H58B 0.9900 . ?
 C58 C59 1.495(3) . ?
 C59 H59 0.9500 . ?
 C59 H59A 0.9500 . ?
 C59 C60 1.292(4) . ?
 C59 C60A 1.240(9) . ?
 C60 H60A 0.9500 . ?
 C60 H60B 0.9500 . ?
 C60A H60C 0.9500 . ?
 C60A H60D 0.9500 . ?
 O3 C61 1.379(15) . ?
 O3 C64 1.532(17) . ?
 C61 D61A 0.9900 . ?
 C61 D61B 0.9900 . ?
 C61 C62 1.505(13) . ?
 C62 D62A 0.9900 . ?
 C62 D62B 0.9900 . ?
 C62 C63 1.640(17) . ?
 C63 D63A 0.9900 . ?
 C63 D63B 0.9900 . ?
 C63 C64 1.486(14) . ?
 C64 D64A 0.9900 . ?
 C64 D64B 0.9900 . ?
 O3A C61A 1.554(13) . ?
 O3A C64A 1.556(18) . ?
 C61A D61C 0.9900 . ?
 C61A D61D 0.9900 . ?
 C61A C62A 1.437(19) . ?
 C62A D62C 0.9900 . ?
 C62A D62D 0.9900 . ?
 C62A C63A 1.416(18) . ?
 C63A D63C 0.9900 . ?
 C63A D63D 0.9900 . ?
 C63A C64A 1.497(13) . ?
 C64A D64C 0.9900 . ?
 C64A D64D 0.9900 . ?

loop_
  _geom_angle_atom_site_label_1
  _geom_angle_atom_site_label_2
  _geom_angle_atom_site_label_3
  _geom_angle
  _geom_angle_site_symmetry_1
  _geom_angle_site_symmetry_3
  _geom_angle_publ_flag
 O1 Mg1 Mg2 40.84(6) . . ?
 O1 Mg1 O2 80.80(8) . . ?
 O1 Mg1 N1 122.82(10) . . ?
 O1 Mg1 N2 121.70(10) . . ?
 O2 Mg1 Mg2 39.97(6) . . ?
 O2 Mg1 N1 121.16(10) . . ?
 O2 Mg1 N2 121.75(9) . . ?
 N1 Mg1 Mg2 133.90(7) . . ?
 N1 Mg1 N2 92.25(9) . . ?
 N2 Mg1 Mg2 133.83(7) . . ?
 O1 Mg2 Mg1 40.53(6) . . ?
 O1 Mg2 N3 121.99(10) . . ?
 O1 Mg2 N4 121.03(10) . . ?
 O2 Mg2 Mg1 40.41(6) . . ?
 O2 Mg2 O1 80.93(8) . . ?
 O2 Mg2 N3 121.72(10) . . ?
 O2 Mg2 N4 122.64(10) . . ?
 N3 Mg2 Mg1 133.77(7) . . ?
 N4 Mg2 Mg1 134.04(7) . . ?
 N4 Mg2 N3 92.18(9) . . ?
 Mg1 O1 Mg2 98.63(9) . . ?
 C58 O1 Mg1 129.89(15) . . ?
 C58 O1 Mg2 131.47(15) . . ?
 Mg1 O2 H2 127(2) . . ?
 Mg2 O2 Mg1 99.63(9) . . ?
 Mg2 O2 H2 134(2) . . ?
 C2 N1 Mg1 119.88(19) . . ?
 C2 N1 C6 115.7(2) . . ?
 C6 N1 Mg1 124.30(17) . . ?
 C4 N2 Mg1 119.77(19) . . ?
 C4 N2 C18 116.5(2) . . ?
 C18 N2 Mg1 123.70(17) . . ?
 C31 N3 Mg2 119.70(19) . . ?
 C31 N3 C35 115.7(2) . . ?
 C35 N3 Mg2 124.41(17) . . ?
 C33 N4 Mg2 119.67(19) . . ?
 C33 N4 C47 115.5(2) . . ?
 C47 N4 Mg2 124.73(17) . . ?
 H1A C1 H1B 109.5 . . ?
 H1A C1 H1C 109.5 . . ?
 H1B C1 H1C 109.5 . . ?
 C2 C1 H1A 109.5 . . ?
 C2 C1 H1B 109.5 . . ?
 C2 C1 H1C 109.5 . . ?
 N1 C2 C1 120.2(3) . . ?
 N1 C2 C3 124.8(2) . . ?
 C3 C2 C1 115.0(2) . . ?
 C2 C3 H3 115.5 . . ?
 C4 C3 C2 128.9(2) . . ?
 C4 C3 H3 115.5 . . ?
 N2 C4 C3 125.0(2) . . ?
 N2 C4 C5 120.5(2) . . ?
 C3 C4 C5 114.5(2) . . ?
 C4 C5 H5A 109.5 . . ?
 C4 C5 H5B 109.5 . . ?
 C4 C5 H5C 109.5 . . ?
 H5A C5 H5B 109.5 . . ?
 H5A C5 H5C 109.5 . . ?
 H5B C5 H5C 109.5 . . ?
 C7 C6 N1 118.8(2) . . ?
 C7 C6 C11 121.1(2) . . ?
 C11 C6 N1 120.1(2) . . ?
 C6 C7 C12 121.2(2) . . ?
 C8 C7 C6 118.4(3) . . ?
 C8 C7 C12 120.3(2) . . ?
 C7 C8 H8 119.5 . . ?
 C9 C8 C7 121.0(3) . . ?
 C9 C8 H8 119.5 . . ?
 C8 C9 H9 120.0 . . ?
 C8 C9 C10 120.1(3) . . ?
 C10 C9 H9 120.0 . . ?
 C9 C10 H10 119.5 . . ?
 C9 C10 C11 121.1(3) . . ?
 C11 C10 H10 119.5 . . ?
 C6 C11 C15 121.7(2) . . ?
 C10 C11 C6 118.3(2) . . ?
 C10 C11 C15 120.0(2) . . ?
 C7 C12 H12 107.5 . . ?
 C7 C12 C13 113.5(2) . . ?
 C7 C12 C14 111.2(3) . . ?
 C13 C12 H12 107.5 . . ?
 C14 C12 H12 107.5 . . ?
 C14 C12 C13 109.5(3) . . ?
 C12 C13 H13A 109.5 . . ?
 C12 C13 H13B 109.5 . . ?
 C12 C13 H13C 109.5 . . ?
 H13A C13 H13B 109.5 . . ?
 H13A C13 H13C 109.5 . . ?
 H13B C13 H13C 109.5 . . ?
 C12 C14 H14A 109.5 . . ?
 C12 C14 H14B 109.5 . . ?
 C12 C14 H14C 109.5 . . ?
 H14A C14 H14B 109.5 . . ?
 H14A C14 H14C 109.5 . . ?
 H14B C14 H14C 109.5 . . ?
 C11 C15 H15 108.3 . . ?
 C11 C15 C16 111.9(2) . . ?
 C11 C15 C17 109.7(2) . . ?
 C16 C15 H15 108.3 . . ?
 C17 C15 H15 108.3 . . ?
 C17 C15 C16 110.3(2) . . ?
 C15 C16 H16A 109.5 . . ?
 C15 C16 H16B 109.5 . . ?
 C15 C16 H16C 109.5 . . ?
 H16A C16 H16B 109.5 . . ?
 H16A C16 H16C 109.5 . . ?
 H16B C16 H16C 109.5 . . ?
 C15 C17 H17A 109.5 . . ?
 C15 C17 H17B 109.5 . . ?
 C15 C17 H17C 109.5 . . ?
 H17A C17 H17B 109.5 . . ?
 H17A C17 H17C 109.5 . . ?
 H17B C17 H17C 109.5 . . ?
 C19 C18 N2 120.6(2) . . ?
 C19 C18 C23 120.5(3) . . ?
 C23 C18 N2 118.9(2) . . ?
 C18 C19 C24 121.8(3) . . ?
 C20 C19 C18 118.1(3) . . ?
 C20 C19 C24 120.1(3) . . ?
 C19 C20 H20 119.0 . . ?
 C21 C20 C19 121.9(3) . . ?
 C21 C20 H20 119.0 . . ?
 C20 C21 H21 120.2 . . ?
 C22 C21 C20 119.6(3) . . ?
 C22 C21 H21 120.2 . . ?
 C21 C22 H22 119.3 . . ?
 C21 C22 C23 121.3(3) . . ?
 C23 C22 H22 119.3 . . ?
 C18 C23 C27 120.2(2) . . ?
 C22 C23 C18 118.6(3) . . ?
 C22 C23 C27 121.1(3) . . ?
 C19 C24 H24 107.8 . . ?
 C19 C24 C25 110.1(3) . . ?
 C19 C24 C26 112.9(3) . . ?
 C25 C24 H24 107.8 . . ?
 C25 C24 C26 110.2(3) . . ?
 C26 C24 H24 107.8 . . ?
 C24 C25 H25A 109.5 . . ?
 C24 C25 H25B 109.5 . . ?
 C24 C25 H25C 109.5 . . ?
 H25A C25 H25B 109.5 . . ?
 H25A C25 H25C 109.5 . . ?
 H25B C25 H25C 109.5 . . ?
 C24 C26 H26A 109.5 . . ?
 C24 C26 H26B 109.5 . . ?
 C24 C26 H26C 109.5 . . ?
 H26A C26 H26B 109.5 . . ?
 H26A C26 H26C 109.5 . . ?
 H26B C26 H26C 109.5 . . ?
 C23 C27 H27 108.3 . . ?
 C23 C27 C28 112.7(3) . . ?
 C23 C27 C29 110.1(3) . . ?
 C28 C27 H27 108.3 . . ?
 C29 C27 H27 108.3 . . ?
 C29 C27 C28 108.9(3) . . ?
 C27 C28 H28A 109.5 . . ?
 C27 C28 H28B 109.5 . . ?
 C27 C28 H28C 109.5 . . ?
 H28A C28 H28B 109.5 . . ?
 H28A C28 H28C 109.5 . . ?
 H28B C28 H28C 109.5 . . ?
 C27 C29 H29A 109.5 . . ?
 C27 C29 H29B 109.5 . . ?
 C27 C29 H29C 109.5 . . ?
 H29A C29 H29B 109.5 . . ?
 H29A C29 H29C 109.5 . . ?
 H29B C29 H29C 109.5 . . ?
 H30A C30 H30B 109.5 . . ?
 H30A C30 H30C 109.5 . . ?
 H30B C30 H30C 109.5 . . ?
 C31 C30 H30A 109.5 . . ?
 C31 C30 H30B 109.5 . . ?
 C31 C30 H30C 109.5 . . ?
 N3 C31 C30 120.8(2) . . ?
 N3 C31 C32 124.2(2) . . ?
 C32 C31 C30 115.0(2) . . ?
 C31 C32 H32 115.2 . . ?
 C33 C32 C31 129.6(2) . . ?
 C33 C32 H32 115.2 . . ?
 N4 C33 C32 124.4(2) . . ?
 N4 C33 C34 120.8(2) . . ?
 C32 C33 C34 114.7(2) . . ?
 C33 C34 H34A 109.5 . . ?
 C33 C34 H34B 109.5 . . ?
 C33 C34 H34C 109.5 . . ?
 H34A C34 H34B 109.5 . . ?
 H34A C34 H34C 109.5 . . ?
 H34B C34 H34C 109.5 . . ?
 C36 C35 N3 120.9(2) . . ?
 C36 C35 C40 120.9(2) . . ?
 C40 C35 N3 118.2(2) . . ?
 C35 C36 C37 118.6(3) . . ?
 C35 C36 C41 122.0(2) . . ?
 C37 C36 C41 119.3(3) . . ?
 C36 C37 H37 119.5 . . ?
 C38 C37 C36 120.9(3) . . ?
 C38 C37 H37 119.5 . . ?
 C37 C38 H38 120.0 . . ?
 C37 C38 C39 119.9(3) . . ?
 C39 C38 H38 120.0 . . ?
 C38 C39 H39 119.6 . . ?
 C38 C39 C40 120.9(3) . . ?
 C40 C39 H39 119.6 . . ?
 C35 C40 C44 121.8(2) . . ?
 C39 C40 C35 118.7(3) . . ?
 C39 C40 C44 119.5(2) . . ?
 C36 C41 H41 107.8 . . ?
 C36 C41 C42 112.8(3) . . ?
 C36 C41 C43 109.5(3) . . ?
 C42 C41 H41 107.8 . . ?
 C42 C41 C43 110.9(3) . . ?
 C43 C41 H41 107.8 . . ?
 C41 C42 H42A 109.5 . . ?
 C41 C42 H42B 109.5 . . ?
 C41 C42 H42C 109.5 . . ?
 H42A C42 H42B 109.5 . . ?
 H42A C42 H42C 109.5 . . ?
 H42B C42 H42C 109.5 . . ?
 C41 C43 H43A 109.5 . . ?
 C41 C43 H43B 109.5 . . ?
 C41 C43 H43C 109.5 . . ?
 H43A C43 H43B 109.5 . . ?
 H43A C43 H43C 109.5 . . ?
 H43B C43 H43C 109.5 . . ?
 C40 C44 H44 107.5 . . ?
 C40 C44 C45 114.5(3) . . ?
 C40 C44 C46 110.8(3) . . ?
 C45 C44 H44 107.5 . . ?
 C45 C44 C46 108.7(3) . . ?
 C46 C44 H44 107.5 . . ?
 C44 C45 H45A 109.5 . . ?
 C44 C45 H45B 109.5 . . ?
 C44 C45 H45C 109.5 . . ?
 H45A C45 H45B 109.5 . . ?
 H45A C45 H45C 109.5 . . ?
 H45B C45 H45C 109.5 . . ?
 C44 C46 H46A 109.5 . . ?
 C44 C46 H46B 109.5 . . ?
 C44 C46 H46C 109.5 . . ?
 H46A C46 H46B 109.5 . . ?
 H46A C46 H46C 109.5 . . ?
 H46B C46 H46C 109.5 . . ?
 C48 C47 N4 118.5(2) . . ?
 C65 C47 N4 121.2(2) . . ?
 C65 C47 C48 120.2(2) . . ?
 C47 C48 C52 121.2(2) . . ?
 C49 C48 C47 119.1(3) . . ?
 C49 C48 C52 119.7(2) . . ?
 C48 C49 H49 119.5 . . ?
 C50 C49 C48 121.0(3) . . ?
 C50 C49 H49 119.5 . . ?
 C49 C50 H50 120.3 . . ?
 C49 C50 C51 119.4(3) . . ?
 C51 C50 H50 120.3 . . ?
 C50 C51 H51 119.2 . . ?
 C50 C51 C65 121.6(3) . . ?
 C65 C51 H51 119.2 . . ?
 C48 C52 H52 107.5 . . ?
 C53 C52 C48 114.3(3) . . ?
 C53 C52 H52 107.5 . . ?
 C54 C52 C48 110.7(3) . . ?
 C54 C52 H52 107.5 . . ?
 C54 C52 C53 109.0(4) . . ?
 C52 C53 H53A 109.5 . . ?
 C52 C53 H53B 109.5 . . ?
 C52 C53 H53C 109.5 . . ?
 H53A C53 H53B 109.5 . . ?
 H53A C53 H53C 109.5 . . ?
 H53B C53 H53C 109.5 . . ?
 C52 C54 H54A 109.5 . . ?
 C52 C54 H54B 109.5 . . ?
 C52 C54 H54C 109.5 . . ?
 H54A C54 H54B 109.5 . . ?
 H54A C54 H54C 109.5 . . ?
 H54B C54 H54C 109.5 . . ?
 C56 C55 H55 107.7 . . ?
 C56 C55 C57 109.9(3) . . ?
 C57 C55 H55 107.7 . . ?
 C65 C55 H55 107.7 . . ?
 C65 C55 C56 114.2(2) . . ?
 C65 C55 C57 109.5(2) . . ?
 C55 C56 H56A 109.5 . . ?
 C55 C56 H56B 109.5 . . ?
 C55 C56 H56C 109.5 . . ?
 H56A C56 H56B 109.5 . . ?
 H56A C56 H56C 109.5 . . ?
 H56B C56 H56C 109.5 . . ?
 C55 C57 H57A 109.5 . . ?
 C55 C57 H57B 109.5 . . ?
 C55 C57 H57C 109.5 . . ?
 H57A C57 H57B 109.5 . . ?
 H57A C57 H57C 109.5 . . ?
 H57B C57 H57C 109.5 . . ?
 O1 C58 H58A 109.3 . . ?
 O1 C58 H58B 109.3 . . ?
 O1 C58 C59 111.43(18) . . ?
 H58A C58 H58B 108.0 . . ?
 C59 C58 H58A 109.3 . . ?
 C59 C58 H58B 109.3 . . ?
 C58 C59 H59 117.8 . . ?
 C58 C59 H59A 117.1 . . ?
 C60 C59 C58 124.3(3) . . ?
 C60 C59 H59 117.8 . . ?
 C60A C59 C58 125.7(6) . . ?
 C60A C59 H59A 117.1 . . ?
 C59 C60 H60A 120.0 . . ?
 C59 C60 H60B 120.0 . . ?
 H60A C60 H60B 120.0 . . ?
 C59 C60A H60C 120.0 . . ?
 C59 C60A H60D 120.0 . . ?
 H60C C60A H60D 120.0 . . ?
 C47 C65 C51 118.7(2) . . ?
 C47 C65 C55 122.0(2) . . ?
 C51 C65 C55 119.2(3) . . ?
 C61 O3 C64 97.9(10) . . ?
 O3 C61 D61A 110.3 . . ?
 O3 C61 D61B 110.3 . . ?
 O3 C61 C62 107.1(11) . . ?
 D61A C61 D61B 108.5 . . ?
 C62 C61 D61A 110.3 . . ?
 C62 C61 D61B 110.3 . . ?
 C61 C62 D62A 110.7 . . ?
 C61 C62 D62B 110.7 . . ?
 C61 C62 C63 105.3(9) . . ?
 D62A C62 D62B 108.8 . . ?
 C63 C62 D62A 110.7 . . ?
 C63 C62 D62B 110.7 . . ?
 C62 C63 D63A 112.5 . . ?
 C62 C63 D63B 112.5 . . ?
 D63A C63 D63B 110.0 . . ?
 C64 C63 C62 96.2(10) . . ?
 C64 C63 D63A 112.5 . . ?
 C64 C63 D63B 112.5 . . ?
 O3 C64 D64A 109.5 . . ?
 O3 C64 D64B 109.5 . . ?
 C63 C64 O3 110.9(11) . . ?
 C63 C64 D64A 109.5 . . ?
 C63 C64 D64B 109.5 . . ?
 D64A C64 D64B 108.1 . . ?
 C61A O3A C64A 103.7(11) . . ?
 O3A C61A D61C 111.1 . . ?
 O3A C61A D61D 111.1 . . ?
 D61C C61A D61D 109.1 . . ?
 C62A C61A O3A 103.2(11) . . ?
 C62A C61A D61C 111.1 . . ?
 C62A C61A D61D 111.1 . . ?
 C61A C62A D62C 111.1 . . ?
 C61A C62A D62D 111.1 . . ?
 D62C C62A D62D 109.0 . . ?
 C63A C62A C61A 103.4(9) . . ?
 C63A C62A D62C 111.1 . . ?
 C63A C62A D62D 111.1 . . ?
 C62A C63A D63C 110.3 . . ?
 C62A C63A D63D 110.3 . . ?
 C62A C63A C64A 107.1(13) . . ?
 D63C C63A D63D 108.6 . . ?
 C64A C63A D63C 110.3 . . ?
 C64A C63A D63D 110.3 . . ?
 O3A C64A D64C 111.3 . . ?
 O3A C64A D64D 111.3 . . ?
 C63A C64A O3A 102.1(11) . . ?
 C63A C64A D64C 111.3 . . ?
 C63A C64A D64D 111.3 . . ?
 D64C C64A D64D 109.2 . . ?

loop_
  _geom_torsion_atom_site_label_1
  _geom_torsion_atom_site_label_2
  _geom_torsion_atom_site_label_3
  _geom_torsion_atom_site_label_4
  _geom_torsion
  _geom_torsion_site_symmetry_1
  _geom_torsion_site_symmetry_2
  _geom_torsion_site_symmetry_3
  _geom_torsion_site_symmetry_4
  _geom_torsion_publ_flag
 Mg1 O1 C58 C59 -178.54(18) . . . . ?
 Mg1 N1 C2 C1 -169.07(19) . . . . ?
 Mg1 N1 C2 C3 12.5(4) . . . . ?
 Mg1 N1 C6 C7 -85.0(3) . . . . ?
 Mg1 N1 C6 C11 95.8(3) . . . . ?
 Mg1 N2 C4 C3 -12.5(4) . . . . ?
 Mg1 N2 C4 C5 168.34(18) . . . . ?
 Mg1 N2 C18 C19 -94.2(3) . . . . ?
 Mg1 N2 C18 C23 85.9(3) . . . . ?
 Mg2 O1 C58 C59 3.0(4) . . . . ?
 Mg2 N3 C31 C30 -169.23(19) . . . . ?
 Mg2 N3 C31 C32 14.6(4) . . . . ?
 Mg2 N3 C35 C36 95.3(3) . . . . ?
 Mg2 N3 C35 C40 -86.6(3) . . . . ?
 Mg2 N4 C33 C32 -13.1(4) . . . . ?
 Mg2 N4 C33 C34 170.47(19) . . . . ?
 Mg2 N4 C47 C48 85.8(3) . . . . ?
 Mg2 N4 C47 C65 -95.6(3) . . . . ?
 O1 C58 C59 C60 134.7(3) . . . . ?
 O1 C58 C59 C60A -145.0(6) . . . . ?
 N1 C2 C3 C4 15.0(4) . . . . ?
 N1 C6 C7 C8 -176.7(2) . . . . ?
 N1 C6 C7 C12 0.9(4) . . . . ?
 N1 C6 C11 C10 177.3(2) . . . . ?
 N1 C6 C11 C15 -4.1(4) . . . . ?
 N2 C18 C19 C20 -177.9(3) . . . . ?
 N2 C18 C19 C24 1.1(4) . . . . ?
 N2 C18 C23 C22 178.0(2) . . . . ?
 N2 C18 C23 C27 1.8(4) . . . . ?
 N3 C31 C32 C33 14.1(4) . . . . ?
 N3 C35 C36 C37 178.4(3) . . . . ?
 N3 C35 C36 C41 -3.9(4) . . . . ?
 N3 C35 C40 C39 -177.6(3) . . . . ?
 N3 C35 C40 C44 -0.6(4) . . . . ?
 N4 C47 C48 C49 177.3(2) . . . . ?
 N4 C47 C48 C52 -0.2(4) . . . . ?
 N4 C47 C65 C51 -177.6(3) . . . . ?
 N4 C47 C65 C55 3.0(4) . . . . ?
 C1 C2 C3 C4 -163.5(3) . . . . ?
 C2 N1 C6 C7 98.2(3) . . . . ?
 C2 N1 C6 C11 -81.0(3) . . . . ?
 C2 C3 C4 N2 -15.0(4) . . . . ?
 C2 C3 C4 C5 164.2(3) . . . . ?
 C4 N2 C18 C19 82.6(3) . . . . ?
 C4 N2 C18 C23 -97.3(3) . . . . ?
 C6 N1 C2 C1 7.9(4) . . . . ?
 C6 N1 C2 C3 -170.5(2) . . . . ?
 C6 C7 C8 C9 -1.3(4) . . . . ?
 C6 C7 C12 C13 151.6(3) . . . . ?
 C6 C7 C12 C14 -84.5(3) . . . . ?
 C6 C11 C15 C16 138.0(3) . . . . ?
 C6 C11 C15 C17 -99.3(3) . . . . ?
 C7 C6 C11 C10 -1.9(4) . . . . ?
 C7 C6 C11 C15 176.8(3) . . . . ?
 C7 C8 C9 C10 -0.5(5) . . . . ?
 C8 C7 C12 C13 -30.9(4) . . . . ?
 C8 C7 C12 C14 93.0(3) . . . . ?
 C8 C9 C10 C11 1.1(5) . . . . ?
 C9 C10 C11 C6 0.1(4) . . . . ?
 C9 C10 C11 C15 -178.6(3) . . . . ?
 C10 C11 C15 C16 -43.4(4) . . . . ?
 C10 C11 C15 C17 79.4(3) . . . . ?
 C11 C6 C7 C8 2.5(4) . . . . ?
 C11 C6 C7 C12 -179.9(2) . . . . ?
 C12 C7 C8 C9 -178.9(3) . . . . ?
 C18 N2 C4 C3 170.5(2) . . . . ?
 C18 N2 C4 C5 -8.6(4) . . . . ?
 C18 C19 C20 C21 -1.0(5) . . . . ?
 C18 C19 C24 C25 98.6(3) . . . . ?
 C18 C19 C24 C26 -137.8(3) . . . . ?
 C18 C23 C27 C28 -153.2(3) . . . . ?
 C18 C23 C27 C29 85.0(3) . . . . ?
 C19 C18 C23 C22 -1.9(4) . . . . ?
 C19 C18 C23 C27 -178.1(3) . . . . ?
 C19 C20 C21 C22 -0.1(5) . . . . ?
 C20 C19 C24 C25 -82.5(4) . . . . ?
 C20 C19 C24 C26 41.1(4) . . . . ?
 C20 C21 C22 C23 0.3(5) . . . . ?
 C21 C22 C23 C18 0.7(4) . . . . ?
 C21 C22 C23 C27 176.9(3) . . . . ?
 C22 C23 C27 C28 30.7(4) . . . . ?
 C22 C23 C27 C29 -91.1(3) . . . . ?
 C23 C18 C19 C20 2.0(4) . . . . ?
 C23 C18 C19 C24 -179.0(3) . . . . ?
 C24 C19 C20 C21 180.0(3) . . . . ?
 C30 C31 C32 C33 -162.3(3) . . . . ?
 C31 N3 C35 C36 -79.9(3) . . . . ?
 C31 N3 C35 C40 98.2(3) . . . . ?
 C31 C32 C33 N4 -15.0(5) . . . . ?
 C31 C32 C33 C34 161.6(3) . . . . ?
 C33 N4 C47 C48 -98.6(3) . . . . ?
 C33 N4 C47 C65 80.0(3) . . . . ?
 C35 N3 C31 C30 6.2(4) . . . . ?
 C35 N3 C31 C32 -170.0(2) . . . . ?
 C35 C36 C37 C38 -1.6(5) . . . . ?
 C35 C36 C41 C42 140.0(3) . . . . ?
 C35 C36 C41 C43 -96.1(3) . . . . ?
 C35 C40 C44 C45 152.2(3) . . . . ?
 C35 C40 C44 C46 -84.4(4) . . . . ?
 C36 C35 C40 C39 0.5(4) . . . . ?
 C36 C35 C40 C44 177.5(3) . . . . ?
 C36 C37 C38 C39 1.8(6) . . . . ?
 C37 C36 C41 C42 -42.4(4) . . . . ?
 C37 C36 C41 C43 81.6(4) . . . . ?
 C37 C38 C39 C40 -0.8(5) . . . . ?
 C38 C39 C40 C35 -0.3(4) . . . . ?
 C38 C39 C40 C44 -177.3(3) . . . . ?
 C39 C40 C44 C45 -30.9(4) . . . . ?
 C39 C40 C44 C46 92.5(3) . . . . ?
 C40 C35 C36 C37 0.4(4) . . . . ?
 C40 C35 C36 C41 178.1(3) . . . . ?
 C41 C36 C37 C38 -179.3(3) . . . . ?
 C47 N4 C33 C32 171.0(2) . . . . ?
 C47 N4 C33 C34 -5.4(4) . . . . ?
 C47 C48 C49 C50 0.2(5) . . . . ?
 C47 C48 C52 C53 -142.5(4) . . . . ?
 C47 C48 C52 C54 93.9(4) . . . . ?
 C48 C47 C65 C51 0.9(4) . . . . ?
 C48 C47 C65 C55 -178.4(3) . . . . ?
 C48 C49 C50 C51 1.2(5) . . . . ?
 C49 C48 C52 C53 40.0(5) . . . . ?
 C49 C48 C52 C54 -83.5(4) . . . . ?
 C49 C50 C51 C65 -1.6(5) . . . . ?
 C50 C51 C65 C47 0.5(5) . . . . ?
 C50 C51 C65 C55 179.9(3) . . . . ?
 C52 C48 C49 C50 177.7(3) . . . . ?
 C56 C55 C65 C47 -138.4(3) . . . . ?
 C56 C55 C65 C51 42.2(4) . . . . ?
 C57 C55 C65 C47 97.9(3) . . . . ?
 C57 C55 C65 C51 -81.5(3) . . . . ?
 C65 C47 C48 C49 -1.3(4) . . . . ?
 C65 C47 C48 C52 -178.8(3) . . . . ?
 O3 C61 C62 C63 -31.5(17) . . . . ?
 C61 O3 C64 C63 -46.6(12) . . . . ?
 C61 C62 C63 C64 1.7(15) . . . . ?
 C62 C63 C64 O3 26.0(13) . . . . ?
 C64 O3 C61 C62 45.1(13) . . . . ?
 O3A C61A C62A C63A 43.2(15) . . . . ?
 C61A O3A C64A C63A -0.2(13) . . . . ?
 C61A C62A C63A C64A -45.3(16) . . . . ?
 C62A C63A C64A O3A 27.0(15) . . . . ?
 C64A O3A C61A C62A -25.7(14) . . . . ?

loop_
  _diffrn_refln_index_h
  _diffrn_refln_index_k
  _diffrn_refln_index_l
  _diffrn_refln_intensity_net
  _diffrn_refln_intensity_u
  _diffrn_refln_scale_group_code
 -1 0 0 5333.11 227.064 11
 1 0 0 4901.29 209.1 1
 -2 0 0 104.123 5.05275 3
 -2 0 0 103.389 4.61064 2
 -2 0 0 106.19 4.86655 6
 -2 0 0 117.625 4.97411 7
 -2 0 0 108.366 4.69 8
 -2 0 0 111.666 5.01864 17
 -2 0 0 112.717 5.01119 17
 -2 0 0 114.55 4.75796 18
 -2 0 0 117.29 5.0664 19
 -2 0 0 114.565 5.09497 16
 -2 0 0 114.952 4.90297 10
 -2 0 0 109.556 4.9707 12
 -2 0 0 106.233 4.97547 13
 -2 0 0 116.754 5.00766 15
 -2 0 0 115.365 5.05961 9
 -2 0 0 108.743 4.93233 5
 -2 0 0 112.281 5.03554 19
 2 0 0 102.299 4.90909 4
 2 0 0 103.622 4.89125 5
 2 0 0 111.397 4.67929 8
 2 0 0 115.262 5.05552 9
 2 0 0 115.89 5.02623 17
 2 0 0 116.458 4.75802 18
 2 0 0 114.391 4.62305 2
 2 0 0 114.765 4.90356 10
 2 0 0 113.898 4.97346 15
 2 0 0 110.261 5.08222 16
 2 0 0 109.217 5.01669 19
 2 0 0 118.888 4.98392 7
 2 0 0 113.783 5.09467 3
 2 0 0 110.735 4.93338 7
 2 0 0 106.952 4.93784 12
 2 0 0 98.4342 4.85998 6
 2 0 0 111.683 4.99065 13
 -3 0 0 540.75 22.2245 7
 -3 0 0 510.599 22.2219 12
 -3 0 0 533.157 22.2204 5
 -3 0 0 527.951 22.2853 17
 -3 0 0 535.321 22.2639 17
 -3 0 0 475.213 22.0618 6
 -3 0 0 552.163 22.3536 19
 -3 0 0 547.556 22.1281 10
 -3 0 0 549.66 22.2618 15
 -3 0 0 537.333 22.2916 19
 -3 0 0 505.652 21.7154 2
 -3 0 0 539.245 21.8504 8
 -3 0 0 536.406 22.2278 4
 -3 0 0 536.052 21.9278 18
 3 0 0 525.628 22.0244 13
 3 0 0 523.62 22.0481 17
 3 0 0 506.443 21.5889 8
 3 0 0 539.01 21.7002 18
 3 0 0 543.868 21.9007 10
 3 0 0 496.577 22.0965 12
 3 0 0 551.102 21.5028 2
 3 0 0 516.411 22.0511 19
 3 0 0 523.874 22.1848 3
 3 0 0 511.631 21.888 6
 3 0 0 520.013 22.0055 7
 3 0 0 552.641 22.0168 7
 3 0 0 547.764 22.0164 15
 3 0 0 526.636 22.122 9
 3 0 0 478.535 22.0012 19
 -4 0 0 80.2947 4.31805 17
 -4 0 0 91.2939 3.48049 2
 -4 0 0 84.9044 4.23613 4
 -4 0 0 83.2071 4.35234 12
 -4 0 0 77.6608 4.17716 5
 -4 0 0 74.0597 4.21715 7
 -4 0 0 83.0367 4.21622 7
 -4 0 0 83.6229 3.8353 18
 -4 0 0 88.5335 4.11663 10
 -4 0 0 84.5213 3.69592 8
 -4 0 0 77.9175 4.51451 15
 -4 0 0 79.7604 4.34787 19
 -4 0 0 85.5901 4.45064 19
 -4 0 0 82.0345 4.29304 17
 4 0 0 76.9633 4.58977 7
 4 0 0 83.8723 4.2534 19
 4 0 0 84.4433 3.89586 18
 4 0 0 82.7031 4.36135 17
 4 0 0 82.8389 4.3773 13
 4 0 0 80.382 3.68806 8
 4 0 0 87.202 4.17654 6
 4 0 0 85.1315 4.16519 10
 4 0 0 84.6203 4.44913 19
 4 0 0 80.3324 4.41351 9
 4 0 0 89.1203 3.52495 2
 4 0 0 84.9775 4.30402 15
 4 0 0 84.6109 4.55844 3
 -5 0 0 122.388 5.95243 19
 -5 0 0 114.785 5.7161 5
 -5 0 0 115.433 5.51599 10
 -5 0 0 103.526 5.72787 12
 -5 0 0 115.408 5.72032 4
 -5 0 0 114.595 5.17901 18
 -5 0 0 111.372 5.82848 19
 -5 0 0 116.15 5.68011 7
 -5 0 0 110.959 5.72559 17
 -5 0 0 114.78 5.63065 7
 -5 0 0 118.081 6.0816 16
 -5 0 0 115.536 5.79484 17
 -5 0 0 118.126 5.80579 15
 5 0 0 114.8 5.15747 18
 5 0 0 110.88 5.94735 3
 5 0 0 101.028 5.05374 8
 5 0 0 116.868 5.77429 19
 5 0 0 115.545 5.7532 9
 5 0 0 116.338 5.58589 19
 5 0 0 114.892 5.60744 7
 5 0 0 120.111 5.9244 9
 5 0 0 118.971 5.7064 15
 5 0 0 106.93 5.43415 10
 5 0 0 109.416 5.47361 6
 5 0 0 112.424 5.73009 17
 -6 0 0 109.533 6.0482 12
 -6 0 0 115.627 5.27756 8
 -6 0 0 115.207 5.85826 7
 -6 0 0 116.61 6.21205 19
 -6 0 0 122.66 6.17676 10
 -6 0 0 118.049 5.31052 18
 -6 0 0 115.983 6.37829 16
 -6 0 0 107.76 5.89474 4
 -6 0 0 113.519 5.9173 17
 -6 0 0 117.601 6.13989 19
 -6 0 0 113.82 5.94104 5
 -6 0 0 112.026 5.97167 17
 -6 0 0 115.725 6.00569 15
 -6 0 0 116.943 5.91132 7
 6 0 0 111.093 5.97651 19
 6 0 0 120.826 6.1426 13
 6 0 0 112.61 5.71652 10
 6 0 0 111.251 6.01721 9
 6 0 0 114.9 5.87308 7
 6 0 0 112.581 5.75448 6
 6 0 0 107.924 6.31589 3
 6 0 0 116.238 5.7996 19
 6 0 0 119.45 6.01177 15
 6 0 0 115.757 5.33849 18
 6 0 0 109.436 5.72218 7
 6 0 0 121.76 6.11431 17
 6 0 0 113.153 6.16737 9
 -7 0 0 323.773 14.3598 19
 -7 0 0 292.863 13.9542 7
 -7 0 0 325.698 14.7199 16
 -7 0 0 289.433 13.944 7
 -7 0 0 320.195 14.2074 4
 -7 0 0 318.99 13.8512 10
 -7 0 0 306.037 14.2215 12
 -7 0 0 309.739 14.0448 17
 -7 0 0 293.138 13.248 18
 -7 0 0 303.27 14.0759 5
 -7 0 0 319.398 14.3822 19
 7 0 0 299.636 14.0602 9
 7 0 0 303.048 14.055 17
 7 0 0 310.313 13.1903 18
 7 0 0 313.826 13.9854 15
 7 0 0 310.218 13.6733 10
 7 0 0 298.597 14.221 17
 7 0 0 295.091 13.6796 6
 7 0 0 297.655 13.7058 19
 7 0 0 294.502 13.8379 7
 7 0 0 310.89 13.6845 7
 7 0 0 308.154 14.315 9
 7 0 0 315.118 14.4916 3
 7 0 0 303.755 14.0501 13
 -8 0 0 196.18 9.82272 5
 -8 0 0 191.088 8.76185 18
 -8 0 0 200.119 9.45728 10
 -8 0 0 196.356 10.0299 19
 -8 0 0 199.502 9.66388 7
 -8 0 0 196.386 9.97941 19
 -8 0 0 205.244 9.98544 12
 -8 0 0 197.642 10.3746 16
 -8 0 0 197.983 9.82764 4
 -8 0 0 190.172 9.59389 17
 -8 0 0 185.181 9.57819 7
 8 0 0 185.722 9.19732 10
 8 0 0 194.625 9.89217 17
 8 0 0 181.785 9.23563 6
 8 0 0 187.123 9.23504 19
 8 0 0 188.781 9.90968 9
 8 0 0 192.375 9.23614 7
 8 0 0 194.735 9.72963 17
 8 0 0 197.013 8.68172 18
 8 0 0 195.873 9.63486 15
 8 0 0 182.138 9.65821 7
 8 0 0 196.796 9.81772 13
 8 0 0 192.845 10.2277 3
 8 0 0 192.865 9.73155 9
 -9 0 0 0.31383 1.20088 7
 -9 0 0 1.2014 1.32884 17
 -9 0 0 4.38888 2.39056 16
 -9 0 0 0.56279 1.12245 10
 -9 0 0 0.5187 1.76405 12
 -9 0 0 2.9497 1.65503 19
 -9 0 0 0.99707 1.39327 19
 -9 0 0 -0.5769 1.0264 7
 -9 0 0 1.54312 1.62653 4
 -9 0 0 -0.0094 1.49249 5
 9 0 0 1.87918 1.51365 15
 9 0 0 0.52008 1.16613 10
 9 0 0 0.85838 1.96785 3
 9 0 0 2.51584 1.61683 17
 9 0 0 2.45218 1.4855 17
 9 0 0 -0.6015 1.44219 9
 9 0 0 0.67251 1.0438 7
 9 0 0 2.12189 1.85599 13
 9 0 0 0.85335 0.81875 18
 9 0 0 0.46253 1.15102 6
 9 0 0 -0.7117 1.02052 19
 -10 0 0 2.27751 1.76231 19
 -10 0 0 3.51439 3.29371 4
 -10 0 0 4.49862 1.62492 7
 -10 0 0 3.621 1.99151 5
 -10 0 0 3.35111 2.58304 16
 -10 0 0 2.47719 1.59828 19
 -10 0 0 2.44776 1.2817 17
 -10 0 0 3.7003 1.5671 7
 -10 0 0 4.62916 1.48047 10
 -10 0 0 2.63978 2.16399 12
 10 0 0 1.92482 2.138 13
 10 0 0 4.78009 1.46609 19
 10 0 0 4.2854 1.49559 6
 10 0 0 1.44496 1.5872 17
 10 0 0 6.98541 2.9509 15
 10 0 0 3.1629 1.77517 17
 10 0 0 4.99475 1.07455 18
 10 0 0 4.204 2.55367 3
 10 0 0 6.19665 2.18314 9
 10 0 0 2.17593 1.29079 7
 -11 0 0 75.0355 5.23345 7
 -11 0 0 55.4268 4.73334 7
 -11 0 0 54.6745 5.05516 19
 -11 0 0 68.1938 4.81004 10
 -11 0 0 63.819 5.42573 5
 -11 0 0 60.8085 5.05071 17
 -11 0 0 72.9697 5.58446 19
 -11 0 0 67.4135 5.77094 12
 -11 0 0 75.4991 6.37277 16
 -11 0 0 70.9522 5.68762 4
 11 0 0 63.807 5.64602 15
 11 0 0 67.3534 4.56966 6
 11 0 0 59.5303 4.52351 7
 11 0 0 69.046 6.23824 3
 11 0 0 64.3778 5.60963 9
 11 0 0 60.5597 4.50099 19
 11 0 0 68.573 5.73752 13
 11 0 0 60.5525 3.44896 18
 11 0 0 65.2075 5.31771 17
 11 0 0 68.7276 5.53708 17
 -12 0 0 10.4194 3.07297 4
 -12 0 0 8.95554 2.76658 19
 -12 0 0 18.8965 4.36548 16
 -12 0 0 9.21556 3.12523 12
 -12 0 0 13.2958 2.4608 10
 -12 0 0 13.8714 2.58279 7
 -12 0 0 14.4618 3.39142 5
 12 0 0 15.9437 3.43417 17
 12 0 0 10.3932 2.80088 9
 12 0 0 14.0523 3.87483 3
 12 0 0 10.1471 3.42454 13
 12 0 0 10.192 2.17314 6
 -13 0 0 2.32383 2.78311 4
 -13 0 0 4.27566 2.94564 5
 -13 0 0 -1.1959 2.99694 16
 -13 0 0 3.59874 1.73444 10
 -13 0 0 7.61127 2.87942 12
 13 0 0 5.56151 3.54217 3
 13 0 0 2.59738 1.62443 6
 13 0 0 6.29951 3.2723 13
 13 -1 0 6.74819 1.94934 6
 13 -1 0 8.15539 3.45384 13
 13 -1 0 5.17899 3.46916 3
 -13 1 0 9.34544 3.95543 16
 -13 1 0 4.70219 2.77022 4
 -13 1 0 10.3057 3.85221 10
 -13 1 0 7.69479 2.91322 12
 -13 1 0 6.14464 3.05822 5
 12 -1 0 20.1706 3.97606 9
 12 -1 0 19.499 4.0261 13
 12 -1 0 21.7166 2.93356 6
 12 -1 0 24.0044 4.52012 3
 -12 1 0 28.0111 4.23445 4
 -12 1 0 27.289 5.26293 7
 -12 1 0 22.0855 2.87391 10
 -12 1 0 27.644 4.10296 12
 -12 1 0 25.6618 4.77656 16
 -12 1 0 27.7309 4.44483 5
 11 -1 0 29.2358 2.46917 18
 11 -1 0 31.9382 4.12235 17
 11 -1 0 32.6798 4.04576 17
 11 -1 0 30.188 4.59951 15
 11 -1 0 37.5055 5.04129 3
 11 -1 0 33.526 4.44951 13
 11 -1 0 30.1563 4.23736 9
 11 -1 0 28.2195 3.27032 6
 -11 1 0 31.8503 3.79326 7
 -11 1 0 38.0487 4.6844 5
 -11 1 0 29.5525 3.94233 19
 -11 1 0 36.5033 4.3277 12
 -11 1 0 41.5031 3.92812 10
 -11 1 0 39.5328 5.30186 16
 -11 1 0 38.9305 4.63557 4
 -11 1 0 32.4282 4.15115 19
 10 -1 0 51.1027 5.79574 17
 10 -1 0 39.9245 3.44042 10
 10 -1 0 54.4777 4.69485 13
 10 -1 0 44.823 3.59534 19
 10 -1 0 43.0986 4.77275 9
 10 -1 0 47.4631 5.43927 3
 10 -1 0 48.4805 3.62105 7
 10 -1 0 47.4642 4.34874 17
 10 -1 0 49.0721 3.1782 18
 10 -1 0 46.2475 4.40985 15
 10 -1 0 49.5036 3.97327 6
 -10 1 0 43.7542 2.94267 18
 -10 1 0 35.319 4.15833 19
 -10 1 0 55.6603 4.26321 7
 -10 1 0 52.2025 4.73253 12
 -10 1 0 49.0374 5.46844 19
 -10 1 0 51.9062 3.75956 10
 -10 1 0 43.3951 5.17093 16
 -10 1 0 51.9105 7.37708 5
 -10 1 0 43.4925 3.64758 17
 -10 1 0 44.0293 5.87874 4
 9 -1 0 3.03705 2.09188 13
 9 -1 0 1.235 1.55607 15
 9 -1 0 1.10863 1.44922 17
 9 -1 0 2.79325 1.27359 19
 9 -1 0 4.32126 1.37294 10
 9 -1 0 5.50605 1.91079 9
 9 -1 0 0.97933 1.01143 7
 9 -1 0 2.12836 1.09574 18
 9 -1 0 0.75528 1.87857 3
 9 -1 0 0.58773 1.49814 17
 9 -1 0 3.21613 1.4084 6
 -9 1 0 1.73454 1.73025 5
 -9 1 0 3.31852 1.93095 12
 -9 1 0 1.70847 1.19403 10
 -9 1 0 2.09808 1.35623 7
 -9 1 0 4.96129 1.79045 19
 -9 1 0 2.14857 1.33135 17
 -9 1 0 0.16673 2.15189 16
 -9 1 0 2.40717 0.93517 18
 -9 1 0 3.53325 1.86047 4
 -9 1 0 0.58632 1.46438 19
 8 -1 0 61.0481 3.98896 6
 8 -1 0 51.2139 3.61472 10
 8 -1 0 58.2578 3.69526 7
 8 -1 0 57.6306 4.23319 15
 8 -1 0 58.1789 4.49568 13
 8 -1 0 60.8232 4.4032 17
 8 -1 0 49.7509 4.81318 17
 8 -1 0 57.0208 4.40935 9
 8 -1 0 59.741 4.72302 3
 8 -1 0 52.9724 3.7863 19
 -8 1 0 62.2796 3.78254 10
 -8 1 0 50.5935 4.10938 4
 -8 1 0 59.5914 4.41615 12
 -8 1 0 53.1269 4.71602 16
 -8 1 0 56.8182 3.3148 18
 -8 1 0 56.955 3.99408 7
 -8 1 0 58.7313 4.48125 19
 -8 1 0 51.1248 3.93094 17
 -8 1 0 61.0688 4.32964 5
 7 -1 0 29.4218 2.44578 7
 7 -1 0 28.9995 3.24597 9
 7 -1 0 31.2699 2.56445 10
 7 -1 0 29.7512 3.36872 3
 7 -1 0 29.7602 2.29348 18
 7 -1 0 28.8885 2.84994 19
 7 -1 0 31.4203 2.69892 19
 7 -1 0 31.1244 2.63833 7
 7 -1 0 37.0132 3.06535 15
 7 -1 0 32.6996 2.71116 6
 7 -1 0 30.7666 3.15336 13
 7 -1 0 31.4377 2.98493 17
 -7 1 0 27.4312 2.36269 18
 -7 1 0 32.1287 2.94882 5
 -7 1 0 34.7693 3.18064 12
 -7 1 0 32.1322 3.13779 19
 -7 1 0 29.3196 2.7595 17
 -7 1 0 23.0668 3.12437 16
 -7 1 0 33.6796 2.88171 15
 -7 1 0 31.1903 2.67398 7
 -7 1 0 30.6332 2.42953 10
 -7 1 0 32.5786 2.93559 4
 -7 1 0 27.4406 2.78702 17
 6 -1 0 275.367 12.2008 6
 6 -1 0 257.615 12.1668 7
 6 -1 0 282.415 12.4501 13
 6 -1 0 255.879 12.3547 19
 6 -1 0 275.085 12.4773 9
 6 -1 0 272.895 11.9701 10
 6 -1 0 275.988 12.7552 3
 6 -1 0 264.639 11.9973 7
 6 -1 0 269.458 12.5806 9
 6 -1 0 266.987 12.302 15
 6 -1 0 272.307 12.4243 17
 6 -1 0 258.209 12.1159 19
 6 -1 0 279.89 11.8135 18
 -6 1 0 263.98 12.3273 4
 -6 1 0 277.742 12.6205 19
 -6 1 0 272.614 12.249 7
 -6 1 0 276.596 11.8216 18
 -6 1 0 280.515 12.4176 12
 -6 1 0 264.662 12.3883 15
 -6 1 0 253.211 13.1164 19
 -6 1 0 277.634 12.0435 10
 -6 1 0 273.182 12.3821 5
 -6 1 0 266.71 12.4533 17
 -6 1 0 270.445 12.3588 17
 -6 1 0 275.828 12.8383 16
 5 -1 0 182.117 7.74869 2
 5 -1 0 194.732 8.53014 6
 5 -1 0 189.131 8.51496 19
 5 -1 0 190.434 8.83935 9
 5 -1 0 179.007 8.67253 9
 5 -1 0 181.774 8.68871 17
 5 -1 0 182.026 8.17266 18
 5 -1 0 181.013 8.62085 13
 5 -1 0 193.813 8.3795 7
 5 -1 0 180.305 8.87472 3
 5 -1 0 179.364 8.57286 15
 5 -1 0 179.332 8.49441 7
 5 -1 0 183.505 8.28356 10
 5 -1 0 179.81 8.6898 19
 -5 1 0 191.624 8.63106 7
 -5 1 0 184.032 8.25397 18
 -5 1 0 187.128 8.66371 4
 -5 1 0 192.381 8.92328 19
 -5 1 0 190.969 8.84302 17
 -5 1 0 181.74 8.71862 15
 -5 1 0 187.512 8.71031 5
 -5 1 0 191.143 8.73781 12
 -5 1 0 172.622 8.96109 16
 -5 1 0 187.954 9.36548 19
 -5 1 0 183.112 8.70136 17
 -5 1 0 187.372 7.79215 2
 -5 1 0 190.923 8.4126 10
 4 -1 0 66.6549 3.83636 7
 4 -1 0 65.5725 3.70826 17
 4 -1 0 62.3609 3.45972 6
 4 -1 0 65.9449 3.31682 10
 4 -1 0 64.4586 2.76219 8
 4 -1 0 67.0977 3.72781 9
 4 -1 0 66.2207 3.79025 3
 4 -1 0 66.138 3.6439 15
 4 -1 0 61.896 3.26264 18
 4 -1 0 64.3571 3.33991 7
 4 -1 0 64.4163 2.93115 2
 4 -1 0 64.7191 3.59734 13
 -4 1 0 66.2654 3.63058 17
 -4 1 0 67.9103 3.48279 7
 -4 1 0 63.1995 3.25804 10
 -4 1 0 61.7354 3.69791 19
 -4 1 0 67.8135 2.85021 2
 -4 1 0 70.7948 4.00059 16
 -4 1 0 66.8665 3.65684 12
 -4 1 0 67.1278 3.25807 18
 -4 1 0 66.9298 3.54925 5
 -4 1 0 66.1769 3.77478 19
 -4 1 0 55.6082 2.74958 8
 -4 1 0 66.9517 3.64105 15
 -4 1 0 65.1413 3.48067 4
 3 -1 0 610.966 24.8608 9
 3 -1 0 594.231 24.695 7
 3 -1 0 614.278 24.8398 17
 3 -1 0 619.376 24.543 18
 3 -1 0 592.051 24.8743 9
 3 -1 0 594.784 24.9395 3
 3 -1 0 601.175 24.1808 8
 3 -1 0 599.026 24.8516 19
 3 -1 0 598.946 24.5278 10
 3 -1 0 592.824 24.7495 13
 3 -1 0 561.525 24.6599 6
 3 -1 0 562.828 24.3135 2
 3 -1 0 601.576 24.6085 7
 3 -1 0 597.347 24.7444 15
 3 -1 0 571.801 24.2223 14
 3 -1 0 541.91 24.5978 12
 -3 1 0 623.753 24.0396 2
 -3 1 0 613.432 24.2843 10
 -3 1 0 592.652 24.446 12
 -3 1 0 592.642 24.5091 15
 -3 1 0 606.37 24.445 7
 -3 1 0 576.827 24.6685 16
 -3 1 0 549.663 24.3622 6
 -3 1 0 584.132 24.598 19
 -3 1 0 596.604 24.56 19
 -3 1 0 598.422 24.5903 17
 -3 1 0 502.658 23.9158 8
 -3 1 0 590.649 24.4957 5
 -3 1 0 549.303 23.9535 14
 -3 1 0 611.61 24.2809 18
 -3 1 0 585.802 24.4293 4
 2 -1 0 671.485 29.5936 14
 2 -1 0 705.009 30.0159 16
 2 -1 0 687.229 29.6463 2
 2 -1 0 751.026 29.8802 7
 2 -1 0 750.261 29.9205 13
 2 -1 0 716.169 29.7851 18
 2 -1 0 737.395 29.8128 7
 2 -1 0 706.295 30.0345 3
 2 -1 0 696.884 29.8341 4
 2 -1 0 783.829 30.0378 19
 2 -1 0 714.859 29.8893 6
 2 -1 0 740.108 29.9871 9
 2 -1 0 761.17 29.9966 17
 2 -1 0 751.619 29.7366 10
 2 -1 0 693.583 29.8881 15
 2 -1 0 693.185 29.8928 5
 -2 1 0 696.28 29.6517 13
 -2 1 0 727.032 29.7259 17
 -2 1 0 777.737 29.8065 19
 -2 1 0 773.806 29.7799 17
 -2 1 0 695.272 29.6026 4
 -2 1 0 703.709 29.4854 10
 -2 1 0 686.658 29.3908 2
 -2 1 0 673.468 29.3553 14
 -2 1 0 764.338 29.7944 12
 -2 1 0 748.547 29.6913 15
 -2 1 0 758.106 29.7309 19
 -2 1 0 770.932 29.8565 16
 -2 1 0 728.512 29.6801 5
 -2 1 0 636.173 29.5821 6
 -2 1 0 620.775 29.2989 8
 1 -1 0 105.773 4.4683 17
 1 -1 0 93.1606 4.37283 6
 1 -1 0 92.0531 4.17809 8
 1 -1 0 110.925 4.50259 19
 1 -1 0 96.3332 4.38897 5
 1 -1 0 107.353 4.46426 9
 1 -1 0 100.436 4.27718 2
 1 -1 0 111.437 4.37505 7
 1 -1 0 101.295 4.47846 16
 1 -1 0 102.66 4.39034 15
 1 -1 0 98.8593 4.2241 10
 1 -1 0 98.5444 4.3195 12
 1 -1 0 100.923 4.47138 3
 1 -1 0 100.613 4.36322 18
 1 -1 0 104.962 4.32925 7
 1 -1 0 104.306 4.386 13
 1 -1 0 96.5455 4.25969 14
 1 -1 0 99.8761 4.62654 17
 1 -1 0 96.9143 4.18817 8
 -1 1 0 102.882 4.40536 19
 -1 1 0 96.0289 4.24618 2
 -1 1 0 105.279 4.43043 17
 -1 1 0 108.199 4.34755 7
 -1 1 0 107.342 4.45346 17
 -1 1 0 97.9815 4.21239 10
 -1 1 0 110.166 4.47936 19
 -1 1 0 96.1485 4.23537 14
 -1 1 0 105.16 4.47328 3
 -1 1 0 102.364 4.46859 16
 -1 1 0 99.2549 4.37394 5
 -1 1 0 99.8702 4.36033 15
 -1 1 0 99.1294 4.30874 12
 -1 1 0 94.5938 4.34272 6
 -1 1 0 85.3212 4.44772 7
 -1 1 0 95.5615 4.28663 4
 -1 1 0 99.7379 4.34404 13
 -1 1 0 106.357 4.43769 9
 -1 1 0 100.427 4.34156 18
 -1 -1 0 1847.94 83.5911 11
 -1 -1 0 1800.9 81.9384 1
 1 1 0 1605.6 79.2968 11
 1 1 0 1782.88 76.9509 1
 -2 -1 0 743.744 30.4041 14
 -2 -1 0 716.134 30.6906 13
 -2 -1 0 769.591 30.7014 19
 -2 -1 0 755.306 30.6802 17
 -2 -1 0 773.39 30.7188 17
 -2 -1 0 701.867 30.5534 6
 -2 -1 0 750.109 30.5299 8
 -2 -1 0 714.908 30.7626 3
 -2 -1 0 775.357 30.7216 19
 -2 -1 0 719.457 30.7444 16
 2 1 0 768.322 30.1364 18
 2 1 0 719.01 30.1793 14
 2 1 0 701.722 30.4751 19
 2 1 0 710.159 30.4464 12
 2 1 0 753.702 30.3042 8
 2 1 0 741.859 30.477 13
 2 1 0 730.903 30.5279 16
 2 1 0 708.859 30.4273 4
 2 1 0 744.18 30.4615 19
 2 1 0 785.31 30.4919 17
 -3 -1 0 416.761 17.489 5
 -3 -1 0 434.953 17.6071 17
 -3 -1 0 410.904 17.5474 7
 -3 -1 0 417.027 17.5931 12
 -3 -1 0 425.314 17.6351 19
 -3 -1 0 425.877 17.6495 9
 -3 -1 0 398.446 17.4865 10
 -3 -1 0 363.917 17.3403 6
 -3 -1 0 425.142 17.5307 7
 -3 -1 0 404.136 17.0698 14
 -3 -1 0 429.281 17.1171 18
 -3 -1 0 417.264 17.5854 19
 -3 -1 0 434.174 17.5834 17
 -3 -1 0 416.237 17.5231 15
 -3 -1 0 404.763 17.0827 14
 -3 -1 0 407.728 17.2822 8
 -3 -1 0 419.077 17.0404 2
 -3 -1 0 415.241 17.547 4
 -3 -1 0 430.736 17.0751 2
 3 1 0 429.693 17.8295 7
 3 1 0 430.418 17.9937 9
 3 1 0 441.096 17.4684 18
 3 1 0 434.387 18.045 16
 3 1 0 433.557 17.8423 15
 3 1 0 408.659 17.8951 13
 3 1 0 429.059 17.9259 17
 3 1 0 421.012 17.8444 19
 3 1 0 428.542 17.908 19
 3 1 0 399.353 17.7204 6
 3 1 0 432.119 17.8983 7
 3 1 0 402.956 17.8123 10
 3 1 0 414.519 18.0555 3
 -4 -1 0 57.7048 3.2333 4
 -4 -1 0 63.0429 3.23462 10
 -4 -1 0 58.4061 2.70219 18
 -4 -1 0 61.6326 3.27391 7
 -4 -1 0 58.9339 3.39563 12
 -4 -1 0 60.7704 3.32974 17
 -4 -1 0 60.9005 3.22988 7
 -4 -1 0 58.7269 3.18562 5
 -4 -1 0 60.6549 3.37742 19
 -4 -1 0 62.583 3.43271 9
 -4 -1 0 50.8244 2.94649 6
 -4 -1 0 63.1385 3.34848 17
 -4 -1 0 57.4812 3.26886 15
 -4 -1 0 60.3715 2.86752 8
 -4 -1 0 60.8202 3.43142 19
 -4 -1 0 57.38 2.54712 2
 4 1 0 59.8297 2.73822 18
 4 1 0 57.1188 3.30304 19
 4 1 0 57.3388 3.21471 19
 4 1 0 58.5404 3.27896 15
 4 1 0 61.1415 3.24939 7
 4 1 0 52.5492 3.40338 17
 4 1 0 59.5267 3.5247 16
 4 1 0 61.797 3.38091 17
 4 1 0 57.1065 3.12532 7
 4 1 0 67.0353 3.28245 10
 4 1 0 60.5047 3.45407 9
 4 1 0 61.6948 3.36374 13
 4 1 0 54.1051 2.77898 8
 4 1 0 54.8882 3.45249 3
 4 1 0 59.4217 3.07205 6
 -5 -1 0 6.51532 0.72612 18
 -5 -1 0 7.51785 1.38449 19
 -5 -1 0 7.48109 1.30453 17
 -5 -1 0 5.22852 1.20856 4
 -5 -1 0 7.51644 1.20433 7
 -5 -1 0 9.88876 1.45596 15
 -5 -1 0 6.21414 1.35906 19
 -5 -1 0 7.54532 1.28939 17
 -5 -1 0 6.01721 1.36232 12
 -5 -1 0 6.74288 0.82591 8
 -5 -1 0 7.8336 1.19673 10
 -5 -1 0 5.06809 1.20314 9
 -5 -1 0 7.41092 1.21496 5
 -5 -1 0 7.03137 1.24879 7
 5 1 0 6.33148 1.03506 6
 5 1 0 7.4794 1.40196 13
 5 1 0 8.02718 1.45355 17
 5 1 0 7.39013 1.53508 3
 5 1 0 7.23692 0.81207 18
 5 1 0 6.31446 1.51933 16
 5 1 0 6.74727 1.24505 19
 5 1 0 7.34738 0.81234 8
 5 1 0 5.95213 1.37329 10
 5 1 0 8.08416 1.27649 7
 5 1 0 6.7849 1.18803 19
 5 1 0 7.91092 1.47382 9
 5 1 0 8.40512 1.21136 7
 5 1 0 5.53808 1.25804 17
 5 1 0 7.84948 1.35912 15
 -6 -1 0 123.853 6.68587 19
 -6 -1 0 132.978 6.62342 17
 -6 -1 0 135.583 5.95445 8
 -6 -1 0 134.857 6.69167 4
 -6 -1 0 142.227 6.91866 19
 -6 -1 0 130.417 6.7539 12
 -6 -1 0 135.543 6.61924 7
 -6 -1 0 127.544 5.83248 18
 -6 -1 0 123.97 6.92266 5
 -6 -1 0 133.496 6.49447 10
 -6 -1 0 132.482 6.69807 15
 -6 -1 0 135.148 6.66226 17
 -6 -1 0 132.749 6.63982 7
 6 1 0 130.672 6.35148 7
 6 1 0 134.036 6.53763 7
 6 1 0 131.079 6.95022 3
 6 1 0 128.951 6.54846 19
 6 1 0 135.06 6.64465 17
 6 1 0 135.816 6.70253 13
 6 1 0 112.862 5.70492 8
 6 1 0 121.474 6.23263 6
 6 1 0 127.802 6.69213 17
 6 1 0 132.565 5.78401 18
 6 1 0 140.51 6.59698 15
 6 1 0 131.67 6.3814 19
 6 1 0 129.085 6.74251 9
 6 1 0 126.44 6.38576 10
 -7 -1 0 264.865 11.3177 18
 -7 -1 0 257.76 11.347 8
 -7 -1 0 262.408 12.4507 12
 -7 -1 0 253.492 12.1607 7
 -7 -1 0 256.562 12.6803 16
 -7 -1 0 297.977 12.2368 10
 -7 -1 0 273.773 12.3701 4
 -7 -1 0 255.693 12.3932 19
 -7 -1 0 258.8 12.2218 5
 -7 -1 0 265.867 12.266 7
 -7 -1 0 262.553 12.1956 17
 -7 -1 0 275.404 12.5531 19
 -7 -1 0 251.409 12.3055 15
 -7 -1 0 269.533 12.8903 17
 7 1 0 270.208 12.1174 19
 7 1 0 263.132 12.3962 17
 7 1 0 273.113 12.4844 13
 7 1 0 261.532 12.1208 10
 7 1 0 253.724 12.4713 17
 7 1 0 260.671 12.2575 15
 7 1 0 262.49 12.8027 3
 7 1 0 266.2 12.1003 7
 7 1 0 268.653 12.6322 9
 7 1 0 267.88 11.4083 18
 7 1 0 262.025 11.9868 6
 7 1 0 278.439 14.1961 19
 -8 -1 0 77.8273 3.80659 18
 -8 -1 0 76.8451 4.68332 10
 -8 -1 0 74.3321 3.72139 8
 -8 -1 0 76.2837 3.73675 8
 -8 -1 0 80.6625 4.9236 5
 -8 -1 0 82.645 4.92962 7
 -8 -1 0 80.1818 5.19127 12
 -8 -1 0 69.9547 4.88717 15
 -8 -1 0 74.4845 5.46722 16
 -8 -1 0 81.1688 4.83215 17
 -8 -1 0 77.6053 5.22016 19
 -8 -1 0 83.5963 5.07618 4
 -8 -1 0 84.138 5.19851 19
 -8 -1 0 79.8897 4.88727 7
 8 1 0 91.6082 5.1042 15
 8 1 0 77.0545 3.88269 18
 8 1 0 76.3371 5.16664 17
 8 1 0 78.1828 5.47805 3
 8 1 0 72.0361 4.91198 9
 8 1 0 79.3834 4.64138 19
 8 1 0 80.9687 5.36335 9
 8 1 0 77.5483 5.07637 17
 8 1 0 80.5893 4.74672 10
 8 1 0 79.8402 5.20403 13
 8 1 0 72.1751 4.75368 7
 8 1 0 75.7794 4.53454 6
 8 1 0 81.5465 5.06088 7
 -9 -1 0 37.7933 3.97676 12
 -9 -1 0 31.1297 1.96106 18
 -9 -1 0 29.6562 3.19311 7
 -9 -1 0 29.1015 1.71884 8
 -9 -1 0 40.1547 3.56547 19
 -9 -1 0 33.9259 3.62623 5
 -9 -1 0 28.247 1.77507 8
 -9 -1 0 40.9055 4.00543 19
 -9 -1 0 33.6469 3.03897 10
 -9 -1 0 36.5128 4.08235 7
 -9 -1 0 30.2182 3.16343 17
 -9 -1 0 33.8613 4.12281 16
 -9 -1 0 39.841 3.988 4
 9 1 0 36.058 3.86431 13
 9 1 0 33.8397 3.51333 17
 9 1 0 37.7073 3.64367 15
 9 1 0 31.1806 2.05201 18
 9 1 0 32.0353 4.07084 3
 9 1 0 30.4632 3.78828 9
 9 1 0 29.5622 3.48267 17
 9 1 0 36.7982 3.12402 10
 9 1 0 29.3142 3.24263 6
 9 1 0 32.4668 2.92788 7
 9 1 0 28.5243 2.7306 19
 -10 -1 0 11.4313 2.77673 12
 -10 -1 0 10.7759 2.23869 7
 -10 -1 0 11.5747 2.05386 10
 -10 -1 0 11.8589 2.53249 5
 -10 -1 0 12.2085 2.23262 7
 -10 -1 0 11.1569 1.11067 18
 -10 -1 0 12.3944 2.59604 19
 -10 -1 0 11.4304 1.98695 17
 -10 -1 0 12.3381 2.57935 19
 10 1 0 11.7251 2.40759 15
 10 1 0 7.80465 2.78267 3
 10 1 0 9.36345 2.32057 17
 10 1 0 9.49023 1.06119 18
 10 1 0 10.6658 3.03982 13
 10 1 0 11.5859 2.35461 17
 10 1 0 10.2044 2.57397 9
 10 1 0 9.46998 1.92023 7
 10 1 0 9.20472 1.84848 19
 10 1 0 9.22073 1.79306 6
 -11 -1 0 24.8823 4.17261 16
 -11 -1 0 16.6696 2.93745 7
 -11 -1 0 19.5525 3.21753 19
 -11 -1 0 21.6745 5.53789 12
 -11 -1 0 22.3243 2.89502 10
 -11 -1 0 20.77 3.28841 19
 -11 -1 0 22.3464 3.60575 4
 -11 -1 0 22.4828 2.85968 17
 -11 -1 0 21.692 3.55604 5
 -11 -1 0 26.8388 3.36293 7
 11 1 0 20.1393 3.9593 3
 11 1 0 25.2115 3.92143 13
 11 1 0 24.3724 3.331 17
 11 1 0 25.0355 2.81577 6
 11 1 0 22.149 3.22104 15
 11 1 0 17.8276 2.41115 19
 11 1 0 21.0988 3.36051 17
 11 1 0 21.0508 3.56773 9
 11 1 0 22.8789 2.87721 7
 -12 -1 0 170.509 10.2338 4
 -12 -1 0 152.492 9.67121 19
 -12 -1 0 168.137 9.63608 7
 -12 -1 0 163.557 10.1299 12
 -12 -1 0 166.068 10.7679 16
 -12 -1 0 170.23 10.0477 5
 -12 -1 0 169.796 12.068 10
 12 1 0 168.807 9.74533 15
 12 1 0 165.83 10.2597 9
 12 1 0 172.917 10.3552 13
 12 1 0 177.417 11.104 3
 12 1 0 157.546 9.71994 17
 12 1 0 163.431 8.60376 6
 -13 -1 0 25.3461 4.28122 5
 -13 -1 0 14.505 4.47516 16
 -13 -1 0 22.2971 4.28709 12
 -13 -1 0 40.2217 5.14756 4
 13 1 0 32.962 4.77559 13
 13 1 0 24.3198 4.94022 3
 13 -2 0 5.02017 3.58565 13
 13 -2 0 3.0158 1.80187 6
 -13 2 0 -1.0295 2.04683 12
 -13 2 0 1.12025 2.32769 4
 12 -2 0 11.0379 2.51707 6
 12 -2 0 13.3435 3.48243 13
 12 -2 0 10.8326 3.71374 3
 -12 2 0 8.53966 2.92399 5
 -12 2 0 6.46903 2.83082 4
 -12 2 0 10.7007 2.8199 12
 -12 2 0 14.6591 2.52069 10
 -12 2 0 11.4592 3.82092 16
 11 -2 0 55.5839 6.20045 3
 11 -2 0 50.4367 4.94988 17
 11 -2 0 51.2265 4.83479 15
 11 -2 0 51.9843 5.44159 13
 11 -2 0 44.5327 4.20272 6
 11 -2 0 44.769 3.34949 18
 -11 2 0 54.8069 3.91122 10
 -11 2 0 57.1914 5.32221 5
 -11 2 0 43.2498 5.48279 16
 -11 2 0 43.627 6.02504 7
 -11 2 0 46.3115 4.8487 12
 -11 2 0 55.0336 5.03749 4
 -11 2 0 43.9355 4.24649 7
 10 -2 0 20.8246 3.35161 13
 10 -2 0 18.3655 3.58849 3
 10 -2 0 19.7329 2.29251 18
 10 -2 0 19.2292 2.98577 15
 10 -2 0 17.2846 3.28261 17
 10 -2 0 19.7924 2.70018 19
 10 -2 0 16.0201 2.16497 10
 10 -2 0 17.3152 3.26046 9
 10 -2 0 16.0268 2.59038 6
 10 -2 0 19.4337 2.37103 7
 -10 2 0 18.2762 3.04245 12
 -10 2 0 14.4462 4.38062 19
 -10 2 0 18.7513 3.49312 4
 -10 2 0 16.9356 2.46799 17
 -10 2 0 17.8412 3.18821 5
 -10 2 0 17.472 3.73317 16
 -10 2 0 18.5612 2.14287 18
 -10 2 0 22.6912 2.98561 7
 -10 2 0 18.5032 2.71573 7
 -10 2 0 20.31 3.59963 19
 -10 2 0 20.6292 2.46572 10
 9 -2 0 15.8521 2.88299 9
 9 -2 0 12.6343 1.83007 18
 9 -2 0 18.2142 2.96487 13
 9 -2 0 10.7429 2.29368 15
 9 -2 0 13.7832 2.12987 19
 9 -2 0 12.7958 1.9454 7
 9 -2 0 14.9884 1.97202 10
 9 -2 0 16.63 2.48034 6
 9 -2 0 16.9803 2.69464 17
 9 -2 0 13.0086 2.92241 3
 -9 2 0 14.3348 2.20716 17
 -9 2 0 16.6277 2.13235 10
 -9 2 0 14.4875 2.54772 19
 -9 2 0 15.0138 2.63465 19
 -9 2 0 11.3766 2.48712 5
 -9 2 0 15.311 2.59581 4
 -9 2 0 13.3975 1.77033 18
 -9 2 0 22.6595 3.09148 12
 -9 2 0 14.2607 3.07042 16
 -9 2 0 15.4063 2.27871 7
 -9 2 0 9.66371 2.03617 7
 8 -2 0 14.5943 1.89579 10
 8 -2 0 9.38356 2.08918 17
 8 -2 0 14.9279 1.86679 7
 8 -2 0 11.0516 2.32687 9
 8 -2 0 9.72113 1.83224 19
 8 -2 0 11.5529 2.09891 6
 8 -2 0 14.2084 1.8398 18
 8 -2 0 18.6812 3.1093 3
 8 -2 0 14.0463 2.52098 13
 -8 2 0 14.8639 2.52124 19
 -8 2 0 10.0941 2.58568 16
 -8 2 0 16.2124 1.95144 10
 -8 2 0 13.3718 2.00783 7
 -8 2 0 9.84888 2.1516 5
 -8 2 0 12.0664 2.30916 4
 -8 2 0 10.8906 2.24927 12
 -8 2 0 15.0624 1.79237 18
 -8 2 0 14.725 2.1933 17
 -8 2 0 12.5118 2.2617 19
 -8 2 0 12.7554 2.00279 7
 7 -2 0 23.0443 3.48287 17
 7 -2 0 36.7988 3.15158 9
 7 -2 0 30.7993 3.02069 19
 7 -2 0 34.8551 3.19183 13
 7 -2 0 34.339 3.15433 15
 7 -2 0 35.7149 2.92876 19
 7 -2 0 32.4598 1.5348 2
 7 -2 0 32.2509 2.57909 18
 7 -2 0 30.6926 3.11404 17
 7 -2 0 35.0247 2.72563 7
 7 -2 0 35.211 1.59144 2
 7 -2 0 36.2544 2.59735 7
 7 -2 0 34.0329 3.71482 3
 7 -2 0 30.4174 3.3275 9
 7 -2 0 34.3373 2.53094 10
 -7 2 0 35.5393 3.54865 19
 -7 2 0 32.7179 3.28026 17
 -7 2 0 35.196 2.84794 7
 -7 2 0 33.6586 2.83954 7
 -7 2 0 38.6449 3.96904 16
 -7 2 0 34.1076 3.23538 19
 -7 2 0 30.2389 3.17453 5
 -7 2 0 33.9122 2.45676 18
 -7 2 0 35.71 3.03679 17
 -7 2 0 31.6514 2.96369 4
 -7 2 0 33.0311 3.21777 12
 -7 2 0 34.2642 2.53619 10
 -7 2 0 32.1437 3.19562 15
 6 -2 0 78.5063 4.91438 3
 6 -2 0 73.7089 3.52169 2
 6 -2 0 73.9842 4.4263 6
 6 -2 0 71.9068 4.27663 7
 6 -2 0 70.4951 4.57141 17
 6 -2 0 86.9902 4.20768 10
 6 -2 0 82.5247 4.68852 9
 6 -2 0 79.2969 4.14199 18
 6 -2 0 81.9077 4.44895 19
 6 -2 0 76.2839 4.6479 19
 6 -2 0 65.5744 5.15834 17
 6 -2 0 82.0685 4.8275 9
 6 -2 0 71.2255 4.57934 13
 6 -2 0 77.2491 4.51214 15
 6 -2 0 79.7224 4.15488 7
 -6 2 0 78.0355 4.68747 19
 -6 2 0 78.6709 4.08544 10
 -6 2 0 74.2683 5.04036 16
 -6 2 0 75.8251 4.51699 15
 -6 2 0 78.525 4.59194 5
 -6 2 0 79.1485 4.37319 7
 -6 2 0 77.5128 4.54893 12
 -6 2 0 83.5655 4.49224 4
 -6 2 0 73.6393 4.3115 7
 -6 2 0 79.4537 4.66091 17
 -6 2 0 78.3731 4.79766 19
 -6 2 0 76.5967 4.06342 18
 -6 2 0 73.1156 3.41834 2
 -6 2 0 79.3368 4.54638 17
 5 -2 0 6.05074 1.40411 17
 5 -2 0 5.56317 0.47722 14
 5 -2 0 7.32466 1.54131 9
 5 -2 0 6.81156 1.15401 18
 5 -2 0 8.18894 1.45236 9
 5 -2 0 4.79792 1.15739 6
 5 -2 0 5.40545 1.28738 19
 5 -2 0 5.70362 1.30276 15
 5 -2 0 4.42455 0.43436 14
 5 -2 0 6.06771 0.99429 10
 5 -2 0 4.81761 0.67699 2
 5 -2 0 4.76264 1.30912 13
 5 -2 0 5.7275 1.0617 7
 5 -2 0 5.31346 1.26071 17
 5 -2 0 4.39655 0.9432 7
 -5 2 0 4.80642 1.1138 7
 -5 2 0 4.6015 1.38278 5
 -5 2 0 3.47836 1.21704 19
 -5 2 0 4.31399 1.22415 17
 -5 2 0 4.04459 1.09696 4
 -5 2 0 5.33311 1.29372 15
 -5 2 0 5.66966 1.31726 17
 -5 2 0 2.07166 1.09882 19
 -5 2 0 4.99525 1.06234 7
 -5 2 0 6.4711 1.04538 18
 -5 2 0 5.27214 0.57221 2
 -5 2 0 3.83075 1.15744 12
 -5 2 0 6.15462 0.96159 10
 4 -2 0 471.79 20.161 19
 4 -2 0 453.053 19.4492 2
 4 -2 0 469.327 19.7453 7
 4 -2 0 489.864 19.7787 18
 4 -2 0 454.091 19.9717 13
 4 -2 0 457.391 20.1214 17
 4 -2 0 459.382 20.0954 9
 4 -2 0 481.59 19.6123 10
 4 -2 0 460.981 19.8748 7
 4 -2 0 486.075 20.3986 15
 4 -2 0 468.301 20.1255 17
 4 -2 0 457.474 20.1738 9
 4 -2 0 482.218 20.3073 3
 4 -2 0 463.149 19.3351 14
 4 -2 0 460.408 19.9494 6
 -4 2 0 473.764 19.9699 19
 -4 2 0 465.38 19.3804 10
 -4 2 0 463.345 19.8642 19
 -4 2 0 467.31 19.9011 17
 -4 2 0 465.449 19.7855 5
 -4 2 0 474.028 20.0925 16
 -4 2 0 470.703 19.5169 18
 -4 2 0 473.941 19.9332 17
 -4 2 0 451.943 19.6263 4
 -4 2 0 422.166 19.0615 14
 -4 2 0 459.235 19.6244 7
 -4 2 0 456.006 19.1388 2
 -4 2 0 460.507 19.7673 15
 -4 2 0 467.324 19.6606 7
 -4 2 0 464.573 19.6553 12
 3 -2 0 1624.75 64.1078 18
 3 -2 0 1595.82 64.3813 17
 3 -2 0 1513.42 63.8045 14
 3 -2 0 1609.6 64.4169 19
 3 -2 0 1457.32 64.0526 12
 3 -2 0 1546.47 64.2234 13
 -3 2 0 1629.31 64.7103 16
 -3 2 0 1600 64.2819 18
 -3 2 0 1458.45 63.9686 14
 -3 2 0 1584.86 64.5607 17
 -3 2 0 1571.15 64.4214 15
 -3 2 0 1549.12 64.2998 12
 -3 2 0 1545.23 64.5695 19
 -3 2 0 1562.53 64.4875 17
 2 -2 0 6857.68 295.266 1
 1 -2 0 614.89 25.8 6
 1 -2 0 660.302 25.7173 7
 1 -2 0 616.171 25.7084 14
 1 -2 0 636.886 25.8435 19
 1 -2 0 633.116 25.7353 15
 1 -2 0 653.203 25.8824 9
 1 -2 0 631.721 25.8865 17
 1 -2 0 619.243 25.699 2
 1 -2 0 614.204 25.6637 12
 1 -2 0 640.309 25.788 18
 1 -2 0 607.046 25.8897 16
 1 -2 0 572.713 25.7628 5
 1 -2 0 599.306 25.6015 4
 1 -2 0 613.28 25.8884 3
 1 -2 0 585.839 25.5935 8
 1 -2 0 649.322 25.8784 17
 1 -2 0 651.132 25.9132 19
 -1 2 0 609.785 25.7634 2
 -1 2 0 594.24 25.7717 14
 -1 2 0 660.599 25.9613 17
 -1 2 0 574.763 25.6733 8
 -1 2 0 636.659 25.9743 17
 -1 2 0 651.914 25.8802 18
 -1 2 0 638.49 25.8216 15
 -1 2 0 608.078 25.8654 5
 -1 2 0 646.331 25.9453 19
 -1 2 0 653.296 26.0016 19
 -1 2 0 656.144 26.0221 16
 -1 2 0 629.98 25.7506 12
 -1 2 0 609.294 25.822 13
 -1 2 0 591.325 25.6922 4
 0 -2 0 2817.18 123.178 1
 0 2 0 2721.44 127.042 11
 0 2 0 2885.52 123.262 1
 0 2 0 2811.46 127.655 11
 -1 -2 0 1589.6 76.4728 11
 -1 -2 0 1548.89 73.7971 1
 1 2 0 1533.89 72.9028 1
 1 2 0 1553.77 75.8388 11
 -2 -2 0 51.1692 2.42588 19
 -2 -2 0 31.9655 2.14262 8
 -2 -2 0 50.467 2.32706 17
 -2 -2 0 37.687 2.19296 4
 -2 -2 0 49.0905 2.44167 12
 -2 -2 0 51.9837 2.41621 19
 -2 -2 0 39.1238 2.05992 14
 -2 -2 0 34.2401 1.95199 2
 -2 -2 0 41.6231 2.38455 3
 -2 -2 0 42.8987 2.18005 15
 -2 -2 0 44.2525 2.31749 13
 -2 -2 0 52.0228 2.46645 9
 2 2 0 35.96 2.24271 4
 2 2 0 42.7117 1.93371 18
 2 2 0 49.9149 2.56042 16
 2 2 0 48.3689 2.55877 3
 2 2 0 49.0258 2.22048 6
 2 2 0 49.6331 2.49346 9
 2 2 0 51.5847 2.4437 17
 2 2 0 45.5042 2.37251 7
 2 2 0 51.4487 2.44801 7
 2 2 0 36.5072 2.04563 2
 -3 -2 0 38.5735 2.12586 5
 -3 -2 0 35.8487 2.26789 19
 -3 -2 0 35.1853 2.25939 17
 -3 -2 0 40.9399 2.36083 9
 -3 -2 0 39.1002 2.04805 8
 -3 -2 0 35.6539 1.74397 2
 -3 -2 0 36.4559 2.17632 15
 -3 -2 0 36.8706 2.35526 12
 -3 -2 0 38.159 2.21435 17
 -3 -2 0 38.4146 2.33141 19
 -3 -2 0 34.4965 2.12893 4
 -3 -2 0 38.5005 2.26296 7
 -3 -2 0 34.8824 2.19732 10
 -3 -2 0 36.2144 1.82625 14
 -3 -2 0 35.1441 1.9837 6
 -3 -2 0 36.5684 1.72363 2
 -3 -2 0 36.5175 2.15987 7
 3 2 0 39.2892 2.32063 13
 3 2 0 37.8287 2.42688 3
 3 2 0 36.9734 1.9916 6
 3 2 0 37.8284 2.22503 19
 3 2 0 38.9195 2.1922 7
 3 2 0 40.3564 2.26764 19
 3 2 0 39.4547 2.41075 9
 3 2 0 38.3563 2.25804 7
 3 2 0 35.3867 1.80303 14
 3 2 0 34.4293 1.96703 8
 3 2 0 38.4284 2.26822 10
 3 2 0 37.252 2.127 15
 3 2 0 32.3011 2.61711 17
 3 2 0 36.7421 2.37871 16
 3 2 0 38.6994 2.30237 17
 3 2 0 31.6169 1.96606 5
 -4 -2 0 109.296 5.30005 19
 -4 -2 0 104.704 4.58992 14
 -4 -2 0 101.02 4.41763 18
 -4 -2 0 112.705 5.18002 10
 -4 -2 0 113.042 5.19877 17
 -4 -2 0 110.836 5.15518 7
 -4 -2 0 103.487 5.03295 5
 -4 -2 0 101.433 5.11033 4
 -4 -2 0 102.802 5.2333 9
 -4 -2 0 104.388 4.84862 8
 -4 -2 0 105.778 5.23422 19
 -4 -2 0 101.387 4.88708 6
 -4 -2 0 111.151 5.25618 17
 -4 -2 0 108.263 4.54552 2
 -4 -2 0 109.004 5.17525 15
 -4 -2 0 108.541 5.19652 7
 -4 -2 0 100.182 4.48754 2
 -4 -2 0 103.574 5.32262 12
 4 2 0 100.836 4.9947 8
 4 2 0 109.44 5.23441 10
 4 2 0 105.442 5.33958 9
 4 2 0 108.146 5.23203 7
 4 2 0 105.312 5.46167 3
 4 2 0 111.131 5.21619 19
 4 2 0 108.528 5.26576 19
 4 2 0 109.893 5.14302 15
 4 2 0 106.369 5.2623 17
 4 2 0 105.092 5.33886 17
 4 2 0 111.352 5.45551 16
 4 2 0 102.963 4.94046 6
 4 2 0 109.755 5.30515 13
 4 2 0 106.652 5.15036 7
 -5 -2 0 35.933 2.53821 7
 -5 -2 0 35.206 2.09272 8
 -5 -2 0 33.9723 1.69432 14
 -5 -2 0 36.8109 2.50684 17
 -5 -2 0 34.1758 1.70412 14
 -5 -2 0 36.609 2.51396 15
 -5 -2 0 34.2071 2.52041 17
 -5 -2 0 35.6383 2.44298 7
 -5 -2 0 39.3469 2.73302 19
 -5 -2 0 36.6869 1.65893 18
 -5 -2 0 33.1624 1.62185 2
 -5 -2 0 44.0906 2.75038 19
 -5 -2 0 34.0858 2.36896 5
 -5 -2 0 35.4487 2.53085 4
 -5 -2 0 35.8911 2.83465 10
 -5 -2 0 36.4376 2.8432 12
 -5 -2 0 33.1554 2.51482 9
 -5 -2 0 34.0993 1.58769 2
 5 2 0 33.4823 2.43284 19
 5 2 0 33.3467 2.75874 15
 5 2 0 35.6683 2.57239 10
 5 2 0 36.9165 2.44501 7
 5 2 0 37.3664 2.56139 19
 5 2 0 37.6604 2.24748 6
 5 2 0 34.2607 2.61391 13
 5 2 0 33.0765 2.75632 3
 5 2 0 37.5824 2.83802 16
 5 2 0 35.2066 2.50424 7
 5 2 0 37.4938 1.73978 18
 5 2 0 35.2522 2.60034 17
 5 2 0 36.7673 2.69439 17
 -6 -2 0 78.1513 4.58999 9
 -6 -2 0 82.3129 4.55298 7
 -6 -2 0 80.287 4.54198 4
 -6 -2 0 73.5542 4.42643 17
 -6 -2 0 85.1454 4.48156 10
 -6 -2 0 75.7178 4.42479 5
 -6 -2 0 77.6697 4.41621 17
 -6 -2 0 82.5037 4.56911 15
 -6 -2 0 79.5714 3.52012 18
 -6 -2 0 81.6949 4.47338 7
 -6 -2 0 79.5898 4.6566 19
 -6 -2 0 82.9318 3.97719 8
 -6 -2 0 76.8348 4.56715 19
 6 2 0 79.0566 4.88212 3
 6 2 0 88.3509 4.55314 10
 6 2 0 83.5524 4.87856 16
 6 2 0 78.2165 3.57753 18
 6 2 0 83.5159 4.51858 15
 6 2 0 76.9098 4.5793 17
 6 2 0 77.0413 4.4543 19
 6 2 0 85.0627 4.44438 19
 6 2 0 77.3578 4.67796 17
 6 2 0 80.229 4.50211 7
 6 2 0 84.2699 4.77939 9
 6 2 0 78.3201 4.15388 6
 6 2 0 76.8919 4.37508 7
 6 2 0 77.0449 4.59321 13
 -7 -2 0 33.7968 2.60561 10
 -7 -2 0 27.0205 2.7322 17
 -7 -2 0 27.6159 1.52786 18
 -7 -2 0 26.5559 2.80899 9
 -7 -2 0 26.7568 2.94466 12
 -7 -2 0 25.4567 2.69415 19
 -7 -2 0 29.2591 1.97535 8
 -7 -2 0 25.2529 2.68151 15
 -7 -2 0 25.2327 2.53174 17
 -7 -2 0 26.766 2.86167 4
 -7 -2 0 28.6528 2.6391 7
 -7 -2 0 31.7695 2.97856 19
 -7 -2 0 32.1914 2.76874 5
 -7 -2 0 31.8775 2.65429 7
 7 2 0 23.092 2.72782 17
 7 2 0 28.5392 3.07863 9
 7 2 0 30.5287 3.24343 19
 7 2 0 29.9424 2.85328 15
 7 2 0 30.6469 2.49809 7
 7 2 0 29.6262 2.75796 10
 7 2 0 27.6051 2.77148 17
 7 2 0 38.5071 3.41224 3
 7 2 0 30.0927 2.84691 13
 7 2 0 28.1958 1.59465 18
 7 2 0 29.1683 2.62515 7
 7 2 0 27.8873 2.26673 6
 7 2 0 28.3612 2.4978 19
 -8 -2 0 12.3825 2.27867 4
 -8 -2 0 16.4065 1.47909 8
 -8 -2 0 17.7726 2.26972 17
 -8 -2 0 13.6831 2.36825 19
 -8 -2 0 15.9949 2.24411 5
 -8 -2 0 13.0831 2.02914 10
 -8 -2 0 14.9252 2.21129 7
 -8 -2 0 12.8313 1.98202 7
 -8 -2 0 12.4695 0.98293 18
 -8 -2 0 15.5716 2.41584 19
 -8 -2 0 11.7617 2.06813 17
 -8 -2 0 13.5818 2.55924 12
 -8 -2 0 13.8835 2.20085 15
 8 2 0 14.1501 2.12347 10
 8 2 0 13.3847 2.37293 9
 8 2 0 10.1129 2.29211 19
 8 2 0 13.9762 2.23849 15
 8 2 0 12.6754 1.77691 6
 8 2 0 12.4207 1.90799 7
 8 2 0 15.4833 2.39544 17
 8 2 0 14.1592 1.03139 18
 8 2 0 12.7654 2.12454 17
 8 2 0 12.4181 1.81182 19
 8 2 0 11.9875 2.55591 3
 8 2 0 10.3761 2.24051 13
 -9 -2 0 0.77319 1.34742 19
 -9 -2 0 3.28388 1.37795 7
 -9 -2 0 0.12728 1.2658 7
 -9 -2 0 0.39959 1.14597 17
 -9 -2 0 0.92913 0.67469 8
 -9 -2 0 -0.2189 1.97196 12
 -9 -2 0 0.65028 1.97289 16
 -9 -2 0 2.56003 1.4839 10
 -9 -2 0 1.66477 1.54628 19
 -9 -2 0 -0.567 1.30969 5
 -9 -2 0 1.19804 1.68303 4
 9 2 0 -0.5044 0.90905 19
 9 2 0 4.79122 1.61585 10
 9 2 0 1.1123 1.19927 7
 9 2 0 0.79346 1.33308 17
 9 2 0 2.97729 1.88567 13
 9 2 0 1.0265 1.48488 15
 9 2 0 0.88856 1.3869 17
 9 2 0 0.68474 1.00164 6
 9 2 0 -0.3941 1.74398 3
 -10 -2 0 34.2403 3.66932 7
 -10 -2 0 33.5164 3.88881 19
 -10 -2 0 36.32 3.95724 5
 -10 -2 0 33.4499 3.87428 19
 -10 -2 0 37.3862 3.7554 10
 -10 -2 0 37.6051 3.89115 7
 -10 -2 0 40.5053 4.38499 12
 -10 -2 0 34.5375 2.0585 8
 -10 -2 0 41.4534 3.3726 17
 10 2 0 37.9057 3.0249 6
 10 2 0 42.7675 3.72824 15
 10 2 0 28.1921 2.87424 19
 10 2 0 40.8053 3.79721 17
 10 2 0 37.9798 6.57492 13
 10 2 0 35.335 3.99057 17
 10 2 0 34.6866 3.65689 7
 10 2 0 34.7116 6.09154 3
 10 2 0 37.9724 4.20848 9
 -11 -2 0 9.37888 2.6744 5
 -11 -2 0 8.49746 2.00963 7
 -11 -2 0 6.95807 2.08974 19
 -11 -2 0 8.39652 2.25278 7
 -11 -2 0 9.39994 2.70977 4
 -11 -2 0 7.56756 1.78634 17
 -11 -2 0 9.62068 2.22493 10
 -11 -2 0 13.3095 4.13303 12
 -11 -2 0 9.75875 2.47986 19
 -11 -2 0 11.6598 3.41805 16
 11 2 0 7.15206 1.71664 7
 11 2 0 7.59678 2.21517 15
 11 2 0 6.02243 1.64002 19
 11 2 0 5.59455 2.03434 17
 11 2 0 10.148 2.65336 9
 11 2 0 10.8494 3.29246 3
 11 2 0 7.40487 2.3134 17
 11 2 0 8.16813 1.78745 6
 11 2 0 10.1814 2.91683 13
 -12 -2 0 1.00106 1.53736 10
 -12 -2 0 0.95216 2.45607 4
 -12 -2 0 2.47658 1.84915 7
 -12 -2 0 0.47686 2.79819 12
 -12 -2 0 0.35869 2.24063 5
 -12 -2 0 1.86342 2.96268 16
 -12 -2 0 -0.3915 1.54386 19
 12 2 0 4.14388 2.86641 3
 12 2 0 2.69393 2.22764 9
 12 2 0 2.45859 2.01126 15
 12 2 0 2.55038 1.36421 6
 12 2 0 1.69708 2.65962 13
 12 2 0 4.70923 2.05223 17
 -13 -2 0 134.694 9.57189 12
 -13 -2 0 130.251 8.30167 10
 -13 -2 0 155.853 9.82894 4
 -13 -2 0 135.3 9.19316 5
 -13 -2 0 145.362 10.2248 16
 13 2 0 151.929 10.5823 3
 13 2 0 152.448 10.0587 13
 12 -3 0 22.3282 4.55134 3
 12 -3 0 28.9603 4.48844 13
 -12 3 0 25.2888 3.93599 10
 -12 3 0 23.0981 3.96578 5
 -12 3 0 27.2036 4.9663 16
 -12 3 0 31.4542 4.48444 4
 -12 3 0 21.1653 3.4934 12
 11 -3 0 99.8579 7.82362 3
 11 -3 0 110.577 7.16008 17
 11 -3 0 94.7541 5.72797 18
 11 -3 0 91.6147 7.23104 9
 11 -3 0 100.285 6.64415 6
 11 -3 0 118.353 7.65247 13
 11 -3 0 94.4412 6.76726 15
 -11 3 0 93.4048 6.4961 7
 -11 3 0 99.906 7.28099 19
 -11 3 0 109.362 7.4131 5
 -11 3 0 113.398 8.30778 16
 -11 3 0 100.627 7.12549 4
 -11 3 0 106.348 6.05809 10
 -11 3 0 113.82 7.06363 12
 10 -3 0 41.0019 4.59599 13
 10 -3 0 35.4062 3.21524 18
 10 -3 0 41.9303 4.38655 15
 10 -3 0 40.8896 4.63095 9
 10 -3 0 39.2971 3.53053 19
 10 -3 0 41.1031 3.95114 6
 10 -3 0 37.1685 4.32183 17
 10 -3 0 30.8074 2.86403 10
 10 -3 0 35.6396 4.78533 3
 -10 3 0 34.8324 3.78557 7
 -10 3 0 38.012 3.24001 10
 -10 3 0 36.286 4.98466 16
 -10 3 0 34.7888 4.16168 19
 -10 3 0 43.4512 3.14241 18
 -10 3 0 39.5576 4.36724 19
 -10 3 0 43.175 4.42486 12
 -10 3 0 47.0547 4.80032 4
 -10 3 0 41.3259 3.67529 17
 -10 3 0 45.4515 4.76865 5
 -10 3 0 38.9282 3.72439 7
 9 -3 0 16.7499 3.00819 9
 9 -3 0 15.1448 2.65738 17
 9 -3 0 14.0122 2.72142 13
 9 -3 0 13.5921 1.91713 7
 9 -3 0 14.5844 2.09492 18
 9 -3 0 13.9293 2.40656 6
 9 -3 0 10.0938 1.95601 19
 9 -3 0 12.0833 1.74096 10
 9 -3 0 19.4316 3.55137 3
 9 -3 0 13.215 2.47895 15
 9 -3 0 17.6302 2.82482 17
 -9 3 0 14.4953 2.33377 7
 -9 3 0 13.4624 1.92944 18
 -9 3 0 14.7031 2.6401 19
 -9 3 0 14.6692 2.65267 19
 -9 3 0 11.8797 2.15617 17
 -9 3 0 13.164 2.49328 4
 -9 3 0 18.9274 2.18105 10
 -9 3 0 20.821 3.65509 16
 -9 3 0 12.5482 2.19241 7
 -9 3 0 16.2661 2.76365 5
 -9 3 0 19.244 2.85105 12
 8 -3 0 116.873 6.05871 7
 8 -3 0 110.652 6.65483 15
 8 -3 0 122.15 7.35035 3
 8 -3 0 113.84 6.43563 19
 8 -3 0 116.346 6.62096 6
 8 -3 0 105.199 6.82295 17
 8 -3 0 112.222 7.81663 9
 8 -3 0 116.895 6.1505 18
 8 -3 0 125.496 7.08007 13
 8 -3 0 119.412 6.90642 17
 8 -3 0 118.88 5.94387 10
 -8 3 0 118.38 5.95522 10
 -8 3 0 112.452 6.49618 17
 -8 3 0 109.644 6.54524 7
 -8 3 0 117.511 6.75907 5
 -8 3 0 119.985 6.49083 7
 -8 3 0 117.076 7.47715 16
 -8 3 0 119.686 7.0328 19
 -8 3 0 104.954 5.90294 18
 -8 3 0 110.149 6.52552 12
 -8 3 0 113.559 6.87928 19
 -8 3 0 124.075 6.70357 4
 7 -3 0 1.63874 1.43557 15
 7 -3 0 1.66304 1.59836 13
 7 -3 0 3.55534 1.5619 17
 7 -3 0 2.34268 1.39238 19
 7 -3 0 2.08717 0.59061 2
 7 -3 0 2.16295 1.49662 17
 7 -3 0 2.14628 1.02259 7
 7 -3 0 3.26825 1.77134 3
 7 -3 0 4.09906 1.05156 10
 7 -3 0 2.40347 1.20139 19
 7 -3 0 0.57088 1.24958 6
 7 -3 0 2.12006 0.94372 7
 7 -3 0 1.22218 1.13525 18
 7 -3 0 2.64442 1.38794 9
 7 -3 0 2.20101 1.59312 9
 -7 3 0 2.62628 1.20019 7
 -7 3 0 3.25315 1.1069 18
 -7 3 0 1.35455 0.88552 10
 -7 3 0 1.48314 1.24899 17
 -7 3 0 2.3023 1.55548 19
 -7 3 0 4.52916 1.52689 4
 -7 3 0 2.24969 1.51259 5
 -7 3 0 0.95103 1.15942 17
 -7 3 0 5.30711 1.61252 15
 -7 3 0 6.87841 2.19547 16
 -7 3 0 1.70228 1.42277 19
 -7 3 0 1.78851 1.11934 7
 6 -3 0 5.08199 1.57014 17
 6 -3 0 3.39478 1.34134 17
 6 -3 0 3.68904 1.32491 9
 6 -3 0 4.64558 1.126 7
 6 -3 0 4.40747 0.52755 14
 6 -3 0 4.34638 0.78209 2
 6 -3 0 5.00149 0.50439 14
 6 -3 0 4.64581 1.54525 13
 6 -3 0 6.34469 1.50308 6
 6 -3 0 5.10811 1.2931 18
 6 -3 0 4.04005 1.64242 3
 6 -3 0 5.9117 1.54283 19
 6 -3 0 6.00855 1.63962 9
 6 -3 0 5.92923 1.5807 15
 6 -3 0 4.59054 1.05914 7
 6 -3 0 4.29641 1 10
 -6 3 0 5.08136 1.21951 7
 -6 3 0 4.97918 0.66231 2
 -6 3 0 4.18461 1.28644 17
 -6 3 0 4.56137 1.5435 19
 -6 3 0 5.39196 1.86074 16
 -6 3 0 5.8531 1.18551 18
 -6 3 0 4.83169 1.46048 12
 -6 3 0 4.84013 1.2055 7
 -6 3 0 6.13191 1.57185 19
 -6 3 0 5.47918 1.43087 15
 -6 3 0 4.23798 1.42891 5
 -6 3 0 4.03731 1.30195 4
 -6 3 0 3.98202 0.96012 10
 -6 3 0 6.97311 1.54752 17
 5 -3 0 235.063 10.9589 17
 5 -3 0 235.029 10.7348 6
 5 -3 0 231.302 10.5287 7
 5 -3 0 226.702 10.8922 19
 5 -3 0 249.73 11.0954 9
 5 -3 0 230.125 10.8893 9
 5 -3 0 235.281 10.3669 7
 5 -3 0 226.654 10.0665 2
 5 -3 0 236.895 10.7473 15
 5 -3 0 230.101 10.8791 17
 5 -3 0 235.664 11.0833 3
 5 -3 0 246.872 10.9645 18
 5 -3 0 230.348 10.1391 10
 5 -3 0 227.846 9.90694 14
 5 -3 0 231.441 10.7932 13
 -5 3 0 223.104 10.6078 12
 -5 3 0 235.667 10.8668 17
 -5 3 0 227.785 10.632 7
 -5 3 0 236.217 10.8371 15
 -5 3 0 243.112 11.089 19
 -5 3 0 238.17 11.229 16
 -5 3 0 244.325 11.0134 19
 -5 3 0 241.75 10.8953 5
 -5 3 0 231.525 10.511 18
 -5 3 0 247.949 10.6974 7
 -5 3 0 230.772 10.0272 2
 -5 3 0 241.163 11.0265 17
 -5 3 0 235.315 10.6564 4
 -5 3 0 227.286 10.2442 10
 4 -3 0 897.314 37.3385 6
 4 -3 0 922.021 36.7853 10
 4 -3 0 886.421 36.8325 2
 4 -3 0 897.926 37.4793 9
 4 -3 0 864.85 37.287 19
 4 -3 0 877.432 37.1265 7
 4 -3 0 879.89 36.7327 14
 4 -3 0 897.112 37.5224 19
 4 -3 0 898.719 37.4671 17
 4 -3 0 876.59 36.9916 7
 4 -3 0 886.453 37.4797 17
 4 -3 0 896.003 37.3084 13
 4 -3 0 906.703 37.1287 18
 4 -3 0 875.972 37.266 15
 -4 3 0 863.477 36.893 12
 -4 3 0 918.425 37.477 16
 -4 3 0 903.903 36.9736 18
 -4 3 0 799.953 36.4776 14
 -4 3 0 901.246 37.2401 19
 -4 3 0 893.336 36.54 2
 -4 3 0 873.389 36.9152 4
 -4 3 0 888.245 37.2842 17
 -4 3 0 888.944 37.4114 3
 -4 3 0 888.773 37.1829 17
 -4 3 0 908.166 37.1228 15
 -4 3 0 908.053 37.1655 5
 -4 3 0 868.899 36.5982 10
 -4 3 0 905 37.3465 19
 -4 3 0 880.764 36.9566 7
 3 -3 0 1653.75 73.9923 8
 3 -3 0 1949.92 74.5835 18
 3 -3 0 1911.26 74.6533 13
 3 -3 0 1669.17 74.0205 8
 3 -3 0 1834.89 74.2755 14
 3 -3 0 1697.73 74.3803 12
 3 -3 0 1916.52 74.8848 19
 3 -3 0 1862.77 74.7052 19
 -3 3 0 1961.8 78.0962 16
 -3 3 0 1850.68 77.5752 12
 -3 3 0 1870.21 77.6748 18
 -3 3 0 1941.83 77.771 15
 -3 3 0 1957.14 77.9101 17
 -3 3 0 1707.39 77.3657 14
 -3 3 0 1929.71 77.9646 17
 2 -3 0 183.987 7.87158 7
 2 -3 0 173.952 7.81918 14
 2 -3 0 182.437 8.18739 17
 2 -3 0 193.048 8.04964 18
 2 -3 0 176.033 7.77122 4
 2 -3 0 185.078 8.00024 15
 2 -3 0 183.246 8.17654 9
 2 -3 0 184.523 8.12811 19
 2 -3 0 183.404 7.58096 10
 2 -3 0 173.622 7.64558 8
 2 -3 0 185.038 8.02251 13
 2 -3 0 189.471 7.92263 7
 2 -3 0 169.3 7.63184 8
 2 -3 0 183.982 8.09547 6
 2 -3 0 184.009 8.24982 19
 2 -3 0 170.294 7.82008 12
 2 -3 0 186.017 7.86977 2
 2 -3 0 187.814 8.23104 17
 -2 3 0 184.137 8.2041 17
 -2 3 0 169.732 7.85581 14
 -2 3 0 180.675 8.02402 15
 -2 3 0 175.299 7.8856 12
 -2 3 0 188.437 7.69145 10
 -2 3 0 177.734 7.85157 4
 -2 3 0 178.066 7.8577 2
 -2 3 0 192.56 8.33885 3
 -2 3 0 188.137 8.01483 7
 -2 3 0 192.673 8.30731 17
 -2 3 0 173.703 8.24947 19
 -2 3 0 186.753 8.07729 18
 -2 3 0 183.054 8.10584 5
 -2 3 0 181.183 8.33284 16
 -2 3 0 191.727 8.01119 7
 -2 3 0 188.023 8.23863 9
 -2 3 0 182.18 8.19751 19
 1 -3 0 165.019 6.60066 7
 1 -3 0 151.336 6.76902 19
 1 -3 0 154.936 6.83374 17
 1 -3 0 154.743 6.33255 10
 1 -3 0 157.107 6.79884 9
 1 -3 0 159.355 6.86676 19
 1 -3 0 170.365 6.73799 18
 1 -3 0 147.35 6.68077 6
 1 -3 0 149.935 6.59964 14
 1 -3 0 148.845 6.54186 7
 1 -3 0 144.428 6.34221 4
 1 -3 0 145.882 6.64677 5
 1 -3 0 147.763 6.77324 17
 1 -3 0 146.732 6.80401 3
 1 -3 0 149.54 6.5581 15
 1 -3 0 148.495 6.58164 2
 1 -3 0 145.41 6.81017 16
 1 -3 0 137.931 6.65567 6
 1 -3 0 156.34 6.63192 13
 1 -3 0 145.459 6.48379 12
 -1 3 0 152.123 6.65667 7
 -1 3 0 145.53 6.64401 14
 -1 3 0 161.653 6.91246 17
 -1 3 0 163.829 6.68657 7
 -1 3 0 142.954 6.42142 4
 -1 3 0 154.764 6.73724 18
 -1 3 0 147.907 6.8705 3
 -1 3 0 146.736 6.70775 5
 -1 3 0 154.141 6.93759 16
 -1 3 0 156.388 6.84961 17
 -1 3 0 151.349 6.60852 15
 -1 3 0 153.602 6.62148 2
 -1 3 0 161.844 6.85694 19
 -1 3 0 158.024 6.86922 9
 -1 3 0 147.659 6.64174 13
 -1 3 0 154.244 6.56072 12
 -1 3 0 138.379 6.58865 8
 -1 3 0 164.789 6.95027 19
 0 -3 0 51.9872 2.63696 19
 0 -3 0 51.3441 2.4008 7
 0 -3 0 45.908 2.58148 9
 0 -3 0 51.0512 2.67228 19
 0 -3 0 43.6976 2.42402 8
 0 -3 0 48.1588 2.51872 14
 0 -3 0 49.2092 2.62629 3
 0 -3 0 51.3733 2.6001 17
 0 -3 0 49.2717 2.4968 18
 0 -3 0 50.2367 2.4591 7
 0 -3 0 53.5375 2.4939 2
 0 -3 0 46.6605 2.46242 6
 0 -3 0 47.0533 2.31266 10
 0 -3 0 47.882 2.36673 12
 0 -3 0 50.4511 2.44022 13
 0 -3 0 53.6854 2.66837 16
 0 3 0 48.3046 2.39374 12
 0 3 0 47.7892 2.341 10
 0 3 0 52.0672 2.63183 17
 0 3 0 45.5157 2.4223 8
 0 3 0 55.9659 2.73811 17
 0 3 0 55.8699 2.68896 13
 0 3 0 46.5372 2.43535 5
 0 3 0 49.3851 2.60553 19
 0 3 0 48.4046 2.63711 3
 0 3 0 49.9338 2.44322 2
 0 3 0 50.1152 2.28409 15
 0 3 0 52.2717 2.53913 18
 0 3 0 49.8027 2.61443 9
 0 3 0 49.6162 2.69393 16
 0 3 0 51.1902 2.55372 6
 0 3 0 52.0653 2.46405 7
 0 3 0 45.1644 2.46651 14
 -1 -3 0 736.167 32.2477 13
 -1 -3 0 816.049 32.0756 15
 -1 -3 0 874.655 32.4746 17
 -1 -3 0 743.231 32.073 4
 -1 -3 0 856.281 32.4126 19
 -1 -3 0 743.315 32.2497 14
 -1 -3 0 789.573 32.3446 19
 -1 -3 0 748.984 32.3864 3
 -1 -3 0 750.503 32.2342 6
 -1 -3 0 754.678 32.3638 16
 -1 -3 0 787.765 32.1494 18
 -1 -3 0 750.576 32.275 8
 -1 -3 0 804.686 32.3707 9
 -1 -3 0 759.807 32.2382 12
 -1 -3 0 831.962 32.3483 17
 -1 -3 0 748.421 32.2384 10
 -1 -3 0 769.859 32.1975 2
 -1 -3 0 796.552 32.2604 7
 1 3 0 863.977 32.5956 17
 1 3 0 771.308 32.3897 6
 1 3 0 736.202 32.309 5
 1 3 0 769.085 32.4026 13
 1 3 0 793.61 32.3529 2
 1 3 0 809.118 32.5527 16
 1 3 0 758.845 32.3956 10
 1 3 0 798.229 32.473 19
 1 3 0 786.008 32.3023 18
 1 3 0 712.321 32.3996 8
 1 3 0 849.135 32.5877 19
 1 3 0 722.098 32.2318 4
 1 3 0 849.71 32.5204 17
 1 3 0 777.068 32.201 15
 1 3 0 825.204 32.6075 3
 1 3 0 790.371 32.3937 12
 1 3 0 730.013 32.3967 14
 1 3 0 791.173 32.5149 9
 -2 -3 0 76.0568 3.23521 18
 -2 -3 0 73.9676 3.48115 14
 -2 -3 0 72.067 3.83548 16
 -2 -3 0 69.4884 3.43549 6
 -2 -3 0 75.0849 3.64435 10
 -2 -3 0 73.3619 3.40669 15
 -2 -3 0 68.3408 3.57654 13
 -2 -3 0 74.4853 3.47461 4
 -2 -3 0 74.1527 3.3765 2
 -2 -3 0 73.5825 3.66311 9
 -2 -3 0 74.1281 3.59072 8
 -2 -3 0 72.3663 3.65646 12
 -2 -3 0 76.6348 3.59152 7
 -2 -3 0 78.0395 3.62047 17
 -2 -3 0 75.6212 3.67928 19
 -2 -3 0 76.294 3.64733 7
 2 3 0 79.3635 3.71932 9
 2 3 0 78.8355 3.60502 7
 2 3 0 70.7424 3.45664 4
 2 3 0 78.8995 3.66564 17
 2 3 0 68.3948 3.50675 8
 2 3 0 69.5431 3.34889 15
 2 3 0 74.2873 3.58983 19
 2 3 0 73.593 3.35356 2
 2 3 0 72.2712 3.22886 18
 2 3 0 68.2065 3.60609 10
 2 3 0 71.8808 3.71206 16
 2 3 0 78.1326 3.62619 7
 2 3 0 74.6905 3.4375 6
 2 3 0 76.323 3.76569 3
 2 3 0 73.2338 3.46113 5
 2 3 0 70.1616 3.41869 14
 2 3 0 75.5593 3.59782 13
 -3 -3 0 183.43 7.98844 7
 -3 -3 0 178.066 7.88399 8
 -3 -3 0 182.154 7.73326 14
 -3 -3 0 174.716 8.05502 12
 -3 -3 0 183.111 8.08685 17
 -3 -3 0 181.192 8.04572 10
 -3 -3 0 179.461 8.06204 19
 -3 -3 0 179.977 7.37445 18
 -3 -3 0 178.487 8.04644 19
 -3 -3 0 167.958 7.76896 6
 -3 -3 0 183.554 7.94047 4
 -3 -3 0 176.218 8.08131 9
 -3 -3 0 191.444 8.08756 7
 -3 -3 0 179.073 7.84978 15
 -3 -3 0 169.866 7.81806 5
 -3 -3 0 176.759 7.61546 2
 -3 -3 0 178.633 7.9618 17
 3 3 0 177.053 8.00177 9
 3 3 0 191.216 8.01452 10
 3 3 0 185 7.95678 19
 3 3 0 161.75 7.5921 14
 3 3 0 185.772 7.91933 7
 3 3 0 158.037 7.64341 5
 3 3 0 182.771 7.9657 17
 3 3 0 178.068 7.72657 15
 3 3 0 174.221 8.04128 16
 3 3 0 183.081 7.94736 7
 3 3 0 180.374 8.13221 3
 3 3 0 177.69 7.88979 19
 3 3 0 169.966 7.66242 6
 3 3 0 175.838 7.94357 13
 -4 -3 0 200.065 9.27314 19
 -4 -3 0 204.486 9.23296 10
 -4 -3 0 209.007 9.11252 15
 -4 -3 0 206.573 9.27841 19
 -4 -3 0 203.971 9.28471 9
 -4 -3 0 203.61 9.15461 4
 -4 -3 0 203.316 9.15834 7
 -4 -3 0 217.603 9.29137 7
 -4 -3 0 199.964 8.74154 14
 -4 -3 0 210.8 9.37964 12
 -4 -3 0 195.593 8.61698 2
 -4 -3 0 200.148 9.04139 5
 -4 -3 0 222.444 9.32974 17
 -4 -3 0 196.22 8.97123 8
 -4 -3 0 207.367 8.65964 2
 -4 -3 0 191.088 8.91952 6
 4 3 0 205.142 9.35537 17
 4 3 0 207.422 9.29743 13
 4 3 0 202.477 9.26752 17
 4 3 0 189.439 8.74069 14
 4 3 0 198.091 9.03402 15
 4 3 0 216.719 9.23776 7
 4 3 0 209.687 9.45018 16
 4 3 0 204.877 9.51275 3
 4 3 0 197.156 8.90872 6
 4 3 0 198.677 9.64047 10
 4 3 0 206.931 9.22908 19
 4 3 0 214.061 9.2949 7
 4 3 0 217.776 9.42424 9
 -5 -3 0 2.46057 0.89645 5
 -5 -3 0 4.31579 0.51968 2
 -5 -3 0 5.02586 0.71382 14
 -5 -3 0 4.80161 1.03519 17
 -5 -3 0 4.23944 1.18361 19
 -5 -3 0 1.9177 1.08835 19
 -5 -3 0 3.29318 1.04136 17
 -5 -3 0 4.43437 0.56545 2
 -5 -3 0 3.63846 1.31711 12
 -5 -3 0 3.7117 1.10264 9
 -5 -3 0 5.21064 1.17463 7
 -5 -3 0 3.20263 0.99375 7
 -5 -3 0 3.92506 1.12603 4
 -5 -3 0 4.89351 1.1549 15
 -5 -3 0 4.63308 1.20796 10
 -5 -3 0 4.14 0.87569 8
 5 3 0 4.20437 1.01293 7
 5 3 0 4.45428 1.09801 19
 5 3 0 6.82234 1.55786 16
 5 3 0 4.39624 1.10628 7
 5 3 0 3.69497 1.2112 17
 5 3 0 2.6977 1.08563 17
 5 3 0 4.49984 1.09397 19
 5 3 0 3.5306 1.06601 15
 5 3 0 4.45959 0.86338 6
 5 3 0 3.8353 1.20185 10
 5 3 0 4.08073 1.43903 9
 5 3 0 3.72977 1.33963 3
 5 3 0 3.03549 1.2019 13
 -6 -3 0 26.3627 2.43449 19
 -6 -3 0 27.9448 2.56352 19
 -6 -3 0 30.5234 2.42711 9
 -6 -3 0 23.2551 1.85235 14
 -6 -3 0 23.1367 2.24386 7
 -6 -3 0 27.1407 1.37134 2
 -6 -3 0 28.7338 2.29948 17
 -6 -3 0 23.397 2.32667 10
 -6 -3 0 25.6818 2.28681 15
 -6 -3 0 29.1486 2.47358 7
 -6 -3 0 27.361 1.3866 2
 -6 -3 0 25.5804 2.36596 17
 -6 -3 0 28.525 2.39025 4
 -6 -3 0 27.2686 2.28238 5
 -6 -3 0 33.2808 2.88764 12
 -6 -3 0 26.2863 1.95548 8
 6 3 0 26.5869 2.49617 17
 6 3 0 26.2328 2.72898 9
 6 3 0 28.5926 2.94578 16
 6 3 0 29.3769 2.07932 6
 6 3 0 26.3774 2.34707 19
 6 3 0 29.0998 2.82311 3
 6 3 0 38.5191 2.62753 10
 6 3 0 26.3176 2.36085 7
 6 3 0 25.3929 2.36013 15
 6 3 0 32.1742 2.39388 19
 6 3 0 28.7978 2.55931 13
 6 3 0 27.7547 2.58346 17
 6 3 0 25.9633 2.27942 7
 -7 -3 0 25.8486 2.75237 19
 -7 -3 0 24.8099 2.0523 8
 -7 -3 0 28.7473 2.70782 9
 -7 -3 0 27.904 2.92211 4
 -7 -3 0 24.8627 2.84794 17
 -7 -3 0 27.6475 2.50207 5
 -7 -3 0 28.153 2.88116 19
 -7 -3 0 32.3153 2.68752 10
 -7 -3 0 27.3104 2.56832 7
 -7 -3 0 23.5925 2.57634 15
 -7 -3 0 28.6775 3.03763 12
 -7 -3 0 29.2438 2.72119 7
 -7 -3 0 29.1248 2.60779 17
 7 3 0 31.1118 2.67551 7
 7 3 0 19.5186 3.55777 19
 7 3 0 27.6069 2.7606 17
 7 3 0 31.1308 3.14534 9
 7 3 0 32.0517 3.44704 3
 7 3 0 30.7527 2.55403 7
 7 3 0 27.6155 2.46213 19
 7 3 0 28.2171 2.57226 15
 7 3 0 28.0298 2.96605 17
 7 3 0 33.5501 3.45088 16
 7 3 0 30.4881 2.84211 10
 7 3 0 25.1803 2.15611 6
 7 3 0 25.8679 2.85396 13
 -8 -3 0 119.77 7.69049 17
 -8 -3 0 137.363 7.25635 10
 -8 -3 0 138.198 7.37575 5
 -8 -3 0 139.07 7.70947 12
 -8 -3 0 140.753 7.43042 15
 -8 -3 0 144.785 7.53134 4
 -8 -3 0 130.272 7.45334 19
 -8 -3 0 130.124 7.40826 9
 -8 -3 0 142.138 7.28103 17
 -8 -3 0 148.145 6.69386 8
 -8 -3 0 146.545 7.68841 19
 -8 -3 0 148.642 7.5323 7
 -8 -3 0 134.247 7.3403 7
 8 3 0 147.804 8.17329 16
 8 3 0 146.45 7.07627 6
 8 3 0 144.411 7.84291 13
 8 3 0 140.029 7.56725 10
 8 3 0 143.693 7.48648 7
 8 3 0 160.427 8.15381 9
 8 3 0 138.714 7.69589 17
 8 3 0 139.706 7.81634 17
 8 3 0 145.239 7.35756 19
 8 3 0 138.147 7.57709 7
 8 3 0 149.234 8.39174 3
 8 3 0 150.008 7.59135 15
 -9 -3 0 98.5791 6.28088 4
 -9 -3 0 103.285 6.05313 7
 -9 -3 0 100.685 5.86127 17
 -9 -3 0 96.9219 6.11867 7
 -9 -3 0 93.932 6.16684 19
 -9 -3 0 102.066 6.0278 10
 -9 -3 0 105.398 5.16174 8
 -9 -3 0 105.606 6.1257 5
 -9 -3 0 97.0083 6.45196 12
 -9 -3 0 107.369 6.48177 19
 9 3 0 94.9272 5.51492 19
 9 3 0 100.329 5.33569 6
 9 3 0 92.9817 6.08952 17
 9 3 0 103.412 6.33819 13
 9 3 0 90.1799 5.7038 7
 9 3 0 98.4416 6.0619 17
 9 3 0 95.562 6.63731 3
 9 3 0 116.61 7.24297 9
 -10 -3 0 39.3869 4.05783 7
 -10 -3 0 42.8586 3.37659 17
 -10 -3 0 36.9092 5.29218 16
 -10 -3 0 38.4989 3.58217 10
 -10 -3 0 36.9433 4.06264 19
 -10 -3 0 38.8814 6.35894 4
 -10 -3 0 36.1027 3.43827 7
 -10 -3 0 37.9836 2.54124 8
 -10 -3 0 35.6581 4.00898 5
 -10 -3 0 34.8768 3.99078 19
 -10 -3 0 38.1357 4.46965 12
 10 3 0 38.0071 3.46095 7
 10 3 0 34.8935 3.03299 19
 10 3 0 35.6431 4.20267 9
 10 3 0 44.8125 3.76474 15
 10 3 0 33.9121 3.87552 17
 10 3 0 42.7912 7.51884 3
 10 3 0 40.7767 3.82849 17
 10 3 0 39.7682 5.82897 13
 -11 -3 0 15.3876 3.57551 12
 -11 -3 0 14.7626 2.72449 19
 -11 -3 0 11.9906 4.28803 5
 -11 -3 0 13.9568 2.49646 7
 -11 -3 0 15.4046 2.78592 19
 -11 -3 0 10.8131 2.30782 10
 -11 -3 0 13.9417 2.31553 17
 -11 -3 0 11.0217 3.25283 16
 -11 -3 0 9.97501 1.19091 8
 -11 -3 0 12.0588 2.9265 4
 11 3 0 16.1788 2.03868 6
 11 3 0 6.34589 2.23028 15
 11 3 0 12.0892 2.96899 13
 11 3 0 14.5256 2.96842 9
 11 3 0 11.4818 1.97768 19
 11 3 0 13.7097 2.53481 17
 11 3 0 8.295 2.00902 7
 11 3 0 8.66073 2.20787 17
 11 3 0 11.0476 3.39887 3
 -12 -3 0 15.6016 3.18293 5
 -12 -3 0 9.39585 3.22361 12
 -12 -3 0 6.34652 3.35607 16
 -12 -3 0 7.8414 2.22225 10
 -12 -3 0 7.90479 2.93546 4
 -12 -3 0 8.82314 2.52848 19
 12 3 0 10.5026 3.01036 9
 12 3 0 10.1745 1.69399 6
 12 3 0 11.0681 3.6312 3
 12 3 0 9.58263 2.44207 15
 12 3 0 8.2912 3.03684 13
 12 3 0 8.90445 2.42219 17
 -13 -3 0 28.4465 4.63446 4
 -13 -3 0 28.5823 4.78351 12
 -13 -3 0 22.1481 3.4315 10
 -13 -3 0 24.2234 4.02757 5
 -13 -3 0 23.8552 4.78484 16
 13 3 0 31.7387 5.30971 3
 13 3 0 23.6807 4.50642 13
 12 -4 0 1.08368 2.66651 13
 12 -4 0 -1.7004 2.53019 3
 12 -4 0 -2.1871 1.59863 6
 -12 4 0 -1.4386 1.94656 4
 -12 4 0 1.13461 1.99465 12
 -12 4 0 -0.5037 2.27717 5
 -12 4 0 1.0262 3.11208 16
 11 -4 0 3.99558 2.25721 9
 11 -4 0 4.97207 2.2871 17
 11 -4 0 -0.4653 1.81058 6
 11 -4 0 2.31066 2.71442 3
 11 -4 0 2.30886 2.51066 13
 11 -4 0 1.13237 1.54784 18
 11 -4 0 2.05883 1.93342 15
 -11 4 0 2.36667 1.24413 10
 -11 4 0 1.67092 2.16087 4
 -11 4 0 -0.9124 2.83555 16
 -11 4 0 -0.2542 1.7761 12
 -11 4 0 0.55569 1.58189 7
 -11 4 0 1.36868 2.46775 5
 -11 4 0 -0.6881 1.63023 19
 10 -4 0 1.67169 2.59817 3
 10 -4 0 2.58912 1.4403 18
 10 -4 0 2.27423 1.05376 10
 10 -4 0 3.15079 2.29152 9
 10 -4 0 2.23393 1.84752 6
 10 -4 0 1.99227 1.11873 7
 10 -4 0 3.01301 1.5267 19
 10 -4 0 2.87031 1.85163 17
 10 -4 0 4.54817 2.17682 15
 10 -4 0 5.1772 2.24628 17
 10 -4 0 -0.1026 2.13879 13
 -10 4 0 1.90107 2.71653 16
 -10 4 0 3.51902 2.04309 12
 -10 4 0 4.40148 1.66034 17
 -10 4 0 3.94885 1.87986 19
 -10 4 0 4.19894 1.32493 10
 -10 4 0 2.06073 2.16748 5
 -10 4 0 2.47631 1.55532 7
 -10 4 0 1.15632 1.22179 7
 -10 4 0 2.60697 1.99137 4
 -10 4 0 2.89049 2.04482 19
 9 -4 0 2.63844 2.25898 3
 9 -4 0 3.97931 1.85633 17
 9 -4 0 8.57156 2.48815 13
 9 -4 0 10.1869 2.50213 9
 9 -4 0 4.05053 1.74628 7
 9 -4 0 5.25313 1.99385 15
 9 -4 0 3.04892 1.42261 19
 9 -4 0 5.5024 1.97465 17
 9 -4 0 5.93384 2.06792 6
 9 -4 0 1.82027 1.48401 18
 9 -4 0 4.86504 1.21693 10
 -9 4 0 4.12061 1.51539 17
 -9 4 0 7.57824 2.16687 12
 -9 4 0 7.57507 2.36005 19
 -9 4 0 3.84078 1.37274 18
 -9 4 0 4.63304 1.52131 7
 -9 4 0 3.20772 1.52207 7
 -9 4 0 4.96043 1.95748 19
 -9 4 0 7.82024 2.94398 16
 -9 4 0 6.13906 1.37941 10
 -9 4 0 10.8623 4.14063 5
 -9 4 0 8.29387 2.375 4
 8 -4 0 123.386 6.04926 10
 8 -4 0 121.548 7.06943 15
 8 -4 0 122.022 5.55156 2
 8 -4 0 119.634 5.43741 2
 8 -4 0 118.057 8.09945 17
 8 -4 0 121.697 7.46773 9
 8 -4 0 125.592 7.07373 6
 8 -4 0 116.439 7.1 13
 8 -4 0 136.554 7.8939 3
 8 -4 0 126.564 6.61822 18
 8 -4 0 123.923 6.2746 7
 8 -4 0 120.914 6.77691 19
 8 -4 0 117.03 7.28506 17
 -8 4 0 133.479 6.85416 7
 -8 4 0 129.764 7.93162 16
 -8 4 0 123.358 7.18315 5
 -8 4 0 133.994 9.93395 19
 -8 4 0 120.049 6.94327 17
 -8 4 0 114.566 6.72163 7
 -8 4 0 121.108 7.30355 19
 -8 4 0 133.384 7.12657 4
 -8 4 0 111.751 6.76391 12
 -8 4 0 123.818 6.33927 10
 -8 4 0 121.376 6.50156 18
 7 -4 0 95.6958 6.02297 17
 7 -4 0 101.217 6.26746 3
 7 -4 0 98.1382 5.79793 15
 7 -4 0 96.9618 5.91159 17
 7 -4 0 94.3845 5.7096 6
 7 -4 0 96.1358 4.8466 10
 7 -4 0 74.3309 6.47227 19
 7 -4 0 100.069 5.06622 7
 7 -4 0 101.278 5.86851 13
 7 -4 0 89.1634 5.74731 19
 7 -4 0 104.727 5.43798 18
 7 -4 0 92.5734 4.59968 2
 7 -4 0 97.0872 6.03799 9
 -7 4 0 96.3734 6.47222 16
 -7 4 0 103.511 5.6729 4
 -7 4 0 94.5105 5.9009 19
 -7 4 0 101.65 5.55106 7
 -7 4 0 96.2203 5.40847 7
 -7 4 0 103.401 5.84432 17
 -7 4 0 84.1237 5.68242 17
 -7 4 0 100.716 4.94645 10
 -7 4 0 92.2122 5.22326 18
 -7 4 0 89.9737 5.91386 12
 -7 4 0 93.8319 5.80282 5
 -7 4 0 101.501 6.13001 19
 6 -4 0 39.6011 3.30936 19
 6 -4 0 30.5014 2.76102 18
 6 -4 0 34.3474 2.62173 7
 6 -4 0 39.9529 3.47592 3
 6 -4 0 35.9632 2.03583 14
 6 -4 0 31.5919 2.95735 6
 6 -4 0 36.6243 2.26789 2
 6 -4 0 38.4933 3.1519 15
 6 -4 0 36.156 2.47135 7
 6 -4 0 35.2444 3.28269 17
 6 -4 0 39.0109 3.30199 17
 6 -4 0 39.1312 3.14911 13
 6 -4 0 40.6609 3.34414 9
 6 -4 0 35.4612 2.28295 10
 -6 4 0 35.6642 2.08289 2
 -6 4 0 38.5139 2.36564 10
 -6 4 0 33.4734 3.00764 17
 -6 4 0 38.1188 2.78484 18
 -6 4 0 30.8306 3.58076 16
 -6 4 0 40.4421 2.86655 7
 -6 4 0 37.5255 2.86558 4
 -6 4 0 34.9091 2.96407 12
 -6 4 0 36.5959 3.19947 17
 -6 4 0 39.3345 3.13073 5
 -6 4 0 37.9021 3.29762 19
 -6 4 0 41.888 3.49618 19
 -6 4 0 40.653 2.90616 7
 5 -4 0 24.2988 2.3103 18
 5 -4 0 24.8036 2.65967 17
 5 -4 0 23.5851 1.75479 2
 5 -4 0 26.3209 2.47366 15
 5 -4 0 23.6115 1.94473 7
 5 -4 0 25.8852 1.67265 14
 5 -4 0 20.9126 2.35916 6
 5 -4 0 18.1072 2.48715 13
 5 -4 0 26.5404 2.68157 19
 5 -4 0 22.6259 1.81708 7
 5 -4 0 24.6037 2.53542 9
 5 -4 0 23.976 1.65842 10
 5 -4 0 27.9293 2.56508 17
 5 -4 0 24.3149 2.43659 19
 -5 4 0 24.1389 2.51525 19
 -5 4 0 20.235 1.47057 2
 -5 4 0 28.2288 2.79584 19
 -5 4 0 19.7456 2.23718 5
 -5 4 0 24.985 2.04056 7
 -5 4 0 23.2499 2.03673 18
 -5 4 0 20.1543 2.31289 17
 -5 4 0 26.6427 2.49838 15
 -5 4 0 21.6074 2.10694 12
 -5 4 0 23.0519 2.28444 17
 -5 4 0 23.2571 2.02549 7
 -5 4 0 17.4649 1.64926 14
 -5 4 0 19.792 1.95581 4
 -5 4 0 23.2314 1.58845 10
 -5 4 0 23.5608 2.84278 16
 4 -4 0 43.3965 3.10562 17
 4 -4 0 41.8356 2.54761 7
 4 -4 0 39.6152 3.42871 17
 4 -4 0 43.6979 2.80956 13
 4 -4 0 42.3603 2.46474 7
 4 -4 0 42.144 2.89869 15
 4 -4 0 45.6337 2.45302 2
 4 -4 0 40.9452 2.91088 9
 4 -4 0 36.806 1.87538 8
 4 -4 0 44.281 2.9674 6
 4 -4 0 48.8276 3.00088 19
 4 -4 0 38.022 3.01243 19
 4 -4 0 45.2581 2.15457 10
 4 -4 0 43.2694 2.36792 14
 4 -4 0 37.7681 1.86107 8
 4 -4 0 46.786 3.21121 18
 -4 4 0 42.4331 3.13039 17
 -4 4 0 45.8023 2.83047 18
 -4 4 0 41.1523 2.9838 17
 -4 4 0 46.6817 2.32048 10
 -4 4 0 43.5656 2.64212 4
 -4 4 0 40.9102 3.35177 19
 -4 4 0 45.0218 2.74808 7
 -4 4 0 48.1767 3.31832 3
 -4 4 0 46.7098 2.96873 5
 -4 4 0 41.658 3.02821 9
 -4 4 0 45.1495 3.35674 16
 -4 4 0 47.4047 3.10752 19
 -4 4 0 45.3598 2.87145 15
 -4 4 0 43.4 2.73035 7
 -4 4 0 41.4967 2.35025 2
 -4 4 0 42.1552 2.73684 12
 3 -4 0 106.06 4.94751 18
 3 -4 0 99.2917 5.12021 17
 3 -4 0 91.498 4.56043 12
 3 -4 0 99.4667 4.92624 13
 3 -4 0 101.564 4.61485 14
 3 -4 0 97.6903 5.1892 19
 3 -4 0 96.8921 4.93913 6
 3 -4 0 84.5945 4.43311 8
 3 -4 0 98.3594 5.06479 9
 3 -4 0 94.7015 5.10036 17
 3 -4 0 100.671 4.60908 7
 3 -4 0 95.0548 4.6116 2
 3 -4 0 87.0106 4.31005 8
 3 -4 0 109.244 4.2602 10
 3 -4 0 95.6884 4.87644 15
 3 -4 0 100.919 4.99858 19
 3 -4 0 98.7353 4.6738 7
 -3 4 0 96.2316 4.8262 7
 -3 4 0 96.1658 5.02304 5
 -3 4 0 105.865 5.30138 17
 -3 4 0 98.6833 5.2919 15
 -3 4 0 107.851 5.23942 17
 -3 4 0 88.5975 4.65495 4
 -3 4 0 100.889 5.39861 16
 -3 4 0 103.344 5.31504 3
 -3 4 0 107.395 5.30413 9
 -3 4 0 97.852 4.62505 2
 -3 4 0 100.439 5.18936 19
 -3 4 0 102.197 4.8855 7
 -3 4 0 102.566 4.42436 10
 -3 4 0 107.392 5.37177 19
 -3 4 0 98.7457 4.76033 12
 2 -4 0 8.46219 0.95929 7
 2 -4 0 9.84925 1.31825 9
 2 -4 0 8.98552 1.12609 15
 2 -4 0 7.32573 0.91031 12
 2 -4 0 9.78316 1.32695 19
 2 -4 0 9.00085 0.94915 7
 2 -4 0 8.80164 1.07962 14
 2 -4 0 8.0512 0.62916 10
 2 -4 0 9.31855 0.79821 8
 2 -4 0 8.71192 1.17553 13
 2 -4 0 9.96274 1.27438 6
 2 -4 0 10.6302 1.47813 19
 2 -4 0 9.27514 0.79942 4
 2 -4 0 7.69325 1.27756 17
 2 -4 0 10.1535 1.0894 2
 2 -4 0 7.29485 0.77172 8
 2 -4 0 9.56806 0.65272 10
 2 -4 0 9.35261 1.30575 18
 2 -4 0 10.8937 1.48645 17
 -2 4 0 11.4127 1.46846 17
 -2 4 0 8.83509 1.21656 18
 -2 4 0 8.72933 1.06147 7
 -2 4 0 11.0446 1.27171 5
 -2 4 0 7.88631 1.00355 7
 -2 4 0 8.43163 0.96643 2
 -2 4 0 8.13077 1.24787 17
 -2 4 0 9.75269 1.17366 15
 -2 4 0 10.2101 0.90106 4
 -2 4 0 8.42672 1.28705 19
 -2 4 0 8.59659 1.37807 3
 -2 4 0 9.6866 0.9921 12
 -2 4 0 9.63252 1.45373 19
 -2 4 0 7.62824 1.23203 9
 -2 4 0 10.0626 1.59641 16
 1 -4 0 38.8288 2.25996 14
 1 -4 0 38.1461 2.47167 19
 1 -4 0 40.6502 2.15041 7
 1 -4 0 40.9055 2.49385 17
 1 -4 0 38.2135 2.11307 8
 1 -4 0 39.8437 1.82541 4
 1 -4 0 39.3174 1.88441 10
 1 -4 0 40.8422 2.24006 2
 1 -4 0 39.8639 2.17776 15
 1 -4 0 41.434 2.59004 17
 1 -4 0 39.9765 2.45778 9
 1 -4 0 41.977 2.58295 19
 1 -4 0 42.2176 2.21615 7
 1 -4 0 38.1771 2.2047 12
 1 -4 0 44.6131 2.43941 18
 -1 4 0 42.8812 2.57838 17
 -1 4 0 40.8872 2.24907 7
 -1 4 0 37.731 2.06676 8
 -1 4 0 42.7741 2.22762 2
 -1 4 0 40.0003 1.91672 10
 -1 4 0 38.0655 1.86091 4
 -1 4 0 41.3634 2.65594 16
 -1 4 0 39.5214 2.44659 19
 -1 4 0 38.8321 2.12619 15
 -1 4 0 39.6521 2.32026 18
 -1 4 0 41.2081 2.54386 3
 -1 4 0 38.1205 2.46303 17
 -1 4 0 41.9926 2.33545 13
 -1 4 0 41.673 2.23799 7
 -1 4 0 37.7468 2.1613 13
 -1 4 0 39.7624 2.08753 12
 -1 4 0 38.6064 2.25474 5
 -1 4 0 44.8399 2.54063 9
 -1 4 0 43.0559 2.59831 19
 0 -4 0 500.14 20.8904 19
 0 -4 0 516.261 20.7629 7
 0 -4 0 473.424 20.6918 13
 0 -4 0 506.955 20.9159 9
 0 -4 0 490.257 20.7183 8
 0 -4 0 451.613 20.6804 5
 0 -4 0 496.513 20.7917 14
 0 -4 0 503.121 20.7502 18
 0 -4 0 511.829 20.8986 17
 0 -4 0 483.091 20.5594 10
 0 -4 0 512.433 20.6829 7
 0 -4 0 469.163 20.6276 12
 0 -4 0 521.721 20.764 2
 0 -4 0 512.636 20.952 19
 0 4 0 489.498 20.9464 5
 0 4 0 526.741 21.0065 7
 0 4 0 505.246 20.9925 13
 0 4 0 507.079 20.773 15
 0 4 0 504.084 21.1272 19
 0 4 0 517.605 21.2448 16
 0 4 0 516.045 21.1759 9
 0 4 0 492.741 21.0735 6
 0 4 0 516.408 20.9847 2
 0 4 0 496.266 21.0104 18
 0 4 0 514.625 21.2455 3
 0 4 0 493.25 20.881 12
 0 4 0 492.757 20.8493 10
 0 4 0 502.456 21.1974 17
 0 4 0 499.448 21.141 17
 0 4 0 469.285 20.9515 8
 -1 -4 0 0.0113 0.70849 9
 -1 -4 0 0.92989 0.57482 13
 -1 -4 0 -0.1527 0.64653 17
 -1 -4 0 0.5946 0.57519 7
 -1 -4 0 0.97334 0.7946 19
 -1 -4 0 1.27355 0.62008 18
 -1 -4 0 0.4858 0.51116 12
 -1 -4 0 0.17849 0.45182 5
 -1 -4 0 0.78165 0.33898 4
 -1 -4 0 0.64045 0.8287 17
 -1 -4 0 1.24858 0.54667 6
 -1 -4 0 0.83419 0.75748 19
 -1 -4 0 0.15925 0.57987 2
 -1 -4 0 2.70507 0.78925 8
 -1 -4 0 0.20428 0.69353 14
 -1 -4 0 0.80898 0.40102 15
 -1 -4 0 0.73777 0.61827 7
 1 4 0 0.91096 0.58983 18
 1 4 0 -0.2606 0.33487 4
 1 4 0 0.74149 0.60799 7
 1 4 0 1.38459 0.55298 5
 1 4 0 0.37167 0.69636 17
 1 4 0 0.44186 0.63731 13
 1 4 0 0.3812 0.85198 16
 1 4 0 0.9646 0.8659 3
 1 4 0 0.41077 0.74369 9
 1 4 0 0.8923 0.64231 6
 1 4 0 1.61263 0.84824 17
 1 4 0 1.28197 0.76055 19
 1 4 0 0.66034 0.59881 7
 1 4 0 1.08971 0.62498 12
 1 4 0 0.29038 0.38435 15
 1 4 0 0.46161 0.78024 19
 1 4 0 0.0031 0.52816 2
 -2 -4 0 189.508 8.30282 14
 -2 -4 0 178.842 8.14575 5
 -2 -4 0 184.386 8.3418 8
 -2 -4 0 196.065 8.54485 17
 -2 -4 0 193.76 8.3803 10
 -2 -4 0 195.289 8.34737 7
 -2 -4 0 192.713 8.1911 2
 -2 -4 0 180.492 8.23065 6
 -2 -4 0 187.109 8.44835 9
 -2 -4 0 184.65 8.14595 4
 -2 -4 0 187.696 8.40049 7
 -2 -4 0 185.215 8.08297 15
 -2 -4 0 191.931 8.05062 18
 -2 -4 0 197.808 8.47499 19
 -2 -4 0 188.645 8.36429 17
 -2 -4 0 198.377 8.50755 19
 2 4 0 192.871 8.14621 18
 2 4 0 168.914 8.20822 4
 2 4 0 181.191 8.42206 10
 2 4 0 191.946 8.59993 16
 2 4 0 191.199 8.12868 15
 2 4 0 194.011 8.66679 3
 2 4 0 200.16 8.46224 13
 2 4 0 187.264 8.30955 6
 2 4 0 200.526 8.4606 7
 2 4 0 200.752 8.53883 17
 2 4 0 194.997 8.26498 2
 2 4 0 199.392 8.48763 19
 2 4 0 184.329 8.26685 5
 2 4 0 187.048 8.6506 17
 2 4 0 186.523 8.53329 9
 2 4 0 204.766 8.50081 7
 -3 -4 0 45.3271 2.52243 15
 -3 -4 0 49.2801 2.88456 9
 -3 -4 0 44.5607 2.86131 12
 -3 -4 0 46.0427 2.39899 2
 -3 -4 0 45.6191 2.172 18
 -3 -4 0 48.2614 2.71041 7
 -3 -4 0 50.8421 2.89243 10
 -3 -4 0 49.4321 2.76399 17
 -3 -4 0 53.1328 2.99479 17
 -3 -4 0 50.6352 2.84127 7
 -3 -4 0 49.9696 2.91912 19
 -3 -4 0 45.6195 2.49735 6
 -3 -4 0 42.7601 2.5642 4
 -3 -4 0 51.2445 2.62286 14
 -3 -4 0 40.259 2.60216 8
 3 4 0 46.1896 2.48328 15
 3 4 0 51.1747 3.04099 3
 3 4 0 51.0134 2.83824 7
 3 4 0 47.8491 2.78411 19
 3 4 0 48.466 2.53903 6
 3 4 0 52.3298 2.92955 10
 3 4 0 43.2759 2.22684 18
 3 4 0 51.5334 3.03529 16
 3 4 0 45.4663 2.77733 13
 3 4 0 53.3947 2.94015 9
 3 4 0 44.7607 2.45475 5
 3 4 0 49.1549 2.61505 5
 3 4 0 53.6405 2.91505 17
 3 4 0 44.3568 2.7235 7
 3 4 0 43.6781 3.20002 19
 3 4 0 47.7713 2.42356 2
 -4 -4 0 987.054 40.4527 17
 -4 -4 0 965.686 40.3541 7
 -4 -4 0 970.644 40.2999 17
 -4 -4 0 942.12 39.9835 14
 -4 -4 0 1008.91 40.465 10
 -4 -4 0 969.751 40.4441 19
 -4 -4 0 906.654 40.163 8
 -4 -4 0 950.856 39.8586 2
 -4 -4 0 968.126 40.1784 15
 -4 -4 0 1006.48 40.454 7
 -4 -4 0 969.226 40.4632 12
 -4 -4 0 1001.59 40.4622 19
 -4 -4 0 932.559 40.2366 4
 -4 -4 0 960.67 40.4564 9
 4 4 0 942.601 40.5444 9
 4 4 0 995.813 40.7792 3
 4 4 0 951.862 40.131 6
 4 4 0 939.666 40.4218 19
 4 4 0 990.718 40.212 15
 4 4 0 1000.95 40.6915 16
 4 4 0 961.412 40.4925 7
 4 4 0 931.87 40.4605 10
 4 4 0 984.215 40.416 19
 4 4 0 991.243 40.4624 7
 4 4 0 984.886 40.4887 13
 4 4 0 956.704 40.4957 17
 -5 -4 0 218.315 10.0755 19
 -5 -4 0 210.557 10.0626 9
 -5 -4 0 218.713 9.30652 2
 -5 -4 0 225.24 10.0639 10
 -5 -4 0 217.092 10.1103 19
 -5 -4 0 223.848 10.0681 17
 -5 -4 0 220.076 10.1888 12
 -5 -4 0 211.862 9.8734 17
 -5 -4 0 210.503 9.78987 5
 -5 -4 0 218.665 10.0744 7
 -5 -4 0 215.886 9.44444 14
 -5 -4 0 216.505 9.84057 15
 -5 -4 0 220.483 9.33593 2
 -5 -4 0 225.375 10.0036 7
 -5 -4 0 215.19 9.9294 4
 -5 -4 0 219.568 9.75327 8
 5 4 0 216.766 10.3522 9
 5 4 0 219.562 10.4501 16
 5 4 0 221.383 10.2593 10
 5 4 0 216.441 10.1387 19
 5 4 0 218.743 10.5278 3
 5 4 0 224.93 10.3661 17
 5 4 0 216.606 10.6792 7
 5 4 0 222.437 10.2603 17
 5 4 0 227.225 10.2981 13
 5 4 0 231.298 10.0067 15
 5 4 0 219.657 9.79786 6
 5 4 0 240.854 10.245 7
 5 4 0 221.36 10.1096 19
 -6 -4 0 5.26113 0.65582 2
 -6 -4 0 4.04406 1.36137 19
 -6 -4 0 5.12142 1.33049 17
 -6 -4 0 6.08984 1.37026 7
 -6 -4 0 5.76285 1.2576 5
 -6 -4 0 4.21759 0.78356 14
 -6 -4 0 2.96145 1.02288 17
 -6 -4 0 5.52452 1.2673 7
 -6 -4 0 5.22514 0.66832 2
 -6 -4 0 6.2018 1.38683 19
 -6 -4 0 5.31892 1.41647 4
 -6 -4 0 5.38333 1.55406 12
 -6 -4 0 5.0065 1.36248 10
 -6 -4 0 5.6753 1.34028 9
 -6 -4 0 4.78822 1.16403 15
 -6 -4 0 4.71281 1.07063 8
 6 4 0 2.63455 1.40302 10
 6 4 0 5.7882 1.67922 16
 6 4 0 5.34696 1.02139 6
 6 4 0 5.05186 1.31639 17
 6 4 0 5.71952 1.25249 19
 6 4 0 6.23703 1.60038 9
 6 4 0 4.9626 1.19042 19
 6 4 0 5.98686 1.31402 7
 6 4 0 6.45004 1.47452 17
 6 4 0 5.60285 1.52674 13
 6 4 0 5.475 1.66462 3
 6 4 0 6.77802 1.33061 7
 6 4 0 4.68909 1.1934 15
 -7 -4 0 32.6793 2.96148 7
 -7 -4 0 36.6721 2.94501 4
 -7 -4 0 36.4573 3.53689 12
 -7 -4 0 38.4159 3.06214 19
 -7 -4 0 36.2725 2.86164 10
 -7 -4 0 32.9004 2.71519 5
 -7 -4 0 32.4256 2.84091 17
 -7 -4 0 34.3676 2.85743 15
 -7 -4 0 34.6415 1.70709 2
 -7 -4 0 31.895 1.89391 14
 -7 -4 0 31.707 1.69285 2
 -7 -4 0 32.2869 2.72264 7
 -7 -4 0 34.2403 2.49284 8
 -7 -4 0 31.704 3.04111 19
 -7 -4 0 35.2843 2.8872 9
 -7 -4 0 29.9522 1.84404 14
 7 4 0 34.3659 3.319 13
 7 4 0 31.9949 3.47816 3
 7 4 0 37.5409 3.09902 17
 7 4 0 33.4439 3.55159 16
 7 4 0 30.6559 2.80181 7
 7 4 0 39.409 2.83263 7
 7 4 0 27.394 2.57588 19
 7 4 0 33.6165 3.05457 17
 7 4 0 28.81 3.07226 9
 7 4 0 27.6763 3.08243 19
 7 4 0 36.4372 2.86484 15
 7 4 0 30.1337 2.29349 6
 7 4 0 30.2513 3.06605 10
 -8 -4 0 25.0466 2.2758 8
 -8 -4 0 24.3741 2.67535 17
 -8 -4 0 28.6158 3.1866 4
 -8 -4 0 26.5162 2.89102 10
 -8 -4 0 27.5039 2.92609 5
 -8 -4 0 25.1989 3.03011 19
 -8 -4 0 29.6247 3.16632 19
 -8 -4 0 31.7657 2.92164 15
 -8 -4 0 32.5169 3.28897 9
 -8 -4 0 29.785 3.57027 12
 -8 -4 0 28.6213 3.03362 7
 -8 -4 0 29.9522 2.83728 7
 8 4 0 25.0505 2.25163 6
 8 4 0 24.5824 2.94241 17
 8 4 0 26.3751 3.00971 17
 8 4 0 32.2225 2.88276 7
 8 4 0 27.5613 3.24823 13
 8 4 0 33.2805 3.5231 9
 8 4 0 27.777 2.63329 19
 8 4 0 29.3342 3.13228 7
 8 4 0 31.0175 3.68745 3
 8 4 0 28.3803 2.88461 15
 8 4 0 31.4985 3.24274 10
 8 4 0 31.6503 3.61566 16
 -9 -4 0 164.647 8.68663 5
 -9 -4 0 154.956 8.8234 4
 -9 -4 0 165.443 8.90595 19
 -9 -4 0 156.522 8.75759 19
 -9 -4 0 169.171 9.21073 12
 -9 -4 0 165.955 7.8944 8
 -9 -4 0 160.155 8.67176 7
 -9 -4 0 170.399 8.69973 10
 -9 -4 0 160.843 8.41774 17
 -9 -4 0 169.089 8.81786 7
 9 4 0 169.77 8.80621 17
 9 4 0 172.467 8.64526 15
 9 4 0 153.019 9.10572 16
 9 4 0 163.116 8.51112 7
 9 4 0 164.15 8.95574 13
 9 4 0 153.1 8.1426 19
 9 4 0 156.644 7.76989 6
 9 4 0 158.599 9.01705 9
 9 4 0 162.569 8.85709 17
 9 4 0 172.479 9.47573 3
 -10 -4 0 38.5285 3.32421 17
 -10 -4 0 41.5969 4.57369 12
 -10 -4 0 38.4346 4.88608 4
 -10 -4 0 36.3866 4.00196 19
 -10 -4 0 39.6673 4.08425 5
 -10 -4 0 40.2781 3.15067 8
 -10 -4 0 42.2295 4.10953 19
 -10 -4 0 35.6714 3.43241 7
 -10 -4 0 41.2246 4.16567 7
 -10 -4 0 38.6592 3.71667 10
 10 4 0 38.8972 3.68801 15
 10 4 0 37.5211 4.06026 17
 10 4 0 44.0165 3.65221 7
 10 4 0 39.5768 2.99678 6
 10 4 0 35.5795 5.39246 3
 10 4 0 37.88 3.98291 17
 10 4 0 46.8951 4.3819 9
 10 4 0 41.7791 3.27835 19
 10 4 0 37.4878 4.95106 13
 -11 -4 0 14.9078 1.80269 8
 -11 -4 0 17.1645 3.05289 19
 -11 -4 0 16.7941 2.46783 17
 -11 -4 0 13.3181 2.3567 7
 -11 -4 0 20.3931 3.33901 5
 -11 -4 0 24.5801 4.25338 16
 -11 -4 0 18.8972 3.02463 7
 -11 -4 0 18.1332 3.80974 12
 -11 -4 0 23.3605 3.37913 19
 -11 -4 0 19.3642 3.44916 4
 -11 -4 0 17.8182 3.96125 10
 11 4 0 15.9325 2.18684 19
 11 4 0 20.399 3.44361 9
 11 4 0 15.8981 3.2684 13
 11 4 0 23.5326 2.36681 6
 11 4 0 19.4224 3.00732 15
 11 4 0 21.3108 3.17873 17
 11 4 0 11.0882 2.29404 7
 11 4 0 22.443 3.17985 17
 11 4 0 24.6402 4.18049 3
 -12 -4 0 14.4768 3.70338 16
 -12 -4 0 12.5508 2.41846 10
 -12 -4 0 13.5974 3.60644 12
 -12 -4 0 7.37185 2.36407 19
 -12 -4 0 11.7263 3.25688 4
 -12 -4 0 6.6589 2.77342 5
 -12 -4 0 8.83544 2.79914 7
 12 4 0 10.9693 2.98799 9
 12 4 0 9.39079 1.6194 6
 12 4 0 6.67568 2.74786 13
 12 4 0 11.6422 2.63956 15
 12 4 0 12.0211 3.62153 3
 12 4 0 11.9372 2.6979 17
 -13 -4 0 35.7127 5.40836 16
 -13 -4 0 24.4006 3.45291 10
 -13 -4 0 47.535 5.70346 12
 -13 -4 0 29.172 4.60199 4
 13 4 0 32.5686 4.84759 13
 13 4 0 34.8963 5.66249 3
 12 -5 0 -1.2705 2.46856 13
 12 -5 0 -0.6778 2.37839 3
 12 -5 0 0.10772 1.85135 6
 -12 5 0 1.88973 2.25887 4
 -12 5 0 6.90323 3.5752 16
 -12 5 0 4.55176 2.81032 5
 -12 5 0 3.14864 1.87169 12
 11 -5 0 3.84021 1.6319 18
 11 -5 0 -0.2087 2.47531 3
 11 -5 0 0.9472 2.02339 6
 11 -5 0 2.39142 2.67451 13
 11 -5 0 5.09427 2.17327 17
 -11 5 0 4.18219 2.65703 5
 -11 5 0 2.85486 3.15247 16
 -11 5 0 3.68678 2.06644 12
 -11 5 0 3.89145 2.03306 19
 -11 5 0 1.63173 2.10236 4
 10 -5 0 1.94279 2.00638 17
 10 -5 0 0.84044 1.78829 6
 10 -5 0 3.18152 2.83613 9
 10 -5 0 1.56575 2.16785 13
 10 -5 0 -1.0726 1.32347 19
 10 -5 0 2.7678 2.61347 3
 10 -5 0 0.28409 1.37815 18
 10 -5 0 5.3357 2.15864 17
 -10 5 0 1.78482 2.00228 19
 -10 5 0 1.90299 1.29745 7
 -10 5 0 1.36979 1.9923 4
 -10 5 0 2.62451 2.2195 5
 -10 5 0 1.37314 1.71607 19
 -10 5 0 0.69801 0.87218 10
 -10 5 0 0.81861 1.99616 17
 -10 5 0 2.03551 1.76431 12
 -10 5 0 -0.3957 2.67551 16
 9 -5 0 1.75316 0.58389 2
 9 -5 0 3.92349 1.72183 17
 9 -5 0 3.36916 1.05751 7
 9 -5 0 4.24814 0.60819 2
 9 -5 0 2.36204 0.96201 10
 9 -5 0 4.59556 1.60037 19
 9 -5 0 1.99924 1.9161 17
 9 -5 0 5.27186 2.49129 13
 9 -5 0 0.49977 2.1565 3
 9 -5 0 1.2828 1.71903 6
 9 -5 0 1.23185 1.38205 18
 9 -5 0 5.30584 2.43701 9
 9 -5 0 0.5918 1.73301 15
 -9 5 0 1.72214 1.08926 10
 -9 5 0 2.44798 1.74718 4
 -9 5 0 1.62004 2.53748 16
 -9 5 0 5.52861 2.10063 19
 -9 5 0 3.17176 1.69976 19
 -9 5 0 1.72863 1.39721 7
 -9 5 0 3.31307 2.1468 5
 -9 5 0 5.59996 1.59746 7
 -9 5 0 2.33654 1.6634 12
 -9 5 0 3.26445 1.63187 17
 8 -5 0 4.12009 1.87029 17
 8 -5 0 6.65813 1.62503 19
 8 -5 0 3.32495 2.14514 3
 8 -5 0 4.97221 1.97472 6
 8 -5 0 4.72012 2.0101 15
 8 -5 0 2.38055 1.28067 7
 8 -5 0 3.06315 1.53096 18
 8 -5 0 4.19174 2.07493 13
 8 -5 0 5.36212 2.08681 17
 8 -5 0 2.76647 1.88456 9
 8 -5 0 5.39936 1.01101 2
 -8 5 0 4.3135 1.44262 7
 -8 5 0 5.73194 2.51334 16
 -8 5 0 5.6398 1.51236 7
 -8 5 0 4.54224 1.73278 4
 -8 5 0 3.65008 1.68391 19
 -8 5 0 1.79392 1.57723 12
 -8 5 0 1.89675 1.86402 5
 -8 5 0 4.33922 1.97304 19
 -8 5 0 6.10225 1.73483 17
 -8 5 0 6.87692 1.55487 18
 7 -5 0 6.01618 1.82181 6
 7 -5 0 3.53237 1.70196 15
 7 -5 0 6.47509 1.89214 17
 7 -5 0 0.6932 1.76667 3
 7 -5 0 3.5186 1.86194 9
 7 -5 0 4.03209 1.56383 18
 7 -5 0 4.3412 0.77605 14
 7 -5 0 4.31339 1.86552 17
 7 -5 0 4.21395 0.97923 2
 7 -5 0 3.74313 1.81428 13
 7 -5 0 3.34205 0.62291 14
 7 -5 0 2.18336 0.92924 7
 7 -5 0 3.76859 0.91845 10
 -7 5 0 3.76813 1.49098 4
 -7 5 0 5.11313 1.93646 19
 -7 5 0 3.33203 1.73896 5
 -7 5 0 5.1656 1.60258 17
 -7 5 0 5.23752 0.86963 2
 -7 5 0 4.60327 1.30203 7
 -7 5 0 4.99851 2.33163 16
 -7 5 0 4.25432 1.42149 7
 -7 5 0 2.68787 1.57108 19
 -7 5 0 2.90349 1.49194 12
 6 -5 0 0.99829 1.43312 17
 6 -5 0 1.17842 1.20906 18
 6 -5 0 2.91721 1.49466 15
 6 -5 0 1.91386 1.1947 19
 6 -5 0 1.36388 0.78602 14
 6 -5 0 1.42361 0.77759 7
 6 -5 0 1.75596 1.40504 17
 6 -5 0 2.53052 1.43907 19
 6 -5 0 2.45746 1.32036 9
 6 -5 0 0.99763 0.67442 10
 6 -5 0 1.88669 1.42149 6
 6 -5 0 1.41026 0.84431 2
 6 -5 0 1.11721 1.4368 13
 6 -5 0 0.53005 0.75683 7
 6 -5 0 1.09549 1.41458 9
 -6 5 0 5.36277 1.62141 5
 -6 5 0 1.67134 1.22832 12
 -6 5 0 1.68809 1.19396 4
 -6 5 0 1.40041 1.21339 15
 -6 5 0 2.28135 1.52239 19
 -6 5 0 1.2777 1.02777 7
 -6 5 0 1.89641 1.39924 19
 -6 5 0 1.72083 0.68853 10
 -6 5 0 1.81346 1.30445 17
 -6 5 0 1.68678 1.1517 18
 -6 5 0 2.02495 0.70236 2
 -6 5 0 0.60857 1.38124 17
 -6 5 0 0.91586 0.93339 7
 -6 5 0 1.43599 1.87289 16
 5 -5 0 2.02308 1.3176 13
 5 -5 0 2.96579 1.21391 19
 5 -5 0 2.49509 1.27991 6
 5 -5 0 3.65337 1.26047 18
 5 -5 0 1.65403 0.82594 2
 5 -5 0 2.41622 0.80059 7
 5 -5 0 2.07664 1.28018 19
 5 -5 0 1.56998 1.17197 9
 5 -5 0 1.69253 1.18516 15
 5 -5 0 1.60289 0.57732 10
 5 -5 0 3.79884 0.9149 14
 5 -5 0 2.92735 0.86122 7
 5 -5 0 1.98224 1.37299 17
 5 -5 0 1.20045 1.25409 17
 -5 5 0 1.29121 1.1457 17
 -5 5 0 5.29716 1.49608 9
 -5 5 0 2.11942 0.62167 10
 -5 5 0 4.23896 1.18492 12
 -5 5 0 2.51484 0.97737 7
 -5 5 0 3.5368 1.32959 17
 -5 5 0 2.75165 1.05733 4
 -5 5 0 4.51332 1.39222 19
 -5 5 0 3.089 1.55671 3
 -5 5 0 2.20559 1.10337 18
 -5 5 0 1.91181 1.24559 5
 -5 5 0 1.62332 1.06916 15
 -5 5 0 1.30448 1.63786 16
 -5 5 0 3.18126 0.98696 7
 -5 5 0 2.78806 0.7121 2
 -5 5 0 1.79014 1.32567 19
 4 -5 0 43.9068 2.63595 7
 4 -5 0 44.5312 2.71723 2
 4 -5 0 47.9088 3.23067 19
 4 -5 0 46.8573 3.11082 15
 4 -5 0 44.5658 3.34417 19
 4 -5 0 49.6805 3.28342 6
 4 -5 0 50.4191 3.41693 17
 4 -5 0 49.0366 3.20738 13
 4 -5 0 47.6971 3.1145 18
 4 -5 0 48.1674 2.24353 10
 4 -5 0 41.8851 2.64944 14
 4 -5 0 48.6024 3.26753 9
 4 -5 0 43.4848 3.32268 17
 4 -5 0 44.4982 2.72346 7
 -4 5 0 48.4427 3.505 19
 -4 5 0 51.0759 3.32958 17
 -4 5 0 41.0004 2.93309 18
 -4 5 0 42.6878 3.52836 16
 -4 5 0 50.3986 3.54512 3
 -4 5 0 46.773 3.1639 5
 -4 5 0 44.1787 2.74745 4
 -4 5 0 46.6986 2.79655 12
 -4 5 0 43.3879 3.26575 19
 -4 5 0 54.4259 3.39903 9
 -4 5 0 43.3981 2.8755 7
 -4 5 0 46.34 3.35612 17
 -4 5 0 52.492 3.13338 15
 -4 5 0 48.9591 2.94476 7
 -4 5 0 45.3933 2.59164 2
 3 -5 0 29.3649 1.70056 8
 3 -5 0 30.0396 2.25333 15
 3 -5 0 33.2698 2.15091 2
 3 -5 0 27.6114 2.38586 9
 3 -5 0 28.9364 1.98858 7
 3 -5 0 31.7838 2.61418 19
 3 -5 0 34.102 2.49082 6
 3 -5 0 31.4912 2.612 17
 3 -5 0 32.2608 2.49235 19
 3 -5 0 29.6357 2.33188 13
 3 -5 0 31.0978 1.72485 8
 3 -5 0 30.2707 1.97946 7
 3 -5 0 33.6215 2.67693 17
 3 -5 0 34.2927 2.48381 18
 3 -5 0 33.0857 1.54678 10
 3 -5 0 29.9527 2.12022 14
 -3 5 0 33.0677 2.7869 17
 -3 5 0 31.6274 1.97948 2
 -3 5 0 33.1103 2.20117 7
 -3 5 0 31.2243 2.34727 5
 -3 5 0 31.7312 2.70561 19
 -3 5 0 32.2105 1.9508 4
 -3 5 0 30.1304 2.47554 19
 -3 5 0 30.1906 2.06482 12
 -3 5 0 28.6289 2.26235 18
 -3 5 0 29.2203 2.82609 16
 -3 5 0 34.6876 2.54295 9
 -3 5 0 32.0711 2.21977 15
 -3 5 0 34.0127 2.58327 17
 -3 5 0 32.0701 2.62647 3
 -3 5 0 32.2781 2.17359 7
 2 -5 0 451.554 19.7772 6
 2 -5 0 425.693 19.1919 4
 2 -5 0 478.501 19.5993 15
 2 -5 0 428.766 19.3005 8
 2 -5 0 454.882 19.8951 9
 2 -5 0 410.441 19.355 12
 2 -5 0 484.202 19.6047 2
 2 -5 0 473.698 20.0082 19
 2 -5 0 471.513 19.8815 19
 2 -5 0 456.52 19.6387 13
 2 -5 0 462.028 19.4788 7
 2 -5 0 465.914 19.9274 17
 2 -5 0 541.173 19.8544 18
 2 -5 0 435.894 19.066 10
 2 -5 0 446.502 19.3311 8
 2 -5 0 460.847 19.4829 7
 2 -5 0 512.782 19.6395 14
 2 -5 0 480.716 19.0729 10
 2 -5 0 461.008 19.962 17
 -2 5 0 460.702 20.2709 5
 -2 5 0 468.891 20.1617 7
 -2 5 0 484.207 20.4973 9
 -2 5 0 504.516 20.1656 15
 -2 5 0 470.751 19.9732 12
 -2 5 0 479.655 20.4755 17
 -2 5 0 498.106 20.6487 16
 -2 5 0 485.367 20.5473 17
 -2 5 0 443.257 19.823 4
 -2 5 0 458.229 20.0526 2
 -2 5 0 471.83 20.4508 19
 -2 5 0 483.637 20.186 7
 -2 5 0 505.083 20.3605 18
 -2 5 0 474.07 20.571 19
 -2 5 0 470.705 20.5605 3
 1 -5 0 632.401 26.5753 9
 1 -5 0 667.753 26.6948 19
 1 -5 0 635.736 26.3286 2
 1 -5 0 644.025 26.6559 17
 1 -5 0 587.557 25.9169 10
 1 -5 0 650.726 26.5916 17
 1 -5 0 618.78 26.197 8
 1 -5 0 579.494 26.1262 12
 1 -5 0 654.011 26.2911 7
 1 -5 0 632.597 26.3643 14
 1 -5 0 613.064 26.1856 7
 1 -5 0 613.999 25.8077 4
 1 -5 0 644.843 26.4203 18
 1 -5 0 620.294 26.1798 15
 1 -5 0 649.663 26.569 19
 -1 5 0 638.066 26.3627 10
 -1 5 0 628.098 26.5003 12
 -1 5 0 640.795 26.5271 15
 -1 5 0 621.454 26.9132 9
 -1 5 0 643.459 27.0103 17
 -1 5 0 645.204 27.0231 19
 -1 5 0 625.43 26.8883 19
 -1 5 0 595.253 26.2272 4
 -1 5 0 628.593 27.014 16
 -1 5 0 633.894 26.6417 2
 -1 5 0 642.306 26.7295 13
 -1 5 0 627.495 26.6702 7
 -1 5 0 669.875 26.7148 7
 -1 5 0 657.083 26.8141 18
 -1 5 0 635.724 26.7288 5
 -1 5 0 662.577 27.0807 3
 -1 5 0 661.942 26.9668 17
 0 -5 0 24.9999 2.11452 19
 0 -5 0 24.9766 1.60323 10
 0 -5 0 25.1724 1.64116 12
 0 -5 0 26.1057 1.69181 7
 0 -5 0 26.2478 1.8064 7
 0 -5 0 26.6249 1.8048 2
 0 -5 0 27.1392 2.05013 17
 0 -5 0 22.084 1.66392 13
 0 -5 0 28.743 2.27914 17
 0 -5 0 26.6679 1.77548 8
 0 -5 0 28.9007 2.14954 19
 0 -5 0 25.2267 1.96257 14
 0 -5 0 24.9991 1.99893 9
 0 -5 0 28.1434 1.93071 18
 0 5 0 27.525 2.15296 17
 0 5 0 23.7646 1.81753 13
 0 5 0 25.131 1.46702 15
 0 5 0 23.6584 2.05329 3
 0 5 0 25.9184 1.73906 5
 0 5 0 24.1471 1.57917 10
 0 5 0 24.1029 1.82195 18
 0 5 0 25.6564 2.06185 17
 0 5 0 25.0635 2.1445 16
 0 5 0 27.7341 2.03366 9
 0 5 0 26.0227 2.02992 19
 0 5 0 28.2004 1.7567 2
 0 5 0 30.6158 1.87402 7
 0 5 0 26.0617 1.66659 12
 0 5 0 26.8741 1.94296 6
 -1 -5 0 14.9903 1.58031 9
 -1 -5 0 14.2865 1.29263 18
 -1 -5 0 17.0254 1.55925 17
 -1 -5 0 14.5052 1.51015 14
 -1 -5 0 11.6875 1.35799 8
 -1 -5 0 10.7322 1.18854 10
 -1 -5 0 19.1219 1.72224 19
 -1 -5 0 10.8098 0.81973 4
 -1 -5 0 11.1854 1.15937 7
 -1 -5 0 11.9253 1.22649 2
 1 5 0 14.8409 1.33898 10
 1 5 0 13.7917 1.24129 5
 1 5 0 12.4542 1.49866 9
 1 5 0 15.6169 1.45455 6
 1 5 0 17.5844 1.42244 7
 1 5 0 12.6011 1.23649 18
 1 5 0 15.2627 1.33968 12
 1 5 0 12.861 1.0281 15
 1 5 0 14.0636 1.4961 17
 1 5 0 12.6122 1.38617 19
 1 5 0 11.4795 0.88146 4
 1 5 0 11.1862 1.18302 2
 1 5 0 14.4827 1.42899 13
 1 5 0 16.1286 1.41936 7
 -2 -5 0 12.9715 1.05633 15
 -2 -5 0 11.4203 1.3472 7
 -2 -5 0 9.50171 1.3554 19
 -2 -5 0 10.6653 1.33057 8
 -2 -5 0 10.9646 1.05395 18
 -2 -5 0 13.0801 1.43209 14
 -2 -5 0 13.3151 1.49936 9
 -2 -5 0 12.6897 1.37776 17
 -2 -5 0 11.1079 1.23265 7
 -2 -5 0 14.1917 1.60784 17
 -2 -5 0 12.1144 1.45133 19
 -2 -5 0 11.0417 1.05075 5
 -2 -5 0 11.2844 1.02224 4
 -2 -5 0 11.6594 1.19195 2
 -2 -5 0 13.3783 1.43726 10
 2 5 0 13.2845 1.66373 16
 2 5 0 15.9039 1.45349 7
 2 5 0 14.0071 1.45553 13
 2 5 0 13.228 1.51344 17
 2 5 0 12.3478 1.29845 6
 2 5 0 10.9676 1.14372 5
 2 5 0 13.4856 1.41704 19
 2 5 0 11.0549 1.49973 17
 2 5 0 11.6207 0.9948 15
 2 5 0 10.754 1.41363 9
 2 5 0 14.113 1.45284 10
 2 5 0 13.3748 1.64004 3
 2 5 0 14.9809 1.26234 2
 2 5 0 11.1466 1.32991 7
 2 5 0 14.0524 1.61151 19
 2 5 0 12.9202 1.163 18
 -3 -5 0 36.8131 1.96862 18
 -3 -5 0 38.3721 2.61662 12
 -3 -5 0 37.5286 2.51494 8
 -3 -5 0 35.7223 2.53064 9
 -3 -5 0 36.3358 2.52955 10
 -3 -5 0 36.2475 2.63471 19
 -3 -5 0 41.9731 2.58548 7
 -3 -5 0 37.4442 2.39666 7
 -3 -5 0 35.8483 2.14855 2
 -3 -5 0 37.0624 2.4014 14
 -3 -5 0 39.1628 2.66093 19
 -3 -5 0 36.7905 2.22264 4
 -3 -5 0 39.7465 2.48978 17
 -3 -5 0 38.0211 2.1765 15
 3 5 0 33.3084 2.01726 5
 3 5 0 39.543 2.75977 16
 3 5 0 41.0827 2.5984 17
 3 5 0 36.9861 2.08826 2
 3 5 0 36.7707 2.49394 13
 3 5 0 35.7952 2.20346 5
 3 5 0 35.6804 2.51236 9
 3 5 0 34.8092 2.16996 6
 3 5 0 33.7888 2.4067 19
 3 5 0 38.2715 2.07015 15
 3 5 0 36.6544 2.42617 7
 3 5 0 38.6638 2.71414 3
 3 5 0 33.4796 2.57133 10
 3 5 0 36.5092 1.9554 18
 3 5 0 40.0158 2.45705 7
 -4 -5 0 335.754 14.6077 12
 -4 -5 0 336.77 14.4128 17
 -4 -5 0 334.329 14.2072 15
 -4 -5 0 326.881 14.5736 9
 -4 -5 0 343.19 14.5642 10
 -4 -5 0 332.589 14.552 7
 -4 -5 0 320.038 14.2842 4
 -4 -5 0 320.092 13.6706 18
 -4 -5 0 333.564 14.4481 7
 -4 -5 0 332.286 14.6015 17
 -4 -5 0 325.911 14.1768 14
 -4 -5 0 331.492 14.0246 2
 -4 -5 0 334.535 14.3918 8
 -4 -5 0 317.218 14.6298 19
 4 5 0 339.202 14.5529 19
 4 5 0 332.793 14.8121 3
 4 5 0 321.906 14.2575 5
 4 5 0 333.05 14.139 15
 4 5 0 328.443 13.7561 18
 4 5 0 345.34 14.5859 7
 4 5 0 334.767 14.5743 10
 4 5 0 333.319 14.4969 7
 4 5 0 326.765 14.6821 16
 4 5 0 330.529 14.6314 9
 4 5 0 333.034 14.4439 19
 4 5 0 320.031 14.1543 6
 4 5 0 322.729 14.4858 13
 -5 -5 0 253.717 10.8125 2
 -5 -5 0 252.537 11.2444 8
 -5 -5 0 243.883 10.9416 14
 -5 -5 0 234.948 11.5335 15
 -5 -5 0 247.413 11.2879 4
 -5 -5 0 242.951 11.4398 10
 -5 -5 0 260.778 11.59 19
 -5 -5 0 255.772 11.5223 19
 -5 -5 0 257.696 11.5261 7
 -5 -5 0 241.759 10.7744 2
 -5 -5 0 253.695 11.3044 17
 -5 -5 0 254.545 11.5455 9
 -5 -5 0 257.447 11.5089 17
 -5 -5 0 262.646 11.4306 7
 5 5 0 249.743 11.6387 10
 5 5 0 262.254 11.8909 16
 5 5 0 271.597 11.7145 17
 5 5 0 262.64 11.6619 7
 5 5 0 261.873 11.5752 19
 5 5 0 242.789 11.2035 15
 5 5 0 245.994 11.4392 19
 5 5 0 250.188 11.738 17
 5 5 0 250.742 11.6956 9
 5 5 0 252.994 11.15 6
 5 5 0 264.063 11.6015 7
 5 5 0 254.803 11.6331 13
 5 5 0 249.142 11.336 5
 -6 -5 0 41.0636 3.15413 17
 -6 -5 0 46.5287 3.24792 9
 -6 -5 0 37.98 2.48821 14
 -6 -5 0 42.6939 2.88829 8
 -6 -5 0 44.3398 3.15245 10
 -6 -5 0 40.8858 3.19556 19
 -6 -5 0 49.2613 3.05941 17
 -6 -5 0 40.1008 2.88394 15
 -6 -5 0 48.623 3.50955 12
 -6 -5 0 41.0855 2.31401 2
 -6 -5 0 47.9913 3.36199 19
 -6 -5 0 48.0961 3.79457 7
 -6 -5 0 41.7119 2.33504 2
 -6 -5 0 46.3401 3.14469 7
 -6 -5 0 46.1499 3.14457 4
 6 5 0 43.5232 3.27281 9
 6 5 0 48.1962 3.32164 10
 6 5 0 42.3896 3.53622 3
 6 5 0 42.9922 3.30894 17
 6 5 0 41.6699 3.40987 16
 6 5 0 42.5126 2.64792 6
 6 5 0 43.9819 3.15527 7
 6 5 0 43.7424 3.23566 17
 6 5 0 44.5141 2.9151 15
 6 5 0 41.6619 3.05429 7
 6 5 0 40.8629 2.96077 19
 6 5 0 42.6216 3.05562 19
 6 5 0 45.6032 3.31487 13
 -7 -5 0 7.81137 1.73728 19
 -7 -5 0 8.34113 1.73725 10
 -7 -5 0 8.2745 1.86178 19
 -7 -5 0 8.44967 1.61176 17
 -7 -5 0 7.499 1.87515 5
 -7 -5 0 8.52449 0.92279 2
 -7 -5 0 6.58542 0.83695 2
 -7 -5 0 6.00722 1.6704 7
 -7 -5 0 7.66601 1.06941 14
 -7 -5 0 9.44499 2.11602 12
 -7 -5 0 6.17731 1.34703 17
 -7 -5 0 9.34743 1.72812 9
 -7 -5 0 6.90007 1.35389 8
 -7 -5 0 9.75747 1.83368 4
 -7 -5 0 6.44411 1.52948 7
 -7 -5 0 6.53648 1.55811 15
 7 5 0 8.55223 1.55941 19
 7 5 0 5.75952 1.59777 17
 7 5 0 7.76083 1.23719 6
 7 5 0 7.59317 2.03583 3
 7 5 0 6.45425 1.60138 17
 7 5 0 6.78459 1.84275 13
 7 5 0 7.23927 1.60407 7
 7 5 0 6.12571 1.43182 19
 7 5 0 6.01051 1.51224 15
 7 5 0 7.31934 1.54159 7
 7 5 0 7.35845 2.07956 16
 7 5 0 8.90379 1.97783 9
 -8 -5 0 20.1982 2.48971 15
 -8 -5 0 19.9714 2.50334 5
 -8 -5 0 17.619 2.46321 9
 -8 -5 0 20.2034 2.76007 4
 -8 -5 0 18.0367 2.52877 19
 -8 -5 0 17.7108 2.88733 12
 -8 -5 0 20.6736 2.63344 7
 -8 -5 0 18.0581 2.5069 19
 -8 -5 0 17.2433 2.27243 17
 -8 -5 0 18.6559 1.1423 2
 -8 -5 0 18.7246 1.16756 2
 -8 -5 0 18.0104 2.09743 8
 -8 -5 0 16.1177 1.44866 14
 -8 -5 0 23.8412 2.69518 7
 -8 -5 0 19.3215 2.60899 10
 8 5 0 22.4061 3.357 3
 8 5 0 20.7064 2.36968 15
 8 5 0 19.5068 2.78427 13
 8 5 0 17.5612 2.45766 17
 8 5 0 14.1024 2.41398 10
 8 5 0 18.0214 2.23738 19
 8 5 0 17.676 2.92577 16
 8 5 0 20.1496 2.73674 17
 8 5 0 18.4864 1.91791 6
 8 5 0 16.2605 2.29568 7
 8 5 0 13.1683 2.48256 9
 -9 -5 0 69.3795 5.47246 12
 -9 -5 0 67.3742 4.65951 17
 -9 -5 0 71.6664 5.04987 19
 -9 -5 0 74.9138 4.97212 5
 -9 -5 0 75.5159 5.12844 7
 -9 -5 0 79.9955 5.24861 4
 -9 -5 0 75.1547 5.02176 7
 -9 -5 0 76.9209 4.42715 8
 -9 -5 0 72.3429 5.03226 10
 -9 -5 0 69.0091 5.19991 19
 9 5 0 77.3445 5.23521 17
 9 5 0 74.9512 5.72096 3
 9 5 0 71.4132 4.63976 19
 9 5 0 83.153 5.75492 16
 9 5 0 67.917 4.85715 15
 9 5 0 75.3014 4.92802 7
 9 5 0 79.0288 5.90309 9
 9 5 0 74.7072 5.30622 13
 9 5 0 70.8766 5.15152 17
 9 5 0 74.637 4.21079 6
 -10 -5 0 32.4223 3.86272 19
 -10 -5 0 33.4052 4.15859 12
 -10 -5 0 29.9468 3.57081 7
 -10 -5 0 26.9222 4.80325 7
 -10 -5 0 24.0503 3.65474 4
 -10 -5 0 26.8373 3.82107 17
 -10 -5 0 31.3749 3.5619 10
 -10 -5 0 28.6885 2.60404 8
 -10 -5 0 35.3009 3.76665 5
 -10 -5 0 25.1525 3.2657 19
 10 5 0 32.6929 3.71369 17
 10 5 0 31.8732 3.82555 17
 10 5 0 31.656 3.48983 15
 10 5 0 33.5171 4.50927 3
 10 5 0 31.4769 3.98486 9
 10 5 0 28.4691 2.51628 6
 10 5 0 27.9095 3.36287 7
 10 5 0 29.4962 3.91294 13
 -11 -5 0 95.1366 6.31864 7
 -11 -5 0 72.682 5.73387 7
 -11 -5 0 80.1359 6.04803 19
 -11 -5 0 98.4333 6.5789 19
 -11 -5 0 94.4915 6.99246 12
 -11 -5 0 97.6958 6.16542 10
 -11 -5 0 105.853 6.87305 4
 -11 -5 0 81.6502 5.42674 17
 -11 -5 0 88.4197 5.01314 8
 11 5 0 91.2823 6.03601 15
 11 5 0 87.6512 5.33683 19
 11 5 0 83.4539 6.02713 17
 11 5 0 92.7262 6.62885 13
 11 5 0 86.0172 6.40459 9
 11 5 0 96.379 7.32162 3
 11 5 0 81.9782 5.79388 7
 11 5 0 92.9921 6.31354 17
 -12 -5 0 18.2451 1.98818 8
 -12 -5 0 18.6634 3.21287 7
 -12 -5 0 18.4362 4.02835 12
 -12 -5 0 24.3387 4.26063 16
 -12 -5 0 16.1483 3.47518 4
 -12 -5 0 25.6269 3.55115 19
 12 5 0 17.2336 2.2583 6
 12 5 0 17.3862 3.53483 13
 12 5 0 15.0899 2.88556 17
 12 5 0 15.7353 3.74129 3
 12 5 0 16.2776 3.79131 9
 12 5 0 22.5 3.28808 15
 -13 -5 0 40.6355 5.2688 4
 -13 -5 0 35.9234 5.25139 12
 -13 -5 0 41.0437 5.84251 16
 13 5 0 42.0627 5.96559 3
 13 5 0 35.1607 4.89222 13
 11 -6 0 13.9365 3.88338 3
 11 -6 0 4.50124 2.22225 18
 11 -6 0 10.011 2.81533 6
 11 -6 0 10.7367 3.25376 13
 -11 6 0 9.27688 2.17877 12
 -11 6 0 9.52984 2.8265 4
 -11 6 0 5.14765 2.91948 5
 -11 6 0 8.40612 3.9589 16
 10 -6 0 -0.4342 2.25763 3
 10 -6 0 -1.6289 1.7537 9
 10 -6 0 0.6923 1.84249 15
 10 -6 0 -0.8159 2.04917 13
 10 -6 0 4.09326 1.65635 18
 -10 6 0 -3.1862 2.38778 19
 -10 6 0 -1.1498 1.44191 12
 -10 6 0 2.5201 1.93113 4
 -10 6 0 2.10217 2.27355 5
 -10 6 0 1.58577 1.39319 7
 -10 6 0 0.06693 2.88673 16
 -10 6 0 -1.7029 1.07837 7
 9 -6 0 12.1055 2.7904 9
 9 -6 0 8.92536 2.4138 15
 9 -6 0 10.413 2.21561 18
 9 -6 0 9.90828 1.09018 2
 9 -6 0 9.12691 1.23441 2
 9 -6 0 9.87279 1.50636 7
 9 -6 0 7.85212 3.01007 3
 9 -6 0 9.51455 2.67202 13
 9 -6 0 9.40903 2.54186 17
 9 -6 0 7.66122 1.91329 19
 9 -6 0 7.8433 2.47003 6
 9 -6 0 9.0776 1.09906 10
 -9 6 0 10.3207 2.66719 5
 -9 6 0 10.2286 2.07345 7
 -9 6 0 7.88054 1.97349 12
 -9 6 0 9.14765 2.31397 19
 -9 6 0 5.49307 1.8581 17
 -9 6 0 8.38383 1.88368 7
 -9 6 0 10.2219 2.30503 4
 -9 6 0 6.80263 1.08033 10
 -9 6 0 9.03306 3.14013 16
 8 -6 0 4.39889 2.17351 9
 8 -6 0 3.87071 1.949 17
 8 -6 0 4.7409 0.86363 10
 8 -6 0 5.21648 2.19542 13
 8 -6 0 3.041 2.3906 3
 8 -6 0 4.50321 1.73381 18
 8 -6 0 3.72671 1.04255 7
 8 -6 0 6.67974 2.03732 15
 8 -6 0 9.12729 2.22292 17
 8 -6 0 4.95008 1.23461 2
 8 -6 0 6.33514 2.14829 6
 -8 6 0 5.99616 0.96342 10
 -8 6 0 7.85284 2.21765 19
 -8 6 0 6.21008 1.96138 19
 -8 6 0 1.77922 2.65154 16
 -8 6 0 7.52152 2.01733 4
 -8 6 0 4.29797 1.61099 12
 -8 6 0 4.12083 2.28404 5
 -8 6 0 4.1541 1.51871 7
 -8 6 0 3.12656 1.35208 7
 7 -6 0 4.60003 2.12167 15
 7 -6 0 3.43319 1.87876 17
 7 -6 0 2.93767 1.56319 18
 7 -6 0 5.22666 1.32743 2
 7 -6 0 3.63982 0.73098 10
 7 -6 0 3.23061 1.79159 17
 7 -6 0 4.33664 1.63407 7
 7 -6 0 2.93267 2.04714 3
 7 -6 0 3.76773 1.91712 13
 7 -6 0 3.82276 1.56263 19
 7 -6 0 3.60727 0.92442 14
 7 -6 0 2.44781 1.73876 6
 7 -6 0 2.62729 1.70955 9
 -7 6 0 3.98757 0.8484 2
 -7 6 0 1.26739 1.15569 7
 -7 6 0 1.69883 2.20878 16
 -7 6 0 5.25332 1.67596 17
 -7 6 0 3.86325 1.49231 4
 -7 6 0 2.5993 0.72475 10
 -7 6 0 2.77849 1.3237 18
 -7 6 0 3.05553 1.62084 19
 -7 6 0 3.43747 1.3383 7
 -7 6 0 2.6752 1.64931 5
 -7 6 0 3.74085 1.87818 19
 -7 6 0 3.52248 1.43974 12
 6 -6 0 193.444 8.88212 14
 6 -6 0 196.819 9.80442 13
 6 -6 0 207.579 8.4491 10
 6 -6 0 183.226 9.65863 19
 6 -6 0 190.852 10.0226 17
 6 -6 0 201.251 9.77385 15
 6 -6 0 196.3 9.88701 6
 6 -6 0 197.661 10.6973 9
 6 -6 0 201.969 9.08427 2
 6 -6 0 186.965 10.0458 19
 6 -6 0 188.494 8.98089 7
 6 -6 0 195.542 10.1193 17
 6 -6 0 204.389 9.61961 18
 -6 6 0 188.389 9.16618 12
 -6 6 0 198.533 10.1773 19
 -6 6 0 179.422 8.74171 2
 -6 6 0 189.922 9.31338 4
 -6 6 0 186.059 9.59723 15
 -6 6 0 196.061 9.47214 7
 -6 6 0 195.889 9.98042 17
 -6 6 0 209.908 9.93726 17
 -6 6 0 205.185 10.5098 16
 -6 6 0 208.964 9.961 5
 -6 6 0 202.08 9.41633 7
 -6 6 0 201.046 10.0455 19
 5 -6 0 92.0466 4.807 2
 5 -6 0 97.0692 5.27141 15
 5 -6 0 90.8462 5.12415 18
 5 -6 0 84.6282 4.93472 7
 5 -6 0 99.6834 5.70324 17
 5 -6 0 97.8613 4.04604 10
 5 -6 0 95.883 5.36704 19
 5 -6 0 89.6761 5.54013 17
 5 -6 0 94.8713 4.69706 14
 5 -6 0 90.1429 4.0599 10
 5 -6 0 98.9346 5.50152 6
 5 -6 0 95.9751 5.37675 13
 5 -6 0 93.01 4.64098 7
 5 -6 0 94.6084 5.64115 19
 5 -6 0 82.4719 3.96062 8
 5 -6 0 78.4714 3.90402 8
 5 -6 0 92.6844 6.12022 9
 -5 6 0 91.675 5.16531 18
 -5 6 0 88.8325 5.27917 5
 -5 6 0 92.8935 5.52727 9
 -5 6 0 95.9748 5.04138 7
 -5 6 0 91.804 5.51921 17
 -5 6 0 91.5724 4.83681 12
 -5 6 0 92.1305 4.87011 4
 -5 6 0 94.518 5.18816 15
 -5 6 0 93.1534 5.02416 7
 -5 6 0 89.1647 5.90221 16
 -5 6 0 92.285 5.68732 19
 -5 6 0 92.7035 5.51838 19
 -5 6 0 94.0247 5.8526 3
 -5 6 0 96.12 5.44166 17
 -5 6 0 89.157 4.5672 2
 4 -6 0 82.084 4.79526 18
 4 -6 0 89.8684 3.72388 10
 4 -6 0 94.0649 5.2396 17
 4 -6 0 78.9164 3.90418 8
 4 -6 0 86.3706 4.83227 13
 4 -6 0 86.6385 3.69747 10
 4 -6 0 89.6789 4.46595 14
 4 -6 0 88.2806 5.17128 19
 4 -6 0 84.7552 5.00826 9
 4 -6 0 86.1328 4.71755 15
 4 -6 0 85.3063 4.97436 19
 4 -6 0 86.5322 5.14527 17
 4 -6 0 80.1077 3.92441 8
 4 -6 0 83.977 4.37247 7
 4 -6 0 85.1473 4.94253 6
 4 -6 0 88.5923 4.35063 7
 -4 6 0 82.8354 4.58482 7
 -4 6 0 87.6754 5.14246 17
 -4 6 0 92.58 5.34724 3
 -4 6 0 96.8864 5.54357 16
 -4 6 0 92.0848 5.25973 19
 -4 6 0 91.7719 4.83019 18
 -4 6 0 83.3503 4.30761 2
 -4 6 0 82.5298 4.99552 9
 -4 6 0 79.5554 4.91135 17
 -4 6 0 88.8308 4.75402 15
 -4 6 0 86.0108 4.62904 7
 -4 6 0 83.3007 4.99215 19
 -4 6 0 89.6631 4.40509 4
 -4 6 0 85.3852 4.87134 5
 -4 6 0 83.3472 4.38037 12
 3 -6 0 26.8158 2.13102 14
 3 -6 0 25.5656 2.41648 19
 3 -6 0 31.2096 2.45966 6
 3 -6 0 26.3911 2.63445 19
 3 -6 0 27.9643 1.30263 10
 3 -6 0 27.7883 2.63806 17
 3 -6 0 26.3992 2.52389 15
 3 -6 0 24.5295 2.50633 17
 3 -6 0 25.0379 2.39929 9
 3 -6 0 30.915 2.40035 18
 3 -6 0 28.0174 1.92713 7
 3 -6 0 30.2085 1.33895 10
 3 -6 0 26.5959 2.32247 13
 3 -6 0 26.8155 1.7141 8
 3 -6 0 26.3807 2.11612 2
 3 -6 0 28.7958 1.92868 7
 -3 6 0 29.4756 2.16966 7
 -3 6 0 27.0392 1.92083 12
 -3 6 0 29.5613 2.51935 19
 -3 6 0 32.1076 2.62512 17
 -3 6 0 26.6599 2.503 9
 -3 6 0 28.4232 1.94193 2
 -3 6 0 25.2169 2.67809 19
 -3 6 0 26.6982 2.09522 15
 -3 6 0 29.9146 2.16 7
 -3 6 0 26.9726 1.77697 4
 -3 6 0 26.879 2.26437 5
 -3 6 0 26.8416 2.50126 17
 -3 6 0 25.8702 2.29879 18
 2 -6 0 159.183 7.27917 12
 2 -6 0 161.343 7.69927 9
 2 -6 0 173.961 7.88905 17
 2 -6 0 151.889 7.64942 17
 2 -6 0 168.309 7.56401 18
 2 -6 0 158.993 7.33465 2
 2 -6 0 161.942 7.65124 19
 2 -6 0 160.465 7.78664 19
 2 -6 0 160.988 7.19688 7
 2 -6 0 160.316 6.74999 10
 2 -6 0 148.149 6.78528 4
 2 -6 0 145.786 6.66863 10
 2 -6 0 164.393 7.16507 7
 2 -6 0 160.434 7.28336 15
 2 -6 0 158.129 7.53882 6
 2 -6 0 151.606 7.05812 8
 2 -6 0 158.25 7.33716 14
 -2 6 0 162.779 7.92803 3
 -2 6 0 165.599 7.80772 19
 -2 6 0 155.062 7.16626 12
 -2 6 0 163.998 7.35305 15
 -2 6 0 159.773 7.60269 18
 -2 6 0 162.327 7.35804 2
 -2 6 0 160.578 7.86354 17
 -2 6 0 169.577 7.82718 9
 -2 6 0 171.514 7.48485 7
 -2 6 0 163.682 8.01016 16
 -2 6 0 162.665 7.55928 5
 -2 6 0 149.864 6.96572 4
 -2 6 0 162.066 7.4345 7
 -2 6 0 156.683 7.76768 17
 -2 6 0 164.287 7.9241 19
 1 -6 0 1.29277 0.25593 4
 1 -6 0 1.15983 0.51709 10
 1 -6 0 1.54142 0.93468 9
 1 -6 0 1.25097 0.56876 7
 1 -6 0 0.62437 0.97345 17
 1 -6 0 1.70769 0.78458 2
 1 -6 0 1.75702 0.7437 15
 1 -6 0 1.36962 1.05749 19
 1 -6 0 2.61276 1.07029 14
 1 -6 0 0.95321 1.05349 19
 1 -6 0 1.39456 1.00656 18
 1 -6 0 0.87027 0.62392 12
 1 -6 0 1.28443 0.65874 7
 1 -6 0 2.3652 1.1394 17
 -1 6 0 1.32324 0.28916 4
 -1 6 0 1.05137 0.73018 7
 -1 6 0 1.00646 1.03257 3
 -1 6 0 0.94903 1.03471 17
 -1 6 0 0.63379 0.9343 9
 -1 6 0 0.33107 0.83084 13
 -1 6 0 2.16626 0.85329 2
 -1 6 0 1.12435 0.4675 10
 -1 6 0 1.36609 0.65143 15
 -1 6 0 0.93552 1.06995 19
 -1 6 0 1.80527 0.68473 12
 -1 6 0 1.5722 1.08724 17
 -1 6 0 2.4242 0.85008 5
 -1 6 0 -0.1676 0.89916 19
 -1 6 0 2.6416 0.80317 7
 -1 6 0 1.77194 0.97064 18
 -1 6 0 1.41203 1.23652 16
 0 -6 0 64.8948 3.60263 8
 0 -6 0 76.0522 4.14417 17
 0 -6 0 67.9054 3.59711 7
 0 -6 0 67.6266 3.70912 18
 0 -6 0 67.8489 3.9278 19
 0 -6 0 67.4934 3.73964 14
 0 -6 0 72.7638 3.9304 19
 0 -6 0 67.7702 3.5036 7
 0 -6 0 66.9779 3.80967 9
 0 -6 0 69.7128 3.3732 10
 0 -6 0 70.4903 3.85596 17
 0 -6 0 67.0476 3.61708 2
 0 6 0 53.5176 3.76867 7
 0 6 0 66.2955 3.59747 18
 0 6 0 68.3179 3.77309 9
 0 6 0 61.3047 3.68429 2
 0 6 0 64.2579 3.32439 12
 0 6 0 66.8294 3.74556 19
 0 6 0 65.8689 3.86214 17
 0 6 0 65.8244 3.51172 13
 0 6 0 70.3453 3.54177 7
 0 6 0 60.4399 3.37363 5
 0 6 0 64.0301 3.24698 10
 0 6 0 68.4791 3.14602 15
 0 6 0 67.7537 3.63262 6
 0 6 0 69.3761 3.27227 15
 0 6 0 65.3702 3.92088 16
 0 6 0 68.9005 3.82192 17
 0 6 0 74.3356 3.97822 19
 0 6 0 70.2538 3.89418 3
 -1 -6 0 230.507 10.156 2
 -1 -6 0 235.395 10.1246 18
 -1 -6 0 222.198 10.3531 9
 -1 -6 0 236.826 10.0695 10
 -1 -6 0 227.307 10.0812 7
 -1 -6 0 226.423 10.2202 7
 -1 -6 0 236.63 10.4198 19
 -1 -6 0 231.067 10.3433 17
 -1 -6 0 214 9.62025 4
 -1 -6 0 226.901 10.2578 14
 -1 -6 0 232.121 10.4463 19
 -1 -6 0 251.838 10.6166 17
 -1 -6 0 230.855 10.2384 8
 1 6 0 221.914 9.90314 5
 1 6 0 234.614 10.381 19
 1 6 0 223.227 9.99614 18
 1 6 0 230.303 9.62027 15
 1 6 0 221.376 10.0524 7
 1 6 0 223.604 10.1116 6
 1 6 0 234.215 10.2963 9
 1 6 0 234.852 10.1014 7
 1 6 0 210.569 9.56886 4
 1 6 0 232.649 10.3805 17
 1 6 0 224.586 9.98982 2
 1 6 0 217.886 10.3396 3
 1 6 0 228.828 10.2765 17
 1 6 0 226.768 10.0438 13
 1 6 0 239.919 10.2618 19
 1 6 0 231.831 10.397 16
 1 6 0 229.056 9.98975 10
 1 6 0 227.135 9.96911 12
 1 6 0 239.931 9.69414 15
 -2 -6 0 225.041 10.0568 7
 -2 -6 0 228.465 10.0282 5
 -2 -6 0 224.459 10.0195 14
 -2 -6 0 213.818 10.1184 9
 -2 -6 0 227.578 10.2016 19
 -2 -6 0 231.398 10.0984 17
 -2 -6 0 224.355 10.0588 8
 -2 -6 0 226.44 10.2037 19
 -2 -6 0 223.056 9.95712 10
 -2 -6 0 217.979 9.58251 4
 -2 -6 0 225.39 9.5593 15
 -2 -6 0 216.373 10.2691 17
 -2 -6 0 222.115 9.74694 18
 -2 -6 0 231.236 9.9083 2
 -2 -6 0 227.888 9.94461 7
 2 6 0 221.63 9.73243 18
 2 6 0 233.647 9.94762 6
 2 6 0 222.02 9.47519 15
 2 6 0 219.729 10.0354 19
 2 6 0 202.159 9.58032 4
 2 6 0 224.636 10.2977 3
 2 6 0 213.652 9.92262 10
 2 6 0 219.825 9.98746 7
 2 6 0 234.755 10.2594 19
 2 6 0 226.115 9.98832 7
 2 6 0 223.804 9.93545 13
 2 6 0 233.911 9.85368 2
 2 6 0 216.504 10.1076 9
 2 6 0 229.021 10.271 16
 2 6 0 220.37 9.74601 5
 2 6 0 236.005 10.1814 17
 2 6 0 231.905 10.2927 17
 -3 -6 0 164.66 7.64933 14
 -3 -6 0 170.913 7.90097 19
 -3 -6 0 165.844 7.70503 17
 -3 -6 0 153.5 7.351 4
 -3 -6 0 162.871 7.96227 17
 -3 -6 0 163.741 7.44729 2
 -3 -6 0 160.496 7.22279 18
 -3 -6 0 165.769 7.30219 15
 -3 -6 0 161.599 7.74478 12
 -3 -6 0 169.307 7.7793 7
 -3 -6 0 168.058 7.74003 8
 -3 -6 0 165.158 7.65048 7
 -3 -6 0 169.484 7.76746 10
 -3 -6 0 175.56 7.91621 19
 3 6 0 165.454 7.72399 7
 3 6 0 161.464 7.2589 18
 3 6 0 166.971 7.84132 17
 3 6 0 167.873 7.98355 16
 3 6 0 163.759 7.41507 2
 3 6 0 158.371 7.6719 13
 3 6 0 164.55 7.72522 7
 3 6 0 160.487 7.20292 15
 3 6 0 175.192 7.89373 9
 3 6 0 162.611 7.9186 17
 3 6 0 176.498 7.82092 10
 3 6 0 168.022 7.52455 6
 3 6 0 177.497 8.11855 3
 3 6 0 155.931 7.65513 19
 3 6 0 159.937 7.42063 5
 -4 -6 0 45.5138 3.23475 17
 -4 -6 0 49.8445 3.25024 19
 -4 -6 0 45.4813 2.79468 4
 -4 -6 0 49.13 2.99235 7
 -4 -6 0 46.2068 2.32237 18
 -4 -6 0 54.9113 3.36681 12
 -4 -6 0 45.2908 2.63512 2
 -4 -6 0 46.5115 3.1044 7
 -4 -6 0 44.8775 2.68523 15
 -4 -6 0 47.8301 2.95969 17
 -4 -6 0 47.1743 3.10013 10
 -4 -6 0 48.3503 3.21999 19
 -4 -6 0 44.8108 2.84527 14
 -4 -6 0 46.2321 2.98435 8
 -4 -6 0 49.7209 3.1665 9
 4 6 0 50.1556 3.26502 19
 4 6 0 47.2097 2.77078 6
 4 6 0 49.8377 2.68112 15
 4 6 0 50.1358 3.10672 7
 4 6 0 50.9456 3.21033 10
 4 6 0 48.9261 3.03031 19
 4 6 0 47.0034 3.38604 3
 4 6 0 46.5799 2.44023 18
 4 6 0 49.263 2.85475 5
 4 6 0 50.8607 2.71271 2
 4 6 0 47.4861 3.08965 7
 4 6 0 47.4359 3.23278 17
 4 6 0 49.6128 3.41655 16
 4 6 0 50.6705 3.20777 13
 -5 -6 0 138.225 6.90408 19
 -5 -6 0 132.873 6.79028 15
 -5 -6 0 137.595 6.96794 12
 -5 -6 0 140.283 6.44347 14
 -5 -6 0 136.845 6.92794 19
 -5 -6 0 134.999 6.85778 10
 -5 -6 0 139.313 6.6865 17
 -5 -6 0 135.733 6.87145 7
 -5 -6 0 137.104 6.92396 9
 -5 -6 0 128.091 5.67673 18
 -5 -6 0 130.998 6.58482 4
 -5 -6 0 132.064 6.19954 2
 -5 -6 0 145.319 6.719 8
 -5 -6 0 137.282 6.73996 7
 -5 -6 0 132.418 6.8771 17
 5 6 0 133.999 6.8028 19
 5 6 0 143.355 7.15872 9
 5 6 0 153.9 7.16773 10
 5 6 0 141.144 6.51574 15
 5 6 0 137.64 6.67685 5
 5 6 0 145.625 6.99778 7
 5 6 0 141.894 6.5457 6
 5 6 0 137.439 7.02241 17
 5 6 0 130.618 6.92976 7
 5 6 0 138.175 6.95431 19
 5 6 0 131.73 7.16298 16
 5 6 0 138.903 7.30176 3
 -6 -6 0 165.394 7.5577 14
 -6 -6 0 162.793 8.34334 12
 -6 -6 0 165.266 7.34703 2
 -6 -6 0 163.477 8.19242 9
 -6 -6 0 161.173 7.93586 4
 -6 -6 0 168.889 8.39429 7
 -6 -6 0 161.212 8.03464 7
 -6 -6 0 164.671 7.33427 2
 -6 -6 0 154.068 8.18627 19
 -6 -6 0 159.413 8.10692 10
 -6 -6 0 159.62 8.11812 17
 -6 -6 0 166.025 7.93611 17
 -6 -6 0 161.644 7.81964 15
 -6 -6 0 169.926 8.25748 19
 6 6 0 165.405 8.51844 16
 6 6 0 161.505 7.90826 5
 6 6 0 162.278 8.32378 9
 6 6 0 167.241 8.37636 17
 6 6 0 173.537 8.23311 7
 6 6 0 173.372 8.34222 17
 6 6 0 165.381 7.62571 6
 6 6 0 176.62 7.82886 15
 6 6 0 152.467 7.92441 19
 6 6 0 164.152 8.60263 3
 6 6 0 165.395 8.22882 13
 6 6 0 168.536 8.14852 19
 6 6 0 159.358 8.23198 10
 6 6 0 154.799 8.12872 7
 -7 -6 0 11.7542 1.22636 2
 -7 -6 0 11.5938 2.04274 7
 -7 -6 0 13.3087 1.91721 8
 -7 -6 0 8.00114 1.70903 9
 -7 -6 0 10.4032 2.07769 19
 -7 -6 0 11.2169 1.6902 17
 -7 -6 0 9.12491 1.82857 19
 -7 -6 0 13.3525 2.06365 17
 -7 -6 0 11.0373 1.20998 2
 -7 -6 0 8.53863 1.67086 7
 -7 -6 0 15.1202 2.17855 4
 -7 -6 0 10.5849 1.69011 15
 -7 -6 0 10.439 1.37208 14
 -7 -6 0 14.1808 2.43647 12
 -7 -6 0 14.3877 2.20104 10
 7 6 0 11.4549 2.34312 16
 7 6 0 10.2163 1.6626 15
 7 6 0 10.2817 2.15265 13
 7 6 0 12.0764 1.4978 6
 7 6 0 10.8069 2.28099 3
 7 6 0 10.5648 2.08612 10
 7 6 0 9.49757 1.93623 17
 7 6 0 11.121 1.7112 19
 7 6 0 9.30253 1.77133 7
 7 6 0 12.4073 2.14394 9
 7 6 0 9.1965 1.862 17
 7 6 0 12.0904 1.93177 7
 7 6 0 7.52838 1.57868 19
 -8 -6 0 95.2316 5.74493 17
 -8 -6 0 104.328 6.21106 19
 -8 -6 0 92.782 6.22582 15
 -8 -6 0 98.602 4.89648 14
 -8 -6 0 99.9725 5.9187 10
 -8 -6 0 106.519 6.06161 4
 -8 -6 0 95.2122 4.62212 2
 -8 -6 0 86.2244 5.83085 9
 -8 -6 0 99.1489 5.53578 8
 -8 -6 0 94.219 5.94407 19
 -8 -6 0 116.081 6.63432 12
 -8 -6 0 101.66 6.11062 7
 -8 -6 0 104.807 4.67035 2
 8 6 0 101.735 5.96673 7
 8 6 0 100.734 6.22555 9
 8 6 0 99.5697 6.14138 17
 8 6 0 93.0461 6.406 7
 8 6 0 110.825 6.80004 3
 8 6 0 100.427 5.21614 6
 8 6 0 97.6727 6.05947 17
 8 6 0 106.805 5.74135 15
 8 6 0 96.4433 5.6857 19
 8 6 0 98.6018 6.44172 16
 8 6 0 108.707 6.18011 13
 -9 -6 0 0.83874 1.55344 7
 -9 -6 0 1.06357 1.10824 8
 -9 -6 0 0.12361 1.12763 17
 -9 -6 0 0.59324 1.95487 12
 -9 -6 0 -1.0856 1.15987 19
 -9 -6 0 1.29483 1.63732 19
 -9 -6 0 0.52799 0.34676 2
 -9 -6 0 1.58408 1.65173 4
 -9 -6 0 -0.3798 1.38097 10
 -9 -6 0 0.54207 0.65359 14
 -9 -6 0 1.13814 1.18844 7
 9 6 0 -0.5012 0.83631 6
 9 6 0 0.44039 1.35301 15
 9 6 0 0.47845 1.4866 17
 9 6 0 -0.6511 1.19332 17
 9 6 0 -0.7284 1.94869 16
 9 6 0 0.55538 1.84708 13
 9 6 0 0.66299 1.29407 7
 9 6 0 0.00113 1.86408 3
 9 6 0 2.37971 1.30787 19
 -10 -6 0 7.23226 2.24041 19
 -10 -6 0 4.77967 1.84903 10
 -10 -6 0 4.40636 2.11277 4
 -10 -6 0 5.87489 1.76222 7
 -10 -6 0 4.64233 1.88613 19
 -10 -6 0 9.68619 1.78384 8
 -10 -6 0 8.56077 2.33052 7
 10 6 0 8.60898 1.41244 6
 10 6 0 5.19417 1.78123 7
 10 6 0 4.53793 1.85751 17
 10 6 0 5.3498 2.9711 16
 10 6 0 7.42182 2.52294 13
 10 6 0 5.45556 1.79256 15
 10 6 0 5.6101 2.1827 17
 10 6 0 9.1265 2.90733 3
 10 6 0 5.22621 2.05651 9
 -11 -6 0 2.03648 1.29977 8
 -11 -6 0 -0.191 1.18686 17
 -11 -6 0 2.1229 2.20725 4
 -11 -6 0 1.58259 1.75095 10
 -11 -6 0 1.47417 1.71462 19
 -11 -6 0 1.45764 1.56491 7
 -11 -6 0 1.11568 1.66828 19
 -11 -6 0 -1.3966 2.38652 12
 -11 -6 0 1.26849 1.25277 7
 11 6 0 1.20359 1.91576 9
 11 6 0 1.74124 1.15365 19
 11 6 0 2.09975 1.61277 7
 11 6 0 -0.1111 1.54365 17
 11 6 0 -1.1143 1.52237 15
 11 6 0 -0.7723 2.29638 3
 11 6 0 2.60436 2.26684 13
 11 6 0 -0.1606 1.29161 17
 -12 -6 0 19.8531 3.24868 10
 -12 -6 0 26.9756 4.61543 12
 -12 -6 0 27.0741 3.8095 7
 -12 -6 0 20.6049 3.47167 19
 -12 -6 0 22.8015 3.96704 4
 -12 -6 0 30.159 4.75609 16
 -12 -6 0 20.1598 2.3859 8
 12 6 0 24.6028 3.96915 13
 12 6 0 19.5905 3.18365 17
 12 6 0 15.9228 4.76605 15
 12 6 0 21.352 3.63358 9
 12 6 0 25.603 4.69965 3
 -13 -6 0 8.92562 3.83517 16
 -13 -6 0 6.31707 3.07068 4
 -13 -6 0 8.49838 3.66258 12
 13 6 0 5.896 2.47825 5
 13 6 0 11.6361 3.52868 13
 13 6 0 6.34302 3.42083 3
 11 -7 0 30.7736 4.60821 13
 11 -7 0 40.7278 5.69886 3
 11 -7 0 37.5743 4.78541 6
 11 -7 0 22.433 3.20349 18
 -11 7 0 25.5257 5.09812 16
 -11 7 0 27.153 4.45621 5
 -11 7 0 30.7241 4.2073 4
 -11 7 0 25.7291 2.93329 12
 10 -7 0 8.83878 2.52392 17
 10 -7 0 10.1771 3.38918 3
 10 -7 0 8.72324 2.77584 9
 10 -7 0 12.7145 2.8338 15
 10 -7 0 7.95436 2.38658 18
 10 -7 0 10.6274 2.82745 6
 10 -7 0 5.86423 2.82814 13
 -10 7 0 8.11071 1.94263 12
 -10 7 0 11.0236 3.08242 5
 -10 7 0 8.97331 3.30499 7
 -10 7 0 14.2568 3.06966 19
 -10 7 0 8.84553 2.12988 7
 -10 7 0 13.5404 2.84339 4
 -10 7 0 11.3313 3.92177 16
 9 -7 0 63.2147 4.83719 18
 9 -7 0 59.933 5.40518 9
 9 -7 0 59.2125 3.64762 7
 9 -7 0 66.389 5.24682 15
 9 -7 0 62.1411 4.79626 19
 9 -7 0 74.1455 5.58403 13
 9 -7 0 58.2957 3.32292 2
 9 -7 0 51.1959 4.3555 2
 9 -7 0 67.8777 5.97177 3
 9 -7 0 60.6646 5.54402 17
 9 -7 0 61.0572 5.44796 17
 9 -7 0 68.1865 5.57153 6
 -9 7 0 65.2141 5.02818 17
 -9 7 0 73.4374 5.81303 5
 -9 7 0 73.876 6.80217 16
 -9 7 0 67.9758 5.02526 4
 -9 7 0 73.9619 5.84184 19
 -9 7 0 64.213 4.73273 7
 -9 7 0 57.6543 5.24089 19
 -9 7 0 64.6984 4.52054 12
 -9 7 0 67.9708 4.76676 7
 8 -7 0 58.0062 4.27337 18
 8 -7 0 60.2044 4.86946 6
 8 -7 0 55.7206 4.92409 17
 8 -7 0 51.7496 5.48563 3
 8 -7 0 48.5863 4.51892 15
 8 -7 0 55.9833 4.7173 13
 8 -7 0 54.2609 4.76247 17
 8 -7 0 56.1071 3.30242 7
 8 -7 0 45.8841 3.22989 2
 8 -7 0 42.2761 2.75709 14
 8 -7 0 52.213 4.2591 19
 -8 7 0 56.7425 4.44876 17
 -8 7 0 50.328 3.97377 7
 -8 7 0 54.552 4.7881 5
 -8 7 0 55.17 3.86656 12
 -8 7 0 55.7323 6.10081 16
 -8 7 0 44.4601 4.3203 19
 -8 7 0 61.8716 4.37433 4
 -8 7 0 56.9176 4.99028 19
 7 -7 0 24.3612 3.02095 19
 7 -7 0 25.7426 3.48879 17
 7 -7 0 23.6469 3.32352 9
 7 -7 0 22.7991 3.05006 15
 7 -7 0 31.0042 4.40193 17
 7 -7 0 24.5664 2.04773 7
 7 -7 0 27.838 3.43113 6
 7 -7 0 26.364 3.30167 13
 7 -7 0 22.9497 2.05056 14
 7 -7 0 21.2112 2.23617 2
 7 -7 0 26.0283 3.0883 18
 -7 7 0 21.6967 2.54227 7
 -7 7 0 21.3957 2.43741 12
 -7 7 0 28.5953 4.15102 16
 -7 7 0 33.7147 3.25117 17
 -7 7 0 22.4013 3.12358 5
 -7 7 0 26.1644 1.9988 2
 -7 7 0 28.5906 2.92119 4
 -7 7 0 28.1331 4.24641 19
 -7 7 0 24.105 2.62789 7
 -7 7 0 21.412 3.12375 19
 6 -7 0 13.0007 2.47355 17
 6 -7 0 12.5349 2.25479 19
 6 -7 0 13.3138 2.4501 6
 6 -7 0 14.2547 1.78337 2
 6 -7 0 11.7734 2.35944 19
 6 -7 0 15.3561 2.33502 18
 6 -7 0 18.1415 2.76831 17
 6 -7 0 11.5223 2.25279 15
 6 -7 0 15.5166 2.60025 13
 6 -7 0 13.7182 1.7619 14
 6 -7 0 13.9605 2.4193 7
 -6 7 0 7.52162 1.92837 17
 -6 7 0 11.7938 1.98989 15
 -6 7 0 12.5061 2.50066 19
 -6 7 0 15.4333 1.58655 2
 -6 7 0 17.7906 2.71949 19
 -6 7 0 10.1053 1.89023 18
 -6 7 0 12.2003 1.73997 12
 -6 7 0 13.6267 2.76993 3
 -6 7 0 13.503 2.38978 5
 -6 7 0 15.6902 1.96709 4
 -6 7 0 15.6918 2.00388 7
 -6 7 0 12.4434 2.85583 16
 -6 7 0 11.6933 2.21411 17
 5 -7 0 7.09941 1.71361 15
 5 -7 0 6.10759 1.66654 19
 5 -7 0 5.27682 0.68132 8
 5 -7 0 4.70759 0.99415 7
 5 -7 0 4.48702 1.7228 17
 5 -7 0 2.18709 1.59642 17
 5 -7 0 5.62711 1.27487 14
 5 -7 0 6.09949 1.75845 13
 5 -7 0 5.69743 1.69698 19
 5 -7 0 7.37986 1.86166 18
 5 -7 0 5.92663 1.77331 6
 5 -7 0 5.19128 0.68361 8
 5 -7 0 5.46358 1.07871 7
 5 -7 0 7.31661 1.40314 2
 5 -7 0 6.64354 1.5966 9
 -5 7 0 5.8617 1.64628 19
 -5 7 0 4.47207 1.46337 15
 -5 7 0 4.53431 1.19494 4
 -5 7 0 4.50899 1.88962 3
 -5 7 0 5.08131 1.81007 19
 -5 7 0 4.37829 1.20578 7
 -5 7 0 6.35334 1.40526 7
 -5 7 0 5.66011 1.63173 18
 -5 7 0 5.43664 1.21452 12
 -5 7 0 8.68183 2.42161 16
 -5 7 0 5.77657 1.08149 2
 -5 7 0 6.41193 1.77459 9
 -5 7 0 6.87061 1.74325 17
 -5 7 0 6.72071 1.79867 17
 -5 7 0 5.65891 1.68144 5
 4 -7 0 121.688 6.77964 6
 4 -7 0 129.144 6.62211 18
 4 -7 0 127.596 6.07154 7
 4 -7 0 132.553 6.85197 19
 4 -7 0 137.766 7.12445 17
 4 -7 0 131.675 6.14348 7
 4 -7 0 120.747 5.72966 8
 4 -7 0 117.456 6.84198 17
 4 -7 0 129.537 6.55544 15
 4 -7 0 122.929 6.99511 19
 4 -7 0 131.376 6.36389 2
 4 -7 0 123.383 6.82159 9
 4 -7 0 130.081 6.31228 14
 -4 7 0 126.509 6.16485 2
 -4 7 0 124.723 6.47071 15
 -4 7 0 130.344 6.47965 7
 -4 7 0 132.267 7.16403 19
 -4 7 0 129.128 6.7 5
 -4 7 0 118.929 6.05465 4
 -4 7 0 135.359 6.48521 7
 -4 7 0 123.406 6.95617 17
 -4 7 0 127.15 7.13941 3
 -4 7 0 135.166 6.98831 9
 -4 7 0 131.695 6.69279 18
 -4 7 0 142.456 7.47969 16
 -4 7 0 126.59 6.89786 19
 -4 7 0 127.708 6.12842 12
 -4 7 0 128.953 6.90337 17
 3 -7 0 15.0115 1.7784 2
 3 -7 0 17.3703 2.18148 9
 3 -7 0 14.8358 2.0736 19
 3 -7 0 13.6063 1.37803 8
 3 -7 0 13.6675 1.43003 7
 3 -7 0 11.7085 1.88641 6
 3 -7 0 15.9205 2.18863 19
 3 -7 0 15.3855 2.20084 17
 3 -7 0 15.984 1.87944 15
 3 -7 0 15.8517 1.54959 7
 3 -7 0 12.6398 1.84021 18
 3 -7 0 15.2371 2.27073 17
 3 -7 0 16.0266 1.87795 14
 -3 7 0 17.9816 2.23448 17
 -3 7 0 13.414 1.39453 12
 -3 7 0 12.6805 1.77854 18
 -3 7 0 16.0313 2.07745 17
 -3 7 0 13.7683 2.29116 16
 -3 7 0 9.51378 1.79963 19
 -3 7 0 14.0716 1.87751 5
 -3 7 0 11.4624 2.02194 3
 -3 7 0 12.4764 1.43631 2
 -3 7 0 13.5138 1.99117 9
 -3 7 0 14.7305 1.69485 7
 -3 7 0 14.3056 1.6723 15
 -3 7 0 12.3556 2.05048 19
 -3 7 0 13.3862 1.58776 7
 -3 7 0 13.2876 1.22168 4
 2 -7 0 241.821 10.4122 2
 2 -7 0 235.613 10.2735 15
 2 -7 0 238.791 10.2218 7
 2 -7 0 236.227 10.411 14
 2 -7 0 225.799 10.7272 17
 2 -7 0 224.835 9.69789 10
 2 -7 0 220.015 10.0812 7
 2 -7 0 218.795 10.073 8
 2 -7 0 216.961 9.61118 10
 2 -7 0 224.292 10.7194 9
 2 -7 0 243.598 10.5785 18
 2 -7 0 235.525 10.895 17
 2 -7 0 224.187 11.4657 19
 2 -7 0 232.693 10.7015 19
 -2 7 0 238.11 10.9924 19
 -2 7 0 237.206 10.8535 17
 -2 7 0 230.763 10.4214 7
 -2 7 0 236.906 10.5782 13
 -2 7 0 241.115 10.8807 9
 -2 7 0 225.716 10.7822 19
 -2 7 0 237.586 10.4857 7
 -2 7 0 229.463 10.317 15
 -2 7 0 231.761 10.1424 12
 -2 7 0 221.71 10.219 4
 -2 7 0 231.134 10.3568 2
 -2 7 0 230.154 10.6234 18
 -2 7 0 232.75 10.552 5
 1 -7 0 48.5057 2.83095 15
 1 -7 0 51.5444 3.32399 9
 1 -7 0 47.9646 2.89485 8
 1 -7 0 52.277 2.53923 10
 1 -7 0 48.022 3.40405 19
 1 -7 0 51.8621 3.05509 2
 1 -7 0 48.9899 3.33444 17
 1 -7 0 55.0213 3.56462 17
 1 -7 0 49.9273 3.15833 6
 1 -7 0 49.717 2.78007 7
 1 -7 0 48.951 2.90928 7
 1 -7 0 49.8723 3.21167 18
 1 -7 0 49.6047 3.11442 14
 1 -7 0 51.3263 3.37062 19
 -1 7 0 49.5917 3.02021 7
 -1 7 0 52.573 3.36318 17
 -1 7 0 52.5163 3.37298 9
 -1 7 0 49.3115 3.43158 19
 -1 7 0 50.0688 2.71462 15
 -1 7 0 50.2158 3.1032 18
 -1 7 0 47.6821 2.91632 2
 -1 7 0 48.5961 3.05138 13
 -1 7 0 53.5364 3.36614 19
 -1 7 0 50.5548 3.02569 5
 -1 7 0 55.8836 3.51689 3
 -1 7 0 54.2787 3.62392 16
 -1 7 0 47.0859 2.9178 7
 -1 7 0 49.0483 2.55717 10
 -1 7 0 50.0564 2.74989 12
 -1 7 0 49.6428 3.41575 17
 0 -7 0 2.72741 0.78508 10
 0 -7 0 1.80417 1.02788 9
 0 -7 0 3.60401 0.99755 2
 0 -7 0 4.48033 1.28016 19
 0 -7 0 2.89897 0.73799 7
 0 -7 0 2.70886 1.12075 17
 0 -7 0 3.23067 1.34702 17
 0 -7 0 3.24144 1.03046 8
 0 -7 0 1.92614 0.84439 7
 0 -7 0 4.1516 1.27132 19
 0 -7 0 4.18198 1.23429 14
 0 7 0 3.77123 0.87876 12
 0 7 0 2.74791 0.83133 2
 0 7 0 3.75889 0.90402 5
 0 7 0 2.36018 1.20106 17
 0 7 0 2.07208 1.0953 19
 0 7 0 4.12123 1.45373 16
 0 7 0 2.47161 0.7088 10
 0 7 0 2.73411 1.16345 17
 0 7 0 2.79735 0.88474 7
 0 7 0 3.56306 0.6561 15
 0 7 0 3.53898 1.22821 3
 0 7 0 2.74913 1.00664 13
 0 7 0 3.72218 1.27417 19
 0 7 0 3.95511 0.79875 15
 0 7 0 3.3638 1.07712 6
 0 7 0 2.4551 1.02731 18
 -1 -7 0 7.69346 1.53923 19
 -1 -7 0 8.07849 1.32824 8
 -1 -7 0 7.96527 1.46805 2
 -1 -7 0 9.64168 1.71063 17
 -1 -7 0 10.0257 1.57721 9
 -1 -7 0 8.67097 1.50584 14
 -1 -7 0 7.56667 0.64521 4
 -1 -7 0 8.69599 1.23297 10
 -1 -7 0 9.44338 1.58592 19
 -1 -7 0 8.82596 1.16763 7
 -1 -7 0 10.0009 1.40725 18
 -1 -7 0 10.4911 1.51924 17
 1 7 0 8.92253 0.83749 15
 1 7 0 9.7193 1.40632 13
 1 7 0 8.48851 1.68702 16
 1 7 0 8.65155 1.19825 5
 1 7 0 9.01792 1.29728 7
 1 7 0 10.8006 1.62341 18
 1 7 0 7.62793 1.1489 2
 1 7 0 6.99127 1.45128 17
 1 7 0 8.95046 1.45992 19
 1 7 0 9.40086 1.55827 9
 1 7 0 11.9079 1.80702 3
 1 7 0 10.6736 1.29019 10
 1 7 0 7.50688 0.69981 4
 1 7 0 8.59249 1.20356 12
 1 7 0 8.88601 1.59023 19
 1 7 0 8.52868 1.48933 17
 1 7 0 6.82491 1.11449 7
 1 7 0 9.10772 0.94894 15
 1 7 0 9.08815 1.36387 6
 -2 -7 0 8.46114 1.52386 19
 -2 -7 0 7.46525 1.44757 19
 -2 -7 0 7.98551 1.28401 7
 -2 -7 0 8.2883 1.4243 8
 -2 -7 0 7.25608 0.81533 15
 -2 -7 0 9.1673 1.67757 17
 -2 -7 0 5.25442 1.40545 17
 -2 -7 0 7.53105 1.1719 7
 -2 -7 0 7.53997 1.48032 14
 -2 -7 0 6.50265 1.09105 18
 -2 -7 0 6.58932 0.79694 4
 -2 -7 0 8.27491 1.39971 9
 2 7 0 6.03487 0.75151 15
 2 7 0 6.56911 1.37496 17
 2 7 0 7.7603 1.23964 7
 2 7 0 7.47502 1.05815 5
 2 7 0 8.19962 1.52401 9
 2 7 0 5.09716 0.99576 18
 2 7 0 5.71128 1.02381 2
 2 7 0 6.9761 1.48039 17
 2 7 0 7.77412 1.50847 19
 2 7 0 8.47393 1.64819 16
 2 7 0 6.38417 1.28907 19
 2 7 0 8.91989 1.31341 6
 2 7 0 8.51329 1.34341 13
 2 7 0 10.075 1.72267 3
 2 7 0 6.61465 1.22275 7
 2 7 0 6.15237 0.79394 4
 -3 -7 0 438.59 19.5068 17
 -3 -7 0 427.362 18.8085 4
 -3 -7 0 440.485 19.2534 8
 -3 -7 0 443.208 19.2256 10
 -3 -7 0 457.147 19.2823 7
 -3 -7 0 442.471 19.3779 2
 -3 -7 0 447.753 19.2754 17
 -3 -7 0 443.316 19.4111 19
 -3 -7 0 453.248 19.3421 7
 -3 -7 0 448.807 18.7286 15
 -3 -7 0 429.354 19.2282 12
 -3 -7 0 445.964 19.418 9
 -3 -7 0 473.889 19.2605 14
 -3 -7 0 450.644 18.7966 18
 3 7 0 444.846 18.6418 18
 3 7 0 447.678 19.433 3
 3 7 0 443.225 18.8907 6
 3 7 0 442.212 19.0654 19
 3 7 0 438.101 19.3163 16
 3 7 0 440.95 19.0624 10
 3 7 0 463.639 19.3344 19
 3 7 0 426.142 18.722 5
 3 7 0 442.433 19.2826 17
 3 7 0 406.104 19.7635 9
 3 7 0 450.054 19.0229 13
 3 7 0 433.19 19.0643 7
 3 7 0 438.425 18.7787 2
 3 7 0 452.062 19.0869 7
 3 7 0 442.576 18.4329 15
 -4 -7 0 201.396 9.60094 7
 -4 -7 0 206.361 9.20662 4
 -4 -7 0 195.534 10.2167 17
 -4 -7 0 191.893 9.5624 9
 -4 -7 0 204.675 9.79148 8
 -4 -7 0 197.48 9.04088 15
 -4 -7 0 215.341 9.7635 19
 -4 -7 0 205.709 8.8314 18
 -4 -7 0 211.536 9.20468 2
 -4 -7 0 194.336 9.61605 19
 -4 -7 0 211.996 9.57408 7
 -4 -7 0 203.651 9.54956 10
 -4 -7 0 199.882 9.44763 17
 -4 -7 0 216.949 9.41636 14
 4 7 0 197.856 10.3067 16
 4 7 0 199.335 9.17467 5
 4 7 0 220.266 9.78776 9
 4 7 0 201.023 9.54277 7
 4 7 0 194.229 9.40851 19
 4 7 0 210.366 9.14661 2
 4 7 0 210.527 9.7709 17
 4 7 0 214.826 9.70837 17
 4 7 0 202.953 9.49446 13
 4 7 0 201.266 8.88599 18
 4 7 0 205.574 8.93485 15
 4 7 0 205.142 9.55564 7
 4 7 0 195.773 10.4243 3
 4 7 0 198.423 9.56941 10
 4 7 0 204.133 9.23144 6
 -5 -7 0 5.8397 1.42334 7
 -5 -7 0 2.07128 1.37612 19
 -5 -7 0 4.48773 1.33044 9
 -5 -7 0 2.49132 1.22711 8
 -5 -7 0 3.33882 1.43369 12
 -5 -7 0 3.93373 1.30322 17
 -5 -7 0 2.48536 1.04321 4
 -5 -7 0 2.7799 0.58043 18
 -5 -7 0 2.93777 1.14468 14
 -5 -7 0 5.18048 1.42508 10
 -5 -7 0 3.88592 0.89226 2
 -5 -7 0 1.69212 0.97677 7
 -5 -7 0 3.58321 0.95905 15
 -5 -7 0 3.16604 1.2835 19
 -5 -7 0 2.7007 1.01176 17
 5 7 0 1.66274 1.27167 10
 5 7 0 4.04148 1.03483 5
 5 7 0 5.77842 1.20885 19
 5 7 0 2.33135 1.16456 7
 5 7 0 3.52982 0.62241 18
 5 7 0 3.90974 1.38221 9
 5 7 0 0.64821 1.31641 3
 5 7 0 4.22806 1.61628 16
 5 7 0 2.93906 1.32003 13
 5 7 0 2.80075 0.8635 6
 5 7 0 4.02867 1.2283 7
 5 7 0 4.52727 1.39145 17
 5 7 0 2.39857 1.15341 19
 5 7 0 3.2927 0.92491 15
 -6 -7 0 13.2125 1.7895 17
 -6 -7 0 15.7048 2.14312 17
 -6 -7 0 15.743 2.02079 7
 -6 -7 0 13.6602 2.33606 12
 -6 -7 0 18.7903 2.36461 10
 -6 -7 0 21.7415 2.57836 19
 -6 -7 0 16.377 1.81665 14
 -6 -7 0 15.0848 1.97171 4
 -6 -7 0 14.2574 1.77432 15
 -6 -7 0 17.4741 1.55607 2
 -6 -7 0 18.7942 2.39149 19
 -6 -7 0 16.6345 2.24961 9
 -6 -7 0 17.8191 2.18022 8
 -6 -7 0 16.735 1.61181 2
 -6 -7 0 17.107 2.34692 7
 6 7 0 16.4987 2.30271 17
 6 7 0 16.1502 2.33907 9
 6 7 0 18.2599 2.37167 13
 6 7 0 16.4922 1.95241 5
 6 7 0 17.4419 2.25636 7
 6 7 0 17.5449 2.68819 17
 6 7 0 16.6956 1.77414 15
 6 7 0 18.324 2.6249 16
 6 7 0 18.6596 2.28825 7
 6 7 0 13.8925 1.96943 19
 6 7 0 22.9202 2.82993 10
 6 7 0 15.3768 1.71076 6
 6 7 0 13.3623 1.81996 19
 6 7 0 14.7138 2.52807 3
 -7 -7 0 130.169 7.35017 19
 -7 -7 0 127.249 6.97481 4
 -7 -7 0 135.568 6.25487 2
 -7 -7 0 148.139 7.70345 12
 -7 -7 0 129.379 7.11337 17
 -7 -7 0 130.424 7.06663 7
 -7 -7 0 127.252 6.78621 15
 -7 -7 0 135.072 6.50642 2
 -7 -7 0 137.5 6.95998 8
 -7 -7 0 138.841 7.3842 7
 -7 -7 0 132.525 7.25268 19
 -7 -7 0 137.539 7.27438 10
 -7 -7 0 130.576 6.47908 14
 -7 -7 0 125.261 6.79654 17
 7 7 0 125.291 7.13266 7
 7 7 0 120.843 6.7656 19
 7 7 0 134.969 7.71603 3
 7 7 0 136.076 7.30792 17
 7 7 0 132.074 7.57177 16
 7 7 0 144.033 7.44496 9
 7 7 0 143.869 7.44971 17
 7 7 0 141.432 7.21634 7
 7 7 0 134.765 6.4933 6
 7 7 0 125.494 7.26394 5
 7 7 0 130.033 7.02773 19
 7 7 0 144.849 6.76332 15
 7 7 0 127.845 7.17993 13
 7 7 0 123.644 7.18197 10
 -8 -7 0 25.1032 2.93316 19
 -8 -7 0 23.1677 2.92341 4
 -8 -7 0 21.8742 3.03321 15
 -8 -7 0 26.6117 2.78765 8
 -8 -7 0 24.7723 2.81661 7
 -8 -7 0 27.9776 1.92171 2
 -8 -7 0 23.6662 1.79667 2
 -8 -7 0 24.6831 2.79962 17
 -8 -7 0 29.7856 3.31615 7
 -8 -7 0 23.5166 2.13024 14
 -8 -7 0 25.0001 3.43327 12
 -8 -7 0 20.1415 2.73408 9
 -8 -7 0 23.0503 3.10121 19
 8 7 0 27.0244 2.26405 6
 8 7 0 25.2982 3.23939 9
 8 7 0 27.077 3.68589 3
 8 7 0 30.2494 3.42319 17
 8 7 0 23.0734 2.93844 17
 8 7 0 27.2556 3.05814 7
 8 7 0 24.0184 3.41368 16
 8 7 0 22.6786 2.81339 7
 8 7 0 29.8845 3.34424 13
 8 7 0 24.361 2.55695 15
 8 7 0 23.7305 2.72531 5
 8 7 0 21.9014 2.5725 19
 -9 -7 0 7.49879 1.76632 8
 -9 -7 0 9.66337 1.91949 17
 -9 -7 0 10.5468 2.34229 19
 -9 -7 0 9.19096 2.26863 19
 -9 -7 0 11.5204 1.14595 2
 -9 -7 0 7.9045 2.19909 7
 -9 -7 0 12.6245 2.383 10
 -9 -7 0 8.35443 2.2855 4
 -9 -7 0 12.7248 2.91524 12
 -9 -7 0 10.1258 1.38658 14
 -9 -7 0 10.0822 1.05279 2
 -9 -7 0 7.79735 1.90332 7
 9 7 0 10.1427 2.15677 17
 9 7 0 9.99212 2.06036 15
 9 7 0 10.199 2.13664 7
 9 7 0 4.06993 2.40324 3
 9 7 0 7.83335 2.37381 13
 9 7 0 8.38285 1.78757 19
 9 7 0 11.7916 2.459 9
 9 7 0 13.3748 2.90054 16
 9 7 0 11.8267 1.59445 6
 9 7 0 7.38173 1.93504 5
 9 7 0 13.3534 2.45729 17
 -10 -7 0 0.27099 1.21502 8
 -10 -7 0 2.76102 1.92593 10
 -10 -7 0 2.29097 1.55164 19
 -10 -7 0 1.00466 1.80122 4
 -10 -7 0 0.39663 2.29134 12
 -10 -7 0 2.36198 1.57587 7
 -10 -7 0 4.15215 3.04493 19
 -10 -7 0 0.34966 0.60908 14
 10 7 0 0.32028 1.37685 15
 10 7 0 -0.8717 2.06111 3
 10 7 0 -1.6035 1.44282 9
 10 7 0 1.74898 2.24791 16
 10 7 0 -0.427 1.36292 17
 10 7 0 2.26191 1.03848 6
 10 7 0 0.108 1.52918 5
 10 7 0 0.23532 1.18881 19
 10 7 0 -1.4927 2.35252 17
 10 7 0 1.02161 2.00707 13
 10 7 0 2.04607 1.62677 7
 -11 -7 0 4.42754 2.04906 7
 -11 -7 0 0.60329 2.54627 12
 -11 -7 0 3.14541 2.39475 4
 -11 -7 0 2.47717 1.45792 8
 -11 -7 0 0.19209 1.16148 17
 -11 -7 0 -0.0678 1.71068 10
 -11 -7 0 2.99925 1.62956 7
 -11 -7 0 4.53317 2.03028 19
 -11 -7 0 3.2656 1.93593 19
 11 7 0 5.05719 2.88735 16
 11 7 0 -0.6518 1.46644 17
 11 7 0 6.97219 2.95708 3
 11 7 0 3.92307 2.56567 13
 11 7 0 1.06277 1.6002 7
 11 7 0 3.37931 1.38529 19
 11 7 0 0.66837 1.84025 9
 11 7 0 0.77799 1.72254 5
 11 7 0 3.52703 2.02564 17
 -12 -7 0 6.46224 3.30073 12
 -12 -7 0 -0.6533 1.84399 7
 -12 -7 0 4.83357 2.04273 10
 -12 -7 0 4.67986 3.2428 19
 -12 -7 0 2.16322 1.33476 8
 -12 -7 0 4.79606 2.53919 4
 12 7 0 4.96459 2.69833 13
 12 7 0 8.97234 2.59447 5
 12 7 0 4.75786 2.96376 3
 12 7 0 1.34773 2.88848 17
 12 7 0 8.59101 2.57098 9
 -13 -7 0 -0.4749 2.47861 4
 -13 -7 0 -3.0702 2.99393 12
 -13 -7 0 3.37434 1.40914 8
 -13 -7 0 6.33258 3.46254 16
 13 7 0 -2.4771 2.44456 3
 13 7 0 2.60366 2.78852 13
 13 7 0 -0.6048 1.58498 5
 11 -8 0 1.56192 2.37666 6
 11 -8 0 2.40911 2.79309 13
 11 -8 0 7.43753 2.29097 18
 11 -8 0 7.19855 3.66454 3
 -11 8 0 7.81693 2.41576 4
 -11 8 0 6.57102 4.06792 16
 -11 8 0 8.41909 3.56823 5
 10 -8 0 1.27887 2.64617 3
 10 -8 0 4.96283 2.44475 17
 10 -8 0 2.9497 2.60457 13
 10 -8 0 -0.3896 2.13692 6
 10 -8 0 2.74059 1.81882 18
 -10 8 0 8.26915 2.41708 19
 -10 8 0 0.73388 3.1921 16
 -10 8 0 2.53426 2.60873 5
 -10 8 0 3.85468 1.51938 12
 -10 8 0 4.43951 2.03611 4
 9 -8 0 -0.7634 2.05255 13
 9 -8 0 2.87091 1.12657 2
 9 -8 0 2.60575 2.69293 3
 9 -8 0 2.90021 2.25095 18
 9 -8 0 2.41677 2.16209 9
 9 -8 0 -2.4802 1.71957 17
 9 -8 0 2.66886 2.29773 6
 -9 8 0 1.70875 2.21623 5
 -9 8 0 3.20237 1.47552 7
 -9 8 0 3.12837 1.4985 7
 -9 8 0 4.02164 1.4512 12
 -9 8 0 2.3252 1.76243 4
 -9 8 0 3.59481 3.26958 16
 -9 8 0 -0.57 1.82144 19
 8 -8 0 45.1117 4.81087 6
 8 -8 0 43.5701 2.73434 14
 8 -8 0 43.7947 4.76034 17
 8 -8 0 45.3577 5.30943 3
 8 -8 0 41.4566 4.81749 9
 8 -8 0 43.4814 3.91119 19
 8 -8 0 41.5727 4.57992 13
 8 -8 0 37.9987 4.81738 15
 8 -8 0 40.4174 3.13602 2
 8 -8 0 35.7332 4.30152 17
 8 -8 0 38.9081 4.03014 18
 8 -8 0 41.472 2.83637 7
 -8 8 0 45.6405 3.70488 7
 -8 8 0 47.0469 5.55662 16
 -8 8 0 44.7364 4.63922 5
 -8 8 0 45.5375 3.75892 4
 -8 8 0 35.8868 4.375 19
 -8 8 0 35.143 3.14501 12
 -8 8 0 45.3752 4.79774 19
 -8 8 0 45.0794 3.65891 7
 -8 8 0 37.7144 3.80442 17
 7 -8 0 -2.4044 1.44888 15
 7 -8 0 0.71598 1.01638 2
 7 -8 0 1.08923 0.75446 7
 7 -8 0 0.59758 1.43363 19
 7 -8 0 0.47421 1.73859 17
 7 -8 0 1.72581 1.90389 6
 7 -8 0 0.41233 0.97487 14
 7 -8 0 0.48822 1.71447 13
 7 -8 0 -1.4315 1.42358 18
 7 -8 0 -1.7582 1.30064 17
 -7 8 0 -0.0344 1.69356 19
 -7 8 0 -0.2104 0.65783 2
 -7 8 0 0.76119 1.06301 12
 -7 8 0 -1.9456 0.8918 4
 -7 8 0 0.29392 1.73602 5
 -7 8 0 -0.6495 0.99944 7
 -7 8 0 2.12792 2.65487 16
 -7 8 0 -0.6438 1.41294 19
 -7 8 0 0.5794 1.13295 7
 -7 8 0 1.22847 1.49467 17
 6 -8 0 47.259 4.57852 17
 6 -8 0 63.7016 3.92767 14
 6 -8 0 59.3321 4.89784 17
 6 -8 0 56.9734 3.7952 2
 6 -8 0 65.1409 4.47759 18
 6 -8 0 50.6641 4.46097 6
 6 -8 0 57.913 4.39875 19
 6 -8 0 66.6819 4.58592 15
 6 -8 0 56.3202 3.3827 7
 6 -8 0 61.8389 4.6247 13
 -6 8 0 60.8482 4.0411 7
 -6 8 0 59.7863 4.6609 5
 -6 8 0 64.8873 4.76842 19
 -6 8 0 57.2349 3.7968 4
 -6 8 0 57.7486 4.03295 7
 -6 8 0 55.7401 3.67112 12
 -6 8 0 59.7068 3.50731 2
 -6 8 0 56.9587 4.65184 9
 -6 8 0 60.3242 5.17888 3
 -6 8 0 65.9128 5.02774 19
 -6 8 0 61.0221 5.48512 16
 -6 8 0 61.2918 4.57813 17
 5 -8 0 426.747 19.5631 17
 5 -8 0 406.664 17.8584 8
 5 -8 0 450.02 19.3975 19
 5 -8 0 433.622 19.4414 6
 5 -8 0 425.667 18.6868 2
 5 -8 0 396.598 19.4784 19
 5 -8 0 432.75 19.1039 13
 5 -8 0 452.331 19.6841 17
 5 -8 0 450.946 19.0868 15
 5 -8 0 437.441 19.1069 18
 5 -8 0 370.717 19.1265 7
 -5 8 0 418.799 18.731 2
 -5 8 0 428.076 19.2242 15
 -5 8 0 458.79 19.8965 9
 -5 8 0 456.094 20.0666 19
 -5 8 0 431.639 19.4677 5
 -5 8 0 444.76 20.1269 3
 -5 8 0 406.257 19.2879 18
 -5 8 0 437.651 19.8375 19
 -5 8 0 445.958 19.1474 7
 -5 8 0 434.435 19.6678 17
 -5 8 0 422.604 18.6455 12
 -5 8 0 413.972 19.781 17
 -5 8 0 443.157 19.1881 7
 -5 8 0 446.557 20.2123 16
 -5 8 0 421.711 18.7451 4
 4 -8 0 275.675 12.4631 7
 4 -8 0 270.56 13.4002 9
 4 -8 0 284.276 13.335 19
 4 -8 0 284.06 13.569 19
 4 -8 0 284.618 13.1182 18
 4 -8 0 271.944 13.4652 17
 4 -8 0 287.235 13.388 6
 4 -8 0 295.441 13.6843 17
 4 -8 0 303.726 12.9194 2
 4 -8 0 294.89 13.0256 15
 4 -8 0 276.914 12.2277 8
 4 -8 0 270.594 12.4637 7
 -4 8 0 289.53 12.7143 12
 -4 8 0 276.64 12.6628 4
 -4 8 0 285.824 13.1505 7
 -4 8 0 284.723 13.6709 19
 -4 8 0 298.83 13.4956 5
 -4 8 0 311.144 13.7939 17
 -4 8 0 287.889 13.7162 9
 -4 8 0 288.095 13.8117 17
 -4 8 0 284.429 13.8597 19
 -4 8 0 276.18 12.8721 2
 -4 8 0 307.403 13.2459 7
 -4 8 0 300.472 14.1165 16
 -4 8 0 309.505 14.0879 3
 -4 8 0 282.922 13.3723 18
 -4 8 0 285.337 13.1612 15
 3 -8 0 1.41594 1.13319 9
 3 -8 0 0.66295 1.07422 15
 3 -8 0 0.98814 1.19551 6
 3 -8 0 0.77493 0.7141 7
 3 -8 0 1.29085 0.50366 4
 3 -8 0 0.77286 0.99176 2
 3 -8 0 1.32526 0.80765 8
 3 -8 0 0.46831 1.18441 19
 3 -8 0 1.04772 1.42177 17
 3 -8 0 2.19214 1.34256 17
 3 -8 0 1.11812 0.64742 7
 3 -8 0 1.70756 1.37727 19
 3 -8 0 0.65129 1.25624 18
 3 -8 0 2.73645 1.44225 14
 -3 8 0 2.55774 1.37817 17
 -3 8 0 0.77984 0.55452 4
 -3 8 0 1.36046 0.86369 7
 -3 8 0 2.53874 1.35085 17
 -3 8 0 1.42233 0.93091 7
 -3 8 0 2.44015 1.0484 15
 -3 8 0 1.6071 1.35721 19
 -3 8 0 0.1717 1.16672 13
 -3 8 0 -0.4954 1.61045 16
 -3 8 0 1.44773 1.27875 19
 -3 8 0 1.65564 1.18575 5
 -3 8 0 1.66946 0.83293 2
 -3 8 0 1.42551 1.21664 9
 -3 8 0 1.06783 1.09488 18
 -3 8 0 0.67073 0.71258 12
 -3 8 0 2.73149 1.58749 3
 2 -8 0 18.9525 2.28643 19
 2 -8 0 20.2242 2.50833 19
 2 -8 0 16.5964 1.7537 15
 2 -8 0 18.5278 1.23181 10
 2 -8 0 17.4683 2.36537 17
 2 -8 0 22.1981 2.33471 14
 2 -8 0 17.9499 1.77902 8
 2 -8 0 21.6307 2.40068 9
 2 -8 0 19.9527 2.08279 2
 2 -8 0 19.5575 1.72645 7
 2 -8 0 17.195 1.16712 10
 2 -8 0 18.6066 1.56828 7
 2 -8 0 20.0491 2.36494 17
 2 -8 0 21.8952 2.38864 6
 2 -8 0 19.2985 2.15679 18
 2 -8 0 16.6739 1.0329 4
 -2 8 0 18.5216 1.14386 4
 -2 8 0 16.6086 2.0107 18
 -2 8 0 17.2498 2.28172 17
 -2 8 0 19.6684 1.62966 12
 -2 8 0 21.0253 2.33298 19
 -2 8 0 18.0503 2.57443 16
 -2 8 0 15.8884 1.86222 7
 -2 8 0 19.7778 1.93178 2
 -2 8 0 19.1378 2.30854 17
 -2 8 0 17.6549 2.31816 19
 -2 8 0 19.6161 2.10202 13
 -2 8 0 23.1366 2.71997 3
 -2 8 0 17.5033 1.8315 7
 -2 8 0 20.5375 2.36052 9
 -2 8 0 19.0782 1.74789 15
 1 -8 0 -0.2395 0.97452 9
 1 -8 0 2.24544 1.18305 17
 1 -8 0 1.82437 1.17578 14
 1 -8 0 0.61889 0.98814 6
 1 -8 0 1.28581 1.13143 19
 1 -8 0 0.68838 1.05581 18
 1 -8 0 1.59992 0.99422 2
 1 -8 0 1.91408 0.69664 7
 1 -8 0 0.95362 0.8772 8
 1 -8 0 0.89386 0.74803 7
 1 -8 0 1.57051 0.64255 10
 1 -8 0 1.85742 1.25884 19
 -1 8 0 2.64999 0.89502 2
 -1 8 0 0.55431 1.35329 16
 -1 8 0 2.62521 1.23453 17
 -1 8 0 2.90742 1.22195 9
 -1 8 0 0.98356 0.53878 10
 -1 8 0 0.48671 1.06658 17
 -1 8 0 0.33844 1.12965 3
 -1 8 0 1.42543 0.68339 15
 -1 8 0 1.56611 0.72457 12
 -1 8 0 0.77328 0.94683 18
 -1 8 0 1.05769 0.84027 7
 -1 8 0 2.90763 1.014 5
 -1 8 0 0.52989 0.91158 13
 -1 8 0 0.19774 0.97418 19
 -1 8 0 0.91251 0.77204 7
 0 -8 0 6.6233 1.03416 7
 0 -8 0 8.00408 1.06759 10
 0 -8 0 8.17253 1.62193 19
 0 -8 0 9.41829 1.44489 2
 0 -8 0 8.79118 1.58649 17
 0 -8 0 9.06418 1.76541 17
 0 -8 0 8.49484 1.58175 9
 0 -8 0 8.64654 1.67053 19
 0 -8 0 7.70652 1.45026 18
 0 -8 0 8.87723 1.41711 8
 0 -8 0 9.29535 1.65638 14
 0 -8 0 6.03522 1.13466 7
 0 8 0 7.35859 1.66178 3
 0 8 0 8.10228 1.3655 18
 0 8 0 6.04459 1.4645 17
 0 8 0 7.75336 1.53801 19
 0 8 0 5.53722 1.12386 7
 0 8 0 6.24437 1.50046 17
 0 8 0 6.87834 1.17175 5
 0 8 0 8.18998 0.92416 15
 0 8 0 9.38899 1.58981 9
 0 8 0 8.48244 1.70317 19
 0 8 0 6.92976 1.16372 2
 0 8 0 7.14496 1.28494 7
 0 8 0 7.23983 1.33086 13
 0 8 0 5.90426 1.73034 16
 0 8 0 7.23274 1.11191 12
 0 8 0 8.50494 1.11779 10
 0 8 0 8.34058 1.08188 15
 -1 -8 0 882.056 37.1697 8
 -1 -8 0 895.48 37.5963 17
 -1 -8 0 881.281 37.4754 19
 -1 -8 0 865.689 36.2943 4
 -1 -8 0 875.833 37.032 18
 -1 -8 0 914.959 37.2904 14
 -1 -8 0 870.695 36.972 7
 -1 -8 0 901.012 37.4443 19
 -1 -8 0 860.468 37.3756 17
 -1 -8 0 873.705 37.1624 7
 -1 -8 0 923.016 37.1698 2
 -1 -8 0 887.937 36.8946 10
 -1 -8 0 872.096 37.4084 9
 1 8 0 848.036 36.8993 18
 1 8 0 898.948 37.1293 6
 1 8 0 885.407 37.3718 19
 1 8 0 902.277 36.9351 2
 1 8 0 916.877 37.3215 17
 1 8 0 900.629 37.2842 9
 1 8 0 874.566 36.3425 15
 1 8 0 889.563 37.1924 19
 1 8 0 885.553 37.44 3
 1 8 0 775.948 37.4161 7
 1 8 0 904.8 36.4715 15
 1 8 0 871.187 36.8214 10
 1 8 0 925.499 37.5068 16
 1 8 0 858.589 36.7656 5
 1 8 0 867.993 36.7944 12
 1 8 0 914.438 37.0462 7
 1 8 0 876.7 37.3281 17
 1 8 0 870.827 36.9069 13
 -2 -8 0 1251.52 51.0307 7
 -2 -8 0 1237.04 51.1859 8
 -2 -8 0 1236.33 51.0601 10
 -2 -8 0 1255.31 50.8844 18
 -2 -8 0 1164.77 50.438 4
 -2 -8 0 1196.51 51.3324 9
 -2 -8 0 1186.17 51.2085 17
 -2 -8 0 1252.81 51.0469 2
 -2 -8 0 1250.54 51.5735 17
 -2 -8 0 1243.33 51.1993 7
 -2 -8 0 1212.72 52.0097 19
 -2 -8 0 1231.3 51.1889 14
 2 8 0 1239.79 51.1352 3
 2 8 0 1219.57 50.7236 19
 2 8 0 1227.93 49.9087 15
 2 8 0 1097.78 50.0005 4
 2 8 0 1194.51 50.4237 18
 2 8 0 1206 50.6121 7
 2 8 0 1253.09 50.8721 9
 2 8 0 1244.67 50.9536 19
 2 8 0 1235.98 50.4712 2
 2 8 0 1238.56 50.981 16
 2 8 0 1158.3 50.9397 17
 2 8 0 1205.4 50.5376 10
 2 8 0 1153.19 50.2696 5
 2 8 0 1262.27 50.6464 6
 2 8 0 1241.75 50.5453 13
 2 8 0 1251.61 50.6679 7
 -3 -8 0 267.147 11.6459 18
 -3 -8 0 254.752 11.5127 4
 -3 -8 0 262.588 11.4215 15
 -3 -8 0 262.544 12.1306 7
 -3 -8 0 270.504 12.0888 14
 -3 -8 0 269.951 11.993 7
 -3 -8 0 268.098 12.3117 19
 -3 -8 0 266.949 12.4339 17
 -3 -8 0 259.313 12.0814 17
 -3 -8 0 266.96 12.2506 9
 -3 -8 0 274.349 11.8982 2
 -3 -8 0 269.636 12.3176 19
 -3 -8 0 261.622 12.119 8
 -3 -8 0 276.058 12.1336 12
 -3 -8 0 276.047 12.0878 10
 3 8 0 267.154 11.7849 2
 3 8 0 279.485 12.24 7
 3 8 0 263.964 12.3226 17
 3 8 0 260.759 12.0348 10
 3 8 0 269.371 12.3132 19
 3 8 0 271.634 11.9929 13
 3 8 0 258.347 11.279 15
 3 8 0 279.8 12.309 17
 3 8 0 266.449 12.2563 9
 3 8 0 257.856 12.0112 7
 3 8 0 257.013 11.6292 18
 3 8 0 258.715 11.6664 5
 3 8 0 267.977 11.8983 6
 3 8 0 268.803 12.0779 19
 3 8 0 268.059 12.474 3
 -4 -8 0 50.7409 2.77202 18
 -4 -8 0 44.9305 3.43461 12
 -4 -8 0 52.6869 3.12492 2
 -4 -8 0 46.1541 2.92753 4
 -4 -8 0 51.1521 3.42074 14
 -4 -8 0 50.5538 3.28028 7
 -4 -8 0 47.1796 3.30633 17
 -4 -8 0 49.3095 3.42823 9
 -4 -8 0 54.1656 3.51799 8
 -4 -8 0 50.6495 3.66473 19
 -4 -8 0 54.278 2.86853 15
 -4 -8 0 51.9753 3.50365 10
 -4 -8 0 54.2978 3.59238 19
 -4 -8 0 47.4021 3.65118 17
 -4 -8 0 55.2703 3.57814 7
 4 8 0 43.5467 3.22511 13
 4 8 0 46.6017 2.89704 2
 4 8 0 51.9906 3.34761 7
 4 8 0 49.5756 2.65986 15
 4 8 0 53.8446 3.58112 9
 4 8 0 53.17 3.158 6
 4 8 0 50.2089 3.32009 19
 4 8 0 55.6691 3.61278 17
 4 8 0 51.7512 3.49189 10
 4 8 0 46.481 3.74609 16
 4 8 0 49.4255 3.72244 3
 4 8 0 47.2103 2.76996 18
 4 8 0 49.2372 2.96858 5
 4 8 0 50.755 3.61154 17
 -5 -8 0 44.1334 3.39542 19
 -5 -8 0 42.1443 2.70481 2
 -5 -8 0 40.9392 2.99539 7
 -5 -8 0 43.3905 2.83542 4
 -5 -8 0 41.3078 3.21309 7
 -5 -8 0 38.9931 3.13375 10
 -5 -8 0 39.9361 3.09708 8
 -5 -8 0 38.678 2.20733 18
 -5 -8 0 41.0592 3.19931 9
 -5 -8 0 37.7579 3.25444 12
 -5 -8 0 39.6711 2.96569 17
 -5 -8 0 39.6142 2.62209 15
 -5 -8 0 35.6015 3.25688 17
 -5 -8 0 40.5311 3.07011 14
 -5 -8 0 37.0285 3.16044 19
 5 8 0 41.1041 2.47525 15
 5 8 0 40.9445 2.96975 19
 5 8 0 42.9832 3.31917 17
 5 8 0 38.0364 3.71931 17
 5 8 0 38.2971 3.50973 3
 5 8 0 42.0062 3.13633 13
 5 8 0 38.0764 2.26394 18
 5 8 0 41.4133 3.27101 9
 5 8 0 37.3401 3.38456 16
 5 8 0 38.4003 3.0144 7
 5 8 0 38.7886 2.70359 5
 5 8 0 39.1768 2.7175 6
 5 8 0 41.6019 3.18234 19
 5 8 0 41.553 3.23317 10
 -6 -8 0 247.814 12.0394 10
 -6 -8 0 261.735 11.4074 2
 -6 -8 0 260.193 11.3826 2
 -6 -8 0 238.602 11.7524 17
 -6 -8 0 252.244 11.9656 7
 -6 -8 0 256.171 12.3176 12
 -6 -8 0 259.235 11.5765 15
 -6 -8 0 251.816 12.0438 14
 -6 -8 0 250.778 12.1415 17
 -6 -8 0 244.226 10.628 18
 -6 -8 0 257.236 11.7699 4
 -6 -8 0 252.952 12.2402 19
 -6 -8 0 265.23 12.0129 8
 -6 -8 0 260.076 12.2263 9
 -6 -8 0 277.49 12.34 7
 6 8 0 259.152 11.4582 6
 6 8 0 246.692 12.3141 16
 6 8 0 243.621 11.5585 5
 6 8 0 242.319 12.0721 17
 6 8 0 262.139 12.564 3
 6 8 0 245.466 12.0458 10
 6 8 0 262.497 11.3606 15
 6 8 0 260.612 12.0366 13
 6 8 0 269.756 12.3006 9
 6 8 0 242.95 11.7402 19
 6 8 0 260.245 12.0856 7
 6 8 0 255.648 12.0181 19
 -7 -8 0 14.1137 1.61842 2
 -7 -8 0 14.8141 2.24819 14
 -7 -8 0 16.7931 2.29174 4
 -7 -8 0 13.486 2.42607 7
 -7 -8 0 15.0557 2.29416 9
 -7 -8 0 10.4167 1.94295 7
 -7 -8 0 13.6471 2.24361 10
 -7 -8 0 15.0899 2.32953 17
 -7 -8 0 16.6072 2.31818 8
 -7 -8 0 17.2679 2.7098 12
 -7 -8 0 12.7725 2.30683 19
 -7 -8 0 10.9619 2.07945 19
 -7 -8 0 17.2909 2.07903 15
 -7 -8 0 13.363 1.56167 2
 7 8 0 15.0898 2.46943 9
 7 8 0 13.7654 2.15539 7
 7 8 0 12.7467 2.30077 17
 7 8 0 13.8236 1.81813 15
 7 8 0 11.7676 2.583 16
 7 8 0 13.3254 2.07203 19
 7 8 0 14.8511 2.79003 3
 7 8 0 17.0365 1.81707 6
 7 8 0 12.4374 2.18335 17
 7 8 0 15.1162 2.42968 13
 7 8 0 12.7451 1.92482 5
 -8 -8 0 54.333 3.98067 15
 -8 -8 0 54.9191 4.25919 17
 -8 -8 0 57.3399 4.27973 7
 -8 -8 0 67.5307 5.04486 12
 -8 -8 0 62.6399 3.78146 14
 -8 -8 0 68.54 4.78471 7
 -8 -8 0 63.4551 4.2858 8
 -8 -8 0 62.1726 4.43692 4
 -8 -8 0 62.5726 3.41876 2
 -8 -8 0 54.4075 4.67475 19
 -8 -8 0 56.7832 4.45426 19
 -8 -8 0 59.8942 4.47838 10
 8 8 0 58.6197 4.5423 13
 8 8 0 64.379 3.69186 6
 8 8 0 60.3232 4.75801 17
 8 8 0 65.905 5.12076 3
 8 8 0 68.5567 5.16307 16
 8 8 0 61.6305 3.97884 15
 8 8 0 59.0433 4.14474 5
 8 8 0 57.3132 4.18363 19
 8 8 0 51.4697 4.48139 9
 8 8 0 63.3896 4.50246 7
 8 8 0 56.4001 4.52219 17
 -9 -8 0 23.6666 3.72356 12
 -9 -8 0 24.1866 2.89927 8
 -9 -8 0 27.494 3.22206 7
 -9 -8 0 22.7866 3.17226 10
 -9 -8 0 25.8214 2.33979 14
 -9 -8 0 23.496 3.1273 4
 -9 -8 0 29.9979 2.0119 2
 -9 -8 0 25.9427 3.43076 19
 -9 -8 0 23.5992 2.93315 17
 -9 -8 0 23.2541 1.86637 2
 -9 -8 0 25.8458 3.39309 7
 -9 -8 0 23.0006 2.97061 15
 -9 -8 0 23.6869 3.17905 19
 9 8 0 27.8379 3.90868 7
 9 8 0 28.2201 2.96641 15
 9 8 0 26.3204 2.28148 6
 9 8 0 22.8821 3.88165 3
 9 8 0 32.7935 3.72412 9
 9 8 0 22.7658 3.13906 17
 9 8 0 26.0894 2.97572 5
 9 8 0 22.3139 3.22941 17
 9 8 0 25.715 3.48832 13
 9 8 0 22.9643 2.81346 19
 9 8 0 30.5592 4.07201 16
 -10 -8 0 1.37259 1.2718 17
 -10 -8 0 1.25886 0.83936 14
 -10 -8 0 0.87909 1.93682 4
 -10 -8 0 -0.3469 1.37462 19
 -10 -8 0 0.22946 2.05488 7
 -10 -8 0 1.64945 1.6554 10
 -10 -8 0 0.58607 0.4944 2
 -10 -8 0 0.58171 0.50442 2
 -10 -8 0 4.51419 1.56527 7
 -10 -8 0 -0.035 1.51832 19
 -10 -8 0 1.71011 2.3795 12
 -10 -8 0 2.16375 1.5263 8
 10 8 0 0.05823 1.2667 15
 10 8 0 2.58433 1.62165 5
 10 8 0 3.59543 2.28094 13
 10 8 0 1.31733 1.25529 19
 10 8 0 2.27864 1.53299 17
 10 8 0 2.10348 2.4097 16
 10 8 0 2.03181 1.77582 9
 10 8 0 0.65894 1.64057 17
 10 8 0 0.3377 2.04906 3
 10 8 0 1.39561 1.60768 7
 -11 -8 0 24.3043 3.43942 7
 -11 -8 0 27.838 3.97019 4
 -11 -8 0 25.8661 3.15458 8
 -11 -8 0 17.7755 3.02529 19
 -11 -8 0 25.5645 3.73031 7
 -11 -8 0 25.6285 4.63805 10
 -11 -8 0 31.559 4.56845 12
 11 8 0 18.6965 4.10374 17
 11 8 0 19.554 3.18677 15
 11 8 0 30.8865 4.43045 16
 11 8 0 26.5501 3.64729 7
 11 8 0 19.6261 3.10406 19
 11 8 0 24.2559 3.63982 17
 11 8 0 19.7941 3.12433 5
 11 8 0 31.6541 4.183 13
 11 8 0 27.674 3.90117 9
 11 8 0 26.1257 4.41056 3
 -12 -8 0 2.23333 2.0603 10
 -12 -8 0 0.36346 1.29113 8
 -12 -8 0 1.16749 1.8856 7
 -12 -8 0 2.60281 2.98338 12
 -12 -8 0 3.46198 2.50498 4
 12 8 0 2.01438 2.72079 13
 12 8 0 1.50451 1.97428 9
 12 8 0 -0.5346 1.61014 5
 12 8 0 2.13901 2.80895 3
 12 8 0 1.1943 1.91767 15
 -13 -8 0 35.7974 5.58213 12
 -13 -8 0 37.5005 5.13945 4
 -13 -8 0 36.9171 3.38549 8
 -13 -8 0 31.9351 5.15288 7
 13 8 0 36.5098 5.60842 3
 13 8 0 35.0315 4.89944 13
 13 8 0 30.8957 4.08958 5
 10 -9 0 18.3671 4.09603 3
 10 -9 0 9.04806 2.47111 18
 10 -9 0 17.274 3.6779 13
 10 -9 0 17.4553 3.59144 6
 -10 9 0 15.599 3.60455 5
 -10 9 0 10.7395 4.1932 16
 -10 9 0 15.5491 2.80942 4
 9 -9 0 37.3268 4.11569 18
 9 -9 0 51.4782 5.90594 3
 9 -9 0 34.7724 3.04226 2
 9 -9 0 37.8252 4.31223 15
 9 -9 0 45.2192 5.27037 6
 9 -9 0 51.8018 5.51524 9
 9 -9 0 49.6807 5.22329 13
 -9 9 0 40.3305 4.93223 5
 -9 9 0 44.8481 3.9266 7
 -9 9 0 43.1987 3.34419 12
 -9 9 0 40.4904 5.51931 16
 -9 9 0 45.62 3.90397 7
 -9 9 0 50.0031 4.16029 4
 -9 9 0 56.1114 8.51549 19
 8 -9 0 36.8996 4.63074 17
 8 -9 0 48.9786 5.23703 6
 8 -9 0 53.1731 3.55337 2
 8 -9 0 49.7988 4.45899 15
 8 -9 0 43.3708 2.89847 7
 8 -9 0 45.012 4.17207 19
 8 -9 0 42.2995 3.4809 14
 8 -9 0 48.1054 5.18779 9
 8 -9 0 48.9925 5.52023 3
 8 -9 0 37.5112 4.97067 18
 -8 9 0 52.7069 5.90217 19
 -8 9 0 42.7059 4.74953 5
 -8 9 0 40.9363 3.74407 4
 -8 9 0 39.4377 5.34073 16
 -8 9 0 45.9925 4.30597 17
 -8 9 0 45.3708 3.78375 7
 -8 9 0 49.5452 3.88596 7
 7 -9 0 105.476 5.59881 7
 7 -9 0 108.711 6.17852 2
 7 -9 0 116.759 6.96386 18
 7 -9 0 116.164 6.0333 14
 7 -9 0 107.962 7.39024 17
 7 -9 0 112.908 7.27504 17
 7 -9 0 114.749 7.1036 13
 7 -9 0 122.235 7.54058 6
 7 -9 0 121.921 7.07873 15
 7 -9 0 104.739 6.81557 19
 -7 9 0 114.52 7.43817 19
 -7 9 0 108.717 6.60987 7
 -7 9 0 125.791 7.67679 19
 -7 9 0 116.743 6.20143 2
 -7 9 0 121.005 6.68511 7
 -7 9 0 111.003 7.16344 17
 -7 9 0 115.882 7.26915 5
 -7 9 0 110.873 5.93707 12
 -7 9 0 117.034 6.40137 4
 -7 9 0 118.289 8.12359 16
 6 -9 0 2.61496 1.94467 6
 6 -9 0 3.3327 0.91569 7
 6 -9 0 2.62769 1.75708 18
 6 -9 0 3.73998 2.08004 17
 6 -9 0 2.40461 1.58357 19
 6 -9 0 2.53947 1.76391 17
 6 -9 0 3.20173 1.3232 2
 6 -9 0 2.00449 2.10985 15
 6 -9 0 4.73658 1.49042 14
 -6 9 0 -0.1671 2.00495 3
 -6 9 0 1.67224 1.56744 19
 -6 9 0 3.35013 2.56397 16
 -6 9 0 2.80871 1.11186 12
 -6 9 0 2.63753 1.25616 7
 -6 9 0 2.37682 1.17311 4
 -6 9 0 2.05758 1.26076 7
 -6 9 0 3.08057 1.97066 19
 -6 9 0 1.91929 1.60657 17
 -6 9 0 3.01862 1.78792 9
 -6 9 0 4.67609 1.96993 5
 5 -9 0 122.509 7.54636 17
 5 -9 0 117.95 7.37191 19
 5 -9 0 116.265 5.73778 8
 5 -9 0 134.338 7.33676 19
 5 -9 0 127.391 6.57978 14
 5 -9 0 124.682 7.44601 17
 5 -9 0 116.375 6.03009 7
 5 -9 0 130.267 7.45612 6
 5 -9 0 130.118 6.67062 2
 5 -9 0 127.053 6.96784 15
 5 -9 0 133.423 7.27003 18
 -5 9 0 122.289 6.95053 5
 -5 9 0 127.19 7.91402 16
 -5 9 0 126.15 6.60356 7
 -5 9 0 122.095 7.3316 17
 -5 9 0 130.71 6.7009 15
 -5 9 0 118.705 6.20971 2
 -5 9 0 132.754 7.69838 3
 -5 9 0 113.431 7.12774 19
 -5 9 0 111.988 7.36002 19
 -5 9 0 121.08 6.09407 4
 -5 9 0 119.764 7.22188 9
 -5 9 0 128.178 7.24993 17
 -5 9 0 119.061 6.00728 12
 -5 9 0 129.822 6.62845 7
 4 -9 0 280.08 12.9411 18
 4 -9 0 266.93 11.9712 8
 4 -9 0 274.002 12.1741 7
 4 -9 0 269.57 12.5535 14
 4 -9 0 279.023 12.7169 15
 4 -9 0 265.261 13.2866 17
 4 -9 0 292.947 13.5306 17
 4 -9 0 267.817 12.8663 7
 4 -9 0 291.752 13.298 6
 4 -9 0 261.529 13.05 19
 4 -9 0 277.646 12.6421 2
 4 -9 0 256.92 13.245 19
 -4 9 0 269.444 12.8759 18
 -4 9 0 277.467 12.6206 7
 -4 9 0 278.844 12.9174 13
 -4 9 0 269.859 12.557 7
 -4 9 0 249.53 13.0517 19
 -4 9 0 274.723 13.1998 9
 -4 9 0 285.176 13.6549 16
 -4 9 0 265.718 13.2741 17
 -4 9 0 252.452 11.9044 4
 -4 9 0 279.258 13.4045 19
 -4 9 0 271.334 12.0289 12
 -4 9 0 282.932 13.2433 17
 -4 9 0 275.399 12.5673 15
 -4 9 0 289.044 13.5805 3
 -4 9 0 288.88 12.9685 5
 -4 9 0 275.85 12.3685 2
 3 -9 0 13.3079 2.06368 14
 3 -9 0 10.4924 1.7966 2
 3 -9 0 9.52034 1.33114 7
 3 -9 0 7.5816 1.88192 17
 3 -9 0 8.9839 0.90756 4
 3 -9 0 8.2052 1.58175 15
 3 -9 0 12.0768 2.09429 6
 3 -9 0 6.88582 1.84449 19
 3 -9 0 7.38938 1.12602 7
 3 -9 0 11.3355 2.02445 9
 3 -9 0 8.49901 1.32858 8
 3 -9 0 9.08534 2.11551 17
 3 -9 0 6.80467 1.85026 19
 3 -9 0 10.3031 2.00521 18
 -3 9 0 7.83404 2.01292 19
 -3 9 0 9.4554 1.82299 18
 -3 9 0 9.63332 1.8215 5
 -3 9 0 7.0444 1.38194 15
 -3 9 0 7.46235 1.91462 19
 -3 9 0 11.9414 2.36466 3
 -3 9 0 10.2218 2.024 17
 -3 9 0 10.6461 2.05431 17
 -3 9 0 9.21965 1.4751 2
 -3 9 0 9.68324 1.02511 4
 -3 9 0 9.8939 1.57152 7
 -3 9 0 7.43137 2.00125 13
 -3 9 0 10.0387 2.47033 16
 -3 9 0 8.86529 1.54882 7
 -3 9 0 8.04063 1.86918 9
 -3 9 0 6.6224 1.15163 12
 2 -9 0 7.02188 1.30988 8
 2 -9 0 4.92497 0.65977 10
 2 -9 0 5.77826 0.75757 10
 2 -9 0 5.25083 1.5213 14
 2 -9 0 5.40463 0.95972 7
 2 -9 0 6.67865 1.75748 19
 2 -9 0 6.10969 1.61198 9
 2 -9 0 8.04316 1.58633 2
 2 -9 0 5.93116 1.60955 6
 2 -9 0 7.13167 1.78448 19
 2 -9 0 7.5901 1.80896 17
 2 -9 0 8.56303 1.67874 15
 2 -9 0 5.03301 1.06373 7
 -2 9 0 6.46338 1.518 18
 -2 9 0 7.68719 1.77441 17
 -2 9 0 5.63076 1.44344 5
 -2 9 0 4.17403 1.51919 17
 -2 9 0 6.02556 1.48882 13
 -2 9 0 6.65691 1.09386 12
 -2 9 0 4.8052 1.52039 9
 -2 9 0 5.28666 1.28153 7
 -2 9 0 6.12237 2.05655 16
 -2 9 0 6.08198 1.76578 3
 -2 9 0 7.28115 1.22908 15
 -2 9 0 4.59944 1.14702 2
 -2 9 0 6.66448 1.30813 7
 1 -9 0 250.214 11.1134 7
 1 -9 0 246.548 11.8117 9
 1 -9 0 256.31 11.335 8
 1 -9 0 250.887 11.4885 2
 1 -9 0 246.506 12.0645 19
 1 -9 0 248.601 11.5415 14
 1 -9 0 251.285 11.8376 19
 1 -9 0 268.584 14.0831 17
 1 -9 0 254.824 11.5933 18
 1 -9 0 243.022 10.7704 10
 1 -9 0 258.726 11.7075 6
 1 -9 0 240.462 11.2754 7
 -1 9 0 251.873 11.5064 5
 -1 9 0 252.679 11.0916 12
 -1 9 0 260.281 11.931 9
 -1 9 0 246.215 11.8057 19
 -1 9 0 250.949 11.3956 2
 -1 9 0 241.139 11.5836 18
 -1 9 0 253.101 11.0176 15
 -1 9 0 246.051 11.4024 7
 -1 9 0 245.601 12.0753 16
 -1 9 0 253.73 11.9139 17
 -1 9 0 266.83 11.5636 7
 -1 9 0 253.289 11.4878 13
 -1 9 0 260.29 12.1277 3
 -1 9 0 247.602 10.9264 10
 0 -9 0 101.677 5.24796 8
 0 -9 0 93.9452 5.09173 7
 0 -9 0 101.725 5.58985 19
 0 -9 0 97.3259 4.7487 10
 0 -9 0 93.9808 4.8736 7
 0 -9 0 99.8406 5.22028 2
 0 -9 0 96.929 5.50938 17
 0 -9 0 102.576 5.82015 17
 0 -9 0 94.582 5.29241 14
 0 -9 0 93.9237 5.54 19
 0 -9 0 92.7128 5.41111 9
 0 -9 0 99.9148 5.27535 18
 0 9 0 87.4135 5.09696 7
 0 9 0 95.9133 5.07905 7
 0 9 0 97.0554 5.42203 19
 0 9 0 101.279 4.78932 15
 0 9 0 101.009 5.2995 18
 0 9 0 97.4322 4.57096 15
 0 9 0 100.749 5.75996 16
 0 9 0 94.9147 4.87743 12
 0 9 0 100.785 5.54836 9
 0 9 0 92.4061 5.51951 17
 0 9 0 104.851 4.88052 10
 0 9 0 95.4095 5.13334 13
 0 9 0 97.3946 5.6281 19
 0 9 0 98.1887 5.71182 3
 0 9 0 101.754 5.1417 2
 0 9 0 100.506 5.05128 5
 0 9 0 97.1303 5.55085 17
 -1 -9 0 519.731 22.8424 14
 -1 -9 0 534.622 23.1404 19
 -1 -9 0 528.93 23.0713 9
 -1 -9 0 564.827 22.845 2
 -1 -9 0 528.843 22.7914 8
 -1 -9 0 529.254 22.9852 17
 -1 -9 0 528.932 22.5474 7
 -1 -9 0 501.412 21.6911 4
 -1 -9 0 523.955 21.6813 4
 -1 -9 0 521.753 23.2394 17
 -1 -9 0 531.677 22.771 7
 -1 -9 0 524.004 22.4424 10
 -1 -9 0 538.442 22.6656 18
 1 9 0 524.259 24.0463 17
 1 9 0 529.309 22.9944 18
 1 9 0 523.406 23.3307 10
 1 9 0 520.445 22.9309 2
 1 9 0 525.431 23.4978 16
 1 9 0 526.935 22.2845 15
 1 9 0 538.418 23.5879 3
 1 9 0 564.414 23.4261 9
 1 9 0 564.934 23.5737 19
 1 9 0 512.02 22.7617 5
 1 9 0 537.615 22.9702 13
 1 9 0 535.676 23.4402 17
 1 9 0 541.667 22.8321 12
 1 9 0 535.974 22.4284 15
 1 9 0 536.024 23.1832 6
 1 9 0 534.893 23.2783 19
 1 9 0 568.098 23.1511 7
 -2 -9 0 1232.13 52.2827 17
 -2 -9 0 1265.87 52.2476 14
 -2 -9 0 1310.99 52.5376 19
 -2 -9 0 1265.33 51.986 10
 -2 -9 0 1270.23 52.6655 17
 -2 -9 0 1216.2 52.4231 19
 -2 -9 0 1243.27 52.2051 7
 -2 -9 0 1213.31 51.3368 4
 -2 -9 0 1203.78 51.9547 7
 -2 -9 0 1257.29 52.0827 2
 -2 -9 0 1314.38 51.9481 18
 -2 -9 0 1211.25 52.3763 9
 -2 -9 0 1222.41 52.1741 8
 2 9 0 1214.48 51.1293 18
 2 9 0 1254.64 51.7197 17
 2 9 0 1271.97 51.415 7
 2 9 0 1252.26 51.6397 17
 2 9 0 1100.62 50.5889 4
 2 9 0 1226.5 51.3582 7
 2 9 0 1267.89 51.6581 9
 2 9 0 1249.5 51.74 19
 2 9 0 1218.17 50.4907 15
 2 9 0 1232.55 51.189 2
 2 9 0 1239.06 51.816 3
 2 9 0 1230.43 51.2378 13
 2 9 0 1214.12 50.5164 15
 2 9 0 1242.82 51.4865 19
 2 9 0 1228.67 51.7466 16
 2 9 0 1209.91 50.9937 5
 2 9 0 1242.24 51.2641 10
 -3 -9 0 521.294 23.0505 7
 -3 -9 0 519.2 23.0945 12
 -3 -9 0 547.986 22.9642 10
 -3 -9 0 527.051 23.0506 17
 -3 -9 0 553.708 22.8786 2
 -3 -9 0 519.954 22.1733 15
 -3 -9 0 529.939 23.2317 9
 -3 -9 0 535.331 23.0281 14
 -3 -9 0 530.312 22.8804 7
 -3 -9 0 536.162 23.2921 19
 -3 -9 0 553.869 23.4926 17
 -3 -9 0 548.653 23.1175 8
 -3 -9 0 496.937 22.2963 4
 -3 -9 0 528.706 23.2602 19
 -3 -9 0 530.852 22.5688 18
 3 9 0 551.303 23.295 19
 3 9 0 524.422 23.289 16
 3 9 0 544.604 22.8679 13
 3 9 0 506.225 23.1936 17
 3 9 0 535.209 23.4557 3
 3 9 0 513.71 22.0226 15
 3 9 0 543.751 23.1979 17
 3 9 0 514.192 22.9419 19
 3 9 0 520.65 22.9063 10
 3 9 0 504.065 22.4833 5
 3 9 0 529.065 22.5567 18
 3 9 0 547.935 22.8624 6
 3 9 0 558.084 23.0378 7
 3 9 0 546.045 23.2254 9
 3 9 0 519.848 22.9135 7
 3 9 0 524.675 22.661 2
 -4 -9 0 142.623 7.5359 10
 -4 -9 0 156.703 7.72234 8
 -4 -9 0 162.377 7.6675 14
 -4 -9 0 153.272 7.78012 9
 -4 -9 0 147.929 7.79727 19
 -4 -9 0 161.651 7.40731 2
 -4 -9 0 149.023 7.7215 12
 -4 -9 0 152.074 6.90334 15
 -4 -9 0 149.876 7.94279 17
 -4 -9 0 143.828 7.63066 7
 -4 -9 0 159.598 7.95021 19
 -4 -9 0 141.36 7.41321 7
 -4 -9 0 149.585 7.06778 4
 -4 -9 0 157.694 7.00924 18
 -4 -9 0 146.034 7.52476 17
 4 9 0 150.029 7.07128 18
 4 9 0 146.12 8.09677 13
 4 9 0 159.511 7.93461 17
 4 9 0 153.376 8.03138 16
 4 9 0 149.34 7.18968 5
 4 9 0 161.922 7.977 9
 4 9 0 159.84 7.30525 2
 4 9 0 158.331 7.64384 19
 4 9 0 144.951 7.60976 7
 4 9 0 152.757 6.76581 15
 4 9 0 154.607 8.14287 3
 4 9 0 147.439 7.62942 10
 4 9 0 145.272 7.85808 17
 4 9 0 154.502 7.40583 6
 4 9 0 141.602 8.00618 19
 4 9 0 151.724 7.67282 7
 -5 -9 0 5.99431 1.42905 7
 -5 -9 0 6.89669 1.74108 8
 -5 -9 0 5.32035 0.95949 18
 -5 -9 0 4.16601 1.47345 19
 -5 -9 0 4.92586 1.23747 4
 -5 -9 0 4.9896 1.48139 9
 -5 -9 0 6.79484 1.45548 17
 -5 -9 0 3.59807 1.52267 10
 -5 -9 0 3.30344 1.1536 2
 -5 -9 0 4.71027 1.63391 17
 -5 -9 0 5.15277 1.05657 15
 -5 -9 0 4.99637 1.68519 19
 -5 -9 0 2.79839 1.42659 7
 -5 -9 0 5.67334 1.55895 14
 -5 -9 0 5.1901 1.79308 12
 5 9 0 4.68625 1.2655 6
 5 9 0 3.83594 1.44412 19
 5 9 0 3.28893 0.86684 18
 5 9 0 5.09593 1.12673 2
 5 9 0 5.57657 1.24534 5
 5 9 0 7.52202 1.75962 9
 5 9 0 5.63448 1.91371 16
 5 9 0 5.96251 1.93792 3
 5 9 0 4.33752 1.65689 10
 5 9 0 5.96842 1.4693 19
 5 9 0 5.51941 1.42586 7
 5 9 0 5.89042 1.5327 7
 5 9 0 4.91061 1.64966 17
 5 9 0 5.02876 1.56152 13
 5 9 0 5.71053 0.97558 15
 5 9 0 5.11508 1.60039 17
 -6 -9 0 6.88501 1.31931 2
 -6 -9 0 10.1069 2.24915 12
 -6 -9 0 6.63486 1.6245 14
 -6 -9 0 10.4512 1.52818 15
 -6 -9 0 7.35076 1.63284 4
 -6 -9 0 5.89964 1.75879 10
 -6 -9 0 5.43046 0.79489 18
 -6 -9 0 6.76151 1.79521 17
 -6 -9 0 5.28797 1.32571 17
 -6 -9 0 5.19947 1.38708 7
 -6 -9 0 6.66597 1.73782 7
 -6 -9 0 5.37721 1.64407 19
 -6 -9 0 6.85814 1.94774 19
 -6 -9 0 6.31642 1.88927 8
 6 9 0 7.9472 1.45888 6
 6 9 0 8.75596 1.92305 10
 6 9 0 5.21584 1.50334 7
 6 9 0 7.69592 1.98711 13
 6 9 0 6.85692 0.90719 18
 6 9 0 3.42498 1.90686 3
 6 9 0 6.51431 1.80493 17
 6 9 0 6.46988 2.15539 16
 6 9 0 7.32928 1.70478 19
 6 9 0 4.88023 1.8275 9
 6 9 0 4.81563 1.6504 7
 6 9 0 6.21136 1.3921 19
 6 9 0 8.13852 1.47119 5
 -7 -9 0 6.27738 2.20578 12
 -7 -9 0 7.35084 1.27984 2
 -7 -9 0 8.38185 1.44209 2
 -7 -9 0 6.89758 1.93699 19
 -7 -9 0 7.01739 2.16302 19
 -7 -9 0 7.91645 1.75889 4
 -7 -9 0 4.21619 1.72776 10
 -7 -9 0 6.8106 1.8729 8
 -7 -9 0 7.13558 1.82725 17
 -7 -9 0 5.86406 1.79779 7
 -7 -9 0 2.96023 1.42328 9
 -7 -9 0 6.19171 1.38909 15
 -7 -9 0 5.86285 1.55618 7
 -7 -9 0 5.19995 1.52461 14
 7 9 0 6.7365 1.50551 5
 7 9 0 4.63251 1.29934 6
 7 9 0 7.37406 1.84503 19
 7 9 0 7.36141 1.41839 15
 7 9 0 7.7292 2.017 13
 7 9 0 5.95351 2.06604 17
 7 9 0 9.00864 2.13927 9
 7 9 0 8.92001 2.42876 16
 7 9 0 7.06987 2.29037 3
 7 9 0 5.18148 1.7627 7
 7 9 0 5.51166 1.61318 7
 7 9 0 9.32976 2.04672 17
 -8 -9 0 52.2592 4.14021 7
 -8 -9 0 58.4347 3.91136 14
 -8 -9 0 58.8108 4.43314 10
 -8 -9 0 59.6489 4.3759 8
 -8 -9 0 53.2819 4.44338 19
 -8 -9 0 57.1303 3.52343 2
 -8 -9 0 52.9949 3.87858 15
 -8 -9 0 56.0201 3.42392 2
 -8 -9 0 64.3462 4.46708 4
 -8 -9 0 61.8642 4.48222 17
 -8 -9 0 67.574 4.90317 7
 -8 -9 0 61.3536 4.84093 19
 -8 -9 0 62.1943 5.03195 12
 8 9 0 61.7214 4.78705 17
 8 9 0 61.1844 5.27625 16
 8 9 0 63.0499 5.36938 3
 8 9 0 59.5777 4.65594 7
 8 9 0 62.4281 4.7518 13
 8 9 0 61.9799 3.93165 15
 8 9 0 59.2837 4.78464 9
 8 9 0 61.3131 4.69612 17
 8 9 0 63.8468 4.22815 5
 8 9 0 61.8348 4.55567 7
 8 9 0 60.3639 4.37789 19
 -9 -9 0 92.6363 6.25339 7
 -9 -9 0 90.2593 6.31489 19
 -9 -9 0 91.2472 4.72693 2
 -9 -9 0 94.1787 5.84954 8
 -9 -9 0 87.0356 5.96188 10
 -9 -9 0 81.7819 5.61189 17
 -9 -9 0 89.4978 5.0862 14
 -9 -9 0 93.1439 5.96325 4
 -9 -9 0 89.3888 5.95887 19
 -9 -9 0 92.6746 5.86362 7
 -9 -9 0 84.9696 4.63004 2
 -9 -9 0 91.0275 5.45434 15
 9 9 0 99.8381 6.30531 13
 9 9 0 90.3116 6.0922 7
 9 9 0 95.0668 6.22737 17
 9 9 0 104.802 6.92453 16
 9 9 0 90.9992 5.66977 5
 9 9 0 95.046 5.47977 15
 9 9 0 87.0926 5.57712 19
 9 9 0 85.6747 6.05089 17
 9 9 0 90.2024 6.29721 9
 9 9 0 85.4542 5.48906 6
 -10 -9 0 56.0255 4.95588 7
 -10 -9 0 48.3866 4.11102 17
 -10 -9 0 54.3026 4.83816 19
 -10 -9 0 49.8426 2.90533 2
 -10 -9 0 43.4446 3.01618 2
 -10 -9 0 51.7421 5.52738 12
 -10 -9 0 56.4064 4.70526 4
 -10 -9 0 52.6166 4.54495 19
 -10 -9 0 54.4488 4.68885 10
 -10 -9 0 52.5659 4.3266 7
 -10 -9 0 49.0409 4.21604 8
 10 9 0 51.4077 4.09755 19
 10 9 0 54.582 4.69773 7
 10 9 0 56.7519 4.99215 13
 10 9 0 52.0345 3.58304 6
 10 9 0 56.5225 6.16722 3
 10 9 0 57.3549 4.87589 17
 10 9 0 58.448 4.43791 5
 10 9 0 52.1997 4.0757 15
 10 9 0 48.482 4.52183 17
 10 9 0 67.71 5.635 16
 10 9 0 47.526 4.66555 9
 -11 -9 0 6.52078 2.67628 4
 -11 -9 0 5.68745 1.93991 8
 -11 -9 0 8.22551 2.39546 19
 -11 -9 0 6.34784 1.23414 14
 -11 -9 0 5.87504 2.74299 19
 -11 -9 0 5.28636 2.09061 10
 -11 -9 0 6.60989 3.19147 12
 -11 -9 0 7.41384 2.39388 7
 11 9 0 8.19952 2.09405 15
 11 9 0 7.86779 3.19586 16
 11 9 0 7.41274 1.90771 6
 11 9 0 4.57422 1.9254 17
 11 9 0 2.25615 2.10358 9
 11 9 0 3.64854 1.9998 7
 11 9 0 6.51724 2.14131 17
 11 9 0 3.67936 1.82063 5
 11 9 0 6.69306 3.06528 3
 11 9 0 6.58883 2.76743 13
 -12 -9 0 2.45724 2.51437 8
 -12 -9 0 5.69386 2.28415 7
 -12 -9 0 2.86105 2.37138 4
 -12 -9 0 1.96747 3.26301 12
 12 9 0 2.81156 2.62108 13
 12 9 0 2.86101 2.95104 16
 12 9 0 1.25546 2.70238 3
 12 9 0 5.27709 1.96697 15
 12 9 0 0.2074 1.74318 9
 12 9 0 1.55011 1.65421 5
 -13 -9 0 5.18673 3.76396 7
 -13 -9 0 3.39786 1.6766 8
 -13 -9 0 5.15261 2.97715 4
 -13 -9 0 0.07747 3.49984 12
 13 9 0 3.64302 3.8798 3
 13 9 0 6.6661 3.1651 13
 13 9 0 4.25642 2.08719 5
 10 -10 0 3.28716 3.04065 3
 10 -10 0 0.53733 2.38648 6
 -10 10 0 2.42446 2.64306 5
 -10 10 0 0.57441 3.42733 16
 -10 10 0 5.49084 2.15032 4
 9 -10 0 14.8271 3.42263 6
 9 -10 0 10.8554 2.98432 17
 9 -10 0 7.16072 1.60325 2
 9 -10 0 6.3289 2.54532 15
 9 -10 0 10.5738 3.62769 3
 9 -10 0 4.68319 2.20718 18
 -9 10 0 9.21261 2.93546 5
 -9 10 0 5.87496 2.46897 19
 -9 10 0 8.4758 2.02933 4
 -9 10 0 14.1509 4.34756 16
 8 -10 0 29.0789 3.63493 18
 8 -10 0 21.1723 3.85275 6
 8 -10 0 27.6951 4.14162 9
 8 -10 0 26.4966 3.60962 19
 8 -10 0 26.3876 4.46759 3
 8 -10 0 26.1925 2.6292 14
 8 -10 0 21.9258 3.31209 15
 8 -10 0 23.917 2.7258 2
 8 -10 0 33.347 4.31318 17
 -8 10 0 24.0634 2.95997 7
 -8 10 0 28.2517 3.11778 7
 -8 10 0 29.6747 2.68267 12
 -8 10 0 24.0989 4.62276 16
 -8 10 0 29.5644 3.16696 4
 -8 10 0 30.8077 4.1045 5
 -8 10 0 23.865 4.00073 17
 -8 10 0 24.3633 3.77394 19
 7 -10 0 -0.548 1.11276 2
 7 -10 0 1.23097 0.83697 7
 7 -10 0 2.18175 1.3398 14
 7 -10 0 -0.5101 1.45228 19
 7 -10 0 0.43522 2.02745 18
 7 -10 0 -0.0264 1.90531 17
 7 -10 0 -1.12 1.41893 17
 7 -10 0 2.95686 2.27238 6
 7 -10 0 2.43556 1.89434 15
 -7 10 0 0.56903 1.19902 7
 -7 10 0 -0.3194 1.5127 19
 -7 10 0 2.06191 1.83046 17
 -7 10 0 3.22863 2.99804 16
 -7 10 0 1.75413 1.23361 4
 -7 10 0 0.48454 1.87358 19
 -7 10 0 -0.1978 0.85458 12
 -7 10 0 2.50732 2.03886 5
 6 -10 0 44.8521 4.29001 18
 6 -10 0 40.934 3.50994 2
 6 -10 0 39.3692 5.80219 17
 6 -10 0 46.4644 3.93682 15
 6 -10 0 45.2492 2.7573 7
 6 -10 0 35.5238 2.11812 8
 6 -10 0 53.4335 5.20521 6
 6 -10 0 42.7822 3.97895 19
 6 -10 0 39.1912 4.41574 17
 6 -10 0 42.0582 3.4358 14
 -6 10 0 49.6549 3.59945 7
 -6 10 0 42.1162 3.49134 7
 -6 10 0 52.5974 6.33432 16
 -6 10 0 42.1225 4.12651 17
 -6 10 0 35.8762 4.24437 19
 -6 10 0 40.3848 2.79843 12
 -6 10 0 41.2214 3.04382 2
 -6 10 0 46.089 5.85073 3
 -6 10 0 45.4469 4.24629 9
 -6 10 0 42.4041 6.63698 19
 -6 10 0 50.8045 5.73357 5
 5 -10 0 3.08669 2.12306 6
 5 -10 0 1.47345 1.66277 19
 5 -10 0 1.96618 1.9885 17
 5 -10 0 4.74007 0.9888 8
 5 -10 0 2.39924 1.32401 2
 5 -10 0 4.80195 1.94981 17
 5 -10 0 2.75116 1.94544 18
 5 -10 0 3.9296 1.69627 15
 5 -10 0 2.35429 0.83587 7
 5 -10 0 1.29863 1.41711 14
 -5 10 0 3.36246 1.02592 2
 -5 10 0 1.5742 1.68189 19
 -5 10 0 1.72594 1.75182 9
 -5 10 0 1.58115 1.23732 7
 -5 10 0 1.66063 2.04914 3
 -5 10 0 4.2108 1.35111 7
 -5 10 0 3.74979 2.03137 19
 -5 10 0 3.62423 1.6049 15
 -5 10 0 3.64358 1.04222 12
 -5 10 0 3.12904 1.01872 4
 -5 10 0 3.83435 1.83739 5
 -5 10 0 1.9971 1.60357 17
 -5 10 0 6.22064 1.99513 13
 -5 10 0 4.01392 2.52089 16
 4 -10 0 -1.017 1.30742 17
 4 -10 0 0.03186 1.14111 2
 4 -10 0 1.38224 1.40622 14
 4 -10 0 0.08444 0.7483 7
 4 -10 0 1.25323 1.46235 19
 4 -10 0 1.82287 0.92525 8
 4 -10 0 1.47359 1.78063 17
 4 -10 0 2.97774 1.65776 19
 4 -10 0 1.75551 1.38509 15
 4 -10 0 2.55753 1.85724 6
 -4 10 0 -0.2042 0.75671 12
 -4 10 0 -0.8646 1.24368 17
 -4 10 0 0.2928 0.98219 15
 -4 10 0 0.85531 0.95271 2
 -4 10 0 -0.0994 0.86395 7
 -4 10 0 -0.384 2.08345 16
 -4 10 0 0.15539 1.75938 3
 -4 10 0 0.96539 1.54594 13
 -4 10 0 2.56531 1.73856 19
 -4 10 0 -0.6859 2.27754 9
 -4 10 0 0.65308 1.51613 17
 -4 10 0 0.39711 0.60515 4
 -4 10 0 -0.7307 1.28217 19
 -4 10 0 0.33292 1.19206 7
 -4 10 0 0.26739 1.31711 5
 3 -10 0 48.5643 3.95464 18
 3 -10 0 47.458 3.84648 7
 3 -10 0 47.7561 3.92521 6
 3 -10 0 51.1885 3.77946 14
 3 -10 0 44.696 2.67939 4
 3 -10 0 49.7797 3.09664 7
 3 -10 0 51.7175 3.71308 2
 3 -10 0 54.2877 4.18069 17
 3 -10 0 52.1835 4.22814 19
 3 -10 0 45.6142 3.45447 15
 3 -10 0 50.0411 4.07957 19
 3 -10 0 47.2237 4.79284 9
 3 -10 0 51.1753 3.18811 8
 3 -10 0 46.1603 4.24483 17
 -3 10 0 51.2247 4.16163 17
 -3 10 0 47.2908 3.39643 7
 -3 10 0 48.3098 3.27914 15
 -3 10 0 46.2851 4.27414 19
 -3 10 0 52.8542 3.75513 5
 -3 10 0 53.7511 4.29266 3
 -3 10 0 58.2063 4.19753 9
 -3 10 0 54.3843 4.78598 16
 -3 10 0 51.2701 3.01791 12
 -3 10 0 46.447 3.71913 13
 -3 10 0 50.5159 3.55393 7
 -3 10 0 54.1582 4.20963 17
 -3 10 0 46.9598 4.02036 19
 -3 10 0 49.2983 3.35093 2
 -3 10 0 55.6085 4.21325 18
 2 -10 0 37.069 3.77987 19
 2 -10 0 40.0184 3.39548 9
 2 -10 0 37.8216 3.24317 6
 2 -10 0 39.0513 3.35346 18
 2 -10 0 35.6415 3.44298 19
 2 -10 0 33.6651 3.03636 8
 2 -10 0 37.3932 2.01198 10
 2 -10 0 30.8957 1.86319 10
 2 -10 0 33.426 3.46364 17
 2 -10 0 37.5832 2.42772 7
 2 -10 0 33.9071 3.0029 2
 2 -10 0 31.8804 3.18346 14
 2 -10 0 35.2815 2.54438 7
 -2 10 0 36.4675 2.78376 7
 -2 10 0 35.6118 3.7669 3
 -2 10 0 36.6295 2.9437 7
 -2 10 0 39.4998 2.48624 12
 -2 10 0 39.2216 4.02748 16
 -2 10 0 37.0143 2.56727 15
 -2 10 0 37.1706 2.95286 5
 -2 10 0 40.3051 3.52679 17
 -2 10 0 40.6394 3.68176 19
 -2 10 0 30.8409 3.32441 19
 -2 10 0 35.6881 3.20659 9
 -2 10 0 36.5699 3.7407 13
 -2 10 0 33.6661 3.06378 18
 -2 10 0 34.5574 3.419 17
 1 -10 0 75.4111 4.50352 6
 1 -10 0 62.7571 4.59125 19
 1 -10 0 65.2595 4.06326 8
 1 -10 0 68.5811 4.58499 17
 1 -10 0 65.7336 4.26366 2
 1 -10 0 69.0698 3.46165 10
 1 -10 0 63.058 4.25724 18
 1 -10 0 64.06 4.57152 19
 1 -10 0 67.5649 3.95597 7
 1 -10 0 64.7379 4.49536 9
 1 -10 0 78.6705 4.99283 17
 1 -10 0 71.7432 4.50655 14
 -1 10 0 64.4543 3.97103 2
 -1 10 0 70.4242 4.20485 13
 -1 10 0 70.9576 4.67622 17
 -1 10 0 68.8908 3.75817 12
 -1 10 0 63.8849 4.58602 17
 -1 10 0 69.8802 3.68179 15
 -1 10 0 67.0853 4.77751 3
 -1 10 0 70.4359 4.6491 9
 -1 10 0 66.4848 4.48765 19
 -1 10 0 67.2604 4.89524 16
 -1 10 0 66.5643 3.85506 15
 -1 10 0 69.2868 4.0635 7
 -1 10 0 72.5035 4.84595 18
 -1 10 0 71.7755 3.58572 10
 -1 10 0 72.835 4.24121 7
 -1 10 0 68.8149 4.08955 5
 -1 10 0 67.0973 4.79124 19
 0 -10 0 260.202 11.9768 18
 0 -10 0 256.327 12.1051 14
 0 -10 0 261.727 11.6248 7
 0 -10 0 257.25 13.2231 19
 0 -10 0 266.328 11.9489 8
 0 -10 0 254.677 12.3139 9
 0 -10 0 252.829 12.2635 17
 0 -10 0 253.841 12.448 19
 0 -10 0 250.445 12.5831 17
 0 -10 0 271.371 11.9367 7
 0 -10 0 263.591 11.4344 10
 0 -10 0 266.189 12.0275 2
 0 10 0 252.396 11.7285 5
 0 10 0 260.239 12.4292 17
 0 10 0 242.917 11.7862 7
 0 10 0 243.894 11.9484 18
 0 10 0 255.53 12.238 19
 0 10 0 265.498 11.4501 15
 0 10 0 260.572 11.5265 10
 0 10 0 260.646 11.587 12
 0 10 0 257.669 12.5715 16
 0 10 0 268.228 12.5549 3
 0 10 0 270.162 11.8952 2
 0 10 0 272.216 12.387 9
 0 10 0 239.564 13.2802 17
 0 10 0 262.997 11.8931 13
 0 10 0 268.517 11.2383 15
 0 10 0 266.902 12.534 19
 0 10 0 269.58 12.0113 7
 -1 -10 0 386.348 16.8251 7
 -1 -10 0 373.611 17.0463 17
 -1 -10 0 367.223 17.1413 9
 -1 -10 0 377.3 16.8222 8
 -1 -10 0 383.822 17.2239 19
 -1 -10 0 359.014 17.1427 19
 -1 -10 0 382.474 16.9687 14
 -1 -10 0 384.734 16.8221 2
 -1 -10 0 378.217 16.5465 7
 -1 -10 0 387.876 16.7371 18
 -1 -10 0 384.589 17.4097 17
 1 10 0 392.928 16.8182 13
 1 10 0 390.142 16.1784 15
 1 10 0 369.443 16.7933 18
 1 10 0 363.093 17.3136 19
 1 10 0 381.351 17.2149 9
 1 10 0 392.855 17.5064 3
 1 10 0 368.118 17.0763 19
 1 10 0 384.53 16.6153 12
 1 10 0 372.755 15.988 15
 1 10 0 363.395 17.2455 17
 1 10 0 410.744 17.0289 7
 1 10 0 380.275 16.5882 5
 1 10 0 382.81 16.7789 2
 1 10 0 394.9 17.3172 17
 1 10 0 374.79 16.6081 10
 1 10 0 377.872 17.3913 16
 1 10 0 380.436 17.0056 6
 -2 -10 0 5.18946 1.34795 7
 -2 -10 0 5.33794 1.41144 17
 -2 -10 0 5.34913 1.17589 7
 -2 -10 0 6.71401 1.34944 10
 -2 -10 0 9.02741 1.86319 14
 -2 -10 0 6.81518 1.45981 2
 -2 -10 0 5.50494 0.71122 4
 -2 -10 0 6.64853 1.41927 18
 -2 -10 0 5.13836 1.46844 9
 -2 -10 0 6.97391 1.74919 19
 -2 -10 0 4.06069 1.60678 19
 -2 -10 0 4.04228 1.69331 17
 -2 -10 0 4.31157 1.58976 8
 2 10 0 5.31026 1.61664 9
 2 10 0 4.3983 0.71916 15
 2 10 0 5.97654 1.31788 18
 2 10 0 5.89452 0.70862 15
 2 10 0 7.36838 1.53116 13
 2 10 0 8.00734 2.02045 16
 2 10 0 4.93736 1.19445 2
 2 10 0 5.51248 1.59735 17
 2 10 0 4.21357 1.31231 7
 2 10 0 7.5205 1.41478 7
 2 10 0 6.50605 1.72671 17
 2 10 0 6.0259 0.75834 4
 2 10 0 6.45191 1.52784 6
 2 10 0 5.86249 1.33184 10
 2 10 0 7.65824 1.99164 3
 2 10 0 3.62361 1.61548 19
 2 10 0 9.04565 1.35751 5
 2 10 0 4.89853 1.46882 19
 -3 -10 0 176.641 8.15613 18
 -3 -10 0 187.456 8.77525 8
 -3 -10 0 179.39 8.56946 12
 -3 -10 0 164.964 8.54188 17
 -3 -10 0 162.943 8.69842 9
 -3 -10 0 170.689 8.84686 19
 -3 -10 0 179.173 8.45234 2
 -3 -10 0 172.815 9.01217 17
 -3 -10 0 174.273 8.36053 7
 -3 -10 0 164.847 8.5724 14
 -3 -10 0 176.66 8.44389 10
 -3 -10 0 171.112 8.56944 7
 -3 -10 0 168.415 7.71951 4
 3 10 0 168.616 8.63927 19
 3 10 0 175.033 8.60378 7
 3 10 0 173.775 8.34816 2
 3 10 0 179.35 9.10004 16
 3 10 0 183.835 8.61462 6
 3 10 0 169.585 7.55465 15
 3 10 0 163.891 8.09593 5
 3 10 0 170.971 8.56202 10
 3 10 0 184.978 9.22511 3
 3 10 0 166.516 8.2328 18
 3 10 0 184.991 8.66098 13
 3 10 0 188.646 9.01009 9
 3 10 0 184.718 8.72032 7
 3 10 0 175.101 8.92114 17
 3 10 0 171.791 8.94114 19
 -4 -10 0 272.139 12.1243 4
 -4 -10 0 284.2 12.5825 2
 -4 -10 0 275.818 12.7992 14
 -4 -10 0 286.057 13.1767 19
 -4 -10 0 277.489 12.6685 7
 -4 -10 0 261.115 12.9098 9
 -4 -10 0 270.969 11.8732 15
 -4 -10 0 267.458 12.7427 17
 -4 -10 0 277.846 12.9364 8
 -4 -10 0 284.013 12.9165 12
 -4 -10 0 270.422 12.7214 10
 -4 -10 0 271.907 13.0531 19
 -4 -10 0 291.252 12.99 7
 -4 -10 0 265.135 13.1785 17
 4 10 0 271.881 12.9503 10
 4 10 0 279.162 12.7336 6
 4 10 0 275.293 11.8945 15
 4 10 0 283.208 12.4256 18
 4 10 0 286.664 13.0456 7
 4 10 0 297.899 13.3448 17
 4 10 0 262.338 12.842 19
 4 10 0 272.982 12.4194 5
 4 10 0 279.646 13.3939 16
 4 10 0 274.133 12.5652 2
 4 10 0 286.088 13.3563 17
 4 10 0 287.919 13.2904 9
 4 10 0 277.848 13.2609 19
 4 10 0 275.918 12.8565 13
 4 10 0 277.846 13.5706 3
 4 10 0 281.348 12.9986 7
 -5 -10 0 110.069 5.98942 7
 -5 -10 0 110.188 6.43872 19
 -5 -10 0 106.252 6.0909 10
 -5 -10 0 114.537 6.12747 14
 -5 -10 0 110.87 6.21794 8
 -5 -10 0 102.564 5.28684 15
 -5 -10 0 116.34 6.72681 9
 -5 -10 0 109.434 5.74047 2
 -5 -10 0 103.245 5.91816 17
 -5 -10 0 107.285 5.93307 4
 -5 -10 0 109.616 5.26262 18
 -5 -10 0 102.64 6.24528 19
 -5 -10 0 104.237 6.18459 7
 -5 -10 0 115.729 6.45493 12
 5 10 0 109.432 5.10013 15
 5 10 0 103.806 6.04903 7
 5 10 0 108.703 5.73634 6
 5 10 0 108.674 5.56662 5
 5 10 0 102.911 5.90178 19
 5 10 0 104.358 5.30383 18
 5 10 0 116.002 6.24054 7
 5 10 0 98.7596 6.23208 9
 5 10 0 104.367 6.10852 10
 5 10 0 106.916 6.05685 13
 5 10 0 117.442 6.83847 3
 5 10 0 104.922 6.35247 17
 5 10 0 102.936 6.493 16
 5 10 0 112.454 5.65575 2
 5 10 0 110.105 6.36456 17
 -6 -10 0 34.5609 3.42165 19
 -6 -10 0 31.7959 3.47151 9
 -6 -10 0 46.3027 3.68127 8
 -6 -10 0 40.2963 3.61918 17
 -6 -10 0 38.9729 3.04766 4
 -6 -10 0 39.9031 3.64234 7
 -6 -10 0 36.8194 2.26384 18
 -6 -10 0 39.6651 3.80788 12
 -6 -10 0 39.5602 2.72616 15
 -6 -10 0 39.0412 3.38334 14
 -6 -10 0 36.3594 3.47316 10
 -6 -10 0 36.5624 3.82879 19
 -6 -10 0 40.5644 3.21957 7
 -6 -10 0 38.8346 2.92754 2
 -6 -10 0 40.8124 5.00369 17
 6 10 0 39.58 3.61408 9
 6 10 0 41.9072 2.92652 5
 6 10 0 38.3886 3.50125 7
 6 10 0 35.224 2.94384 6
 6 10 0 38.6506 3.71708 17
 6 10 0 38.1608 3.45021 17
 6 10 0 35.2776 3.95515 16
 6 10 0 38.7566 2.54233 15
 6 10 0 36.8406 2.3566 18
 6 10 0 43.6171 3.64849 19
 6 10 0 38.1955 3.34379 7
 6 10 0 41.1121 3.48521 13
 6 10 0 42.3985 4.03182 3
 -7 -10 0 53.191 4.44729 12
 -7 -10 0 45.7591 3.97855 19
 -7 -10 0 41.8523 3.83567 10
 -7 -10 0 45.3346 3.83781 8
 -7 -10 0 48.5224 4.08256 7
 -7 -10 0 47.8802 3.69155 7
 -7 -10 0 48.3754 3.70742 14
 -7 -10 0 51.1307 3.71939 4
 -7 -10 0 42.7796 3.91489 17
 -7 -10 0 43.7204 3.1993 2
 -7 -10 0 42.5334 3.19162 15
 -7 -10 0 44.8729 3.055 2
 7 10 0 46.5232 4.40527 16
 7 10 0 45.5203 3.95419 7
 7 10 0 43.2504 3.2819 6
 7 10 0 52.2981 4.6051 3
 7 10 0 47.5932 3.83827 7
 7 10 0 51.3216 4.23989 9
 7 10 0 48.8777 4.07414 13
 7 10 0 47.3129 3.10074 15
 7 10 0 51.6851 3.94558 19
 7 10 0 43.5939 3.62836 5
 -8 -10 0 329.622 15.0975 19
 -8 -10 0 273.139 13.8075 15
 -8 -10 0 298.551 13.551 2
 -8 -10 0 314.771 13.6844 2
 -8 -10 0 280.714 14.3497 7
 -8 -10 0 329.493 14.6122 8
 -8 -10 0 314.841 14.3875 4
 -8 -10 0 307.994 15.053 12
 -8 -10 0 297.685 14.7734 7
 -8 -10 0 287.717 14.492 17
 -8 -10 0 283.544 14.5762 19
 -8 -10 0 306.574 13.9281 14
 -8 -10 0 311.173 14.6784 10
 8 10 0 295.681 14.2565 5
 8 10 0 316.612 14.0327 6
 8 10 0 307.473 14.9843 7
 8 10 0 275.841 14.7847 7
 8 10 0 305.03 15.1255 17
 8 10 0 283.933 14.6225 19
 8 10 0 323.964 15.7304 3
 8 10 0 325.027 15.5821 16
 8 10 0 337.106 15.5303 9
 8 10 0 324.395 14.0633 15
 8 10 0 325.376 15.0413 13
 8 10 0 316.517 15.1796 17
 -9 -10 0 204.213 11.2251 19
 -9 -10 0 211.4 9.54334 2
 -9 -10 0 219.963 11.4141 12
 -9 -10 0 198.577 10.5216 17
 -9 -10 0 184.924 9.35258 2
 -9 -10 0 193.541 10.6508 7
 -9 -10 0 226.636 10.7711 4
 -9 -10 0 208.198 11.6845 10
 -9 -10 0 207.003 9.88997 14
 -9 -10 0 206.34 10.9866 7
 -9 -10 0 215.807 10.6305 8
 -9 -10 0 182.429 9.96373 15
 -9 -10 0 185.395 10.6295 19
 9 10 0 206.891 11.0197 17
 9 10 0 202.503 9.68424 6
 9 10 0 192.444 10.7537 7
 9 10 0 201.558 11.5098 16
 9 10 0 210.24 10.0045 15
 9 10 0 196.84 10.3953 19
 9 10 0 210.464 11.1238 9
 9 10 0 220.97 11.8763 17
 9 10 0 200.686 10.2155 5
 9 10 0 212.01 11.71 3
 -10 -10 0 0.65987 1.33738 17
 -10 -10 0 1.90478 1.91339 7
 -10 -10 0 -1.4862 1.14418 7
 -10 -10 0 1.68922 1.69772 19
 -10 -10 0 -0.868 1.55765 8
 -10 -10 0 -0.7292 1.62484 4
 -10 -10 0 0.44305 1.56637 10
 -10 -10 0 0.03644 2.46093 12
 -10 -10 0 1.92145 0.86467 2
 -10 -10 0 0.15223 1.57253 19
 -10 -10 0 -0.5826 1.04198 14
 -10 -10 0 0.34621 0.77838 2
 10 10 0 1.02062 1.01595 6
 10 10 0 -0.9286 1.89337 13
 10 10 0 -0.3927 1.39367 17
 10 10 0 0.68081 2.45755 16
 10 10 0 -3.9359 1.18103 19
 10 10 0 0.04041 1.54642 7
 10 10 0 0.94035 1.52711 17
 10 10 0 0.14734 1.27836 5
 10 10 0 -0.322 2.24587 3
 10 10 0 0.27069 1.22226 15
 -11 -10 0 0.30973 0.87958 2
 -11 -10 0 1.87282 1.18251 14
 -11 -10 0 3.02436 2.0542 10
 -11 -10 0 2.32865 1.84319 8
 -11 -10 0 -0.9305 2.69442 12
 -11 -10 0 -0.3381 1.97781 4
 -11 -10 0 -0.7685 1.75111 7
 -11 -10 0 0.47962 1.60511 19
 11 10 0 2.72806 1.79999 17
 11 10 0 0.65954 1.11151 6
 11 10 0 -0.1137 1.45003 5
 11 10 0 0.30056 1.41771 15
 11 10 0 0.9688 1.79618 9
 11 10 0 -1.0953 2.12042 13
 11 10 0 0.76913 2.68886 16
 11 10 0 0.08658 1.6096 7
 11 10 0 0.39062 2.3884 3
 -12 -10 0 3.68635 2.19615 7
 -12 -10 0 2.52132 2.52939 4
 -12 -10 0 7.36437 3.70927 12
 -12 -10 0 3.88957 1.89256 8
 12 10 0 1.00505 1.87761 9
 12 10 0 8.30347 2.93093 13
 12 10 0 4.64 3.26395 3
 12 10 0 5.21096 2.38126 5
 12 10 0 0.00625 1.48308 15
 12 10 0 0.66909 3.00645 16
 9 -11 0 13.8619 3.89785 3
 9 -11 0 11.3143 3.41206 6
 9 -11 0 13.9027 5.17226 17
 -9 11 0 11.9924 3.90005 19
 -9 11 0 7.52963 2.96255 5
 -9 11 0 10.8954 4.26951 16
 -9 11 0 14.7514 2.43454 4
 8 -11 0 7.23901 2.78976 6
 8 -11 0 2.84748 2.12356 15
 8 -11 0 4.57232 1.60077 2
 8 -11 0 8.35751 3.49893 9
 8 -11 0 4.03424 1.47267 14
 8 -11 0 5.14632 2.27822 17
 8 -11 0 6.22145 2.25136 18
 -8 11 0 5.67803 2.46798 7
 -8 11 0 2.49236 1.42084 7
 -8 11 0 5.34896 2.52851 5
 -8 11 0 9.50054 3.73357 16
 -8 11 0 9.56209 2.78881 13
 -8 11 0 4.53487 1.5719 4
 -8 11 0 3.92401 2.23792 19
 7 -11 0 119.467 7.68701 19
 7 -11 0 122.508 9.29127 17
 7 -11 0 114.94 8.10022 17
 7 -11 0 124.462 7.04962 2
 7 -11 0 124.924 7.60955 15
 7 -11 0 130.468 7.76437 18
 7 -11 0 124.761 6.8906 14
 7 -11 0 125.205 8.32285 6
 -7 11 0 127.069 8.45612 19
 -7 11 0 137.603 8.12944 5
 -7 11 0 137.829 9.02241 16
 -7 11 0 119.708 7.01908 7
 -7 11 0 119.999 6.50694 4
 -7 11 0 127.514 8.08463 13
 -7 11 0 126.531 8.79213 3
 -7 11 0 115.289 5.92378 12
 -7 11 0 124.491 7.95183 17
 -7 11 0 104.229 9.07344 19
 6 -11 0 0.64736 1.89174 18
 6 -11 0 1.37281 1.5812 19
 6 -11 0 1.87673 0.59157 8
 6 -11 0 -0.6284 1.83501 17
 6 -11 0 0.19573 2.07916 6
 6 -11 0 2.58353 1.59255 14
 6 -11 0 3.55244 1.82229 15
 6 -11 0 1.5466 1.94626 17
 -6 11 0 4.03328 1.43132 7
 -6 11 0 2.16755 1.9477 13
 -6 11 0 -2.2685 1.497 19
 -6 11 0 3.0651 1.89402 17
 -6 11 0 1.86724 1.75785 19
 -6 11 0 1.4464 1.7844 9
 -6 11 0 4.39119 1.45098 7
 -6 11 0 1.89339 0.98461 4
 -6 11 0 1.75651 0.87203 12
 -6 11 0 2.38291 2.4588 3
 -6 11 0 0.08687 2.68972 16
 -6 11 0 5.33058 2.21769 5
 5 -11 0 68.1688 5.31228 17
 5 -11 0 60.9992 4.90084 18
 5 -11 0 66.3817 4.59073 14
 5 -11 0 68.7358 4.61866 2
 5 -11 0 61.5099 5.03807 19
 5 -11 0 66.4246 5.51344 17
 5 -11 0 73.805 4.77706 15
 5 -11 0 64.6261 5.39684 6
 5 -11 0 57.6488 3.58998 7
 5 -11 0 60.9996 3.58627 8
 -5 11 0 61.9176 3.51368 12
 -5 11 0 65.0136 5.01072 17
 -5 11 0 61.7355 4.2712 7
 -5 11 0 64.7878 5.11994 19
 -5 11 0 59.116 6.67582 16
 -5 11 0 56.448 3.41766 4
 -5 11 0 57.5564 4.15067 7
 -5 11 0 63.1106 6.12917 3
 -5 11 0 63.0626 5.36036 19
 -5 11 0 65.4422 4.83596 13
 -5 11 0 64.71 5.09021 9
 -5 11 0 70.2131 4.95311 5
 4 -11 0 12.1946 1.70348 8
 4 -11 0 12.9605 2.38099 18
 4 -11 0 9.32318 2.19473 17
 4 -11 0 12.2172 0.9801 4
 4 -11 0 12.1507 2.56162 19
 4 -11 0 9.57203 2.0317 2
 4 -11 0 10.5959 2.66457 6
 4 -11 0 11.7786 2.12076 15
 4 -11 0 9.04144 1.40989 7
 4 -11 0 13.2293 2.70621 17
 4 -11 0 9.4847 2.05084 14
 4 -11 0 4.69996 1.98617 19
 -4 11 0 10.8981 2.28605 5
 -4 11 0 11.1848 1.10428 4
 -4 11 0 9.72584 2.28572 9
 -4 11 0 9.00207 2.25301 17
 -4 11 0 9.29469 1.89838 7
 -4 11 0 12.1431 2.72495 19
 -4 11 0 10.9059 2.32626 13
 -4 11 0 9.61833 1.72243 7
 -4 11 0 11.5787 2.39554 19
 -4 11 0 12.261 2.41885 17
 -4 11 0 14.0058 1.56691 12
 -4 11 0 11.4863 2.99824 16
 -4 11 0 13.3656 2.90424 3
 -4 11 0 10.9818 1.89353 15
 3 -11 0 43.711 4.08112 6
 3 -11 0 44.6198 4.34788 17
 3 -11 0 43.8877 4.51457 19
 3 -11 0 37.2865 3.00088 8
 3 -11 0 46.8638 3.66843 2
 3 -11 0 38.7381 4.09322 17
 3 -11 0 40.5295 3.95334 19
 3 -11 0 43.3013 3.71796 14
 3 -11 0 39.4706 4.30914 18
 -3 11 0 40.7835 3.88275 17
 -3 11 0 32.8493 4.36814 9
 -3 11 0 41.5874 3.44475 5
 -3 11 0 40.6301 3.87697 17
 -3 11 0 43.1571 4.18377 19
 -3 11 0 39.6707 2.64617 12
 -3 11 0 39.5736 3.72186 7
 -3 11 0 41.0846 3.78814 19
 -3 11 0 41.5439 3.54264 13
 -3 11 0 39.6966 3.19093 7
 -3 11 0 47.9918 4.29123 3
 -3 11 0 37.9196 2.89013 15
 -3 11 0 42.2434 4.61995 16
 -3 11 0 39.6667 3.05668 2
 2 -11 0 3.12512 1.70195 17
 2 -11 0 1.76652 0.98643 7
 2 -11 0 3.71432 0.68993 10
 2 -11 0 3.98407 1.48282 2
 2 -11 0 4.41113 3.19623 19
 2 -11 0 2.28793 1.69973 6
 2 -11 0 6.85405 1.95053 19
 2 -11 0 5.89466 1.51256 8
 2 -11 0 2.48015 1.61747 18
 2 -11 0 4.71574 0.68034 10
 2 -11 0 4.41398 1.7637 14
 -2 11 0 3.05768 1.13864 2
 -2 11 0 5.88418 1.82725 9
 -2 11 0 5.02701 2.13284 3
 -2 11 0 2.42881 1.55614 17
 -2 11 0 3.76933 1.06244 12
 -2 11 0 2.34148 1.54103 19
 -2 11 0 6.50638 1.71465 13
 -2 11 0 4.40378 1.11423 15
 -2 11 0 4.22976 2.29329 16
 -2 11 0 6.10815 1.558 5
 -2 11 0 3.49253 1.20266 7
 -2 11 0 4.88378 2.10931 17
 -2 11 0 1.84124 1.24289 7
 1 -11 0 27.8616 2.86215 2
 1 -11 0 29.9122 2.7549 8
 1 -11 0 28.0697 2.15632 7
 1 -11 0 24.7004 2.32626 7
 1 -11 0 25.1579 3.13833 19
 1 -11 0 23.0637 2.98834 9
 1 -11 0 27.9546 3.98529 17
 1 -11 0 30.2142 3.27675 17
 1 -11 0 29.4134 1.9528 10
 1 -11 0 26.9649 3.03748 6
 1 -11 0 27.5321 3.16658 19
 1 -11 0 28.504 3.13289 14
 1 -11 0 27.6128 3.00886 18
 -1 11 0 28.0095 3.57571 16
 -1 11 0 28.6608 3.25821 17
 -1 11 0 33.681 2.80677 7
 -1 11 0 29.5267 3.24705 9
 -1 11 0 23.0226 2.91877 19
 -1 11 0 34.5757 2.76437 5
 -1 11 0 24.0311 3.05746 17
 -1 11 0 29.2661 2.27852 12
 -1 11 0 25.3963 2.42356 2
 -1 11 0 28.6264 2.07417 15
 -1 11 0 25.424 2.3237 15
 -1 11 0 30.3523 2.54267 7
 -1 11 0 25.6494 2.83354 18
 -1 11 0 24.1334 1.91553 10
 -1 11 0 29.6917 3.56083 3
 0 -11 0 37.4975 3.18234 18
 0 -11 0 35.1137 3.40392 14
 0 -11 0 37.4243 2.8535 7
 0 -11 0 35.9134 3.12158 2
 0 -11 0 32.7099 2.43156 10
 0 -11 0 35.0674 2.53204 7
 0 -11 0 35.0864 3.4791 19
 0 -11 0 38.5381 3.31938 17
 0 -11 0 33.2606 3.11698 9
 0 -11 0 42.7306 3.87986 17
 0 -11 0 34.669 3.43838 19
 0 -11 0 35.8188 3.01525 8
 0 11 0 36.8317 3.91695 16
 0 11 0 34.0638 2.93227 13
 0 11 0 40.0504 3.62794 3
 0 11 0 32.4765 2.88233 18
 0 11 0 35.2193 3.19996 19
 0 11 0 41.9155 3.7037 19
 0 11 0 36.5921 2.99898 7
 0 11 0 35.4976 3.25551 9
 0 11 0 34.8861 2.79331 5
 0 11 0 34.4047 2.53038 10
 0 11 0 34.6614 3.41287 17
 0 11 0 36.1544 2.84108 7
 0 11 0 35.037 2.73557 2
 0 11 0 38.3573 3.48938 17
 0 11 0 36.6732 2.65125 12
 0 11 0 37.1214 2.21153 15
 0 11 0 34.5151 2.45008 15
 -1 -11 0 5.55421 1.41033 7
 -1 -11 0 10.0428 1.5381 10
 -1 -11 0 7.9149 1.67516 2
 -1 -11 0 11.3013 1.91059 18
 -1 -11 0 7.32653 1.72839 17
 -1 -11 0 8.91318 2.22694 17
 -1 -11 0 10.6163 1.95885 8
 -1 -11 0 7.76848 1.8795 19
 -1 -11 0 9.25441 2.08125 19
 -1 -11 0 8.29981 1.37253 7
 -1 -11 0 9.99946 2.05622 14
 1 11 0 5.67385 1.85636 19
 1 11 0 11.9377 1.90903 18
 1 11 0 8.22465 1.37908 10
 1 11 0 9.38209 1.12176 15
 1 11 0 9.57085 1.59389 2
 1 11 0 11.2337 1.85848 7
 1 11 0 8.64682 1.48225 5
 1 11 0 6.63953 2.04614 3
 1 11 0 7.83668 1.63241 12
 1 11 0 8.19261 1.94134 9
 1 11 0 10.5186 2.30228 16
 1 11 0 9.0371 1.67669 13
 1 11 0 13.2051 2.23077 17
 1 11 0 9.34844 2.07696 17
 1 11 0 7.86347 1.76368 19
 1 11 0 9.74672 0.9781 15
 -2 -11 0 -0.3131 1.31702 19
 -2 -11 0 -0.0832 1.13492 17
 -2 -11 0 0.25913 1.17656 18
 -2 -11 0 0.4572 1.08038 10
 -2 -11 0 0.23284 1.37772 8
 -2 -11 0 1.27459 1.42478 19
 -2 -11 0 0.04523 1.40463 14
 -2 -11 0 -0.8203 1.5052 17
 -2 -11 0 -0.0661 1.16411 2
 -2 -11 0 0.16972 1.20919 9
 2 11 0 0.35245 1.38312 19
 2 11 0 -0.8035 0.7655 5
 2 11 0 1.3942 0.99768 10
 2 11 0 0.53496 1.24819 9
 2 11 0 -0.1187 1.53248 16
 2 11 0 1.07578 1.0991 18
 2 11 0 1.30648 1.15823 7
 2 11 0 2.83654 1.48488 13
 2 11 0 2.30434 1.50785 17
 2 11 0 1.12361 1.31904 17
 2 11 0 0.71033 0.45115 15
 2 11 0 -0.0602 1.42447 3
 2 11 0 1.80587 1.28185 19
 2 11 0 1.07379 0.94483 2
 2 11 0 0.11452 1.15099 6
 2 11 0 0.33229 0.50191 15
 2 11 0 -0.2998 0.953 7
 -3 -11 0 27.8006 2.74047 2
 -3 -11 0 24.5689 2.66324 12
 -3 -11 0 25.3999 2.87862 8
 -3 -11 0 18.6466 2.63579 19
 -3 -11 0 24.7313 1.70855 4
 -3 -11 0 19.848 2.46573 7
 -3 -11 0 20.2464 2.47387 17
 -3 -11 0 21.5717 2.29242 18
 -3 -11 0 26.9631 4.231 9
 -3 -11 0 25.1429 3.06245 19
 -3 -11 0 21.9247 2.44675 10
 -3 -11 0 23.6505 2.82629 14
 -3 -11 0 24.375 3.11537 17
 -3 -11 0 23.752 2.54471 7
 3 11 0 24.0433 1.45785 15
 3 11 0 22.8526 2.89659 19
 3 11 0 21.2946 2.75009 17
 3 11 0 23.2549 3.1742 3
 3 11 0 25.6397 3.05985 17
 3 11 0 20.0394 2.4736 7
 3 11 0 22.7553 2.10972 5
 3 11 0 24.1427 2.60589 13
 3 11 0 22.8309 2.49292 10
 3 11 0 23.6682 1.4405 15
 3 11 0 25.1697 2.68909 6
 3 11 0 18.7605 2.99496 16
 3 11 0 26.0261 2.48663 2
 3 11 0 26.8034 2.82028 19
 3 11 0 28.356 2.80349 7
 3 11 0 27.5367 2.55919 18
 3 11 0 25.1469 2.98975 9
 -4 -11 0 116.439 6.45765 7
 -4 -11 0 120.423 6.83238 19
 -4 -11 0 113.33 5.55742 4
 -4 -11 0 97.0607 6.12193 17
 -4 -11 0 105.827 6.35898 14
 -4 -11 0 120.287 5.82216 18
 -4 -11 0 109.823 6.77592 17
 -4 -11 0 117.401 6.26576 10
 -4 -11 0 127.932 6.31173 2
 -4 -11 0 116.611 6.57145 8
 -4 -11 0 124.598 6.58411 12
 -4 -11 0 108.003 6.54685 19
 -4 -11 0 106.113 6.50196 9
 -4 -11 0 113.245 6.19472 7
 -4 -11 0 106.518 5.16482 15
 4 11 0 119.285 6.82802 17
 4 11 0 109.58 5.14598 15
 4 11 0 110.996 6.41044 7
 4 11 0 113.899 5.8814 18
 4 11 0 114.168 6.23896 6
 4 11 0 117.123 6.77685 17
 4 11 0 119.192 7.00781 16
 4 11 0 122.122 7.1342 3
 4 11 0 106.639 5.74107 5
 4 11 0 108.183 6.32485 19
 4 11 0 117.358 6.07886 2
 4 11 0 125.583 6.43966 13
 4 11 0 110.8 6.7038 19
 4 11 0 115.706 6.63072 9
 4 11 0 121.406 6.44497 7
 -5 -11 0 -0.5512 1.09914 9
 -5 -11 0 0.60771 1.54447 8
 -5 -11 0 0.46664 1.52506 14
 -5 -11 0 0.21569 1.18057 2
 -5 -11 0 1.33468 0.77404 15
 -5 -11 0 0.6168 1.35652 17
 -5 -11 0 -0.905 1.16328 7
 -5 -11 0 1.29396 1.12031 17
 -5 -11 0 0.0714 1.65438 12
 -5 -11 0 0.52706 1.49257 19
 -5 -11 0 2.09582 1.5835 19
 -5 -11 0 1.32658 1.339 10
 5 11 0 1.44127 0.93477 18
 5 11 0 2.16021 1.53818 17
 5 11 0 1.24739 0.94543 2
 5 11 0 0.35013 1.2024 7
 5 11 0 0.7784 1.72104 3
 5 11 0 -0.5416 1.40925 13
 5 11 0 1.34749 1.22991 6
 5 11 0 0.47397 1.40836 9
 5 11 0 0.94442 1.18548 7
 5 11 0 0.28471 1.81376 16
 5 11 0 1.0868 0.68018 15
 5 11 0 0.73696 1.25415 10
 5 11 0 0.55933 1.09098 19
 5 11 0 -0.067 1.35132 17
 5 11 0 1.11328 0.9553 5
 -6 -11 0 71.0222 4.87988 7
 -6 -11 0 70.4825 4.6897 14
 -6 -11 0 63.431 4.71275 8
 -6 -11 0 61.2724 4.87388 17
 -6 -11 0 72.4272 5.1049 12
 -6 -11 0 68.6142 5.05979 19
 -6 -11 0 58.0139 4.69213 9
 -6 -11 0 66.5743 3.55521 18
 -6 -11 0 62.379 5.1427 10
 -6 -11 0 67.3077 4.18959 4
 -6 -11 0 70.0369 6.28993 7
 -6 -11 0 60.4247 4.66036 19
 -6 -11 0 68.9511 4.26034 2
 6 11 0 64.899 4.18001 6
 6 11 0 69.015 4.05468 5
 6 11 0 67.1985 4.78541 19
 6 11 0 61.9134 5.09202 16
 6 11 0 67.5768 3.5761 15
 6 11 0 68.8808 4.80264 7
 6 11 0 69.7042 4.73257 13
 6 11 0 68.8905 5.01424 17
 6 11 0 54.8291 4.3944 7
 6 11 0 59.7076 4.72818 9
 6 11 0 68.8687 5.25363 3
 6 11 0 67.997 4.9068 17
 6 11 0 67.2827 3.64863 18
 -7 -11 0 29.0041 3.09246 4
 -7 -11 0 26.5832 3.04916 7
 -7 -11 0 30.3106 3.66703 19
 -7 -11 0 28.8504 3.41365 10
 -7 -11 0 30.3247 2.48002 15
 -7 -11 0 25.9376 3.17687 19
 -7 -11 0 27.795 3.4269 17
 -7 -11 0 27.795 2.72458 2
 -7 -11 0 30.3313 3.48303 8
 -7 -11 0 30.3855 3.26705 14
 -7 -11 0 25.3851 1.66684 18
 -7 -11 0 29.7452 3.59105 7
 -7 -11 0 34.681 4.02535 12
 7 11 0 26.4832 2.27406 15
 7 11 0 35.1353 4.20209 16
 7 11 0 28.3435 3.8979 3
 7 11 0 37.0197 3.74382 13
 7 11 0 23.9477 3.14342 17
 7 11 0 27.4229 3.30534 19
 7 11 0 29.5936 2.70495 6
 7 11 0 30.4201 3.41027 7
 7 11 0 32.2236 3.82293 9
 7 11 0 29.6782 3.49771 17
 7 11 0 31.0152 3.73376 7
 -8 -11 0 11.5787 2.31292 4
 -8 -11 0 8.1822 1.6855 2
 -8 -11 0 14.0401 1.93526 15
 -8 -11 0 13.2044 2.21119 7
 -8 -11 0 19.9228 3.06828 7
 -8 -11 0 11.7681 2.2976 17
 -8 -11 0 10.4579 3.79323 19
 -8 -11 0 19.0029 4.26274 12
 -8 -11 0 15.0132 2.82717 8
 -8 -11 0 14.3646 1.99467 2
 -8 -11 0 11.5678 2.55684 19
 -8 -11 0 14.2816 2.37446 14
 -8 -11 0 10.6225 2.38326 10
 8 11 0 17.6639 2.62623 19
 8 11 0 15.1282 2.84426 13
 8 11 0 11.0709 2.43115 7
 8 11 0 14.4905 1.87063 15
 8 11 0 17.2619 2.17436 6
 8 11 0 14.8077 3.40143 16
 8 11 0 11.0714 2.56603 9
 8 11 0 15.0386 2.88395 17
 8 11 0 12.2319 2.65879 17
 8 11 0 9.22732 1.79349 5
 8 11 0 11.2966 2.28252 7
 -9 -11 0 25.1953 2.87068 15
 -9 -11 0 26.4477 3.73073 7
 -9 -11 0 26.1893 3.34418 17
 -9 -11 0 25.5776 3.46245 8
 -9 -11 0 25.7536 3.44185 10
 -9 -11 0 31.488 4.33313 12
 -9 -11 0 31.1371 3.21197 14
 -9 -11 0 23.192 3.24439 7
 -9 -11 0 27.6338 3.48771 4
 -9 -11 0 24.3973 3.24635 19
 -9 -11 0 25.5437 2.31367 2
 -9 -11 0 22.4762 2.44955 2
 -9 -11 0 24.7252 3.47237 19
 9 11 0 24.8456 2.69237 6
 9 11 0 32.1584 3.98811 9
 9 11 0 28.8568 3.75331 13
 9 11 0 27.0037 3.19342 19
 9 11 0 33.045 2.80596 15
 9 11 0 23.522 4.03807 3
 9 11 0 29.9021 3.76916 7
 9 11 0 32.1473 4.56104 16
 9 11 0 26.4599 2.96549 5
 9 11 0 27.794 3.62062 17
 9 11 0 21.8095 3.3959 17
 -10 -11 0 10.9167 1.6438 2
 -10 -11 0 12.7226 3.38031 19
 -10 -11 0 12.8367 2.71655 8
 -10 -11 0 10.2427 2.30976 19
 -10 -11 0 9.59967 2.64444 7
 -10 -11 0 5.59938 2.52987 10
 -10 -11 0 9.0961 1.43693 2
 -10 -11 0 12.8866 2.77944 4
 -10 -11 0 14.4946 3.49169 12
 -10 -11 0 8.49189 1.8636 14
 10 11 0 13.0125 1.85211 6
 10 11 0 7.61818 2.19745 17
 10 11 0 13.0461 2.28891 5
 10 11 0 14.6413 3.16643 13
 10 11 0 10.3356 2.33525 15
 10 11 0 7.65355 2.34711 7
 10 11 0 15.1952 3.53343 16
 10 11 0 8.3581 2.03787 19
 10 11 0 8.20303 2.80423 17
 10 11 0 11.1192 3.45098 3
 10 11 0 14.2327 2.94325 9
 -11 -11 0 14.9191 2.86264 8
 -11 -11 0 13.1022 3.01192 7
 -11 -11 0 21.4802 4.25812 12
 -11 -11 0 18.1342 3.21385 19
 -11 -11 0 12.9195 2.49992 2
 -11 -11 0 17.2885 3.33938 4
 -11 -11 0 13.6654 2.07423 14
 11 11 0 15.7243 3.576 13
 11 11 0 20.9419 4.22401 3
 11 11 0 13.5094 3.7043 16
 11 11 0 15.365 1.86754 6
 11 11 0 16.749 3.23169 7
 11 11 0 11.1535 2.29142 5
 11 11 0 18.2585 3.25238 17
 11 11 0 9.35526 2.15459 15
 -12 -11 0 30.016 5.16858 12
 -12 -11 0 27.6866 4.42885 4
 -12 -11 0 31.8964 3.87402 8
 -12 -11 0 32.4378 4.49709 7
 12 11 0 26.4592 3.20713 15
 12 11 0 28.209 4.48602 13
 12 11 0 27.2602 4.93675 3
 12 11 0 29.2615 5.09237 16
 9 -12 0 0.53631 3.29034 3
 9 -12 0 3.62427 2.7018 6
 -9 12 0 2.44615 4.07022 16
 -9 12 0 4.68291 3.0601 5
 -9 12 0 2.29075 2.58026 13
 8 -12 0 1.13447 1.38229 14
 8 -12 0 0.80868 1.83868 17
 8 -12 0 -1.557 2.22173 6
 8 -12 0 1.62817 1.45896 2
 8 -12 0 -0.7009 1.76857 15
 -8 12 0 1.28246 2.11822 13
 -8 12 0 -0.8298 2.15815 5
 -8 12 0 0.84638 1.94745 19
 -8 12 0 0.14611 1.26809 4
 -8 12 0 -3.0527 3.11303 16
 7 -12 0 0.03688 2.21148 6
 7 -12 0 -0.4882 1.55412 19
 7 -12 0 -1.0642 1.40729 14
 7 -12 0 1.06659 1.83848 17
 7 -12 0 0.47518 1.80954 15
 7 -12 0 0.30446 1.33543 2
 7 -12 0 -0.8086 1.81786 18
 -7 12 0 0.51964 1.18181 7
 -7 12 0 -0.5684 1.94162 5
 -7 12 0 -0.0426 1.84457 19
 -7 12 0 2.64388 2.80413 3
 -7 12 0 -1.2055 2.83647 16
 -7 12 0 0.45204 1.0942 4
 -7 12 0 3.4408 2.24285 13
 6 -12 0 16.7019 3.18126 17
 6 -12 0 12.1062 2.36347 2
 6 -12 0 12.9158 2.90064 18
 6 -12 0 9.87121 2.75382 17
 6 -12 0 17.007 3.53334 6
 6 -12 0 15.775 2.68062 15
 6 -12 0 12.0333 1.25136 8
 6 -12 0 11.3476 2.45604 19
 6 -12 0 18.7995 2.76497 14
 -6 12 0 14.8803 2.43807 7
 -6 12 0 17.8402 2.94202 17
 -6 12 0 16.5985 1.73808 4
 -6 12 0 15.9846 3.01128 5
 -6 12 0 13.4239 2.83913 9
 -6 12 0 18.5291 4.00541 16
 -6 12 0 13.287 2.24122 7
 -6 12 0 15.9139 1.62218 12
 -6 12 0 18.2801 3.17225 19
 -6 12 0 17.9721 3.85697 3
 -6 12 0 16.9279 3.04068 13
 -6 12 0 12.8078 3.07531 19
 5 -12 0 8.71539 2.19868 14
 5 -12 0 17.8906 2.89973 17
 5 -12 0 9.04844 1.39383 7
 5 -12 0 11.8819 1.60429 8
 5 -12 0 13.8616 2.30983 2
 5 -12 0 11.299 2.30246 15
 5 -12 0 12.4391 3.01592 6
 5 -12 0 13.2536 2.7004 18
 5 -12 0 14.7052 2.64149 19
 -5 12 0 11.4299 2.4215 13
 -5 12 0 10.8689 1.14248 4
 -5 12 0 12.1302 2.01893 7
 -5 12 0 10.8255 3.27047 16
 -5 12 0 11.828 2.67049 17
 -5 12 0 16.6659 2.92506 19
 -5 12 0 15.2558 2.93335 9
 -5 12 0 13.1255 2.66579 5
 -5 12 0 9.9629 3.09617 3
 -5 12 0 10.8845 1.94508 7
 -5 12 0 13.4228 1.47184 12
 4 -12 0 1.88289 1.55274 2
 4 -12 0 0.49721 1.63927 17
 4 -12 0 3.84052 2.24036 17
 4 -12 0 4.68291 2.18289 6
 4 -12 0 2.10711 0.89789 7
 4 -12 0 2.30914 1.18668 8
 4 -12 0 2.44887 1.71877 14
 4 -12 0 2.65433 2.00678 19
 4 -12 0 3.3726 2.02624 18
 -4 12 0 1.07146 1.59611 19
 -4 12 0 0.57239 1.71622 9
 -4 12 0 4.50296 1.81991 5
 -4 12 0 1.00621 1.08848 15
 -4 12 0 1.80078 1.20592 7
 -4 12 0 3.20261 2.60299 16
 -4 12 0 -0.0966 2.11767 3
 -4 12 0 0.89981 1.63177 13
 -4 12 0 2.16625 1.33698 7
 -4 12 0 4.64091 2.15325 19
 -4 12 0 1.29833 0.85093 12
 -4 12 0 -0.7655 1.58496 17
 3 -12 0 174.671 9.57505 2
 3 -12 0 157.066 9.2432 19
 3 -12 0 170.843 9.00563 18
 3 -12 0 161.329 8.15394 8
 3 -12 0 162.103 8.7701 14
 3 -12 0 155.809 7.93038 7
 3 -12 0 186.875 9.51376 6
 3 -12 0 154.748 9.20781 17
 3 -12 0 169.022 9.2356 19
 -3 12 0 163.345 9.45777 3
 -3 12 0 163.139 8.11845 15
 -3 12 0 173.91 8.64792 7
 -3 12 0 157.977 7.69431 12
 -3 12 0 152.986 9.0526 19
 -3 12 0 151.825 9.14911 17
 -3 12 0 182.949 9.96712 16
 -3 12 0 169.883 9.36625 17
 -3 12 0 163.468 8.39856 7
 -3 12 0 163.875 8.6709 13
 -3 12 0 175.919 8.75052 5
 -3 12 0 177.994 9.37284 9
 2 -12 0 177.216 10.0355 19
 2 -12 0 187.315 9.6525 18
 2 -12 0 215.196 10.0745 6
 2 -12 0 180.729 8.11619 10
 2 -12 0 181.723 9.05508 8
 2 -12 0 172.227 8.83484 7
 2 -12 0 180.001 8.02801 10
 2 -12 0 175.682 9.83413 17
 2 -12 0 200.86 9.70024 14
 2 -12 0 200.709 9.93294 2
 2 -12 0 192.769 10.0258 19
 2 -12 0 178.087 10.2316 17
 -2 12 0 197.906 10.5295 16
 -2 12 0 195.928 9.54617 5
 -2 12 0 170.983 9.81446 19
 -2 12 0 188.18 9.49752 13
 -2 12 0 197.468 10.0856 9
 -2 12 0 184.752 8.85309 15
 -2 12 0 183.688 8.74055 12
 -2 12 0 191.152 10.3518 19
 -2 12 0 196.47 9.57542 7
 -2 12 0 194.912 9.20609 15
 -2 12 0 198.72 10.4412 3
 -2 12 0 200.296 10.2247 17
 -2 12 0 177.454 10.0927 17
 -2 12 0 187.171 9.30316 7
 1 -12 0 108.688 5.31721 10
 1 -12 0 112.572 6.72603 17
 1 -12 0 113.227 7.25834 17
 1 -12 0 111.414 5.98209 7
 1 -12 0 116.676 6.6317 14
 1 -12 0 108.369 6.48794 18
 1 -12 0 115.451 6.72912 6
 1 -12 0 118.742 6.54427 2
 1 -12 0 112.245 6.20746 8
 1 -12 0 118.16 6.94993 19
 1 -12 0 99.5761 6.77883 19
 -1 12 0 128.224 7.12852 17
 -1 12 0 109.967 5.45897 10
 -1 12 0 106.196 6.05258 7
 -1 12 0 120.63 7.12671 15
 -1 12 0 101.719 6.50045 19
 -1 12 0 122.364 6.28362 5
 -1 12 0 113.356 5.52251 15
 -1 12 0 106.611 6.69601 9
 -1 12 0 108.878 6.87325 17
 -1 12 0 109.713 6.9534 3
 -1 12 0 117.262 6.40649 7
 -1 12 0 110.274 6.24182 13
 -1 12 0 108.635 6.97838 19
 -1 12 0 117.161 7.30226 16
 -1 12 0 115.436 5.73165 12
 0 -12 0 166.019 8.12067 7
 0 -12 0 161.842 8.61991 17
 0 -12 0 165.758 8.50457 14
 0 -12 0 144.957 8.64695 19
 0 -12 0 161.442 9.00679 17
 0 -12 0 160.001 8.49484 6
 0 -12 0 168.985 8.39183 18
 0 -12 0 146.73 8.9891 9
 0 -12 0 163.588 8.34591 2
 0 -12 0 157.11 8.7033 19
 0 -12 0 158.121 8.21044 8
 0 12 0 151.487 8.43567 19
 0 12 0 160.865 8.11267 13
 0 12 0 158.179 7.61448 10
 0 12 0 170.014 9.18827 16
 0 12 0 172.903 8.06246 5
 0 12 0 159.124 8.60828 9
 0 12 0 163.205 8.74784 17
 0 12 0 173.936 8.38229 7
 0 12 0 162.652 8.79297 17
 0 12 0 158.765 7.23597 15
 0 12 0 152.386 8.04104 7
 0 12 0 147.484 8.16082 18
 0 12 0 154.25 8.79735 19
 0 12 0 155.938 7.49312 15
 0 12 0 169.636 9.11003 3
 -1 -12 0 1.36992 1.46223 18
 -1 -12 0 1.13659 1.48933 8
 -1 -12 0 0.07576 0.9592 10
 -1 -12 0 1.90271 1.34846 17
 -1 -12 0 -0.1601 1.5527 17
 -1 -12 0 -0.3218 1.17527 2
 -1 -12 0 -0.7516 0.8453 7
 -1 -12 0 1.06454 1.58034 14
 -1 -12 0 -0.4819 0.76786 7
 -1 -12 0 0.71393 1.51341 19
 -1 -12 0 3.09178 1.73423 19
 -1 -12 0 0.8178 1.21798 9
 1 12 0 0.47398 0.91757 10
 1 12 0 1.94056 1.64982 19
 1 12 0 2.47504 1.35118 19
 1 12 0 0.26473 1.40877 17
 1 12 0 0.55645 1.23023 7
 1 12 0 -0.5913 1.19927 13
 1 12 0 0.72341 1.67898 3
 1 12 0 0.44492 1.40125 9
 1 12 0 -0.0258 0.94329 5
 1 12 0 0.38568 0.54535 15
 1 12 0 0.27907 0.65389 15
 1 12 0 1.53744 1.16917 18
 1 12 0 1.03874 1.86885 16
 -2 -12 0 222.647 10.6502 8
 -2 -12 0 206.003 10.694 9
 -2 -12 0 206.627 10.0269 10
 -2 -12 0 225.548 10.5057 2
 -2 -12 0 209.007 10.3982 7
 -2 -12 0 203.771 10.7961 19
 -2 -12 0 226.34 11.2782 17
 -2 -12 0 209.446 10.6443 17
 -2 -12 0 202.074 10.0163 7
 -2 -12 0 219.12 10.7027 14
 -2 -12 0 217.127 10.2151 18
 -2 -12 0 215.866 10.9272 19
 2 12 0 224.607 10.9371 17
 2 12 0 204.129 9.12685 15
 2 12 0 231.471 10.9028 9
 2 12 0 205.168 10.9091 19
 2 12 0 198.771 10.2582 5
 2 12 0 203.248 10.2655 18
 2 12 0 227.64 10.5829 7
 2 12 0 209.836 10.5885 2
 2 12 0 209.784 10.1663 10
 2 12 0 226.408 10.3145 13
 2 12 0 213.49 12.4115 19
 2 12 0 228.207 11.2414 3
 2 12 0 218.25 10.5568 6
 2 12 0 219.864 10.4361 7
 2 12 0 207.955 9.07566 15
 2 12 0 212.441 10.8714 17
 2 12 0 212.463 11.0485 16
 -3 -12 0 39.8057 4.00065 19
 -3 -12 0 44.8403 3.20982 18
 -3 -12 0 41.2177 3.49754 9
 -3 -12 0 43.8332 4.21449 19
 -3 -12 0 35.9444 4.00379 17
 -3 -12 0 40.7695 3.96676 14
 -3 -12 0 36.7992 3.34834 12
 -3 -12 0 43.9996 3.37022 2
 -3 -12 0 38.9777 3.13887 10
 -3 -12 0 39.8302 3.34379 17
 -3 -12 0 38.3446 2.99331 7
 -3 -12 0 37.2795 2.24534 4
 -3 -12 0 37.2357 3.77027 8
 -3 -12 0 36.833 3.26922 7
 3 12 0 42.1836 3.63477 9
 3 12 0 40.5767 3.42174 19
 3 12 0 36.8448 3.34663 6
 3 12 0 36.5222 3.16873 7
 3 12 0 39.8137 3.03731 18
 3 12 0 34.5482 3.48559 17
 3 12 0 34.8149 1.86598 15
 3 12 0 40.8195 4.31847 3
 3 12 0 33.353 1.83827 15
 3 12 0 42.683 3.79361 17
 3 12 0 40.6734 2.78208 5
 3 12 0 41.2233 3.10613 2
 3 12 0 40.74 4.32258 16
 3 12 0 36.0964 3.02359 10
 3 12 0 37.2981 3.22002 13
 3 12 0 38.4139 3.66677 19
 3 12 0 39.9153 3.38829 7
 -4 -12 0 44.1938 3.20773 18
 -4 -12 0 41.729 3.23389 7
 -4 -12 0 44.7941 4.11992 19
 -4 -12 0 45.9367 3.70807 7
 -4 -12 0 43.5193 4.1651 17
 -4 -12 0 36.2998 3.3607 17
 -4 -12 0 46.0755 3.50358 2
 -4 -12 0 44.3104 3.78875 9
 -4 -12 0 40.01 3.6258 12
 -4 -12 0 43.333 3.58466 10
 -4 -12 0 45.1183 2.75907 4
 -4 -12 0 44.4421 3.96994 8
 -4 -12 0 46.5071 4.0386 14
 4 12 0 46.2079 3.2127 18
 4 12 0 45.0942 3.64367 13
 4 12 0 36.6223 3.37902 10
 4 12 0 44.4451 4.07001 17
 4 12 0 46.732 3.78339 7
 4 12 0 43.0644 3.9443 19
 4 12 0 41.8895 2.20031 15
 4 12 0 45.0639 3.84009 9
 4 12 0 47.7536 3.0703 5
 4 12 0 46.7296 3.60627 6
 4 12 0 46.6693 4.44838 16
 4 12 0 43.4962 3.54761 7
 4 12 0 37.8284 3.40825 19
 4 12 0 48.1796 4.44117 3
 4 12 0 40.763 3.17826 2
 -5 -12 0 237.458 11.1733 2
 -5 -12 0 233.526 11.2735 7
 -5 -12 0 242.501 11.7379 8
 -5 -12 0 227.734 10.1477 15
 -5 -12 0 224.239 11.324 10
 -5 -12 0 234.936 11.9129 19
 -5 -12 0 236.02 10.6201 18
 -5 -12 0 214.421 11.6164 19
 -5 -12 0 251.196 11.7293 12
 -5 -12 0 236.954 11.6247 7
 -5 -12 0 234.803 11.4458 14
 -5 -12 0 218.051 11.8281 17
 5 12 0 234.382 11.488 7
 5 12 0 209.704 10.895 2
 5 12 0 243.081 11.8942 9
 5 12 0 244.26 11.3796 13
 5 12 0 226.434 11.7939 17
 5 12 0 240.889 12.2747 3
 5 12 0 248.316 12.1509 16
 5 12 0 228.823 11.1582 6
 5 12 0 246.21 11.9339 17
 5 12 0 232.91 10.0258 15
 5 12 0 228.433 11.5342 7
 5 12 0 222.987 11.7148 19
 5 12 0 228.744 10.716 18
 5 12 0 230.532 10.7007 5
 -6 -12 0 115.068 6.1415 4
 -6 -12 0 112.595 7.78571 19
 -6 -12 0 111.878 6.70313 10
 -6 -12 0 108.524 6.50397 7
 -6 -12 0 121.085 7.2088 12
 -6 -12 0 106.98 6.95358 19
 -6 -12 0 119.6 6.99803 8
 -6 -12 0 111.913 5.62288 15
 -6 -12 0 122.034 6.44379 2
 -6 -12 0 119.813 6.80018 14
 -6 -12 0 114.276 7.05781 17
 -6 -12 0 113.554 6.91627 7
 6 12 0 118.423 7.61968 3
 6 12 0 119.249 7.55559 17
 6 12 0 132.478 7.67278 16
 6 12 0 104.327 6.8553 19
 6 12 0 112.673 7.1034 17
 6 12 0 117.246 7.05966 7
 6 12 0 121.778 6.15711 5
 6 12 0 119.563 5.57689 15
 6 12 0 109.068 7.14165 9
 6 12 0 118.806 6.81271 13
 6 12 0 125.63 6.58969 6
 6 12 0 114.699 6.84731 7
 6 12 0 118.211 5.91892 18
 -7 -12 0 4.02697 0.88715 18
 -7 -12 0 5.54851 2.2135 8
 -7 -12 0 2.7045 1.69455 17
 -7 -12 0 5.42055 1.24822 15
 -7 -12 0 4.37656 2.04137 19
 -7 -12 0 3.74012 1.80322 14
 -7 -12 0 3.33116 1.4177 2
 -7 -12 0 4.46919 1.81481 19
 -7 -12 0 5.44382 1.92504 10
 -7 -12 0 4.18156 2.34564 12
 -7 -12 0 4.53849 1.58917 4
 -7 -12 0 0.66491 1.04197 2
 -7 -12 0 5.08546 1.85047 7
 7 12 0 4.83684 0.95138 18
 7 12 0 3.08985 1.52878 7
 7 12 0 6.33319 2.01394 17
 7 12 0 3.54719 1.42576 5
 7 12 0 4.12289 2.4325 16
 7 12 0 1.85855 1.7032 7
 7 12 0 2.01875 1.89869 13
 7 12 0 3.3942 1.65887 19
 7 12 0 3.84871 1.01479 15
 7 12 0 1.81666 1.7233 9
 7 12 0 4.53206 1.56831 6
 7 12 0 3.31798 1.73562 17
 7 12 0 5.77472 2.49492 3
 -8 -12 0 8.90536 2.28221 7
 -8 -12 0 6.58801 1.42825 2
 -8 -12 0 4.23172 1.80608 17
 -8 -12 0 7.1708 2.66575 12
 -8 -12 0 9.63806 2.17581 14
 -8 -12 0 9.66059 1.82219 2
 -8 -12 0 12.1837 3.15981 8
 -8 -12 0 5.43752 2.17057 19
 -8 -12 0 6.34618 2.16272 19
 -8 -12 0 4.25141 2.07421 10
 -8 -12 0 7.57317 2.04585 4
 -8 -12 0 6.53452 1.48202 15
 8 12 0 6.94779 1.55462 5
 8 12 0 7.52426 2.18132 7
 8 12 0 6.47598 2.22447 7
 8 12 0 7.31258 1.87811 19
 8 12 0 8.0399 2.88391 16
 8 12 0 5.54874 2.19835 9
 8 12 0 6.25948 2.64684 3
 8 12 0 6.91557 2.21122 17
 8 12 0 8.16408 1.43789 15
 8 12 0 7.02888 1.70964 6
 8 12 0 12.4763 2.7919 13
 -9 -12 0 6.07959 2.26257 8
 -9 -12 0 3.24786 1.18759 2
 -9 -12 0 2.15332 1.60008 17
 -9 -12 0 9.73345 2.63752 19
 -9 -12 0 3.14882 1.92733 19
 -9 -12 0 3.36492 1.36687 15
 -9 -12 0 5.00659 2.82504 12
 -9 -12 0 4.89418 1.47546 2
 -9 -12 0 1.95157 1.72706 14
 -9 -12 0 3.59984 2.1431 4
 -9 -12 0 1.46017 1.8065 7
 -9 -12 0 6.51666 2.13236 10
 9 12 0 6.23685 1.45202 15
 9 12 0 2.22799 2.89184 9
 9 12 0 3.15481 2.87406 16
 9 12 0 3.05645 1.7467 17
 9 12 0 4.76173 2.77386 3
 9 12 0 4.97933 1.61039 5
 9 12 0 0.75961 1.65311 19
 9 12 0 6.3087 2.46953 13
 9 12 0 4.62071 2.10731 7
 9 12 0 5.5277 2.134 17
 9 12 0 3.65806 1.45609 6
 -10 -12 0 0.04624 1.40879 14
 -10 -12 0 -0.2329 1.81494 4
 -10 -12 0 -2.2829 1.49686 7
 -10 -12 0 -2.1275 2.52429 12
 -10 -12 0 0.73659 1.85874 8
 -10 -12 0 -2.0398 0.80555 2
 -10 -12 0 -1.4665 1.79895 19
 -10 -12 0 0.29432 1.65361 10
 10 12 0 1.84328 2.6424 3
 10 12 0 0.00126 1.69374 7
 10 12 0 -4.0101 1.34493 9
 10 12 0 2.67915 2.70846 16
 10 12 0 0.30181 1.30186 15
 10 12 0 -1.3679 1.00277 6
 10 12 0 1.12912 1.73703 17
 10 12 0 1.67176 2.22127 13
 10 12 0 1.39834 1.26246 5
 10 12 0 1.21512 1.84259 17
 -11 -12 0 2.07074 1.81149 7
 -11 -12 0 1.25304 2.14815 4
 -11 -12 0 2.38279 2.90423 12
 -11 -12 0 -0.6192 1.3151 14
 -11 -12 0 2.84566 1.97008 8
 11 12 0 3.62315 2.89579 3
 11 12 0 2.74775 1.53665 5
 11 12 0 0.65639 0.97878 6
 11 12 0 0.26867 1.31112 15
 11 12 0 2.14194 2.90646 16
 11 12 0 -0.3705 2.27533 13
 11 12 0 -2.8246 1.49598 9
 11 12 0 1.77966 1.94499 7
 -12 -12 0 2.47699 1.93018 8
 -12 -12 0 5.50982 2.51644 7
 -12 -12 0 0.80681 3.1882 12
 -12 -12 0 1.95977 2.52211 4
 12 12 0 1.70907 1.53948 5
 12 12 0 5.16258 3.37139 16
 12 12 0 1.27196 1.69403 15
 12 12 0 3.16405 2.95486 3
 12 12 0 -1.093 2.28718 13
 8 -13 0 2.14483 3.23644 17
 8 -13 0 2.31119 2.66921 6
 8 -13 0 0.88377 1.55558 14
 8 -13 0 0.15211 1.52844 2
 -8 13 0 -0.4502 2.08916 19
 -8 13 0 -1.991 1.96255 13
 -8 13 0 6.00416 3.62543 16
 -8 13 0 0.26257 2.31491 5
 7 -13 0 12.1209 2.94914 17
 7 -13 0 14.5792 3.51275 6
 7 -13 0 9.15887 2.81658 15
 7 -13 0 8.47204 2.14518 14
 7 -13 0 9.06104 2.42539 2
 -7 13 0 17.1522 3.50578 7
 -7 13 0 11.6573 3.92864 16
 -7 13 0 13.8909 3.21458 5
 -7 13 0 10.2731 2.78548 13
 -7 13 0 15.4026 4.01808 3
 -7 13 0 6.61604 2.65125 19
 6 -13 0 15.9081 3.72223 6
 6 -13 0 5.61218 2.36305 19
 6 -13 0 10.8477 1.84136 8
 6 -13 0 13.1553 3.17708 2
 6 -13 0 13.0488 2.48446 14
 6 -13 0 10.2769 2.65257 18
 6 -13 0 17.2272 3.55208 17
 -6 13 0 9.25968 3.53642 16
 -6 13 0 16.1857 3.12392 5
 -6 13 0 15.0369 2.31343 7
 -6 13 0 7.90591 2.67609 19
 -6 13 0 17.4925 3.51411 17
 -6 13 0 17.4909 3.80399 3
 -6 13 0 13.8605 3.00889 13
 -6 13 0 13.4646 2.19364 7
 -6 13 0 8.0013 2.54513 9
 5 -13 0 4.56331 1.76553 2
 5 -13 0 2.54918 1.99072 18
 5 -13 0 3.5002 1.0249 7
 5 -13 0 6.53671 2.60661 6
 5 -13 0 2.98961 1.8537 14
 5 -13 0 4.92819 1.25946 8
 5 -13 0 3.26924 1.94341 19
 5 -13 0 2.6871 1.87519 17
 -5 13 0 1.72829 2.93481 16
 -5 13 0 2.63709 1.40403 7
 -5 13 0 3.60271 2.06424 17
 -5 13 0 3.89659 2.77103 3
 -5 13 0 6.57015 2.15602 13
 -5 13 0 4.73149 0.95402 12
 -5 13 0 4.19082 2.2154 19
 -5 13 0 5.27187 2.28725 9
 -5 13 0 4.00932 2.30963 19
 -5 13 0 5.3372 2.20799 5
 4 -13 0 4.33868 2.03406 18
 4 -13 0 1.01988 1.65308 19
 4 -13 0 -1.8684 1.62487 14
 4 -13 0 1.53136 1.16717 8
 4 -13 0 1.51828 1.71031 17
 4 -13 0 1.5736 1.57019 2
 4 -13 0 1.97238 2.32497 6
 4 -13 0 0.46373 0.79391 7
 -4 13 0 1.34141 1.75137 5
 -4 13 0 -0.9603 1.6611 9
 -4 13 0 -1.0723 2.20003 3
 -4 13 0 -1.4546 1.42101 19
 -4 13 0 0.12733 1.48895 13
 -4 13 0 1.79518 1.14758 7
 -4 13 0 1.09159 1.34871 7
 -4 13 0 0.81459 0.8248 12
 -4 13 0 -1.6124 2.34491 16
 -4 13 0 -0.5082 1.4966 17
 3 -13 0 134.797 8.24794 19
 3 -13 0 144.796 8.40711 17
 3 -13 0 140.782 7.92622 14
 3 -13 0 138.448 7.24678 8
 3 -13 0 133.978 7.9128 18
 3 -13 0 150.069 7.90752 2
 3 -13 0 124.68 6.82333 7
 3 -13 0 133.87 8.68823 17
 -3 13 0 164.108 12.2525 16
 -3 13 0 129.563 6.5869 12
 -3 13 0 154.911 7.80794 7
 -3 13 0 139.041 7.4254 15
 -3 13 0 148.212 8.43423 17
 -3 13 0 121.79 8.48521 17
 -3 13 0 146.359 7.7576 5
 -3 13 0 136.318 8.58549 19
 -3 13 0 138.926 7.3913 7
 -3 13 0 128.162 7.50559 15
 -3 13 0 130.173 8.09876 19
 -3 13 0 135.624 7.67128 13
 -3 13 0 145.96 8.37193 9
 2 -13 0 48.6982 3.32224 7
 2 -13 0 46.561 2.42977 10
 2 -13 0 51.946 4.36097 14
 2 -13 0 51.9647 4.99072 17
 2 -13 0 45.1034 4.0572 2
 2 -13 0 42.8641 4.04836 18
 2 -13 0 50.807 3.77635 8
 2 -13 0 48.846 4.5538 19
 2 -13 0 42.6749 4.28695 19
 2 -13 0 56.4064 4.56624 6
 2 -13 0 43.9745 2.47206 10
 2 -13 0 51.6139 4.36972 17
 -2 13 0 47.1627 4.96328 3
 -2 13 0 55.6655 4.69755 17
 -2 13 0 49.2596 3.49293 15
 -2 13 0 43.5691 3.02753 12
 -2 13 0 47.8122 3.85451 5
 -2 13 0 46.7573 4.03398 19
 -2 13 0 44.8906 3.76778 13
 -2 13 0 39.2062 2.98179 15
 -2 13 0 44.5775 4.76765 19
 -2 13 0 48.7385 4.31457 9
 -2 13 0 53.9603 5.05678 16
 -2 13 0 44.7173 3.74438 7
 -2 13 0 46.0007 3.54881 7
 1 -13 0 7.89401 1.97964 2
 1 -13 0 7.69586 2.54692 17
 1 -13 0 7.96449 1.56651 7
 1 -13 0 5.3585 1.90423 18
 1 -13 0 7.05758 2.08426 6
 1 -13 0 7.78528 1.18734 10
 1 -13 0 5.25651 1.79151 8
 1 -13 0 6.62847 2.28501 14
 1 -13 0 9.77615 2.33408 19
 1 -13 0 5.13264 2.04656 19
 1 -13 0 5.8542 1.94316 17
 -1 13 0 6.37188 1.3904 15
 -1 13 0 7.22634 1.79525 5
 -1 13 0 5.81874 1.80267 13
 -1 13 0 7.97203 1.23333 15
 -1 13 0 5.56297 2.34397 3
 -1 13 0 7.34757 2.11377 9
 -1 13 0 6.15384 2.11561 19
 -1 13 0 5.87746 1.77523 19
 -1 13 0 7.5361 2.23706 17
 -1 13 0 6.85219 1.58283 7
 -1 13 0 3.84273 1.8191 17
 -1 13 0 8.96769 2.68844 16
 -1 13 0 5.0383 1.6393 7
 0 -13 0 81.3726 5.97241 19
 0 -13 0 84.5184 5.93442 19
 0 -13 0 95.5741 5.81773 6
 0 -13 0 80.7677 4.58555 10
 0 -13 0 88.3813 5.48819 8
 0 -13 0 97.6672 5.67768 2
 0 -13 0 87.2046 5.18079 7
 0 -13 0 85.2426 5.81191 17
 0 -13 0 100.676 10.8612 17
 0 -13 0 85.548 5.79019 14
 0 13 0 86.9724 4.69425 10
 0 13 0 87.5833 5.96227 17
 0 13 0 92.6375 6.4881 16
 0 13 0 83.4159 5.19729 13
 0 13 0 80.0617 6.51836 9
 0 13 0 86.6245 5.5139 7
 0 13 0 91.9218 6.00505 17
 0 13 0 87.0814 5.11457 5
 0 13 0 92.3004 4.60897 15
 0 13 0 86.7739 5.19208 7
 0 13 0 86.8822 6.15785 3
 0 13 0 88.4782 4.8555 12
 0 13 0 77.587 4.21307 15
 0 13 0 90.6993 10.2153 19
 -1 -13 0 86.7847 5.92493 19
 -1 -13 0 83.1313 6.09478 17
 -1 -13 0 82.9212 5.17645 7
 -1 -13 0 83.771 5.30749 18
 -1 -13 0 82.701 5.35962 2
 -1 -13 0 81.5163 5.91287 17
 -1 -13 0 93.3339 5.626 8
 -1 -13 0 84.8678 4.78385 10
 -1 -13 0 98.5575 5.90867 14
 -1 -13 0 83.2962 5.87638 19
 1 13 0 80.4788 4.03468 15
 1 13 0 87.6925 5.20908 13
 1 13 0 89.2676 6.06519 19
 1 13 0 85.0539 4.89268 10
 1 13 0 89.6895 5.00272 5
 1 13 0 86.4479 5.8612 17
 1 13 0 91.9554 6.30406 16
 1 13 0 91.0464 5.89985 17
 1 13 0 91.0998 6.1413 3
 1 13 0 84.9318 5.69287 9
 1 13 0 84.4326 5.54744 19
 1 13 0 92.0315 5.53312 7
 1 13 0 85.4596 4.20447 15
 -2 -13 0 28.8865 2.61349 10
 -2 -13 0 24.9984 3.03917 17
 -2 -13 0 23.9526 3.07828 8
 -2 -13 0 23.446 3.16394 14
 -2 -13 0 23.46 2.80702 18
 -2 -13 0 21.9751 3.02072 2
 -2 -13 0 26.0065 3.53961 17
 -2 -13 0 22.0145 3.23532 19
 -2 -13 0 20.1559 2.57703 7
 2 13 0 25.2154 3.21389 17
 2 13 0 24.4853 2.33299 5
 2 13 0 22.4239 1.36936 15
 2 13 0 25.1843 2.78701 18
 2 13 0 25.5746 3.226 9
 2 13 0 23.3374 3.16028 17
 2 13 0 23.6628 3.28877 19
 2 13 0 24.5649 2.90661 19
 2 13 0 26.8948 3.60423 3
 2 13 0 22.7335 1.33601 15
 2 13 0 25.3056 2.7564 7
 2 13 0 27.1775 2.72994 10
 2 13 0 25.5789 2.90318 7
 2 13 0 21.1329 3.46066 16
 2 13 0 26.6122 2.85138 13
 -3 -13 0 5.99133 1.7992 12
 -3 -13 0 0.77289 1.3456 7
 -3 -13 0 2.19979 1.79588 8
 -3 -13 0 0.2353 1.48454 19
 -3 -13 0 2.54076 1.43709 18
 -3 -13 0 2.01799 1.36636 10
 -3 -13 0 2.14959 0.6036 4
 -3 -13 0 -1.0331 1.70568 14
 -3 -13 0 0.28326 1.30255 17
 -3 -13 0 0.11985 1.71689 19
 -3 -13 0 1.17354 1.60301 17
 3 13 0 4.41187 1.71915 6
 3 13 0 0.84237 1.47496 13
 3 13 0 0.34294 1.46044 19
 3 13 0 5.7423 2.47192 16
 3 13 0 1.47796 1.68995 9
 3 13 0 2.32083 1.46307 7
 3 13 0 3.08997 1.85329 17
 3 13 0 2.23109 1.59825 19
 3 13 0 1.45248 1.2138 7
 3 13 0 1.39767 1.29916 5
 3 13 0 1.83118 1.11573 10
 3 13 0 0.20032 1.81431 3
 3 13 0 0.96854 0.61327 4
 3 13 0 3.46353 1.32114 18
 3 13 0 0.34765 1.37658 17
 -4 -13 0 2.14944 1.45813 10
 -4 -13 0 6.7615 2.05147 8
 -4 -13 0 2.4543 1.89539 17
 -4 -13 0 2.87245 1.68242 19
 -4 -13 0 2.13804 1.36584 7
 -4 -13 0 1.06897 0.80303 4
 -4 -13 0 0.44504 1.56316 12
 -4 -13 0 2.02484 1.85308 14
 -4 -13 0 -1.2083 1.56395 19
 -4 -13 0 2.16149 1.34465 18
 4 13 0 1.74059 1.51851 13
 4 13 0 2.16778 0.38252 15
 4 13 0 2.29139 1.77545 17
 4 13 0 1.2614 1.11798 5
 4 13 0 1.73849 2.10736 3
 4 13 0 1.74826 1.40995 10
 4 13 0 2.73027 1.74583 19
 4 13 0 0.76199 1.52088 6
 4 13 0 1.5126 1.21077 18
 4 13 0 2.86466 2.17867 16
 4 13 0 1.14867 1.63717 9
 4 13 0 1.35265 1.21721 7
 4 13 0 1.43138 0.35177 15
 4 13 0 3.51043 1.6896 17
 4 13 0 0.88498 1.47629 7
 -5 -13 0 39.3222 3.13613 18
 -5 -13 0 50.9351 4.74096 8
 -5 -13 0 48.9872 4.4439 10
 -5 -13 0 42.139 3.80608 7
 -5 -13 0 43.4284 4.30014 12
 -5 -13 0 41.517 4.50695 17
 -5 -13 0 44.6352 4.22964 14
 -5 -13 0 44.4284 3.95989 4
 5 13 0 38.5622 3.0694 18
 5 13 0 40.0711 3.60734 7
 5 13 0 46.1175 4.93246 3
 5 13 0 45.3422 4.02206 7
 5 13 0 42.5567 2.17661 15
 5 13 0 42.5155 3.04471 5
 5 13 0 43.3663 3.83918 13
 5 13 0 47.8407 6.86964 9
 5 13 0 43.0445 3.66699 6
 5 13 0 39.5627 4.23183 19
 5 13 0 41.3872 4.67151 16
 -6 -13 0 74.9185 5.49592 8
 -6 -13 0 75.816 5.43643 12
 -6 -13 0 68.9204 3.6405 15
 -6 -13 0 72.5143 5.46313 17
 -6 -13 0 69.9114 4.04943 18
 -6 -13 0 71.2494 4.35626 4
 -6 -13 0 66.138 5.04871 7
 -6 -13 0 70.9577 5.03356 10
 -6 -13 0 69.76 5.19444 14
 -6 -13 0 71.3065 5.52169 19
 -6 -13 0 62.0124 5.12933 19
 6 13 0 74.6499 4.86242 6
 6 13 0 76.908 5.34714 7
 6 13 0 76.0603 5.22321 13
 6 13 0 78.8901 6.1413 3
 6 13 0 77.5647 5.71169 17
 6 13 0 70.2477 5.2588 19
 6 13 0 76.5814 5.59149 9
 6 13 0 70.1915 3.60024 15
 6 13 0 74.5002 5.84352 16
 6 13 0 66.2028 4.16894 18
 6 13 0 75.182 5.42492 17
 6 13 0 72.2117 5.05726 7
 -7 -13 0 6.41642 2.11628 10
 -7 -13 0 2.23899 1.52223 2
 -7 -13 0 3.91615 0.97897 18
 -7 -13 0 6.27402 3.58066 7
 -7 -13 0 1.60012 0.8758 15
 -7 -13 0 0.15302 3.86854 12
 -7 -13 0 3.58896 1.80316 17
 -7 -13 0 0.22864 1.7318 19
 -7 -13 0 1.23633 1.91249 14
 -7 -13 0 5.42302 2.52065 8
 -7 -13 0 1.93075 1.63212 19
 -7 -13 0 4.27485 1.60814 4
 7 13 0 4.60188 2.07365 17
 7 13 0 1.48379 1.50331 17
 7 13 0 7.66321 2.04281 7
 7 13 0 5.20588 1.9749 7
 7 13 0 3.91073 1.95996 13
 7 13 0 3.44839 2.43262 3
 7 13 0 3.54305 1.11295 15
 7 13 0 2.08139 1.41231 6
 7 13 0 3.54803 1.97322 9
 7 13 0 1.47777 1.46312 19
 7 13 0 3.69613 1.30857 5
 -8 -13 0 17.2807 3.44502 12
 -8 -13 0 19.4126 2.66053 4
 -8 -13 0 19.7632 3.3132 7
 -8 -13 0 21.0817 3.37224 8
 -8 -13 0 15.4603 2.65973 17
 -8 -13 0 17.3802 1.9863 15
 -8 -13 0 12.613 2.62177 19
 -8 -13 0 19.7059 2.80356 2
 -8 -13 0 20.087 3.30772 19
 -8 -13 0 19.9579 3.16447 10
 -8 -13 0 16.7312 2.7279 14
 8 13 0 18.4898 2.25589 5
 8 13 0 16.5602 3.67433 16
 8 13 0 21.1933 3.39303 9
 8 13 0 16.2305 2.77126 19
 8 13 0 19.1395 3.85806 3
 8 13 0 21.0189 3.14493 17
 8 13 0 18.0385 2.45762 6
 8 13 0 18.9992 3.20899 17
 8 13 0 19.7252 1.95649 15
 8 13 0 18.5389 3.09654 7
 -9 -13 0 46.6317 5.16211 19
 -9 -13 0 46.6948 4.87395 8
 -9 -13 0 41.7284 5.32698 12
 -9 -13 0 49.485 5.21008 7
 -9 -13 0 47.2337 4.30496 14
 -9 -13 0 36.2538 4.69877 15
 -9 -13 0 52.567 6.9431 10
 -9 -13 0 56.0127 6.13032 19
 9 13 0 55.028 6.08431 16
 9 13 0 49.7352 3.80429 6
 9 13 0 47.5512 5.82897 17
 9 13 0 57.9903 6.2538 3
 9 13 0 54.1541 5.07518 13
 9 13 0 56.321 3.8816 5
 9 13 0 50.0027 4.81011 19
 9 13 0 50.0609 3.44908 15
 9 13 0 53.1614 5.28856 17
 9 13 0 57.0519 5.12038 9
 9 13 0 50.8303 5.32193 7
 -10 -13 0 22.8636 3.56499 4
 -10 -13 0 17.4486 3.18916 19
 -10 -13 0 20.9785 4.09329 12
 -10 -13 0 25.531 3.11191 2
 -10 -13 0 23.2644 4.44508 10
 -10 -13 0 19.406 3.69127 7
 -10 -13 0 25.696 3.88099 8
 -10 -13 0 20.1626 3.01752 14
 10 13 0 16.5028 2.35033 5
 10 13 0 26.3583 4.49377 16
 10 13 0 22.4314 3.69576 13
 10 13 0 19.8068 2.41661 6
 10 13 0 19.1941 4.21434 3
 10 13 0 20.0493 2.41134 15
 10 13 0 19.122 3.36998 17
 10 13 0 26.4228 4.47351 7
 10 13 0 26.9324 5.30664 9
 -11 -13 0 -1.1471 1.9022 4
 -11 -13 0 2.29689 2.26086 7
 -11 -13 0 0.61952 1.79456 8
 -11 -13 0 2.04307 3.16415 12
 11 13 0 0.4126 1.27921 15
 11 13 0 -1.5049 2.4891 3
 11 13 0 1.54542 1.32367 5
 11 13 0 -0.0071 1.81667 7
 11 13 0 2.25505 1.36667 6
 11 13 0 -1.5043 2.27437 13
 11 13 0 -2.6236 1.60988 9
 11 13 0 2.64066 2.97977 16
 -12 -13 0 3.16807 2.30095 8
 -12 -13 0 5.91887 2.72179 4
 12 13 0 7.10625 3.10117 13
 12 13 0 15.0423 4.64415 16
 12 13 0 5.91747 1.93606 5
 7 -14 0 2.15381 2.56539 2
 7 -14 0 1.93701 1.80614 14
 7 -14 0 2.39879 2.84756 6
 -7 14 0 -1.8753 2.06753 13
 -7 14 0 1.98507 3.24759 16
 -7 14 0 4.51092 2.3811 19
 -7 14 0 3.28958 2.48208 5
 -7 14 0 2.32265 3.02394 3
 6 -14 0 1.48946 1.97325 14
 6 -14 0 0.78182 2.53699 6
 6 -14 0 1.5444 1.59146 2
 -6 14 0 1.08228 2.07784 5
 -6 14 0 0.54321 3.10047 16
 -6 14 0 5.37898 3.07272 3
 -6 14 0 1.79301 1.42196 7
 -6 14 0 0.1642 1.74879 13
 5 -14 0 0.67706 1.40861 2
 5 -14 0 4.69712 2.70649 6
 5 -14 0 4.1592 2.73908 14
 5 -14 0 -1.0271 1.61501 19
 5 -14 0 1.79444 2.13106 18
 5 -14 0 2.27125 1.10616 8
 -5 14 0 0.67088 1.08721 7
 -5 14 0 2.02187 1.31704 7
 -5 14 0 4.0758 2.88874 3
 -5 14 0 1.93392 1.86963 17
 -5 14 0 2.55838 2.02354 5
 -5 14 0 -0.6665 1.59814 13
 -5 14 0 4.77363 3.20188 16
 -5 14 0 2.28923 2.01165 9
 4 -14 0 33.1386 3.95785 18
 4 -14 0 30.8607 5.0067 17
 4 -14 0 42.3454 4.89862 6
 4 -14 0 29.2499 2.35929 7
 4 -14 0 34.3343 3.04519 8
 4 -14 0 33.0295 4.08646 19
 4 -14 0 30.302 4.04128 17
 4 -14 0 32.3596 4.35641 2
 4 -14 0 33.1328 4.60663 14
 -4 14 0 34.248 3.19949 7
 -4 14 0 31.7494 3.43483 7
 -4 14 0 36.7493 5.02431 16
 -4 14 0 26.5914 3.93466 17
 -4 14 0 37.2297 4.94558 3
 -4 14 0 39.091 4.52888 9
 -4 14 0 35.2207 6.76014 19
 -4 14 0 40.3812 4.11542 13
 -4 14 0 32.9337 2.30829 12
 -4 14 0 33.4888 4.1746 19
 -4 14 0 38.1973 4.14498 5
 3 -14 0 1.12573 2.00971 14
 3 -14 0 -2.5496 1.58586 19
 3 -14 0 -0.7373 1.28789 8
 3 -14 0 -0.5021 1.6752 18
 3 -14 0 -2.1126 2.08493 6
 3 -14 0 3.14918 1.76837 17
 3 -14 0 1.87585 1.01704 7
 3 -14 0 0.60149 1.68377 2
 3 -14 0 4.22696 2.18835 17
 -3 14 0 1.30676 0.89622 12
 -3 14 0 0.63046 1.62221 13
 -3 14 0 -0.1321 0.86033 15
 -3 14 0 0.99992 1.29471 15
 -3 14 0 -0.5068 1.59633 5
 -3 14 0 -0.2257 1.70679 17
 -3 14 0 -2.0806 1.15781 19
 -3 14 0 2.10312 1.50138 7
 -3 14 0 -1.0481 1.77764 19
 -3 14 0 -0.5037 1.11553 7
 -3 14 0 0.78133 1.7253 9
 -3 14 0 -2.6422 2.31052 16
 -3 14 0 3.01678 2.46351 3
 2 -14 0 28.3196 3.70704 14
 2 -14 0 20.943 3.2302 19
 2 -14 0 24.0635 1.44821 10
 2 -14 0 25.5904 3.09588 8
 2 -14 0 23.3461 1.47045 10
 2 -14 0 21.2752 3.1809 17
 2 -14 0 22.3108 2.38051 7
 2 -14 0 22.9524 3.56238 18
 2 -14 0 22.5055 3.63414 17
 2 -14 0 31.843 3.93043 6
 2 -14 0 23.7532 3.50642 19
 2 -14 0 30.2405 3.49638 2
 -2 14 0 31.3375 3.91296 17
 -2 14 0 27.6148 3.75514 17
 -2 14 0 30.0953 4.22985 3
 -2 14 0 27.5928 3.68324 9
 -2 14 0 22.0562 3.9508 16
 -2 14 0 27.3705 3.18913 13
 -2 14 0 18.0304 2.34483 15
 -2 14 0 28.2777 3.75912 19
 -2 14 0 24.2768 2.73057 7
 -2 14 0 19.7518 3.11511 19
 -2 14 0 23.8764 3.03932 5
 -2 14 0 26.7682 3.23136 7
 -2 14 0 24.2325 2.18151 15
 1 -14 0 4.88909 1.84496 8
 1 -14 0 6.29912 1.06454 10
 1 -14 0 6.2929 3.67458 19
 1 -14 0 2.01972 1.8986 18
 1 -14 0 4.32967 2.32404 17
 1 -14 0 6.24901 2.2951 6
 1 -14 0 3.77717 2.03432 19
 1 -14 0 8.39616 2.15977 2
 1 -14 0 5.9913 2.40493 14
 1 -14 0 4.7121 1.89984 17
 -1 14 0 3.83931 1.27166 12
 -1 14 0 2.47376 1.50534 7
 -1 14 0 8.70391 2.05634 19
 -1 14 0 3.41941 2.31694 3
 -1 14 0 6.26253 1.56567 7
 -1 14 0 6.14537 2.11873 9
 -1 14 0 4.1015 2.63816 16
 -1 14 0 6.43576 1.16458 15
 -1 14 0 7.90626 1.89663 13
 -1 14 0 5.14467 2.05567 17
 -1 14 0 4.86334 2.26197 19
 -1 14 0 6.79402 1.83577 5
 -1 14 0 8.1628 1.49574 15
 -1 14 0 5.96811 2.18612 17
 0 -14 0 80.3083 5.60698 17
 0 -14 0 82.198 5.41699 8
 0 -14 0 84.868 5.8918 14
 0 -14 0 91.3898 5.67716 2
 0 -14 0 80.1925 6.04768 19
 0 -14 0 67.8926 5.67519 19
 0 -14 0 80.1509 5.38798 18
 0 -14 0 86.4799 5.82781 6
 0 -14 0 73.5946 4.88441 7
 0 -14 0 78.3565 4.39917 10
 0 -14 0 81.1556 6.20699 17
 0 14 0 72.3212 5.57782 17
 0 14 0 71.8939 5.2984 19
 0 14 0 78.5713 6.14508 16
 0 14 0 83.1168 4.97758 5
 0 14 0 81.3325 5.09253 13
 0 14 0 70.6786 5.78016 19
 0 14 0 77.8897 4.9439 7
 0 14 0 78.2878 5.64854 9
 0 14 0 83.8275 6.17222 3
 0 14 0 84.6357 5.387 7
 0 14 0 80.0598 4.46758 10
 0 14 0 77.795 4.23122 15
 0 14 0 79.17 5.89579 17
 0 14 0 80.8546 3.99057 15
 -1 -14 0 50.1762 4.53828 19
 -1 -14 0 42.409 3.8279 18
 -1 -14 0 43.0159 3.95028 17
 -1 -14 0 47.5073 3.65732 7
 -1 -14 0 43.2604 4.22267 19
 -1 -14 0 48.987 4.79254 14
 -1 -14 0 49.6926 4.04312 2
 -1 -14 0 48.4787 4.0785 8
 -1 -14 0 47.282 3.28965 10
 -1 -14 0 44.1089 4.12265 6
 -1 -14 0 44.996 4.89865 17
 1 14 0 54.237 5.0229 16
 1 14 0 53.6101 4.66171 19
 1 14 0 56.3699 5.15315 19
 1 14 0 44.0353 4.47997 17
 1 14 0 52.012 3.6249 5
 1 14 0 50.176 4.38157 9
 1 14 0 45.4778 4.16815 7
 1 14 0 48.7536 2.53003 15
 1 14 0 54.0592 4.83448 3
 1 14 0 44.0276 2.59965 15
 1 14 0 39.5226 4.04385 17
 1 14 0 52.1045 3.43141 10
 1 14 0 55.0765 4.16148 7
 1 14 0 53.7348 3.94053 13
 -2 -14 0 61.8496 4.38446 12
 -2 -14 0 60.0871 4.57163 2
 -2 -14 0 61.8148 4.41544 7
 -2 -14 0 65.004 4.98126 14
 -2 -14 0 61.1129 4.05832 10
 -2 -14 0 66.845 4.84094 8
 -2 -14 0 58.1176 5.15448 17
 -2 -14 0 56.0864 5.05586 19
 -2 -14 0 59.2304 4.85126 19
 -2 -14 0 60.9106 4.47014 18
 2 14 0 63.6505 5.41748 16
 2 14 0 62.8115 5.1753 19
 2 14 0 73.8482 5.56996 3
 2 14 0 62.1682 4.02046 5
 2 14 0 65.129 4.7167 7
 2 14 0 59.1637 4.96421 17
 2 14 0 67.1634 4.4825 13
 2 14 0 61.2357 4.4198 7
 2 14 0 66.0421 5.10847 9
 2 14 0 67.2807 5.20297 17
 2 14 0 61.8259 4.57737 10
 -3 -14 0 19.5147 2.78253 2
 -3 -14 0 14.6824 3.8068 19
 -3 -14 0 21.8104 3.1087 8
 -3 -14 0 20.2869 3.31491 19
 -3 -14 0 21.7088 2.93302 12
 -3 -14 0 23.3232 3.46163 17
 -3 -14 0 17.221 2.43192 10
 -3 -14 0 16.8648 2.94557 14
 -3 -14 0 14.2193 2.32672 18
 3 14 0 21.6206 2.62984 10
 3 14 0 17.136 2.37799 18
 3 14 0 20.3329 2.82957 7
 3 14 0 24.0924 3.26891 9
 3 14 0 16.7406 2.84651 17
 3 14 0 22.0723 3.18949 17
 3 14 0 14.0879 2.77516 19
 3 14 0 17.1047 2.65592 13
 3 14 0 20.3122 2.65464 7
 3 14 0 13.6395 3.08861 16
 3 14 0 17.468 3.28104 3
 3 14 0 18.225 2.17242 5
 -4 -14 0 28.6775 4.03468 17
 -4 -14 0 43.7138 4.46863 14
 -4 -14 0 41.1812 3.74498 2
 -4 -14 0 39.7594 4.24177 8
 -4 -14 0 41.0149 3.60857 10
 -4 -14 0 36.7714 3.85674 7
 -4 -14 0 37.8237 2.41071 4
 -4 -14 0 38.7612 4.00989 12
 -4 -14 0 37.9159 3.26516 18
 -4 -14 0 31.8589 3.97478 19
 4 14 0 39.6609 3.36823 18
 4 14 0 46.0762 3.84365 13
 4 14 0 39.7476 3.93951 17
 4 14 0 45.6173 3.92558 6
 4 14 0 42.6718 3.62165 7
 4 14 0 45.0011 4.12917 9
 4 14 0 38.0172 2.99477 5
 4 14 0 45.749 5.10108 3
 4 14 0 41.9253 3.88107 7
 4 14 0 43.6456 4.12209 19
 4 14 0 46.7857 5.03666 16
 -5 -14 0 1.01649 1.46541 19
 -5 -14 0 4.53512 2.05929 12
 -5 -14 0 2.90172 1.88904 17
 -5 -14 0 2.46501 1.60061 2
 -5 -14 0 3.58958 2.01581 19
 -5 -14 0 2.2581 1.67697 10
 -5 -14 0 3.90185 2.35571 14
 -5 -14 0 1.44093 1.00894 4
 -5 -14 0 0.00424 1.42688 7
 -5 -14 0 4.24771 3.21506 8
 -5 -14 0 3.313 1.41372 18
 5 14 0 2.39836 1.22983 18
 5 14 0 5.7104 1.9494 7
 5 14 0 2.08134 1.68907 19
 5 14 0 2.8 1.67264 17
 5 14 0 1.4134 1.64197 6
 5 14 0 5.57336 2.09866 9
 5 14 0 2.53708 1.1603 5
 5 14 0 3.04289 1.445 7
 5 14 0 2.56331 1.97436 17
 5 14 0 1.47793 1.8158 13
 5 14 0 2.47929 2.55015 3
 5 14 0 8.46906 2.7543 16
 -6 -14 0 21.537 3.47111 19
 -6 -14 0 38.462 4.10711 14
 -6 -14 0 33.1755 3.94449 7
 -6 -14 0 33.0017 4.11937 8
 -6 -14 0 33.4035 3.49558 2
 -6 -14 0 31.6102 3.56755 10
 -6 -14 0 27.5252 5.52657 17
 -6 -14 0 30.4307 2.74509 4
 -6 -14 0 24.7735 2.51871 18
 -6 -14 0 23.8283 3.69438 12
 6 14 0 28.7593 1.68482 15
 6 14 0 36.0337 3.61216 6
 6 14 0 33.1781 4.47933 3
 6 14 0 30.6097 2.67093 18
 6 14 0 29.8105 5.13422 16
 6 14 0 38.134 4.2746 9
 6 14 0 28.5476 3.65581 7
 6 14 0 30.1225 2.57148 5
 6 14 0 35.526 4.22145 17
 6 14 0 30.7523 3.66666 13
 6 14 0 32.733 3.53942 7
 -7 -14 0 45.5101 2.75899 15
 -7 -14 0 45.0439 3.88524 2
 -7 -14 0 55.9527 4.73348 17
 -7 -14 0 51.4299 3.7809 4
 -7 -14 0 47.8958 5.17552 12
 -7 -14 0 42.7834 4.23186 19
 -7 -14 0 47.8155 4.28174 10
 -7 -14 0 45.9293 3.02548 18
 -7 -14 0 45.6979 4.7225 14
 -7 -14 0 47.3255 4.47195 7
 -7 -14 0 52.83 4.89956 8
 7 14 0 48.0729 5.28389 16
 7 14 0 51.763 5.73136 3
 7 14 0 46.2901 4.96203 9
 7 14 0 50.0838 4.52712 7
 7 14 0 46.5849 4.30314 19
 7 14 0 45.9564 4.15014 7
 7 14 0 43.936 3.02413 18
 7 14 0 42.2354 2.50227 15
 7 14 0 39.9789 3.12602 5
 7 14 0 50.6229 4.48611 13
 7 14 0 42.4634 3.7526 6
 7 14 0 49.1231 4.50891 17
 -8 -14 0 30.6947 4.43912 14
 -8 -14 0 44.7183 4.65338 8
 -8 -14 0 30.5457 2.49337 15
 -8 -14 0 27.959 3.90482 19
 -8 -14 0 39.5513 4.6608 12
 -8 -14 0 33.3033 4.02343 10
 -8 -14 0 30.6496 1.77254 18
 -8 -14 0 29.4065 3.86236 19
 -8 -14 0 31.6091 3.32818 2
 -8 -14 0 25.2055 3.46992 17
 -8 -14 0 35.8688 3.44875 4
 -8 -14 0 31.2619 4.09687 7
 8 14 0 34.7702 3.35672 6
 8 14 0 32.6134 2.2819 15
 8 14 0 32.6322 4.12345 9
 8 14 0 24.9147 3.62212 7
 8 14 0 30.8297 3.80111 19
 8 14 0 31.6094 4.2205 17
 8 14 0 36.4317 4.86296 16
 8 14 0 23.6956 4.34458 3
 8 14 0 29.4565 3.70855 17
 8 14 0 33.6816 2.84916 5
 8 14 0 39.2085 4.37461 13
 8 14 0 31.405 3.78553 7
 -9 -14 0 122.751 8.20562 19
 -9 -14 0 109.399 6.66585 2
 -9 -14 0 119.769 7.89967 10
 -9 -14 0 126.215 8.03935 8
 -9 -14 0 124.758 8.6453 12
 -9 -14 0 123.651 10.4519 14
 -9 -14 0 106.822 7.62144 7
 -9 -14 0 111.355 7.22267 4
 9 14 0 113.878 6.38086 5
 9 14 0 126.13 9.03653 3
 9 14 0 126.189 8.65104 16
 9 14 0 112.52 7.83677 7
 9 14 0 114.243 8.06956 17
 9 14 0 115.494 5.99709 15
 9 14 0 133.14 7.93094 13
 9 14 0 111.86 7.71961 9
 9 14 0 120.065 6.754 6
 -10 -14 0 129.38 7.93544 8
 -10 -14 0 87.2843 7.26656 7
 -10 -14 0 103.315 6.28174 2
 -10 -14 0 121.822 8.63993 12
 -10 -14 0 119.941 7.3779 4
 -10 -14 0 100.046 6.81901 14
 10 14 0 114.38 8.65569 16
 10 14 0 120.884 7.89513 13
 10 14 0 127.18 9.02302 3
 10 14 0 109.754 7.68871 9
 10 14 0 105.786 6.17084 6
 10 14 0 93.2986 5.93254 5
 10 14 0 97.8631 7.41661 7
 10 14 0 110.887 5.87401 15
 -11 -14 0 19.7669 3.56982 8
 -11 -14 0 20.697 4.59108 12
 -11 -14 0 21.7576 3.57393 4
 -11 -14 0 16.1296 2.60471 14
 11 14 0 20.4439 3.95347 13
 11 14 0 14.5024 2.5215 5
 11 14 0 20.9542 4.35478 16
 11 14 0 15.3967 4.44173 3
 7 -15 0 2.26877 2.85407 6
 7 -15 0 4.11705 2.02562 14
 7 -15 0 5.4454 2.28539 2
 -7 15 0 5.03313 2.64268 5
 -7 15 0 5.67574 2.4009 13
 6 -15 0 -0.3525 1.79391 14
 6 -15 0 -0.0275 2.57363 6
 6 -15 0 -0.0219 1.60322 2
 6 -15 0 3.18976 3.68456 17
 -6 15 0 0.48807 2.0708 5
 -6 15 0 4.06987 3.56105 16
 -6 15 0 -1.2855 1.63748 13
 -6 15 0 3.82573 3.2386 3
 5 -15 0 3.87343 4.28348 17
 5 -15 0 5.66045 2.51309 14
 5 -15 0 6.32279 3.07472 6
 5 -15 0 7.22442 1.57178 8
 5 -15 0 2.77883 2.39904 19
 -5 15 0 11.1762 3.45894 3
 -5 15 0 5.418 1.91115 15
 -5 15 0 2.95944 3.15507 16
 -5 15 0 2.00105 2.10938 5
 -5 15 0 6.88341 1.70542 7
 4 -15 0 -0.0679 1.82431 19
 4 -15 0 -0.7611 2.03046 14
 4 -15 0 3.86813 2.63832 6
 4 -15 0 1.91804 2.03697 17
 4 -15 0 0.12709 1.90573 18
 4 -15 0 3.59124 1.86971 2
 4 -15 0 3.93679 1.53349 8
 -4 15 0 1.18115 1.70656 13
 -4 15 0 1.55502 1.37556 15
 -4 15 0 -1.8743 1.65128 5
 -4 15 0 2.00946 2.05105 17
 -4 15 0 -0.6122 1.72904 9
 -4 15 0 -2.6826 2.30906 3
 -4 15 0 0.27128 2.69737 16
 -4 15 0 -0.2903 1.23502 7
 -4 15 0 0.00683 1.92868 19
 -4 15 0 3.58408 1.64445 7
 3 -15 0 30.0816 3.60824 7
 3 -15 0 46.7299 5.21471 6
 3 -15 0 33.1518 4.04425 14
 3 -15 0 31.3933 4.62677 17
 3 -15 0 33.2455 3.5023 8
 3 -15 0 34.5149 4.07077 2
 3 -15 0 38.1939 4.42455 19
 3 -15 0 32.6398 4.46378 18
 -3 15 0 37.9603 4.42221 7
 -3 15 0 36.0703 3.36712 15
 -3 15 0 34.7822 2.99877 15
 -3 15 0 37.7557 4.62888 9
 -3 15 0 31.8713 4.2246 17
 -3 15 0 34.0154 5.04198 16
 -3 15 0 37.5269 4.06483 5
 -3 15 0 29.3196 3.60609 13
 -3 15 0 38.3913 3.35601 7
 -3 15 0 41.0332 5.18324 3
 -3 15 0 27.045 4.2696 19
 2 -15 0 3.11501 2.2458 18
 2 -15 0 4.97217 1.2611 7
 2 -15 0 5.06924 2.63263 6
 2 -15 0 3.79637 2.09739 2
 2 -15 0 4.25401 2.33766 14
 2 -15 0 8.85745 2.17321 8
 2 -15 0 2.1656 2.08828 19
 2 -15 0 7.75039 2.92352 17
 -2 15 0 7.29728 1.65416 15
 -2 15 0 6.0256 3.1963 16
 -2 15 0 10.601 2.22328 7
 -2 15 0 1.99615 2.61756 3
 -2 15 0 5.64767 1.28527 15
 -2 15 0 7.3506 2.07082 5
 -2 15 0 4.17785 2.23692 9
 -2 15 0 6.84518 2.07588 13
 -2 15 0 4.38678 2.36431 19
 -2 15 0 5.35686 2.32402 17
 -2 15 0 2.82045 1.42732 7
 1 -15 0 33.2976 4.14566 19
 1 -15 0 45.5038 4.99729 17
 1 -15 0 31.6696 2.24674 10
 1 -15 0 37.7935 4.36867 6
 1 -15 0 25.0481 2.79562 7
 1 -15 0 33.5387 3.68073 8
 1 -15 0 33.6465 3.928 2
 1 -15 0 33.2628 4.1247 19
 1 -15 0 34.2265 4.07332 14
 1 -15 0 43.7461 4.76001 18
 -1 15 0 33.4259 4.18408 19
 -1 15 0 34.0574 4.44084 9
 -1 15 0 38.3851 4.73809 3
 -1 15 0 29.3925 2.33458 15
 -1 15 0 32.2835 4.01925 17
 -1 15 0 32.5672 3.54934 7
 -1 15 0 33.5347 4.13751 17
 -1 15 0 35.4092 4.8113 16
 -1 15 0 38.295 3.46627 5
 -1 15 0 31.5218 3.06406 7
 -1 15 0 34.0575 2.69801 15
 -1 15 0 34.871 3.49337 13
 0 -15 0 10.1684 2.81868 17
 0 -15 0 11.8119 2.91086 14
 0 -15 0 14.3946 1.79594 10
 0 -15 0 11.0035 2.73354 19
 0 -15 0 15.5729 3.07514 6
 0 -15 0 9.01445 2.44436 19
 0 -15 0 13.9937 2.62802 8
 0 -15 0 11.6693 2.05364 7
 0 -15 0 13.6273 2.53817 18
 0 15 0 10.6865 2.11836 13
 0 15 0 11.8034 1.28635 15
 0 15 0 13.2641 1.50342 15
 0 15 0 12.7063 2.86338 19
 0 15 0 13.2512 2.94739 17
 0 15 0 11.484 2.50102 17
 0 15 0 12.2045 2.32247 7
 0 15 0 13.1818 2.22403 5
 0 15 0 12.9412 2.10767 7
 0 15 0 11.2781 3.15168 16
 0 15 0 10.4062 2.62601 9
 0 15 0 12.5923 1.70843 10
 0 15 0 16.8611 3.55919 3
 -1 -15 0 0.4013 2.27426 14
 -1 -15 0 -0.6832 1.5661 18
 -1 -15 0 -0.3501 1.51101 19
 -1 -15 0 1.78536 1.17283 10
 -1 -15 0 1.28431 1.95714 6
 -1 -15 0 -1.6161 1.59226 8
 -1 -15 0 -0.5427 1.01211 7
 -1 -15 0 1.02729 1.80221 19
 -1 -15 0 0.19033 1.44018 2
 1 15 0 -0.298 1.01382 7
 1 15 0 -0.0242 2.33178 3
 1 15 0 -0.5812 1.34944 13
 1 15 0 0.27 1.24504 5
 1 15 0 -0.3957 0.43145 15
 1 15 0 0.67821 0.50282 15
 1 15 0 -0.3226 1.63074 9
 1 15 0 -0.3011 1.38866 17
 1 15 0 0.99686 1.38523 7
 1 15 0 -0.6386 0.84161 10
 1 15 0 1.13028 1.79696 17
 -2 -15 0 14.3049 2.35695 12
 -2 -15 0 13.8057 3.03954 17
 -2 -15 0 16.3867 2.60078 18
 -2 -15 0 17.9821 2.97814 6
 -2 -15 0 15.8694 2.42266 7
 -2 -15 0 14.1783 2.12504 10
 -2 -15 0 14.2491 2.83822 19
 -2 -15 0 14.8571 2.89167 8
 -2 -15 0 14.8738 4.09067 14
 -2 -15 0 14.3133 2.93625 19
 -2 -15 0 13.0272 2.58117 2
 2 15 0 19.3296 5.44025 3
 2 15 0 13.4376 2.80097 19
 2 15 0 14.9939 2.65316 17
 2 15 0 18.6339 2.28628 5
 2 15 0 14.5804 2.2944 7
 2 15 0 12.7262 2.04672 10
 2 15 0 11.7444 3.49296 16
 2 15 0 12.2303 2.25192 13
 2 15 0 13.4993 2.79909 9
 2 15 0 16.2356 2.97762 17
 2 15 0 18.1188 2.76258 7
 -3 -15 0 16.5765 2.92169 18
 -3 -15 0 19.3982 4.55609 14
 -3 -15 0 18.1944 2.41751 10
 -3 -15 0 19.1188 2.74182 12
 -3 -15 0 17.1474 4.78211 19
 -3 -15 0 12.7024 2.5573 19
 -3 -15 0 15.7721 2.66872 2
 -3 -15 0 14.4332 2.51142 7
 -3 -15 0 11.9636 2.7918 17
 3 15 0 16.7136 2.99839 9
 3 15 0 16.4753 3.77185 16
 3 15 0 14.3382 3.82411 17
 3 15 0 19.3044 2.76454 13
 3 15 0 13.0631 2.79993 19
 3 15 0 17.4096 2.2085 5
 3 15 0 20.0437 2.64118 7
 3 15 0 18.9876 3.11177 17
 3 15 0 21.3332 2.94815 7
 3 15 0 14.8067 3.3674 3
 -4 -15 0 151.134 8.49041 2
 -4 -15 0 148.649 8.24589 10
 -4 -15 0 165.671 9.09305 8
 -4 -15 0 140.531 8.49343 7
 -4 -15 0 166.063 9.50877 17
 -4 -15 0 134.708 9.63815 19
 -4 -15 0 146.606 6.87976 4
 -4 -15 0 166.252 9.46949 19
 -4 -15 0 151.859 8.537 12
 -4 -15 0 161.976 9.09811 14
 -4 -15 0 151.349 8.02166 18
 4 15 0 156.509 7.71226 5
 4 15 0 161.686 8.91323 7
 4 15 0 152.615 13.0807 16
 4 15 0 148.796 8.91687 17
 4 15 0 145.351 9.01545 19
 4 15 0 156.042 9.19686 17
 4 15 0 162.987 9.75635 3
 4 15 0 164.901 9.21443 9
 4 15 0 159.955 8.47681 13
 4 15 0 144.041 8.48402 7
 -5 -15 0 87.4418 6.55813 19
 -5 -15 0 82.2792 6.20013 8
 -5 -15 0 97.877 6.30858 12
 -5 -15 0 92.986 5.92795 10
 -5 -15 0 85.8258 4.68973 4
 -5 -15 0 84.8411 6.28763 19
 -5 -15 0 93.3336 6.38618 14
 -5 -15 0 78.5652 6.33953 17
 -5 -15 0 85.7343 5.26171 18
 -5 -15 0 87.4331 6.13225 7
 -5 -15 0 91.1334 5.89635 2
 5 15 0 87.5727 6.68492 16
 5 15 0 81.1266 5.9519 7
 5 15 0 79.6705 6.16956 9
 5 15 0 84.9442 6.39967 17
 5 15 0 91.1025 7.07859 3
 5 15 0 86.4029 4.85295 5
 5 15 0 84.4383 5.72198 13
 5 15 0 81.8803 5.16019 18
 5 15 0 92.1422 6.33125 19
 5 15 0 90.5071 5.83639 6
 5 15 0 91.2158 6.17253 17
 5 15 0 85.511 5.78686 7
 -6 -15 0 11.9648 1.83729 18
 -6 -15 0 9.94549 1.72103 4
 -6 -15 0 10.9431 2.41888 19
 -6 -15 0 13.0718 2.96917 14
 -6 -15 0 11.5525 3.20537 19
 -6 -15 0 7.6171 2.29447 7
 -6 -15 0 12.3481 2.89298 12
 -6 -15 0 4.87083 3.62787 17
 -6 -15 0 13.9892 3.08688 8
 -6 -15 0 9.4197 2.10557 2
 6 15 0 12.7545 2.64389 13
 6 15 0 14.0009 3.52027 3
 6 15 0 12.1503 2.25481 7
 6 15 0 9.67996 3.01554 17
 6 15 0 9.63671 3.14339 16
 6 15 0 10.4774 1.71419 5
 6 15 0 13.6321 2.77367 17
 6 15 0 11.935 1.9447 18
 6 15 0 11.126 2.60544 7
 6 15 0 14.072 3.06573 9
 6 15 0 16.4486 2.69994 6
 -7 -15 0 56.8025 5.33414 12
 -7 -15 0 46.1161 3.70719 4
 -7 -15 0 59.872 4.94944 7
 -7 -15 0 47.1452 4.36853 10
 -7 -15 0 42.3752 3.14062 18
 -7 -15 0 58.8542 5.25656 19
 -7 -15 0 38.7596 4.56553 17
 -7 -15 0 50.1809 5.07633 14
 -7 -15 0 56.5916 4.3737 2
 -7 -15 0 50.9285 5.354 8
 7 15 0 54.286 4.96074 9
 7 15 0 58.9695 5.22202 17
 7 15 0 53.4784 5.77104 16
 7 15 0 43.3023 4.3839 19
 7 15 0 46.1698 2.33415 15
 7 15 0 66.5278 6.08761 3
 7 15 0 49.9968 3.4502 18
 7 15 0 50.8329 3.37954 5
 7 15 0 51.4341 4.39849 7
 7 15 0 42.3054 4.71239 7
 7 15 0 57.361 4.36715 6
 -8 -15 0 2.81234 1.91321 7
 -8 -15 0 1.6805 2.35254 2
 -8 -15 0 1.4964 0.87665 18
 -8 -15 0 1.95884 2.30126 8
 -8 -15 0 3.05612 2.71992 12
 -8 -15 0 1.97713 1.52841 4
 -8 -15 0 3.63421 2.2897 14
 -8 -15 0 0.4431 1.61904 10
 8 15 0 0.62809 2.81865 3
 8 15 0 0.80594 1.55308 6
 8 15 0 1.6962 2.11439 13
 8 15 0 -0.7409 2.45168 16
 8 15 0 1.07645 0.68409 15
 8 15 0 1.35601 1.04062 5
 8 15 0 2.77654 2.03387 7
 8 15 0 1.55736 1.90185 9
 -9 -15 0 5.87945 2.69668 19
 -9 -15 0 14.9156 3.73927 12
 -9 -15 0 10.9185 2.70224 14
 -9 -15 0 12.3153 2.95398 7
 -9 -15 0 13.4493 3.22112 8
 -9 -15 0 7.36484 2.14814 4
 9 15 0 10.5196 1.77296 5
 9 15 0 14.3363 3.04555 7
 9 15 0 7.0304 2.44786 17
 9 15 0 9.07877 2.03052 6
 9 15 0 8.75445 2.83298 9
 9 15 0 11.3147 3.66859 3
 9 15 0 9.89003 2.90721 13
 9 15 0 9.70286 3.70516 16
 -10 -15 0 22.9707 3.47726 14
 -10 -15 0 30.8827 4.34656 8
 -10 -15 0 26.5901 3.75475 4
 -10 -15 0 19.6058 4.30045 12
 10 15 0 26.4414 5.11296 16
 10 15 0 26.2846 2.86482 6
 10 15 0 26.5091 4.08083 13
 10 15 0 23.8378 4.86819 3
 10 15 0 16.4415 3.84239 9
 10 15 0 23.441 4.44908 7
 -11 -15 0 39.6584 4.93641 8
 -11 -15 0 32.7484 4.20029 4
 -11 -15 0 35.0175 4.03243 14
 11 15 0 41.575 5.24478 13
 11 15 0 42.6107 6.05732 16
 6 -16 0 28.9272 3.91635 14
 6 -16 0 27.6093 4.57123 17
 6 -16 0 21.2625 4.69862 6
 -6 16 0 30.6288 4.36545 5
 -6 16 0 27.5484 4.46332 19
 -6 16 0 22.143 3.66915 13
 -6 16 0 26.3249 3.8107 15
 5 -16 0 11.0417 3.10968 17
 5 -16 0 19.885 4.318 6
 5 -16 0 15.8763 3.33613 2
 5 -16 0 11.9378 1.96731 8
 5 -16 0 14.7197 3.2035 14
 -5 16 0 16.6905 3.32965 5
 -5 16 0 10.6968 3.32686 19
 -5 16 0 17.6279 4.38861 16
 -5 16 0 23.2408 4.43475 3
 -5 16 0 12.9179 2.33298 15
 -5 16 0 15.3669 2.94588 13
 4 -16 0 8.53676 3.20599 6
 4 -16 0 9.36504 2.43582 2
 4 -16 0 3.84591 2.19374 19
 4 -16 0 8.6069 2.0503 8
 4 -16 0 5.73598 2.52222 14
 4 -16 0 7.16269 2.82226 17
 -4 16 0 3.16931 2.48919 17
 -4 16 0 8.90313 3.31747 3
 -4 16 0 9.53743 3.73745 16
 -4 16 0 5.81246 2.554 19
 -4 16 0 4.6098 2.20351 5
 -4 16 0 6.6293 2.2179 13
 -4 16 0 8.37387 2.09748 15
 3 -16 0 27.19 3.37869 8
 3 -16 0 32.0867 4.76702 6
 3 -16 0 19.9951 3.66229 19
 3 -16 0 25.9442 3.87402 18
 3 -16 0 29.8237 4.16115 14
 3 -16 0 17.0825 3.17216 2
 3 -16 0 22.1326 4.08189 17
 -3 16 0 19.9426 2.67059 15
 -3 16 0 14.0851 3.27355 17
 -3 16 0 21.1365 3.0066 13
 -3 16 0 22.9924 2.99775 7
 -3 16 0 27.3859 3.63034 5
 -3 16 0 22.2437 3.73692 9
 -3 16 0 22.5228 3.92509 19
 -3 16 0 23.9775 4.57189 3
 -3 16 0 25.7571 4.86783 16
 2 -16 0 136.565 8.44575 14
 2 -16 0 137.258 9.88639 2
 2 -16 0 133.987 9.24262 17
 2 -16 0 151.855 9.02853 6
 2 -16 0 122.076 8.26555 18
 2 -16 0 130.482 8.7536 19
 2 -16 0 125.055 7.67982 8
 -2 16 0 128.812 7.63962 7
 -2 16 0 142.954 9.17976 16
 -2 16 0 138.206 7.63167 5
 -2 16 0 120.07 7.15426 7
 -2 16 0 121.325 8.52083 19
 -2 16 0 131.597 11.4891 9
 -2 16 0 111.493 6.62108 15
 -2 16 0 114.827 6.72894 15
 -2 16 0 144.195 9.14552 3
 -2 16 0 127.775 8.47417 17
 -2 16 0 133.387 7.46127 13
 1 -16 0 5.52308 2.54866 19
 1 -16 0 6.075 2.36222 18
 1 -16 0 7.70615 2.82284 6
 1 -16 0 7.26031 2.41282 8
 1 -16 0 8.35152 1.53363 7
 1 -16 0 7.54138 1.12747 10
 1 -16 0 5.97097 2.28876 2
 1 -16 0 5.72883 2.68299 14
 1 -16 0 6.90649 2.74655 17
 -1 16 0 4.12948 2.96717 16
 -1 16 0 11.8837 2.65772 17
 -1 16 0 9.57263 2.6678 19
 -1 16 0 8.99899 2.16611 7
 -1 16 0 7.14414 2.40657 9
 -1 16 0 6.69512 1.3599 15
 -1 16 0 10.083 2.2222 13
 -1 16 0 5.74515 1.16319 15
 -1 16 0 8.37479 1.77279 7
 -1 16 0 2.53057 2.84583 3
 -1 16 0 12.0885 2.30445 5
 0 -16 0 3.5242 2.27785 19
 0 -16 0 6.06836 2.13505 2
 0 -16 0 6.51018 2.36921 19
 0 -16 0 4.35387 2.50666 14
 0 -16 0 5.41248 1.50406 7
 0 -16 0 6.28095 2.5801 17
 0 -16 0 1.67474 1.41879 12
 0 -16 0 2.4803 2.02973 18
 0 -16 0 7.53786 2.51936 6
 0 16 0 7.61732 1.05259 15
 0 16 0 3.81809 1.91803 17
 0 16 0 5.55414 1.22874 10
 0 16 0 6.03158 1.81562 7
 0 16 0 4.92105 1.72202 5
 0 16 0 4.44635 2.24554 19
 0 16 0 4.9707 0.9097 15
 0 16 0 6.11429 2.32959 17
 0 16 0 9.36594 2.21409 7
 0 16 0 10.3095 3.18143 16
 0 16 0 5.36967 2.91043 3
 0 16 0 5.51041 1.916 13
 0 16 0 7.0658 2.42616 9
 -1 -16 0 0.9909 2.0416 8
 -1 -16 0 4.20993 1.92794 2
 -1 -16 0 -2.3243 1.87272 14
 -1 -16 0 -0.2171 1.29997 12
 -1 -16 0 -0.5472 1.08903 7
 -1 -16 0 -0.8034 1.86212 17
 -1 -16 0 -0.5046 1.83179 6
 -1 -16 0 2.71579 1.78385 19
 -1 -16 0 -0.3545 1.01551 10
 1 16 0 0.23843 1.54861 7
 1 16 0 -0.1476 1.22007 5
 1 16 0 -0.8041 2.33318 3
 1 16 0 -2.7549 1.15226 13
 1 16 0 2.08641 1.9147 19
 1 16 0 3.53832 1.89423 9
 1 16 0 -1.1569 1.01058 7
 1 16 0 4.17375 2.69607 16
 1 16 0 1.56461 1.62 17
 -2 -16 0 0.43666 1.03386 10
 -2 -16 0 -1.1787 1.16758 7
 -2 -16 0 -0.1796 1.90416 6
 -2 -16 0 -2.1761 1.64791 17
 -2 -16 0 1.504 2.04121 8
 -2 -16 0 -0.0769 1.42199 12
 -2 -16 0 3.95644 2.27055 19
 -2 -16 0 0.74411 1.65445 19
 -2 -16 0 -0.5894 1.56713 2
 -2 -16 0 1.43255 2.30887 14
 -2 -16 0 1.87226 1.76996 18
 2 16 0 -0.5965 1.39936 7
 2 16 0 2.08034 1.35641 5
 2 16 0 -0.8448 1.52236 17
 2 16 0 -2.3505 1.5608 17
 2 16 0 -3.0543 2.13211 16
 2 16 0 -0.4765 1.50302 13
 2 16 0 1.67783 2.07085 9
 2 16 0 2.38781 1.95367 19
 2 16 0 3.44335 1.40835 7
 2 16 0 -1.7681 2.06078 3
 2 16 0 -1.2616 0.8772 10
 -3 -16 0 0.66177 1.57215 18
 -3 -16 0 0.79361 1.77502 12
 -3 -16 0 0.18859 2.25079 14
 -3 -16 0 1.36958 1.45124 19
 -3 -16 0 0.64169 1.92218 19
 -3 -16 0 0.0514 1.7076 17
 -3 -16 0 -0.3771 1.53889 2
 -3 -16 0 2.26329 1.50512 7
 -3 -16 0 0.48399 1.23128 10
 -3 -16 0 1.62926 2.03126 8
 3 16 0 -1.1627 2.27449 3
 3 16 0 -0.8869 2.80763 9
 3 16 0 0.29078 1.72936 19
 3 16 0 -1.0407 1.05497 7
 3 16 0 2.56316 2.12239 17
 3 16 0 2.66772 1.67391 13
 3 16 0 0.90685 1.16407 5
 3 16 0 -0.0257 2.29148 16
 3 16 0 2.76116 1.7059 17
 -4 -16 0 16.5408 3.35776 17
 -4 -16 0 24.6876 3.85248 19
 -4 -16 0 22.6837 3.16677 2
 -4 -16 0 17.8643 2.81746 7
 -4 -16 0 23.4033 3.66453 8
 -4 -16 0 24.5343 3.1043 18
 -4 -16 0 25.6276 3.77154 19
 -4 -16 0 24.6264 3.46134 12
 -4 -16 0 25.4164 3.10162 10
 -4 -16 0 26.8611 4.00597 14
 4 16 0 26.416 4.26518 9
 4 16 0 22.0513 3.59001 17
 4 16 0 15.3283 2.88448 17
 4 16 0 25.3676 3.73708 19
 4 16 0 33.6102 5.78492 7
 4 16 0 17.0531 2.72478 7
 4 16 0 27.3792 4.39841 16
 4 16 0 27.2491 2.4957 5
 4 16 0 19.4182 3.98473 3
 4 16 0 21.7286 3.10784 13
 -5 -16 0 1.31599 2.276 8
 -5 -16 0 2.45412 1.62535 7
 -5 -16 0 2.97818 0.94087 4
 -5 -16 0 -0.6557 2.15172 19
 -5 -16 0 6.58945 2.46932 19
 -5 -16 0 5.03303 1.67292 10
 -5 -16 0 -0.1887 1.90518 12
 -5 -16 0 2.9003 1.44855 18
 -5 -16 0 0.6531 2.42195 14
 -5 -16 0 3.06267 1.82174 2
 -5 -16 0 0.74863 1.90485 17
 5 16 0 0.33356 1.62223 19
 5 16 0 1.48985 1.89436 13
 5 16 0 -1.5906 1.27166 7
 5 16 0 2.16319 2.70273 17
 5 16 0 4.19222 2.89135 16
 5 16 0 0.81601 1.77 9
 5 16 0 -0.0764 1.6152 17
 5 16 0 4.06262 2.82419 3
 5 16 0 2.81067 2.28781 7
 5 16 0 2.10411 1.20465 5
 -6 -16 0 27.8626 3.96298 7
 -6 -16 0 32.8389 4.4291 8
 -6 -16 0 24.0671 3.77145 17
 -6 -16 0 23.5536 2.67906 18
 -6 -16 0 26.795 3.97043 12
 -6 -16 0 25.7004 3.44854 10
 -6 -16 0 26.905 2.50719 4
 -6 -16 0 29.3131 4.20112 19
 -6 -16 0 32.1875 4.16972 14
 -6 -16 0 30.0906 3.76768 2
 6 16 0 24.6168 2.84271 18
 6 16 0 31.331 4.14254 17
 6 16 0 29.7297 3.6034 7
 6 16 0 26.4705 3.82455 9
 6 16 0 28.965 4.66762 3
 6 16 0 28.0784 3.87662 17
 6 16 0 25.5587 3.51809 13
 6 16 0 25.9316 4.50305 16
 6 16 0 29.8133 2.50781 5
 -7 -16 0 20.9141 2.26551 18
 -7 -16 0 21.5616 3.00538 2
 -7 -16 0 22.2109 3.84763 12
 -7 -16 0 19.97 3.86014 8
 -7 -16 0 26.197 2.84654 4
 -7 -16 0 17.1379 4.32867 19
 -7 -16 0 19.5317 3.52911 14
 -7 -16 0 22.073 3.45676 7
 7 16 0 29.3793 3.79643 13
 7 16 0 19.1832 3.43511 9
 7 16 0 23.6067 2.38583 5
 7 16 0 26.6971 4.52906 3
 7 16 0 33.2487 4.8103 16
 7 16 0 17.4689 3.61968 7
 7 16 0 31.8324 5.8192 17
 -8 -16 0 25.3667 4.33667 12
 -8 -16 0 30.0289 3.28015 4
 -8 -16 0 29.2465 4.29096 8
 -8 -16 0 23.8918 3.61684 10
 -8 -16 0 29.2413 3.59353 2
 -8 -16 0 28.1011 3.94247 14
 -8 -16 0 21.418 3.84067 19
 8 16 0 19.8134 3.56559 9
 8 16 0 31.9171 4.1247 13
 8 16 0 31.8398 4.18722 7
 8 16 0 27.3783 2.36592 5
 8 16 0 23.4348 4.44621 16
 8 16 0 27.8837 4.16871 17
 8 16 0 24.2722 4.65423 3
 -9 -16 0 138.716 9.58713 12
 -9 -16 0 152.711 9.60046 8
 -9 -16 0 133.829 8.08058 2
 -9 -16 0 145.487 8.29132 4
 -9 -16 0 146.025 8.95206 14
 9 16 0 151.768 8.96114 13
 9 16 0 126.425 9.01602 7
 9 16 0 146.714 9.88053 16
 9 16 0 140.26 9.16255 9
 9 16 0 135.286 10.1912 3
 -10 -16 0 54.9313 4.70518 2
 -10 -16 0 54.9717 6.60157 12
 -10 -16 0 64.4992 5.49722 14
 -10 -16 0 67.304 5.44579 4
 -10 -16 0 67.8592 6.34837 8
 10 16 0 71.5884 7.89603 3
 10 16 0 64.3246 7.23013 16
 10 16 0 49.3073 6.00997 7
 10 16 0 81.1195 6.3577 13
 5 -17 0 0.08495 3.73197 6
 5 -17 0 -0.5097 2.49691 17
 5 -17 0 0.72119 2.36487 14
 -5 17 0 -1.857 2.41876 19
 -5 17 0 0.04898 1.99217 5
 -5 17 0 3.00066 1.94903 13
 4 -17 0 4.93751 2.59544 14
 4 -17 0 4.71245 3.13745 6
 4 -17 0 2.12245 2.56796 17
 4 -17 0 0.89796 1.25212 8
 -4 17 0 1.31937 3.4474 16
 -4 17 0 0.94391 1.71005 13
 -4 17 0 3.67109 2.18034 19
 -4 17 0 1.22966 1.99432 5
 -4 17 0 1.96604 1.54492 15
 -4 17 0 2.69068 3.00388 3
 3 -17 0 7.73118 3.17104 6
 3 -17 0 7.54984 2.96022 19
 3 -17 0 7.53157 3.04461 17
 3 -17 0 9.35573 3.02991 14
 3 -17 0 4.89454 2.34617 8
 -3 17 0 10.8692 3.07256 19
 -3 17 0 7.91149 2.20768 13
 -3 17 0 7.00004 1.93751 15
 -3 17 0 5.48877 3.55263 16
 -3 17 0 4.79528 3.27209 3
 -3 17 0 12.0886 2.69513 5
 -3 17 0 8.50459 2.90953 17
 2 -17 0 42.1821 3.08746 12
 2 -17 0 38.2475 4.09682 8
 2 -17 0 34.3567 4.31328 2
 2 -17 0 48.4832 5.32307 14
 2 -17 0 36.7176 4.40702 18
 2 -17 0 49.2652 5.62563 6
 2 -17 0 32.6509 5.31595 19
 -2 17 0 41.853 5.65432 3
 -2 17 0 44.4232 3.97322 13
 -2 17 0 35.9572 4.71943 7
 -2 17 0 38.4691 3.37362 15
 -2 17 0 45.5019 4.22215 5
 -2 17 0 37.7759 5.56743 16
 -2 17 0 47.1782 5.29137 9
 1 -17 0 3.39154 1.36675 12
 1 -17 0 4.65395 2.36891 8
 1 -17 0 3.76419 2.32204 2
 1 -17 0 4.62528 2.80481 14
 1 -17 0 3.4423 1.08014 10
 1 -17 0 9.46745 2.96135 6
 1 -17 0 0.15334 1.82738 18
 1 -17 0 3.57276 2.5032 17
 1 -17 0 4.80642 2.56195 19
 -1 17 0 5.8944 2.04417 5
 -1 17 0 2.87436 2.87435 16
 -1 17 0 0.949 2.13921 17
 -1 17 0 5.96211 1.96948 7
 -1 17 0 2.24237 2.08807 19
 -1 17 0 1.98146 1.41164 7
 -1 17 0 0.52698 1.58733 13
 -1 17 0 0.63086 2.8108 3
 -1 17 0 2.59373 1.13856 15
 -1 17 0 4.91199 2.34484 9
 0 -17 0 38.2579 4.74727 19
 0 -17 0 30.3943 4.35171 14
 0 -17 0 35.0069 4.48599 6
 0 -17 0 27.7581 3.02239 12
 0 -17 0 31.1081 4.61029 17
 0 -17 0 43.6509 4.67101 2
 0 -17 0 31.1557 2.58912 10
 0 -17 0 42.0356 6.93239 18
 0 -17 0 36.9423 4.309 8
 0 17 0 28.8971 4.13994 19
 0 17 0 40.5645 5.3698 16
 0 17 0 29.2502 3.38323 7
 0 17 0 30.6658 4.35314 17
 0 17 0 37.3568 5.05817 3
 0 17 0 32.0011 1.9792 15
 0 17 0 35.185 3.64221 5
 0 17 0 43.0183 3.67534 13
 0 17 0 34.1594 3.96509 7
 -1 -17 0 39.2695 4.62306 6
 -1 -17 0 40.496 4.99132 19
 -1 -17 0 30.8443 4.346 19
 -1 -17 0 41.6857 4.64923 2
 -1 -17 0 45.596 4.86745 8
 -1 -17 0 43.548 3.76987 12
 -1 -17 0 41.361 4.96681 14
 -1 -17 0 51.2506 5.61972 17
 -1 -17 0 44.5187 4.55933 18
 1 17 0 35.3001 4.32176 17
 1 17 0 39.6751 4.76576 9
 1 17 0 34.6512 5.0961 16
 1 17 0 43.5222 3.64175 5
 1 17 0 37.049 3.12209 10
 1 17 0 32.2365 4.38328 19
 1 17 0 42.2312 3.70181 7
 1 17 0 37.2254 3.78254 13
 1 17 0 48.233 5.71237 3
 1 17 0 36.9554 4.66287 17
 1 17 0 47.2375 5.29968 7
 -2 -17 0 92.723 9.0413 17
 -2 -17 0 94.0505 7.30522 19
 -2 -17 0 113.176 11.3085 2
 -2 -17 0 116.886 7.4453 8
 -2 -17 0 103.551 6.72629 18
 -2 -17 0 106.727 7.39111 6
 -2 -17 0 111.236 6.64675 12
 -2 -17 0 115.768 7.85413 19
 -2 -17 0 111.55 7.52522 14
 -2 -17 0 101.208 6.09805 10
 2 17 0 111.318 7.3126 9
 2 17 0 100.953 7.50628 17
 2 17 0 111.294 6.45408 13
 2 17 0 102.981 6.59893 7
 2 17 0 77.8363 6.87636 17
 2 17 0 113.104 8.0371 16
 2 17 0 115.132 6.13812 5
 2 17 0 75.4351 10.8591 19
 2 17 0 108.443 7.02701 7
 2 17 0 112.875 7.90554 3
 -3 -17 0 65.1544 5.45629 8
 -3 -17 0 62.188 5.15963 6
 -3 -17 0 50.9666 4.58493 12
 -3 -17 0 56.2162 4.20106 10
 -3 -17 0 45.4167 5.13234 14
 -3 -17 0 41.8912 5.38026 7
 -3 -17 0 40.3992 5.07515 19
 -3 -17 0 48.906 5.49541 17
 -3 -17 0 47.3858 6.47444 19
 -3 -17 0 53.4713 5.53726 18
 3 17 0 62.4488 5.23613 9
 3 17 0 55.6418 5.07442 17
 3 17 0 42.8545 4.07628 7
 3 17 0 52.122 4.3499 13
 3 17 0 60.6914 4.95457 7
 3 17 0 54.2065 6.09348 16
 3 17 0 63.3408 6.03331 3
 3 17 0 57.8159 3.91323 5
 3 17 0 52.6055 5.6367 17
 3 17 0 50.1128 5.4665 19
 -4 -17 0 107.025 10.3537 19
 -4 -17 0 99.9642 10.3551 7
 -4 -17 0 153.027 9.057 8
 -4 -17 0 152.025 9.12959 14
 -4 -17 0 126.709 7.76207 10
 -4 -17 0 152.409 8.58904 6
 -4 -17 0 154.224 8.52442 12
 -4 -17 0 141.815 7.87326 18
 4 17 0 148.71 9.6645 16
 4 17 0 152.759 9.18281 9
 4 17 0 151.231 7.50989 5
 4 17 0 137.338 9.07219 19
 4 17 0 154.783 10.5117 17
 4 17 0 111.579 8.68276 7
 4 17 0 145.174 8.2314 13
 4 17 0 150.237 9.86474 3
 4 17 0 156.092 9.0359 7
 -5 -17 0 154.936 10.0002 19
 -5 -17 0 174.371 10.1128 8
 -5 -17 0 142.297 8.79295 10
 -5 -17 0 161.501 9.70416 14
 -5 -17 0 158.973 8.52487 18
 -5 -17 0 173.306 9.6314 12
 5 17 0 173.505 10.4136 16
 5 17 0 138.784 9.46452 19
 5 17 0 164.743 9.5984 9
 5 17 0 152.955 10.1164 3
 5 17 0 149.766 9.24026 7
 5 17 0 135.857 9.35892 17
 5 17 0 156.91 7.68096 5
 5 17 0 161.556 8.71173 13
 -6 -17 0 25.6158 5.26459 2
 -6 -17 0 35.3472 4.54467 12
 -6 -17 0 34.957 4.58623 14
 -6 -17 0 37.576 4.25085 10
 -6 -17 0 29.4856 4.9718 19
 -6 -17 0 33.8393 4.71177 8
 6 17 0 26.3768 4.71645 17
 6 17 0 35.8915 4.96829 16
 6 17 0 26.8606 4.6973 3
 6 17 0 29.5163 3.6783 13
 6 17 0 25.2311 2.38446 5
 6 17 0 24.0119 3.59456 7
 -7 -17 0 6.65359 2.85525 19
 -7 -17 0 10.4907 1.80555 4
 -7 -17 0 6.28304 2.23101 10
 -7 -17 0 8.49004 3.17578 8
 -7 -17 0 6.42835 2.82163 14
 -7 -17 0 14.8612 2.7806 2
 -7 -17 0 5.76322 2.97834 12
 -7 -17 0 9.81725 1.8129 18
 7 17 0 6.77925 1.37085 5
 7 17 0 9.33494 2.52083 9
 7 17 0 8.58258 3.46565 3
 7 17 0 9.02586 2.57785 17
 7 17 0 8.86938 2.58557 13
 7 17 0 11.2602 3.56493 16
 7 17 0 8.36789 2.5585 7
 -8 -17 0 12.8075 3.66513 12
 -8 -17 0 10.7536 3.15299 14
 -8 -17 0 14.5077 2.38253 4
 -8 -17 0 17.4938 2.81647 2
 -8 -17 0 16.8282 3.58183 8
 8 17 0 10.5656 3.75241 3
 8 17 0 11.8856 2.94653 13
 8 17 0 19.0917 3.39012 9
 8 17 0 12.6416 3.84106 16
 -9 -17 0 45.4979 4.21556 4
 -9 -17 0 48.1061 5.97096 12
 -9 -17 0 53.4228 5.87439 8
 -9 -17 0 43.5586 5.07517 14
 -9 -17 0 37.5623 4.21616 2
 9 17 0 35.2383 5.60847 3
 9 17 0 45.3586 4.92764 13
 9 17 0 37.532 4.58004 7
 9 17 0 44.0698 5.88579 16
 3 -18 0 -2.4976 2.43822 6
 3 -18 0 0.48994 1.82229 8
 3 -18 0 1.04512 2.56043 14
 -3 18 0 1.88335 1.96406 5
 -3 18 0 6.72726 3.6238 3
 -3 18 0 2.4635 3.41626 16
 -3 18 0 -1.1339 1.63557 13
 2 -18 0 14.967 3.68049 14
 2 -18 0 12.7784 3.56406 17
 2 -18 0 8.41478 2.76344 19
 2 -18 0 5.86491 3.23396 6
 2 -18 0 10.9582 2.64621 8
 -2 18 0 13.3756 2.41344 13
 -2 18 0 11.3921 2.54708 5
 -2 18 0 9.06831 3.54268 3
 -2 18 0 6.4899 3.64799 16
 -2 18 0 6.01147 2.72595 19
 -2 18 0 9.46987 2.9314 17
 1 -18 0 5.88928 2.22245 19
 1 -18 0 5.27887 3.0032 14
 1 -18 0 4.7621 2.39446 8
 1 -18 0 4.57651 2.6355 17
 1 -18 0 3.06658 2.75954 6
 1 -18 0 2.81505 1.33182 12
 -1 18 0 -0.3851 2.78575 3
 -1 18 0 3.62013 2.19198 17
 -1 18 0 2.9495 1.84113 5
 -1 18 0 1.5853 2.94842 16
 -1 18 0 2.3583 1.67516 13
 -1 18 0 3.23074 2.61429 19
 0 -18 0 45.1668 4.75902 8
 0 -18 0 40.4255 5.06049 6
 0 -18 0 35.2037 4.53422 18
 0 -18 0 26.4083 4.42048 19
 0 -18 0 34.3791 5.01025 17
 0 -18 0 39.268 5.10979 14
 0 -18 0 36.4299 3.37486 12
 0 18 0 43.8595 5.78083 3
 0 18 0 38.0909 5.2394 19
 0 18 0 46.2961 5.5487 17
 0 18 0 45.2167 3.7999 13
 0 18 0 37.3619 4.68541 9
 0 18 0 42.7743 3.78397 5
 0 18 0 41.232 5.65118 16
 -1 -18 0 16.736 2.72812 12
 -1 -18 0 16.8878 3.24903 2
 -1 -18 0 27.1332 4.33985 14
 -1 -18 0 16.5256 3.42265 19
 -1 -18 0 18.1632 2.2081 10
 -1 -18 0 22.9813 3.93417 8
 -1 -18 0 26.6256 4.07222 6
 -1 -18 0 23.1881 3.56148 18
 -1 -18 0 23.0117 4.032 17
 1 18 0 20.3817 2.74018 13
 1 18 0 22.1489 3.67792 9
 1 18 0 19.7955 4.24092 16
 1 18 0 17.9953 3.12216 7
 1 18 0 18.4238 3.68436 17
 1 18 0 21.2615 3.73594 19
 1 18 0 16.6849 4.12485 3
 1 18 0 18.9472 2.67372 5
 -2 -18 0 53.0182 4.48084 12
 -2 -18 0 43.2007 5.9659 18
 -2 -18 0 66.443 5.69989 6
 -2 -18 0 45.896 5.01539 2
 -2 -18 0 56.755 5.81481 14
 -2 -18 0 43.657 5.70761 17
 -2 -18 0 66.9196 5.49693 8
 -2 -18 0 48.6101 3.95382 10
 2 18 0 52.5654 5.73035 19
 2 18 0 56.1016 6.32213 16
 2 18 0 62.076 6.76085 3
 2 18 0 52.6024 4.95328 7
 2 18 0 53.4084 4.42448 13
 2 18 0 55.7951 5.30006 9
 2 18 0 54.3526 4.09201 5
 -3 -18 0 78.0604 5.75651 18
 -3 -18 0 84.2314 6.36964 2
 -3 -18 0 87.7856 6.04498 12
 -3 -18 0 83.1307 6.58214 8
 -3 -18 0 77.3181 5.39817 10
 -3 -18 0 92.1284 6.72253 6
 -3 -18 0 82.651 6.95939 19
 -3 -18 0 84.3219 6.98979 14
 3 18 0 89.1155 7.38006 3
 3 18 0 79.5867 6.70774 17
 3 18 0 64.4738 6.52484 19
 3 18 0 94.9694 7.63379 16
 3 18 0 81.5097 5.60186 13
 3 18 0 86.8322 6.52117 9
 3 18 0 80.6392 6.14667 7
 3 18 0 78.5637 4.95596 5
 -4 -18 0 2.37172 1.93366 2
 -4 -18 0 1.94554 2.65353 14
 -4 -18 0 -2.1052 1.7679 19
 -4 -18 0 0.55219 1.42381 10
 -4 -18 0 -2.2766 1.78859 12
 -4 -18 0 -1.4317 1.55845 18
 -4 -18 0 1.54997 2.54509 8
 -4 -18 0 0.95253 2.13895 6
 4 18 0 1.44896 2.08097 7
 4 18 0 0.59945 1.15978 5
 4 18 0 1.69067 2.02636 9
 4 18 0 -0.5973 1.85934 17
 4 18 0 -3.8478 2.44199 16
 4 18 0 -1.4943 2.56677 3
 4 18 0 0.30497 1.56677 13
 -5 -18 0 39.6492 5.17722 14
 -5 -18 0 29.9542 4.26357 12
 -5 -18 0 37.188 4.34534 6
 -5 -18 0 29.3595 3.69117 10
 -5 -18 0 31.801 4.13054 2
 -5 -18 0 30.2233 4.44907 8
 -5 -18 0 34.5109 3.63528 18
 5 18 0 36.8915 4.4616 7
 5 18 0 31.9019 5.15529 16
 5 18 0 33.1758 4.37658 9
 5 18 0 32.0883 5.17283 3
 5 18 0 33.526 2.86341 5
 5 18 0 32.5722 6.81746 17
 5 18 0 43.1105 4.30205 13
 -6 -18 0 10.9236 3.36204 8
 -6 -18 0 8.64103 3.00118 19
 -6 -18 0 9.07658 2.92565 12
 -6 -18 0 8.60179 2.56385 2
 -6 -18 0 13.7646 2.23509 18
 -6 -18 0 17.2126 3.8232 14
 -6 -18 0 8.70589 2.76554 10
 6 18 0 5.68849 2.427 7
 6 18 0 14.8615 3.9238 16
 6 18 0 17.5767 3.01703 13
 6 18 0 11.0703 2.8574 9
 6 18 0 5.24927 2.70296 17
 6 18 0 9.29598 3.6767 3
 6 18 0 10.7245 1.5849 5
 -7 -18 0 6.46989 3.16282 12
 -7 -18 0 12.8304 3.46871 8
 -7 -18 0 13.5765 3.47498 14
 7 18 0 11.6383 2.75675 13
 7 18 0 8.91352 2.56287 7
 7 18 0 8.94421 3.62217 3
 7 18 0 9.25715 3.60652 16
 -8 -18 0 -0.0319 2.61925 12
 -8 -18 0 4.08812 1.62181 4
 -8 -18 0 -0.2244 2.43879 14
 -8 -18 0 3.54514 2.74799 8
 8 18 0 4.77981 3.43052 16
 8 18 0 0.84217 2.0129 13
 8 18 0 2.81931 3.1883 3
 8 18 0 3.54739 2.32146 7
 2 -19 0 4.22393 3.0877 14
 2 -19 0 -2.66 3.81598 6
 2 -19 0 3.34545 2.11111 8
 -2 19 0 -1.598 3.23913 16
 -2 19 0 1.95586 1.74927 13
 -2 19 0 -3.3674 3.55574 3
 -2 19 0 0.60209 1.72039 5
 1 -19 0 34.0816 5.24667 6
 1 -19 0 30.1524 3.1527 12
 1 -19 0 34.457 5.1811 19
 1 -19 0 38.5449 4.51789 8
 1 -19 0 35.2746 4.88629 14
 -1 19 0 44.5732 6.05933 16
 -1 19 0 27.8734 5.09346 17
 -1 19 0 39.4515 4.11796 5
 -1 19 0 36.0507 5.37449 3
 0 -19 0 -0.7766 2.74345 14
 0 -19 0 -0.4162 2.00564 19
 0 -19 0 -0.0873 1.93511 8
 0 -19 0 1.29095 2.60697 6
 0 -19 0 -0.2556 1.26821 12
 0 19 0 -3.3775 2.72162 16
 0 19 0 2.40935 3.08997 3
 0 19 0 -2.1554 1.25582 5
 0 19 0 0.78115 1.65151 13
 0 19 0 -1.0266 1.82644 17
 -1 -19 0 2.48114 1.61745 12
 -1 -19 0 3.02005 2.49734 8
 -1 -19 0 1.56038 1.99129 19
 -1 -19 0 -0.4844 2.20182 6
 -1 -19 0 4.97082 3.13429 14
 1 19 0 2.19164 3.1486 16
 1 19 0 0.50888 1.99788 17
 1 19 0 5.33986 3.32625 3
 1 19 0 2.00382 1.5595 13
 1 19 0 1.88165 1.49083 5
 -2 -19 0 13.6588 2.70225 18
 -2 -19 0 9.4029 3.06528 6
 -2 -19 0 6.44876 2.55182 19
 -2 -19 0 10.6383 2.46007 12
 -2 -19 0 6.23244 2.8833 8
 -2 -19 0 12.7289 3.51149 14
 -2 -19 0 8.78587 1.9326 10
 2 19 0 10.5673 3.81376 16
 2 19 0 11.2891 2.77001 17
 2 19 0 5.55933 3.37705 3
 2 19 0 11.3173 2.27523 13
 2 19 0 10.2582 2.00535 5
 -3 -19 0 5.81618 3.28235 14
 -3 -19 0 10.4972 2.6045 12
 -3 -19 0 8.42217 2.99088 6
 -3 -19 0 9.75118 4.71098 19
 -3 -19 0 10.2974 2.49643 18
 -3 -19 0 8.80799 3.17087 8
 3 19 0 16.2033 4.00332 3
 3 19 0 7.64627 1.76928 5
 3 19 0 5.86097 3.46388 16
 -4 -19 0 6.05295 2.55564 12
 -4 -19 0 10.9707 2.30423 10
 -4 -19 0 7.40595 3.49146 14
 -4 -19 0 4.55904 2.39837 6
 -4 -19 0 2.25992 2.2834 19
 -4 -19 0 5.38775 2.89557 8
 4 19 0 9.21078 3.62841 3
 4 19 0 10.1242 3.58638 16
 4 19 0 6.02879 2.04064 13
 4 19 0 2.44687 2.33959 17
 4 19 0 6.0915 1.51999 5
 -5 -19 0 54.2908 5.67223 6
 -5 -19 0 64.2177 6.65333 8
 -5 -19 0 59.6889 5.59191 12
 -5 -19 0 48.7976 5.76616 19
 -5 -19 0 53.5333 4.71254 10
 -5 -19 0 48.5501 4.36843 18
 -5 -19 0 57.6828 6.13354 14
 5 19 0 67.7209 7.09301 16
 5 19 0 52.8386 3.62178 5
 5 19 0 64.296 7.17734 3
 5 19 0 51.8649 5.22975 17
 5 19 0 57.5236 4.77444 13
 -6 -19 0 113.429 8.01783 8
 -6 -19 0 95.0579 7.25471 12
 -6 -19 0 80.5686 6.43094 18
 -6 -19 0 79.3139 6.39009 6
 -6 -19 0 88.7281 7.51034 14
 6 19 0 78.2553 5.92472 13
 6 19 0 97.5933 8.2064 16
 6 19 0 79.9062 7.63414 3
 -7 -19 0 9.32448 3.19287 12
 -7 -19 0 9.60876 2.57434 6
 -7 -19 0 12.0991 3.57808 14
 -7 -19 0 9.41584 3.91655 8
 7 19 0 16.1326 2.97527 13
 7 19 0 12.1401 3.86873 16
 7 19 0 10.108 5.50697 3
 0 -20 0 6.81776 1.97453 12
 0 -20 0 10.13 2.78173 8
 0 20 0 3.62787 2.00622 13
 -1 -20 0 2.76181 1.81394 12
 -1 -20 0 1.1911 2.47609 6
 -1 -20 0 4.81991 2.91571 19
 -1 -20 0 -0.9351 2.91807 14
 -1 -20 0 3.78318 2.61296 8
 1 20 0 6.51242 1.85683 5
 1 20 0 0.43171 3.2401 3
 1 20 0 5.00754 3.40559 16
 1 20 0 0.98779 1.61885 13
 1 20 0 1.23389 2.03081 17
 -2 -20 0 2.21801 1.85598 12
 -2 -20 0 0.73039 2.35423 8
 -2 -20 0 7.43859 3.52895 14
 -2 -20 0 0.02768 2.24197 6
 -2 -20 0 -2.8324 1.87334 19
 2 20 0 0.56505 1.79703 17
 2 20 0 1.30454 3.04496 16
 2 20 0 0.59112 1.54957 13
 2 20 0 0.10897 1.18732 5
 2 20 0 1.40785 3.14788 3
 -3 -20 0 16.4304 3.04087 12
 -3 -20 0 18.1092 4.00362 14
 -3 -20 0 23.1632 4.27542 8
 -3 -20 0 15.1326 3.09397 10
 -3 -20 0 9.66418 3.20885 19
 -3 -20 0 22.4364 3.91692 6
 3 20 0 13.0321 4.0758 3
 3 20 0 10.2651 3.21088 17
 3 20 0 18.9452 2.42825 5
 3 20 0 22.6031 3.01636 13
 3 20 0 18.2914 4.60968 16
 -4 -20 0 18.3319 3.39788 12
 -4 -20 0 25.2375 4.36704 8
 -4 -20 0 22.3666 4.33546 14
 -4 -20 0 10.9137 2.71359 18
 -4 -20 0 27.4158 4.13819 6
 -4 -20 0 18.893 2.88025 10
 4 20 0 12.7444 2.50002 13
 4 20 0 18.8389 4.35971 16
 4 20 0 20.7442 3.29758 5
 4 20 0 19.9867 5.05547 3
 -5 -20 0 8.71338 2.21402 18
 -5 -20 0 12.4959 4.96163 14
 -5 -20 0 9.64901 2.88248 12
 -5 -20 0 12.3503 3.03312 6
 5 20 0 10.3586 3.8984 16
 5 20 0 7.92093 2.29088 13
 5 20 -1 34.3086 5.54143 16
 -5 -20 1 32.5712 4.26395 12
 -5 -20 1 32.1202 4.04922 18
 4 20 -1 14.2225 5.38385 3
 4 20 -1 18.2347 3.0093 13
 4 20 -1 16.7194 4.30853 16
 -4 -20 1 16.0538 3.63328 6
 -4 -20 1 17.9344 2.81396 18
 -4 -20 1 10.0544 2.94309 12
 -4 -20 1 10.4997 3.50884 8
 -4 -20 1 12.7947 4.10192 14
 -4 -20 1 13.5639 2.76775 10
 3 20 -1 4.7889 3.34248 16
 3 20 -1 6.65275 2.83928 17
 3 20 -1 4.1155 3.41066 3
 3 20 -1 2.56973 1.90494 13
 -3 -20 1 -2.0724 2.67971 14
 -3 -20 1 5.07679 2.1574 12
 -3 -20 1 1.87969 2.41021 19
 -3 -20 1 2.82012 2.43896 6
 -3 -20 1 4.24063 2.71271 8
 -3 -20 1 2.62827 1.64058 10
 2 20 -1 0.69501 1.26303 5
 2 20 -1 3.98259 1.78126 13
 2 20 -1 0.87316 2.33945 17
 2 20 -1 0.93786 2.74292 3
 2 20 -1 4.40428 3.44102 16
 -2 -20 1 0.52177 1.62232 12
 -2 -20 1 2.70625 2.6783 8
 -2 -20 1 0.02587 2.47784 19
 -2 -20 1 1.18674 2.38561 6
 -2 -20 1 -0.7844 3.11708 14
 1 20 -1 8.1715 4.11913 17
 1 20 -1 6.81235 1.78223 5
 1 20 -1 9.74749 3.69397 16
 1 20 -1 3.86868 1.80398 13
 -1 -20 1 5.78168 2.96916 8
 -1 -20 1 1.50518 2.72293 6
 -1 -20 1 0.31725 3.40391 14
 7 19 -1 17.0136 3.38182 13
 7 19 -1 11.0477 3.96138 16
 -7 -19 1 20.0857 3.94368 12
 -7 -19 1 10.6133 3.4517 14
 6 19 -1 3.46645 3.41905 3
 6 19 -1 8.86812 2.55801 13
 6 19 -1 7.13275 3.69405 16
 -6 -19 1 7.69745 3.14153 8
 -6 -19 1 9.90291 3.62024 14
 -6 -19 1 8.2236 3.02063 12
 5 19 -1 2.48784 3.01196 16
 5 19 -1 2.8465 2.15605 17
 5 19 -1 5.1079 3.44365 3
 5 19 -1 -1.7747 1.60605 13
 -5 -19 1 -0.002 1.40187 18
 -5 -19 1 -2.0177 2.03502 12
 -5 -19 1 -0.6773 2.75601 14
 -5 -19 1 2.27324 2.01106 19
 -5 -19 1 1.40283 2.20475 6
 -5 -19 1 -0.4083 1.39828 10
 -5 -19 1 -1.591 2.46081 8
 4 19 -1 4.54723 3.23365 3
 4 19 -1 7.11226 3.29816 16
 4 19 -1 2.31 2.02073 13
 4 19 -1 2.40036 2.1889 17
 4 19 -1 1.91316 1.45046 5
 -4 -19 1 1.22232 1.72324 10
 -4 -19 1 4.59256 2.26743 12
 -4 -19 1 6.94972 2.71332 6
 -4 -19 1 4.69768 3.11082 14
 -4 -19 1 -0.357 1.90611 19
 -4 -19 1 4.56567 2.93087 8
 3 19 -1 14.6961 3.63556 17
 3 19 -1 19.5267 4.4734 16
 3 19 -1 19.172 3.12027 13
 3 19 -1 15.9653 2.05614 5
 3 19 -1 16.0676 4.16772 3
 -3 -19 1 20.3421 4.22774 14
 -3 -19 1 19.5156 3.535 19
 -3 -19 1 16.7342 3.71424 6
 -3 -19 1 18.4461 3.77281 8
 -3 -19 1 14.0485 2.41743 10
 -3 -19 1 14.5293 2.7337 18
 -3 -19 1 20.2969 3.26765 12
 2 19 -1 2.94053 2.55241 17
 2 19 -1 2.26446 3.0406 16
 2 19 -1 3.06876 1.37735 5
 2 19 -1 3.7755 2.03393 13
 2 19 -1 4.09506 3.4582 3
 -2 -19 1 5.26228 3.07894 14
 -2 -19 1 6.04009 2.34867 12
 -2 -19 1 3.14877 2.44926 19
 -2 -19 1 3.45569 1.64307 10
 -2 -19 1 4.83458 2.09941 18
 -2 -19 1 9.59402 2.97873 8
 -2 -19 1 2.30525 2.43419 6
 1 19 -1 2.4941 1.43533 5
 1 19 -1 1.1243 1.5636 13
 1 19 -1 1.67333 2.95694 3
 1 19 -1 -1.6681 2.83948 16
 1 19 -1 4.17616 1.93906 17
 -1 -19 1 0.53345 1.55987 12
 -1 -19 1 3.36179 2.65227 6
 -1 -19 1 4.51423 2.70672 8
 -1 -19 1 -2.5848 2.46036 14
 -1 -19 1 2.54951 2.31635 19
 0 19 -1 6.12232 2.09818 13
 0 19 -1 4.98882 3.27971 3
 0 19 -1 7.73686 1.94805 5
 0 19 -1 2.69797 3.27483 16
 0 -19 1 9.29255 2.93528 8
 0 -19 1 3.64664 2.72789 6
 0 -19 1 5.66331 3.23834 14
 0 -19 1 7.67864 1.87634 12
 -1 19 -1 2.16853 1.71907 5
 -1 19 -1 2.80016 3.29095 16
 -1 19 -1 0.99814 1.62438 13
 -1 19 -1 2.98812 3.14852 3
 1 -19 1 0.6475 2.6568 6
 1 -19 1 4.11547 2.83817 19
 1 -19 1 -0.7836 2.5892 14
 1 -19 1 3.4767 2.42045 8
 -2 19 -1 41.5005 4.4059 13
 -2 19 -1 53.9153 9.86081 3
 -2 19 -1 33.2277 5.59969 16
 -2 19 -1 40.2495 4.33635 5
 2 -19 1 50.5427 8.99148 6
 2 -19 1 37.4323 5.06503 14
 2 -19 1 34.4332 4.24017 8
 8 18 -1 8.27576 3.50354 16
 8 18 -1 5.42942 3.29618 3
 8 18 -1 2.57653 2.32728 13
 -8 -18 1 2.58776 1.53509 4
 -8 -18 1 8.76602 3.35171 12
 -8 -18 1 7.76241 3.07565 8
 -8 -18 1 6.87833 2.96703 14
 7 18 -1 -1.8489 1.92095 9
 7 18 -1 -0.1457 1.62085 7
 7 18 -1 2.29051 3.08199 3
 7 18 -1 -0.5327 2.67047 16
 7 18 -1 0.12387 2.00897 13
 -7 -18 1 -1.3007 2.47871 8
 -7 -18 1 -2.0103 2.3335 12
 -7 -18 1 -2.1599 2.26939 14
 6 18 -1 0.30677 1.83518 7
 6 18 -1 -0.3977 1.77571 17
 6 18 -1 3.76221 2.24232 13
 6 18 -1 -0.4614 2.84004 3
 6 18 -1 0.16312 2.79279 16
 6 18 -1 -0.5328 1.76996 9
 -6 -18 1 0.67077 2.22075 12
 -6 -18 1 -0.0611 2.46085 14
 -6 -18 1 0.50536 2.59196 8
 -6 -18 1 2.96207 1.89976 10
 -6 -18 1 -0.0844 2.41917 2
 -6 -18 1 1.08123 2.11766 19
 -6 -18 1 2.65357 1.59638 18
 5 18 -1 6.00743 3.17482 16
 5 18 -1 8.78488 2.4557 7
 5 18 -1 10.4762 3.52208 3
 5 18 -1 7.17413 2.53502 9
 5 18 -1 3.87472 2.19839 13
 5 18 -1 6.81261 1.36725 5
 -5 -18 1 6.71 2.24731 2
 -5 -18 1 4.56926 2.83047 14
 -5 -18 1 6.84551 1.9522 18
 -5 -18 1 5.85435 2.92441 8
 -5 -18 1 8.71321 2.6835 12
 4 18 -1 1.98715 2.00436 13
 4 18 -1 1.35684 1.7927 7
 4 18 -1 4.04826 2.13164 9
 4 18 -1 1.07576 2.80948 16
 4 18 -1 -1.6939 1.79765 17
 4 18 -1 3.34946 2.90835 3
 4 18 -1 2.15276 1.07121 5
 -4 -18 1 2.41765 1.58434 10
 -4 -18 1 -2.4394 1.70692 19
 -4 -18 1 0.29004 1.53557 18
 -4 -18 1 6.01563 2.90162 8
 -4 -18 1 3.14163 2.11617 2
 -4 -18 1 2.03852 2.09651 12
 -4 -18 1 2.80742 2.81432 14
 3 18 -1 62.5863 3.90336 5
 3 18 -1 57.7144 5.70489 17
 3 18 -1 57.7943 5.26145 7
 3 18 -1 55.6773 7.42062 19
 3 18 -1 55.2059 5.27287 9
 3 18 -1 71.8003 6.66053 3
 3 18 -1 53.6965 6.26635 16
 3 18 -1 58.0783 6.97757 13
 -3 -18 1 74.4017 6.21362 14
 -3 -18 1 66.3995 5.78 8
 -3 -18 1 57.3745 5.28503 2
 -3 -18 1 60.6643 5.79964 19
 -3 -18 1 52.7708 4.37288 10
 -3 -18 1 59.9377 4.91118 18
 -3 -18 1 64.314 5.67424 6
 -3 -18 1 58.1585 5.39829 12
 2 18 -1 31.4795 4.35078 17
 2 18 -1 31.5784 3.75774 13
 2 18 -1 32.3662 2.881 5
 2 18 -1 30.8152 3.89096 7
 2 18 -1 35.2469 5.01213 16
 2 18 -1 30.7234 4.87676 3
 2 18 -1 28.1433 4.02263 9
 2 18 -1 20.6047 3.89227 19
 -2 -18 1 31.5957 3.50349 12
 -2 -18 1 25.2946 3.75602 2
 -2 -18 1 24.3578 3.95662 8
 -2 -18 1 23.8081 4.02606 6
 -2 -18 1 23.6924 3.96131 18
 -2 -18 1 25.5959 4.17366 19
 -2 -18 1 37.6883 4.73677 14
 -2 -18 1 33.0387 4.71066 17
 -2 -18 1 22.966 2.71669 10
 1 18 -1 0.8516 1.78106 13
 1 18 -1 0.1389 1.21498 5
 1 18 -1 -0.3969 2.64947 16
 1 18 -1 -0.7165 1.78373 9
 1 18 -1 2.10101 2.1775 17
 1 18 -1 0.73052 2.22657 19
 1 18 -1 1.11552 1.41003 7
 1 18 -1 1.84597 2.83909 3
 -1 -18 1 1.01141 2.32785 17
 -1 -18 1 -0.2336 1.96778 2
 -1 -18 1 0.77571 2.19563 8
 -1 -18 1 2.06406 2.73019 14
 -1 -18 1 0.25952 2.03158 6
 -1 -18 1 -0.4384 1.06573 10
 -1 -18 1 -1.5842 1.78609 18
 -1 -18 1 -1.3631 1.25182 12
 -1 -18 1 -2.8482 2.10452 19
 0 18 -1 18.6255 3.58912 17
 0 18 -1 24.695 3.01924 5
 0 18 -1 30.404 4.84418 3
 0 18 -1 22.0794 3.08473 13
 0 18 -1 21.2466 3.47267 9
 0 18 -1 22.3702 4.54422 16
 0 18 -1 23.047 3.93384 19
 0 -18 1 18.2558 2.41086 12
 0 -18 1 22.5731 4.31453 17
 0 -18 1 25.6837 2.37582 10
 0 -18 1 22.4872 3.96928 6
 0 -18 1 20.0114 3.98537 14
 0 -18 1 24.7884 3.65557 8
 0 -18 1 21.343 3.40477 18
 0 -18 1 22.9935 4.02192 19
 -1 18 -1 25.308 4.28846 17
 -1 18 -1 30.14 3.50264 5
 -1 18 -1 29.5626 5.00922 3
 -1 18 -1 22.8594 4.60051 16
 -1 18 -1 15.0628 5.47657 19
 1 -18 1 28.6833 4.4446 14
 1 -18 1 27.5125 4.27322 6
 1 -18 1 17.2776 2.28551 12
 1 -18 1 27.4758 4.58851 17
 1 -18 1 21.6637 3.52942 8
 1 -18 1 24.3251 4.13474 19
 -2 18 -1 2.1085 2.38001 19
 -2 18 -1 1.39893 2.55265 17
 -2 18 -1 -2.7263 2.5528 16
 -2 18 -1 -0.1233 1.6126 13
 -2 18 -1 1.51743 2.78014 3
 -2 18 -1 0.02604 1.65209 5
 2 -18 1 -0.0253 2.46636 6
 2 -18 1 -2.1086 1.61959 8
 2 -18 1 -3.7533 1.90081 19
 2 -18 1 0.36619 2.50224 17
 2 -18 1 0.26091 2.7301 14
 -3 18 -1 1.47948 3.14654 3
 -3 18 -1 0.22889 2.20157 19
 -3 18 -1 0.89345 1.9042 13
 -3 18 -1 4.68076 2.21435 5
 -3 18 -1 8.09953 3.59721 16
 3 -18 1 1.38933 2.24206 17
 3 -18 1 6.04236 2.22579 8
 3 -18 1 5.24712 2.85601 14
 3 -18 1 6.18193 3.2965 6
 9 17 -1 32.558 5.39867 3
 9 17 -1 38.6886 4.71616 13
 9 17 -1 32.3726 3.75299 6
 9 17 -1 37.6757 5.39939 16
 9 17 -1 31.7734 4.55927 7
 -9 -17 1 35.9536 3.90821 4
 -9 -17 1 42.7503 5.42237 8
 -9 -17 1 38.7248 5.53578 12
 -9 -17 1 33.8113 4.57571 14
 -9 -17 1 30.8016 3.78231 2
 8 17 -1 29.4055 4.1222 9
 8 17 -1 31.6602 4.18479 7
 8 17 -1 29.0333 4.99724 16
 8 17 -1 34.6465 3.93604 6
 8 17 -1 30.1076 4.21244 13
 8 17 -1 28.4373 5.05112 3
 -8 -17 1 30.1404 4.59743 12
 -8 -17 1 32.4802 3.77102 2
 -8 -17 1 24.6538 3.12627 4
 -8 -17 1 41.2941 4.69614 14
 -8 -17 1 27.0688 4.33865 8
 7 17 -1 17.0857 3.40578 17
 7 17 -1 14.2524 2.82411 6
 7 17 -1 15.0752 3.75465 16
 7 17 -1 16.3684 3.32508 9
 7 17 -1 15.5435 3.97444 3
 7 17 -1 13.5046 3.03019 13
 -7 -17 1 13.5188 3.41612 12
 -7 -17 1 15.3906 2.21588 4
 -7 -17 1 12.4859 3.29973 8
 -7 -17 1 16.1714 3.09156 10
 -7 -17 1 13.672 2.43844 18
 -7 -17 1 13.3299 3.22655 19
 -7 -17 1 13.9904 2.68756 2
 -7 -17 1 9.58475 3.12005 14
 6 17 -1 63.4897 5.31795 6
 6 17 -1 65.2914 6.24716 17
 6 17 -1 62.3305 6.55375 16
 6 17 -1 65.8363 7.01498 3
 6 17 -1 63.7864 5.63467 7
 6 17 -1 62.1834 4.0836 5
 6 17 -1 63.5422 5.37647 13
 6 17 -1 67.3115 5.67841 9
 -6 -17 1 55.7449 4.88784 2
 -6 -17 1 70.7425 5.95548 8
 -6 -17 1 67.8208 6.21818 19
 -6 -17 1 58.3315 3.76642 4
 -6 -17 1 72.7594 6.01309 14
 -6 -17 1 61.7816 5.74657 12
 -6 -17 1 50.5921 4.70378 18
 5 17 -1 0.78106 2.79517 16
 5 17 -1 -1.4333 1.61685 19
 5 17 -1 4.37433 2.3053 13
 5 17 -1 7.22279 3.30671 3
 5 17 -1 2.88348 1.96144 7
 5 17 -1 3.36663 2.27063 17
 5 17 -1 2.74511 1.06763 5
 5 17 -1 4.17646 2.14117 9
 -5 -17 1 2.19039 1.49622 18
 -5 -17 1 0.80904 1.88665 19
 -5 -17 1 1.18666 1.77807 2
 -5 -17 1 3.39686 2.44844 12
 -5 -17 1 1.61142 1.8035 10
 -5 -17 1 1.83889 2.59304 8
 -5 -17 1 3.46451 2.74479 14
 4 17 -1 18.0886 3.84603 16
 4 17 -1 18.9858 4.14115 3
 4 17 -1 18.9681 3.20086 9
 4 17 -1 19.2951 3.10305 7
 4 17 -1 19.889 3.20181 13
 4 17 -1 23.304 2.14007 5
 4 17 -1 12.0948 3.15431 19
 -4 -17 1 14.2821 3.29529 17
 -4 -17 1 20.7757 4.9333 2
 -4 -17 1 23.8316 3.98024 8
 -4 -17 1 17.3324 3.16185 10
 -4 -17 1 27.009 4.20606 14
 -4 -17 1 19.9578 2.82004 18
 -4 -17 1 21.2414 3.40795 12
 3 17 -1 5.44539 3.11039 3
 3 17 -1 8.44981 2.0943 7
 3 17 -1 5.98864 2.27016 17
 3 17 -1 5.26156 2.21294 13
 3 17 -1 11.6266 2.64097 9
 3 17 -1 5.02072 2.31382 17
 3 17 -1 5.14604 2.15356 7
 3 17 -1 6.77201 3.17132 16
 3 17 -1 9.70281 2.62339 19
 3 17 -1 7.28321 1.53566 5
 -3 -17 1 8.58727 3.67574 2
 -3 -17 1 5.24118 2.89268 14
 -3 -17 1 6.93494 1.9633 10
 -3 -17 1 7.33081 2.68122 8
 -3 -17 1 6.99104 2.46327 18
 -3 -17 1 7.88903 2.7775 17
 -3 -17 1 4.70825 2.53364 19
 -3 -17 1 7.50583 2.22912 12
 2 17 -1 -0.1793 1.03939 5
 2 17 -1 -1.9254 1.60789 19
 2 17 -1 1.82185 1.71765 7
 2 17 -1 0.63083 1.7232 13
 2 17 -1 2.19153 2.67707 16
 2 17 -1 0.2922 1.90213 17
 2 17 -1 1.0682 2.42124 3
 2 17 -1 2.78961 1.46429 7
 2 17 -1 4.70233 2.29625 9
 -2 -17 1 5.10608 2.51209 19
 -2 -17 1 2.0378 2.31769 8
 -2 -17 1 1.05933 1.97542 17
 -2 -17 1 2.49938 2.12137 2
 -2 -17 1 1.50733 2.18232 6
 -2 -17 1 1.83961 1.90905 18
 -2 -17 1 1.7527 2.5612 14
 -2 -17 1 2.60614 1.43175 10
 -2 -17 1 4.33081 1.88555 12
 -2 -17 1 0.1557 1.57999 19
 1 17 -1 18.6023 3.35987 9
 1 17 -1 19.1365 2.60306 7
 1 17 -1 21.279 3.64069 19
 1 17 -1 24.2837 4.23426 3
 1 17 -1 16.5779 3.8319 16
 1 17 -1 15.2739 3.3691 17
 1 17 -1 19.125 2.39437 10
 1 17 -1 15.672 2.32283 5
 1 17 -1 23.1988 3.12636 13
 1 17 -1 15.7521 1.21272 15
 1 17 -1 17.2316 3.13013 17
 1 17 -1 19.4518 1.24734 15
 -1 -17 1 19.3023 3.50527 6
 -1 -17 1 14.9642 3.00007 18
 -1 -17 1 21.1279 3.68423 14
 -1 -17 1 21.5907 3.84634 19
 -1 -17 1 20.4534 3.71442 17
 -1 -17 1 26.3887 3.70714 8
 -1 -17 1 21.1166 2.7039 12
 -1 -17 1 17.9681 5.37065 19
 -1 -17 1 19.5435 2.42185 10
 -1 -17 1 25.7312 3.5044 2
 0 17 -1 0.87037 1.82604 19
 0 17 -1 0.8394 1.19543 7
 0 17 -1 -1.2395 2.50949 3
 0 17 -1 -0.5195 2.48887 17
 0 17 -1 2.88665 1.73099 7
 0 17 -1 -0.337 2.5459 16
 0 17 -1 0.7098 1.70028 13
 0 17 -1 -0.3109 1.32675 5
 0 -17 1 -0.2687 2.48956 19
 0 -17 1 1.672 2.51929 14
 0 -17 1 2.48324 2.34908 17
 0 -17 1 0.32993 0.97843 10
 0 -17 1 0.32706 2.16879 6
 0 -17 1 -0.843 1.57015 2
 0 -17 1 0.43543 1.24982 12
 0 -17 1 -0.0122 1.91367 8
 -1 17 -1 2.64934 1.72981 5
 -1 17 -1 2.27905 1.11254 15
 -1 17 -1 1.12921 1.19884 7
 -1 17 -1 0.70901 2.52919 3
 -1 17 -1 0.62132 1.76219 13
 -1 17 -1 3.08259 1.61412 7
 -1 17 -1 3.49475 2.96703 16
 -1 17 -1 0.7879 2.0153 19
 -1 17 -1 2.47534 2.06237 17
 -1 17 -1 -1.5309 1.75059 9
 1 -17 1 1.85065 2.12913 8
 1 -17 1 3.35233 2.64295 14
 1 -17 1 1.30312 1.88577 2
 1 -17 1 -2.1923 1.71579 19
 1 -17 1 3.03169 2.0897 18
 1 -17 1 -0.5012 1.89024 17
 1 -17 1 -1.8836 1.98275 6
 1 -17 1 1.54136 0.89349 10
 1 -17 1 3.06608 1.20412 12
 -2 17 -1 10.0064 2.58591 13
 -2 17 -1 15.7093 4.01059 3
 -2 17 -1 9.3851 2.96561 17
 -2 17 -1 18.5393 4.25481 7
 -2 17 -1 14.6873 4.12154 16
 -2 17 -1 9.49559 2.77577 19
 -2 17 -1 19.0768 2.90388 5
 -2 17 -1 16.6169 2.33767 15
 -2 17 -1 14.953 2.67782 7
 -2 17 -1 17.6998 3.26318 9
 2 -17 1 12.1406 3.09535 19
 2 -17 1 7.81868 3.01035 17
 2 -17 1 20.3174 3.14445 8
 2 -17 1 20.5809 3.85075 14
 2 -17 1 16.8202 3.30356 18
 2 -17 1 19.442 3.28795 2
 2 -17 1 17.9128 3.6815 6
 -3 17 -1 10.4794 2.4919 13
 -3 17 -1 7.10586 3.39497 3
 -3 17 -1 10.2645 3.17767 17
 -3 17 -1 5.22767 2.51399 19
 -3 17 -1 7.1212 2.41956 5
 -3 17 -1 5.82093 2.11348 15
 -3 17 -1 5.99974 3.4339 16
 3 -17 1 11.2324 3.20209 14
 3 -17 1 7.47734 2.7707 19
 3 -17 1 6.05965 3.12344 6
 3 -17 1 7.91673 2.92744 17
 3 -17 1 8.46065 2.23308 8
 -4 17 -1 8.17665 2.90697 19
 -4 17 -1 8.25528 2.54184 5
 -4 17 -1 7.55865 3.78217 16
 -4 17 -1 7.0987 2.4081 13
 -4 17 -1 15.9235 4.03472 3
 -4 17 -1 6.57787 2.04018 15
 4 -17 1 10.993 3.08988 17
 4 -17 1 5.67595 3.09861 6
 4 -17 1 5.64578 3.075 14
 -5 17 -1 1.78211 2.59121 19
 -5 17 -1 7.92297 2.47491 13
 -5 17 -1 8.00913 2.60897 15
 -5 17 -1 8.35549 2.77792 5
 -5 17 -1 10.2152 4.61567 16
 5 -17 1 7.39112 3.14979 17
 5 -17 1 11.6393 3.96397 6
 5 -17 1 9.83514 3.14091 14
 10 16 -1 -2.2365 1.23249 6
 10 16 -1 -1.2529 2.24333 13
 10 16 -1 3.18763 2.1651 7
 10 16 -1 4.40039 4.31673 3
 10 16 -1 -0.7265 3.07632 16
 -10 -16 1 1.59247 2.40159 8
 -10 -16 1 4.2191 3.46758 12
 -10 -16 1 0.38357 1.77609 4
 -10 -16 1 1.66234 2.10585 14
 9 16 -1 1.21465 1.74254 6
 9 16 -1 3.07212 2.32652 7
 9 16 -1 5.92316 2.18815 9
 9 16 -1 0.43388 2.95023 16
 9 16 -1 3.96744 2.59719 13
 9 16 -1 5.33398 3.35239 3
 -9 -16 1 8.13197 2.88953 8
 -9 -16 1 2.82279 2.44615 14
 -9 -16 1 4.75004 1.93705 4
 -9 -16 1 3.59106 3.16564 12
 -9 -16 1 6.32832 1.95687 2
 8 16 -1 4.07567 2.01294 6
 8 16 -1 3.8391 2.0287 17
 8 16 -1 2.11294 2.09313 7
 8 16 -1 2.44847 2.82549 3
 8 16 -1 0.44539 2.05591 13
 8 16 -1 -0.8416 2.64191 16
 -8 -16 1 4.29034 1.80979 4
 -8 -16 1 2.59955 2.47993 8
 -8 -16 1 5.57286 2.44937 19
 -8 -16 1 2.87506 2.3855 10
 -8 -16 1 3.83854 1.66334 2
 -8 -16 1 7.02951 2.72575 14
 -8 -16 1 4.47846 2.83239 12
 7 16 -1 1.10249 0.77693 5
 7 16 -1 0.33897 2.00985 13
 7 16 -1 0.07426 1.68008 6
 7 16 -1 -0.737 2.48593 3
 7 16 -1 0.26646 1.66597 7
 7 16 -1 0.46406 2.0443 17
 7 16 -1 2.41846 1.84624 9
 7 16 -1 2.06267 2.74408 16
 -7 -16 1 1.05683 1.77128 10
 -7 -16 1 4.55565 1.80032 2
 -7 -16 1 0.01242 2.27956 12
 -7 -16 1 0.22019 1.05981 18
 -7 -16 1 -0.0743 2.12752 14
 -7 -16 1 1.95184 2.05117 19
 -7 -16 1 -0.2316 1.18645 4
 -7 -16 1 -0.1173 2.27388 8
 6 16 -1 0.50207 2.56353 3
 6 16 -1 3.28802 2.13657 7
 6 16 -1 2.44164 2.74052 16
 6 16 -1 1.55259 0.79335 5
 6 16 -1 2.66871 2.01413 6
 6 16 -1 3.58505 2.12771 13
 6 16 -1 0.03769 1.88169 19
 6 16 -1 1.89507 1.68743 7
 6 16 -1 1.02296 1.37942 18
 6 16 -1 4.24223 2.73788 17
 6 16 -1 4.0063 2.34885 17
 6 16 -1 5.43983 2.29254 9
 -6 -16 1 2.60678 1.32165 18
 -6 -16 1 4.42724 2.55283 14
 -6 -16 1 0.90187 1.72807 10
 -6 -16 1 0.9183 1.12368 4
 -6 -16 1 -0.3679 1.44165 7
 -6 -16 1 4.35365 2.39373 17
 -6 -16 1 5.01057 2.27442 19
 -6 -16 1 1.3029 2.32925 8
 -6 -16 1 4.03403 2.39407 12
 -6 -16 1 0.50465 1.46092 2
 5 16 -1 16.799 3.29195 17
 5 16 -1 17.0096 2.97465 6
 5 16 -1 12.2673 3.56687 16
 5 16 -1 19.2962 2.89844 7
 5 16 -1 20.1236 3.88826 3
 5 16 -1 22.6379 3.22528 13
 5 16 -1 16.1737 2.9506 7
 5 16 -1 21.4578 3.52085 19
 5 16 -1 16.6618 3.15366 17
 5 16 -1 22.5074 4.02717 9
 -5 -16 1 21.6644 3.09122 2
 -5 -16 1 17.7014 3.40905 8
 -5 -16 1 17.9639 2.8458 7
 -5 -16 1 20.0618 3.34056 19
 -5 -16 1 23.6779 3.73101 14
 -5 -16 1 24.4181 3.87259 19
 -5 -16 1 22.8113 2.0064 4
 -5 -16 1 17.9374 3.31238 12
 -5 -16 1 22.351 2.76789 18
 -5 -16 1 23.218 3.73466 17
 4 16 -1 79.6314 6.44165 3
 4 16 -1 76.7664 5.66086 7
 4 16 -1 72.1936 5.47385 6
 4 16 -1 58.3537 5.67598 17
 4 16 -1 61.1386 5.46281 17
 4 16 -1 65.1842 4.98932 7
 4 16 -1 85.053 6.61823 16
 4 16 -1 73.5248 5.32539 13
 4 16 -1 73.5526 4.10234 5
 4 16 -1 55.5799 5.58266 19
 -4 -16 1 66.1623 5.61608 8
 -4 -16 1 71.3328 6.09346 19
 -4 -16 1 79.3034 6.15197 14
 -4 -16 1 77.7316 5.47774 2
 -4 -16 1 77.6248 6.1221 17
 -4 -16 1 69.3031 4.84814 18
 -4 -16 1 62.0026 3.30207 4
 -4 -16 1 62.4319 5.25438 12
 -4 -16 1 60.4172 4.81774 10
 -4 -16 1 73.1516 5.13831 7
 -4 -16 1 66.0965 5.33721 19
 3 16 -1 12.1803 3.32495 16
 3 16 -1 10.1853 2.37538 7
 3 16 -1 14.6306 2.40105 7
 3 16 -1 9.95968 3.19054 3
 3 16 -1 4.57981 2.43345 19
 3 16 -1 11.8917 3.10653 9
 3 16 -1 10.5275 2.41089 13
 3 16 -1 7.48854 2.65102 17
 3 16 -1 11.1187 2.50141 17
 -3 -16 1 11.4176 2.46855 12
 -3 -16 1 13.9776 2.47616 18
 -3 -16 1 10.8299 2.16436 7
 -3 -16 1 5.85303 2.62836 17
 -3 -16 1 16.0508 2.42775 10
 -3 -16 1 11.8118 2.5774 19
 -3 -16 1 16.1057 3.24072 19
 -3 -16 1 12.3669 2.90891 8
 -3 -16 1 12.5629 2.55691 2
 -3 -16 1 11.526 3.04835 14
 2 16 -1 46.2607 5.39824 16
 2 16 -1 39.3546 5.51378 17
 2 16 -1 52.5787 4.41421 17
 2 16 -1 49.6239 3.41297 5
 2 16 -1 49.0213 4.3627 7
 2 16 -1 41.0084 4.80037 19
 2 16 -1 36.5104 4.29969 7
 2 16 -1 46.2843 5.44016 3
 2 16 -1 43.2911 2.08091 15
 2 16 -1 48.5986 4.18526 13
 -2 -16 1 48.5179 4.93446 8
 -2 -16 1 49.1569 5.14228 19
 -2 -16 1 43.1841 3.81043 12
 -2 -16 1 45.7563 5.33835 17
 -2 -16 1 39.6069 4.1674 18
 -2 -16 1 42.0074 3.52796 10
 -2 -16 1 42.2049 5.6872 19
 -2 -16 1 43.3659 4.77878 14
 -2 -16 1 38.9816 4.22702 2
 -2 -16 1 40.9751 3.71983 7
 1 16 -1 -0.8905 2.19451 3
 1 16 -1 -0.7768 0.95762 7
 1 16 -1 1.59021 1.53118 7
 1 16 -1 0.9706 2.55503 17
 1 16 -1 0.70307 0.56561 15
 1 16 -1 -0.0398 1.63968 9
 1 16 -1 -0.2926 1.56284 13
 1 16 -1 0.85452 1.85564 19
 1 16 -1 1.77878 0.66312 15
 1 16 -1 3.02109 2.60997 16
 1 16 -1 4.61306 2.24524 17
 1 16 -1 1.27976 1.01746 10
 1 16 -1 -0.9042 1.07881 5
 -1 -16 1 1.60335 1.48546 12
 -1 -16 1 -0.0112 1.97133 19
 -1 -16 1 3.84243 1.91823 19
 -1 -16 1 1.4334 3.08923 18
 -1 -16 1 1.79162 2.04872 6
 -1 -16 1 0.52602 2.03072 17
 -1 -16 1 -0.284 2.24837 14
 -1 -16 1 0.14649 1.79043 8
 -1 -16 1 2.0997 1.26333 10
 -1 -16 1 -1.4464 1.3828 2
 0 16 -1 39.7851 3.59893 7
 0 16 -1 35.7881 4.94654 16
 0 16 -1 47.6493 5.31607 19
 0 16 -1 47.965 4.55705 17
 0 16 -1 47.6678 3.69991 5
 0 16 -1 40.2184 4.59588 9
 0 16 -1 38.5016 3.08077 10
 0 16 -1 50.9287 5.62328 3
 0 16 -1 40.4299 3.93206 7
 0 16 -1 38.7208 4.65049 17
 0 16 -1 38.1292 3.98116 13
 0 16 -1 46.0609 2.6879 15
 0 -16 1 43.5066 4.63813 18
 0 -16 1 28.2602 4.66707 19
 0 -16 1 47.9348 3.50695 12
 0 -16 1 55.3117 5.1316 19
 0 -16 1 45.455 5.07852 14
 0 -16 1 39.4666 4.93667 17
 0 -16 1 53.7812 5.69899 8
 0 -16 1 39.3483 3.06124 10
 0 -16 1 44.2534 3.43061 7
 0 -16 1 40.8434 4.48937 2
 0 -16 1 45.453 4.91124 6
 -1 16 -1 0.67874 1.20366 7
 -1 16 -1 2.16383 1.98599 9
 -1 16 -1 1.94114 1.46106 7
 -1 16 -1 -0.2792 1.03391 15
 -1 16 -1 0.81281 0.9397 15
 -1 16 -1 -2.0126 2.32961 16
 -1 16 -1 0.31393 2.55069 3
 -1 16 -1 0.75994 2.09731 19
 -1 16 -1 -2.5941 1.49407 17
 -1 16 -1 0.96707 1.58629 13
 -1 16 -1 0.86602 1.37708 5
 1 -16 1 -0.116 1.69787 19
 1 -16 1 0.83728 1.74871 2
 1 -16 1 1.89218 1.94288 18
 1 -16 1 -0.6235 2.0632 14
 1 -16 1 -0.0224 0.79341 10
 1 -16 1 0.76117 1.09693 12
 1 -16 1 1.81854 2.59186 8
 1 -16 1 0.63063 0.91679 7
 1 -16 1 -1.5326 1.79634 17
 1 -16 1 0.37569 2.05171 6
 1 -16 1 0.71733 0.78962 10
 -2 16 -1 26.729 2.95758 15
 -2 16 -1 27.5003 4.02128 17
 -2 16 -1 31.5144 4.31944 19
 -2 16 -1 27.4257 4.43585 3
 -2 16 -1 28.8174 4.5341 16
 -2 16 -1 28.5502 3.30666 7
 -2 16 -1 19.9516 2.74812 7
 -2 16 -1 26.5905 3.46141 13
 2 -16 1 24.303 1.60935 10
 2 -16 1 23.3876 3.93373 18
 2 -16 1 33.3458 3.60298 8
 2 -16 1 25.5816 3.89164 14
 2 -16 1 25.679 2.80865 7
 2 -16 1 24.0332 4.1088 17
 2 -16 1 32.3573 4.42869 6
 2 -16 1 25.7913 4.02354 2
 2 -16 1 27.9281 4.07181 19
 -3 16 -1 47.6882 4.24872 15
 -3 16 -1 52.5287 6.19295 3
 -3 16 -1 55.9064 5.34722 17
 -3 16 -1 57.4073 5.82781 9
 -3 16 -1 51.8024 4.27686 7
 -3 16 -1 61.6397 4.80835 5
 -3 16 -1 61.3822 4.97953 13
 -3 16 -1 53.4339 6.3852 16
 -3 16 -1 60.1886 5.6817 19
 -3 16 -1 53.2239 4.06842 7
 3 -16 1 45.1176 5.06884 18
 3 -16 1 65.9858 5.54811 14
 3 -16 1 47.0153 5.70113 17
 3 -16 1 51.2172 5.53816 19
 3 -16 1 55.3584 4.99882 2
 3 -16 1 61.8084 5.94872 6
 3 -16 1 57.3422 4.56711 8
 -4 16 -1 8.00819 1.77523 7
 -4 16 -1 9.59224 2.56757 5
 -4 16 -1 7.19328 3.72852 16
 -4 16 -1 4.49977 2.06945 13
 -4 16 -1 10.0801 4.0447 17
 -4 16 -1 10.7845 2.28795 15
 -4 16 -1 10.7014 3.45871 19
 -4 16 -1 9.43898 3.50889 3
 4 -16 1 8.15522 2.36478 2
 4 -16 1 9.02708 2.89899 19
 4 -16 1 9.14647 3.29285 6
 4 -16 1 6.74847 2.62084 14
 4 -16 1 8.19331 2.00886 8
 4 -16 1 6.48196 4.13455 17
 -5 16 -1 10.24 2.67231 13
 -5 16 -1 5.50924 2.59261 19
 -5 16 -1 3.01648 2.2767 5
 -5 16 -1 1.35322 1.74094 15
 -5 16 -1 5.1223 3.60957 16
 -5 16 -1 2.34488 3.1352 3
 5 -16 1 5.93067 2.63 14
 5 -16 1 0.46596 2.00136 17
 5 -16 1 4.1571 1.9684 2
 5 -16 1 4.11319 2.94533 6
 5 -16 1 0.66154 1.25791 8
 -6 16 -1 13.0339 3.09038 13
 -6 16 -1 12.8936 4.35137 16
 -6 16 -1 16.8426 3.42151 5
 -6 16 -1 26.6322 8.0709 3
 -6 16 -1 21.1132 3.90763 19
 6 -16 1 14.896 4.08584 6
 6 -16 1 6.02188 3.70682 17
 6 -16 1 8.31482 2.72359 14
 10 15 -1 61.0195 5.18709 6
 10 15 -1 60.5244 7.2383 3
 10 15 -1 56.3865 5.45103 9
 10 15 -1 60.068 5.74085 7
 10 15 -1 63.5617 6.01386 13
 10 15 -1 73.4989 7.3848 16
 -10 -15 1 52.5065 4.43874 2
 -10 -15 1 77.7844 6.33693 8
 -10 -15 1 59.4384 5.26233 14
 -10 -15 1 64.3684 6.94658 12
 -10 -15 1 72.0254 5.539 4
 9 15 -1 33.545 5.19373 3
 9 15 -1 16.1739 3.52913 17
 9 15 -1 28.3653 4.26329 13
 9 15 -1 22.1106 2.45679 15
 9 15 -1 24.9386 3.11526 6
 9 15 -1 26.5466 4.52031 7
 9 15 -1 26.028 4.48478 16
 -9 -15 1 23.924 3.23496 4
 -9 -15 1 23.5902 2.9942 2
 -9 -15 1 23.2263 3.91635 19
 -9 -15 1 24.7267 4.38697 12
 -9 -15 1 30.315 3.93395 14
 -9 -15 1 26.8347 4.13914 8
 8 15 -1 16.068 2.60486 6
 8 15 -1 19.065 3.9645 16
 8 15 -1 13.06 1.51591 15
 8 15 -1 17.9102 3.23539 13
 8 15 -1 15.1473 3.15929 9
 8 15 -1 14.0954 1.57576 5
 8 15 -1 16.0481 3.03258 7
 8 15 -1 20.4947 4.29155 3
 -8 -15 1 13.2067 2.75927 10
 -8 -15 1 10.0186 3.20859 12
 -8 -15 1 16.9719 3.1092 7
 -8 -15 1 18.2865 2.63605 4
 -8 -15 1 14.2452 3.15259 14
 -8 -15 1 17.9918 3.35506 8
 -8 -15 1 15.4823 3.74119 2
 7 15 -1 14.6844 2.96707 17
 7 15 -1 14.4865 2.68439 6
 7 15 -1 15.2125 3.60046 16
 7 15 -1 15.0432 2.85518 7
 7 15 -1 9.6311 2.62523 9
 7 15 -1 13.7798 1.8467 18
 7 15 -1 19.6417 2.8037 7
 7 15 -1 23.2929 3.41507 13
 7 15 -1 14.7316 3.62313 3
 7 15 -1 14.4551 1.40596 15
 7 15 -1 3.82877 3.08411 19
 7 15 -1 13.0401 1.54514 5
 -7 -15 1 15.4474 3.0135 7
 -7 -15 1 21.7813 3.66553 8
 -7 -15 1 14.373 2.9387 19
 -7 -15 1 13.822 2.70744 10
 -7 -15 1 17.2285 2.39872 4
 -7 -15 1 15.8572 3.05867 14
 -7 -15 1 14.1253 1.74697 18
 -7 -15 1 15.5434 3.37118 12
 -7 -15 1 10.2723 3.79586 17
 6 15 -1 76.3346 5.44658 13
 6 15 -1 79.4484 6.36346 16
 6 15 -1 74.0438 5.36068 6
 6 15 -1 78.8107 5.74188 9
 6 15 -1 71.422 3.45351 15
 6 15 -1 66.802 3.87282 5
 6 15 -1 62.8814 4.93858 7
 6 15 -1 68.7723 4.40595 18
 6 15 -1 81.2776 6.67975 3
 6 15 -1 65.2697 5.64861 19
 6 15 -1 81.6331 6.2121 17
 6 15 -1 70.9501 5.53744 7
 -6 -15 1 79.261 6.40357 19
 -6 -15 1 67.0365 5.37745 10
 -6 -15 1 85.1192 6.02612 12
 -6 -15 1 79.548 5.64124 7
 -6 -15 1 72.0576 4.52407 4
 -6 -15 1 68.9066 5.82075 17
 -6 -15 1 73.1493 4.53326 18
 -6 -15 1 75.7271 5.57793 2
 -6 -15 1 67.4941 5.86908 14
 -6 -15 1 87.8243 6.23706 8
 5 15 -1 11.3975 0.92052 15
 5 15 -1 12.5947 3.13818 16
 5 15 -1 9.33823 2.51542 17
 5 15 -1 13.6276 2.75984 9
 5 15 -1 10.1987 2.53504 17
 5 15 -1 16.5664 3.63325 3
 5 15 -1 13.8251 2.64534 13
 5 15 -1 13.5895 2.59061 6
 5 15 -1 8.27429 2.21093 7
 5 15 -1 11.6621 1.52098 5
 5 15 -1 11.2694 2.29593 7
 5 15 -1 10.6068 0.88197 15
 5 15 -1 12.6224 1.91503 18
 5 15 -1 7.62384 2.28326 19
 -5 -15 1 14.9352 3.03641 19
 -5 -15 1 13.9847 2.64594 10
 -5 -15 1 11.4695 2.70055 12
 -5 -15 1 11.5974 2.34839 2
 -5 -15 1 18.5495 3.3508 8
 -5 -15 1 13.2391 2.9539 14
 -5 -15 1 13.8495 2.90255 17
 -5 -15 1 4.82782 1.92997 7
 -5 -15 1 13.8655 2.10403 18
 4 15 -1 21.1288 3.21153 9
 4 15 -1 20.121 3.2381 17
 4 15 -1 18.8186 2.72246 7
 4 15 -1 24.1996 3.21614 7
 4 15 -1 26.9226 4.14205 3
 4 15 -1 26.8639 3.33649 13
 4 15 -1 22.2416 3.12603 6
 4 15 -1 22.7763 3.57134 17
 4 15 -1 22.9318 3.45901 19
 -4 -15 1 19.6362 3.53762 19
 -4 -15 1 23.0183 2.82517 18
 -4 -15 1 19.9471 3.57279 17
 -4 -15 1 22.2865 3.43624 8
 -4 -15 1 18.9689 3.28458 14
 -4 -15 1 19.1874 3.00405 19
 -4 -15 1 22.6868 3.28791 12
 -4 -15 1 25.0439 3.0315 10
 -4 -15 1 24.3857 1.84192 4
 -4 -15 1 24.7564 3.24052 2
 3 15 -1 42.0436 4.82808 16
 3 15 -1 32.5018 4.03383 19
 3 15 -1 38.0083 4.0802 9
 3 15 -1 43.1194 4.37998 6
 3 15 -1 36.4948 3.36478 7
 3 15 -1 36.1456 2.73201 5
 3 15 -1 31.562 3.99566 17
 3 15 -1 37.7357 4.77176 3
 3 15 -1 31.9217 3.57326 7
 3 15 -1 31.5544 4.6071 17
 3 15 -1 32.2353 1.70478 15
 3 15 -1 34.8806 3.72491 13
 -3 -15 1 40.2388 6.59682 8
 -3 -15 1 41.0981 5.07243 19
 -3 -15 1 39.2392 4.0183 2
 -3 -15 1 44.3477 5.29375 14
 -3 -15 1 35.347 3.65921 12
 -3 -15 1 35.2148 4.14293 19
 -3 -15 1 31.3969 5.06797 18
 -3 -15 1 32.9383 4.27876 17
 -3 -15 1 31.5829 3.77098 10
 -3 -15 1 39.0872 3.5384 7
 2 15 -1 11.7083 1.9746 10
 2 15 -1 16.3207 2.89892 9
 2 15 -1 14.3234 3.29186 16
 2 15 -1 12.912 2.63091 17
 2 15 -1 12.8838 1.15034 15
 2 15 -1 11.0802 1.05542 15
 2 15 -1 9.33789 2.54442 19
 2 15 -1 16.1524 2.57207 13
 2 15 -1 13.942 1.89975 5
 2 15 -1 16.8588 2.64606 7
 2 15 -1 18.0563 3.11169 17
 2 15 -1 14.8854 3.30543 3
 -2 -15 1 14.4125 2.2349 7
 -2 -15 1 16.0799 3.53481 14
 -2 -15 1 14.373 2.53622 19
 -2 -15 1 11.0069 2.33579 18
 -2 -15 1 15.7557 2.92944 8
 -2 -15 1 16.5434 3.09195 19
 -2 -15 1 18.0499 2.58086 12
 -2 -15 1 16.012 2.26021 10
 -2 -15 1 10.3645 2.97717 17
 -2 -15 1 14.7649 2.5634 2
 1 15 -1 44.6937 5.56649 16
 1 15 -1 44.2444 3.56135 7
 1 15 -1 42.3468 4.76488 19
 1 15 -1 44.034 3.90705 13
 1 15 -1 43.1373 4.3414 17
 1 15 -1 40.71 4.88038 3
 1 15 -1 47.5476 4.24728 9
 1 15 -1 39.5606 4.49959 17
 1 15 -1 41.1015 3.24231 5
 1 15 -1 48.4413 3.97738 7
 1 15 -1 48.4614 2.72402 15
 1 15 -1 42.4541 2.4654 15
 -1 -15 1 42.2074 3.49373 12
 -1 -15 1 48.1374 4.14199 18
 -1 -15 1 38.862 4.52694 19
 -1 -15 1 35.6292 3.36955 7
 -1 -15 1 42.2797 4.5686 14
 -1 -15 1 42.1272 4.60905 2
 -1 -15 1 43.2104 3.2524 10
 -1 -15 1 40.8759 4.93355 17
 -1 -15 1 43.5057 4.12429 8
 -1 -15 1 44.3699 4.67874 19
 0 15 -1 10.7437 2.01177 5
 0 15 -1 9.90534 2.31979 15
 0 15 -1 11.4065 3.6786 16
 0 15 -1 14.2089 2.7658 9
 0 15 -1 12.9417 2.81244 19
 0 15 -1 16.3248 3.08949 17
 0 15 -1 10.6021 3.09054 3
 0 15 -1 11.7527 2.12745 7
 0 15 -1 14.1743 1.44978 15
 0 15 -1 15.4305 4.16706 7
 0 15 -1 11.4241 2.35432 13
 0 15 -1 9.11234 1.54508 10
 0 -15 1 11.5481 2.87074 14
 0 -15 1 12.5803 2.79922 19
 0 -15 1 16.4717 3.08305 19
 0 -15 1 10.4748 1.63738 10
 0 -15 1 7.69902 2.69764 17
 0 -15 1 9.50754 2.41665 18
 0 -15 1 12.4288 1.99287 7
 0 -15 1 10.809 1.91061 12
 0 -15 1 9.68565 2.53922 8
 0 -15 1 13.1631 2.79519 6
 -1 15 -1 11.1215 2.42516 13
 -1 15 -1 7.70916 2.90585 3
 -1 15 -1 6.7812 2.46094 19
 -1 15 -1 10.9135 2.74744 17
 -1 15 -1 9.04863 1.60418 15
 -1 15 -1 9.51272 2.37692 17
 -1 15 -1 10.0979 1.86936 7
 -1 15 -1 7.84712 1.92401 5
 -1 15 -1 8.98249 1.30321 15
 -1 15 -1 7.7294 3.04608 16
 -1 15 -1 9.66501 2.08393 7
 1 -15 1 5.6296 3.60706 19
 1 -15 1 15.7546 3.13844 14
 1 -15 1 10.7108 2.52717 17
 1 -15 1 11.726 1.74784 12
 1 -15 1 11.6426 1.51815 10
 1 -15 1 8.94287 1.62822 7
 1 -15 1 11.059 2.96426 17
 1 -15 1 8.60074 2.66304 18
 1 -15 1 14.7994 2.71555 2
 1 -15 1 14.7225 3.16918 6
 1 -15 1 14.7071 2.98543 19
 1 -15 1 11.4066 2.42797 8
 -2 15 -1 133.956 7.33288 7
 -2 15 -1 123.084 7.95 9
 -2 15 -1 118.594 6.34912 15
 -2 15 -1 113.161 8.14728 19
 -2 15 -1 136.938 7.2948 5
 -2 15 -1 139.776 8.74675 3
 -2 15 -1 127.621 7.46729 13
 -2 15 -1 128.5 8.60666 16
 -2 15 -1 118.475 6.80076 15
 -2 15 -1 119.913 8.03927 17
 -2 15 -1 128.624 6.89187 7
 -2 15 -1 104.868 8.26304 19
 2 -15 1 114.6 5.71606 10
 2 -15 1 136.904 8.07689 14
 2 -15 1 116.595 7.76727 17
 2 -15 1 132.852 8.21301 19
 2 -15 1 133.115 6.44319 12
 2 -15 1 120.948 7.52329 2
 2 -15 1 110.441 6.69097 7
 2 -15 1 132.578 8.60771 17
 2 -15 1 136.792 7.86519 18
 2 -15 1 131.602 8.23805 6
 2 -15 1 133.613 7.32799 8
 2 -15 1 119.896 5.8261 10
 -3 15 -1 37.3988 5.28795 7
 -3 15 -1 39.7092 4.18688 13
 -3 15 -1 32.4896 4.7938 19
 -3 15 -1 37.5987 3.31372 7
 -3 15 -1 39.8062 5.14318 3
 -3 15 -1 42.4752 4.80589 17
 -3 15 -1 31.4284 3.06691 15
 -3 15 -1 43.6057 3.70905 15
 -3 15 -1 48.6495 4.95264 9
 -3 15 -1 40.4501 4.69582 5
 -3 15 -1 35.8477 5.07664 16
 3 -15 1 36.8886 2.47245 12
 3 -15 1 41.7831 4.91683 6
 3 -15 1 37.7123 4.09975 2
 3 -15 1 36.9491 4.48819 19
 3 -15 1 44.1112 3.80737 8
 3 -15 1 43.1765 5.81957 18
 3 -15 1 43.9995 4.9257 17
 3 -15 1 39.9688 4.5858 14
 -4 15 -1 0.02283 1.1067 7
 -4 15 -1 0.79617 1.98943 13
 -4 15 -1 0.87504 1.84366 5
 -4 15 -1 1.16825 1.44027 15
 -4 15 -1 4.15803 2.00576 17
 -4 15 -1 -1.2218 2.60331 16
 -4 15 -1 1.09232 2.58063 3
 -4 15 -1 -0.6735 1.81519 19
 -4 15 -1 1.55828 1.11285 7
 -4 15 -1 0.96593 2.01592 9
 4 -15 1 2.00922 2.43115 6
 4 -15 1 0.46438 1.59529 2
 4 -15 1 -1.4974 1.98977 14
 4 -15 1 3.19774 2.33538 17
 4 -15 1 3.44101 1.93879 19
 4 -15 1 -5.0843 1.28947 18
 -5 15 -1 5.21473 3.05977 15
 -5 15 -1 3.55714 2.24173 5
 -5 15 -1 0.14384 1.83862 13
 -5 15 -1 0.6782 2.10852 19
 -5 15 -1 2.85191 1.32956 7
 -5 15 -1 2.47673 2.76463 3
 -5 15 -1 3.7339 3.27563 16
 5 -15 1 0.24322 2.38473 6
 5 -15 1 2.72403 2.06857 19
 5 -15 1 0.34463 1.16939 8
 5 -15 1 4.40822 2.3689 14
 5 -15 1 -1.1206 2.01629 17
 -6 15 -1 0.51325 2.00585 15
 -6 15 -1 1.10173 1.99761 13
 -6 15 -1 3.0385 3.31751 16
 -6 15 -1 -0.0906 2.71606 3
 -6 15 -1 5.85303 2.5448 5
 6 -15 1 -3.1384 1.38405 2
 6 -15 1 1.09407 2.62203 17
 6 -15 1 4.71743 2.93994 6
 6 -15 1 2.04455 2.17532 14
 -7 15 -1 12.7371 3.26807 5
 -7 15 -1 10.1828 2.97035 13
 -7 15 -1 12.0803 6.76458 16
 7 -15 1 7.09733 3.36352 6
 7 -15 1 4.82398 2.07381 2
 7 -15 1 6.76011 2.2748 14
 11 14 -1 84.4896 5.28423 6
 11 14 -1 80.2955 7.07563 13
 11 14 -1 92.7886 7.97171 16
 -11 -14 1 87.5271 6.63365 4
 -11 -14 1 91.8128 8.1049 12
 -11 -14 1 94.0123 6.92396 8
 -11 -14 1 81.5363 5.72386 14
 10 14 -1 10.1162 2.04494 6
 10 14 -1 10.9247 3.18616 13
 10 14 -1 11.825 2.84155 7
 10 14 -1 9.05689 3.45443 16
 10 14 -1 10.3796 2.62812 9
 10 14 -1 8.9444 3.4658 3
 -10 -14 1 11.5088 2.11269 2
 -10 -14 1 7.86805 2.41398 4
 -10 -14 1 11.649 3.69261 12
 -10 -14 1 5.45287 3.84732 7
 -10 -14 1 11.6806 3.06465 8
 -10 -14 1 7.45313 2.27123 14
 9 14 -1 34.7652 4.26952 7
 9 14 -1 40.3667 5.41122 3
 9 14 -1 36.064 5.03248 16
 9 14 -1 31.1232 4.12874 9
 9 14 -1 28.7035 2.59521 15
 9 14 -1 26.4788 4.00194 17
 9 14 -1 37.0665 4.57846 13
 9 14 -1 33.1721 3.52219 6
 -9 -14 1 35.7854 4.70778 19
 -9 -14 1 37.2198 4.60694 8
 -9 -14 1 35.3798 3.54363 2
 -9 -14 1 26.4849 4.47515 12
 -9 -14 1 30.2561 3.74648 4
 -9 -14 1 27.6873 4.04747 7
 -9 -14 1 31.66 4.23258 14
 -9 -14 1 35.5602 4.43052 10
 8 14 -1 31.1083 4.70167 3
 8 14 -1 27.9614 3.71317 7
 8 14 -1 30.5439 2.33957 15
 8 14 -1 27.7584 5.39993 9
 8 14 -1 24.9797 2.3499 5
 8 14 -1 28.4142 4.04501 17
 8 14 -1 32.8374 3.85024 19
 8 14 -1 36.2206 3.66652 6
 8 14 -1 34.8316 4.14952 13
 8 14 -1 22.2957 3.53881 7
 8 14 -1 36.1567 4.81184 16
 8 14 -1 25.7961 3.81507 17
 -8 -14 1 32.1668 4.1209 15
 -8 -14 1 31.8646 4.48809 12
 -8 -14 1 29.7442 3.30202 4
 -8 -14 1 34.2052 4.35274 8
 -8 -14 1 21.5599 3.68663 19
 -8 -14 1 21.3936 3.66602 17
 -8 -14 1 25.2556 2.99613 2
 -8 -14 1 36.0781 6.33452 10
 -8 -14 1 23.7757 4.05232 19
 -8 -14 1 31.5618 4.20346 7
 7 14 -1 33.7207 4.77848 3
 7 14 -1 23.1609 2.09827 5
 7 14 -1 27.222 2.06341 15
 7 14 -1 32.6898 4.81117 13
 7 14 -1 29.1117 3.80589 9
 7 14 -1 22.1988 2.9963 6
 7 14 -1 30.3017 3.76962 7
 7 14 -1 25.9047 3.38173 7
 7 14 -1 26.2142 4.21704 16
 7 14 -1 25.1166 2.14875 18
 7 14 -1 25.134 3.85051 19
 7 14 -1 24.2245 3.52039 17
 -7 -14 1 30.3534 3.70112 10
 -7 -14 1 24.2814 2.15957 15
 -7 -14 1 26.1583 3.69191 19
 -7 -14 1 27.0084 4.06343 12
 -7 -14 1 25.6291 3.55963 7
 -7 -14 1 24.4251 3.44721 14
 -7 -14 1 23.6511 3.63134 17
 -7 -14 1 28.2783 3.8973 8
 -7 -14 1 30.3615 2.98337 4
 -7 -14 1 26.7537 3.13587 2
 6 14 -1 107.224 7.09074 17
 6 14 -1 98.5471 4.7471 15
 6 14 -1 107.804 7.37507 3
 6 14 -1 100.953 6.27186 7
 6 14 -1 105.489 6.52074 13
 6 14 -1 90.3392 6.57975 19
 6 14 -1 98.1682 6.13838 6
 6 14 -1 92.0831 6.68888 17
 6 14 -1 97.8698 6.58457 9
 6 14 -1 105.645 6.66591 7
 6 14 -1 97.5496 5.34611 18
 6 14 -1 90.2273 4.99123 5
 -6 -14 1 105.291 7.49999 12
 -6 -14 1 98.749 6.8372 17
 -6 -14 1 95.5605 5.32236 18
 -6 -14 1 102.684 6.69817 19
 -6 -14 1 100.413 6.7255 14
 -6 -14 1 87.6261 5.24525 15
 -6 -14 1 105.642 6.61591 7
 -6 -14 1 102.179 6.12615 2
 -6 -14 1 108.558 6.90338 8
 -6 -14 1 103.929 5.63374 4
 -6 -14 1 88.7772 6.82955 19
 -6 -14 1 108.621 6.56543 10
 5 14 -1 173.873 8.9608 18
 5 14 -1 180.872 9.88568 7
 5 14 -1 183.751 10.0877 9
 5 14 -1 177.334 9.66292 7
 5 14 -1 177.417 8.0333 15
 5 14 -1 196.575 9.78895 6
 5 14 -1 180.906 8.49896 5
 5 14 -1 195.886 10.4718 17
 5 14 -1 198.724 10.5914 16
 5 14 -1 177.276 10.2065 19
 5 14 -1 189.158 9.78341 13
 -5 -14 1 175.772 9.46889 2
 -5 -14 1 179.76 8.73802 4
 -5 -14 1 186.38 9.70781 10
 -5 -14 1 183.253 9.88181 7
 -5 -14 1 188.757 10.0617 12
 -5 -14 1 180.484 8.94943 18
 -5 -14 1 197.882 10.0843 14
 -5 -14 1 172.637 10.358 17
 -5 -14 1 190.379 10.4828 19
 4 14 -1 81.3028 6.15313 16
 4 14 -1 80.8633 5.93421 17
 4 14 -1 73.9162 3.61218 15
 4 14 -1 75.0183 3.62729 15
 4 14 -1 65.8292 4.92481 7
 4 14 -1 83.7377 6.23149 3
 4 14 -1 80.8004 5.77015 17
 4 14 -1 79.8352 5.46516 7
 4 14 -1 74.8452 4.72123 18
 4 14 -1 81.7875 5.66417 9
 4 14 -1 80.5333 5.44429 13
 4 14 -1 74.1355 4.17894 5
 4 14 -1 84.2776 5.51469 6
 4 14 -1 77.0796 5.86382 19
 -4 -14 1 76.7396 6.68872 19
 -4 -14 1 85.1512 5.95686 10
 -4 -14 1 70.0194 5.98054 17
 -4 -14 1 82.0566 6.18556 19
 -4 -14 1 85.4019 5.4268 2
 -4 -14 1 88.1054 5.67203 12
 -4 -14 1 75.4891 5.38229 7
 -4 -14 1 77.4799 4.15214 4
 -4 -14 1 82.6901 5.86296 14
 -4 -14 1 77.821 4.92766 18
 -4 -14 1 75.7975 5.77371 8
 3 14 -1 54.6864 4.4167 17
 3 14 -1 47.5658 5.1795 3
 3 14 -1 51.9227 3.84622 7
 3 14 -1 54.3676 5.26425 16
 3 14 -1 53.5966 4.45538 9
 3 14 -1 44.6045 2.46235 15
 3 14 -1 52.909 4.25717 6
 3 14 -1 48.045 4.13918 10
 3 14 -1 48.5922 3.97938 7
 3 14 -1 47.2761 4.51454 17
 3 14 -1 47.9482 4.06162 13
 3 14 -1 44.5764 2.42356 15
 3 14 -1 56.707 4.7549 19
 3 14 -1 44.9459 3.60465 18
 -3 -14 1 54.2908 4.1403 2
 -3 -14 1 38.6242 4.45791 19
 -3 -14 1 45.1538 4.28145 19
 -3 -14 1 50.1692 3.9018 18
 -3 -14 1 48.8202 4.02304 12
 -3 -14 1 50.0177 3.92875 7
 -3 -14 1 52.6354 4.77183 17
 -3 -14 1 42.2721 4.49912 14
 -3 -14 1 52.059 4.55551 8
 -3 -14 1 49.3999 3.82659 10
 -3 -14 1 46.1722 2.49975 4
 2 14 -1 49.251 3.21167 5
 2 14 -1 48.3377 5.05267 3
 2 14 -1 42.7921 2.52426 15
 2 14 -1 43.0973 4.62855 19
 2 14 -1 44.6551 4.11818 6
 2 14 -1 41.6272 2.38542 15
 2 14 -1 38.6262 4.28338 17
 2 14 -1 51.0605 4.23032 9
 2 14 -1 50.1743 3.94561 13
 2 14 -1 51.7786 3.64335 10
 2 14 -1 43.0441 4.55232 17
 2 14 -1 46.201 3.87142 7
 2 14 -1 47.3198 4.91093 16
 -2 -14 1 44.5327 4.63816 19
 -2 -14 1 44.1091 4.03476 8
 -2 -14 1 42.3945 3.78772 18
 -2 -14 1 46.2837 3.68709 12
 -2 -14 1 44.4024 3.75194 2
 -2 -14 1 44.0916 4.87318 17
 -2 -14 1 44.3501 3.43608 10
 -2 -14 1 44.4591 4.19603 19
 -2 -14 1 37.4169 4.10478 14
 -2 -14 1 42.0352 3.55931 7
 -2 -14 1 40.1532 5.13463 17
 1 14 -1 92.7762 6.32968 3
 1 14 -1 88.8395 6.08582 17
 1 14 -1 82.1475 5.59423 19
 1 14 -1 81.6928 5.78017 17
 1 14 -1 89.5956 5.2535 7
 1 14 -1 79.0429 4.76486 5
 1 14 -1 78.4923 4.87633 10
 1 14 -1 79.8079 4.2682 15
 1 14 -1 82.2991 5.6901 9
 1 14 -1 92.2833 6.57484 16
 1 14 -1 81.9193 5.36378 13
 1 14 -1 81.8576 7.05214 19
 1 14 -1 88.7284 5.48118 7
 1 14 -1 80.2951 4.0774 15
 -1 -14 1 88.3886 5.17175 7
 -1 -14 1 93.4753 6.09802 14
 -1 -14 1 79.5899 4.93148 12
 -1 -14 1 78.9309 5.36316 2
 -1 -14 1 80.0099 5.63949 17
 -1 -14 1 86.6697 5.68042 8
 -1 -14 1 76.417 5.76016 19
 -1 -14 1 92.3044 6.24187 19
 -1 -14 1 72.4908 4.70705 10
 -1 -14 1 84.5159 5.45393 18
 -1 -14 1 71.8173 7.1707 17
 0 14 -1 344.573 16.2642 7
 0 14 -1 368.334 16.5255 13
 0 14 -1 345.907 15.3385 15
 0 14 -1 356.76 17.224 17
 0 14 -1 326.502 17.085 17
 0 14 -1 381.538 16.6258 7
 0 14 -1 380.687 17.574 19
 0 14 -1 348.737 16.9562 9
 0 14 -1 329.858 16.815 19
 0 14 -1 378.222 17.6517 3
 0 14 -1 369.437 17.5882 16
 0 14 -1 362.635 16.0713 5
 0 14 -1 339.259 15.8496 10
 0 -14 1 353.032 15.8678 10
 0 -14 1 366.025 16.7719 8
 0 -14 1 354.547 16.0137 12
 0 -14 1 346.892 17.3844 19
 0 -14 1 373.351 17.8792 17
 0 -14 1 347.982 17.434 19
 0 -14 1 361.389 16.8701 2
 0 -14 1 350.159 17.2008 17
 0 -14 1 359.755 16.825 18
 0 -14 1 351.755 16.3102 7
 0 -14 1 376.846 17.166 6
 0 -14 1 375.238 17.2013 14
 -1 14 -1 122.452 7.03372 13
 -1 14 -1 115.338 7.55617 17
 -1 14 -1 130.456 7.5807 9
 -1 14 -1 129.573 6.96836 7
 -1 14 -1 118.443 6.61415 5
 -1 14 -1 113.401 6.48115 7
 -1 14 -1 117.861 7.21086 19
 -1 14 -1 113.452 6.2956 15
 -1 14 -1 129.53 8.03906 16
 -1 14 -1 119.087 7.97485 17
 -1 14 -1 122.915 7.9879 3
 -1 14 -1 110.26 5.8538 15
 -1 14 -1 114.852 7.65809 19
 1 -14 1 123.786 7.30365 14
 1 -14 1 116.13 7.91355 17
 1 -14 1 111.389 7.07731 18
 1 -14 1 123.835 7.70845 19
 1 -14 1 109.022 7.41887 19
 1 -14 1 116.347 7.40806 6
 1 -14 1 118.669 7.08372 2
 1 -14 1 112.313 6.27126 7
 1 -14 1 114.561 9.87363 17
 1 -14 1 136.924 7.11197 8
 1 -14 1 118.875 6.07292 10
 -2 14 -1 131.25 7.04697 5
 -2 14 -1 118.683 6.68733 7
 -2 14 -1 133.04 8.42062 7
 -2 14 -1 122.205 8.12709 19
 -2 14 -1 112.53 7.10715 13
 -2 14 -1 138.836 7.98732 17
 -2 14 -1 128.83 12.9057 16
 -2 14 -1 132.6 7.86005 9
 -2 14 -1 118.422 6.26612 15
 -2 14 -1 133.162 8.29201 3
 -2 14 -1 114.465 8.29687 17
 -2 14 -1 109.824 8.42574 19
 -2 14 -1 120.988 6.7129 15
 2 -14 1 116.767 5.72205 10
 2 -14 1 132.838 8.35588 17
 2 -14 1 121.502 7.72201 19
 2 -14 1 127.931 6.956 8
 2 -14 1 108.051 7.93827 17
 2 -14 1 111.307 6.10911 7
 2 -14 1 113.49 5.59425 10
 2 -14 1 126.184 8.10975 18
 2 -14 1 125.291 7.26208 2
 2 -14 1 128.222 7.60392 14
 2 -14 1 130.711 7.76267 6
 -3 14 -1 135.838 8.63515 3
 -3 14 -1 135.981 7.5195 5
 -3 14 -1 125.639 7.24804 7
 -3 14 -1 137.38 8.21545 9
 -3 14 -1 138.28 8.97823 16
 -3 14 -1 121.36 6.94307 7
 -3 14 -1 121.999 8.45015 19
 -3 14 -1 127.344 6.79324 15
 -3 14 -1 133.298 7.34795 15
 -3 14 -1 130.623 7.62957 13
 -3 14 -1 127.576 8.20235 17
 3 -14 1 132.282 7.94403 14
 3 -14 1 117.739 7.79032 18
 3 -14 1 129.112 8.70498 17
 3 -14 1 136.384 8.14847 19
 3 -14 1 144.013 7.92866 2
 3 -14 1 117.824 7.94012 17
 3 -14 1 135.289 8.30946 6
 3 -14 1 132.049 7.1302 8
 -4 14 -1 10.2987 3.39677 16
 -4 14 -1 10.4156 2.96536 19
 -4 14 -1 9.61684 1.93979 7
 -4 14 -1 12.1286 3.40203 3
 -4 14 -1 14.7657 2.91794 9
 -4 14 -1 10.3643 2.58942 17
 -4 14 -1 5.97804 1.97144 15
 -4 14 -1 10.8 1.97691 7
 -4 14 -1 13.6321 2.77786 13
 -4 14 -1 12.1388 2.65982 5
 4 -14 1 8.05643 2.85912 6
 4 -14 1 9.82318 2.76105 2
 4 -14 1 11.6584 2.04619 8
 4 -14 1 11.2098 2.90986 17
 4 -14 1 11.4241 2.73268 18
 4 -14 1 8.66898 2.5992 17
 4 -14 1 8.27089 2.36439 19
 -5 14 -1 3.58495 2.92588 3
 -5 14 -1 8.42246 2.11241 15
 -5 14 -1 4.67266 1.42443 7
 -5 14 -1 6.39254 3.24728 16
 -5 14 -1 4.92547 2.34746 17
 -5 14 -1 6.09101 1.69455 7
 -5 14 -1 5.4934 2.35317 13
 -5 14 -1 4.4107 2.31652 19
 -5 14 -1 5.9006 2.48672 9
 -5 14 -1 7.29959 2.38787 5
 5 -14 1 3.35456 1.88512 2
 5 -14 1 7.91145 1.60297 8
 5 -14 1 8.13065 2.95414 6
 5 -14 1 10.8347 2.705 18
 5 -14 1 2.27699 2.36402 17
 5 -14 1 7.97612 2.50687 14
 5 -14 1 8.32361 2.55676 19
 -6 14 -1 9.13451 3.86551 16
 -6 14 -1 8.97848 3.45584 3
 -6 14 -1 11.1866 2.07808 7
 -6 14 -1 13.9163 3.03791 5
 -6 14 -1 12.1023 2.90095 13
 6 -14 1 5.63899 2.68037 17
 6 -14 1 8.49323 2.19362 2
 6 -14 1 13.2782 2.84074 14
 6 -14 1 9.70785 3.13817 6
 -7 14 -1 21.1449 4.48123 3
 -7 14 -1 22.5092 3.71006 5
 -7 14 -1 11.8825 3.00736 13
 -7 14 -1 14.0126 4.36194 16
 7 -14 1 16.5978 3.74598 6
 7 -14 1 17.641 2.98257 14
 7 -14 1 17.0867 3.23105 2
 11 13 -1 16.3902 4.13838 3
 11 13 -1 12.6535 2.75276 9
 11 13 -1 16.1217 3.62582 7
 11 13 -1 20.2868 2.74609 15
 11 13 -1 19.1104 3.78849 13
 11 13 -1 20.3029 4.40549 16
 11 13 -1 17.8049 2.36561 6
 11 13 -1 13.005 2.23093 5
 -11 -13 1 22.6409 4.61287 12
 -11 -13 1 17.6256 3.25823 4
 -11 -13 1 17.935 2.5616 14
 -11 -13 1 16.8384 4.51917 7
 -11 -13 1 14.9544 3.17088 8
 10 13 -1 25.1865 2.74187 15
 10 13 -1 32.7652 5.11794 3
 10 13 -1 32.9418 5.01198 16
 10 13 -1 27.1299 2.62383 5
 10 13 -1 26.9846 3.95562 9
 10 13 -1 27.7655 3.9116 7
 10 13 -1 24.94 4.09031 13
 10 13 -1 26.8292 4.03032 17
 10 13 -1 29.4314 3.11296 6
 -10 -13 1 23.4108 3.89953 7
 -10 -13 1 29.9281 3.93325 8
 -10 -13 1 25.8128 3.30819 14
 -10 -13 1 26.2307 3.90203 19
 -10 -13 1 24.1068 3.58538 4
 -10 -13 1 14.9772 4.06785 12
 -10 -13 1 27.5719 3.07053 2
 9 13 -1 9.22956 2.63174 7
 9 13 -1 7.09718 1.51754 15
 9 13 -1 9.43964 3.28644 3
 9 13 -1 7.86886 1.95626 6
 9 13 -1 9.50221 1.63206 5
 9 13 -1 6.05637 2.37564 9
 9 13 -1 5.76906 3.05085 16
 9 13 -1 12.8776 2.89221 17
 9 13 -1 6.33603 2.6556 13
 9 13 -1 4.2088 2.29368 17
 -9 -13 1 5.2023 2.38038 8
 -9 -13 1 10.6785 2.4139 14
 -9 -13 1 9.29597 2.30763 4
 -9 -13 1 1.84727 2.72484 12
 -9 -13 1 7.57712 1.79401 2
 -9 -13 1 3.6173 2.14424 19
 -9 -13 1 11.0489 2.56311 10
 -9 -13 1 9.45965 2.68123 7
 8 13 -1 16.0999 3.45358 16
 8 13 -1 16.1441 3.04813 17
 8 13 -1 13.569 2.70464 19
 8 13 -1 12.7375 1.74112 15
 8 13 -1 18.3904 2.80414 7
 8 13 -1 12.2457 1.96578 5
 8 13 -1 16.4436 2.93552 9
 8 13 -1 18.665 2.62495 6
 8 13 -1 12.6741 2.76596 17
 8 13 -1 13.7939 2.94868 13
 8 13 -1 17.2434 3.68994 3
 -8 -13 1 12.7292 2.78366 10
 -8 -13 1 15.7937 3.50555 12
 -8 -13 1 12.8258 2.21874 2
 -8 -13 1 16.9414 3.20524 8
 -8 -13 1 12.5491 2.60129 19
 -8 -13 1 14.1265 2.69102 14
 -8 -13 1 15.02 2.00404 15
 -8 -13 1 14.0409 2.55263 4
 -8 -13 1 17.9147 3.21681 19
 -8 -13 1 11.358 2.72747 7
 -8 -13 1 10.0596 2.55796 17
 7 13 -1 47.6658 4.16187 7
 7 13 -1 50.6857 3.09102 15
 7 13 -1 47.0586 4.56845 17
 7 13 -1 51.9586 4.80073 17
 7 13 -1 49.0063 4.49297 9
 7 13 -1 47.0399 3.1171 5
 7 13 -1 57.6654 4.68646 13
 7 13 -1 50.1793 4.33101 19
 7 13 -1 53.1881 5.67406 3
 7 13 -1 46.3672 4.43228 7
 7 13 -1 45.1585 2.83599 18
 7 13 -1 53.1244 3.99879 6
 -7 -13 1 45.4226 4.91864 19
 -7 -13 1 50.1103 3.83457 4
 -7 -13 1 53.8923 4.5264 14
 -7 -13 1 66.4237 7.15963 10
 -7 -13 1 50.6471 4.77512 8
 -7 -13 1 45.8729 4.37056 7
 -7 -13 1 40.1535 4.54217 17
 -7 -13 1 53.5574 5.74528 12
 -7 -13 1 49.706 2.81487 18
 -7 -13 1 37.9045 3.00065 15
 -7 -13 1 52.9067 3.83233 2
 -7 -13 1 46.9698 4.38957 19
 6 13 -1 54.9351 4.37562 7
 6 13 -1 59.2537 4.71888 9
 6 13 -1 63.2344 3.62633 18
 6 13 -1 61.0743 4.71959 7
 6 13 -1 58.2231 4.65101 13
 6 13 -1 53.8116 4.7077 19
 6 13 -1 65.6615 5.29154 16
 6 13 -1 56.8516 5.4744 3
 6 13 -1 60.1319 4.36693 6
 6 13 -1 53.9067 3.37161 5
 6 13 -1 55.2083 3.26687 15
 6 13 -1 62.2868 5.1047 17
 6 13 -1 58.2543 4.83314 17
 -6 -13 1 64.1905 5.07769 12
 -6 -13 1 61.5936 4.89026 8
 -6 -13 1 54.5757 4.54524 10
 -6 -13 1 56.4682 4.66816 7
 -6 -13 1 61.4094 4.24934 2
 -6 -13 1 51.5439 4.59736 14
 -6 -13 1 56.8824 5.08411 19
 -6 -13 1 53.1288 4.62782 19
 -6 -13 1 55.8106 4.88522 17
 -6 -13 1 56.6596 3.49457 18
 -6 -13 1 58.1527 3.86658 4
 -6 -13 1 56.8708 3.40995 15
 5 13 -1 212.047 9.38084 15
 5 13 -1 220.064 11.7286 3
 5 13 -1 213.647 11.444 17
 5 13 -1 213.711 11.4037 16
 5 13 -1 202.392 11.2004 19
 5 13 -1 203.526 9.99841 18
 5 13 -1 199.659 9.64824 5
 5 13 -1 207.504 11.2772 17
 5 13 -1 221.546 10.8974 13
 5 13 -1 224.301 11.3312 9
 5 13 -1 228.504 11.0412 7
 5 13 -1 213.759 10.8249 7
 5 13 -1 220.555 10.7351 6
 -5 -13 1 213.661 10.9335 7
 -5 -13 1 211.53 9.92269 4
 -5 -13 1 211.244 10.6338 2
 -5 -13 1 216.323 11.5412 17
 -5 -13 1 216.603 11.0728 8
 -5 -13 1 215.384 11.6212 19
 -5 -13 1 228.421 11.0931 14
 -5 -13 1 219.717 10.8648 10
 -5 -13 1 232.228 11.1094 12
 -5 -13 1 202.208 9.48711 15
 -5 -13 1 191.694 11.0016 19
 -5 -13 1 210.372 9.98968 18
 4 13 -1 377.433 16.8107 15
 4 13 -1 399.653 18.7684 17
 4 13 -1 416.125 19.1079 3
 4 13 -1 401.158 18.3317 7
 4 13 -1 382.89 18.1466 7
 4 13 -1 407.599 18.2354 13
 4 13 -1 419.776 18.9192 16
 4 13 -1 399.178 17.7181 18
 4 13 -1 401.972 18.5359 9
 4 13 -1 374.366 17.1503 5
 4 13 -1 398.49 18.8561 19
 4 13 -1 390.219 18.7734 17
 4 13 -1 392.451 16.7874 15
 4 13 -1 419.997 18.3063 6
 -4 -13 1 388.15 18.0205 10
 -4 -13 1 397.51 17.0749 4
 -4 -13 1 421.854 18.5044 14
 -4 -13 1 391.312 18.3162 8
 -4 -13 1 405.315 17.5925 18
 -4 -13 1 390.784 18.1398 12
 -4 -13 1 415.648 18.919 19
 -4 -13 1 386.928 18.6267 19
 -4 -13 1 381.939 18.1968 7
 -4 -13 1 394.228 18.3183 2
 -4 -13 1 374.367 18.7938 17
 3 13 -1 249.018 11.3723 15
 3 13 -1 272.086 12.7973 13
 3 13 -1 260.338 12.6902 10
 3 13 -1 272.262 13.5057 19
 3 13 -1 271.31 12.8953 6
 3 13 -1 286.199 12.9683 7
 3 13 -1 264.85 13.327 17
 3 13 -1 256.903 11.8737 5
 3 13 -1 267.749 13.113 18
 3 13 -1 266.704 13.0676 9
 3 13 -1 249.2 12.8965 19
 3 13 -1 262.999 12.6899 7
 3 13 -1 267.545 13.3155 17
 3 13 -1 282.458 13.7457 3
 3 13 -1 286.682 13.6226 16
 3 13 -1 262.648 11.417 15
 -3 -13 1 265.242 11.4753 4
 -3 -13 1 270.319 12.8644 2
 -3 -13 1 256.626 12.6986 7
 -3 -13 1 254.037 14.3672 19
 -3 -13 1 265.934 12.6593 12
 -3 -13 1 280.651 12.6523 10
 -3 -13 1 256.065 12.945 17
 -3 -13 1 271.812 13.1146 14
 -3 -13 1 262.113 13.3771 19
 -3 -13 1 257.245 12.3719 18
 -3 -13 1 256.039 13.4857 17
 -3 -13 1 286.29 13.1349 8
 2 13 -1 53.5717 4.436 17
 2 13 -1 56.4829 4.45198 9
 2 13 -1 53.2942 4.13117 19
 2 13 -1 45.6537 4.43055 17
 2 13 -1 52.3016 4.2658 6
 2 13 -1 68.15 4.0525 5
 2 13 -1 56.7902 4.11212 7
 2 13 -1 54.3346 4.78117 16
 2 13 -1 50.2578 2.76712 15
 2 13 -1 51.0671 3.73259 10
 2 13 -1 52.7306 4.6476 19
 2 13 -1 52.9054 2.90761 15
 2 13 -1 56.7792 4.11694 13
 2 13 -1 46.2139 3.71246 7
 2 13 -1 57.5252 4.80873 3
 2 13 -1 53.9988 3.82471 18
 -2 -13 1 46.9015 4.14065 8
 -2 -13 1 50.8529 4.68377 19
 -2 -13 1 59.2287 3.87415 10
 -2 -13 1 48.9401 4.24089 19
 -2 -13 1 52.0636 2.34987 4
 -2 -13 1 46.8295 4.92992 17
 -2 -13 1 55.3554 4.59545 14
 -2 -13 1 50.1774 3.95902 2
 -2 -13 1 53.4496 4.19723 17
 -2 -13 1 65.5052 4.08276 12
 -2 -13 1 53.557 3.88729 7
 -2 -13 1 57.3851 4.04933 18
 1 13 -1 -1.8625 1.83736 16
 1 13 -1 0.5007 0.81102 10
 1 13 -1 1.26122 1.48406 13
 1 13 -1 -0.2346 0.93595 5
 1 13 -1 0.55782 0.62159 15
 1 13 -1 -0.142 1.31689 9
 1 13 -1 1.07644 1.67874 19
 1 13 -1 -0.6903 1.33172 17
 1 13 -1 -0.3319 1.58861 17
 1 13 -1 0.46653 0.79089 15
 1 13 -1 -0.5249 0.92427 7
 1 13 -1 0.87921 1.9178 3
 -1 -13 1 -1.9934 1.13196 19
 -1 -13 1 0.84874 1.07279 7
 -1 -13 1 0.07527 1.28108 2
 -1 -13 1 -1.5463 1.46851 8
 -1 -13 1 2.45907 1.31894 12
 -1 -13 1 0.70737 1.55805 19
 -1 -13 1 0.81693 1.52408 18
 -1 -13 1 1.2168 1.77149 14
 -1 -13 1 -1.9984 1.53996 17
 -1 -13 1 2.70848 1.71809 17
 -1 -13 1 -1.0804 0.99568 10
 0 13 -1 -0.3051 1.55044 19
 0 13 -1 4.55968 2.23309 3
 0 13 -1 -0.7234 2.00401 16
 0 13 -1 2.29625 1.27018 7
 0 13 -1 3.7452 1.71104 13
 0 13 -1 0.03495 1.47424 17
 0 13 -1 1.40254 1.15869 5
 0 13 -1 1.52256 0.8043 15
 0 13 -1 1.69968 1.43533 19
 0 13 -1 2.28998 1.13437 15
 0 13 -1 1.86295 0.96161 10
 0 13 -1 1.20848 1.11616 7
 0 13 -1 6.33146 2.10585 17
 0 -13 1 1.62822 1.02802 7
 0 -13 1 0.98671 1.35818 17
 0 -13 1 1.8003 1.82045 14
 0 -13 1 -0.8249 1.35656 2
 0 -13 1 2.75383 1.705 19
 0 -13 1 4.18606 1.94318 19
 0 -13 1 -0.8178 1.77637 17
 0 -13 1 -0.7189 1.39613 8
 0 -13 1 0.50625 1.06253 10
 -1 13 -1 5.48043 1.89812 13
 -1 13 -1 5.15242 1.15162 15
 -1 13 -1 3.46429 2.03487 19
 -1 13 -1 3.93352 2.02002 17
 -1 13 -1 6.84743 2.01354 17
 -1 13 -1 6.16499 2.24249 3
 -1 13 -1 6.46917 1.97027 19
 -1 13 -1 4.07234 1.33424 7
 -1 13 -1 4.37198 2.013 9
 -1 13 -1 5.62059 1.45852 15
 -1 13 -1 5.91975 1.61872 5
 -1 13 -1 5.49816 2.4965 16
 -1 13 -1 4.80415 1.67302 7
 1 -13 1 4.73283 1.48455 10
 1 -13 1 7.18935 2.13852 18
 1 -13 1 3.89838 1.70723 8
 1 -13 1 5.75688 2.29596 17
 1 -13 1 2.80072 1.59961 2
 1 -13 1 4.82833 2.16068 19
 1 -13 1 3.33269 1.88173 6
 1 -13 1 6.66102 2.27659 14
 1 -13 1 10.145 2.16367 17
 1 -13 1 5.25004 1.61314 7
 1 -13 1 8.68626 2.16646 19
 -2 13 -1 2.0597 1.16521 7
 -2 13 -1 3.86225 1.50944 7
 -2 13 -1 5.19506 1.90348 13
 -2 13 -1 2.67687 1.42193 15
 -2 13 -1 3.50335 1.99399 9
 -2 13 -1 3.55113 1.93158 17
 -2 13 -1 4.29371 1.77072 19
 -2 13 -1 5.60734 1.23149 15
 -2 13 -1 2.30039 2.48175 16
 -2 13 -1 7.6427 2.36233 19
 -2 13 -1 4.67973 1.86396 17
 -2 13 -1 6.1651 2.48312 3
 -2 13 -1 4.7349 1.69393 5
 2 -13 1 6.35509 2.07172 19
 2 -13 1 5.53821 2.32701 17
 2 -13 1 3.22822 0.81822 10
 2 -13 1 4.24798 2.0765 14
 2 -13 1 4.48301 1.08937 7
 2 -13 1 3.00245 1.93462 6
 2 -13 1 5.83444 2.01843 17
 2 -13 1 4.12355 1.63907 8
 2 -13 1 5.42549 2.08299 19
 2 -13 1 1.65283 1.79424 18
 2 -13 1 4.8029 0.96996 10
 2 -13 1 6.11576 1.87314 2
 -3 13 -1 154.014 7.94213 7
 -3 13 -1 161.217 8.56838 13
 -3 13 -1 154.57 8.91286 9
 -3 13 -1 154.983 9.6196 16
 -3 13 -1 145.481 7.73221 15
 -3 13 -1 149.91 9.04278 17
 -3 13 -1 174.007 9.53743 19
 -3 13 -1 160.947 8.1973 7
 -3 13 -1 145.321 8.761 19
 -3 13 -1 164.985 8.43505 5
 -3 13 -1 147.205 8.1517 15
 3 -13 1 150.071 8.31563 18
 3 -13 1 157.464 8.30185 14
 3 -13 1 121.511 5.9496 10
 3 -13 1 145.675 7.45638 8
 3 -13 1 158.513 9.14904 17
 3 -13 1 153.811 8.12738 2
 3 -13 1 144.84 8.43765 19
 3 -13 1 137.071 6.83437 7
 3 -13 1 148.66 8.52228 17
 3 -13 1 140.373 9.46295 6
 -4 13 -1 118.112 8.1921 16
 -4 13 -1 113.275 7.45784 9
 -4 13 -1 126.63 8.18202 3
 -4 13 -1 113.133 7.12731 13
 -4 13 -1 116.729 7.86776 19
 -4 13 -1 110.29 10.8099 17
 -4 13 -1 128.109 7.17823 5
 -4 13 -1 116.791 6.60967 7
 -4 13 -1 107.211 7.18824 19
 4 -13 1 104.134 5.51189 7
 4 -13 1 134.217 7.91782 6
 4 -13 1 122.87 7.22381 14
 4 -13 1 123.483 8.1468 17
 4 -13 1 109.513 6.88422 2
 4 -13 1 119.341 7.59458 17
 4 -13 1 114.334 7.28066 18
 4 -13 1 112.458 6.18851 8
 -5 13 -1 19.8931 3.98665 3
 -5 13 -1 17.5789 2.95982 19
 -5 13 -1 15.1918 2.98369 13
 -5 13 -1 14.2865 2.111 7
 -5 13 -1 19.5417 3.06033 5
 -5 13 -1 16.0653 2.22987 7
 -5 13 -1 18.5826 3.95264 16
 -5 13 -1 20.3406 3.282 9
 -5 13 -1 15.7345 2.93145 17
 5 -13 1 15.5291 2.73242 19
 5 -13 1 18.1694 3.01667 14
 5 -13 1 16.3685 3.09098 18
 5 -13 1 14.3571 3.11779 6
 5 -13 1 14.6484 2.45679 2
 5 -13 1 15.1917 1.98205 8
 5 -13 1 12.5036 2.67056 17
 -6 13 -1 21.4957 2.57983 7
 -6 13 -1 17.9165 2.44436 7
 -6 13 -1 25.4902 4.11756 13
 -6 13 -1 26.1705 4.59206 3
 -6 13 -1 27.9874 3.84112 5
 -6 13 -1 21.6362 3.55927 9
 -6 13 -1 17.8711 3.15764 17
 -6 13 -1 20.6923 4.30029 16
 6 -13 1 16.0877 1.71479 8
 6 -13 1 24.421 3.24829 14
 6 -13 1 14.796 2.57981 2
 6 -13 1 24.5354 3.99538 6
 6 -13 1 24.4342 3.61474 18
 6 -13 1 15.7292 2.94718 19
 -7 13 -1 28.8578 4.10153 5
 -7 13 -1 30.1998 4.7018 19
 -7 13 -1 31.1961 4.32745 13
 -7 13 -1 31.5971 4.99964 3
 -7 13 -1 26.4687 5.07479 16
 -7 13 -1 25.1535 2.88698 7
 7 -13 1 35.2667 4.93319 6
 7 -13 1 27.1937 3.27653 14
 7 -13 1 36.4524 3.88211 2
 -8 13 -1 -0.755 2.38865 13
 -8 13 -1 2.65745 3.67645 16
 -8 13 -1 7.60367 3.06078 5
 8 -13 1 2.35607 1.69746 14
 8 -13 1 6.80904 2.0243 2
 8 -13 1 10.4196 3.4491 6
 12 12 -1 1.73787 2.99029 3
 12 12 -1 -0.8171 1.31429 5
 12 12 -1 2.6324 2.91347 13
 12 12 -1 0.56145 2.69337 16
 -12 -12 1 1.4301 2.34402 4
 -12 -12 1 2.24575 3.81739 12
 -12 -12 1 3.19376 2.05936 8
 11 12 -1 9.0038 3.59522 3
 11 12 -1 10.2344 3.45539 16
 11 12 -1 6.19289 2.58877 7
 11 12 -1 9.2889 2.26871 15
 11 12 -1 7.37206 1.8128 5
 11 12 -1 8.59534 1.71099 6
 11 12 -1 6.27547 2.19612 9
 11 12 -1 12.1234 3.38222 13
 -11 -12 1 10.6881 2.87382 7
 -11 -12 1 11.1596 2.76203 8
 -11 -12 1 9.37983 2.00274 14
 -11 -12 1 15.1508 3.87084 12
 -11 -12 1 14.0755 3.13604 4
 10 12 -1 52.6628 6.1691 3
 10 12 -1 40.2562 4.92822 17
 10 12 -1 46.6512 5.62192 16
 10 12 -1 41.6831 4.85404 9
 10 12 -1 48.28 3.63558 15
 10 12 -1 57.4574 5.58894 13
 10 12 -1 38.3894 3.35391 5
 10 12 -1 42.407 3.56039 6
 10 12 -1 42.4526 4.95101 7
 -10 -12 1 45.7787 5.85418 12
 -10 -12 1 46.4361 3.33338 2
 -10 -12 1 39.4532 4.43595 8
 -10 -12 1 40.2377 4.46227 4
 -10 -12 1 38.5998 3.77362 14
 -10 -12 1 45.2832 5.08485 7
 -10 -12 1 49.3743 4.63551 10
 -10 -12 1 34.8615 4.6613 19
 9 12 -1 232.518 11.7364 13
 9 12 -1 195.355 11.5689 17
 9 12 -1 222.13 11.7669 9
 9 12 -1 239.173 12.5328 16
 9 12 -1 221.262 11.9606 17
 9 12 -1 211.312 10.3468 15
 9 12 -1 225.26 11.7828 7
 9 12 -1 210.924 10.5593 6
 9 12 -1 220.905 12.5218 3
 9 12 -1 210.548 11.4193 19
 9 12 -1 200.156 10.2105 5
 -9 -12 1 208.026 10.5455 14
 -9 -12 1 226.353 11.9357 19
 -9 -12 1 181.752 10.1318 15
 -9 -12 1 212.796 10.1092 2
 -9 -12 1 186.543 9.93106 2
 -9 -12 1 204.503 11.3027 10
 -9 -12 1 227.271 11.2582 8
 -9 -12 1 234.076 12.1669 12
 -9 -12 1 195.468 11.0703 17
 -9 -12 1 185.178 11.1411 19
 -9 -12 1 229.467 14.1584 4
 -9 -12 1 220.782 11.6591 7
 8 12 -1 9.66867 2.13378 7
 8 12 -1 14.0105 2.90683 17
 8 12 -1 11.7079 2.33949 19
 8 12 -1 18.7419 3.84387 16
 8 12 -1 8.23533 3.05147 3
 8 12 -1 17.9407 3.00053 9
 8 12 -1 12.1313 3.05742 13
 8 12 -1 14.9802 1.87839 15
 8 12 -1 12.7857 2.6056 7
 8 12 -1 13.1104 2.62648 17
 8 12 -1 15.3216 2.34189 6
 -8 -12 1 12.8812 2.04701 2
 -8 -12 1 9.04466 2.23679 14
 -8 -12 1 14.4807 2.28416 2
 -8 -12 1 12.6331 2.74513 7
 -8 -12 1 13.0231 2.72442 10
 -8 -12 1 11.9682 1.909 15
 -8 -12 1 16.386 3.08354 19
 -8 -12 1 11.6257 2.56797 19
 -8 -12 1 16.2906 2.57303 4
 -8 -12 1 13.7475 2.64055 17
 -8 -12 1 11.0759 3.0047 12
 7 12 -1 32.2722 3.80266 13
 7 12 -1 33.8448 3.88913 9
 7 12 -1 27.907 3.79183 17
 7 12 -1 28.6191 3.98908 16
 7 12 -1 32.5965 3.25125 6
 7 12 -1 33.197 3.6256 7
 7 12 -1 32.8245 2.43323 15
 7 12 -1 29.5682 3.42035 7
 7 12 -1 27.6518 2.3312 5
 7 12 -1 25.6405 1.82917 18
 7 12 -1 27.6891 4.52726 3
 7 12 -1 25.5358 3.32281 19
 7 12 -1 26.7923 3.49533 17
 -7 -12 1 31.1647 2.61797 15
 -7 -12 1 24.5618 3.18086 14
 -7 -12 1 24.2639 3.63818 19
 -7 -12 1 31.1996 3.18059 4
 -7 -12 1 34.4822 2.90403 2
 -7 -12 1 30.2364 3.57815 8
 -7 -12 1 28.6109 3.50981 19
 -7 -12 1 38.3999 4.40509 12
 -7 -12 1 26.1028 1.85409 18
 -7 -12 1 33.4853 3.80586 7
 -7 -12 1 28.941 3.55536 17
 -7 -12 1 36.1591 3.85114 10
 -7 -12 1 32.5976 3.38459 2
 6 12 -1 48.2865 4.53906 3
 6 12 -1 42.8857 3.4759 6
 6 12 -1 35.7681 3.50072 7
 6 12 -1 30.8198 3.57263 7
 6 12 -1 41.9756 4.19128 9
 6 12 -1 41.8864 2.78473 18
 6 12 -1 42.4998 3.86188 13
 6 12 -1 42.8732 4.11313 17
 6 12 -1 43.5816 3.52999 15
 6 12 -1 40.7498 4.48933 16
 6 12 -1 36.2529 2.66178 5
 6 12 -1 40.1111 4.23122 19
 -6 -12 1 37.0405 2.72854 15
 -6 -12 1 37.6996 3.22556 2
 -6 -12 1 40.8973 4.05667 7
 -6 -12 1 40.6224 3.80393 19
 -6 -12 1 36.1957 3.01231 4
 -6 -12 1 33.7739 3.99337 17
 -6 -12 1 37.6708 3.43 2
 -6 -12 1 34.4795 3.92921 12
 -6 -12 1 41.2506 2.65434 18
 -6 -12 1 43.1356 3.97422 8
 -6 -12 1 34.6672 3.69833 14
 -6 -12 1 43.5601 3.83869 10
 5 12 -1 52.6852 3.97259 7
 5 12 -1 52.1006 4.47995 19
 5 12 -1 48.4981 3.29835 18
 5 12 -1 50.6411 2.94268 15
 5 12 -1 55.9949 4.2473 13
 5 12 -1 46.9606 4.35975 17
 5 12 -1 55.7548 3.98846 6
 5 12 -1 46.4099 4.33279 17
 5 12 -1 48.9164 4.56964 16
 5 12 -1 52.9124 4.29234 9
 5 12 -1 59.2306 4.28621 7
 5 12 -1 49.1775 3.07762 5
 5 12 -1 63.5431 5.00453 3
 -5 -12 1 53.7568 4.21275 7
 -5 -12 1 48.4233 4.19759 14
 -5 -12 1 50.7323 3.08483 15
 -5 -12 1 52.4304 3.37892 4
 -5 -12 1 51.5553 4.10899 9
 -5 -12 1 46.5291 4.02976 7
 -5 -12 1 50.8003 4.62677 19
 -5 -12 1 49.2828 4.30419 19
 -5 -12 1 57.0782 4.5562 8
 -5 -12 1 50.7688 4.02157 10
 -5 -12 1 50.1288 3.31811 18
 -5 -12 1 48.1318 4.52968 17
 -5 -12 1 49.7854 4.42297 12
 -5 -12 1 57.3277 3.92901 2
 4 12 -1 46.7057 3.62912 6
 4 12 -1 43.6386 3.9297 9
 4 12 -1 43.1677 3.05605 18
 4 12 -1 41.142 3.55961 13
 4 12 -1 43.3823 4.09922 19
 4 12 -1 42.6298 4.02763 17
 4 12 -1 41.4451 3.65872 19
 4 12 -1 43.5953 3.67811 7
 4 12 -1 38.7332 3.36716 7
 4 12 -1 42.7102 4.40284 16
 4 12 -1 51.0028 4.38074 3
 4 12 -1 44.2454 2.54101 15
 4 12 -1 41.411 3.41 10
 4 12 -1 41.9101 2.74871 5
 -4 -12 1 37.7497 3.52236 9
 -4 -12 1 47.9611 3.80538 10
 -4 -12 1 48.7291 3.90771 12
 -4 -12 1 41.1451 3.49563 17
 -4 -12 1 38.8415 3.10415 18
 -4 -12 1 42.4093 3.50158 2
 -4 -12 1 48.3252 4.1346 8
 -4 -12 1 43.5387 2.76214 4
 -4 -12 1 43.1247 4.1087 14
 -4 -12 1 48.0988 4.18818 19
 -4 -12 1 44.9117 3.6293 7
 -4 -12 1 43.3516 4.27359 17
 -4 -12 1 40.5482 3.26885 7
 3 12 -1 77.5787 5.57692 16
 3 12 -1 84.3075 5.75644 3
 3 12 -1 74.9497 3.77551 15
 3 12 -1 76.413 4.95146 19
 3 12 -1 72.4673 3.73972 15
 3 12 -1 75.713 5.32845 17
 3 12 -1 80.0439 6.37618 2
 3 12 -1 79.228 4.78177 7
 3 12 -1 75.7834 5.44255 19
 3 12 -1 75.6803 4.96999 13
 3 12 -1 75.1213 5.30994 17
 3 12 -1 78.1853 4.92459 6
 3 12 -1 75.8438 4.5292 18
 3 12 -1 77.7001 4.09334 5
 3 12 -1 69.9038 4.99791 9
 3 12 -1 74.1983 4.85493 7
 -3 -12 1 82.4181 4.92468 2
 -3 -12 1 71.9668 5.49138 17
 -3 -12 1 77.2243 4.63724 18
 -3 -12 1 76.5333 4.96407 7
 -3 -12 1 78.3568 4.59685 7
 -3 -12 1 76.9547 5.11684 8
 -3 -12 1 76.7768 5.29848 19
 -3 -12 1 76.3574 5.07436 9
 -3 -12 1 85.9415 5.46496 14
 -3 -12 1 75.4855 5.47928 19
 -3 -12 1 78.3551 4.96544 12
 -3 -12 1 77.2462 4.8849 10
 -3 -12 1 74.996 3.85041 4
 -3 -12 1 75.9541 5.13063 17
 2 12 -1 101.828 5.66706 10
 2 12 -1 104.953 5.22915 5
 2 12 -1 101.933 4.88488 15
 2 12 -1 102.612 5.82881 7
 2 12 -1 100.907 6.32512 17
 2 12 -1 107.178 5.73017 18
 2 12 -1 97.2761 4.75505 15
 2 12 -1 107.482 6.57392 19
 2 12 -1 97.3673 6.02731 19
 2 12 -1 103.27 5.8888 13
 2 12 -1 94.0866 6.21074 17
 2 12 -1 107.823 5.75421 7
 2 12 -1 102.004 6.20994 9
 2 12 -1 98.3039 6.43291 16
 2 12 -1 98.3547 6.4124 3
 2 12 -1 106.315 6.1197 6
 -2 -12 1 103.064 6.03599 17
 -2 -12 1 97.767 5.6839 7
 -2 -12 1 99.3932 5.73263 2
 -2 -12 1 98.739 5.64044 18
 -2 -12 1 102.307 5.44119 7
 -2 -12 1 100.466 5.95009 8
 -2 -12 1 100.412 5.62329 12
 -2 -12 1 103.135 6.04764 9
 -2 -12 1 90.6776 4.55445 4
 -2 -12 1 107.015 5.62221 10
 -2 -12 1 106.89 6.2799 14
 -2 -12 1 105.307 6.43154 19
 -2 -12 1 102.135 6.65209 17
 1 12 -1 150.648 8.54154 19
 1 12 -1 163.93 8.33255 7
 1 12 -1 166.559 7.61883 15
 1 12 -1 167.131 8.34501 18
 1 12 -1 164.053 9.03657 16
 1 12 -1 171.156 9.11932 19
 1 12 -1 154.929 7.3455 15
 1 12 -1 167.277 8.4262 13
 1 12 -1 169.37 9.16479 3
 1 12 -1 165.783 8.6531 6
 1 12 -1 168.126 8.11019 10
 1 12 -1 156.329 8.1505 7
 1 12 -1 169.726 8.9635 17
 1 12 -1 173.964 8.32561 5
 1 12 -1 153.01 8.84384 17
 1 12 -1 174.594 8.84672 9
 -1 -12 1 164.919 8.47555 8
 -1 -12 1 169.941 8.72995 14
 -1 -12 1 159.428 9.1107 17
 -1 -12 1 161.073 7.96294 12
 -1 -12 1 171.054 8.73895 17
 -1 -12 1 161.124 8.85396 19
 -1 -12 1 159.46 8.14378 7
 -1 -12 1 161.037 8.29998 18
 -1 -12 1 152.937 8.57316 9
 -1 -12 1 160.721 8.90246 19
 -1 -12 1 165.71 7.9519 10
 -1 -12 1 164.625 8.34472 2
 0 12 -1 28.3337 2.56098 7
 0 12 -1 31.3003 2.35558 10
 0 12 -1 23.2585 3.43182 16
 0 12 -1 29.2027 2.88345 7
 0 12 -1 31.0334 3.40443 9
 0 12 -1 24.8521 2.30207 15
 0 12 -1 21.4974 3.1087 17
 0 12 -1 28.2133 2.99528 13
 0 12 -1 27.4977 2.49112 5
 0 12 -1 26.7339 3.32188 17
 0 12 -1 28.4138 3.13035 19
 0 12 -1 31.0866 3.68151 3
 0 12 -1 27.1011 2.91496 18
 0 -12 1 25.5402 2.90006 2
 0 -12 1 24.0875 3.16193 14
 0 -12 1 28.5119 2.46726 7
 0 -12 1 24.4492 2.28713 10
 0 -12 1 24.9524 3.09792 17
 0 -12 1 29.6058 3.19971 18
 0 -12 1 26.2944 3.28162 19
 0 -12 1 24.9685 3.27006 19
 0 -12 1 28.4662 3.12799 8
 0 -12 1 24.9731 3.09381 9
 -1 12 -1 65.2706 4.17664 5
 -1 12 -1 64.498 4.05134 15
 -1 12 -1 69.7788 3.88933 10
 -1 12 -1 66.638 5.1244 19
 -1 12 -1 66.3 3.71506 15
 -1 12 -1 62.7654 4.66022 9
 -1 12 -1 58.9179 4.76745 17
 -1 12 -1 69.3289 5.17214 3
 -1 12 -1 72.9117 4.48703 7
 -1 12 -1 64.2723 5.1655 16
 -1 12 -1 62.8394 4.51097 13
 -1 12 -1 70.1487 4.79715 19
 -1 12 -1 60.5791 4.03881 7
 -1 12 -1 72.4969 5.06086 17
 1 -12 1 75.2219 4.61165 2
 1 -12 1 62.1993 3.935 7
 1 -12 1 63.9844 4.76704 17
 1 -12 1 70.7598 4.51227 8
 1 -12 1 68.8543 3.71529 10
 1 -12 1 73.9899 5.14619 19
 1 -12 1 66.7172 4.89755 14
 1 -12 1 58.724 5.25789 17
 1 -12 1 69.549 4.91889 6
 1 -12 1 63.1566 4.6635 18
 1 -12 1 65.6059 5.03083 19
 -2 12 -1 0.70523 1.28259 5
 -2 12 -1 0.70168 0.89278 15
 -2 12 -1 1.90798 1.90368 9
 -2 12 -1 1.1068 2.122 16
 -2 12 -1 2.32145 1.62894 17
 -2 12 -1 2.26463 1.89257 19
 -2 12 -1 3.2893 1.19899 7
 -2 12 -1 2.5222 0.88246 12
 -2 12 -1 1.95584 1.25275 7
 -2 12 -1 0.80396 1.20271 15
 -2 12 -1 1.04168 1.94322 17
 -2 12 -1 0.28639 1.81061 3
 -2 12 -1 3.51536 1.6345 19
 -2 12 -1 0.17876 1.44742 13
 2 -12 1 0.96734 0.7126 10
 2 -12 1 2.66053 1.77292 14
 2 -12 1 2.11806 1.54946 2
 2 -12 1 0.45714 1.52186 18
 2 -12 1 0.36351 1.8839 17
 2 -12 1 1.85766 0.8863 7
 2 -12 1 2.31553 1.86439 19
 2 -12 1 2.1602 0.78918 10
 2 -12 1 2.03782 1.62357 17
 2 -12 1 0.9499 1.60109 6
 2 -12 1 1.00723 1.40627 8
 2 -12 1 2.86982 1.85103 19
 -3 12 -1 11.7817 1.94352 7
 -3 12 -1 7.38871 2.06589 19
 -3 12 -1 16.5231 3.03607 19
 -3 12 -1 11.2538 1.81571 7
 -3 12 -1 11.9604 2.58786 17
 -3 12 -1 8.51145 1.54458 15
 -3 12 -1 10.2847 1.23359 12
 -3 12 -1 12.9918 2.81415 3
 -3 12 -1 10.1836 2.30635 13
 -3 12 -1 11.5734 2.00305 15
 -3 12 -1 12.9642 2.49344 9
 -3 12 -1 9.55 2.28119 17
 -3 12 -1 11.1572 2.16917 5
 -3 12 -1 11.3941 3.09756 16
 3 -12 1 9.24022 0.87832 10
 3 -12 1 10.3867 1.83476 8
 3 -12 1 13.2673 2.97591 17
 3 -12 1 8.11838 2.30905 14
 3 -12 1 9.58227 2.37593 19
 3 -12 1 12.1509 2.66205 6
 3 -12 1 9.8223 0.85721 10
 3 -12 1 8.51311 1.31826 7
 3 -12 1 10.2988 2.36447 2
 3 -12 1 8.47752 2.23519 18
 3 -12 1 7.21897 2.20707 19
 3 -12 1 7.96039 2.14688 17
 -4 12 -1 34.1514 4.01105 9
 -4 12 -1 38.0614 4.24488 17
 -4 12 -1 30.3907 2.8176 15
 -4 12 -1 31.8855 3.59662 13
 -4 12 -1 26.9048 4.19804 16
 -4 12 -1 30.4332 3.72002 19
 -4 12 -1 32.8957 2.83293 7
 -4 12 -1 34.3029 3.02632 7
 -4 12 -1 31.6416 4.35341 3
 -4 12 -1 34.4089 3.64956 5
 -4 12 -1 31.9729 1.98396 12
 4 -12 1 29.2219 2.09557 7
 4 -12 1 37.5737 3.8849 14
 4 -12 1 29.2912 3.20955 2
 4 -12 1 32.0606 3.95782 6
 4 -12 1 32.5288 3.76513 19
 4 -12 1 25.406 3.42324 18
 4 -12 1 30.7292 3.79097 17
 4 -12 1 31.3944 2.6968 8
 -5 12 -1 28.6632 3.93678 19
 -5 12 -1 37.1736 4.10446 17
 -5 12 -1 31.7427 3.82815 19
 -5 12 -1 31.1715 3.85472 9
 -5 12 -1 38.4015 3.0752 7
 -5 12 -1 24.8078 3.52896 13
 -5 12 -1 26.6235 2.8995 7
 -5 12 -1 26.7499 4.18237 3
 -5 12 -1 28.009 1.9483 4
 -5 12 -1 32.9787 4.62994 16
 -5 12 -1 25.9958 1.66195 12
 5 -12 1 29.229 1.99204 7
 5 -12 1 29.8937 3.4679 14
 5 -12 1 25.4311 3.27401 8
 5 -12 1 32.832 3.98752 17
 5 -12 1 33.6892 3.52003 2
 5 -12 1 29.5966 3.98003 6
 5 -12 1 37.4883 5.62563 18
 5 -12 1 35.6887 3.92543 19
 -6 12 -1 -0.0972 2.15698 3
 -6 12 -1 1.61346 2.06967 19
 -6 12 -1 0.25783 0.85001 4
 -6 12 -1 0.49739 1.17368 7
 -6 12 -1 -1.7739 0.84091 7
 -6 12 -1 -0.999 1.72497 5
 -6 12 -1 1.09792 1.47419 17
 -6 12 -1 -0.7947 1.31629 19
 -6 12 -1 -0.338 1.70629 9
 -6 12 -1 3.74859 2.93125 16
 -6 12 -1 -0.1449 1.80601 13
 6 -12 1 0.91289 2.0225 17
 6 -12 1 -0.0273 1.65726 17
 6 -12 1 0.71343 0.72551 8
 6 -12 1 5.71405 2.20304 18
 6 -12 1 -1.0042 1.18412 2
 6 -12 1 1.73177 1.60872 14
 6 -12 1 -2.2509 1.5155 15
 6 -12 1 0.62276 2.0998 6
 6 -12 1 0.06757 1.40957 19
 -7 12 -1 1.19898 2.65027 3
 -7 12 -1 8.30238 2.64117 19
 -7 12 -1 -0.9964 1.91426 13
 -7 12 -1 -0.1986 2.85498 16
 -7 12 -1 0.99722 1.05872 7
 -7 12 -1 1.35351 2.2409 5
 -7 12 -1 1.33141 0.99983 4
 7 -12 1 1.94751 1.93908 17
 7 -12 1 -0.5036 1.3627 14
 7 -12 1 0.79024 1.33393 2
 7 -12 1 -0.3577 1.69454 15
 7 -12 1 3.34669 2.38783 6
 7 -12 1 -0.741 1.48854 19
 7 -12 1 0.17633 1.80205 18
 -8 12 -1 7.1611 2.75873 5
 -8 12 -1 3.80925 2.49084 19
 -8 12 -1 9.40254 2.87484 13
 -8 12 -1 6.91056 1.62525 4
 -8 12 -1 2.67216 1.52386 7
 -8 12 -1 6.77977 3.81689 16
 8 -12 1 5.24113 1.74338 14
 8 -12 1 6.38679 1.76177 2
 8 -12 1 8.82201 3.10166 6
 8 -12 1 6.62085 2.18714 15
 8 -12 1 7.41585 2.4779 17
 -9 12 -1 9.25665 2.98377 13
 -9 12 -1 4.8353 2.17202 4
 -9 12 -1 8.89319 3.07736 5
 -9 12 -1 11.4661 4.62274 16
 9 -12 1 3.81011 3.33977 3
 9 -12 1 8.43653 3.19391 6
 12 11 -1 3.50897 3.26118 16
 12 11 -1 10.1939 2.29899 5
 12 11 -1 8.6551 3.58723 3
 12 11 -1 14.4921 3.54471 13
 -12 -11 1 12.2329 3.26983 4
 -12 -11 1 7.9542 2.65861 7
 -12 -11 1 7.41052 3.82821 12
 -12 -11 1 11.5755 2.73322 8
 11 11 -1 1.08016 2.67646 17
 11 11 -1 -0.1675 2.52899 3
 11 11 -1 2.76033 1.92796 7
 11 11 -1 1.6402 2.86507 16
 11 11 -1 2.78392 1.39758 6
 11 11 -1 -0.759 1.2453 5
 11 11 -1 -0.7919 2.39526 13
 -11 -11 1 1.69697 2.18532 19
 -11 -11 1 0.78094 2.0794 4
 -11 -11 1 -1.4612 1.88881 7
 -11 -11 1 3.52886 1.43761 14
 -11 -11 1 1.76755 2.92779 12
 -11 -11 1 3.04302 1.94787 8
 10 11 -1 3.95958 2.01604 7
 10 11 -1 1.59784 2.63523 3
 10 11 -1 1.46215 2.6834 16
 10 11 -1 2.63967 1.80038 17
 10 11 -1 0.5845 1.37183 15
 10 11 -1 1.10359 1.33683 5
 10 11 -1 2.96874 1.3886 6
 10 11 -1 -1.9296 1.39766 9
 10 11 -1 3.26792 2.48344 13
 -10 -11 1 2.51607 1.48744 14
 -10 -11 1 2.9134 1.67532 2
 -10 -11 1 6.09072 1.26465 2
 -10 -11 1 3.1417 2.03683 10
 -10 -11 1 3.74004 2.12716 7
 -10 -11 1 5.85468 2.29453 8
 -10 -11 1 1.57035 2.85852 12
 -10 -11 1 4.03299 2.15733 4
 9 11 -1 77.1154 5.89733 17
 9 11 -1 68.645 5.9376 16
 9 11 -1 55.4537 5.34969 7
 9 11 -1 51.7214 6.23666 17
 9 11 -1 68.3117 4.35344 5
 9 11 -1 64.2153 5.32209 9
 9 11 -1 62.9591 4.38455 15
 9 11 -1 78.7831 6.52525 3
 9 11 -1 72.1829 5.47894 7
 9 11 -1 71.8534 4.49499 6
 9 11 -1 84.5868 5.87311 13
 9 11 -1 73.3182 5.20801 19
 -9 -11 1 60.3596 5.06749 15
 -9 -11 1 76.166 5.47034 8
 -9 -11 1 80.8259 6.39589 12
 -9 -11 1 80.391 8.34778 4
 -9 -11 1 68.2909 5.75472 19
 -9 -11 1 64.8067 5.19596 17
 -9 -11 1 71.5234 4.80735 14
 -9 -11 1 70.3085 4.33081 2
 -9 -11 1 75.4389 5.4954 10
 -9 -11 1 68.5018 5.54957 7
 -9 -11 1 68.4569 5.44128 19
 8 11 -1 120.534 9.08906 3
 8 11 -1 130.929 7.51237 7
 8 11 -1 122.436 7.78255 17
 8 11 -1 131.832 8.07924 16
 8 11 -1 110.559 7.16873 19
 8 11 -1 116.789 7.5027 17
 8 11 -1 123.522 7.48202 9
 8 11 -1 124.176 7.4379 13
 8 11 -1 107.654 7.12297 7
 8 11 -1 124.641 6.40204 15
 8 11 -1 127.368 6.68337 6
 -8 -11 1 113.218 6.45862 15
 -8 -11 1 119.925 7.61257 19
 -8 -11 1 130.095 7.15995 8
 -8 -11 1 110.282 7.23527 7
 -8 -11 1 125.858 7.2851 10
 -8 -11 1 109.176 10.6626 12
 -8 -11 1 113.585 7.21369 17
 -8 -11 1 127.177 6.80324 14
 -8 -11 1 113.854 6.23963 2
 -8 -11 1 95.923 7.4356 7
 -8 -11 1 109.097 7.14869 19
 -8 -11 1 115.671 6.23062 2
 -8 -11 1 126.308 6.96803 4
 7 11 -1 26.6355 3.46643 13
 7 11 -1 20.1155 2.9854 19
 7 11 -1 23.4845 3.23702 17
 7 11 -1 27.0888 3.3354 9
 7 11 -1 22.7958 2.24822 15
 7 11 -1 27.2358 3.52739 17
 7 11 -1 28.1136 3.33947 7
 7 11 -1 19.6686 3.49961 3
 7 11 -1 23.0443 2.59037 6
 7 11 -1 24.2934 3.51806 16
 7 11 -1 20.5655 2.20754 5
 7 11 -1 19.6853 2.8099 7
 -7 -11 1 25.5518 2.86834 4
 -7 -11 1 20.9887 2.3322 2
 -7 -11 1 20.5627 3.4406 7
 -7 -11 1 21.4991 3.02992 19
 -7 -11 1 17.0811 2.50388 7
 -7 -11 1 20.9389 2.30506 2
 -7 -11 1 22.1117 3.18908 8
 -7 -11 1 19.4583 1.1795 18
 -7 -11 1 19.2438 2.20789 15
 -7 -11 1 20.7829 2.69967 14
 -7 -11 1 17.526 2.80193 17
 -7 -11 1 23.6956 3.51373 12
 -7 -11 1 19.4414 3.11603 19
 -7 -11 1 17.2263 2.72722 10
 6 11 -1 22.877 2.89515 7
 6 11 -1 22.4192 2.87977 7
 6 11 -1 20.2825 2.97686 17
 6 11 -1 28.0964 3.36491 13
 6 11 -1 23.5841 2.73247 6
 6 11 -1 26.8738 3.64468 3
 6 11 -1 23.0936 1.86923 18
 6 11 -1 24.2232 2.13044 5
 6 11 -1 26.963 2.13766 15
 6 11 -1 26.9581 3.58416 16
 6 11 -1 28.8118 3.27912 9
 6 11 -1 25.3179 3.35968 17
 -6 -11 1 25.186 2.93706 9
 -6 -11 1 22.57 2.46603 2
 -6 -11 1 26.4959 1.95371 18
 -6 -11 1 21.0481 2.21739 15
 -6 -11 1 24.6705 3.18135 10
 -6 -11 1 28.3207 3.242 8
 -6 -11 1 19.6554 2.54792 7
 -6 -11 1 33.6351 3.49101 7
 -6 -11 1 19.4792 2.97663 17
 -6 -11 1 23.7695 2.90159 14
 -6 -11 1 20.8327 3.15476 19
 -6 -11 1 25.3218 2.49743 2
 -6 -11 1 22.6428 3.23361 12
 -6 -11 1 26.7511 3.33654 19
 -6 -11 1 23.6187 2.52287 4
 5 11 -1 138.123 7.79831 16
 5 11 -1 121.58 7.45054 17
 5 11 -1 131.451 7.78994 3
 5 11 -1 138.74 7.45704 9
 5 11 -1 121.728 6.20959 5
 5 11 -1 135.812 7.56236 19
 5 11 -1 118.933 7.00543 19
 5 11 -1 122.022 7.48543 17
 5 11 -1 140.058 7.00482 6
 5 11 -1 133.75 7.20704 7
 5 11 -1 125.306 7.06214 7
 5 11 -1 143.881 7.38497 13
 5 11 -1 135.156 6.15981 15
 5 11 -1 124.746 7.58644 10
 5 11 -1 121.822 6.26939 18
 -5 -11 1 125.792 7.22156 7
 -5 -11 1 124.971 7.42781 19
 -5 -11 1 132.216 7.39144 8
 -5 -11 1 132.459 7.27667 14
 -5 -11 1 127.937 7.54488 15
 -5 -11 1 133.485 7.29408 10
 -5 -11 1 127.81 7.71212 19
 -5 -11 1 130.293 6.53605 4
 -5 -11 1 125.583 7.14831 17
 -5 -11 1 134.231 6.64027 18
 -5 -11 1 136.334 7.78885 17
 -5 -11 1 127.561 7.2292 9
 -5 -11 1 130.552 6.99292 7
 -5 -11 1 135.356 6.8771 2
 -5 -11 1 138.803 7.52982 12
 4 11 -1 178.756 9.27973 7
 4 11 -1 195.053 9.82597 17
 4 11 -1 201.829 10.1582 3
 4 11 -1 185.197 9.23339 6
 4 11 -1 182.953 9.86005 16
 4 11 -1 191.079 8.3704 15
 4 11 -1 176.703 8.49118 5
 4 11 -1 179.988 9.38431 19
 4 11 -1 186.416 9.82035 19
 4 11 -1 204.335 9.50732 7
 4 11 -1 190.532 9.46074 10
 4 11 -1 182.969 9.8006 17
 4 11 -1 180.368 8.74632 18
 4 11 -1 192.062 9.43357 13
 4 11 -1 186.594 9.58665 9
 -4 -11 1 194.986 9.54709 14
 -4 -11 1 188.237 9.72749 19
 -4 -11 1 186.916 8.75545 18
 -4 -11 1 177.738 8.42602 15
 -4 -11 1 187.786 9.45784 8
 -4 -11 1 186.457 9.13744 7
 -4 -11 1 181.868 9.44133 17
 -4 -11 1 184.995 8.56066 4
 -4 -11 1 185.509 9.9385 17
 -4 -11 1 192.949 9.89581 19
 -4 -11 1 181.794 9.27991 10
 -4 -11 1 187.793 9.39868 12
 -4 -11 1 195.458 9.15415 2
 -4 -11 1 195.843 9.45315 7
 -4 -11 1 169.868 11.3904 9
 3 11 -1 246.595 12.1069 10
 3 11 -1 260.309 12.1438 7
 3 11 -1 265.006 11.832 18
 3 11 -1 245.11 11.3957 5
 3 11 -1 269.977 12.2535 6
 3 11 -1 269.166 12.2451 13
 3 11 -1 268.318 12.695 16
 3 11 -1 262.597 12.8034 3
 3 11 -1 246.507 12.598 19
 3 11 -1 257.812 11.205 15
 3 11 -1 282.812 12.2923 7
 3 11 -1 258.906 12.6276 17
 3 11 -1 252.536 12.3051 19
 3 11 -1 262.606 12.4581 9
 3 11 -1 239.168 11.8709 2
 -3 -11 1 259.151 12.7045 17
 -3 -11 1 258.686 12.0193 7
 -3 -11 1 251.096 12.1399 17
 -3 -11 1 258.726 12.1535 8
 -3 -11 1 254.18 12.4655 19
 -3 -11 1 264.437 11.8621 2
 -3 -11 1 242.423 11.0201 4
 -3 -11 1 248.005 11.9046 12
 -3 -11 1 248.08 12.1368 14
 -3 -11 1 259.624 11.6158 18
 -3 -11 1 254.22 11.7758 7
 -3 -11 1 260.066 11.9171 10
 -3 -11 1 241.622 12.1108 9
 2 11 -1 100.445 5.4919 18
 2 11 -1 107.424 5.94019 6
 2 11 -1 98.1909 4.89227 15
 2 11 -1 97.2794 6.13806 17
 2 11 -1 93.6161 5.51137 10
 2 11 -1 105.82 6.33911 3
 2 11 -1 98.917 4.80191 15
 2 11 -1 105.342 5.76658 7
 2 11 -1 109.07 6.07592 9
 2 11 -1 104.597 6.2626 19
 2 11 -1 95.5377 6.08565 17
 2 11 -1 100.226 5.56398 7
 2 11 -1 102.287 5.59011 2
 2 11 -1 107.55 6.02553 19
 2 11 -1 103.477 6.37377 16
 2 11 -1 110.502 5.18588 5
 2 11 -1 112.473 5.90771 13
 -2 -11 1 95.5353 5.81194 9
 -2 -11 1 101.643 5.39368 7
 -2 -11 1 106.339 5.62881 18
 -2 -11 1 104.499 5.6027 12
 -2 -11 1 98.0627 4.60178 4
 -2 -11 1 95.5411 6.09053 19
 -2 -11 1 112.125 6.63423 17
 -2 -11 1 96.8107 5.89966 14
 -2 -11 1 106.774 6.33363 19
 -2 -11 1 95.1728 5.82593 17
 -2 -11 1 101.701 5.55015 10
 -2 -11 1 108.379 5.91 8
 -2 -11 1 100.005 5.62454 7
 -2 -11 1 108.675 5.76362 2
 1 11 -1 36.9911 3.5742 3
 1 11 -1 38.2474 2.5758 5
 1 11 -1 27.3904 3.47505 16
 1 11 -1 35.6432 2.15525 15
 1 11 -1 34.8137 2.7489 7
 1 11 -1 36.0805 2.37864 15
 1 11 -1 40.0184 3.91243 19
 1 11 -1 36.0869 3.42296 17
 1 11 -1 31.7986 2.69118 2
 1 11 -1 33.6138 3.06227 13
 1 11 -1 28.5815 3.76839 17
 1 11 -1 38.1333 3.1516 6
 1 11 -1 36.5999 2.94261 18
 1 11 -1 34.3755 3.25638 9
 1 11 -1 32.3424 3.13499 19
 1 11 -1 33.8426 2.88619 7
 1 11 -1 32.5727 2.63462 10
 -1 -11 1 31.7536 3.01923 9
 -1 -11 1 35.963 3.05044 2
 -1 -11 1 35.1725 2.55493 7
 -1 -11 1 34.883 2.80545 7
 -1 -11 1 36.4993 4.24263 19
 -1 -11 1 39.5413 3.57286 14
 -1 -11 1 37.1993 3.17036 18
 -1 -11 1 37.744 3.89339 17
 -1 -11 1 35.513 3.19603 8
 -1 -11 1 39.5014 2.86907 10
 -1 -11 1 36.8307 3.47907 19
 -1 -11 1 35.6369 3.2692 17
 0 11 -1 19.7865 2.2341 7
 0 11 -1 20.0009 2.2377 2
 0 11 -1 20.848 3.10429 16
 0 11 -1 19.1771 2.67443 17
 0 11 -1 20.1748 2.66172 9
 0 11 -1 20.4799 2.01269 15
 0 11 -1 16.1567 2.19957 18
 0 11 -1 24.7632 2.03616 10
 0 11 -1 18.2943 2.47238 13
 0 11 -1 17.4369 2.69703 17
 0 11 -1 23.1135 2.2807 7
 0 11 -1 23.5152 3.02153 3
 0 11 -1 22.0632 2.72486 19
 0 11 -1 20.177 2.81708 19
 0 11 -1 23.1951 1.71998 15
 0 -11 1 22.2519 2.12896 7
 0 -11 1 22.8534 2.59709 2
 0 -11 1 16.6228 1.78851 7
 0 -11 1 25.2201 2.89963 9
 0 -11 1 21.1486 3.11792 17
 0 -11 1 25.4305 2.97748 17
 0 -11 1 22.8417 2.94652 19
 0 -11 1 22.4126 2.56726 18
 0 -11 1 20.692 2.52246 8
 0 -11 1 25.3593 3.0593 14
 0 -11 1 20.9803 2.80205 19
 -1 11 -1 10.7621 2.37234 19
 -1 11 -1 15.7479 2.54526 17
 -1 11 -1 15.763 2.71871 3
 -1 11 -1 16.6129 2.06737 2
 -1 11 -1 16.0533 2.41199 9
 -1 11 -1 16.5193 2.01129 15
 -1 11 -1 15.8845 1.63716 12
 -1 11 -1 17.5257 2.39794 18
 -1 11 -1 15.951 2.61553 17
 -1 11 -1 14.6289 2.0314 7
 -1 11 -1 15.3018 2.36719 19
 -1 11 -1 17.5274 2.16077 5
 -1 11 -1 18.5003 1.78 15
 -1 11 -1 13.7377 1.53111 10
 -1 11 -1 12.6581 1.7979 7
 -1 11 -1 15.5821 2.29811 13
 -1 11 -1 21.0706 3.1266 16
 1 -11 1 15.6843 2.44556 14
 1 -11 1 16.7599 2.23072 2
 1 -11 1 13.5664 2.28893 9
 1 -11 1 16.5566 1.64116 7
 1 -11 1 12.7897 1.9567 8
 1 -11 1 16.3458 2.99018 19
 1 -11 1 12.6442 2.60452 17
 1 -11 1 15.5674 2.39508 18
 1 -11 1 12.1527 1.49312 10
 1 -11 1 14.8614 2.381 17
 1 -11 1 9.14474 2.25053 19
 1 -11 1 13.7116 1.69295 7
 -2 11 -1 29.584 2.83981 5
 -2 11 -1 34.6836 2.84011 7
 -2 11 -1 29.6559 2.79518 15
 -2 11 -1 30.8576 2.45333 15
 -2 11 -1 37.1474 3.18766 13
 -2 11 -1 31.8611 3.75848 3
 -2 11 -1 29.8078 3.43036 17
 -2 11 -1 28.7225 2.54546 2
 -2 11 -1 32.4982 3.42511 9
 -2 11 -1 32.7077 3.47708 19
 -2 11 -1 30.6853 2.16233 12
 -2 11 -1 30.6609 2.56285 7
 -2 11 -1 35.5086 4.06894 16
 -2 11 -1 35.298 3.79164 19
 -2 11 -1 37.5939 3.85147 17
 2 -11 1 38.8022 3.6186 14
 2 -11 1 27.4075 3.51569 17
 2 -11 1 30.1038 2.01918 10
 2 -11 1 32.5787 3.38284 18
 2 -11 1 31.4494 2.9211 2
 2 -11 1 30.0229 2.07384 10
 2 -11 1 27.9397 3.5784 9
 2 -11 1 30.2077 3.45391 19
 2 -11 1 32.4547 3.5454 17
 2 -11 1 31.601 2.80261 8
 2 -11 1 35.1059 3.59888 6
 2 -11 1 35.5779 3.69976 19
 -3 11 -1 219.32 11.4714 19
 -3 11 -1 218.937 10.0059 12
 -3 11 -1 229.844 10.6614 15
 -3 11 -1 237.527 12.1057 16
 -3 11 -1 235.872 11.6992 17
 -3 11 -1 223.664 11.3932 7
 -3 11 -1 233.231 10.7602 7
 -3 11 -1 247.381 11.1465 5
 -3 11 -1 215.194 10.82 2
 -3 11 -1 236.407 11.3185 13
 -3 11 -1 227.833 11.8176 3
 3 -11 1 229.509 11.8866 19
 3 -11 1 212.526 9.60552 10
 3 -11 1 208.654 9.673 10
 3 -11 1 228.096 10.5742 8
 3 -11 1 244.161 11.6849 19
 3 -11 1 247.507 11.6173 6
 3 -11 1 214.639 11.5028 17
 3 -11 1 247.631 11.1626 2
 3 -11 1 231.366 11.7744 18
 3 -11 1 236.894 11.2396 14
 3 -11 1 225.444 10.2448 7
 -4 11 -1 115.923 6.46855 5
 -4 11 -1 120.203 7.05264 9
 -4 11 -1 105.384 5.14577 4
 -4 11 -1 102.511 6.75414 19
 -4 11 -1 114.913 6.12178 7
 -4 11 -1 120.053 7.3859 3
 -4 11 -1 106.93 7.50444 16
 -4 11 -1 98.5162 6.84701 17
 -4 11 -1 112.455 5.98823 7
 -4 11 -1 106.758 5.12207 12
 -4 11 -1 108.138 6.62401 13
 -4 11 -1 112.562 6.03125 15
 -4 11 -1 119.614 6.95652 17
 -4 11 -1 107.531 7.14921 19
 4 -11 1 116.483 6.41617 2
 4 -11 1 106.195 5.38043 7
 4 -11 1 107.936 6.7888 8
 4 -11 1 98.7387 6.75969 17
 4 -11 1 119.688 6.79267 18
 4 -11 1 121.435 7.44436 17
 4 -11 1 111.75 6.50423 14
 4 -11 1 105.951 6.89293 6
 4 -11 1 122.955 7.05159 19
 -5 11 -1 2.66219 1.24899 7
 -5 11 -1 1.81411 2.60539 16
 -5 11 -1 1.1805 2.17598 3
 -5 11 -1 -0.2506 1.01068 7
 -5 11 -1 -0.2142 1.36128 19
 -5 11 -1 1.05473 1.58713 17
 -5 11 -1 3.09593 1.89788 5
 -5 11 -1 2.42731 1.79179 9
 -5 11 -1 1.85933 0.88878 4
 -5 11 -1 1.01842 0.59076 12
 -5 11 -1 2.81049 1.96542 13
 -5 11 -1 4.87873 2.09468 19
 5 -11 1 1.33191 1.0137 7
 5 -11 1 3.15091 1.51466 2
 5 -11 1 2.44273 2.07353 17
 5 -11 1 1.95058 1.82788 17
 5 -11 1 5.13034 2.05334 18
 5 -11 1 3.17918 1.06645 8
 5 -11 1 1.23573 1.61813 19
 5 -11 1 1.89281 1.6428 15
 5 -11 1 -0.195 1.47898 14
 5 -11 1 3.45871 2.08613 6
 -6 11 -1 0.51527 0.46015 12
 -6 11 -1 0.77688 1.5252 19
 -6 11 -1 0.44784 1.81805 5
 -6 11 -1 0.58558 1.01875 4
 -6 11 -1 -0.2648 1.91775 13
 -6 11 -1 2.44204 1.58438 17
 -6 11 -1 -0.3228 1.64461 9
 -6 11 -1 0.75861 1.02293 7
 -6 11 -1 -0.1158 2.549 16
 -6 11 -1 -1.5152 2.01663 3
 -6 11 -1 -0.6708 1.00472 7
 -6 11 -1 5.27171 2.53618 19
 6 -11 1 0.27065 1.8506 6
 6 -11 1 0.24168 0.65135 8
 6 -11 1 -0.5215 1.83208 18
 6 -11 1 -1.2098 1.35758 14
 6 -11 1 0.07788 1.54695 15
 6 -11 1 0.65141 1.67833 17
 6 -11 1 0.5719 1.56724 19
 6 -11 1 -1.1582 1.72788 17
 -7 11 -1 3.15945 1.34499 4
 -7 11 -1 1.80916 2.13654 5
 -7 11 -1 5.83715 3.35304 16
 -7 11 -1 2.21534 1.78461 17
 -7 11 -1 2.29559 1.30746 7
 -7 11 -1 2.2805 2.58391 3
 -7 11 -1 3.19985 2.14974 19
 7 -11 1 0.59531 1.87476 15
 7 -11 1 3.86998 2.1105 18
 7 -11 1 3.36062 2.32999 6
 7 -11 1 2.40416 1.43091 14
 7 -11 1 3.65368 2.03271 17
 7 -11 1 3.17806 1.5366 2
 7 -11 1 5.18844 1.91387 19
 -8 11 -1 5.30028 3.53706 16
 -8 11 -1 7.70966 1.7699 7
 -8 11 -1 8.05471 2.64767 19
 -8 11 -1 2.53121 2.4029 13
 -8 11 -1 3.8967 1.57397 4
 -8 11 -1 8.07718 2.66681 5
 -8 11 -1 7.69546 1.66438 7
 8 -11 1 7.03876 2.86392 6
 8 -11 1 3.2174 1.38761 2
 8 -11 1 4.19871 2.58606 17
 8 -11 1 4.3791 2.43169 15
 8 -11 1 5.43206 1.66195 14
 8 -11 1 6.72162 2.25735 18
 8 -11 1 6.65065 2.5407 9
 -9 11 -1 7.07488 2.92472 13
 -9 11 -1 10.1308 3.08918 5
 -9 11 -1 14.1477 4.36564 16
 -9 11 -1 12.4518 2.17984 4
 9 -11 1 8.14027 3.01301 6
 9 -11 1 10.446 3.62229 3
 12 10 -1 2.02632 1.70719 5
 12 10 -1 0.92714 2.85748 3
 12 10 -1 5.02122 2.94914 13
 12 10 -1 2.51999 2.10976 15
 12 10 -1 1.69092 1.92823 9
 12 10 -1 1.21396 2.93998 16
 -12 -10 1 3.93703 2.45404 7
 -12 -10 1 -2.0256 2.96302 12
 -12 -10 1 3.51246 2.39828 4
 -12 -10 1 2.21432 1.78251 8
 11 10 -1 11.4325 3.46365 16
 11 10 -1 15.1898 2.93307 7
 11 10 -1 17.1514 2.12763 6
 11 10 -1 14.4776 3.01673 9
 11 10 -1 15.0578 3.76224 3
 11 10 -1 12.8981 2.92169 17
 11 10 -1 15.0178 2.55248 5
 11 10 -1 13.6485 3.37712 13
 11 10 -1 12.6882 3.64991 15
 -11 -10 1 15.4459 3.12821 4
 -11 -10 1 16.3989 4.0599 12
 -11 -10 1 17.1375 3.13685 10
 -11 -10 1 17.1835 3.17018 19
 -11 -10 1 15.1658 3.35255 7
 -11 -10 1 16.9887 2.81842 8
 10 10 -1 13.0297 3.48459 3
 10 10 -1 10.382 2.45015 17
 10 10 -1 14.2916 2.12422 6
 10 10 -1 11.0456 2.32118 19
 10 10 -1 14.5112 2.23876 5
 10 10 -1 13.5721 2.73114 17
 10 10 -1 17.3814 2.50669 15
 10 10 -1 14.8261 2.87482 7
 10 10 -1 16.0291 3.3525 13
 10 10 -1 13.0185 3.30252 16
 10 10 -1 15.6587 3.30509 9
 -10 -10 1 15.9713 3.10164 4
 -10 -10 1 11.6849 2.79884 19
 -10 -10 1 7.92187 2.46095 19
 -10 -10 1 8.80675 2.15561 17
 -10 -10 1 8.82326 3.23734 12
 -10 -10 1 12.5534 2.82584 7
 -10 -10 1 14.7093 2.05096 14
 -10 -10 1 11.8855 2.47855 8
 -10 -10 1 13.5583 2.76942 10
 -10 -10 1 13.6578 1.63948 2
 -10 -10 1 9.4125 1.47151 2
 9 10 -1 0.79898 1.16694 6
 9 10 -1 -0.8454 2.45851 16
 9 10 -1 1.70756 1.35676 7
 9 10 -1 0.38569 1.60416 9
 9 10 -1 -1.279 1.93284 17
 9 10 -1 0.70594 1.60098 7
 9 10 -1 0.57667 1.34757 19
 9 10 -1 -0.4285 1.20868 15
 9 10 -1 0.94688 1.2446 5
 9 10 -1 2.56748 2.45407 3
 9 10 -1 1.05732 1.99777 13
 -9 -10 1 7.11664 2.82675 12
 -9 -10 1 0.74927 1.44744 17
 -9 -10 1 0.99623 1.71166 4
 -9 -10 1 3.25121 2.28166 19
 -9 -10 1 1.43268 1.2416 7
 -9 -10 1 -0.5164 0.74359 2
 -9 -10 1 0.65893 1.33071 14
 -9 -10 1 2.04724 1.57655 19
 -9 -10 1 0.61175 1.68302 10
 -9 -10 1 1.06 0.98919 2
 -9 -10 1 -0.1137 1.81446 7
 -9 -10 1 0.59466 1.70067 8
 8 10 -1 168.464 9.33 17
 8 10 -1 175.807 9.56777 16
 8 10 -1 147.407 8.53992 5
 8 10 -1 165.762 8.18617 6
 8 10 -1 166.712 8.11216 15
 8 10 -1 166.605 9.00518 7
 8 10 -1 161.217 8.86862 19
 8 10 -1 150.583 9.03402 17
 8 10 -1 163.04 12.0692 9
 8 10 -1 156.14 8.88215 7
 8 10 -1 166.231 9.02813 13
 8 10 -1 162.063 9.73323 3
 -8 -10 1 172.534 9.27576 7
 -8 -10 1 162.439 9.40329 12
 -8 -10 1 156.346 8.71917 7
 -8 -10 1 153.569 9.26282 19
 -8 -10 1 166.814 8.75622 8
 -8 -10 1 170.07 8.70094 4
 -8 -10 1 153.153 8.96742 17
 -8 -10 1 156.866 8.27898 14
 -8 -10 1 155.207 7.87675 2
 -8 -10 1 165.473 7.92827 2
 -8 -10 1 162.319 9.07815 19
 -8 -10 1 175.584 9.13283 10
 7 10 -1 203.441 10.6099 7
 7 10 -1 204.172 10.6011 7
 7 10 -1 207.565 10.6805 19
 7 10 -1 213.537 11.8577 17
 7 10 -1 220.483 9.78794 15
 7 10 -1 219.291 11.3627 3
 7 10 -1 210.562 11.0512 16
 7 10 -1 201.724 9.72793 5
 7 10 -1 222.823 10.7848 13
 7 10 -1 201.136 10.8497 17
 7 10 -1 206.774 10.0072 6
 7 10 -1 195.755 10.5882 9
 -7 -10 1 217.979 10.0793 4
 -7 -10 1 209.456 10.4977 10
 -7 -10 1 205.849 12.4298 19
 -7 -10 1 211.313 9.61001 2
 -7 -10 1 203.542 10.2414 8
 -7 -10 1 189.055 11.2833 7
 -7 -10 1 191.279 9.68592 15
 -7 -10 1 206.361 10.6299 17
 -7 -10 1 196.394 9.55063 2
 -7 -10 1 213.989 10.8983 12
 -7 -10 1 214.979 10.0094 14
 -7 -10 1 190.809 10.4275 19
 -7 -10 1 203.167 11.4599 7
 -7 -10 1 181.828 10.2063 9
 6 10 -1 19.0166 1.94946 15
 6 10 -1 22.5887 3.07316 17
 6 10 -1 20.5958 2.01761 5
 6 10 -1 20.7664 2.97886 17
 6 10 -1 18.6509 2.73857 13
 6 10 -1 21.0179 2.67718 7
 6 10 -1 21.6306 2.48976 6
 6 10 -1 22.903 2.84865 9
 6 10 -1 19.2741 3.05085 16
 6 10 -1 20.6506 3.19805 3
 6 10 -1 19.1618 2.64736 7
 6 10 -1 17.3011 1.5221 18
 -6 -10 1 19.8786 2.52078 7
 -6 -10 1 21.2463 3.10357 12
 -6 -10 1 20.4188 2.14369 2
 -6 -10 1 16.7957 1.98653 15
 -6 -10 1 17.5321 1.51011 18
 -6 -10 1 15.9431 2.56154 7
 -6 -10 1 20.7837 2.25552 2
 -6 -10 1 24.5939 2.99968 8
 -6 -10 1 18.4321 2.71288 19
 -6 -10 1 15.7679 2.57934 10
 -6 -10 1 22.6688 2.76744 9
 -6 -10 1 21.2243 2.68976 14
 -6 -10 1 20.9846 2.89274 19
 -6 -10 1 20.9617 2.46122 4
 5 10 -1 63.4125 4.26362 19
 5 10 -1 62.6955 4.09879 6
 5 10 -1 59.8424 4.64626 17
 5 10 -1 66.9129 3.55118 15
 5 10 -1 68.0802 5.06192 3
 5 10 -1 65.7345 4.68843 17
 5 10 -1 64.9992 4.46881 13
 5 10 -1 63.1093 3.58026 5
 5 10 -1 65.3917 4.66792 19
 5 10 -1 67.1559 4.49239 10
 5 10 -1 58.3956 4.19722 7
 5 10 -1 67.9611 4.59682 9
 5 10 -1 68.7888 4.96947 16
 5 10 -1 62.9617 3.49817 18
 5 10 -1 61.0051 4.34727 7
 -5 -10 1 58.8827 4.30253 9
 -5 -10 1 63.3391 3.46631 18
 -5 -10 1 59.5894 4.42389 8
 -5 -10 1 60.1996 4.30735 7
 -5 -10 1 66.5636 4.57904 12
 -5 -10 1 65.3901 3.82417 4
 -5 -10 1 62.5901 4.08763 7
 -5 -10 1 65.7725 4.29191 17
 -5 -10 1 64.1251 4.46082 10
 -5 -10 1 68.672 4.88445 17
 -5 -10 1 53.9304 4.66238 19
 -5 -10 1 58.5863 4.47762 19
 -5 -10 1 66.7507 3.97383 2
 -5 -10 1 63.2585 4.32407 14
 4 10 -1 1.74334 1.49306 19
 4 10 -1 2.95149 1.52074 9
 4 10 -1 5.12981 1.42629 7
 4 10 -1 3.13007 1.35888 19
 4 10 -1 3.93483 1.41634 10
 4 10 -1 2.12404 1.75515 16
 4 10 -1 4.90606 1.52642 6
 4 10 -1 2.37027 1.78446 3
 4 10 -1 5.25415 1.14213 18
 4 10 -1 4.40249 1.43776 7
 4 10 -1 3.55058 1.66793 13
 4 10 -1 3.53237 1.68882 17
 4 10 -1 3.73584 0.92913 15
 4 10 -1 5.72332 1.05805 5
 4 10 -1 2.80758 1.59874 17
 -4 -10 1 3.28014 1.26522 2
 -4 -10 1 3.21956 0.96042 15
 -4 -10 1 3.43278 1.39763 17
 -4 -10 1 3.66803 1.36887 7
 -4 -10 1 1.96065 1.11877 7
 -4 -10 1 3.2164 1.34351 9
 -4 -10 1 5.4509 1.7136 8
 -4 -10 1 3.8253 1.03075 4
 -4 -10 1 2.04216 1.08184 18
 -4 -10 1 0.60456 1.58521 17
 -4 -10 1 5.25725 1.71029 12
 -4 -10 1 4.31127 1.70434 14
 -4 -10 1 6.11313 1.8459 19
 -4 -10 1 2.86428 1.5252 10
 -4 -10 1 2.41035 1.63075 19
 3 10 -1 165.368 8.56165 17
 3 10 -1 161.364 7.30031 15
 3 10 -1 171.586 8.6997 3
 3 10 -1 159.18 8.45079 17
 3 10 -1 160.355 8.51183 19
 3 10 -1 159.136 8.22077 19
 3 10 -1 164.863 7.72131 18
 3 10 -1 153.048 7.99535 7
 3 10 -1 167.043 8.36586 9
 3 10 -1 171.173 8.15223 6
 3 10 -1 172.537 8.18166 7
 3 10 -1 163.416 7.90012 2
 3 10 -1 156.466 7.42741 5
 3 10 -1 153.804 8.05414 10
 3 10 -1 163.934 8.18662 13
 3 10 -1 163.687 8.5497 16
 -3 -10 1 152.574 7.22407 15
 -3 -10 1 156.4 7.92622 12
 -3 -10 1 158.186 8.10151 17
 -3 -10 1 158.664 8.36434 19
 -3 -10 1 156.692 7.24095 4
 -3 -10 1 167.701 8.56521 19
 -3 -10 1 164.17 8.1625 8
 -3 -10 1 157.59 8.57369 17
 -3 -10 1 172.849 7.69756 18
 -3 -10 1 154.496 7.89651 10
 -3 -10 1 153.05 7.73913 7
 -3 -10 1 168.785 8.25223 14
 -3 -10 1 157.398 8.13496 9
 -3 -10 1 159.215 7.99445 7
 -3 -10 1 165.938 7.87687 2
 2 10 -1 29.1775 2.3539 18
 2 10 -1 26.5447 2.94107 17
 2 10 -1 26.2899 2.55329 7
 2 10 -1 27.9405 2.84004 9
 2 10 -1 28.6111 3.14493 16
 2 10 -1 24.1207 1.73621 15
 2 10 -1 25.3109 2.26069 10
 2 10 -1 23.2678 3.00103 3
 2 10 -1 34.2821 3.28806 19
 2 10 -1 23.5102 2.79073 17
 2 10 -1 23.1092 2.17393 2
 2 10 -1 26.7916 2.62418 6
 2 10 -1 26.8193 1.95592 5
 2 10 -1 24.0717 1.79903 15
 2 10 -1 26.5515 2.31493 7
 2 10 -1 22.9696 2.64534 19
 -2 -10 1 23.3225 1.54629 4
 -2 -10 1 26.4712 2.50986 10
 -2 -10 1 23.4452 2.4406 7
 -2 -10 1 26.2803 2.17559 7
 -2 -10 1 27.5336 3.20798 17
 -2 -10 1 27.9112 2.99859 19
 -2 -10 1 28.7813 2.64145 8
 -2 -10 1 26.1366 2.81402 12
 -2 -10 1 27.2733 3.0598 19
 -2 -10 1 25.9624 2.43977 18
 -2 -10 1 22.081 2.52208 17
 -2 -10 1 22.7074 2.43263 2
 -2 -10 1 25.9791 2.74575 9
 -2 -10 1 23.8795 2.66375 14
 1 10 -1 144.297 7.19733 6
 1 10 -1 138.484 7.18038 19
 1 10 -1 145.325 7.52558 19
 1 10 -1 145.332 7.5217 16
 1 10 -1 132.94 7.3345 17
 1 10 -1 123.345 6.833 7
 1 10 -1 141.828 7.03088 13
 1 10 -1 140.313 7.38662 17
 1 10 -1 142.815 6.42565 15
 1 10 -1 136.32 7.16878 9
 1 10 -1 128.209 6.73284 2
 1 10 -1 133.64 6.70733 10
 1 10 -1 140.197 6.90516 7
 1 10 -1 131.445 6.4556 5
 1 10 -1 140.091 7.56496 3
 1 10 -1 132.073 6.80898 18
 1 10 -1 130.515 6.17914 15
 -1 -10 1 133.003 6.50967 10
 -1 -10 1 146.329 7.34838 19
 -1 -10 1 129.523 6.82197 8
 -1 -10 1 121.758 5.62822 4
 -1 -10 1 138.507 6.8035 18
 -1 -10 1 134.321 6.66687 7
 -1 -10 1 148.013 7.60308 17
 -1 -10 1 133.728 7.04575 9
 -1 -10 1 128.237 6.39622 7
 -1 -10 1 132.75 7.05394 17
 -1 -10 1 131.104 7.18476 19
 -1 -10 1 120.442 5.73758 4
 -1 -10 1 134.976 7.04161 14
 -1 -10 1 148.311 6.88081 2
 0 10 -1 1.5157 0.99279 7
 0 10 -1 1.0054 0.90697 5
 0 10 -1 0.50895 0.8727 15
 0 10 -1 0.77854 1.41143 3
 0 10 -1 0.59054 0.64514 15
 0 10 -1 1.7254 0.87902 10
 0 10 -1 2.09381 1.29429 13
 0 10 -1 3.9141 1.86793 16
 0 10 -1 1.51021 0.90851 2
 0 10 -1 1.38796 1.36707 17
 0 10 -1 1.94314 1.41808 17
 0 10 -1 2.47667 0.96112 7
 0 10 -1 1.12689 0.85279 12
 0 10 -1 1.26452 1.32724 6
 0 10 -1 3.23579 1.41155 9
 0 10 -1 0.57273 1.37218 19
 0 10 -1 0.5879 1.16437 19
 0 10 -1 1.99372 1.19203 18
 0 -10 1 2.35689 1.05623 10
 0 -10 1 -0.0533 1.21277 18
 0 -10 1 3.11764 1.27102 8
 0 -10 1 2.40163 1.55929 14
 0 -10 1 3.4044 1.35895 9
 0 -10 1 3.23014 1.48858 19
 0 -10 1 0.67038 1.53732 17
 0 -10 1 1.98254 0.76643 7
 0 -10 1 2.61572 1.44267 19
 0 -10 1 1.61451 0.87625 7
 0 -10 1 1.01323 1.13943 2
 0 -10 1 1.46802 1.30639 17
 -1 10 -1 105.059 7.25028 19
 -1 10 -1 109.748 5.46447 15
 -1 10 -1 104.263 5.71345 15
 -1 10 -1 124.839 6.47303 9
 -1 10 -1 111.462 5.4739 10
 -1 10 -1 107.135 5.86859 2
 -1 10 -1 115.694 6.68356 16
 -1 10 -1 114.602 5.89833 5
 -1 10 -1 116.135 6.39501 19
 -1 10 -1 110.392 5.73863 7
 -1 10 -1 117.09 5.91861 7
 -1 10 -1 117.088 6.68074 3
 -1 10 -1 110.967 5.37499 12
 -1 10 -1 115.938 6.56316 17
 -1 10 -1 110.403 6.51818 18
 -1 10 -1 116.109 6.51359 17
 1 -10 1 118.085 6.4263 19
 1 -10 1 112.233 5.84474 8
 1 -10 1 112.959 6.45352 19
 1 -10 1 114.416 6.12752 14
 1 -10 1 104.4 6.19197 17
 1 -10 1 110.013 5.8914 2
 1 -10 1 109.053 5.27601 10
 1 -10 1 122.611 6.22636 18
 1 -10 1 102.054 7.19005 17
 1 -10 1 105.14 5.90473 7
 1 -10 1 106.466 5.52034 7
 1 -10 1 97.8282 6.04351 9
 -2 10 -1 59.1193 4.25711 19
 -2 10 -1 59.1035 3.17315 12
 -2 10 -1 64.0802 4.40466 17
 -2 10 -1 61.9563 3.7699 7
 -2 10 -1 61.0561 4.56892 3
 -2 10 -1 59.4447 3.51479 15
 -2 10 -1 62.1884 4.13544 13
 -2 10 -1 52.9983 4.2359 17
 -2 10 -1 64.4139 4.76216 16
 -2 10 -1 64.5418 4.29617 9
 -2 10 -1 61.4238 3.91154 5
 -2 10 -1 49.6321 3.88787 18
 -2 10 -1 58.2437 3.6006 7
 2 -10 1 57.8772 3.11301 10
 2 -10 1 63.424 3.90385 2
 2 -10 1 65.2139 4.79403 17
 2 -10 1 53.4184 4.02139 9
 2 -10 1 59.3216 3.70404 8
 2 -10 1 64.3049 4.29686 18
 2 -10 1 68.8398 4.36981 6
 2 -10 1 59.265 3.18382 7
 2 -10 1 53.467 3.00692 10
 2 -10 1 58.1633 4.15154 14
 2 -10 1 52.0939 4.27072 19
 2 -10 1 56.0526 4.9987 17
 2 -10 1 52.5702 3.26412 7
 2 -10 1 56.0893 4.2854 19
 -3 10 -1 206.012 10.2841 17
 -3 10 -1 198.935 9.43746 7
 -3 10 -1 199.555 9.50295 2
 -3 10 -1 192.194 9.91037 13
 -3 10 -1 194.839 8.81423 12
 -3 10 -1 204.357 9.56072 7
 -3 10 -1 208.085 10.2827 9
 -3 10 -1 185.915 10.8528 18
 -3 10 -1 198.105 9.4089 15
 -3 10 -1 208.81 10.5201 19
 -3 10 -1 185.081 10.1498 17
 -3 10 -1 205.88 10.4718 3
 -3 10 -1 214.422 9.85587 5
 -3 10 -1 204.728 10.6192 16
 3 -10 1 187.721 8.73502 7
 3 -10 1 200.865 9.87521 6
 3 -10 1 203.052 9.46226 2
 3 -10 1 200.305 9.58085 14
 3 -10 1 181.856 8.28692 10
 3 -10 1 184.9 8.23232 4
 3 -10 1 194.96 9.02291 8
 3 -10 1 197.827 9.92496 19
 3 -10 1 190.572 8.63793 7
 3 -10 1 192.492 10.0595 19
 3 -10 1 182.625 8.21265 10
 3 -10 1 196.628 10.1356 17
 3 -10 1 207.523 9.76484 18
 3 -10 1 195.103 9.96077 9
 -4 10 -1 190.968 9.34686 5
 -4 10 -1 170.634 10.7938 19
 -4 10 -1 203.777 10.2766 16
 -4 10 -1 187.434 9.97372 19
 -4 10 -1 173.79 8.27953 4
 -4 10 -1 184.198 9.4816 13
 -4 10 -1 182.018 8.83566 2
 -4 10 -1 172.555 8.06495 12
 -4 10 -1 168.348 9.59653 17
 -4 10 -1 189.334 9.70706 17
 -4 10 -1 196.092 10.16 3
 -4 10 -1 189.809 8.86284 7
 4 -10 1 192.333 9.6338 6
 4 -10 1 176.488 9.7328 19
 4 -10 1 187.652 9.0624 2
 4 -10 1 183.661 9.71778 17
 4 -10 1 173.721 8.40009 8
 4 -10 1 171.864 8.18286 7
 4 -10 1 185.28 9.57764 19
 4 -10 1 173.493 9.04915 14
 4 -10 1 191.455 9.96807 17
 4 -10 1 185.953 9.18069 15
 -5 10 -1 9.37496 1.56948 7
 -5 10 -1 8.05673 2.04996 17
 -5 10 -1 8.83231 1.06903 12
 -5 10 -1 7.89095 2.19584 5
 -5 10 -1 7.66888 2.31853 19
 -5 10 -1 7.46488 2.02847 19
 -5 10 -1 7.61705 2.50082 3
 -5 10 -1 7.22903 1.53013 7
 -5 10 -1 8.04035 1.42414 2
 -5 10 -1 12.3134 2.43806 9
 -5 10 -1 7.83753 2.20792 13
 -5 10 -1 8.18302 2.94836 16
 -5 10 -1 9.2751 1.46567 4
 5 -10 1 9.44609 2.05498 15
 5 -10 1 6.6645 2.20148 18
 5 -10 1 8.98001 1.88601 14
 5 -10 1 7.78265 1.08601 7
 5 -10 1 10.9126 2.41387 17
 5 -10 1 7.91307 2.37353 17
 5 -10 1 9.30171 1.87204 2
 5 -10 1 7.66537 1.25488 8
 5 -10 1 13.9796 2.47277 19
 5 -10 1 9.17116 2.43394 6
 -6 10 -1 21.7793 3.12899 17
 -6 10 -1 23.9321 3.29531 5
 -6 10 -1 20.4883 3.18614 19
 -6 10 -1 23.7652 3.27819 4
 -6 10 -1 22.1437 2.52508 7
 -6 10 -1 18.5532 1.55704 12
 -6 10 -1 23.0145 3.38117 9
 -6 10 -1 21.5742 3.73962 7
 -6 10 -1 20.2971 3.20796 19
 -6 10 -1 19.5222 3.09087 13
 6 -10 1 22.1638 3.06866 19
 6 -10 1 19.9627 3.10275 17
 6 -10 1 25.1024 3.42712 6
 6 -10 1 24.6392 3.62183 17
 6 -10 1 17.6531 2.89999 18
 6 -10 1 22.0112 2.95497 15
 6 -10 1 21.3234 1.60421 8
 6 -10 1 25.3557 2.81564 2
 6 -10 1 19.5076 2.55515 14
 -7 10 -1 5.99876 2.39965 19
 -7 10 -1 9.88132 3.04117 3
 -7 10 -1 8.84546 2.24511 19
 -7 10 -1 7.84637 2.47674 5
 -7 10 -1 6.94157 1.59958 7
 -7 10 -1 10.0043 3.43615 16
 -7 10 -1 8.27125 1.67032 7
 -7 10 -1 5.82361 0.95947 12
 -7 10 -1 4.0954 1.9341 17
 -7 10 -1 5.91357 1.58283 4
 7 -10 1 5.01945 1.8518 19
 7 -10 1 8.05896 3.63578 18
 7 -10 1 6.159 1.71416 14
 7 -10 1 8.51827 1.80587 2
 7 -10 1 9.62134 3.0696 6
 7 -10 1 5.23585 2.4046 17
 7 -10 1 11.5475 2.61936 17
 7 -10 1 4.35808 2.04151 15
 -8 10 -1 12.5785 2.09474 7
 -8 10 -1 12.0603 2.07117 7
 -8 10 -1 12.9878 4.09184 17
 -8 10 -1 19.131 4.2093 16
 -8 10 -1 15.4453 3.19864 5
 -8 10 -1 16.4458 3.12753 19
 -8 10 -1 14.8704 2.37155 4
 8 -10 1 10.0915 2.52278 15
 8 -10 1 13.1142 3.016 17
 8 -10 1 11.4538 3.01871 6
 8 -10 1 13.5024 2.80542 18
 8 -10 1 9.06227 1.85549 2
 8 -10 1 15.2009 3.14793 9
 8 -10 1 11.0289 1.91156 14
 8 -10 1 14.7225 2.68891 19
 -9 10 -1 0.23419 1.71355 19
 -9 10 -1 -1.7074 1.27594 4
 -9 10 -1 0.81449 1.37014 7
 -9 10 -1 -3.6548 2.75457 16
 -9 10 -1 0.60951 2.23269 5
 9 -10 1 1.07662 2.19447 6
 9 -10 1 0.46179 1.69846 18
 9 -10 1 2.55541 2.04267 15
 9 -10 1 1.40395 1.08384 2
 9 -10 1 -1.8605 2.41426 3
 9 -10 1 0.30244 1.94697 17
 -10 10 -1 4.71067 2.00135 4
 -10 10 -1 4.7219 2.89478 5
 -10 10 -1 8.91453 4.05508 16
 10 -10 1 7.87296 3.53586 3
 10 -10 1 2.07452 2.38497 6
 13 9 -1 20.8205 3.13618 5
 -13 -9 1 31.3833 6.75721 4
 -13 -9 1 16.4342 4.28642 7
 -13 -9 1 31.6383 3.34856 8
 12 9 -1 0.27735 2.94361 16
 12 9 -1 6.20806 2.97542 13
 12 9 -1 1.16779 1.9553 9
 12 9 -1 6.81583 2.35578 15
 12 9 -1 2.58794 3.02695 3
 12 9 -1 3.13975 1.7453 6
 -12 -9 1 0.22229 2.12603 7
 -12 -9 1 5.26053 3.51104 12
 -12 -9 1 -0.6465 1.57917 8
 -12 -9 1 1.8388 2.29651 4
 11 9 -1 4.49705 2.17882 17
 11 9 -1 7.84776 3.17088 16
 11 9 -1 10.8155 3.50421 3
 11 9 -1 8.88457 2.46763 7
 11 9 -1 9.54074 2.24224 5
 11 9 -1 8.97891 1.6533 6
 11 9 -1 9.74868 2.50348 9
 11 9 -1 9.55464 2.53374 15
 11 9 -1 10.5772 3.01009 13
 -11 -9 1 9.25824 2.49538 10
 -11 -9 1 7.53769 2.49297 19
 -11 -9 1 9.29758 2.14817 8
 -11 -9 1 15.3589 3.72904 12
 -11 -9 1 8.84143 2.65134 7
 -11 -9 1 8.23896 2.83097 4
 10 9 -1 47.7692 4.51493 7
 10 9 -1 48.5876 4.63169 17
 10 9 -1 51.554 4.06581 15
 10 9 -1 47.9164 4.67233 17
 10 9 -1 47.4353 5.71058 3
 10 9 -1 51.8989 4.76681 13
 10 9 -1 42.4852 3.98009 19
 10 9 -1 49.7407 5.57334 16
 10 9 -1 51.5212 3.54419 6
 10 9 -1 51.2867 4.10737 5
 10 9 -1 47.4325 4.97295 9
 -10 -9 1 50.1101 4.80325 19
 -10 -9 1 46.3404 4.53278 10
 -10 -9 1 56.2643 4.83064 4
 -10 -9 1 44.9995 4.43906 19
 -10 -9 1 50.6278 5.65205 12
 -10 -9 1 56.8292 3.96138 2
 -10 -9 1 46.1195 4.93102 7
 -10 -9 1 42.1424 4.12289 7
 -10 -9 1 42.7319 4.04159 17
 -10 -9 1 50.1163 4.20333 8
 9 9 -1 -1.1271 1.0014 7
 9 9 -1 0.17948 1.02865 6
 9 9 -1 1.76066 2.36333 3
 9 9 -1 1.07048 1.29952 5
 9 9 -1 -2.4159 1.07521 19
 9 9 -1 -0.9009 1.22818 15
 9 9 -1 1.67634 1.72871 9
 9 9 -1 0.32493 1.46636 7
 9 9 -1 0.0967 1.63405 17
 9 9 -1 2.66895 2.21393 16
 -9 -9 1 -1.2218 1.4314 4
 -9 -9 1 2.06692 1.40314 17
 -9 -9 1 -1.2659 1.29274 10
 -9 -9 1 -0.996 1.06431 14
 -9 -9 1 2.12654 2.53864 12
 -9 -9 1 -0.1929 0.70845 2
 -9 -9 1 -1.1679 1.18569 7
 -9 -9 1 -0.4176 0.79318 2
 -9 -9 1 0.62283 1.86704 19
 -9 -9 1 1.94863 1.74713 7
 -9 -9 1 1.14362 1.52754 8
 -9 -9 1 2.0032 1.65964 19
 8 9 -1 6.42179 2.28563 13
 8 9 -1 5.75894 2.365 3
 8 9 -1 7.44761 1.53946 6
 8 9 -1 4.92218 1.45095 15
 8 9 -1 3.2201 1.84269 17
 8 9 -1 6.8596 2.42552 16
 8 9 -1 4.8721 1.4828 5
 8 9 -1 5.19099 1.84356 7
 8 9 -1 3.28116 1.9081 17
 8 9 -1 6.00958 1.86678 19
 8 9 -1 7.23446 1.90502 7
 8 9 -1 4.70499 1.81839 9
 -8 -9 1 8.30252 2.54532 12
 -8 -9 1 2.00877 1.398 7
 -8 -9 1 4.98693 1.96121 7
 -8 -9 1 7.14376 2.05676 4
 -8 -9 1 6.70731 1.30419 2
 -8 -9 1 7.12401 1.25772 2
 -8 -9 1 6.43809 1.68119 14
 -8 -9 1 4.85586 1.79087 8
 -8 -9 1 3.17349 1.60319 15
 -8 -9 1 4.42421 1.8727 19
 -8 -9 1 5.14221 1.80314 17
 -8 -9 1 4.53976 1.88782 10
 -8 -9 1 9.42655 2.31817 19
 7 9 -1 23.3087 2.9165 19
 7 9 -1 23.5871 3.08359 13
 7 9 -1 26.3113 3.05561 7
 7 9 -1 23.9674 2.92899 7
 7 9 -1 25.3396 3.48505 16
 7 9 -1 25.8048 3.57073 3
 7 9 -1 22.9851 2.23773 5
 7 9 -1 22.3256 2.26496 15
 7 9 -1 24.5539 2.42271 6
 7 9 -1 23.7843 3.05711 9
 7 9 -1 17.8291 2.83465 17
 7 9 -1 24.0419 3.1665 17
 -7 -9 1 22.8768 2.94906 19
 -7 -9 1 24.8818 2.84508 7
 -7 -9 1 25.2337 2.22599 2
 -7 -9 1 23.5626 2.1004 2
 -7 -9 1 24.6898 2.73616 4
 -7 -9 1 24.8126 3.08266 17
 -7 -9 1 19.862 2.62468 9
 -7 -9 1 22.6212 2.80417 8
 -7 -9 1 20.015 2.38083 14
 -7 -9 1 20.9594 3.12088 19
 -7 -9 1 23.0732 2.55457 15
 -7 -9 1 28.1414 3.24047 7
 -7 -9 1 23.8459 3.30447 12
 6 9 -1 59.5127 3.63177 5
 6 9 -1 62.9476 4.34697 7
 6 9 -1 60.3834 4.20404 19
 6 9 -1 72.6594 4.51177 7
 6 9 -1 64.9107 4.7431 16
 6 9 -1 62.7586 3.02728 18
 6 9 -1 64.0242 4.87835 3
 6 9 -1 65.7943 3.73396 15
 6 9 -1 61.2242 4.63572 17
 6 9 -1 60.3807 3.92638 6
 6 9 -1 67.1881 4.54625 9
 6 9 -1 62.9594 4.51757 13
 6 9 -1 61.4597 4.40423 10
 6 9 -1 64.7037 4.70889 17
 -6 -9 1 62.645 4.40335 10
 -6 -9 1 63.2042 4.28809 9
 -6 -9 1 61.734 4.15373 17
 -6 -9 1 60.5228 4.11182 14
 -6 -9 1 58.5446 3.8232 15
 -6 -9 1 66.0388 4.04441 4
 -6 -9 1 57.067 4.09606 7
 -6 -9 1 65.1183 3.75778 2
 -6 -9 1 58.5588 2.97825 18
 -6 -9 1 63.951 3.7211 2
 -6 -9 1 69.2251 4.89061 12
 -6 -9 1 66.1859 4.6306 19
 -6 -9 1 66.2699 4.72999 19
 -6 -9 1 67.5046 4.52609 7
 -6 -9 1 67.1589 4.69611 17
 -6 -9 1 66.8599 4.35834 8
 5 9 -1 36.2781 3.06676 7
 5 9 -1 37.2259 3.31441 19
 5 9 -1 34.1133 2.14426 18
 5 9 -1 33.5115 2.93197 19
 5 9 -1 34.7217 3.57148 16
 5 9 -1 33.3623 3.50418 17
 5 9 -1 35.4374 3.09904 10
 5 9 -1 33.7026 3.17257 13
 5 9 -1 35.9704 2.40339 15
 5 9 -1 34.257 3.45474 17
 5 9 -1 35.1664 3.14837 9
 5 9 -1 35.0192 2.7967 6
 5 9 -1 34.0327 3.6817 3
 5 9 -1 30.0904 3.07998 7
 5 9 -1 33.788 2.34649 5
 -5 -9 1 34.8109 3.09903 7
 -5 -9 1 38.4977 2.62348 2
 -5 -9 1 32.7482 2.74927 7
 -5 -9 1 35.6134 3.12602 10
 -5 -9 1 31.0055 2.58614 4
 -5 -9 1 33.9992 2.59131 2
 -5 -9 1 31.9708 3.41266 19
 -5 -9 1 32.8322 2.56442 15
 -5 -9 1 32.9435 2.89144 17
 -5 -9 1 36.2711 3.05271 9
 -5 -9 1 33.0163 3.49754 17
 -5 -9 1 39.094 3.27657 8
 -5 -9 1 33.8423 2.15257 18
 -5 -9 1 39.2049 3.53755 12
 -5 -9 1 31.7913 3.05075 14
 -5 -9 1 33.2899 3.13512 19
 4 9 -1 269.364 12.3161 7
 4 9 -1 266.744 11.6455 18
 4 9 -1 268.774 12.6619 19
 4 9 -1 271.922 12.386 13
 4 9 -1 269.689 12.324 7
 4 9 -1 266.891 12.3599 19
 4 9 -1 249.642 11.586 5
 4 9 -1 271.197 12.4579 9
 4 9 -1 273.218 12.6612 16
 4 9 -1 275.377 12.7208 17
 4 9 -1 255.837 12.3676 10
 4 9 -1 258.223 11.5571 15
 4 9 -1 262.014 12.7811 3
 4 9 -1 266.838 12.5854 17
 -4 -9 1 268.435 12.5126 19
 -4 -9 1 280.071 12.6521 19
 -4 -9 1 252.786 11.6151 15
 -4 -9 1 264.009 12.3125 12
 -4 -9 1 260.098 12.2462 10
 -4 -9 1 266.769 12.697 17
 -4 -9 1 265.857 12.1893 14
 -4 -9 1 259.157 11.6777 4
 -4 -9 1 246.569 12.2026 9
 -4 -9 1 276.171 11.9284 2
 -4 -9 1 266.466 11.5554 18
 -4 -9 1 261.117 12.0638 7
 -4 -9 1 260.547 12.2458 7
 -4 -9 1 259.439 12.2385 17
 -4 -9 1 269.425 12.2982 8
 3 9 -1 7.2496 1.01744 15
 3 9 -1 8.01547 1.52183 7
 3 9 -1 4.94318 1.80015 3
 3 9 -1 7.14876 1.32124 2
 3 9 -1 6.48178 1.0189 5
 3 9 -1 5.85911 1.72871 6
 3 9 -1 8.37828 1.83462 19
 3 9 -1 5.87204 1.58618 17
 3 9 -1 6.10107 1.55151 9
 3 9 -1 8.90262 1.60564 19
 3 9 -1 8.00428 1.80332 13
 3 9 -1 9.13652 1.61754 10
 3 9 -1 5.83683 1.32867 7
 3 9 -1 7.12321 1.91013 16
 3 9 -1 5.8703 1.66778 17
 3 9 -1 6.46213 1.16654 18
 -3 -9 1 6.628 1.03349 15
 -3 -9 1 5.36772 1.31728 7
 -3 -9 1 5.71952 1.24864 7
 -3 -9 1 5.36059 1.41753 12
 -3 -9 1 4.87 1.66699 17
 -3 -9 1 7.02454 1.58468 10
 -3 -9 1 5.25517 1.54049 8
 -3 -9 1 7.09236 1.37134 2
 -3 -9 1 7.94227 1.5544 17
 -3 -9 1 5.90737 1.3969 9
 -3 -9 1 5.87683 0.98766 4
 -3 -9 1 7.28196 1.78867 19
 -3 -9 1 7.43819 1.72797 14
 -3 -9 1 5.04738 1.13078 18
 -3 -9 1 9.19559 1.83691 19
 2 9 -1 22.1834 1.9715 2
 2 9 -1 16.167 2.09122 19
 2 9 -1 20.3711 2.23647 6
 2 9 -1 14.0315 2.2035 17
 2 9 -1 15.0306 2.29785 19
 2 9 -1 18.6513 1.54766 5
 2 9 -1 19.8702 2.07987 10
 2 9 -1 19.3925 2.53217 3
 2 9 -1 20.1137 1.82214 18
 2 9 -1 15.6591 2.3744 16
 2 9 -1 17.3072 1.50324 15
 2 9 -1 18.2498 1.99606 7
 2 9 -1 18.3223 1.93891 7
 2 9 -1 17.0709 2.12178 9
 2 9 -1 19.2596 2.17783 13
 -2 -9 1 19.21 2.05065 10
 -2 -9 1 20.8421 2.3201 17
 -2 -9 1 15.7976 2.07034 8
 -2 -9 1 17.7899 1.83534 7
 -2 -9 1 18.8012 1.99263 2
 -2 -9 1 13.1002 2.0409 14
 -2 -9 1 16.2543 1.26835 4
 -2 -9 1 16.4357 1.81199 18
 -2 -9 1 17.0526 2.45599 17
 -2 -9 1 18.1357 2.15034 9
 -2 -9 1 19.6023 2.10017 12
 -2 -9 1 16.1918 2.20591 19
 1 9 -1 67.16 3.7346 7
 1 9 -1 62.6435 4.18466 3
 1 9 -1 61.3148 3.33274 5
 1 9 -1 63.9119 3.87652 13
 1 9 -1 54.7111 4.14208 19
 1 9 -1 58.4018 3.53191 2
 1 9 -1 64.786 3.95925 6
 1 9 -1 59.6622 4.04307 17
 1 9 -1 66.9228 3.64244 10
 1 9 -1 59.7082 3.58678 18
 1 9 -1 56.001 3.92073 9
 1 9 -1 58.2721 3.11386 15
 1 9 -1 61.3537 4.15931 16
 1 9 -1 61.6542 3.29906 15
 1 9 -1 66.7622 4.26429 17
 1 9 -1 60.4065 3.87364 19
 -1 -9 1 59.8741 3.64068 2
 -1 -9 1 62.6381 3.39627 7
 -1 -9 1 61.6979 3.62247 7
 -1 -9 1 64.1775 4.3614 17
 -1 -9 1 64.6152 3.74563 18
 -1 -9 1 66.5017 4.18419 19
 -1 -9 1 55.6637 4.00653 19
 -1 -9 1 57.0429 3.6811 10
 -1 -9 1 58.4153 3.89258 9
 -1 -9 1 57.3029 3.85575 17
 -1 -9 1 60.3359 3.94494 14
 -1 -9 1 55.8448 3.70011 8
 0 9 -1 4.47666 1.36794 13
 0 9 -1 6.36491 1.04979 12
 0 9 -1 4.19506 0.98126 10
 0 9 -1 6.60321 1.57961 17
 0 9 -1 7.16536 1.60399 17
 0 9 -1 5.49266 1.47549 19
 0 9 -1 4.24306 1.69516 16
 0 9 -1 8.93547 1.64241 6
 0 9 -1 3.68058 1.49 19
 0 9 -1 8.0141 1.46554 18
 0 9 -1 5.87919 1.13408 2
 0 9 -1 6.03494 1.22459 7
 0 9 -1 5.93062 1.66943 3
 0 9 -1 5.22239 1.06273 15
 0 9 -1 5.96227 1.19102 7
 0 9 -1 1.85731 1.22131 9
 0 9 -1 5.17056 0.90296 15
 0 9 -1 5.37333 1.12471 5
 0 -9 1 7.21724 1.66251 19
 0 -9 1 4.9671 1.25773 2
 0 -9 1 8.01315 1.67793 14
 0 -9 1 6.39437 1.17917 10
 0 -9 1 9.20561 1.63997 9
 0 -9 1 8.03776 1.70699 19
 0 -9 1 4.83589 0.92029 7
 0 -9 1 5.64226 2.31152 17
 0 -9 1 5.92985 1.39392 18
 0 -9 1 4.66794 1.06711 7
 0 -9 1 4.17881 1.6512 17
 -1 9 -1 7.3202 1.37439 2
 -1 9 -1 7.14313 1.3462 5
 -1 9 -1 7.95862 1.93134 16
 -1 9 -1 7.48 1.6062 13
 -1 9 -1 8.25653 1.89978 3
 -1 9 -1 7.73878 1.83937 19
 -1 9 -1 6.19622 1.21379 15
 -1 9 -1 7.82752 1.27272 7
 -1 9 -1 6.14202 1.39934 18
 -1 9 -1 7.53239 1.70913 17
 -1 9 -1 6.87832 1.03199 12
 -1 9 -1 7.21852 1.0935 10
 -1 9 -1 7.11202 1.62644 9
 -1 9 -1 7.70266 1.71868 17
 -1 9 -1 9.23324 1.72338 19
 -1 9 -1 6.41185 1.23583 7
 -1 9 -1 8.79558 1.41459 15
 1 -9 1 6.48653 0.9832 7
 1 -9 1 7.52093 1.43635 2
 1 -9 1 5.7581 1.33841 8
 1 -9 1 8.91183 1.2606 7
 1 -9 1 5.29788 1.60327 19
 1 -9 1 7.18223 1.60903 14
 1 -9 1 8.94018 1.69115 17
 1 -9 1 7.79801 1.10762 10
 1 -9 1 8.56614 1.75903 19
 1 -9 1 6.40987 1.55899 9
 1 -9 1 5.35034 1.78074 17
 1 -9 1 10.1854 1.77322 18
 -2 9 -1 207.393 9.94366 17
 -2 9 -1 196.338 9.98422 3
 -2 9 -1 193.35 9.59711 13
 -2 9 -1 193.555 8.68068 12
 -2 9 -1 200.066 9.21714 7
 -2 9 -1 212.53 9.84227 9
 -2 9 -1 187.356 8.99942 15
 -2 9 -1 201.086 9.32562 5
 -2 9 -1 194.719 9.21739 2
 -2 9 -1 201.207 9.8156 17
 -2 9 -1 195.685 9.7336 19
 -2 9 -1 197.483 9.13324 7
 -2 9 -1 193.689 9.49677 18
 -2 9 -1 196.421 10.0553 16
 2 -9 1 179.277 7.98188 4
 2 -9 1 179.857 8.04517 4
 2 -9 1 186.558 9.18923 14
 2 -9 1 184.586 8.81704 8
 2 -9 1 204.704 9.40189 6
 2 -9 1 196.328 9.33763 18
 2 -9 1 177.994 8.27508 10
 2 -9 1 207.379 9.14525 2
 2 -9 1 204.037 9.57603 17
 2 -9 1 202.517 9.54725 19
 2 -9 1 186.238 8.6203 7
 2 -9 1 190.07 9.45836 9
 2 -9 1 184.895 8.47582 7
 2 -9 1 197.464 8.45482 10
 2 -9 1 190.954 9.65159 19
 -3 9 -1 41.6809 3.29309 18
 -3 9 -1 40.9497 2.9468 15
 -3 9 -1 43.9333 3.00337 7
 -3 9 -1 37.0002 3.42561 19
 -3 9 -1 49.6976 3.91296 19
 -3 9 -1 46.4173 3.90997 3
 -3 9 -1 47.5069 3.57039 13
 -3 9 -1 40.2664 2.87433 2
 -3 9 -1 44.9732 3.21995 5
 -3 9 -1 41.9447 2.43221 4
 -3 9 -1 44.2131 2.43772 12
 -3 9 -1 40.8115 2.86326 7
 -3 9 -1 39.0584 3.50836 17
 -3 9 -1 46.8017 4.0822 16
 -3 9 -1 49.8515 3.67431 9
 -3 9 -1 39.0403 3.53376 17
 3 -9 1 38.9419 3.4927 18
 3 -9 1 46.6933 2.53303 7
 3 -9 1 36.5773 2.23358 4
 3 -9 1 45.2249 3.94731 17
 3 -9 1 43.2434 2.2364 10
 3 -9 1 45.3948 3.6186 19
 3 -9 1 41.7852 3.6495 17
 3 -9 1 41.6607 2.19168 10
 3 -9 1 43.2418 2.83583 8
 3 -9 1 41.219 3.66503 19
 3 -9 1 45.6548 3.55812 9
 3 -9 1 48.902 3.43402 14
 3 -9 1 45.5773 3.20514 2
 3 -9 1 48.2204 3.35068 15
 3 -9 1 35.7563 2.96419 7
 3 -9 1 45.9457 3.47375 6
 -4 9 -1 68.4183 4.76785 19
 -4 9 -1 64.1306 4.40632 18
 -4 9 -1 68.4787 4.20388 15
 -4 9 -1 65.0885 3.4325 12
 -4 9 -1 68.607 4.83322 9
 -4 9 -1 68.2874 4.72628 17
 -4 9 -1 69.1047 5.05763 3
 -4 9 -1 68.3194 4.03385 7
 -4 9 -1 71.6418 4.55281 5
 -4 9 -1 71.2376 5.43949 16
 -4 9 -1 72.7474 4.82411 13
 -4 9 -1 68.2751 3.70088 4
 -4 9 -1 72.6443 5.09134 19
 -4 9 -1 64.227 3.9389 2
 -4 9 -1 67.8434 4.05876 7
 -4 9 -1 65.2389 4.81838 17
 4 -9 1 62.1502 4.72609 17
 4 -9 1 72.1947 4.71182 6
 4 -9 1 64.137 3.63848 8
 4 -9 1 68.9826 4.71986 19
 4 -9 1 62.9231 3.46463 7
 4 -9 1 67.8382 4.43278 15
 4 -9 1 67.1276 4.18098 2
 4 -9 1 67.5586 5.05955 9
 4 -9 1 66.792 4.98805 17
 4 -9 1 64.2576 3.45526 7
 4 -9 1 70.1518 4.31804 14
 4 -9 1 71.035 4.73622 18
 -5 9 -1 212.734 9.9999 7
 -5 9 -1 221.466 10.622 5
 -5 9 -1 221.831 11.368 16
 -5 9 -1 208.888 10.6989 17
 -5 9 -1 213.062 11.1566 3
 -5 9 -1 191.437 10.602 19
 -5 9 -1 222.437 11.0528 19
 -5 9 -1 208.805 9.7176 4
 -5 9 -1 205.199 10.7575 17
 -5 9 -1 209.516 10.2051 15
 -5 9 -1 219.169 10.0024 7
 -5 9 -1 207.513 10.9596 9
 -5 9 -1 206.892 9.26458 12
 -5 9 -1 197.571 9.74156 2
 5 -9 1 229.744 10.788 18
 5 -9 1 204.938 10.921 17
 5 -9 1 200.876 9.32787 8
 5 -9 1 211.733 10.1089 2
 5 -9 1 220.312 10.7595 19
 5 -9 1 228.037 10.9252 6
 5 -9 1 188.682 11.0971 19
 5 -9 1 220.192 10.5288 15
 5 -9 1 210.122 10.9971 17
 5 -9 1 201.293 9.35178 7
 5 -9 1 217.721 10.2029 14
 -6 9 -1 28.1899 4.09832 16
 -6 9 -1 25.8795 3.36628 9
 -6 9 -1 22.2887 2.43899 4
 -6 9 -1 25.2951 3.22865 17
 -6 9 -1 25.9147 3.27722 5
 -6 9 -1 22.0483 2.41001 7
 -6 9 -1 25.582 3.78139 3
 -6 9 -1 19.7311 2.36758 7
 -6 9 -1 25.2962 1.87437 12
 -6 9 -1 25.063 3.43636 19
 -6 9 -1 23.6774 3.16956 19
 6 -9 1 24.4935 3.21621 18
 6 -9 1 23.2779 1.7528 7
 6 -9 1 22.409 2.97914 19
 6 -9 1 26.6258 2.83734 14
 6 -9 1 30.9623 3.63315 6
 6 -9 1 23.4915 2.5427 2
 6 -9 1 26.4078 3.33361 15
 6 -9 1 26.9824 3.57497 17
 6 -9 1 22.5465 1.5478 8
 6 -9 1 26.0574 3.4238 17
 -7 9 -1 95.6355 5.60321 4
 -7 9 -1 101.108 7.46311 16
 -7 9 -1 104.805 6.51506 5
 -7 9 -1 78.5063 6.73258 7
 -7 9 -1 90.5158 6.24017 17
 -7 9 -1 103.6 6.87194 19
 -7 9 -1 100.332 4.84728 12
 -7 9 -1 86.7338 6.3336 19
 7 -9 1 103.933 6.39638 18
 7 -9 1 100.897 6.80553 17
 7 -9 1 103.244 6.7411 17
 7 -9 1 99.6075 5.56197 2
 7 -9 1 100.961 5.52935 14
 7 -9 1 99.7532 6.43316 15
 7 -9 1 99.7345 6.63551 6
 7 -9 1 85.951 6.121 19
 7 -9 1 92.8225 4.98584 7
 -8 9 -1 87.0514 5.37989 4
 -8 9 -1 77.2691 4.2616 12
 -8 9 -1 78.8152 6.74394 19
 -8 9 -1 73.5501 5.06024 7
 -8 9 -1 82.3171 5.08043 7
 -8 9 -1 81.8983 7.18511 16
 -8 9 -1 86.9171 6.35851 5
 -8 9 -1 77.5565 5.72743 17
 -8 9 -1 78.3654 5.9863 19
 8 -9 1 81.3194 6.71687 6
 8 -9 1 76.3143 4.73024 2
 8 -9 1 83.8478 8.69517 18
 8 -9 1 70.7254 6.08696 19
 8 -9 1 88.094 6.2931 13
 8 -9 1 76.3497 6.18628 17
 8 -9 1 84.4098 6.04361 15
 8 -9 1 95.214 6.30198 14
 8 -9 1 68.7127 4.57116 2
 8 -9 1 74.1569 6.3861 17
 8 -9 1 85.7111 6.75545 3
 8 -9 1 84.0715 6.42291 9
 -9 9 -1 17.5807 4.21256 16
 -9 9 -1 16.9496 3.29771 5
 -9 9 -1 16.408 2.51078 7
 -9 9 -1 18.4023 2.84357 4
 -9 9 -1 17.0823 2.37802 7
 9 -9 1 16.6331 3.26773 6
 9 -9 1 11.8247 1.75062 2
 9 -9 1 12.6422 2.64361 18
 9 -9 1 13.8515 3.02253 15
 9 -9 1 17.9043 3.63825 9
 9 -9 1 21.8566 4.20663 3
 9 -9 1 21.8861 3.72419 13
 -10 9 -1 16.5927 3.68103 5
 -10 9 -1 13.4688 4.27454 16
 -10 9 -1 12.5513 2.8059 4
 10 -9 1 13.3545 3.50223 13
 10 -9 1 15.9639 3.90168 3
 10 -9 1 13.6135 3.32371 6
 10 -9 1 13.1744 2.71267 18
 13 8 -1 33.4737 5.89784 3
 13 8 -1 22.053 3.40319 5
 13 8 -1 23.7362 4.78358 13
 -13 -8 1 25.0458 2.93437 8
 -13 -8 1 27.4136 4.6676 4
 -13 -8 1 25.0015 5.11616 7
 -13 -8 1 35.2989 5.68432 12
 -13 -8 1 29.1515 5.07507 16
 12 8 -1 0.7758 1.72946 5
 12 8 -1 1.10249 2.57045 13
 12 8 -1 3.02021 1.81804 15
 12 8 -1 -1.4052 2.59692 3
 12 8 -1 0.9463 0.96581 6
 12 8 -1 -1.5198 1.47212 9
 -12 -8 1 -1.6155 1.74234 7
 -12 -8 1 -0.5257 1.16277 8
 -12 -8 1 -2.775 1.90199 4
 -12 -8 1 -1.3495 2.84783 12
 11 8 -1 -0.8088 1.39347 15
 11 8 -1 0.00542 1.05532 6
 11 8 -1 0.67795 2.46154 16
 11 8 -1 -3.3636 1.16517 17
 11 8 -1 4.90463 2.075 9
 11 8 -1 0.37323 2.27993 13
 11 8 -1 1.03447 1.64838 5
 11 8 -1 -0.0175 2.52446 3
 11 8 -1 -1.4807 1.46938 17
 11 8 -1 2.10885 1.82269 7
 -11 -8 1 0.84604 1.39643 8
 -11 -8 1 1.94908 2.09384 19
 -11 -8 1 0.66712 2.58626 12
 -11 -8 1 -0.4571 1.87906 4
 -11 -8 1 -0.4853 1.70234 7
 10 8 -1 15.3049 3.53307 3
 10 8 -1 22.4582 3.32515 9
 10 8 -1 21.0565 2.35201 6
 10 8 -1 21.7592 3.35579 17
 10 8 -1 17.2493 2.46735 19
 10 8 -1 16.677 2.57289 15
 10 8 -1 16.8594 3.07755 17
 10 8 -1 19.6988 2.81657 5
 10 8 -1 26.2388 3.98648 16
 10 8 -1 18.6585 2.94094 7
 10 8 -1 23.3535 3.5826 13
 -10 -8 1 17.0159 2.65492 7
 -10 -8 1 17.2757 3.01444 4
 -10 -8 1 12.9468 2.73269 19
 -10 -8 1 16.5418 2.55832 8
 -10 -8 1 19.3425 3.80216 12
 -10 -8 1 13.898 2.70187 10
 -10 -8 1 17.7708 2.93965 19
 -10 -8 1 17.0518 1.77355 14
 -10 -8 1 17.2416 1.4103 2
 -10 -8 1 16.5986 2.92046 7
 -10 -8 1 17.4589 1.39559 2
 -10 -8 1 15.4772 2.60329 17
 9 8 -1 40.9173 3.92018 7
 9 8 -1 35.1635 4.01938 9
 9 8 -1 43.4893 3.79284 7
 9 8 -1 42.2642 4.6755 16
 9 8 -1 39.7188 3.62778 19
 9 8 -1 31.9266 3.83169 17
 9 8 -1 42.2608 3.48157 15
 9 8 -1 42.6763 3.15829 6
 9 8 -1 35.8687 4.08558 17
 9 8 -1 40.0325 4.24866 13
 9 8 -1 40.9056 4.96527 3
 9 8 -1 39.8798 3.40044 5
 -9 -8 1 37.7062 4.09451 7
 -9 -8 1 36.1018 3.90604 7
 -9 -8 1 38.7194 4.61252 12
 -9 -8 1 49.8249 4.20112 4
 -9 -8 1 39.6809 3.5267 8
 -9 -8 1 35.2734 4.66861 19
 -9 -8 1 44.416 3.21444 2
 -9 -8 1 51.3072 4.55165 19
 -9 -8 1 37.5226 2.88053 14
 -9 -8 1 37.0321 3.59459 17
 -9 -8 1 37.8652 3.56018 2
 -9 -8 1 37.0341 3.93277 10
 8 8 -1 6.75451 2.44107 3
 8 8 -1 6.30079 2.37769 16
 8 8 -1 6.97034 2.04494 9
 8 8 -1 8.22328 1.72089 5
 8 8 -1 12.7444 2.18194 7
 8 8 -1 5.55299 1.82689 7
 8 8 -1 13.4222 2.44898 17
 8 8 -1 9.41631 1.80611 15
 8 8 -1 9.84012 1.67731 6
 8 8 -1 7.92431 2.26049 13
 8 8 -1 11.5196 2.15778 19
 -8 -8 1 10.4303 2.40286 19
 -8 -8 1 9.7065 1.33777 2
 -8 -8 1 10.714 2.25568 19
 -8 -8 1 8.53535 1.30224 2
 -8 -8 1 6.90657 2.44148 12
 -8 -8 1 11.2727 2.05876 7
 -8 -8 1 6.78011 1.58781 15
 -8 -8 1 7.195 2.02005 9
 -8 -8 1 6.44509 1.88899 17
 -8 -8 1 10.2938 2.22491 4
 -8 -8 1 9.27805 2.24085 7
 -8 -8 1 7.92164 1.55192 14
 -8 -8 1 8.02227 1.87875 8
 -8 -8 1 11.918 2.26942 10
 7 8 -1 13.5026 2.16412 7
 7 8 -1 8.05385 1.9281 19
 7 8 -1 9.09482 2.07379 9
 7 8 -1 10.3727 2.4356 16
 7 8 -1 11.8237 2.05427 7
 7 8 -1 10.8539 2.56881 3
 7 8 -1 7.90074 1.98009 17
 7 8 -1 9.60227 1.64984 5
 7 8 -1 9.31647 1.56893 15
 7 8 -1 8.40608 2.13253 13
 7 8 -1 7.37189 2.05848 17
 -7 -8 1 8.13381 2.00445 19
 -7 -8 1 9.23602 2.00941 17
 -7 -8 1 9.89042 1.94769 14
 -7 -8 1 9.47069 1.95738 9
 -7 -8 1 10.8308 1.81329 15
 -7 -8 1 11.2771 2.22152 19
 -7 -8 1 11.8853 2.20873 7
 -7 -8 1 7.83651 2.38275 12
 -7 -8 1 11.6257 1.46731 2
 -7 -8 1 10.8972 1.44714 2
 -7 -8 1 9.86557 1.89026 4
 -7 -8 1 12.9514 2.09974 7
 -7 -8 1 8.75841 1.99582 10
 -7 -8 1 11.4165 1.94928 8
 6 8 -1 49.5736 3.70595 7
 6 8 -1 54.036 3.7603 7
 6 8 -1 52.1179 3.85849 19
 6 8 -1 44.6192 3.95209 17
 6 8 -1 52.156 3.84859 9
 6 8 -1 45.5974 3.69749 10
 6 8 -1 53.2928 3.92065 13
 6 8 -1 48.0095 3.28265 6
 6 8 -1 55.9488 4.10965 17
 6 8 -1 53.1758 4.25147 3
 6 8 -1 48.9417 3.17526 15
 6 8 -1 50.4283 4.19602 16
 6 8 -1 47.194 3.10435 5
[truncated: 5,731,838 more chars]
