# Supplementary material for: Reactivity of Low Valent Magnesium(I) Complexes with Epoxides and Episulfides
Source: Angew Chem Int Ed Engl. 2025 Nov 2;64(52):e20259. doi: 10.1002/anie.202520259 (PMC12723457; doi:10.1002/anie.202520259)
Supplement: Supplementary file 2 — Supporting Information [file ANIE-64-e20259-s002.zip › 5_jg24009.cif]

data_5
# jg24009
_audit_creation_date               2024-07-25
_audit_creation_method
;
Olex2 1.5-beta
(compiled 2024.02.16 svn.r378c4104 for OlexSys, GUI svn.r6928)
;
_shelx_SHELXL_version_number       '2018/3'
loop_
  _audit_author_name
  _audit_author_email
  _audit_author_address
 'Shaw, P.' ''
;
The University of Edinburgh
School of Chemistry
Joseph Black Building David Brewster Road
Edinburgh
EH9 3FJ
;
 'Nichol, G.S.' g.s.nichol@ed.ac.uk
;
The University of Edinburgh
School of Chemistry
Joseph Black Building David Brewster Road
Edinburgh
EH9 3FJ
;

_audit_contact_author_address
;
The University of Edinburgh
School of Chemistry
Joseph Black Building David Brewster Road
Edinburgh
EH9 3FJ
;
_audit_contact_author_email        g.s.nichol@ed.ac.uk
_audit_contact_author_name         'Nichol, G.S.'
_audit_contact_author_phone        '+44 131 650 4806'
_publ_contact_author_id_orcid      0000-0002-1597-3679
_publ_section_references
;
D. Kratzert, I. Krossing, (2018), J. Appl. Cryst. 51, 928-934.

Dolomanov, O.V., Bourhis, L.J., Gildea, R.J, Howard, J.A.K. & Puschmann, H.
 (2009), J. Appl. Cryst. 42, 339-341.

Kratzert, D., Holstein, J.J. & Krossing, I. (2015). J. Appl. Cryst. 48, 933-938.

Sheldrick, G.M. (2015). Acta Cryst. A71, 3-8.

Sheldrick, G.M. (2015). Acta Cryst. C71, 3-8.
;
_chemical_name_common              ?
_chemical_name_systematic          ?
_chemical_formula_moiety           'C53 H72 Mg2 N4 O2, C7 H8'
_chemical_formula_sum              'C60 H80 Mg2 N4 O2'
_chemical_formula_weight           937.90
_chemical_melting_point            ?
loop_
  _atom_type_symbol
  _atom_type_description
  _atom_type_scat_dispersion_real
  _atom_type_scat_dispersion_imag
  _atom_type_scat_source
 'C' 'C' 0.0033 0.0016 'International Tables Vol C Tables 4.2.6.8 and 6.1.1.4'
 'H' 'H' 0.0000 0.0000 'International Tables Vol C Tables 4.2.6.8 and 6.1.1.4'
 'Mg' 'Mg' 0.0486 0.0363 'International Tables Vol C Tables 4.2.6.8 and 6.1.1.4'
 'N' 'N' 0.0061 0.0033 'International Tables Vol C Tables 4.2.6.8 and 6.1.1.4'
 'O' 'O' 0.0106 0.0060 'International Tables Vol C Tables 4.2.6.8 and 6.1.1.4'

_shelx_space_group_comment
;
The symmetry employed for this shelxl refinement is uniquely defined
by the following loop, which should always be used as a source of
symmetry information in preference to the above space-group names.
They are only intended as comments.
;
_space_group_crystal_system        'triclinic'
_space_group_IT_number             2
_space_group_name_H-M_alt          'P -1'
_space_group_name_Hall             '-P 1'
loop_
  _space_group_symop_operation_xyz
 'x, y, z'
 '-x, -y, -z'

_cell_length_a                     8.5070(4)
_cell_length_b                     12.2556(6)
_cell_length_c                     13.4189(6)
_cell_angle_alpha                  84.556(2)
_cell_angle_beta                   80.061(2)
_cell_angle_gamma                  88.048(2)
_cell_volume                       1371.60(11)
_cell_formula_units_Z              1
_cell_measurement_reflns_used      9628
_cell_measurement_temperature      100.00
_cell_measurement_theta_max        33.07
_cell_measurement_theta_min        2.38
_shelx_estimated_absorpt_T_max     0.976
_shelx_estimated_absorpt_T_min     0.965
_exptl_absorpt_coefficient_mu      0.088
_exptl_absorpt_correction_T_max    0.7465
_exptl_absorpt_correction_T_min    0.7111
_exptl_absorpt_correction_type     multi-scan
_exptl_absorpt_process_details
;
SADABS-2016/2 (Bruker,2016/2) was used for absorption correction.
wR2(int) was 0.0922 before and 0.0566 after correction.
The Ratio of minimum to maximum transmission is 0.9526.
The \l/2 correction factor is Not present.
;
_exptl_absorpt_special_details     ?
_exptl_crystal_colour              colourless
_exptl_crystal_colour_primary      colourless
_exptl_crystal_density_diffrn      1.135
_exptl_crystal_density_meas        ?
_exptl_crystal_density_method      ?
_exptl_crystal_description         prism
_exptl_crystal_F_000               508
_exptl_crystal_recrystallization_method 
 'The material was recrystallised from tolueue by slow evaporation'
_exptl_crystal_size_max            0.406
_exptl_crystal_size_mid            0.288
_exptl_crystal_size_min            0.277
_exptl_transmission_factor_max     ?
_exptl_transmission_factor_min     ?
_diffrn_reflns_av_R_equivalents    0.0462
_diffrn_reflns_av_unetI/netI       0.0161
_diffrn_reflns_Laue_measured_fraction_full  0.998
_diffrn_reflns_Laue_measured_fraction_max  0.997
_diffrn_reflns_limit_h_max         13
_diffrn_reflns_limit_h_min         -13
_diffrn_reflns_limit_k_max         18
_diffrn_reflns_limit_k_min         -18
_diffrn_reflns_limit_l_max         20
_diffrn_reflns_limit_l_min         -20
_diffrn_reflns_number              234703
_diffrn_reflns_point_group_measured_fraction_full  0.998
_diffrn_reflns_point_group_measured_fraction_max  0.997
_diffrn_reflns_theta_full          25.242
_diffrn_reflns_theta_max           33.173
_diffrn_reflns_theta_min           2.377
_diffrn_ambient_temperature        100.00
_diffrn_detector_area_resol_mean   ?
_diffrn_measured_fraction_theta_full  0.998
_diffrn_measured_fraction_theta_max  0.997
_diffrn_measurement_device_type    'Bruker D8 VENTURE'
_diffrn_measurement_method         '\f and \w scans'
_diffrn_radiation_type             MoK\a
_diffrn_radiation_wavelength       0.71073
_diffrn_source                     ImuS-Mo
_diffrn_source_current             1.4
_diffrn_source_power               0.07
_diffrn_source_voltage             50.0
_diffrn_standards_number           0
_reflns_Friedel_coverage           0.000
_reflns_Friedel_fraction_full      .
_reflns_Friedel_fraction_max       .
_reflns_number_gt                  9257
_reflns_number_total               10464
_reflns_special_details
;
 Reflections were merged by SHELXL according to the crystal
 class for the calculation of statistics and refinement.
 
 _reflns_Friedel_fraction is defined as the number of unique
 Friedel pairs measured divided by the number that would be
 possible theoretically, ignoring centric projections and
 systematic absences.
;
_reflns_threshold_expression       'I > 2\s(I)'
_computing_cell_refinement         'SAINT V8.40B (Bruker, 2016)'
_computing_data_collection         APEX5
_computing_data_reduction          'SAINT V8.40B (Bruker, 2016)'
_computing_molecular_graphics      'Olex2 1.5-beta (Dolomanov et al., 2009)'
_computing_publication_material    'Olex2 1.5-beta (Dolomanov et al., 2009)'
_computing_structure_refinement    'SHELXL 2018/3 (Sheldrick, 2015)'
_computing_structure_solution      'SHELXT 2018/2 (Sheldrick, 2018)'
_refine_diff_density_max           0.534
_refine_diff_density_min           -0.372
_refine_diff_density_rms           0.049
_refine_ls_extinction_coef         .
_refine_ls_extinction_method       none
_refine_ls_goodness_of_fit_ref     1.061
_refine_ls_hydrogen_treatment      mixed
_refine_ls_matrix_type             full
_refine_ls_number_parameters       387
_refine_ls_number_reflns           10464
_refine_ls_number_restraints       137
_refine_ls_R_factor_all            0.0539
_refine_ls_R_factor_gt             0.0476
_refine_ls_restrained_S_all        1.061
_refine_ls_shift/su_max            0.001
_refine_ls_shift/su_mean           0.000
_refine_ls_structure_factor_coef   Fsqd
_refine_ls_weighting_details      
 'w=1/[\s^2^(Fo^2^)+(0.0627P)^2^+0.5116P] where P=(Fo^2^+2Fc^2^)/3'
_refine_ls_weighting_scheme        calc
_refine_ls_wR_factor_gt            0.1331
_refine_ls_wR_factor_ref           0.1383
_refine_special_details           
 'The structure is presented in space group P-1 with both bridging ligands disordered equally on both sides by symmetry imposed by the space group.  Additionally, atoms C2, along with C16 and C28 as a necessary consequence of C2, were modelled as disordered over two positions based on peaks in a difference map.  The toluene molecule was modelled using the FragDB library of Olex2 and refined as disordered over an inversion centre.  Geometric and ellipsoid restraints were used where necessary.'
_olex2_refinement_description
;
1. Fixed Uiso
 At 1.2 times of:
  All C(H) groups, All C(H,H) groups, All C(H,H,H,H) groups, All O(H) groups
 At 1.5 times of:
  All C(H,H,H) groups
2. Shared sites
{C1, C1A}
{C3, C3A}
3. Restrained distances
 C34-C38
 1.51 with sigma of 0.02
 C38-C33 = C38-C29 = C32-C31
 1.39 with sigma of 0.02
 C33-C32 = C31-C30 = C30-C29
 1.38 with sigma of 0.02
 O1-H1
 0.84 with sigma of 0.01
 C34-C33 = C34-C29
 2.52 with sigma of 0.04
 C38-C32
 2.42 with sigma of 0.04
 C38-C30
 2.41 with sigma of 0.04
 C33-C31
 2.39 with sigma of 0.04
 C32-C30 = C31-C29
 2.4 with sigma of 0.04
 C38-C33 \\sim C33-C32 \\sim C32-C31 \\sim C31-C30 \\sim C30-C29 \\sim C29-C38
 with sigma of 0.02
 C38-C30 \\sim C38-C32 \\sim C29-C31 \\sim C33-C29 \\sim C32-C30 \\sim C33-C31
 with sigma of 0.04
 C34-C29 \\sim C34-C33
 with sigma of 0.04
4. Restrained planarity
 C29, C30, C31, C32, C33, C34, C38
 with sigma of 0.1
5. Uiso/Uaniso restraints and constraints
C29 \\sim C30 \\sim C31 \\sim C32 \\sim C33 \\sim C34 \\sim C38: within 2A with
sigma of 0.04 and sigma for terminal atoms of 0.08 within 2A
Uanis(C1) = Uanis(C1A)
Uanis(C3) = Uanis(C3A)
6. Rigid body (RIGU) restrains
 C29, C30, C31, C32, C33, C34, C38
 with sigma for 1-2 distances of 0.004 and sigma for 1-3 distances of 0.004
7. Others
 Sof(H15C)=Sof(H15D)=Sof(C16A)=Sof(H16D)=Sof(H16E)=Sof(H16F)=Sof(H27A)=
 Sof(H27B)=Sof(C28A)=Sof(H28D)=Sof(H28E)=Sof(H28F)=1-FVAR(1)
 Sof(C1A)=Sof(H1AA)=Sof(H1AB)=Sof(C2A)=Sof(H2A)=Sof(C3A)=Sof(H3AA)=Sof(H3AB)=
 0.5*(1-FVAR(2))
 Sof(C1)=Sof(H1A)=Sof(H1B)=Sof(C2)=Sof(H2)=Sof(C3)=Sof(H3A)=Sof(H3B)=0.5*FVAR(2)
 Sof(H15A)=Sof(H15B)=Sof(C16)=Sof(H16A)=Sof(H16B)=Sof(H16C)=Sof(H27C)=
 Sof(H27D)=Sof(C28)=Sof(H28A)=Sof(H28B)=Sof(H28C)=FVAR(1)
 Fixed Sof: H1(0.5) C29(0.5) H29(0.5) C30(0.5) H30(0.5) C31(0.5) H31(0.5)
 C32(0.5) H32(0.5) C33(0.5) H33(0.5) C34(0.5) H34A(0.5) H34B(0.5) H34C(0.5)
 C38(0.5)
8.a Secondary CH2 refined with riding coordinates:
 C1(H1A,H1B), C1A(H1AA,H1AB), C15(H15A,H15B), C15(H15C,H15D), C17(H17A,H17B),
 C25(H25A,H25B), C27(H27C,H27D), C27(H27A,H27B)
8.b Me refined with riding coordinates:
 C16(H16A,H16B,H16C), C16A(H16D,H16E,H16F), C28(H28A,H28B,H28C), C28A(H28D,
 H28E,H28F), C34(H34A,H34B,H34C)
8.c Aromatic/amide H refined with riding coordinates:
 C2(H2), C2A(H2A), C6(H6), C11(H11), C12(H12), C13(H13), C21(H21), C22(H22),
 C23(H23), C29(H29), C30(H30), C31(H31), C32(H32), C33(H33)
8.d X=CH2 refined with riding coordinates:
 C3(H3A,H3B), C3A(H3AA,H3AB)
8.e Idealised Me refined as rotating group:
 C4(H4A,H4B,H4C), C8(H8A,H8B,H8C), C18(H18A,H18B,H18C), C26(H26A,H26B,H26C)
;
_atom_sites_solution_hydrogens     mixed
_atom_sites_solution_primary       dual
_atom_sites_solution_secondary     ?
loop_
  _atom_site_label
  _atom_site_type_symbol
  _atom_site_fract_x
  _atom_site_fract_y
  _atom_site_fract_z
  _atom_site_U_iso_or_equiv
  _atom_site_adp_type
  _atom_site_occupancy
  _atom_site_site_symmetry_order
  _atom_site_calc_flag
  _atom_site_refinement_flags_posn
  _atom_site_refinement_flags_adp
  _atom_site_refinement_flags_occupancy
  _atom_site_disorder_assembly
  _atom_site_disorder_group
 Mg1 Mg 0.50433(4) 0.38198(2) 0.52077(2) 0.01657(7) Uani 1 1 d . . . . .
 O1 O 0.34759(7) 0.49593(5) 0.50018(5) 0.02002(12) Uani 1 1 d D . . . .
 H1 H 0.2533(16) 0.480(2) 0.502(2) 0.024 Uiso 0.5 1 d D U P A -3
 N1 N 0.55978(9) 0.25658(6) 0.43031(6) 0.01785(13) Uani 1 1 d . . . . .
 N2 N 0.49430(9) 0.28024(6) 0.65133(5) 0.01850(13) Uani 1 1 d . . . . .
 C1 C 0.1836(3) 0.51382(19) 0.4948(2) 0.0326(4) Uani 0.3911(14) 1 d . . P B -1
 H1A H 0.168649 0.512117 0.423472 0.039 Uiso 0.3911(14) 1 calc R U P B -1
 H1B H 0.151214 0.587792 0.515642 0.039 Uiso 0.3911(14) 1 calc R U P B -1
 C1A C 0.1836(3) 0.51382(19) 0.4948(2) 0.0326(4) Uani 0.1089(14) 1 d . . P B -2
 H1AA H 0.130249 0.536935 0.561259 0.039 Uiso 0.1089(14) 1 calc R U P B -2
 H1AB H 0.175628 0.576536 0.443625 0.039 Uiso 0.1089(14) 1 calc R U P B -2
 C2 C 0.0785(3) 0.4321(2) 0.5596(2) 0.0260(5) Uani 0.3911(14) 1 d . . P B -1
 H2 H 0.081612 0.424842 0.630322 0.031 Uiso 0.3911(14) 1 calc R U P B -1
 C2A C 0.0978(11) 0.4304(8) 0.4719(8) 0.0276(17) Uani 0.1089(14) 1 d . . P B -2
 H2A H 0.126735 0.412632 0.403666 0.033 Uiso 0.1089(14) 1 calc R U P B -2
 C3 C -0.0191(3) 0.36861(19) 0.5264(2) 0.0327(4) Uani 0.3911(14) 1 d . . P B -1
 H3A H -0.025457 0.373502 0.456115 0.039 Uiso 0.3911(14) 1 calc R U P B -1
 H3B H -0.083139 0.317880 0.572677 0.039 Uiso 0.3911(14) 1 calc R U P B -1
 C3A C -0.0191(3) 0.36861(19) 0.5264(2) 0.0327(4) Uani 0.1089(14) 1 d . . P B
 -2
 H3AA H -0.056472 0.380086 0.595564 0.039 Uiso 0.1089(14) 1 calc R U P B -2
 H3AB H -0.064589 0.313290 0.495886 0.039 Uiso 0.1089(14) 1 calc R U P B -2
 C4 C 0.69536(12) 0.08142(8) 0.38963(7) 0.02360(17) Uani 1 1 d . . . . .
 H4A H 0.605309 0.042847 0.373316 0.035 Uiso 1 1 calc R U . . .
 H4B H 0.765560 0.028651 0.420959 0.035 Uiso 1 1 calc R U . . .
 H4C H 0.755334 0.118077 0.327207 0.035 Uiso 1 1 calc R U . . .
 C5 C 0.63327(10) 0.16604(7) 0.46297(7) 0.01768(14) Uani 1 1 d . . . . .
 C6 C 0.65358(10) 0.13975(7) 0.56436(7) 0.01926(15) Uani 1 1 d . . . . .
 H6 H 0.728563 0.082398 0.574866 0.023 Uiso 1 1 calc R U . . .
 C7 C 0.57807(10) 0.18675(7) 0.65244(7) 0.01881(14) Uani 1 1 d . . . . .
 C8 C 0.59207(13) 0.12273(8) 0.75272(7) 0.02734(19) Uani 1 1 d . . . . .
 H8A H 0.630949 0.170763 0.797210 0.041 Uiso 1 1 calc R U . . .
 H8B H 0.667180 0.061034 0.740790 0.041 Uiso 1 1 calc R U . . .
 H8C H 0.487149 0.094933 0.785118 0.041 Uiso 1 1 calc R U . . .
 C9 C 0.52685(11) 0.26282(7) 0.32872(7) 0.02069(15) Uani 1 1 d . . . . .
 C10 C 0.38108(12) 0.22216(8) 0.31342(8) 0.02458(17) Uani 1 1 d . . . . .
 C11 C 0.34996(15) 0.22574(11) 0.21458(9) 0.0349(2) Uani 1 1 d . . . . .
 H11 H 0.251702 0.199062 0.203046 0.042 Uiso 1 1 calc R U . . .
 C12 C 0.46052(18) 0.26773(13) 0.13281(9) 0.0422(3) Uani 1 1 d . . . . .
 H12 H 0.439253 0.267638 0.065610 0.051 Uiso 1 1 calc R U . . .
 C13 C 0.60158(17) 0.30966(12) 0.14920(8) 0.0390(3) Uani 1 1 d . . . . .
 H13 H 0.676111 0.339039 0.092804 0.047 Uiso 1 1 calc R U . . .
 C14 C 0.63686(13) 0.30973(9) 0.24730(7) 0.02730(19) Uani 1 1 d . . . . .
 C15 C 0.26519(13) 0.17569(9) 0.40407(9) 0.0310(2) Uani 1 1 d . . . . .
 H15A H 0.318569 0.113213 0.437908 0.037 Uiso 0.782(3) 1 calc R U P B -2
 H15B H 0.242212 0.232462 0.452648 0.037 Uiso 0.782(3) 1 calc R U P B -2
 H15C H 0.321465 0.158996 0.462583 0.037 Uiso 0.218(3) 1 calc R U P B -1
 H15D H 0.222021 0.106458 0.388464 0.037 Uiso 0.218(3) 1 calc R U P B -1
 C16 C 0.10942(16) 0.13711(12) 0.38408(14) 0.0348(3) Uani 0.782(3) 1 d . . P B
 -2
 H16A H 0.044422 0.108790 0.448281 0.052 Uiso 0.782(3) 1 calc R U P B -2
 H16B H 0.052623 0.198480 0.352825 0.052 Uiso 0.782(3) 1 calc R U P B -2
 H16C H 0.129254 0.078803 0.338033 0.052 Uiso 0.782(3) 1 calc R U P B -2
 C16A C 0.1222(10) 0.2605(7) 0.4331(8) 0.058(2) Uani 0.218(3) 1 d . . P B -1
 H16D H 0.048173 0.228862 0.492091 0.087 Uiso 0.218(3) 1 calc R U P B -1
 H16E H 0.164881 0.328601 0.449464 0.087 Uiso 0.218(3) 1 calc R U P B -1
 H16F H 0.065582 0.276139 0.375454 0.087 Uiso 0.218(3) 1 calc R U P B -1
 C17 C 0.78852(14) 0.35841(11) 0.26605(9) 0.0335(2) Uani 1 1 d . . . . .
 H17A H 0.819664 0.318387 0.327477 0.040 Uiso 1 1 calc R U . . .
 H17B H 0.765711 0.435528 0.280818 0.040 Uiso 1 1 calc R U . . .
 C18 C 0.92935(16) 0.35621(15) 0.17997(11) 0.0464(3) Uani 1 1 d . . . . .
 H18A H 0.905995 0.403888 0.121258 0.070 Uiso 1 1 calc R U . . .
 H18B H 0.948775 0.281039 0.161008 0.070 Uiso 1 1 calc R U . . .
 H18C H 1.024349 0.382284 0.201981 0.070 Uiso 1 1 calc R U . . .
 C19 C 0.40382(11) 0.31029(7) 0.74539(6) 0.02032(15) Uani 1 1 d . . . . .
 C20 C 0.46762(12) 0.38192(9) 0.80308(7) 0.02443(17) Uani 1 1 d . . . . .
 C21 C 0.37390(14) 0.41110(11) 0.89317(8) 0.0321(2) Uani 1 1 d . . . . .
 H21 H 0.415525 0.459270 0.933192 0.039 Uiso 1 1 calc R U . . .
 C22 C 0.22196(14) 0.37116(12) 0.92500(8) 0.0350(2) Uani 1 1 d . . . . .
 H22 H 0.160167 0.391637 0.986576 0.042 Uiso 1 1 calc R U . . .
 C23 C 0.15955(13) 0.30112(11) 0.86703(8) 0.0313(2) Uani 1 1 d . . . . .
 H23 H 0.054702 0.274229 0.889196 0.038 Uiso 1 1 calc R U . . .
 C24 C 0.24872(12) 0.26958(8) 0.77655(7) 0.02457(17) Uani 1 1 d . . . . .
 C25 C 0.63367(13) 0.42623(11) 0.77094(8) 0.0305(2) Uani 1 1 d . . . . .
 H25A H 0.625610 0.504872 0.747171 0.037 Uiso 1 1 calc R U . . .
 H25B H 0.688740 0.387556 0.712874 0.037 Uiso 1 1 calc R U . . .
 C26 C 0.73425(15) 0.41415(14) 0.85468(10) 0.0409(3) Uani 1 1 d . . . . .
 H26A H 0.843655 0.436623 0.826675 0.061 Uiso 1 1 calc R U . . .
 H26B H 0.735156 0.337442 0.882931 0.061 Uiso 1 1 calc R U . . .
 H26C H 0.688813 0.460583 0.908440 0.061 Uiso 1 1 calc R U . . .
 C27 C 0.18321(15) 0.19231(10) 0.71358(10) 0.0357(2) Uani 1 1 d . . . . .
 H27C H 0.203546 0.223543 0.641846 0.043 Uiso 0.782(3) 1 calc R U P B -1
 H27D H 0.244095 0.122181 0.717447 0.043 Uiso 0.782(3) 1 calc R U P B -1
 H27A H 0.133667 0.128882 0.757601 0.043 Uiso 0.218(3) 1 calc R U P B -2
 H27B H 0.270144 0.164704 0.662691 0.043 Uiso 0.218(3) 1 calc R U P B -2
 C28 C 0.0128(2) 0.16823(18) 0.74147(17) 0.0480(5) Uani 0.782(3) 1 d . . P B -1
 H28A H -0.016352 0.117489 0.695728 0.072 Uiso 0.782(3) 1 calc R U P B -1
 H28B H -0.009257 0.134700 0.811595 0.072 Uiso 0.782(3) 1 calc R U P B -1
 H28C H -0.049943 0.236405 0.735739 0.072 Uiso 0.782(3) 1 calc R U P B -1
 C28A C 0.0452(5) 0.2625(5) 0.6547(4) 0.0332(12) Uani 0.218(3) 1 d . . P B -2
 H28D H 0.000533 0.213998 0.613104 0.050 Uiso 0.218(3) 1 calc R U P B -2
 H28E H -0.040399 0.289176 0.705729 0.050 Uiso 0.218(3) 1 calc R U P B -2
 H28F H 0.095552 0.324860 0.611185 0.050 Uiso 0.218(3) 1 calc R U P B -2
 C29 C 0.0214(7) 0.0733(5) 1.0595(4) 0.0638(13) Uani 0.5 1 d D U P C -1
 H29 H 0.062034 0.121494 1.099983 0.077 Uiso 0.5 1 calc R U P C -1
 C30 C -0.1433(6) 0.0694(4) 1.0652(4) 0.0663(12) Uani 0.5 1 d D U P C -1
 H30 H -0.211742 0.113976 1.108893 0.080 Uiso 0.5 1 calc R U P C -1
 C31 C -0.2067(7) 0.0017(5) 1.0080(5) 0.0888(18) Uani 0.5 1 d D U P C -1
 H31 H -0.318465 -0.002431 1.009799 0.107 Uiso 0.5 1 calc R U P C -1
 C32 C -0.0955(10) -0.0620(9) 0.9458(8) 0.134(4) Uani 0.5 1 d D U P C -1
 H32 H -0.134153 -0.108655 0.903128 0.161 Uiso 0.5 1 calc R U P C -1
 C33 C 0.0653(9) -0.0590(6) 0.9445(5) 0.089(2) Uani 0.5 1 d D U P C -1
 H33 H 0.134590 -0.106972 0.905048 0.107 Uiso 0.5 1 calc R U P C -1
 C34 C 0.3036(5) 0.0234(4) 0.9974(3) 0.0643(9) Uani 0.5 1 d D U P C -1
 H34A H 0.363510 -0.025912 0.950631 0.097 Uiso 0.5 1 calc R U P C -1
 H34B H 0.334190 0.099288 0.974699 0.097 Uiso 0.5 1 calc R U P C -1
 H34C H 0.327656 0.004466 1.065857 0.097 Uiso 0.5 1 calc R U P C -1
 C38 C 0.1276(5) 0.0118(3) 0.9991(2) 0.0466(7) Uani 0.5 1 d D U P C -1

loop_
  _atom_site_aniso_label
  _atom_site_aniso_U_11
  _atom_site_aniso_U_22
  _atom_site_aniso_U_33
  _atom_site_aniso_U_23
  _atom_site_aniso_U_13
  _atom_site_aniso_U_12
 Mg1 0.01891(14) 0.01412(12) 0.01582(13) 0.00004(9) -0.00185(10) 0.00249(10)
 O1 0.0154(3) 0.0185(3) 0.0258(3) 0.0004(2) -0.0041(2) 0.0016(2)
 N1 0.0199(3) 0.0163(3) 0.0171(3) -0.0012(2) -0.0029(2) 0.0028(2)
 N2 0.0209(3) 0.0174(3) 0.0157(3) 0.0003(2) -0.0006(2) 0.0036(2)
 C1 0.0197(8) 0.0304(10) 0.0465(12) 0.0053(9) -0.0075(8) 0.0025(7)
 C1A 0.0197(8) 0.0304(10) 0.0465(12) 0.0053(9) -0.0075(8) 0.0025(7)
 C2 0.0194(10) 0.0298(11) 0.0278(11) -0.0011(9) -0.0026(8) 0.0014(8)
 C2A 0.020(4) 0.032(4) 0.031(4) -0.003(3) -0.007(3) 0.004(3)
 C3 0.0232(9) 0.0287(9) 0.0462(12) -0.0021(9) -0.0072(8) 0.0014(7)
 C3A 0.0232(9) 0.0287(9) 0.0462(12) -0.0021(9) -0.0072(8) 0.0014(7)
 C4 0.0248(4) 0.0206(4) 0.0258(4) -0.0069(3) -0.0039(3) 0.0058(3)
 C5 0.0165(3) 0.0155(3) 0.0206(3) -0.0022(3) -0.0019(3) 0.0014(2)
 C6 0.0199(3) 0.0161(3) 0.0212(4) -0.0003(3) -0.0032(3) 0.0041(3)
 C7 0.0194(3) 0.0172(3) 0.0188(3) 0.0018(3) -0.0028(3) 0.0018(3)
 C8 0.0331(5) 0.0254(4) 0.0212(4) 0.0051(3) -0.0036(3) 0.0079(4)
 C9 0.0228(4) 0.0210(4) 0.0186(3) -0.0031(3) -0.0048(3) 0.0052(3)
 C10 0.0246(4) 0.0229(4) 0.0282(4) -0.0052(3) -0.0093(3) 0.0052(3)
 C11 0.0360(5) 0.0393(6) 0.0347(5) -0.0093(4) -0.0190(4) 0.0083(4)
 C12 0.0499(7) 0.0554(8) 0.0249(5) -0.0068(5) -0.0171(5) 0.0119(6)
 C13 0.0438(6) 0.0533(7) 0.0184(4) -0.0002(4) -0.0046(4) 0.0068(5)
 C14 0.0281(4) 0.0338(5) 0.0188(4) -0.0008(3) -0.0024(3) 0.0038(4)
 C15 0.0272(5) 0.0266(4) 0.0390(5) -0.0012(4) -0.0060(4) -0.0010(4)
 C16 0.0202(5) 0.0304(6) 0.0564(9) -0.0039(6) -0.0130(6) -0.0030(5)
 C16A 0.048(4) 0.051(4) 0.074(5) -0.004(4) -0.008(4) 0.002(3)
 C17 0.0276(5) 0.0435(6) 0.0263(5) -0.0001(4) 0.0030(4) -0.0038(4)
 C18 0.0300(6) 0.0641(9) 0.0385(6) 0.0033(6) 0.0075(5) 0.0045(6)
 C19 0.0214(4) 0.0225(4) 0.0152(3) 0.0010(3) -0.0006(3) 0.0057(3)
 C20 0.0236(4) 0.0341(5) 0.0150(3) -0.0027(3) -0.0023(3) 0.0041(3)
 C21 0.0306(5) 0.0486(6) 0.0171(4) -0.0095(4) -0.0016(3) 0.0045(4)
 C22 0.0270(5) 0.0566(7) 0.0193(4) -0.0068(4) 0.0022(3) 0.0079(5)
 C23 0.0216(4) 0.0456(6) 0.0239(4) -0.0007(4) 0.0022(3) 0.0047(4)
 C24 0.0223(4) 0.0275(4) 0.0220(4) 0.0007(3) -0.0007(3) 0.0032(3)
 C25 0.0272(5) 0.0445(6) 0.0200(4) -0.0053(4) -0.0027(3) -0.0029(4)
 C26 0.0310(5) 0.0639(8) 0.0312(5) -0.0147(5) -0.0088(4) -0.0017(5)
 C27 0.0342(5) 0.0347(5) 0.0366(6) -0.0074(4) 0.0015(4) -0.0071(4)
 C28 0.0337(8) 0.0571(11) 0.0537(11) -0.0120(9) -0.0024(7) -0.0139(7)
 C28A 0.0176(18) 0.049(3) 0.037(3) -0.020(2) -0.0110(17) 0.0100(18)
 C29 0.075(3) 0.065(3) 0.064(2) -0.033(2) -0.037(3) 0.018(3)
 C30 0.071(3) 0.060(2) 0.069(3) -0.003(2) -0.020(2) 0.010(2)
 C31 0.068(3) 0.099(4) 0.105(4) 0.006(3) -0.031(3) -0.033(3)
 C32 0.126(6) 0.154(8) 0.150(7) -0.097(6) -0.052(6) -0.013(5)
 C33 0.107(5) 0.091(4) 0.081(4) -0.054(3) -0.025(4) 0.003(4)
 C34 0.058(2) 0.075(3) 0.058(2) 0.0089(18) -0.0117(17) 0.0036(18)
 C38 0.072(2) 0.0363(13) 0.0313(12) 0.0030(10) -0.0128(14) 0.0043(15)

_geom_special_details
;
 All esds (except the esd in the dihedral angle between two l.s. planes)
 are estimated using the full covariance matrix.  The cell esds are taken
 into account individually in the estimation of esds in distances, angles
 and torsion angles; correlations between esds in cell parameters are only
 used when they are defined by crystal symmetry.  An approximate (isotropic)
 treatment of cell esds is used for estimating esds involving l.s. planes.
;
loop_
  _geom_bond_atom_site_label_1
  _geom_bond_atom_site_label_2
  _geom_bond_distance
  _geom_bond_site_symmetry_2
  _geom_bond_publ_flag
 Mg1 Mg1 2.8944(6) 2_666 ?
 Mg1 O1 1.9317(7) . ?
 Mg1 O1 1.9574(7) 2_666 ?
 Mg1 N1 2.0408(8) . ?
 Mg1 N2 2.0428(8) . ?
 O1 H1 0.828(10) . ?
 O1 C1 1.417(2) . ?
 O1 C1A 1.417(2) . ?
 N1 C5 1.3302(11) . ?
 N1 C9 1.4328(11) . ?
 N2 C7 1.3288(11) . ?
 N2 C19 1.4334(11) . ?
 C1 H1A 0.9900 . ?
 C1 H1B 0.9900 . ?
 C1 C2 1.479(3) . ?
 C1A H1AA 0.9900 . ?
 C1A H1AB 0.9900 . ?
 C1A C2A 1.364(10) . ?
 C2 H2 0.9500 . ?
 C2 C3 1.315(3) . ?
 C2A H2A 0.9500 . ?
 C2A C3A 1.339(10) . ?
 C3 H3A 0.9500 . ?
 C3 H3B 0.9500 . ?
 C3A H3AA 0.9500 . ?
 C3A H3AB 0.9500 . ?
 C4 H4A 0.9800 . ?
 C4 H4B 0.9800 . ?
 C4 H4C 0.9800 . ?
 C4 C5 1.5166(12) . ?
 C5 C6 1.4067(12) . ?
 C6 H6 0.9500 . ?
 C6 C7 1.4082(12) . ?
 C7 C8 1.5130(12) . ?
 C8 H8A 0.9800 . ?
 C8 H8B 0.9800 . ?
 C8 H8C 0.9800 . ?
 C9 C10 1.4062(14) . ?
 C9 C14 1.4016(14) . ?
 C10 C11 1.3929(15) . ?
 C10 C15 1.5063(16) . ?
 C11 H11 0.9500 . ?
 C11 C12 1.387(2) . ?
 C12 H12 0.9500 . ?
 C12 C13 1.381(2) . ?
 C13 H13 0.9500 . ?
 C13 C14 1.4000(15) . ?
 C14 C17 1.5088(16) . ?
 C15 H15A 0.9900 . ?
 C15 H15B 0.9900 . ?
 C15 H15C 0.9900 . ?
 C15 H15D 0.9900 . ?
 C15 C16 1.4970(17) . ?
 C15 C16A 1.593(8) . ?
 C16 H16A 0.9800 . ?
 C16 H16B 0.9800 . ?
 C16 H16C 0.9800 . ?
 C16A H16D 0.9800 . ?
 C16A H16E 0.9800 . ?
 C16A H16F 0.9800 . ?
 C17 H17A 0.9900 . ?
 C17 H17B 0.9900 . ?
 C17 C18 1.5153(17) . ?
 C18 H18A 0.9800 . ?
 C18 H18B 0.9800 . ?
 C18 H18C 0.9800 . ?
 C19 C20 1.4038(14) . ?
 C19 C24 1.4070(13) . ?
 C20 C21 1.3982(13) . ?
 C20 C25 1.5079(15) . ?
 C21 H21 0.9500 . ?
 C21 C22 1.3804(17) . ?
 C22 H22 0.9500 . ?
 C22 C23 1.3871(18) . ?
 C23 H23 0.9500 . ?
 C23 C24 1.3965(14) . ?
 C24 C27 1.5072(16) . ?
 C25 H25A 0.9900 . ?
 C25 H25B 0.9900 . ?
 C25 C26 1.5194(16) . ?
 C26 H26A 0.9800 . ?
 C26 H26B 0.9800 . ?
 C26 H26C 0.9800 . ?
 C27 H27C 0.9900 . ?
 C27 H27D 0.9900 . ?
 C27 H27A 0.9900 . ?
 C27 H27B 0.9900 . ?
 C27 C28 1.466(2) . ?
 C27 C28A 1.692(5) . ?
 C28 H28A 0.9800 . ?
 C28 H28B 0.9800 . ?
 C28 H28C 0.9800 . ?
 C28A H28D 0.9800 . ?
 C28A H28E 0.9800 . ?
 C28A H28F 0.9800 . ?
 C29 H29 0.9500 . ?
 C29 C30 1.393(6) . ?
 C29 C38 1.363(5) . ?
 C30 H30 0.9500 . ?
 C30 C31 1.365(7) . ?
 C31 H31 0.9500 . ?
 C31 C32 1.414(8) . ?
 C32 H32 0.9500 . ?
 C32 C33 1.367(7) . ?
 C33 H33 0.9500 . ?
 C33 C38 1.362(6) . ?
 C34 H34A 0.9800 . ?
 C34 H34B 0.9800 . ?
 C34 H34C 0.9800 . ?
 C34 C38 1.504(6) . ?

loop_
  _geom_angle_atom_site_label_1
  _geom_angle_atom_site_label_2
  _geom_angle_atom_site_label_3
  _geom_angle
  _geom_angle_site_symmetry_1
  _geom_angle_site_symmetry_3
  _geom_angle_publ_flag
 O1 Mg1 Mg1 41.57(2) 2_666 2_666 ?
 O1 Mg1 Mg1 42.24(2) . 2_666 ?
 O1 Mg1 O1 83.81(3) . 2_666 ?
 O1 Mg1 N1 124.12(3) . . ?
 O1 Mg1 N1 117.17(3) 2_666 . ?
 O1 Mg1 N2 123.77(3) . . ?
 O1 Mg1 N2 117.66(3) 2_666 . ?
 N1 Mg1 Mg1 133.09(3) . 2_666 ?
 N1 Mg1 N2 92.99(3) . . ?
 N2 Mg1 Mg1 133.23(3) . 2_666 ?
 Mg1 O1 Mg1 96.19(3) . 2_666 ?
 Mg1 O1 H1 144(2) 2_666 . ?
 Mg1 O1 H1 120(2) . . ?
 C1 O1 Mg1 121.13(10) . 2_666 ?
 C1 O1 Mg1 142.67(10) . . ?
 C1A O1 Mg1 142.67(10) . . ?
 C5 N1 Mg1 120.71(6) . . ?
 C5 N1 C9 117.05(7) . . ?
 C9 N1 Mg1 122.21(6) . . ?
 C7 N2 Mg1 120.80(6) . . ?
 C7 N2 C19 118.07(7) . . ?
 C19 N2 Mg1 121.04(6) . . ?
 O1 C1 H1A 108.9 . . ?
 O1 C1 H1B 108.9 . . ?
 O1 C1 C2 113.43(18) . . ?
 H1A C1 H1B 107.7 . . ?
 C2 C1 H1A 108.9 . . ?
 C2 C1 H1B 108.9 . . ?
 O1 C1A H1AA 107.5 . . ?
 O1 C1A H1AB 107.5 . . ?
 H1AA C1A H1AB 107.0 . . ?
 C2A C1A O1 119.2(4) . . ?
 C2A C1A H1AA 107.5 . . ?
 C2A C1A H1AB 107.5 . . ?
 C1 C2 H2 117.6 . . ?
 C3 C2 C1 124.8(2) . . ?
 C3 C2 H2 117.6 . . ?
 C1A C2A H2A 113.6 . . ?
 C3A C2A C1A 132.8(8) . . ?
 C3A C2A H2A 113.6 . . ?
 C2 C3 H3A 120.0 . . ?
 C2 C3 H3B 120.0 . . ?
 H3A C3 H3B 120.0 . . ?
 C2A C3A H3AA 120.0 . . ?
 C2A C3A H3AB 120.0 . . ?
 H3AA C3A H3AB 120.0 . . ?
 H4A C4 H4B 109.5 . . ?
 H4A C4 H4C 109.5 . . ?
 H4B C4 H4C 109.5 . . ?
 C5 C4 H4A 109.5 . . ?
 C5 C4 H4B 109.5 . . ?
 C5 C4 H4C 109.5 . . ?
 N1 C5 C4 119.77(8) . . ?
 N1 C5 C6 124.20(8) . . ?
 C6 C5 C4 115.99(7) . . ?
 C5 C6 H6 115.5 . . ?
 C5 C6 C7 128.92(8) . . ?
 C7 C6 H6 115.5 . . ?
 N2 C7 C6 123.95(8) . . ?
 N2 C7 C8 119.78(8) . . ?
 C6 C7 C8 116.24(8) . . ?
 C7 C8 H8A 109.5 . . ?
 C7 C8 H8B 109.5 . . ?
 C7 C8 H8C 109.5 . . ?
 H8A C8 H8B 109.5 . . ?
 H8A C8 H8C 109.5 . . ?
 H8B C8 H8C 109.5 . . ?
 C10 C9 N1 118.30(8) . . ?
 C14 C9 N1 120.47(9) . . ?
 C14 C9 C10 121.22(9) . . ?
 C9 C10 C15 118.95(9) . . ?
 C11 C10 C9 118.56(10) . . ?
 C11 C10 C15 122.48(10) . . ?
 C10 C11 H11 119.6 . . ?
 C12 C11 C10 120.87(11) . . ?
 C12 C11 H11 119.6 . . ?
 C11 C12 H12 120.0 . . ?
 C13 C12 C11 119.91(11) . . ?
 C13 C12 H12 120.0 . . ?
 C12 C13 H13 119.4 . . ?
 C12 C13 C14 121.27(12) . . ?
 C14 C13 H13 119.4 . . ?
 C9 C14 C17 120.37(9) . . ?
 C13 C14 C9 118.07(11) . . ?
 C13 C14 C17 121.57(10) . . ?
 C10 C15 H15A 108.1 . . ?
 C10 C15 H15B 108.1 . . ?
 C10 C15 H15C 109.5 . . ?
 C10 C15 H15D 109.5 . . ?
 C10 C15 C16A 110.7(3) . . ?
 H15A C15 H15B 107.3 . . ?
 H15C C15 H15D 108.1 . . ?
 C16 C15 C10 116.85(11) . . ?
 C16 C15 H15A 108.1 . . ?
 C16 C15 H15B 108.1 . . ?
 C16A C15 H15C 109.5 . . ?
 C16A C15 H15D 109.5 . . ?
 C15 C16 H16A 109.5 . . ?
 C15 C16 H16B 109.5 . . ?
 C15 C16 H16C 109.5 . . ?
 H16A C16 H16B 109.5 . . ?
 H16A C16 H16C 109.5 . . ?
 H16B C16 H16C 109.5 . . ?
 C15 C16A H16D 109.5 . . ?
 C15 C16A H16E 109.5 . . ?
 C15 C16A H16F 109.5 . . ?
 H16D C16A H16E 109.5 . . ?
 H16D C16A H16F 109.5 . . ?
 H16E C16A H16F 109.5 . . ?
 C14 C17 H17A 108.4 . . ?
 C14 C17 H17B 108.4 . . ?
 C14 C17 C18 115.69(11) . . ?
 H17A C17 H17B 107.4 . . ?
 C18 C17 H17A 108.4 . . ?
 C18 C17 H17B 108.4 . . ?
 C17 C18 H18A 109.5 . . ?
 C17 C18 H18B 109.5 . . ?
 C17 C18 H18C 109.5 . . ?
 H18A C18 H18B 109.5 . . ?
 H18A C18 H18C 109.5 . . ?
 H18B C18 H18C 109.5 . . ?
 C20 C19 N2 120.26(8) . . ?
 C20 C19 C24 121.03(8) . . ?
 C24 C19 N2 118.68(8) . . ?
 C19 C20 C25 121.75(8) . . ?
 C21 C20 C19 118.40(10) . . ?
 C21 C20 C25 119.85(10) . . ?
 C20 C21 H21 119.4 . . ?
 C22 C21 C20 121.18(11) . . ?
 C22 C21 H21 119.4 . . ?
 C21 C22 H22 120.0 . . ?
 C21 C22 C23 119.97(10) . . ?
 C23 C22 H22 120.0 . . ?
 C22 C23 H23 119.5 . . ?
 C22 C23 C24 120.91(10) . . ?
 C24 C23 H23 119.5 . . ?
 C19 C24 C27 120.03(9) . . ?
 C23 C24 C19 118.51(10) . . ?
 C23 C24 C27 121.46(10) . . ?
 C20 C25 H25A 108.8 . . ?
 C20 C25 H25B 108.8 . . ?
 C20 C25 C26 113.85(9) . . ?
 H25A C25 H25B 107.7 . . ?
 C26 C25 H25A 108.8 . . ?
 C26 C25 H25B 108.8 . . ?
 C25 C26 H26A 109.5 . . ?
 C25 C26 H26B 109.5 . . ?
 C25 C26 H26C 109.5 . . ?
 H26A C26 H26B 109.5 . . ?
 H26A C26 H26C 109.5 . . ?
 H26B C26 H26C 109.5 . . ?
 C24 C27 H27C 108.1 . . ?
 C24 C27 H27D 108.1 . . ?
 C24 C27 H27A 110.2 . . ?
 C24 C27 H27B 110.2 . . ?
 C24 C27 C28A 107.8(2) . . ?
 H27C C27 H27D 107.3 . . ?
 H27A C27 H27B 108.5 . . ?
 C28 C27 C24 116.58(12) . . ?
 C28 C27 H27C 108.1 . . ?
 C28 C27 H27D 108.1 . . ?
 C28A C27 H27A 110.2 . . ?
 C28A C27 H27B 110.2 . . ?
 C27 C28 H28A 109.5 . . ?
 C27 C28 H28B 109.5 . . ?
 C27 C28 H28C 109.5 . . ?
 H28A C28 H28B 109.5 . . ?
 H28A C28 H28C 109.5 . . ?
 H28B C28 H28C 109.5 . . ?
 C27 C28A H28D 109.5 . . ?
 C27 C28A H28E 109.5 . . ?
 C27 C28A H28F 109.5 . . ?
 H28D C28A H28E 109.5 . . ?
 H28D C28A H28F 109.5 . . ?
 H28E C28A H28F 109.5 . . ?
 C30 C29 H29 118.2 . . ?
 C38 C29 H29 118.2 . . ?
 C38 C29 C30 123.6(4) . . ?
 C29 C30 H30 120.0 . . ?
 C31 C30 C29 120.1(5) . . ?
 C31 C30 H30 120.0 . . ?
 C30 C31 H31 122.1 . . ?
 C30 C31 C32 115.8(5) . . ?
 C32 C31 H31 122.1 . . ?
 C31 C32 H32 118.7 . . ?
 C33 C32 C31 122.6(6) . . ?
 C33 C32 H32 118.7 . . ?
 C32 C33 H33 119.5 . . ?
 C38 C33 C32 121.0(5) . . ?
 C38 C33 H33 119.5 . . ?
 H34A C34 H34B 109.5 . . ?
 H34A C34 H34C 109.5 . . ?
 H34B C34 H34C 109.5 . . ?
 C38 C34 H34A 109.5 . . ?
 C38 C34 H34B 109.5 . . ?
 C38 C34 H34C 109.5 . . ?
 C29 C38 C33 116.7(4) . . ?
 C29 C38 C34 119.4(4) . . ?
 C33 C38 C34 123.9(5) . . ?

loop_
  _geom_torsion_atom_site_label_1
  _geom_torsion_atom_site_label_2
  _geom_torsion_atom_site_label_3
  _geom_torsion_atom_site_label_4
  _geom_torsion
  _geom_torsion_site_symmetry_1
  _geom_torsion_site_symmetry_2
  _geom_torsion_site_symmetry_3
  _geom_torsion_site_symmetry_4
  _geom_torsion_publ_flag
 Mg1 O1 C1 C2 31.0(3) . . . . ?
 Mg1 O1 C1 C2 -150.67(16) 2_666 . . . ?
 Mg1 O1 C1A C2A 155.7(5) 2_666 . . . ?
 Mg1 O1 C1A C2A -22.7(6) . . . . ?
 Mg1 N1 C5 C4 -170.89(6) . . . . ?
 Mg1 N1 C5 C6 11.60(12) . . . . ?
 Mg1 N1 C9 C10 -92.47(9) . . . . ?
 Mg1 N1 C9 C14 86.68(10) . . . . ?
 Mg1 N2 C7 C6 -12.64(12) . . . . ?
 Mg1 N2 C7 C8 169.23(7) . . . . ?
 Mg1 N2 C19 C20 -80.56(10) . . . . ?
 Mg1 N2 C19 C24 97.33(9) . . . . ?
 O1 C1 C2 C3 -121.8(3) . . . . ?
 O1 C1A C2A C3A 110.5(9) . . . . ?
 N1 C5 C6 C7 14.10(15) . . . . ?
 N1 C9 C10 C11 -178.57(9) . . . . ?
 N1 C9 C10 C15 0.96(13) . . . . ?
 N1 C9 C14 C13 177.44(10) . . . . ?
 N1 C9 C14 C17 -2.46(14) . . . . ?
 N2 C19 C20 C21 178.54(9) . . . . ?
 N2 C19 C20 C25 -2.24(14) . . . . ?
 N2 C19 C24 C23 -178.51(9) . . . . ?
 N2 C19 C24 C27 2.44(14) . . . . ?
 C4 C5 C6 C7 -163.50(9) . . . . ?
 C5 N1 C9 C10 89.53(10) . . . . ?
 C5 N1 C9 C14 -91.32(11) . . . . ?
 C5 C6 C7 N2 -13.48(15) . . . . ?
 C5 C6 C7 C8 164.71(9) . . . . ?
 C7 N2 C19 C20 96.11(11) . . . . ?
 C7 N2 C19 C24 -85.99(11) . . . . ?
 C9 N1 C5 C4 7.15(12) . . . . ?
 C9 N1 C5 C6 -170.36(8) . . . . ?
 C9 C10 C11 C12 0.44(17) . . . . ?
 C9 C10 C15 C16 177.92(10) . . . . ?
 C9 C10 C15 C16A 103.4(4) . . . . ?
 C9 C14 C17 C18 151.56(11) . . . . ?
 C10 C9 C14 C13 -3.43(15) . . . . ?
 C10 C9 C14 C17 176.66(10) . . . . ?
 C10 C11 C12 C13 -1.9(2) . . . . ?
 C11 C10 C15 C16 -2.57(16) . . . . ?
 C11 C10 C15 C16A -77.1(4) . . . . ?
 C11 C12 C13 C14 0.7(2) . . . . ?
 C12 C13 C14 C9 1.92(19) . . . . ?
 C12 C13 C14 C17 -178.18(12) . . . . ?
 C13 C14 C17 C18 -28.34(17) . . . . ?
 C14 C9 C10 C11 2.29(14) . . . . ?
 C14 C9 C10 C15 -178.18(9) . . . . ?
 C15 C10 C11 C12 -179.07(11) . . . . ?
 C19 N2 C7 C6 170.68(8) . . . . ?
 C19 N2 C7 C8 -7.45(13) . . . . ?
 C19 C20 C21 C22 -0.24(17) . . . . ?
 C19 C20 C25 C26 -130.42(11) . . . . ?
 C19 C24 C27 C28 -170.06(13) . . . . ?
 C19 C24 C27 C28A -107.0(2) . . . . ?
 C20 C19 C24 C23 -0.64(14) . . . . ?
 C20 C19 C24 C27 -179.68(10) . . . . ?
 C20 C21 C22 C23 -0.26(19) . . . . ?
 C21 C20 C25 C26 48.79(15) . . . . ?
 C21 C22 C23 C24 0.32(18) . . . . ?
 C22 C23 C24 C19 0.12(16) . . . . ?
 C22 C23 C24 C27 179.15(11) . . . . ?
 C23 C24 C27 C28 10.93(19) . . . . ?
 C23 C24 C27 C28A 74.0(2) . . . . ?
 C24 C19 C20 C21 0.70(14) . . . . ?
 C24 C19 C20 C25 179.91(9) . . . . ?
 C25 C20 C21 C22 -179.47(11) . . . . ?
 C29 C30 C31 C32 0.4(9) . . . . ?
 C30 C29 C38 C33 -2.1(8) . . . . ?
 C30 C29 C38 C34 179.1(4) . . . . ?
 C30 C31 C32 C33 1.8(14) . . . . ?
 C31 C32 C33 C38 -4.4(16) . . . . ?
 C32 C33 C38 C29 4.3(11) . . . . ?
 C32 C33 C38 C34 -177.0(8) . . . . ?
 C38 C29 C30 C31 -0.3(8) . . . . ?

_shelx_res_file
;
TITL 5_a.res in P-1
    5.res
    created by SHELXL-2018/3 at 11:04:02 on 25-Jul-2024
REM Old TITL 5 in P1 #1
REM SHELXT solution in P-1: R1 0.156, Rweak 0.009, Alpha 0.055
REM <I/s> 0.000 for 0 systematic absences, Orientation as input
REM Formula found by SHELXT: C31 N O2 Mg
CELL 0.71073 8.507 12.2556 13.4189 84.556 80.061 88.048
ZERR 1 0.0004 0.0006 0.0006 0.002 0.002 0.002
LATT 1
SFAC C H Mg N O
UNIT 60 80 2 4 2
DFIX 1.51 C34 C38
EADP C1 C1A
EADP C3 C3A
DANG 2.52 C34 C33 C34 C29
DFIX 1.39 C38 C33 C38 C29 C32 C31
DANG 2.42 C38 C32
DANG 2.41 C38 C30
DFIX 1.38 C33 C32 C31 C30 C30 C29
DANG 2.39 C33 C31
DANG 2.4 C32 C30 C31 C29
SADI C38 C33 C33 C32 C32 C31 C31 C30 C30 C29 C29 C38
SADI 0.04 C38 C30 C38 C32 C29 C31 C33 C29 C32 C30 C33 C31
SADI 0.04 C34 C29 C34 C33
FLAT C29 C30 C31 C32 C33 C34 C38
SIMU C29 > C38
RIGU C29 > C38
DFIX 0.84 0.01 O1 H1
EXYZ C1 C1A
EXYZ C3 C3A

L.S. 64
PLAN  5
SIZE 0.277 0.288 0.406
TEMP -173.15
CONF
FREE Mg1 H1
BOND
list 4
MORE -1
BOND $H
fmap 2 53
acta
OMIT -3 2 1
OMIT -2 2 0
OMIT -2 3 1
OMIT 1 -1 3
OMIT 2 -1 1
OMIT 2 -1 4
REM <olex2.extras>
REM <HklSrc "%.\\5.hkl">
REM </olex2.extras>

WGHT    0.062700    0.511600
FVAR       0.79775   0.78215
MG1   3    0.504325    0.381983    0.520767    11.00000    0.01891    0.01412 =
         0.01582    0.00004   -0.00185    0.00249
O1    5    0.347587    0.495931    0.500184    11.00000    0.01539    0.01848 =
         0.02579    0.00041   -0.00408    0.00157
PART -3
H1    2    0.253303    0.479987    0.501757    10.50000   -1.20000
PART 0
N1    4    0.559776    0.256582    0.430305    11.00000    0.01985    0.01626 =
         0.01706   -0.00121   -0.00291    0.00285
N2    4    0.494303    0.280241    0.651331    11.00000    0.02089    0.01743 =
         0.01566    0.00025   -0.00055    0.00355
PART -1
C1    1    0.183630    0.513825    0.494845    20.50000    0.01967    0.03042 =
         0.04646    0.00528   -0.00749    0.00245
AFIX  23
H1A   2    0.168649    0.512117    0.423472    20.50000   -1.20000
H1B   2    0.151214    0.587792    0.515642    20.50000   -1.20000
AFIX   0
PART -2
C1A   1    0.183630    0.513825    0.494845   -20.50000    0.01967    0.03042 =
         0.04646    0.00528   -0.00749    0.00245
AFIX  23
H1AA  2    0.130249    0.536935    0.561259   -20.50000   -1.20000
H1AB  2    0.175628    0.576536    0.443625   -20.50000   -1.20000
AFIX   0
PART -1
C2    1    0.078468    0.432057    0.559574    20.50000    0.01936    0.02979 =
         0.02781   -0.00106   -0.00265    0.00145
AFIX  43
H2    2    0.081612    0.424842    0.630322    20.50000   -1.20000
AFIX   0
PART -2
C2A   1    0.097804    0.430400    0.471890   -20.50000    0.02011    0.03229 =
         0.03108   -0.00254   -0.00735    0.00350
AFIX  43
H2A   2    0.126735    0.412632    0.403666   -20.50000   -1.20000
AFIX   0
PART -1
C3    1   -0.019061    0.368613    0.526386    20.50000    0.02322    0.02871 =
         0.04625   -0.00214   -0.00720    0.00143
AFIX  93
H3A   2   -0.025457    0.373502    0.456115    20.50000   -1.20000
H3B   2   -0.083139    0.317880    0.572677    20.50000   -1.20000
AFIX   0
PART -2
C3A   1   -0.019061    0.368613    0.526386   -20.50000    0.02322    0.02871 =
         0.04625   -0.00214   -0.00720    0.00143
AFIX  93
H3AA  2   -0.056472    0.380086    0.595564   -20.50000   -1.20000
H3AB  2   -0.064589    0.313290    0.495886   -20.50000   -1.20000
AFIX   0
PART 0
C4    1    0.695361    0.081418    0.389626    11.00000    0.02476    0.02055 =
         0.02582   -0.00691   -0.00386    0.00578
AFIX 137
H4A   2    0.605309    0.042847    0.373316    11.00000   -1.50000
H4B   2    0.765560    0.028651    0.420959    11.00000   -1.50000
H4C   2    0.755334    0.118077    0.327207    11.00000   -1.50000
AFIX   0
C5    1    0.633274    0.166036    0.462972    11.00000    0.01652    0.01548 =
         0.02058   -0.00219   -0.00190    0.00142
C6    1    0.653582    0.139752    0.564363    11.00000    0.01989    0.01606 =
         0.02116   -0.00034   -0.00320    0.00407
AFIX  43
H6    2    0.728563    0.082398    0.574866    11.00000   -1.20000
AFIX   0
C7    1    0.578072    0.186752    0.652438    11.00000    0.01938    0.01725 =
         0.01882    0.00183   -0.00279    0.00175
C8    1    0.592070    0.122732    0.752721    11.00000    0.03306    0.02541 =
         0.02119    0.00510   -0.00362    0.00794
AFIX 137
H8A   2    0.630949    0.170763    0.797210    11.00000   -1.50000
H8B   2    0.667180    0.061034    0.740790    11.00000   -1.50000
H8C   2    0.487149    0.094933    0.785118    11.00000   -1.50000
AFIX   0
C9    1    0.526850    0.262819    0.328722    11.00000    0.02283    0.02096 =
         0.01860   -0.00313   -0.00479    0.00523
C10   1    0.381085    0.222165    0.313417    11.00000    0.02456    0.02294 =
         0.02815   -0.00523   -0.00934    0.00522
C11   1    0.349963    0.225739    0.214584    11.00000    0.03600    0.03934 =
         0.03467   -0.00928   -0.01903    0.00831
AFIX  43
H11   2    0.251702    0.199062    0.203046    11.00000   -1.20000
AFIX   0
C12   1    0.460522    0.267726    0.132813    11.00000    0.04993    0.05535 =
         0.02490   -0.00680   -0.01707    0.01190
AFIX  43
H12   2    0.439253    0.267638    0.065610    11.00000   -1.20000
AFIX   0
C13   1    0.601577    0.309665    0.149197    11.00000    0.04384    0.05328 =
         0.01838   -0.00021   -0.00459    0.00681
AFIX  43
H13   2    0.676111    0.339039    0.092804    11.00000   -1.20000
AFIX   0
C14   1    0.636863    0.309733    0.247304    11.00000    0.02808    0.03379 =
         0.01883   -0.00076   -0.00239    0.00375
C15   1    0.265194    0.175687    0.404070    11.00000    0.02720    0.02656 =
         0.03905   -0.00123   -0.00603   -0.00098
PART -2
AFIX  23
H15A  2    0.318569    0.113213    0.437908    21.00000   -1.20000
H15B  2    0.242212    0.232462    0.452648    21.00000   -1.20000
AFIX  23
PART -1
H15C  2    0.321465    0.158996    0.462583   -21.00000   -1.20000
H15D  2    0.222021    0.106458    0.388464   -21.00000   -1.20000
AFIX   0
PART -2
C16   1    0.109424    0.137109    0.384076    21.00000    0.02016    0.03036 =
         0.05638   -0.00391   -0.01301   -0.00298
AFIX  33
H16A  2    0.044422    0.108790    0.448281    21.00000   -1.50000
H16B  2    0.052623    0.198480    0.352825    21.00000   -1.50000
H16C  2    0.129254    0.078803    0.338033    21.00000   -1.50000
AFIX   0
PART -1
C16A  1    0.122198    0.260481    0.433059   -21.00000    0.04754    0.05052 =
         0.07438   -0.00383   -0.00830    0.00190
AFIX  33
H16D  2    0.048173    0.228862    0.492091   -21.00000   -1.50000
H16E  2    0.164881    0.328601    0.449464   -21.00000   -1.50000
H16F  2    0.065582    0.276139    0.375454   -21.00000   -1.50000
AFIX   0
PART 0
C17   1    0.788517    0.358405    0.266046    11.00000    0.02763    0.04345 =
         0.02629   -0.00005    0.00302   -0.00376
AFIX  23
H17A  2    0.819664    0.318387    0.327477    11.00000   -1.20000
H17B  2    0.765711    0.435528    0.280818    11.00000   -1.20000
AFIX   0
C18   1    0.929346    0.356210    0.179972    11.00000    0.02998    0.06411 =
         0.03850    0.00328    0.00752    0.00453
AFIX 137
H18A  2    0.905995    0.403888    0.121258    11.00000   -1.50000
H18B  2    0.948775    0.281039    0.161008    11.00000   -1.50000
H18C  2    1.024349    0.382284    0.201981    11.00000   -1.50000
AFIX   0
C19   1    0.403825    0.310292    0.745389    11.00000    0.02144    0.02246 =
         0.01522    0.00103   -0.00061    0.00567
C20   1    0.467621    0.381916    0.803079    11.00000    0.02364    0.03406 =
         0.01501   -0.00268   -0.00234    0.00411
C21   1    0.373896    0.411095    0.893169    11.00000    0.03063    0.04863 =
         0.01710   -0.00946   -0.00165    0.00449
AFIX  43
H21   2    0.415525    0.459270    0.933192    11.00000   -1.20000
AFIX   0
C22   1    0.221961    0.371160    0.924999    11.00000    0.02695    0.05662 =
         0.01929   -0.00678    0.00220    0.00789
AFIX  43
H22   2    0.160167    0.391637    0.986576    11.00000   -1.20000
AFIX   0
C23   1    0.159553    0.301118    0.867034    11.00000    0.02159    0.04557 =
         0.02387   -0.00068    0.00218    0.00470
AFIX  43
H23   2    0.054702    0.274229    0.889196    11.00000   -1.20000
AFIX   0
C24   1    0.248721    0.269579    0.776546    11.00000    0.02231    0.02750 =
         0.02198    0.00071   -0.00071    0.00321
C25   1    0.633667    0.426228    0.770936    11.00000    0.02721    0.04451 =
         0.02002   -0.00529   -0.00274   -0.00286
AFIX  23
H25A  2    0.625610    0.504872    0.747171    11.00000   -1.20000
H25B  2    0.688740    0.387556    0.712874    11.00000   -1.20000
AFIX   0
C26   1    0.734250    0.414147    0.854677    11.00000    0.03096    0.06392 =
         0.03117   -0.01466   -0.00878   -0.00168
AFIX 137
H26A  2    0.843655    0.436623    0.826675    11.00000   -1.50000
H26B  2    0.735156    0.337442    0.882931    11.00000   -1.50000
H26C  2    0.688813    0.460583    0.908440    11.00000   -1.50000
AFIX   0
C27   1    0.183212    0.192308    0.713578    11.00000    0.03416    0.03473 =
         0.03663   -0.00741    0.00150   -0.00708
PART -1
AFIX  23
H27C  2    0.203546    0.223543    0.641846    21.00000   -1.20000
H27D  2    0.244095    0.122181    0.717447    21.00000   -1.20000
AFIX  23
PART -2
H27A  2    0.133667    0.128882    0.757601   -21.00000   -1.20000
H27B  2    0.270144    0.164704    0.662691   -21.00000   -1.20000
AFIX   0
PART -1
C28   1    0.012784    0.168229    0.741473    21.00000    0.03372    0.05708 =
         0.05372   -0.01204   -0.00245   -0.01386
AFIX  33
H28A  2   -0.016352    0.117489    0.695728    21.00000   -1.50000
H28B  2   -0.009257    0.134700    0.811595    21.00000   -1.50000
H28C  2   -0.049943    0.236405    0.735739    21.00000   -1.50000
AFIX   0
PART -2
C28A  1    0.045200    0.262470    0.654703   -21.00000    0.01760    0.04940 =
         0.03727   -0.02004   -0.01103    0.00999
AFIX  33
H28D  2    0.000533    0.213998    0.613104   -21.00000   -1.50000
H28E  2   -0.040399    0.289176    0.705729   -21.00000   -1.50000
H28F  2    0.095552    0.324860    0.611185   -21.00000   -1.50000
AFIX   0

PART -1
C29   1    0.021429    0.073321    1.059500    10.50000    0.07487    0.06547 =
         0.06396   -0.03344   -0.03702    0.01791
AFIX  43
H29   2    0.062034    0.121494    1.099983    10.50000   -1.20000
AFIX   0
C30   1   -0.143341    0.069423    1.065153    10.50000    0.07125    0.06009 =
         0.06930   -0.00318   -0.02028    0.01014
AFIX  43
H30   2   -0.211742    0.113976    1.108893    10.50000   -1.20000
AFIX   0
C31   1   -0.206674    0.001697    1.007952    10.50000    0.06787    0.09857 =
         0.10481    0.00633   -0.03102   -0.03260
AFIX  43
H31   2   -0.318465   -0.002431    1.009799    10.50000   -1.20000
AFIX   0
C32   1   -0.095526   -0.061958    0.945754    10.50000    0.12558    0.15412 =
         0.15035   -0.09712   -0.05158   -0.01327
AFIX  43
H32   2   -0.134153   -0.108655    0.903128    10.50000   -1.20000
AFIX   0
C33   1    0.065266   -0.058958    0.944537    10.50000    0.10651    0.09105 =
         0.08132   -0.05421   -0.02517    0.00285
AFIX  43
H33   2    0.134590   -0.106972    0.905048    10.50000   -1.20000
AFIX   0
C34   1    0.303582    0.023430    0.997424    10.50000    0.05806    0.07460 =
         0.05779    0.00892   -0.01169    0.00365
AFIX  33
H34A  2    0.363510   -0.025912    0.950631    10.50000   -1.50000
H34B  2    0.334190    0.099288    0.974699    10.50000   -1.50000
H34C  2    0.327656    0.004466    1.065857    10.50000   -1.50000
AFIX   0
C38   1    0.127638    0.011836    0.999090    10.50000    0.07192    0.03631 =
         0.03132    0.00298   -0.01280    0.00432
HKLF 4


REM  5_a.res in P-1
REM wR2 = 0.1383, GooF = S = 1.061, Restrained GooF = 1.061 for all data
REM R1 = 0.0476 for 9257 Fo > 4sig(Fo) and 0.0539 for all 10464 data
REM 387 parameters refined using 137 restraints

END

WGHT      0.0599      0.5085

REM Highest difference peak  0.534,  deepest hole -0.372,  1-sigma level  0.049
Q1    1  -0.0967 -0.0833  0.9638  11.00000  0.05    0.53
Q2    1   0.0647 -0.0178  0.9793  11.00000  0.05    0.42
Q3    1   0.3036  0.3809  0.9048  11.00000  0.05    0.38
Q4    1   0.4572  0.2411  0.3212  11.00000  0.05    0.37
Q5    1   0.6359  0.1578  0.5158  11.00000  0.05    0.37
;
_shelx_res_checksum                28635
_shelx_hkl_file
;
  -1   0   0 5368.30  214.25
  -1   0   0 5151.00  213.84
  -1   0   0 5178.29  224.54
  -1   0   0 4820.78  227.15
   1   0   0 3929.67  191.31
   1   0   0 4288.27  192.68
   1   0   0 5186.70  198.73
   1   0   0 4780.83  206.27
  -2   0   0  191.30    8.42
  -2   0   0  195.13    8.52
  -2   0   0  197.43    8.45
  -2   0   0  202.09    8.74
  -2   0   0  210.49    8.79
  -2   0   0  199.75    8.66
  -2   0   0  202.61    8.77
  -2   0   0  195.99    8.73
  -2   0   0  197.52    8.94
  -2   0   0  198.68    8.51
  -2   0   0  196.21    8.67
  -2   0   0  203.18    8.46
  -2   0   0  193.67    8.59
  -2   0   0  206.58    8.57
  -2   0   0  197.89    8.26
  -2   0   0  200.71    8.26
  -2   0   0  197.58    8.53
  -2   0   0  201.18    8.53
  -2   0   0  207.82    8.71
  -2   0   0  202.36    8.79
  -2   0   0  200.19    8.44
   2   0   0  198.50    8.28
   2   0   0  192.87    8.71
   2   0   0  203.97    8.77
   2   0   0  205.68    8.45
   2   0   0  204.73    8.59
   2   0   0  200.08    8.79
   2   0   0  199.04    8.46
   2   0   0  197.90    8.69
   2   0   0  202.89    8.78
   2   0   0  189.55    8.69
   2   0   0  204.17    8.63
   2   0   0  198.89    8.54
   2   0   0  204.46    8.65
   2   0   0  198.85    8.28
   2   0   0  196.86    8.45
   2   0   0  203.09    8.72
  -3   0   0   36.42    2.18
  -3   0   0   36.18    2.16
  -3   0   0   37.45    2.45
  -3   0   0   36.74    2.33
  -3   0   0   36.68    2.25
  -3   0   0   38.43    2.43
  -3   0   0   34.20    2.08
  -3   0   0   37.48    2.44
  -3   0   0   37.99    2.13
  -3   0   0   38.81    2.38
  -3   0   0   37.95    2.10
  -3   0   0   35.79    1.97
  -3   0   0   37.72    2.33
  -3   0   0   38.61    1.80
  -3   0   0   35.99    2.02
  -3   0   0   36.65    2.22
  -3   0   0   38.61    2.34
  -3   0   0   37.37    1.79
  -3   0   0   37.45    2.37
  -3   0   0   35.61    2.17
  -3   0   0   36.32    2.11
  -3   0   0   36.32    2.25
   3   0   0   32.80    2.24
   3   0   0   38.69    2.47
   3   0   0   37.64    2.30
   3   0   0   43.95    2.49
   3   0   0   38.14    2.08
   3   0   0   38.95    2.47
   3   0   0   38.28    2.17
   3   0   0   37.83    1.84
   3   0   0   39.36    1.84
   3   0   0   38.13    2.43
   3   0   0   34.29    2.73
   3   0   0   38.17    2.41
   3   0   0   37.89    2.02
   3   0   0   35.37    2.15
   3   0   0   38.99    2.28
   3   0   0   36.94    2.31
   3   0   0   36.90    2.44
   3   0   0   33.71    2.26
  -4   0   0   19.20    1.40
  -4   0   0   18.21    1.84
  -4   0   0   14.38    1.39
  -4   0   0   17.16    1.53
  -4   0   0   18.37    1.80
  -4   0   0   15.88    1.55
  -4   0   0   17.70    1.19
  -4   0   0   18.17    1.94
  -4   0   0   17.24    1.55
  -4   0   0   18.37    1.55
  -4   0   0   18.83    1.99
  -4   0   0   18.89    1.83
  -4   0   0   17.83    1.86
  -4   0   0   18.43    1.51
  -4   0   0   18.77    2.08
  -4   0   0   17.42    1.78
  -4   0   0   16.39    1.44
  -4   0   0   19.13    2.11
  -4   0   0   19.05    1.84
  -4   0   0   20.86    1.71
  -4   0   0   18.22    1.83
  -4   0   0   17.81    1.22
  -4   0   0   18.33    1.49
  -4   0   0   17.47    1.87
  -4   0   0   18.26    1.47
   4   0   0   18.86    2.00
   4   0   0   17.65    1.77
   4   0   0   15.77    2.00
   4   0   0   18.14    2.00
   4   0   0   20.06    1.65
   4   0   0   18.33    1.23
   4   0   0   18.24    1.88
   4   0   0   18.04    1.92
   4   0   0   18.52    1.48
   4   0   0   18.41    2.01
   4   0   0   17.28    2.00
   4   0   0   18.74    1.25
   4   0   0   19.64    1.77
   4   0   0   18.14    1.42
   4   0   0   16.70    1.69
   4   0   0   19.94    2.08
   4   0   0   20.34    1.53
  -5   0   0   14.45    2.00
  -5   0   0   13.41    1.74
  -5   0   0   14.09    1.39
  -5   0   0   15.07    1.68
  -5   0   0   14.03    2.01
  -5   0   0   13.20    1.72
  -5   0   0   17.26    1.86
  -5   0   0   17.53    1.62
  -5   0   0   19.47    2.52
  -5   0   0   15.17    1.93
  -5   0   0   12.30    1.84
  -5   0   0   16.35    1.25
  -5   0   0   14.60    1.41
  -5   0   0   16.26    1.57
  -5   0   0   13.32    1.29
  -5   0   0   14.93    1.19
  -5   0   0   15.91    1.55
  -5   0   0   13.16    1.94
  -5   0   0   17.78    1.48
  -5   0   0   12.47    1.75
  -5   0   0   16.97    1.94
  -5   0   0   15.57    1.46
  -5   0   0   18.16    2.29
  -5   0   0   16.47    1.56
   5   0   0   17.73    1.65
   5   0   0   15.28    1.50
   5   0   0   16.99    1.99
   5   0   0   14.12    2.07
   5   0   0   16.67    1.25
   5   0   0   13.39    1.82
   5   0   0   19.07    1.53
   5   0   0   15.29    1.36
   5   0   0   15.60    1.89
   5   0   0   16.51    1.27
   5   0   0   12.35    1.81
   5   0   0   16.86    2.10
   5   0   0   13.88    1.93
   5   0   0   14.16    1.98
   5   0   0   16.25    2.23
   5   0   0   16.34    2.13
  -6   0   0  112.08    6.07
  -6   0   0  104.44    6.01
  -6   0   0  112.46    6.00
  -6   0   0  101.00    5.52
  -6   0   0  111.44    5.09
  -6   0   0  104.83    5.54
  -6   0   0  109.25    6.07
  -6   0   0  107.28    5.38
  -6   0   0  107.64    5.39
  -6   0   0  102.03    5.52
  -6   0   0   93.25    5.62
  -6   0   0  112.08    6.32
  -6   0   0  100.92    7.26
  -6   0   0   97.47    5.19
  -6   0   0  106.93    5.04
  -6   0   0  107.58    6.07
  -6   0   0  104.03    6.14
  -6   0   0  108.29    5.55
  -6   0   0  110.86    5.34
  -6   0   0  113.16    6.34
   6   0   0   94.95    6.02
   6   0   0  102.32    5.23
   6   0   0   98.17    5.88
   6   0   0  105.38    5.84
   6   0   0  107.05    5.80
   6   0   0  110.65    5.07
   6   0   0  105.56    6.13
   6   0   0  106.40    6.25
   6   0   0  106.17    5.03
   6   0   0  102.38    6.08
   6   0   0  104.54    5.23
   6   0   0  111.81    6.19
   6   0   0  106.45    5.39
   6   0   0  107.76    5.58
  -7   0   0  340.50   15.66
  -7   0   0  309.93   14.93
  -7   0   0  337.70   15.87
  -7   0   0  333.67   14.72
  -7   0   0  302.64   15.68
  -7   0   0  334.66   14.96
  -7   0   0  318.49   14.67
  -7   0   0  343.05   14.93
  -7   0   0  345.94   14.38
  -7   0   0  336.71   14.64
  -7   0   0  337.58   15.62
  -7   0   0  334.59   15.01
  -7   0   0  325.70   15.85
  -7   0   0  345.60   17.15
  -7   0   0  316.45   15.47
  -7   0   0  344.28   14.39
   7   0   0  353.99   16.33
   7   0   0  351.18   15.85
   7   0   0  339.98   14.87
   7   0   0  347.23   14.89
   7   0   0  347.22   16.45
   7   0   0  345.71   15.09
   7   0   0  340.31   15.54
   7   0   0  320.64   16.22
   7   0   0  337.16   15.11
   7   0   0  350.39   15.32
   7   0   0  352.57   16.28
  -8   0   0  168.02    8.70
  -8   0   0  189.37   10.12
  -8   0   0  179.40    8.80
  -8   0   0  185.78    9.84
  -8   0   0  197.53   10.33
  -8   0   0  202.45   10.04
  -8   0   0  168.92    9.83
  -8   0   0  163.21    8.60
  -8   0   0  185.05    8.76
  -8   0   0  194.29    9.83
  -8   0   0  179.50    9.09
  -8   0   0  193.09    9.10
  -8   0   0  176.55    9.74
  -8   0   0  189.34    9.92
  -8   0   0  186.54    8.47
  -8   0   0  195.47    8.58
  -8   0   0  166.29    9.02
   8   0   0  188.31   10.14
   8   0   0  187.82    8.80
   8   0   0  193.96    9.66
   8   0   0  194.32    8.62
   8   0   0  194.50   10.39
   8   0   0  193.43    9.75
   8   0   0  182.19    9.30
   8   0   0  181.05    8.53
   8   0   0  152.44    8.80
   8   0   0  192.62   10.19
   8   0   0  171.43   10.02
   8   0   0  191.29    9.05
  -9   0   0   36.03    2.93
  -9   0   0   39.86    2.84
  -9   0   0   45.46    4.66
  -9   0   0   40.09    3.90
  -9   0   0   37.64    3.21
  -9   0   0   40.37    4.48
  -9   0   0   33.10    4.08
  -9   0   0   36.87    2.69
  -9   0   0   37.06    2.96
  -9   0   0   42.60    4.27
  -9   0   0   34.96    4.23
  -9   0   0   38.82    3.37
  -9   0   0   31.38    3.20
   9   0   0   45.79    4.46
   9   0   0   39.68    2.68
   9   0   0   34.95    3.37
   9   0   0   35.46    2.72
   9   0   0   37.29    2.77
   9   0   0   34.56    3.87
   9   0   0   36.48    2.87
   9   0   0   38.66    3.71
   9   0   0   41.08    3.85
 -10   0   0    3.58    1.81
 -10   0   0    2.84    1.91
 -10   0   0    2.24    1.13
 -10   0   0    3.85    1.30
 -10   0   0    4.54    2.13
 -10   0   0    2.43    1.07
 -10   0   0   -0.56    1.35
 -10   0   0    2.30    1.23
 -10   0   0    3.13    1.96
 -10   0   0    2.68    1.41
 -10   0   0    3.67    1.03
 -10   0   0    3.04    2.18
 -10   0   0    2.55    1.85
 -10   0   0    1.86    1.34
  10   0   0    2.94    1.77
  10   0   0    0.41    1.43
  10   0   0    3.77    1.99
  10   0   0    3.62    1.60
  10   0   0    2.01    0.91
  10   0   0    2.89    1.64
  10   0   0    0.56    0.99
  10   0   0    6.57    2.09
  10   0   0    3.54    1.14
 -11   0   0    4.12    1.78
 -11   0   0    7.19    2.42
 -11   0   0    7.44    1.79
 -11   0   0    5.08    2.32
 -11   0   0    7.86    1.38
 -11   0   0    3.53    1.22
 -11   0   0    9.13    2.58
 -11   0   0    5.21    1.53
 -11   0   0    5.18    2.68
 -11   0   0    5.62    1.76
 -11   0   0    9.85    2.80
 -11   0   0    6.99    1.50
 -11   0   0    6.50    1.78
 -11   0   0    5.81    2.37
 -11   0   0    6.00    2.20
  11   0   0    5.70    2.29
  11   0   0    5.52    1.40
  11   0   0    6.90    2.39
  11   0   0    6.40    1.38
  11   0   0    6.40    2.15
  11   0   0    8.13    1.34
  11   0   0    5.51    2.23
  11   0   0    6.59    2.09
 -12   0   0    9.29    2.13
 -12   0   0   12.21    4.11
 -12   0   0    9.06    1.56
 -12   0   0   11.53    3.09
 -12   0   0   13.35    3.23
 -12   0   0    3.56    3.08
 -12   0   0   13.65    3.38
 -12   0   0    5.82    2.04
 -12   0   0    9.21    1.91
 -12   0   0    8.64    1.64
 -12   0   0    6.64    2.66
 -12   0   0    8.97    2.36
  12   0   0    5.45    2.24
  12   0   0    6.82    1.55
  12   0   0    7.45    2.59
  12   0   0    7.23    2.63
  12   0   0    9.43    1.62
  12   0   0   10.66    2.73
  12  -1   0   10.73    2.74
  12  -1   0    9.24    1.73
  12  -1   0    9.84    2.90
  12  -1   0   12.24    1.98
  12  -1   0    8.33    1.54
  12  -1   0   10.83    2.88
  12  -1   0    5.36    2.41
 -12   1   0    6.68    1.92
 -12   1   0    7.32    2.68
 -12   1   0    7.21    2.05
 -12   1   0   12.16    3.15
 -12   1   0    5.75    1.72
 -12   1   0    8.90    1.58
 -12   1   0   14.12    3.21
 -12   1   0    5.37    3.45
 -12   1   0   10.19    1.64
 -12   1   0    7.26    2.47
 -12   1   0    5.57    1.89
  11  -1   0   -1.32    0.80
  11  -1   0    1.17    1.74
  11  -1   0   -2.19    1.64
  11  -1   0    0.49    0.98
  11  -1   0   -0.28    1.42
  11  -1   0    0.75    1.56
  11  -1   0    0.12    0.86
 -11   1   0   -0.69    1.00
 -11   1   0    1.40    1.18
 -11   1   0    1.79    1.83
 -11   1   0   -1.46    1.33
 -11   1   0    0.58    1.18
 -11   1   0   -0.33    1.37
 -11   1   0   -0.01    1.64
 -11   1   0    2.86    1.80
 -11   1   0    2.51    1.98
 -11   1   0    0.05    0.83
 -11   1   0    1.61    2.28
 -11   1   0   -0.51    0.94
 -11   1   0    0.60    1.71
  10  -1   0    0.55    0.87
  10  -1   0    2.63    1.06
  10  -1   0   -0.03    1.41
  10  -1   0   -0.66    1.24
  10  -1   0    0.15    1.26
  10  -1   0   -3.12    1.37
  10  -1   0    1.53    0.94
  10  -1   0    2.59    2.02
  10  -1   0    0.40    0.90
  10  -1   0    1.46    1.40
 -10   1   0    1.32    1.14
 -10   1   0    0.48    0.86
 -10   1   0    1.16    1.69
 -10   1   0   -0.16    0.84
 -10   1   0    0.80    1.04
 -10   1   0    0.58    0.81
 -10   1   0   -0.81    1.25
 -10   1   0   -0.62    1.41
 -10   1   0   -0.18    1.07
 -10   1   0   -0.98    1.21
 -10   1   0   -1.56    1.15
 -10   1   0    0.49    2.09
 -10   1   0    1.17    0.78
 -10   1   0    2.16    1.64
   9  -1   0   72.01    5.62
   9  -1   0   76.63    4.30
   9  -1   0   69.52    4.45
   9  -1   0   72.15    5.10
   9  -1   0   80.81    6.00
   9  -1   0   69.74    4.18
   9  -1   0   77.01    5.34
   9  -1   0   68.87    5.17
   9  -1   0   78.51    4.98
   9  -1   0   76.26    5.36
  -9   1   0   68.83    4.56
  -9   1   0   72.49    4.27
  -9   1   0   64.84    5.01
  -9   1   0   73.60    5.41
  -9   1   0   73.94    4.29
  -9   1   0   71.83    5.53
  -9   1   0   77.44    6.12
  -9   1   0   65.92    4.19
  -9   1   0   83.80    5.60
  -9   1   0   74.07    4.23
  -9   1   0   73.52    5.62
  -9   1   0   77.15    4.35
  -9   1   0   70.35    4.62
  -9   1   0   74.94    5.53
   8  -1   0   24.21    3.59
   8  -1   0   15.38    2.20
   8  -1   0   21.05    1.92
   8  -1   0   14.68    2.54
   8  -1   0   17.57    2.47
   8  -1   0   18.21    1.79
   8  -1   0   20.67    3.09
   8  -1   0   16.81    1.91
   8  -1   0   14.56    2.64
   8  -1   0   18.71    2.15
   8  -1   0   20.95    2.90
   8  -1   0   19.80    2.68
  -8   1   0   17.87    1.98
  -8   1   0   15.78    2.04
  -8   1   0   13.90    2.43
  -8   1   0   16.55    2.14
  -8   1   0   18.82    2.76
  -8   1   0   19.18    2.27
  -8   1   0   23.54    3.32
  -8   1   0   16.00    2.74
  -8   1   0   20.16    2.90
  -8   1   0   11.81    2.42
  -8   1   0   18.07    1.93
  -8   1   0   19.48    2.10
  -8   1   0   22.25    3.09
  -8   1   0   18.44    1.79
  -8   1   0   22.30    3.25
  -8   1   0   17.59    2.78
   7  -1   0  190.34    8.79
   7  -1   0  193.37    9.44
   7  -1   0  186.11    9.73
   7  -1   0  192.56    9.42
   7  -1   0  170.48    8.54
   7  -1   0  186.31    9.83
   7  -1   0  193.22    9.96
   7  -1   0  178.26    9.84
   7  -1   0  184.45    8.52
   7  -1   0  186.09    8.51
   7  -1   0  185.30    8.96
   7  -1   0  184.74    9.58
  -7   1   0  168.75    8.42
  -7   1   0  179.23    9.36
  -7   1   0  184.04    8.36
  -7   1   0  159.80   10.24
  -7   1   0  190.65    9.48
  -7   1   0  189.90    8.78
  -7   1   0  167.81    8.71
  -7   1   0  179.31    8.74
  -7   1   0  168.93    8.84
  -7   1   0  196.69    8.59
  -7   1   0  195.46    9.83
  -7   1   0  176.82    8.69
  -7   1   0  185.51    8.48
  -7   1   0  185.66    8.73
  -7   1   0  198.41    8.45
  -7   1   0  162.13   10.20
  -7   1   0  173.33    8.55
  -7   1   0  186.04    9.67
  -7   1   0  194.96    9.62
  -7   1   0  189.88    9.78
   6  -1   0   67.72    4.56
   6  -1   0   66.50    4.51
   6  -1   0   65.62    3.53
   6  -1   0   71.18    4.54
   6  -1   0   67.44    4.20
   6  -1   0   64.70    4.17
   6  -1   0   60.84    3.52
   6  -1   0   70.34    3.94
   6  -1   0   61.23    4.45
   6  -1   0   72.76    3.81
   6  -1   0   68.99    3.54
   6  -1   0   70.07    4.11
   6  -1   0   58.37    4.39
  -6   1   0   62.25    4.01
  -6   1   0   63.55    3.94
  -6   1   0   71.35    3.92
  -6   1   0   60.70    3.56
  -6   1   0   66.25    4.83
  -6   1   0   71.58    4.46
  -6   1   0   65.05    4.47
  -6   1   0   70.25    4.29
  -6   1   0   65.70    3.62
  -6   1   0   59.19    3.91
  -6   1   0   68.90    4.31
  -6   1   0   72.20    3.86
  -6   1   0   69.75    4.33
  -6   1   0   64.41    3.81
  -6   1   0   66.10    4.08
  -6   1   0   64.44    3.67
  -6   1   0   70.43    3.56
  -6   1   0   67.55    3.50
  -6   1   0   66.41    3.64
  -6   1   0   60.28    4.35
  -6   1   0   62.19    3.75
  -6   1   0   70.03    4.55
   5  -1   0   -0.24    0.85
   5  -1   0    0.24    0.74
   5  -1   0    2.01    0.85
   5  -1   0    1.55    0.94
   5  -1   0    0.36    0.85
   5  -1   0    0.34    0.78
   5  -1   0    0.25    0.48
   5  -1   0   -0.51    0.55
   5  -1   0    0.61    0.84
   5  -1   0    1.58    0.80
   5  -1   0    1.30    0.92
   5  -1   0    0.51    0.62
   5  -1   0    0.83    0.51
   5  -1   0    0.12    0.78
   5  -1   0    0.64    0.46
  -5   1   0    1.36    0.62
  -5   1   0    0.52    0.48
  -5   1   0    0.11    0.53
  -5   1   0    1.62    0.97
  -5   1   0    0.39    0.52
  -5   1   0    0.93    0.87
  -5   1   0    2.42    0.89
  -5   1   0   -1.71    0.50
  -5   1   0    0.64    0.74
  -5   1   0    0.84    0.82
  -5   1   0    0.40    0.79
  -5   1   0    1.43    0.67
  -5   1   0    1.39    0.96
  -5   1   0    0.66    0.91
  -5   1   0    0.40    0.56
  -5   1   0    1.14    0.79
  -5   1   0    0.09    0.69
  -5   1   0   -0.09    0.58
  -5   1   0    0.14    0.75
  -5   1   0    0.83    0.67
  -5   1   0    0.93    0.61
  -5   1   0    0.27    0.85
  -5   1   0    0.68    0.55
  -5   1   0    0.93    0.83
  -5   1   0    1.91    0.74
  -5   1   0    0.27    0.55
   4  -1   0  113.79    5.86
   4  -1   0  103.19    5.65
   4  -1   0  115.97    5.84
   4  -1   0  110.03    5.85
   4  -1   0  113.64    5.84
   4  -1   0  108.00    5.55
   4  -1   0  113.74    5.84
   4  -1   0  110.35    5.07
   4  -1   0  117.83    5.58
   4  -1   0  111.32    5.16
   4  -1   0  110.92    5.08
   4  -1   0  107.70    5.48
   4  -1   0  109.66    5.15
   4  -1   0  114.13    5.30
   4  -1   0  109.63    5.62
   4  -1   0  114.59    5.34
  -4   1   0  108.09    5.12
  -4   1   0  112.57    5.80
  -4   1   0  103.42    5.29
  -4   1   0   97.98    5.36
  -4   1   0  110.27    5.12
  -4   1   0  109.54    5.22
  -4   1   0  114.63    5.54
  -4   1   0  111.17    5.38
  -4   1   0  105.59    5.64
  -4   1   0  103.84    5.60
  -4   1   0  104.50    5.09
  -4   1   0  110.78    5.59
  -4   1   0  114.40    5.73
  -4   1   0  109.71    5.39
  -4   1   0  110.47    5.36
  -4   1   0  108.40    5.69
  -4   1   0  109.51    5.42
  -4   1   0  110.24    4.95
  -4   1   0  109.50    5.50
  -4   1   0  110.59    5.01
  -4   1   0  113.59    5.72
  -4   1   0  101.43    5.15
  -4   1   0  107.64    5.08
  -4   1   0  107.65    5.13
  -4   1   0  105.97    5.01
   3  -1   0   15.23    1.05
   3  -1   0   15.36    1.28
   3  -1   0   12.90    0.96
   3  -1   0   15.80    1.47
   3  -1   0   12.73    1.23
   3  -1   0   15.40    1.47
   3  -1   0   16.35    1.51
   3  -1   0   14.35    1.07
   3  -1   0   14.57    1.31
   3  -1   0   13.97    1.45
   3  -1   0   12.71    1.26
   3  -1   0   11.24    1.29
   3  -1   0   15.06    1.19
   3  -1   0   14.77    1.34
   3  -1   0   14.53    1.17
   3  -1   0   13.66    1.02
  -3   1   0   12.80    1.26
  -3   1   0   13.73    1.37
  -3   1   0   12.91    0.96
  -3   1   0   13.12    1.00
  -3   1   0   12.65    1.02
  -3   1   0   13.23    1.23
  -3   1   0   14.05    1.03
  -3   1   0   13.68    1.32
  -3   1   0   13.49    1.06
  -3   1   0   14.05    1.28
  -3   1   0   15.69    1.38
  -3   1   0   13.88    1.02
  -3   1   0   15.18    1.33
  -3   1   0   12.65    1.36
  -3   1   0   14.57    1.10
  -3   1   0   14.67    1.16
  -3   1   0   13.76    1.44
  -3   1   0   14.81    1.22
  -3   1   0   14.88    1.63
  -3   1   0   17.10    1.36
  -3   1   0   14.73    1.48
  -3   1   0   14.90    1.29
  -3   1   0   15.62    1.08
  -3   1   0   14.17    1.45
   2  -1   0  558.59   22.87
   2  -1   0  554.53   23.11
   2  -1   0  564.20   23.21
   2  -1   0  525.60   23.27
   2  -1   0  542.88   23.22
   2  -1   0  552.25   22.87
   2  -1   0  568.59   23.02
   2  -1   0  558.68   22.99
   2  -1   0  563.31   22.99
   2  -1   0  594.32   23.27
   2  -1   0  537.46   22.76
   2  -1   0  578.58   23.27
   2  -1   0  541.69   22.86
   2  -1   0  518.42   23.19
   2  -1   0  536.13   22.75
   2  -1   0  619.33   24.32
   2  -1   0  552.51   23.19
  -2   1   0  576.03   22.82
  -2   1   0  542.49   22.60
  -2   1   0  531.11   22.83
  -2   1   0  547.18   22.62
  -2   1   0  561.37   22.63
  -2   1   0  575.11   23.00
  -2   1   0  548.02   22.85
  -2   1   0  540.49   22.77
  -2   1   0  548.71   22.83
  -2   1   0  574.41   23.05
  -2   1   0  544.30   22.55
  -2   1   0  521.65   22.95
  -2   1   0  546.54   22.60
  -2   1   0  528.39   22.93
  -2   1   0  551.55   22.53
  -2   1   0  551.39   22.61
  -2   1   0  551.79   22.74
  -2   1   0  526.05   22.60
  -2   1   0  573.06   22.86
  -2   1   0  549.22   22.73
  -2   1   0  539.35   22.83
  -2   1   0  580.47   23.00
   1  -1   0 1928.91   88.83
   1  -1   0 1736.77   87.29
   1  -1   0 1780.63   87.36
   1  -1   0 1826.49   84.75
  -1   1   0 1811.96   90.90
  -1   1   0 1995.26   93.56
  -1   1   0 1870.34   88.94
  -1   1   0 2014.30   90.40
  -1  -1   0  527.24   21.90
  -1  -1   0  543.25   21.86
  -1  -1   0  535.70   21.89
  -1  -1   0  522.90   21.82
  -1  -1   0  534.11   21.88
  -1  -1   0  532.61   21.76
  -1  -1   0  544.07   21.79
  -1  -1   0  521.67   21.67
  -1  -1   0  527.12   21.89
   1   1   0  522.74   21.93
   1   1   0  525.99   21.92
   1   1   0  521.65   21.75
   1   1   0  552.15   21.99
   1   1   0  533.54   21.95
   1   1   0  532.95   21.84
   1   1   0  530.75   21.95
   1   1   0  537.52   21.99
   1   1   0  538.11   21.86
   1   1   0  543.63   21.85
  -2  -1   0 1994.83   91.34
  -2  -1   0 1919.70  103.98
  -2  -1   0 1915.67   89.64
  -2  -1   0 1981.44  104.73
   2   1   0 1991.08  103.29
   2   1   0 2000.13   90.85
   2   1   0 1979.41   90.60
   2   1   0 1808.27  103.55
  -3  -1   0  943.08   37.98
  -3  -1   0  920.92   37.94
  -3  -1   0  871.63   37.76
  -3  -1   0  941.22   38.19
  -3  -1   0  928.98   38.10
  -3  -1   0  868.66   38.04
  -3  -1   0  916.22   38.13
  -3  -1   0  924.54   37.92
  -3  -1   0  915.30   38.05
  -3  -1   0  938.64   37.49
  -3  -1   0  929.56   38.10
  -3  -1   0  901.47   37.97
  -3  -1   0  925.15   38.08
  -3  -1   0  898.64   37.91
  -3  -1   0  924.87   37.46
  -3  -1   0  911.19   37.88
  -3  -1   0  939.81   37.93
  -3  -1   0  907.80   37.78
  -3  -1   0  923.44   37.85
  -3  -1   0  901.50   37.67
  -3  -1   0  908.31   37.76
   3   1   0  944.79   37.52
   3   1   0  915.33   37.98
   3   1   0  857.51   38.16
   3   1   0  928.55   37.64
   3   1   0  916.16   38.09
   3   1   0  931.03   37.88
   3   1   0  927.72   38.02
   3   1   0  958.13   38.17
   3   1   0  886.03   38.03
   3   1   0  915.03   37.77
   3   1   0  909.01   37.94
   3   1   0  876.06   38.04
   3   1   0  928.99   37.95
   3   1   0  892.96   37.63
   3   1   0  926.08   38.13
   3   1   0  930.50   38.13
   3   1   0  932.35   37.47
  -4  -1   0   25.04    1.52
  -4  -1   0   24.92    1.85
  -4  -1   0   24.23    2.08
  -4  -1   0   31.17    2.23
  -4  -1   0   25.41    2.19
  -4  -1   0   23.18    1.94
  -4  -1   0   24.29    2.00
  -4  -1   0   28.05    2.01
  -4  -1   0   26.20    1.66
  -4  -1   0   24.80    1.97
  -4  -1   0   24.72    2.21
  -4  -1   0   24.30    2.14
  -4  -1   0   27.22    2.29
  -4  -1   0   26.84    2.35
  -4  -1   0   25.26    2.43
  -4  -1   0   22.20    2.03
  -4  -1   0   25.09    1.49
  -4  -1   0   26.69    1.91
  -4  -1   0   26.24    1.93
  -4  -1   0   24.45    2.20
  -4  -1   0   23.81    1.76
  -4  -1   0   26.94    1.85
   4   1   0   26.39    2.25
   4   1   0   27.95    1.55
   4   1   0   27.07    2.24
   4   1   0   30.21    2.16
   4   1   0   27.01    2.13
   4   1   0   26.27    1.77
   4   1   0   24.42    2.06
   4   1   0   24.02    2.25
   4   1   0   26.12    1.81
   4   1   0   25.28    2.20
   4   1   0   27.22    1.84
   4   1   0   26.99    1.60
   4   1   0   25.88    2.24
   4   1   0   26.67    2.36
   4   1   0   25.92    2.37
   4   1   0   25.90    1.78
   4   1   0   26.55    2.46
   4   1   0   24.46    1.72
  -5  -1   0    2.27    1.10
  -5  -1   0    2.38    1.10
  -5  -1   0    2.21    0.91
  -5  -1   0    2.27    0.76
  -5  -1   0    2.10    0.85
  -5  -1   0    2.19    0.60
  -5  -1   0    1.64    0.95
  -5  -1   0    3.16    0.91
  -5  -1   0    3.88    1.04
  -5  -1   0    2.12    0.85
  -5  -1   0    4.12    1.18
  -5  -1   0    3.44    0.87
  -5  -1   0    3.63    0.97
  -5  -1   0    2.18    1.14
  -5  -1   0    1.75    0.60
  -5  -1   0    2.20    0.92
  -5  -1   0    3.24    1.10
  -5  -1   0    1.92    0.93
  -5  -1   0    2.24    1.00
  -5  -1   0    2.31    0.93
  -5  -1   0    4.45    1.29
  -5  -1   0    2.47    0.59
  -5  -1   0    3.69    0.85
   5   1   0    2.50    0.63
   5   1   0    2.49    0.70
   5   1   0    4.16    1.15
   5   1   0    2.10    1.06
   5   1   0    2.40    0.69
   5   1   0    4.90    1.14
   5   1   0    2.00    1.10
   5   1   0    2.62    1.05
   5   1   0    2.32    0.73
   5   1   0    2.27    0.58
   5   1   0    2.78    1.07
   5   1   0    2.23    1.06
   5   1   0    4.25    0.91
   5   1   0    2.85    0.97
   5   1   0    3.64    1.01
   5   1   0    4.75    1.16
   5   1   0    2.82    0.76
   5   1   0    1.87    1.17
  -6  -1   0   50.23    2.95
  -6  -1   0   51.23    3.20
  -6  -1   0   48.49    3.36
  -6  -1   0   51.95    3.98
  -6  -1   0   53.14    2.85
  -6  -1   0   47.34    4.00
  -6  -1   0   51.07    2.78
  -6  -1   0   45.82    3.60
  -6  -1   0   52.13    3.15
  -6  -1   0   53.42    3.67
  -6  -1   0   45.19    3.31
  -6  -1   0   60.58    3.96
  -6  -1   0   50.66    4.09
  -6  -1   0   47.78    3.80
  -6  -1   0   52.24    3.38
  -6  -1   0   56.40    3.29
  -6  -1   0   48.06    3.19
  -6  -1   0   52.30    3.72
  -6  -1   0   55.10    3.79
   6   1   0   52.43    3.97
   6   1   0   48.30    3.49
   6   1   0   52.81    3.00
   6   1   0   51.63    3.24
   6   1   0   55.65    4.02
   6   1   0   54.17    2.85
   6   1   0   50.14    3.71
   6   1   0   50.33    3.55
   6   1   0   47.18    2.99
   6   1   0   50.39    3.79
   6   1   0   46.84    3.01
   6   1   0   53.26    2.86
   6   1   0   54.29    3.72
   6   1   0   52.68    3.47
   6   1   0   47.07    3.68
   6   1   0   57.17    3.98
  -7  -1   0  368.94   16.80
  -7  -1   0  331.44   15.52
  -7  -1   0  378.01   16.85
  -7  -1   0  336.31   16.41
  -7  -1   0  324.50   15.85
  -7  -1   0  363.27   15.43
  -7  -1   0  364.14   16.61
  -7  -1   0  375.85   16.71
  -7  -1   0  364.34   16.19
  -7  -1   0  330.50   16.71
  -7  -1   0  362.64   16.99
  -7  -1   0  373.96   15.42
  -7  -1   0  353.22   15.89
  -7  -1   0  373.71   16.27
  -7  -1   0  363.24   15.81
  -7  -1   0  370.78   17.10
   7   1   0  377.12   16.37
   7   1   0  372.49   15.92
   7   1   0  338.98   16.05
   7   1   0  377.71   16.94
   7   1   0  357.49   15.71
   7   1   0  386.88   17.56
   7   1   0  381.90   18.24
   7   1   0  358.52   17.16
   7   1   0  366.46   17.21
   7   1   0  393.87   16.84
   7   1   0  343.52   16.01
   7   1   0  369.93   15.79
   7   1   0  351.12   17.10
  -8  -1   0   79.93    5.57
  -8  -1   0   90.32    6.09
  -8  -1   0   84.37    4.63
  -8  -1   0   62.49    4.96
  -8  -1   0   81.06    5.69
  -8  -1   0   84.01    4.29
  -8  -1   0   68.89    5.26
  -8  -1   0   82.23    5.59
  -8  -1   0   72.56    4.21
  -8  -1   0   66.28    5.26
  -8  -1   0   83.98    5.07
  -8  -1   0   73.63    4.08
  -8  -1   0   73.14    5.25
  -8  -1   0   81.62    5.01
  -8  -1   0   68.86    4.50
  -8  -1   0   84.03    4.72
   8   1   0   83.23    5.70
   8   1   0   66.54    4.58
   8   1   0   83.63    5.96
   8   1   0   71.16    5.39
   8   1   0   86.54    5.56
   8   1   0   73.38    4.43
   8   1   0   79.99    4.32
   8   1   0   80.96    4.28
   8   1   0   82.15    5.29
   8   1   0   73.83    4.09
   8   1   0   78.44    5.60
  -9  -1   0    1.82    1.38
  -9  -1   0    5.79    1.49
  -9  -1   0    4.76    1.26
  -9  -1   0    4.82    1.91
  -9  -1   0    5.28    1.99
  -9  -1   0    4.74    1.10
  -9  -1   0    3.51    1.28
  -9  -1   0    1.42    1.32
  -9  -1   0    4.71    1.51
  -9  -1   0    4.19    1.27
  -9  -1   0    8.90    2.40
  -9  -1   0    5.88    2.06
  -9  -1   0    6.56    2.06
   9   1   0    4.40    0.98
   9   1   0    3.76    1.72
   9   1   0    2.71    1.93
   9   1   0    2.66    1.36
   9   1   0    3.74    1.73
   9   1   0    3.51    1.09
   9   1   0    2.63    1.72
   9   1   0    2.93    1.07
   9   1   0    3.65    1.04
 -10  -1   0    3.99    1.34
 -10  -1   0    5.99    1.85
 -10  -1   0    5.97    1.65
 -10  -1   0    5.01    1.73
 -10  -1   0    5.50    2.30
 -10  -1   0    7.38    1.50
 -10  -1   0    8.11    1.78
 -10  -1   0    5.84    2.45
 -10  -1   0    5.51    2.15
 -10  -1   0    7.81    2.24
 -10  -1   0    2.44    2.60
 -10  -1   0    4.08    2.08
 -10  -1   0    7.36    1.29
 -10  -1   0    7.16    2.23
  10   1   0    1.85    1.73
  10   1   0    5.63    1.27
  10   1   0    3.63    2.34
  10   1   0    7.34    1.31
  10   1   0    6.02    1.32
  10   1   0    8.26    2.22
  10   1   0    8.45    2.33
  10   1   0    5.37    2.01
  10   1   0    3.85    1.62
 -11  -1   0    4.40    2.26
 -11  -1   0    1.27    1.76
 -11  -1   0    3.25    1.42
 -11  -1   0    9.03    2.73
 -11  -1   0    7.91    2.37
 -11  -1   0    5.44    1.34
 -11  -1   0    4.29    2.78
 -11  -1   0    5.41    1.19
 -11  -1   0    3.77    2.33
 -11  -1   0    3.08    1.48
 -11  -1   0    5.13    1.90
 -11  -1   0    6.51    2.53
 -11  -1   0    2.85    1.35
 -11  -1   0    4.58    1.93
 -11  -1   0    5.48    1.42
  11   1   0    4.03    1.89
  11   1   0    6.90    2.29
  11   1   0    4.12    2.25
  11   1   0    2.59    1.93
  11   1   0    5.12    1.11
  11   1   0    4.49    2.22
  11   1   0    4.34    1.28
  11   1   0    2.44    2.07
  11   1   0    2.87    1.23
 -12  -1   0    1.92    3.10
 -12  -1   0   -0.17    2.04
 -12  -1   0   -0.22    1.27
 -12  -1   0    0.07    1.49
 -12  -1   0    2.21    1.73
 -12  -1   0    3.85    3.16
 -12  -1   0   -2.38    1.56
 -12  -1   0   -1.73    1.14
 -12  -1   0    1.67    1.33
 -12  -1   0    1.21    1.19
 -12  -1   0   -3.58    1.51
 -12  -1   0   -0.58    0.89
 -12  -1   0    2.46    2.42
  12   1   0   -1.89    1.83
  12   1   0   -1.72    1.73
  12   1   0    0.68    1.12
  12  -2   0    4.63    2.07
  12  -2   0    8.27    2.57
  12  -2   0    7.12    1.72
  12  -2   0    7.62    1.58
  12  -2   0    9.19    1.59
  12  -2   0   10.92    2.84
  12  -2   0    7.39    2.56
 -12   2   0    4.47    2.44
 -12   2   0    8.72    2.91
 -12   2   0    3.34    1.58
 -12   2   0    3.91    1.60
 -12   2   0    9.86    1.68
 -12   2   0   12.94    3.03
 -12   2   0    7.88    2.59
 -12   2   0    8.06    2.64
 -12   2   0    8.38    1.63
 -12   2   0    6.60    2.97
 -12   2   0    5.17    1.71
  11  -2   0   15.80    2.88
  11  -2   0    9.22    2.62
  11  -2   0   11.00    2.63
  11  -2   0    9.95    1.37
  11  -2   0    4.60    2.13
  11  -2   0    9.44    1.90
  11  -2   0   11.97    1.81
  11  -2   0    9.11    1.65
 -11   2   0   10.26    2.65
 -11   2   0   11.03    1.79
 -11   2   0   10.99    3.36
 -11   2   0    9.13    2.35
 -11   2   0    8.51    2.38
 -11   2   0    9.29    1.56
 -11   2   0    9.19    1.87
 -11   2   0    9.14    1.79
 -11   2   0    5.01    2.13
 -11   2   0   11.64    2.00
 -11   2   0    6.59    2.47
 -11   2   0    7.88    2.51
 -11   2   0   13.04    1.96
  10  -2   0    1.92    1.39
  10  -2   0    1.31    1.50
  10  -2   0    2.90    2.95
  10  -2   0    0.55    0.98
  10  -2   0    2.42    1.70
  10  -2   0    0.37    1.42
  10  -2   0    3.03    1.78
  10  -2   0    1.28    1.00
  10  -2   0    0.44    0.90
 -10   2   0   -0.72    1.21
 -10   2   0   -0.98    1.40
 -10   2   0    0.34    1.68
 -10   2   0    2.41    2.30
 -10   2   0    0.70    1.09
 -10   2   0    1.16    0.98
 -10   2   0    0.43    0.97
 -10   2   0    0.91    1.52
 -10   2   0   -0.69    1.01
 -10   2   0    0.90    1.02
 -10   2   0   -0.02    0.85
 -10   2   0    0.01    1.54
 -10   2   0   -1.09    1.44
   9  -2   0   27.34    2.32
   9  -2   0   22.68    2.57
   9  -2   0   19.22    3.05
   9  -2   0   20.24    2.84
   9  -2   0   24.77    3.76
   9  -2   0   23.87    3.23
   9  -2   0   22.31    1.92
   9  -2   0   20.32    3.05
   9  -2   0   19.41    2.13
   9  -2   0   23.48    2.82
  -9   2   0   18.65    2.31
  -9   2   0   27.50    5.05
  -9   2   0   25.21    3.49
  -9   2   0   24.14    3.75
  -9   2   0   18.45    1.99
  -9   2   0   24.43    3.44
  -9   2   0   23.89    2.29
  -9   2   0   24.55    2.45
  -9   2   0   24.35    3.42
  -9   2   0   19.58    2.79
  -9   2   0   19.25    3.02
  -9   2   0   26.11    3.41
  -9   2   0   23.06    2.23
  -9   2   0   20.72    2.07
   8  -2   0   15.17    2.06
   8  -2   0   19.23    3.13
   8  -2   0   15.52    2.32
   8  -2   0   14.14    2.77
   8  -2   0   15.98    1.62
   8  -2   0   15.10    2.45
   8  -2   0   11.67    2.44
   8  -2   0   12.74    2.20
   8  -2   0   19.07    2.58
   8  -2   0   12.62    2.34
   8  -2   0   15.72    1.88
   8  -2   0   15.43    1.79
  -8   2   0   16.26    1.80
  -8   2   0   15.30    2.45
  -8   2   0   20.58    2.70
  -8   2   0   16.02    2.74
  -8   2   0   13.19    1.83
  -8   2   0   15.22    1.93
  -8   2   0   13.97    2.49
  -8   2   0   13.35    1.82
  -8   2   0   13.74    1.80
  -8   2   0   18.98    2.77
  -8   2   0   16.05    1.84
  -8   2   0   16.59    2.62
  -8   2   0   14.34    1.76
  -8   2   0   14.60    1.68
  -8   2   0   10.89    1.73
  -8   2   0   11.47    2.56
   7  -2   0    6.12    1.24
   7  -2   0    6.47    1.90
   7  -2   0    8.15    1.98
   7  -2   0    7.54    1.68
   7  -2   0    6.69    1.88
   7  -2   0    7.19    1.74
   7  -2   0    5.96    1.08
   7  -2   0    7.17    1.28
   7  -2   0    7.26    1.71
   7  -2   0    6.70    1.53
   7  -2   0    6.81    1.60
   7  -2   0    6.49    1.40
  -7   2   0    6.76    1.17
  -7   2   0    3.99    1.09
  -7   2   0    7.93    1.94
  -7   2   0    7.39    1.92
  -7   2   0    5.62    1.18
  -7   2   0    8.67    2.13
  -7   2   0    7.39    1.27
  -7   2   0    8.39    1.76
  -7   2   0    6.41    1.70
  -7   2   0    5.81    1.31
  -7   2   0    6.32    1.19
  -7   2   0    6.03    1.10
  -7   2   0    4.69    1.56
  -7   2   0    6.36    1.39
  -7   2   0    5.96    1.48
  -7   2   0    6.25    1.29
  -7   2   0    7.33    1.82
   6  -2   0   50.35    3.78
   6  -2   0   51.20    3.91
   6  -2   0   51.00    2.99
   6  -2   0   53.93    3.60
   6  -2   0   51.50    3.29
   6  -2   0   46.04    3.75
   6  -2   0   49.58    3.40
   6  -2   0   47.08    3.76
   6  -2   0   51.45    3.21
   6  -2   0   50.90    3.48
   6  -2   0   46.27    2.82
   6  -2   0   47.36    3.64
   6  -2   0   51.45    2.96
  -6   2   0   48.83    2.95
  -6   2   0   47.84    2.82
  -6   2   0   50.10    3.78
  -6   2   0   50.19    2.94
  -6   2   0   56.17    3.65
  -6   2   0   50.04    3.17
  -6   2   0   50.56    3.00
  -6   2   0   53.27    3.85
  -6   2   0   45.78    3.02
  -6   2   0   45.12    3.29
  -6   2   0   48.56    2.89
  -6   2   0   53.54    3.79
  -6   2   0   48.61    3.53
  -6   2   0   49.11    3.83
  -6   2   0   50.43    2.97
  -6   2   0   45.00    3.25
  -6   2   0   44.82    3.26
  -6   2   0   49.07    3.48
  -6   2   0   56.58    4.07
  -6   2   0   52.16    3.02
  -6   2   0   51.80    3.78
   5  -2   0   22.96    1.68
   5  -2   0   23.39    1.97
   5  -2   0   26.68    2.17
   5  -2   0   23.86    2.48
   5  -2   0   26.40    2.20
   5  -2   0   26.70    1.86
   5  -2   0   26.84    2.08
   5  -2   0   23.85    2.31
   5  -2   0   25.96    2.25
   5  -2   0   26.37    2.49
   5  -2   0   27.29    2.50
   5  -2   0   27.03    1.82
   5  -2   0   20.07    2.22
   5  -2   0   23.79    2.37
   5  -2   0   24.76    1.78
  -5   2   0   25.03    2.41
  -5   2   0   25.60    2.46
  -5   2   0   28.51    1.87
  -5   2   0   20.94    2.07
  -5   2   0   27.37    2.29
  -5   2   0   25.49    1.76
  -5   2   0   24.56    1.74
  -5   2   0   24.73    1.72
  -5   2   0   24.87    2.15
  -5   2   0   25.05    2.06
  -5   2   0   22.00    1.68
  -5   2   0   24.34    1.77
  -5   2   0   26.95    1.99
  -5   2   0   24.27    2.01
  -5   2   0   24.23    1.76
  -5   2   0   23.61    2.32
  -5   2   0   24.75    1.70
  -5   2   0   25.14    2.11
  -5   2   0   25.54    2.47
  -5   2   0   25.33    1.89
  -5   2   0   23.25    2.37
  -5   2   0   21.97    2.09
  -5   2   0   22.51    1.94
  -5   2   0   27.46    2.25
  -5   2   0   29.30    2.65
  -5   2   0   27.17    2.97
  -5   2   0   25.75    2.45
   4  -2   0   21.96    1.76
   4  -2   0   23.28    1.83
   4  -2   0   20.03    1.48
   4  -2   0   20.54    1.94
   4  -2   0   21.36    2.02
   4  -2   0   18.41    1.42
   4  -2   0   22.06    1.74
   4  -2   0   20.41    1.88
   4  -2   0   20.21    2.10
   4  -2   0   20.77    1.50
   4  -2   0   20.49    1.53
   4  -2   0   20.14    1.88
   4  -2   0   18.28    1.75
   4  -2   0   19.03    2.00
   4  -2   0   22.39    2.11
  -4   2   0   21.87    2.07
  -4   2   0   21.49    1.88
  -4   2   0   19.30    1.40
  -4   2   0   22.04    2.11
  -4   2   0   21.68    2.14
  -4   2   0   21.48    1.74
  -4   2   0   20.55    1.51
  -4   2   0   19.95    1.11
  -4   2   0   21.21    1.82
  -4   2   0   19.58    1.81
  -4   2   0   21.08    2.03
  -4   2   0   21.98    1.41
  -4   2   0   19.32    1.58
  -4   2   0   19.88    1.58
  -4   2   0   21.70    1.68
  -4   2   0   19.35    1.41
  -4   2   0   21.49    1.41
  -4   2   0   22.76    2.17
  -4   2   0   18.36    1.98
  -4   2   0   20.49    1.92
  -4   2   0   22.35    1.60
  -4   2   0   19.40    2.03
  -4   2   0   21.53    1.82
  -4   2   0   20.78    1.80
  -4   2   0   19.60    1.79
  -4   2   0   21.18    1.09
   3  -2   0   59.45    2.99
   3  -2   0   54.30    2.67
   3  -2   0   55.12    2.85
   3  -2   0   56.39    2.98
   3  -2   0   55.79    2.99
   3  -2   0   54.44    3.23
   3  -2   0   57.11    2.95
   3  -2   0   54.72    2.75
   3  -2   0   53.82    3.23
   3  -2   0   58.27    3.67
   3  -2   0   54.65    2.75
   3  -2   0   56.53    2.85
   3  -2   0   57.73    3.06
   3  -2   0   53.11    3.01
   3  -2   0   56.63    3.06
   3  -2   0   53.43    3.23
   3  -2   0   56.47    3.10
   3  -2   0   56.00    3.17
   3  -2   0   55.48    3.27
  -3   2   0   54.02    2.58
  -3   2   0   55.14    2.92
  -3   2   0   50.68    2.75
  -3   2   0   53.70    3.03
  -3   2   0   53.09    3.21
  -3   2   0   57.42    2.99
  -3   2   0   56.08    2.61
  -3   2   0   54.60    2.59
  -3   2   0   58.94    2.96
  -3   2   0   54.49    3.04
  -3   2   0   55.23    2.95
  -3   2   0   56.36    2.82
  -3   2   0   54.00    2.57
  -3   2   0   54.27    3.15
  -3   2   0   55.81    3.27
  -3   2   0   52.91    2.65
  -3   2   0   55.10    2.86
  -3   2   0   57.46    3.19
  -3   2   0   54.19    2.81
  -3   2   0   54.17    2.94
  -3   2   0   51.78    3.13
  -3   2   0   54.86    3.20
  -3   2   0   51.91    2.84
  -3   2   0   53.74    3.23
   2  -2   0   42.51    2.31
   2  -2   0   35.08    2.23
   2  -2   0   41.59    2.10
   2  -2   0   36.05    2.06
   2  -2   0   36.07    1.91
   2  -2   0   37.51    2.13
   2  -2   0   38.42    2.30
   2  -2   0   41.21    2.11
   2  -2   0   39.96    2.23
   2  -2   0   35.75    1.98
   2  -2   0   38.87    2.12
   2  -2   0   39.78    2.24
   2  -2   0   42.09    1.90
   2  -2   0   35.71    2.07
   2  -2   0   34.78    2.27
   2  -2   0   35.77    2.01
   2  -2   0   36.92    2.18
   2  -2   0   35.57    1.92
   2  -2   0   39.17    2.10
   2  -2   0   40.09    2.44
  -2   2   0   33.70    1.98
  -2   2   0   44.91    2.30
  -2   2   0   39.57    2.00
  -2   2   0   38.89    2.00
  -2   2   0   33.28    1.64
  -2   2   0   33.93    1.80
  -2   2   0   36.43    2.14
  -2   2   0   38.09    2.08
  -2   2   0   36.18    2.01
  -2   2   0   39.46    2.24
  -2   2   0   34.79    1.65
  -2   2   0   35.24    2.12
  -2   2   0   36.29    1.98
  -2   2   0   39.24    1.99
  -2   2   0   32.08    1.63
  -2   2   0   39.20    2.18
  -2   2   0   37.31    1.96
  -2   2   0   35.28    1.66
  -2   2   0   33.27    2.01
  -2   2   0   40.19    2.02
  -2   2   0   35.47    2.00
  -2   2   0   41.28    2.32
  -2   2   0   34.08    2.20
  -2   2   0   34.95    1.95
  -2   2   0   40.68    2.23
   1  -2   0 2513.82  115.12
   1  -2   0 2331.04  114.87
   1  -2   0 2379.59  118.77
  -1   2   0 2410.19  111.19
  -1   2   0 2201.46  111.66
  -1   2   0 2303.42  111.15
  -1   2   0 2292.60  113.02
   0  -2   0 3002.94  142.92
   0  -2   0 3077.59  137.33
   0  -2   0 3020.92  135.61
   0  -2   0 3079.78  142.17
   0   2   0 3088.18  142.50
   0   2   0 3069.53  144.47
   0   2   0 2996.33  136.51
   0   2   0 3116.67  138.27
  -1  -2   0 1347.11   55.88
  -1  -2   0 1392.62   55.89
  -1  -2   0 1362.73   55.87
   1   2   0 1366.67   55.84
  -2  -2   0 3836.46  174.70
  -2  -2   0 3997.17  173.94
  -2  -2   0 3651.73  181.77
  -2  -2   0 3779.93  182.27
   2   2   0 3775.84  178.32
   2   2   0 4147.85  185.88
   2   2   0 3956.84  176.87
   2   2   0 3838.20  187.98
  -3  -2   0  846.35   36.13
  -3  -2   0  854.27   36.18
  -3  -2   0  854.78   35.95
  -3  -2   0  866.52   35.71
  -3  -2   0  878.30   35.59
  -3  -2   0  868.59   35.57
  -3  -2   0  902.37   36.40
  -3  -2   0  857.39   36.13
  -3  -2   0  893.63   36.38
  -3  -2   0  913.87   36.12
  -3  -2   0  856.33   36.28
  -3  -2   0  882.91   36.01
  -3  -2   0  865.53   35.74
  -3  -2   0  926.22   36.11
  -3  -2   0  848.65   35.95
  -3  -2   0  881.95   36.19
  -3  -2   0  845.73   36.11
  -3  -2   0  899.66   36.32
  -3  -2   0  819.90   35.93
  -3  -2   0  879.74   36.29
  -3  -2   0  878.46   35.77
  -3  -2   0  869.76   35.76
  -3  -2   0  865.44   36.17
  -3  -2   0  835.62   36.05
   3   2   0  884.01   35.79
   3   2   0  889.32   35.94
   3   2   0  860.31   35.56
   3   2   0  909.75   36.24
   3   2   0  883.36   36.07
   3   2   0  871.84   35.31
   3   2   0  808.88   35.99
   3   2   0  870.30   36.12
   3   2   0  847.76   35.50
   3   2   0  864.83   36.03
   3   2   0  867.45   35.95
   3   2   0  873.24   36.07
   3   2   0  857.66   35.50
   3   2   0  864.04   35.81
   3   2   0  867.52   35.55
   3   2   0  844.87   35.80
   3   2   0  881.03   36.01
   3   2   0  854.90   35.31
   3   2   0  855.04   35.84
   3   2   0  851.26   35.81
  -4  -2   0  484.55   20.98
  -4  -2   0  508.43   20.89
  -4  -2   0  493.20   20.37
  -4  -2   0  497.88   20.70
  -4  -2   0  492.71   20.83
  -4  -2   0  495.21   20.62
  -4  -2   0  492.47   20.29
  -4  -2   0  475.45   20.82
  -4  -2   0  469.91   20.63
  -4  -2   0  479.87   20.82
  -4  -2   0  479.65   20.85
  -4  -2   0  470.60   20.34
  -4  -2   0  498.65   21.18
  -4  -2   0  483.95   20.82
  -4  -2   0  489.90   20.69
  -4  -2   0  465.90   20.89
  -4  -2   0  484.21   20.34
  -4  -2   0  505.20   21.26
  -4  -2   0  477.95   21.01
  -4  -2   0  481.64   20.60
  -4  -2   0  494.60   21.06
   4   2   0  501.18   20.81
   4   2   0  474.64   20.99
   4   2   0  480.61   21.08
   4   2   0  492.29   20.95
   4   2   0  499.23   20.65
   4   2   0  496.66   20.37
   4   2   0  474.64   20.82
   4   2   0  483.86   20.71
   4   2   0  478.42   20.39
   4   2   0  511.56   21.03
   4   2   0  479.04   21.08
   4   2   0  505.94   21.34
   4   2   0  484.37   20.46
   4   2   0  493.33   20.84
   4   2   0  492.82   21.14
   4   2   0  479.80   21.05
   4   2   0  483.13   21.65
  -5  -2   0  283.90   11.99
  -5  -2   0  293.92   13.17
  -5  -2   0  282.28   12.95
  -5  -2   0  283.01   12.00
  -5  -2   0  271.21   12.36
  -5  -2   0  265.09   12.76
  -5  -2   0  270.89   12.16
  -5  -2   0  282.37   12.76
  -5  -2   0  291.79   12.41
  -5  -2   0  282.32   12.96
  -5  -2   0  284.14   12.70
  -5  -2   0  269.31   12.64
  -5  -2   0  263.64   12.85
  -5  -2   0  295.75   13.04
  -5  -2   0  284.15   12.48
  -5  -2   0  289.93   13.16
  -5  -2   0  275.57   12.70
  -5  -2   0  281.07   12.67
  -5  -2   0  275.03   12.59
  -5  -2   0  273.17   12.65
  -5  -2   0  275.27   12.08
  -5  -2   0  268.82   12.83
  -5  -2   0  282.00   12.48
  -5  -2   0  286.54   12.12
   5   2   0  283.16   12.60
   5   2   0  291.51   12.02
   5   2   0  270.22   12.07
   5   2   0  280.62   12.05
   5   2   0  287.06   13.20
   5   2   0  276.80   12.97
   5   2   0  285.18   12.23
   5   2   0  282.03   13.05
   5   2   0  269.76   12.88
   5   2   0  285.06   12.03
   5   2   0  273.86   12.90
   5   2   0  288.51   12.84
   5   2   0  266.16   12.80
   5   2   0  270.53   12.37
   5   2   0  264.91   12.58
   5   2   0  291.00   12.87
   5   2   0  293.63   12.66
  -6  -2   0   28.96    2.32
  -6  -2   0   26.08    2.55
  -6  -2   0   26.94    1.86
  -6  -2   0   29.63    2.98
  -6  -2   0   29.10    2.06
  -6  -2   0   28.90    1.95
  -6  -2   0   27.69    2.87
  -6  -2   0   25.31    2.17
  -6  -2   0   26.48    1.89
  -6  -2   0   27.19    2.45
  -6  -2   0   25.63    2.63
  -6  -2   0   27.64    2.65
  -6  -2   0   31.76    2.91
  -6  -2   0   27.93    2.35
  -6  -2   0   26.81    3.06
  -6  -2   0   21.93    2.47
  -6  -2   0   29.73    2.58
  -6  -2   0   30.22    2.14
  -6  -2   0   25.71    2.23
   6   2   0   28.20    2.60
   6   2   0   25.15    2.97
   6   2   0   30.97    1.98
   6   2   0   28.32    1.95
   6   2   0   30.88    2.24
   6   2   0   27.93    2.69
   6   2   0   31.08    2.94
   6   2   0   26.25    2.45
   6   2   0   30.79    3.10
   6   2   0   30.07    2.49
   6   2   0   27.98    2.76
   6   2   0   28.55    1.96
   6   2   0   24.98    1.83
   6   2   0   29.84    2.74
   6   2   0   26.51    2.14
   6   2   0   23.30    2.49
  -7  -2   0    3.97    1.10
  -7  -2   0    4.00    1.17
  -7  -2   0    4.74    0.98
  -7  -2   0    4.68    1.30
  -7  -2   0    5.33    1.63
  -7  -2   0    4.21    1.56
  -7  -2   0    3.84    1.09
  -7  -2   0    1.10    1.30
  -7  -2   0    6.17    1.10
  -7  -2   0    3.66    1.62
  -7  -2   0    1.52    0.99
  -7  -2   0    4.94    1.01
  -7  -2   0    2.95    2.27
  -7  -2   0    8.12    1.98
  -7  -2   0    4.50    1.50
  -7  -2   0    2.22    1.01
  -7  -2   0    4.59    1.69
  -7  -2   0    7.65    1.97
   7   2   0    4.72    1.01
   7   2   0    5.31    1.65
   7   2   0    5.31    1.91
   7   2   0    2.51    1.59
   7   2   0    6.16    1.33
   7   2   0    3.84    1.66
   7   2   0    3.90    1.64
   7   2   0    3.85    1.49
   7   2   0    3.67    1.05
   7   2   0    2.70    2.82
   7   2   0    5.78    0.98
   7   2   0    5.20    1.06
   7   2   0    3.49    1.33
   7   2   0    3.36    0.91
  -8  -2   0    6.03    1.81
  -8  -2   0    5.29    1.77
  -8  -2   0    6.70    1.69
  -8  -2   0    5.43    1.67
  -8  -2   0    2.90    1.27
  -8  -2   0    5.49    1.29
  -8  -2   0    4.88    1.17
  -8  -2   0    4.65    1.85
  -8  -2   0    6.32    1.12
  -8  -2   0    7.13    1.55
  -8  -2   0    6.73    2.02
  -8  -2   0    2.61    1.64
  -8  -2   0    3.81    1.53
  -8  -2   0    6.65    2.01
  -8  -2   0    6.26    2.07
   8   2   0    6.81    2.22
   8   2   0    1.23    1.61
   8   2   0    4.62    1.41
   8   2   0    5.00    1.02
   8   2   0    6.76    2.01
   8   2   0    4.58    1.54
   8   2   0    6.26    1.95
   8   2   0    5.51    1.22
   8   2   0    5.46    1.78
   8   2   0    5.64    1.11
   8   2   0    6.55    1.18
   8   2   0    6.81    1.47
   8   2   0    4.60    1.79
  -9  -2   0    0.10    1.54
  -9  -2   0   -1.15    1.05
  -9  -2   0    0.62    0.98
  -9  -2   0    0.61    0.95
  -9  -2   0    0.76    1.54
  -9  -2   0   -1.26    0.85
  -9  -2   0   -1.29    0.98
  -9  -2   0    0.44    1.61
  -9  -2   0    0.02    0.85
  -9  -2   0    0.69    1.24
  -9  -2   0   -1.68    1.05
  -9  -2   0   -1.31    1.05
  -9  -2   0    0.78    0.76
   9   2   0   -0.23    0.67
   9   2   0   -0.71    1.38
   9   2   0   -0.30    0.59
   9   2   0   -2.97    1.24
   9   2   0    0.36    1.01
   9   2   0    1.70    1.38
   9   2   0   -0.23    0.80
   9   2   0   -1.48    1.34
 -10  -2   0   16.65    2.08
 -10  -2   0   12.65    2.12
 -10  -2   0   14.34    2.05
 -10  -2   0   15.01    2.21
 -10  -2   0   15.19    2.38
 -10  -2   0   13.68    2.87
 -10  -2   0   15.76    3.06
 -10  -2   0   16.53    1.77
 -10  -2   0   14.53    4.69
 -10  -2   0   16.78    2.72
 -10  -2   0   11.50    2.86
 -10  -2   0   15.83    2.62
 -10  -2   0   17.19    3.40
 -10  -2   0   18.07    3.22
  10   2   0   14.27    1.92
  10   2   0   15.35    3.03
  10   2   0   17.58    2.85
  10   2   0   11.76    2.97
  10   2   0   18.73    3.58
  10   2   0   15.90    1.85
  10   2   0   18.14    3.15
  10   2   0   16.70    2.01
  10   2   0   16.40    1.85
  10   2   0   16.09    2.44
 -11  -2   0    8.77    2.88
 -11  -2   0    4.64    1.58
 -11  -2   0    5.07    1.43
 -11  -2   0    7.04    1.29
 -11  -2   0    2.48    1.86
 -11  -2   0    7.85    4.13
 -11  -2   0    5.78    2.32
 -11  -2   0    3.83    1.90
 -11  -2   0    4.68    1.57
 -11  -2   0    5.51    2.48
 -11  -2   0    4.85    1.50
 -11  -2   0    6.34    2.41
 -11  -2   0    5.49    2.52
  11   2   0    6.94    1.33
  11   2   0    4.11    1.11
  11   2   0    4.98    2.12
  11   2   0    5.05    2.49
  11   2   0    8.32    2.75
  11   2   0    5.62    2.28
  11   2   0    2.42    2.21
  11   2   0    7.41    1.48
 -12  -2   0   19.77    2.91
 -12  -2   0   28.11    3.90
 -12  -2   0   18.52    2.56
 -12  -2   0   18.86    3.94
 -12  -2   0   19.98    2.26
 -12  -2   0   25.19    2.55
 -12  -2   0   20.46    2.62
 -12  -2   0   20.63    3.74
 -12  -2   0   15.15    3.41
 -12  -2   0   18.79    3.20
 -12  -2   0   27.09    7.61
 -12  -2   0   21.64    4.48
 -12  -2   0   20.40    4.01
  12   2   0   17.66    3.90
  12   2   0   26.44    4.97
  12   2   0   17.61    4.10
  12   2   0   26.11    4.13
  12   2   0   23.56    2.32
  12  -3   0    2.46    1.98
  12  -3   0   -2.52    1.87
  12  -3   0    0.91    1.02
  12  -3   0    3.93    1.95
  12  -3   0    1.64    1.68
  12  -3   0    0.79    1.24
  12  -3   0    0.09    1.22
 -12   3   0    0.88    1.12
 -12   3   0    1.10    1.56
 -12   3   0    3.37    2.91
 -12   3   0    0.27    1.73
 -12   3   0    2.50    2.53
 -12   3   0    3.28    1.31
 -12   3   0    2.57    1.97
 -12   3   0    2.38    1.20
 -12   3   0    0.94    1.93
 -12   3   0    1.81    1.90
 -12   3   0    1.90    1.20
 -12   3   0    0.54    1.21
  11  -3   0   32.10    4.40
  11  -3   0   50.89    5.01
  11  -3   0   38.09    2.48
  11  -3   0   48.19    4.94
  11  -3   0   45.02    4.32
  11  -3   0   34.11    3.16
  11  -3   0   39.78    3.21
  11  -3   0   33.80    4.03
  11  -3   0   40.60    4.83
  11  -3   0   36.49    3.44
 -11   3   0   46.13    5.14
 -11   3   0   37.47    2.74
 -11   3   0   34.42    3.10
 -11   3   0   34.18    3.14
 -11   3   0   40.98    3.34
 -11   3   0   40.07    4.69
 -11   3   0   39.22    3.21
 -11   3   0   36.75    4.67
 -11   3   0   48.48    5.88
 -11   3   0   38.04    3.39
 -11   3   0   44.92    5.32
 -11   3   0   43.80    4.60
 -11   3   0   39.26    4.65
  10  -3   0   60.37    4.16
  10  -3   0   55.33    4.35
  10  -3   0   57.10    5.04
  10  -3   0   47.59    4.78
  10  -3   0   51.90    3.18
  10  -3   0   53.89    4.66
  10  -3   0   60.29    4.87
  10  -3   0   55.21    4.61
  10  -3   0   54.45    3.91
  10  -3   0   55.55    4.46
 -10   3   0   55.13    5.27
 -10   3   0   54.32    4.97
 -10   3   0   57.06    4.82
 -10   3   0   55.74    4.79
 -10   3   0   52.52    3.93
 -10   3   0   52.16    3.39
 -10   3   0   53.47    3.64
 -10   3   0   54.82    4.81
 -10   3   0   59.66    4.53
   9  -3   0   71.56    5.13
   9  -3   0   69.36    4.24
   9  -3   0   67.18    4.72
   9  -3   0   71.72    3.75
   9  -3   0   65.10    4.26
   9  -3   0   68.02    5.56
   9  -3   0   68.71    5.07
   9  -3   0   62.98    5.20
   9  -3   0   66.00    4.78
   9  -3   0   69.39    4.50
   9  -3   0   63.30    3.79
  -9   3   0   68.57    5.36
  -9   3   0   72.40    5.11
  -9   3   0   70.45    5.13
  -9   3   0   68.02    5.73
  -9   3   0   62.35    4.04
  -9   3   0   73.42    5.68
  -9   3   0   75.19    4.53
  -9   3   0   67.93    4.29
  -9   3   0   71.52    4.36
  -9   3   0   68.58    3.94
  -9   3   0   64.16    4.03
  -9   3   0   67.10    5.59
  -9   3   0   67.83    5.48
   8  -3   0   15.22    2.34
   8  -3   0   15.04    2.25
   8  -3   0   13.30    2.36
   8  -3   0   17.90    2.58
   8  -3   0   13.31    1.82
   8  -3   0   13.78    1.85
   8  -3   0   15.36    2.49
   8  -3   0   12.62    1.56
   8  -3   0   12.39    2.48
   8  -3   0   11.85    1.42
   8  -3   0   16.27    2.57
  -8   3   0   12.73    2.56
  -8   3   0   11.66    1.63
  -8   3   0   11.08    2.58
  -8   3   0   12.28    1.84
  -8   3   0   14.55    2.53
  -8   3   0   10.95    1.46
  -8   3   0   11.53    1.79
  -8   3   0    8.89    1.97
  -8   3   0   14.51    2.45
  -8   3   0   13.67    1.70
  -8   3   0   11.71    2.26
  -8   3   0   13.38    1.72
  -8   3   0   11.08    1.58
  -8   3   0   11.87    1.86
  -8   3   0   13.84    2.48
   7  -3   0   10.38    1.97
   7  -3   0   11.27    1.61
   7  -3   0   12.12    2.17
   7  -3   0    8.82    2.38
   7  -3   0   14.42    1.82
   7  -3   0   10.49    2.09
   7  -3   0   12.92    2.40
   7  -3   0   10.61    1.37
   7  -3   0   12.23    2.51
   7  -3   0   12.17    1.89
   7  -3   0   11.01    1.83
   7  -3   0   10.93    1.74
  -7   3   0   11.94    1.50
  -7   3   0   10.47    2.09
  -7   3   0    9.70    1.34
  -7   3   0   11.86    1.40
  -7   3   0   11.09    2.04
  -7   3   0   12.32    2.28
  -7   3   0   12.99    2.06
  -7   3   0   10.74    2.50
  -7   3   0   12.48    1.69
  -7   3   0   12.28    1.49
  -7   3   0    8.79    1.55
  -7   3   0   10.26    2.11
  -7   3   0   11.24    2.08
  -7   3   0   11.11    1.87
  -7   3   0   11.47    2.17
  -7   3   0   11.68    1.71
   6  -3   0   22.76    2.75
   6  -3   0   15.53    1.44
   6  -3   0   15.92    2.37
   6  -3   0   15.07    1.57
   6  -3   0   23.75    4.47
   6  -3   0   17.44    2.69
   6  -3   0   17.55    2.13
   6  -3   0   16.90    1.70
   6  -3   0   15.19    1.97
   6  -3   0   18.35    2.08
   6  -3   0   15.38    2.41
   6  -3   0   16.41    2.20
   6  -3   0   18.41    2.58
   6  -3   0   18.87    2.41
  -6   3   0   18.13    1.71
  -6   3   0   17.39    1.43
  -6   3   0   13.94    2.17
  -6   3   0   22.40    2.67
  -6   3   0   14.16    1.88
  -6   3   0   17.53    2.34
  -6   3   0   16.12    1.43
  -6   3   0   17.60    1.48
  -6   3   0   15.61    1.44
  -6   3   0   15.26    1.44
  -6   3   0   19.86    2.36
  -6   3   0   16.61    2.31
  -6   3   0   17.01    2.54
  -6   3   0   17.96    1.85
  -6   3   0   20.52    2.33
  -6   3   0   16.46    2.12
  -6   3   0   16.64    2.41
  -6   3   0   17.25    2.02
  -6   3   0   15.52    1.95
  -6   3   0   20.76    2.82
  -6   3   0   13.06    1.80
   5  -3   0   12.92    1.25
   5  -3   0   14.89    2.06
   5  -3   0   15.43    1.73
   5  -3   0   16.67    2.22
   5  -3   0   12.60    1.31
   5  -3   0   16.02    1.69
   5  -3   0   15.69    1.78
   5  -3   0   13.11    1.18
   5  -3   0   14.89    2.04
   5  -3   0   19.07    2.50
   5  -3   0   15.97    1.98
   5  -3   0   13.78    1.85
   5  -3   0   15.52    1.53
   5  -3   0   11.82    1.89
   5  -3   0   14.40    1.85
   5  -3   0   15.81    2.18
   5  -3   0   11.53    1.69
  -5   3   0   14.35    1.82
  -5   3   0   11.00    1.81
  -5   3   0   16.88    2.02
  -5   3   0   18.00    2.02
  -5   3   0   13.40    1.18
  -5   3   0   14.25    1.50
  -5   3   0   12.76    1.91
  -5   3   0   17.70    2.33
  -5   3   0   13.12    1.90
  -5   3   0   14.03    1.23
  -5   3   0   13.81    1.63
  -5   3   0   13.95    2.10
  -5   3   0   15.07    1.25
  -5   3   0   13.16    1.90
  -5   3   0   12.15    1.82
  -5   3   0   14.15    1.15
  -5   3   0   14.89    1.78
  -5   3   0   13.00    1.74
  -5   3   0   14.55    2.13
  -5   3   0   15.40    1.94
  -5   3   0   13.73    0.87
  -5   3   0   15.08    1.77
  -5   3   0   16.20    1.82
  -5   3   0   12.90    1.17
  -5   3   0   12.92    0.89
   4  -3   0  226.07   10.21
   4  -3   0  224.29   10.60
   4  -3   0  218.24    9.68
   4  -3   0  231.22   10.30
   4  -3   0  223.84   10.64
   4  -3   0  224.43   10.64
   4  -3   0  230.10   10.08
   4  -3   0  224.05    9.86
   4  -3   0  227.67    9.73
   4  -3   0  225.94   10.07
   4  -3   0  216.08    9.71
   4  -3   0  222.42    9.84
   4  -3   0  224.04   10.27
   4  -3   0  236.32   10.44
   4  -3   0  222.24   10.17
   4  -3   0  222.29   10.15
   4  -3   0  240.25   10.73
   4  -3   0  241.18   10.52
   4  -3   0  228.88   10.49
   4  -3   0  225.66   10.08
  -4   3   0  209.65    9.68
  -4   3   0  229.46   10.10
  -4   3   0  216.56   10.27
  -4   3   0  230.80   10.05
  -4   3   0  243.26   10.19
  -4   3   0  225.07    9.70
  -4   3   0  230.89   10.05
  -4   3   0  215.77    9.74
  -4   3   0  230.21   10.94
  -4   3   0  242.65   10.19
  -4   3   0  213.73   10.40
  -4   3   0  224.41   10.06
  -4   3   0  236.48   10.57
  -4   3   0  227.72    9.55
  -4   3   0  224.56   10.57
  -4   3   0  222.89    9.56
  -4   3   0  217.23   10.07
  -4   3   0  225.65    9.61
  -4   3   0  218.40   10.06
  -4   3   0  217.90   10.14
  -4   3   0  222.36   10.40
  -4   3   0  238.45   10.72
  -4   3   0  218.21   10.31
  -4   3   0  243.75   10.53
  -4   3   0  219.14    9.56
   3  -3   0  339.01   14.82
   3  -3   0  333.60   14.41
   3  -3   0  337.43   14.50
   3  -3   0  330.59   14.67
   3  -3   0  347.52   14.54
   3  -3   0  319.68   14.41
   3  -3   0  357.88   14.36
   3  -3   0  329.44   14.80
   3  -3   0  342.07   14.54
   3  -3   0  346.25   14.85
   3  -3   0  353.72   14.53
   3  -3   0  342.30   14.66
   3  -3   0  324.76   14.47
   3  -3   0  349.17   14.55
   3  -3   0  331.73   14.27
   3  -3   0  341.37   14.70
   3  -3   0  324.11   14.32
   3  -3   0  331.52   14.80
   3  -3   0  332.70   14.30
   3  -3   0  342.21   14.50
   3  -3   0  332.47   14.47
   3  -3   0  332.62   14.17
  -3   3   0  337.00   14.37
  -3   3   0  330.78   13.94
  -3   3   0  323.74   13.93
  -3   3   0  362.69   14.48
  -3   3   0  350.18   14.74
  -3   3   0  322.72   14.86
  -3   3   0  331.50   13.92
  -3   3   0  364.59   14.96
  -3   3   0  351.45   14.47
  -3   3   0  328.80   14.38
  -3   3   0  341.41   14.77
  -3   3   0  343.84   14.43
  -3   3   0  344.00   14.55
  -3   3   0  339.84   14.85
  -3   3   0  342.86   14.52
  -3   3   0  334.39   14.19
  -3   3   0  328.30   13.91
  -3   3   0  326.77   14.50
  -3   3   0  321.87   14.64
  -3   3   0  348.61   14.75
  -3   3   0  334.46   14.59
  -3   3   0  346.79   14.84
  -3   3   0  326.26   14.59
  -3   3   0  334.03   14.42
  -3   3   0  347.81   14.44
   2  -3   0  812.02   32.82
   2  -3   0  797.82   33.12
   2  -3   0  831.20   32.93
   2  -3   0  812.02   33.20
   2  -3   0  795.47   33.12
   2  -3   0  794.18   32.80
   2  -3   0  856.73   33.16
   2  -3   0  818.46   33.00
   2  -3   0  787.23   32.91
   2  -3   0  763.28   32.80
   2  -3   0  777.67   33.05
   2  -3   0  795.45   33.05
   2  -3   0  768.98   33.03
   2  -3   0  812.71   33.16
   2  -3   0  793.53   33.01
   2  -3   0  806.40   33.20
   2  -3   0  791.27   33.07
   2  -3   0  798.70   32.93
   2  -3   0  773.05   33.19
   2  -3   0  784.79   33.24
  -2   3   0  836.10   33.36
  -2   3   0  819.81   32.96
  -2   3   0  782.59   33.16
  -2   3   0  822.01   33.25
  -2   3   0  833.75   33.34
  -2   3   0  790.63   33.20
  -2   3   0  796.52   33.13
  -2   3   0  804.28   33.26
  -2   3   0  773.52   33.21
  -2   3   0  804.03   33.11
  -2   3   0  798.81   33.18
  -2   3   0  777.82   33.24
  -2   3   0  779.23   33.50
  -2   3   0  793.22   33.20
  -2   3   0  766.46   33.36
  -2   3   0  798.40   33.16
  -2   3   0  844.62   33.25
   1  -3   0 1768.69  100.29
   1  -3   0 1730.65   92.12
   1  -3   0 1808.54   94.41
  -1   3   0 1882.76   96.45
  -1   3   0 1723.26   99.20
  -1   3   0 1874.73   96.32
   0  -3   0  246.71   10.69
   0  -3   0  256.27   10.74
   0  -3   0  268.03   10.77
   0  -3   0  259.54   10.79
   0  -3   0  244.00   10.74
   0  -3   0  269.14   10.76
   0  -3   0  244.66   10.61
   0  -3   0  250.18   10.76
   0  -3   0  248.11   10.58
   0  -3   0  256.05   10.67
   0  -3   0  260.54   10.73
   0  -3   0  256.48   10.58
   0  -3   0  242.73   10.60
   0  -3   0  248.27   10.57
   0  -3   0  252.79   10.78
   0  -3   0  256.60   10.57
   0  -3   0  256.24   10.81
   0  -3   0  254.28   10.58
   0  -3   0  253.13   10.63
   0  -3   0  252.97   10.91
   0  -3   0  249.94   10.80
   0  -3   0  255.50   10.74
   0  -3   0  254.41   10.94
   0  -3   0  248.21   10.89
   0  -3   0  245.10   10.93
   0   3   0  229.18   10.64
   0   3   0  239.49   10.48
   0   3   0  242.72   10.52
   0   3   0  256.76   10.60
   0   3   0  251.15   10.87
   0   3   0  270.48   10.68
   0   3   0  242.34   10.79
   0   3   0  252.73   10.87
   0   3   0  255.57   10.60
   0   3   0  256.49   10.72
   0   3   0  269.87   10.72
   0   3   0  249.75   10.85
   0   3   0  267.53   10.64
   0   3   0  250.22   10.45
   0   3   0  242.62   10.67
   0   3   0  264.64   10.69
   0   3   0  244.22   10.65
   0   3   0  236.09   10.66
  -1  -3   0 1497.88   60.99
  -1  -3   0 1512.12   61.58
  -1  -3   0 1522.94   61.48
  -1  -3   0 1501.31   61.46
  -1  -3   0 1478.18   61.47
   1   3   0 1497.27   59.52
   1   3   0 1492.33   59.55
   1   3   0 1321.36   58.98
   1   3   0 1501.28   59.48
  -2  -3   0  150.24    6.86
  -2  -3   0  155.32    7.00
  -2  -3   0  155.92    6.68
  -2  -3   0  164.55    7.09
  -2  -3   0  157.44    6.93
  -2  -3   0  155.16    6.95
  -2  -3   0  153.52    6.95
  -2  -3   0  156.51    6.97
  -2  -3   0  152.58    6.97
  -2  -3   0  151.96    6.87
  -2  -3   0  148.93    6.80
  -2  -3   0  152.87    6.94
  -2  -3   0  156.50    6.32
  -2  -3   0  153.53    6.93
  -2  -3   0  158.13    6.70
  -2  -3   0  150.00    6.99
  -2  -3   0  152.00    7.07
  -2  -3   0  156.34    7.06
  -2  -3   0  162.47    7.05
  -2  -3   0  157.15    6.96
  -2  -3   0  148.00    6.93
  -2  -3   0  150.55    7.01
  -2  -3   0  150.63    7.02
  -2  -3   0  153.11    6.66
  -2  -3   0  155.31    6.82
   2   3   0  146.35    6.97
   2   3   0  148.98    6.80
   2   3   0  158.56    6.73
   2   3   0  147.08    6.85
   2   3   0  150.72    6.95
   2   3   0  160.31    6.95
   2   3   0  153.05    6.64
   2   3   0  157.22    6.74
   2   3   0  166.25    6.91
   2   3   0  149.84    6.96
   2   3   0  161.61    7.06
   2   3   0  154.83    6.88
   2   3   0  154.94    7.08
   2   3   0  147.45    6.93
   2   3   0  163.97    6.99
   2   3   0  155.32    7.03
   2   3   0  150.26    6.96
   2   3   0  153.65    6.97
   2   3   0  153.30    7.00
   2   3   0  155.01    6.99
  -3  -3   0 2584.32  106.52
  -3  -3   0 2566.80  106.28
  -3  -3   0 2667.35  106.37
  -3  -3   0 2618.14  106.07
  -3  -3   0 2632.34  106.47
  -3  -3   0 2521.15  106.41
  -3  -3   0 2530.03  105.78
  -3  -3   0 2661.60  106.55
  -3  -3   0 2642.27  106.22
   3   3   0 2610.07  103.78
   3   3   0 2549.16  103.65
   3   3   0 2518.93  104.00
   3   3   0 2496.94  103.41
  -4  -3   0  898.89   36.92
  -4  -3   0  907.49   36.42
  -4  -3   0  886.99   36.73
  -4  -3   0  907.76   36.67
  -4  -3   0  871.31   36.90
  -4  -3   0  865.49   36.59
  -4  -3   0  897.06   36.26
  -4  -3   0  838.22   36.50
  -4  -3   0  915.15   37.20
  -4  -3   0  892.95   36.78
  -4  -3   0  860.51   36.80
  -4  -3   0  871.37   36.15
  -4  -3   0  893.51   37.07
  -4  -3   0  871.35   36.36
  -4  -3   0  875.23   36.30
  -4  -3   0  897.94   36.95
  -4  -3   0  886.48   36.02
  -4  -3   0  848.36   36.84
  -4  -3   0  928.38   37.13
  -4  -3   0  859.21   36.93
  -4  -3   0  844.45   36.78
  -4  -3   0  875.11   36.03
  -4  -3   0  834.23   36.65
   4   3   0  912.02   37.38
   4   3   0  895.82   37.14
   4   3   0  905.27   36.97
   4   3   0  844.36   36.79
   4   3   0  900.75   36.92
   4   3   0  865.77   36.33
   4   3   0  908.70   37.21
   4   3   0  913.03   36.78
   4   3   0  876.86   36.08
   4   3   0  898.94   36.54
   4   3   0  838.40   37.03
   4   3   0  876.04   36.49
   4   3   0  904.63   37.11
   4   3   0  870.49   36.07
   4   3   0  885.64   37.02
   4   3   0  824.72   37.90
   4   3   0  890.02   37.09
  -5  -3   0  199.23    9.68
  -5  -3   0  210.77    9.84
  -5  -3   0  205.07    9.58
  -5  -3   0  192.49    8.81
  -5  -3   0  198.87    9.48
  -5  -3   0  206.03    9.97
  -5  -3   0  191.34    9.46
  -5  -3   0  180.48    9.37
  -5  -3   0  207.54    9.41
  -5  -3   0  191.93    9.38
  -5  -3   0  199.73    8.91
  -5  -3   0  205.69    9.67
  -5  -3   0  209.75    9.97
  -5  -3   0  192.59    8.79
  -5  -3   0  193.23    9.18
  -5  -3   0  206.87    9.27
  -5  -3   0  208.33    9.85
  -5  -3   0  201.61    8.90
  -5  -3   0  203.05    8.88
  -5  -3   0  195.92    9.36
  -5  -3   0  199.59    9.57
  -5  -3   0  189.19    9.51
  -5  -3   0  213.83    9.54
   5   3   0  203.28    8.87
   5   3   0  207.26    9.94
   5   3   0  193.99    8.80
   5   3   0  202.79    8.95
   5   3   0  201.82    9.39
   5   3   0  199.22    9.60
   5   3   0  202.87    9.72
   5   3   0  195.27    9.66
   5   3   0  203.41    9.62
   5   3   0  207.75    9.77
   5   3   0  197.95    9.98
   5   3   0  201.12    8.94
   5   3   0  190.27    9.64
   5   3   0  203.80    8.90
   5   3   0  205.16    9.88
   5   3   0  197.34    9.30
   5   3   0  209.86    9.52
  -6  -3   0   30.89    2.12
  -6  -3   0   29.57    2.69
  -6  -3   0   30.28    2.55
  -6  -3   0   31.13    3.17
  -6  -3   0   29.69    2.07
  -6  -3   0   27.35    2.05
  -6  -3   0   33.50    2.85
  -6  -3   0   29.17    2.81
  -6  -3   0   32.04    2.20
  -6  -3   0   29.95    2.49
  -6  -3   0   34.88    2.82
  -6  -3   0   31.32    2.11
  -6  -3   0   29.33    2.72
  -6  -3   0   30.52    2.60
  -6  -3   0   32.76    3.24
  -6  -3   0   32.66    3.05
  -6  -3   0   29.29    2.71
  -6  -3   0   32.31    3.78
  -6  -3   0   28.53    2.76
   6   3   0   31.97    3.20
   6   3   0   31.18    2.76
   6   3   0   31.01    2.09
   6   3   0   33.27    2.96
   6   3   0   25.82    3.00
   6   3   0   32.57    3.22
   6   3   0   26.74    2.72
   6   3   0   33.27    2.18
   6   3   0   32.74    2.03
   6   3   0   32.07    3.14
   6   3   0   27.31    2.32
   6   3   0   31.41    2.18
   6   3   0   32.03    2.10
   6   3   0   27.62    2.65
   6   3   0   30.82    2.75
  -7  -3   0   35.59    2.33
  -7  -3   0   38.19    5.02
  -7  -3   0   31.34    2.21
  -7  -3   0   33.20    3.09
  -7  -3   0   32.85    3.45
  -7  -3   0   33.98    3.10
  -7  -3   0   28.42    2.78
  -7  -3   0   27.52    3.46
  -7  -3   0   31.36    3.60
  -7  -3   0   37.14    3.23
  -7  -3   0   33.20    2.42
  -7  -3   0   31.60    2.31
  -7  -3   0   27.02    3.59
  -7  -3   0   33.77    2.80
  -7  -3   0   29.34    2.61
   7   3   0   40.94    3.91
   7   3   0   31.55    2.47
   7   3   0   33.78    2.46
   7   3   0   32.57    2.27
   7   3   0   32.27    3.10
   7   3   0   38.81    3.64
   7   3   0   33.84    4.38
   7   3   0   41.89    3.68
   7   3   0   33.74    3.46
   7   3   0   32.94    3.06
   7   3   0   28.19    2.50
   7   3   0   34.53    3.54
   7   3   0   34.56    2.34
   7   3   0   33.20    2.23
  -8  -3   0   31.26    3.30
  -8  -3   0   34.31    4.11
  -8  -3   0   36.19    3.08
  -8  -3   0   29.34    3.71
  -8  -3   0   31.76    3.34
  -8  -3   0   32.00    2.44
  -8  -3   0   29.88    3.81
  -8  -3   0   29.80    3.65
  -8  -3   0   31.53    2.92
  -8  -3   0   39.77    4.05
  -8  -3   0   34.65    4.02
  -8  -3   0   34.85    2.45
  -8  -3   0   31.30    2.53
  -8  -3   0   31.42    3.28
  -8  -3   0   28.28    2.26
   8   3   0   36.85    4.08
   8   3   0   29.47    3.73
   8   3   0   30.09    2.30
   8   3   0   31.07    3.73
   8   3   0   34.53    3.36
   8   3   0   30.45    2.22
   8   3   0   33.82    4.23
   8   3   0   33.35    3.20
   8   3   0   31.09    2.29
   8   3   0   30.79    3.26
   8   3   0   32.94    2.54
   8   3   0   31.51    2.64
   8   3   0   33.83    4.04
  -9  -3   0   10.82    1.53
  -9  -3   0    9.23    2.47
  -9  -3   0    9.40    2.16
  -9  -3   0    4.98    2.10
  -9  -3   0   12.10    2.73
  -9  -3   0    7.26    1.94
  -9  -3   0   11.11    2.07
  -9  -3   0    8.74    2.37
  -9  -3   0   11.62    2.71
  -9  -3   0    8.98    1.37
  -9  -3   0   11.41    1.74
  -9  -3   0   10.20    1.91
  -9  -3   0    8.54    1.44
   9   3   0   14.30    2.92
   9   3   0   10.62    3.04
   9   3   0    9.24    2.08
   9   3   0   11.19    1.97
   9   3   0    9.19    1.40
   9   3   0   12.73    2.83
   9   3   0    9.55    1.62
   9   3   0    7.71    2.27
   9   3   0    9.04    1.28
   9   3   0   10.78    2.74
   9   3   0    8.83    1.32
 -10  -3   0    5.39    1.74
 -10  -3   0    7.66    1.46
 -10  -3   0    4.28    2.18
 -10  -3   0    7.06    2.20
 -10  -3   0    2.42    2.02
 -10  -3   0    5.52    1.28
 -10  -3   0    6.40    2.47
 -10  -3   0    7.80    2.61
 -10  -3   0    7.22    1.76
 -10  -3   0    3.63    1.92
 -10  -3   0    7.90    2.59
 -10  -3   0    3.29    1.62
 -10  -3   0    8.27    2.33
  10   3   0    6.50    2.49
  10   3   0    6.16    1.25
  10   3   0    9.05    2.41
  10   3   0    6.82    2.28
  10   3   0    6.53    2.49
  10   3   0    5.42    1.61
  10   3   0    4.78    1.09
  10   3   0    5.43    2.25
 -11  -3   0   71.25    4.43
 -11  -3   0   76.00    6.57
 -11  -3   0   74.98    5.25
 -11  -3   0   78.58    6.76
 -11  -3   0   80.34    6.07
 -11  -3   0   70.41    5.19
 -11  -3   0   80.58    5.21
 -11  -3   0   70.76    4.68
 -11  -3   0   81.13    6.86
 -11  -3   0   74.32    6.52
 -11  -3   0   73.62    6.91
 -11  -3   0   77.12    6.00
 -11  -3   0   78.29    4.49
  11   3   0   75.65    6.59
  11   3   0   88.68    6.62
  11   3   0   72.47    6.79
  11   3   0   76.64    4.65
  11   3   0   73.11    5.75
  11   3   0   62.65    6.56
  11   3   0   73.18    4.10
  11   3   0   76.68    4.35
 -12  -3   0   -0.51    0.97
 -12  -3   0    1.98    2.45
 -12  -3   0    0.90    1.36
 -12  -3   0    0.83    2.10
 -12  -3   0    4.33    1.69
 -12  -3   0   -1.32    1.75
 -12  -3   0    1.06    2.07
 -12  -3   0    0.74    1.19
 -12  -3   0   -1.64    2.39
 -12  -3   0    2.95    1.61
 -12  -3   0    2.88    2.14
 -12  -3   0    1.22    2.20
  12   3   0    1.71    1.27
  12   3   0    5.22    2.56
  12   3   0    6.67    2.75
  12   3   0   -0.97    2.17
  12   3   0    4.16    2.11
  12  -4   0    0.36    1.54
  12  -4   0    2.54    1.47
  12  -4   0   -0.04    1.75
  12  -4   0    0.63    1.05
  12  -4   0    2.71    1.91
  12  -4   0    1.73    1.95
  12  -4   0   -0.74    1.23
 -12   4   0    1.01    2.50
 -12   4   0   -0.81    2.42
 -12   4   0    0.28    1.56
 -12   4   0   -1.52    1.44
 -12   4   0    1.89    1.68
 -12   4   0    0.95    1.74
 -12   4   0   -0.15    1.03
 -12   4   0   -0.09    1.14
 -12   4   0    1.45    2.04
 -12   4   0   -1.26    1.25
  11  -4   0    4.58    2.04
  11  -4   0   -1.19    1.02
  11  -4   0    1.01    1.12
  11  -4   0    0.73    1.18
  11  -4   0   -0.69    1.60
  11  -4   0    1.04    1.07
  11  -4   0    0.14    1.46
  11  -4   0    1.99    1.70
  11  -4   0   -1.35    1.51
 -11   4   0    1.84    1.70
 -11   4   0   -1.14    0.84
 -11   4   0   -1.01    1.30
 -11   4   0   -1.25    2.21
 -11   4   0    0.20    1.01
 -11   4   0   -2.59    1.17
 -11   4   0    0.60    1.67
 -11   4   0    1.37    1.87
 -11   4   0   -2.18    0.92
 -11   4   0    0.65    1.07
 -11   4   0   -1.70    1.73
 -11   4   0   -1.58    1.23
 -11   4   0    0.32    1.15
  10  -4   0   34.03    3.59
  10  -4   0   36.46    3.62
  10  -4   0   35.51    4.35
  10  -4   0   28.59    3.83
  10  -4   0   31.26    3.95
  10  -4   0   33.17    3.04
  10  -4   0   36.68    3.31
  10  -4   0   29.99    2.15
 -10   4   0   31.18    4.20
 -10   4   0   31.00    2.47
 -10   4   0   37.18    4.75
 -10   4   0   35.55    3.14
 -10   4   0   30.80    3.05
 -10   4   0   25.73    4.06
 -10   4   0   38.08    3.80
 -10   4   0   34.21    2.51
 -10   4   0   34.52    2.60
 -10   4   0   32.70    3.05
 -10   4   0   38.00    4.34
 -10   4   0   32.53    3.96
 -10   4   0   39.14    3.98
   9  -4   0   21.35    3.10
   9  -4   0   15.46    2.47
   9  -4   0   22.24    1.87
   9  -4   0   17.30    1.65
   9  -4   0   20.97    2.33
   9  -4   0   19.70    3.10
   9  -4   0   20.56    2.59
   9  -4   0   19.07    2.49
   9  -4   0   20.91    3.21
   9  -4   0   21.80    3.28
   9  -4   0   23.17    3.24
  -9   4   0   21.05    4.68
  -9   4   0   20.32    2.51
  -9   4   0   14.74    1.75
  -9   4   0   17.82    2.01
  -9   4   0   19.40    1.78
  -9   4   0   20.16    3.20
  -9   4   0   20.92    2.52
  -9   4   0   16.88    1.80
  -9   4   0   17.37    3.03
  -9   4   0   14.76    2.96
  -9   4   0   16.88    2.68
  -9   4   0   15.42    2.57
  -9   4   0   19.32    1.82
  -9   4   0   19.29    2.46
  -9   4   0   20.63    3.18
   8  -4   0    9.90    1.28
   8  -4   0    9.90    1.78
   8  -4   0   15.25    2.21
   8  -4   0   10.53    2.16
   8  -4   0    9.38    1.33
   8  -4   0   13.14    1.93
   8  -4   0    9.58    2.07
   8  -4   0   11.22    2.37
   8  -4   0    8.20    1.91
   8  -4   0   11.64    2.38
   8  -4   0   10.41    1.91
  -8   4   0    6.73    1.92
  -8   4   0   11.08    1.83
  -8   4   0    9.89    2.09
  -8   4   0   10.35    1.31
  -8   4   0   12.05    1.50
  -8   4   0   11.96    1.83
  -8   4   0   11.84    1.89
  -8   4   0    8.02    1.27
  -8   4   0   12.76    1.49
  -8   4   0   10.21    2.03
  -8   4   0   10.12    2.13
  -8   4   0   11.59    2.25
  -8   4   0   17.65    2.95
  -8   4   0   11.53    2.58
   7  -4   0   33.44    4.06
   7  -4   0   37.80    3.48
   7  -4   0   33.25    3.24
   7  -4   0   32.24    2.34
   7  -4   0   32.74    2.22
   7  -4   0   39.22    3.42
   7  -4   0   33.66    2.72
   7  -4   0   35.31    2.81
   7  -4   0   36.86    2.51
   7  -4   0   35.96    3.22
   7  -4   0   35.72    3.41
   7  -4   0   35.18    2.97
  -7   4   0   30.07    2.10
  -7   4   0   34.87    2.78
  -7   4   0   33.68    3.06
  -7   4   0   26.84    2.07
  -7   4   0   38.98    3.13
  -7   4   0   37.17    3.61
  -7   4   0   35.31    2.74
  -7   4   0   35.32    3.32
  -7   4   0   34.43    3.67
  -7   4   0   34.60    3.52
  -7   4   0   32.61    2.18
  -7   4   0   32.42    2.20
  -7   4   0   36.72    3.39
  -7   4   0   32.23    3.87
  -7   4   0   34.45    2.19
  -7   4   0   37.10    2.78
   6  -4   0   16.19    1.55
   6  -4   0   19.22    2.45
   6  -4   0   15.74    2.27
   6  -4   0   21.82    2.65
   6  -4   0   16.54    2.24
   6  -4   0   20.42    1.76
   6  -4   0   15.50    1.84
   6  -4   0   17.03    2.11
   6  -4   0   18.63    1.98
   6  -4   0   23.00    2.59
   6  -4   0   15.96    2.45
   6  -4   0   14.32    1.88
   6  -4   0   18.25    2.53
   6  -4   0   18.84    1.51
   6  -4   0   18.74    2.63
  -6   4   0   18.54    1.92
  -6   4   0   21.31    2.16
  -6   4   0   15.24    2.00
  -6   4   0   12.49    2.16
  -6   4   0   18.06    1.39
  -6   4   0   18.75    3.02
  -6   4   0   18.81    2.45
  -6   4   0   18.17    1.99
  -6   4   0   20.08    2.28
  -6   4   0   16.42    2.32
  -6   4   0   18.69    2.70
  -6   4   0   17.21    1.48
  -6   4   0   17.78    1.35
  -6   4   0   19.62    2.22
  -6   4   0   17.16    1.37
  -6   4   0   19.72    2.47
  -6   4   0   17.83    2.62
  -6   4   0   19.03    2.24
   5  -4   0   40.50    2.31
   5  -4   0   42.70    2.44
   5  -4   0   42.60    2.85
   5  -4   0   47.58    3.33
   5  -4   0   42.10    3.37
   5  -4   0   46.94    3.08
   5  -4   0   45.36    3.07
   5  -4   0   44.01    2.91
   5  -4   0   41.93    2.55
   5  -4   0   47.00    2.86
   5  -4   0   48.56    3.18
   5  -4   0   46.02    3.49
   5  -4   0   41.93    2.89
   5  -4   0   39.74    2.37
   5  -4   0   41.31    3.14
   5  -4   0   44.48    3.22
   5  -4   0   46.81    3.38
   5  -4   0   46.76    2.67
  -5   4   0   40.63    2.80
  -5   4   0   45.31    2.90
  -5   4   0   44.46    2.89
  -5   4   0   46.90    3.30
  -5   4   0   46.47    3.21
  -5   4   0   39.92    2.82
  -5   4   0   40.26    2.16
  -5   4   0   40.43    3.28
  -5   4   0   42.29    2.84
  -5   4   0   40.32    2.14
  -5   4   0   40.43    3.36
  -5   4   0   44.17    2.90
  -5   4   0   43.38    2.81
  -5   4   0   43.95    2.38
  -5   4   0   48.50    3.46
  -5   4   0   44.60    2.17
  -5   4   0   40.93    3.32
  -5   4   0   40.92    2.81
  -5   4   0   41.46    2.42
  -5   4   0   41.75    2.96
   4  -4   0  385.81   16.41
   4  -4   0  379.84   16.41
   4  -4   0  399.74   15.94
   4  -4   0  361.77   16.28
   4  -4   0  380.47   16.85
   4  -4   0  377.62   16.05
   4  -4   0  375.96   16.60
   4  -4   0  386.33   16.40
   4  -4   0  382.18   16.85
   4  -4   0  387.97   16.64
   4  -4   0  354.56   16.76
   4  -4   0  377.97   16.39
   4  -4   0  366.82   16.09
   4  -4   0  387.45   16.47
   4  -4   0  356.22   16.76
   4  -4   0  381.62   16.12
   4  -4   0  372.23   16.00
   4  -4   0  375.66   16.44
   4  -4   0  385.08   16.64
   4  -4   0  366.72   16.02
   4  -4   0  363.72   16.38
  -4   4   0  368.13   15.17
  -4   4   0  384.21   15.93
  -4   4   0  375.61   16.53
  -4   4   0  373.92   15.91
  -4   4   0  361.75   15.89
  -4   4   0  358.47   15.18
  -4   4   0  403.30   16.39
  -4   4   0  346.29   15.16
  -4   4   0  364.73   16.14
  -4   4   0  374.70   16.45
  -4   4   0  389.62   16.33
  -4   4   0  366.94   16.25
  -4   4   0  364.20   16.54
  -4   4   0  370.80   16.33
  -4   4   0  366.09   16.07
  -4   4   0  371.50   16.11
  -4   4   0  361.09   16.20
  -4   4   0  379.87   15.97
  -4   4   0  351.21   15.54
  -4   4   0  366.96   15.77
  -4   4   0  356.25   15.15
  -4   4   0  354.09   15.80
  -4   4   0  342.49   16.47
  -4   4   0  395.13   15.94
  -4   4   0  381.31   16.07
   3  -4   0    3.48    1.14
   3  -4   0    3.27    0.95
   3  -4   0    3.31    0.92
   3  -4   0    4.12    0.79
   3  -4   0    3.41    0.77
   3  -4   0    4.18    0.90
   3  -4   0    3.66    1.06
   3  -4   0    3.60    1.00
   3  -4   0    4.34    0.86
   3  -4   0    2.62    0.79
   3  -4   0    3.79    1.10
   3  -4   0    3.13    0.95
   3  -4   0    3.42    1.00
   3  -4   0    4.05    0.90
   3  -4   0    4.89    0.75
   3  -4   0    4.23    0.98
   3  -4   0    3.75    0.89
   3  -4   0    2.69    0.73
   3  -4   0    2.87    0.70
   3  -4   0    3.40    0.92
   3  -4   0    3.98    0.85
  -3   4   0    3.87    0.96
  -3   4   0    4.66    1.01
  -3   4   0    4.46    0.92
  -3   4   0    4.39    0.86
  -3   4   0    2.21    0.88
  -3   4   0    3.23    0.70
  -3   4   0    2.94    0.82
  -3   4   0    3.10    0.78
  -3   4   0    1.98    0.94
  -3   4   0    2.73    0.91
  -3   4   0    3.16    0.77
  -3   4   0    3.45    0.83
  -3   4   0    2.72    0.68
  -3   4   0    3.50    0.77
  -3   4   0    3.11    0.90
  -3   4   0    4.22    1.03
  -3   4   0    3.90    0.71
  -3   4   0    3.00    0.99
  -3   4   0    3.58    0.91
  -3   4   0    2.99    0.99
   2  -4   0   25.59    1.75
   2  -4   0   24.82    1.92
   2  -4   0   25.96    2.14
   2  -4   0   23.64    1.61
   2  -4   0   24.95    1.60
   2  -4   0   25.00    1.55
   2  -4   0   23.80    1.94
   2  -4   0   24.48    1.55
   2  -4   0   24.84    1.68
   2  -4   0   25.71    1.88
   2  -4   0   24.99    1.90
   2  -4   0   30.57    1.93
   2  -4   0   25.89    1.92
   2  -4   0   22.39    1.80
   2  -4   0   26.84    1.65
   2  -4   0   23.47    1.79
   2  -4   0   25.46    1.89
   2  -4   0   25.52    1.93
   2  -4   0   24.99    1.81
  -2   4   0   25.09    1.59
  -2   4   0   24.87    1.83
  -2   4   0   28.29    1.84
  -2   4   0   24.03    1.56
  -2   4   0   24.86    1.73
  -2   4   0   26.07    1.84
  -2   4   0   24.00    1.86
  -2   4   0   26.40    1.88
  -2   4   0   25.45    1.92
  -2   4   0   25.76    1.85
  -2   4   0   24.46    1.52
  -2   4   0   27.82    2.02
  -2   4   0   25.38    1.91
  -2   4   0   24.52    2.10
  -2   4   0   24.80    1.87
  -2   4   0   23.26    1.61
  -2   4   0   26.12    1.97
  -2   4   0   24.26    1.91
  -2   4   0   24.14    1.76
  -2   4   0   26.68    1.59
  -2   4   0   25.00    1.90
   1  -4   0  720.24   29.34
   1  -4   0  742.67   29.83
   1  -4   0  711.90   29.33
   1  -4   0  721.51   29.33
   1  -4   0  705.15   29.81
   1  -4   0  709.61   29.80
   1  -4   0  706.03   29.89
   1  -4   0  682.41   29.82
   1  -4   0  749.85   29.51
   1  -4   0  727.95   30.01
   1  -4   0  738.33   29.61
   1  -4   0  712.37   29.98
   1  -4   0  745.40   29.88
   1  -4   0  706.72   29.33
   1  -4   0  698.60   29.59
   1  -4   0  668.12   29.81
   1  -4   0  718.96   30.04
   1  -4   0  686.74   29.79
   1  -4   0  723.94   29.66
   1  -4   0  728.64   29.74
   1  -4   0  759.09   29.74
   1  -4   0  697.99   29.48
   1  -4   0  731.40   29.79
   1  -4   0  728.90   30.03
  -1   4   0  746.64   29.90
  -1   4   0  695.07   29.69
  -1   4   0  682.49   29.66
  -1   4   0  734.11   29.38
  -1   4   0  680.51   29.56
  -1   4   0  723.27   29.91
  -1   4   0  740.57   29.67
  -1   4   0  700.94   29.68
  -1   4   0  710.25   29.88
  -1   4   0  717.50   29.71
  -1   4   0  695.76   29.70
  -1   4   0  673.74   29.68
  -1   4   0  702.08   29.60
  -1   4   0  752.18   29.75
  -1   4   0  709.44   29.55
  -1   4   0  729.82   29.38
  -1   4   0  722.72   29.94
  -1   4   0  727.65   30.07
  -1   4   0  693.46   29.47
  -1   4   0  757.61   29.78
   0  -4   0  160.00    6.79
   0  -4   0  146.63    6.57
   0  -4   0  156.08    7.03
   0  -4   0  148.53    7.02
   0  -4   0  147.01    6.76
   0  -4   0  145.94    6.72
   0  -4   0  156.01    6.80
   0  -4   0  168.48    6.88
   0  -4   0  143.71    6.55
   0  -4   0  144.74    6.79
   0  -4   0  145.00    6.84
   0  -4   0  150.49    6.63
   0  -4   0  147.78    6.76
   0  -4   0  146.89    6.81
   0  -4   0  151.75    6.58
   0  -4   0  158.88    6.78
   0  -4   0  148.00    6.60
   0  -4   0  161.85    6.88
   0  -4   0  158.12    6.80
   0  -4   0  156.71    6.86
   0  -4   0  154.23    7.06
   0  -4   0  147.92    6.68
   0  -4   0  152.80    6.57
   0   4   0  161.79    7.78
   0   4   0  148.85    6.73
   0   4   0  160.52    6.82
   0   4   0  138.42    6.69
   0   4   0  146.65    6.83
   0   4   0  150.33    6.48
   0   4   0  149.71    6.78
   0   4   0  153.68    6.70
   0   4   0  156.71    7.05
   0   4   0  152.11    6.77
   0   4   0  144.77    6.53
   0   4   0  149.75    6.99
   0   4   0  171.80    6.84
   0   4   0  149.53    6.73
   0   4   0  141.44    6.72
   0   4   0  147.11    6.78
   0   4   0  151.07    6.95
  -1  -4   0    3.34    0.64
  -1  -4   0    3.56    0.73
  -1  -4   0    3.16    0.62
  -1  -4   0    4.65    0.84
  -1  -4   0    2.69    0.58
  -1  -4   0    3.53    0.63
  -1  -4   0    3.37    0.76
  -1  -4   0    2.97    0.68
  -1  -4   0    4.78    0.86
  -1  -4   0    2.06    0.65
  -1  -4   0    4.00    0.75
  -1  -4   0    3.61    0.59
  -1  -4   0    2.79    0.57
  -1  -4   0    2.69    0.59
  -1  -4   0    3.69    0.75
  -1  -4   0    2.78    0.64
  -1  -4   0    3.75    0.80
  -1  -4   0    4.85    0.89
  -1  -4   0    3.03    0.74
  -1  -4   0    3.08    0.66
  -1  -4   0    3.43    0.36
  -1  -4   0    3.57    0.69
  -1  -4   0    3.62    0.71
   1   4   0    3.94    0.80
   1   4   0    2.73    0.70
   1   4   0    2.50    0.62
   1   4   0    2.81    0.67
   1   4   0    4.13    0.64
   1   4   0    3.22    0.83
   1   4   0    4.78    0.78
   1   4   0    3.70    0.48
   1   4   0    3.95    0.50
   1   4   0    2.56    0.33
   1   4   0    3.39    0.58
   1   4   0    4.40    0.68
   1   4   0    3.30    0.69
   1   4   0    3.55    0.72
   1   4   0    3.86    0.68
   1   4   0    3.37    0.67
   1   4   0    4.83    0.84
   1   4   0    3.84    0.73
   1   4   0    4.00    0.67
   1   4   0    3.92    0.70
   1   4   0    3.94    0.83
   1   4   0    3.27    0.69
   1   4   0    4.66    0.67
  -2  -4   0   13.31    1.32
  -2  -4   0   11.39    1.18
  -2  -4   0   13.95    1.07
  -2  -4   0   12.13    1.21
  -2  -4   0   14.05    1.49
  -2  -4   0   12.58    1.22
  -2  -4   0   12.28    1.31
  -2  -4   0   11.88    1.17
  -2  -4   0   14.37    1.37
  -2  -4   0   11.80    1.17
  -2  -4   0   10.05    1.24
  -2  -4   0   12.64    1.41
  -2  -4   0   12.84    1.37
  -2  -4   0   10.89    1.17
  -2  -4   0   12.91    1.45
  -2  -4   0   11.40    1.05
  -2  -4   0   10.47    1.18
  -2  -4   0   12.24    1.19
  -2  -4   0   13.63    1.50
  -2  -4   0   13.00    0.93
  -2  -4   0   13.34    1.34
  -2  -4   0   11.89    1.02
  -2  -4   0   11.66    1.17
  -2  -4   0   10.08    1.14
   2   4   0   11.61    1.37
   2   4   0   12.38    1.23
   2   4   0   12.97    0.99
   2   4   0   10.81    1.71
   2   4   0   13.69    1.27
   2   4   0   12.51    1.34
   2   4   0   15.19    1.34
   2   4   0   11.86    1.41
   2   4   0   11.91    1.14
   2   4   0   10.02    1.22
   2   4   0   12.95    1.29
   2   4   0   12.25    1.30
   2   4   0   12.55    1.32
   2   4   0   12.84    1.42
   2   4   0   11.60    1.06
   2   4   0   12.95    1.19
   2   4   0   13.99    1.27
   2   4   0   13.27    1.30
   2   4   0   12.25    1.20
  -3  -4   0    4.03    0.36
  -3  -4   0    5.88    0.83
  -3  -4   0    4.59    1.03
  -3  -4   0    5.42    0.88
  -3  -4   0    3.55    0.84
  -3  -4   0    4.04    0.94
  -3  -4   0    2.80    0.97
  -3  -4   0    3.68    0.84
  -3  -4   0    2.78    0.73
  -3  -4   0    3.59    0.91
  -3  -4   0    5.37    1.08
  -3  -4   0    4.65    1.10
  -3  -4   0    4.01    0.87
  -3  -4   0    3.88    0.34
  -3  -4   0    4.57    0.80
  -3  -4   0    4.85    1.06
  -3  -4   0    3.63    0.84
  -3  -4   0    3.56    0.84
  -3  -4   0    5.76    1.11
  -3  -4   0    3.88    0.99
  -3  -4   0    4.28    1.04
  -3  -4   0    3.48    0.69
  -3  -4   0    3.79    1.09
  -3  -4   0    4.08    0.83
  -3  -4   0    4.07    0.79
  -3  -4   0    3.82    0.93
   3   4   0    4.37    0.87
   3   4   0    3.10    0.58
   3   4   0    5.79    1.19
   3   4   0    5.67    1.07
   3   4   0    2.53    0.74
   3   4   0    2.84    0.89
   3   4   0    3.34    1.03
   3   4   0    3.53    0.89
   3   4   0    3.52    0.92
   3   4   0    3.39    0.77
   3   4   0    3.12    1.00
   3   4   0    4.29    0.96
   3   4   0    4.20    0.96
   3   4   0    3.72    0.75
   3   4   0    4.48    0.81
   3   4   0    3.16    0.97
   3   4   0    2.78    1.07
   3   4   0    5.13    0.86
   3   4   0    6.72    1.10
  -4  -4   0    9.40    1.33
  -4  -4   0    8.87    1.55
  -4  -4   0   11.30    1.59
  -4  -4   0    8.54    1.44
  -4  -4   0    7.80    1.38
  -4  -4   0    7.99    1.00
  -4  -4   0   11.44    1.49
  -4  -4   0    8.36    1.26
  -4  -4   0    8.70    0.99
  -4  -4   0    7.71    0.76
  -4  -4   0   10.04    1.42
  -4  -4   0   11.01    1.67
  -4  -4   0    7.55    1.11
  -4  -4   0   10.84    1.14
  -4  -4   0    7.72    1.12
  -4  -4   0    8.33    1.23
  -4  -4   0    8.45    1.15
  -4  -4   0    7.99    1.57
  -4  -4   0   10.13    1.64
  -4  -4   0    8.19    1.37
  -4  -4   0    7.06    1.03
  -4  -4   0    8.67    1.37
  -4  -4   0    9.62    1.31
  -4  -4   0    9.02    1.60
  -4  -4   0    9.31    1.45
   4   4   0    9.34    1.46
   4   4   0    9.22    1.45
   4   4   0   11.67    1.58
   4   4   0   10.27    1.65
   4   4   0    9.34    1.62
   4   4   0    8.29    1.44
   4   4   0    9.29    1.50
   4   4   0   10.10    1.39
   4   4   0   10.59    1.76
   4   4   0    7.33    1.21
   4   4   0   11.41    1.57
   4   4   0    8.74    0.93
   4   4   0    9.47    1.62
   4   4   0    9.12    0.89
   4   4   0   10.19    1.27
   4   4   0   11.55    1.27
   4   4   0    8.04    1.34
   4   4   0    9.53    0.79
  -5  -4   0   33.37    1.94
  -5  -4   0   31.67    2.65
  -5  -4   0   32.59    2.56
  -5  -4   0   37.58    2.68
  -5  -4   0   31.22    2.52
  -5  -4   0   32.07    2.68
  -5  -4   0   35.30    2.38
  -5  -4   0   36.56    2.96
  -5  -4   0   40.90    2.98
  -5  -4   0   34.79    2.51
  -5  -4   0   31.58    2.63
  -5  -4   0   36.47    2.97
  -5  -4   0   31.35    2.63
  -5  -4   0   32.75    2.10
  -5  -4   0   34.92    2.19
  -5  -4   0   38.22    3.21
  -5  -4   0   30.37    2.46
  -5  -4   0   33.73    1.71
  -5  -4   0   31.98    2.77
  -5  -4   0   33.07    2.94
  -5  -4   0   32.56    1.72
   5   4   0   35.27    2.33
   5   4   0   32.58    2.72
   5   4   0   35.02    1.96
   5   4   0   37.06    3.08
   5   4   0   32.76    1.95
   5   4   0   28.27    2.59
   5   4   0   37.36    2.63
   5   4   0   31.03    2.44
   5   4   0   35.17    3.10
   5   4   0   35.89    2.12
   5   4   0   35.03    2.74
   5   4   0   34.47    3.09
   5   4   0   30.55    2.72
   5   4   0   28.75    2.79
   5   4   0   34.88    2.74
   5   4   0   31.19    2.23
  -6  -4   0    9.70    1.75
  -6  -4   0    6.68    1.10
  -6  -4   0    8.48    1.94
  -6  -4   0    9.77    1.73
  -6  -4   0    8.44    1.33
  -6  -4   0    9.40    1.69
  -6  -4   0    6.61    1.55
  -6  -4   0    5.44    1.43
  -6  -4   0    9.40    1.60
  -6  -4   0    6.96    1.58
  -6  -4   0    7.77    1.24
  -6  -4   0    7.42    1.53
  -6  -4   0    6.60    1.32
  -6  -4   0    7.63    1.58
  -6  -4   0    5.72    1.77
  -6  -4   0    7.96    1.91
  -6  -4   0    6.63    1.01
  -6  -4   0   12.23    2.09
  -6  -4   0    6.85    1.15
   6   4   0    6.72    1.77
   6   4   0    8.95    1.14
   6   4   0    9.57    1.75
   6   4   0    9.01    1.07
   6   4   0    9.36    3.21
   6   4   0    7.12    1.08
   6   4   0    9.65    1.41
   6   4   0    9.78    1.83
   6   4   0    8.18    1.94
   6   4   0    5.86    1.56
   6   4   0    8.27    1.93
   6   4   0    6.83    1.55
   6   4   0   10.46    1.91
   6   4   0    8.52    1.25
   6   4   0    8.16    1.39
   6   4   0    6.92    1.57
  -7  -4   0   57.81    4.02
  -7  -4   0   54.27    4.07
  -7  -4   0   44.69    2.97
  -7  -4   0   56.78    3.41
  -7  -4   0   51.71    3.24
  -7  -4   0   54.31    4.12
  -7  -4   0   45.58    3.87
  -7  -4   0   48.53    4.44
  -7  -4   0   53.40    3.72
  -7  -4   0   48.69    3.04
  -7  -4   0   52.02    4.51
  -7  -4   0   52.45    3.06
  -7  -4   0   55.45    4.37
  -7  -4   0   54.88    3.92
  -7  -4   0   53.41    4.43
   7   4   0   54.92    4.71
   7   4   0   56.89    4.17
   7   4   0   57.91    4.65
   7   4   0   55.18    4.50
   7   4   0   58.00    3.44
   7   4   0   59.39    3.17
   7   4   0   54.64    3.30
   7   4   0   53.12    3.20
   7   4   0   43.97    3.90
   7   4   0   59.84    4.12
   7   4   0   49.38    2.96
   7   4   0   53.43    4.44
   7   4   0   56.76    4.37
  -8  -4   0   63.97    4.02
  -8  -4   0   73.37    5.17
  -8  -4   0   83.87    6.01
  -8  -4   0   71.80    4.34
  -8  -4   0   72.33    4.06
  -8  -4   0   78.11    5.20
  -8  -4   0   79.71    5.41
  -8  -4   0   76.57    4.24
  -8  -4   0   76.16    5.50
  -8  -4   0   67.99    3.95
  -8  -4   0   76.53    4.79
  -8  -4   0   68.45    5.15
  -8  -4   0   73.99    5.75
   8   4   0   80.45    5.72
   8   4   0   75.91    6.06
   8   4   0   79.93    4.38
   8   4   0   81.35    4.53
   8   4   0   73.00    4.08
   8   4   0   84.61    5.71
   8   4   0   73.02    5.20
   8   4   0   73.66    5.89
   8   4   0   82.31    5.23
   8   4   0   72.50    3.96
   8   4   0   76.88    4.30
   8   4   0   73.36    5.72
  -9  -4   0    1.04    1.58
  -9  -4   0    1.91    1.00
  -9  -4   0    0.39    0.84
  -9  -4   0   -0.26    1.49
  -9  -4   0   -0.82    1.21
  -9  -4   0    0.86    1.59
  -9  -4   0    1.11    1.22
  -9  -4   0    1.98    1.61
  -9  -4   0    0.40    1.26
  -9  -4   0   -0.57    1.42
  -9  -4   0    1.88    0.90
  -9  -4   0    2.03    1.14
  -9  -4   0    2.48    1.86
  -9  -4   0    2.09    1.84
   9   4   0    0.40    1.40
   9   4   0    2.07    1.39
   9   4   0    1.12    0.63
   9   4   0    0.07    1.54
   9   4   0    0.40    0.65
   9   4   0    1.51    1.98
   9   4   0    0.90    0.86
   9   4   0    3.73    1.96
   9   4   0    0.52    0.98
   9   4   0   -0.49    1.29
   9   4   0   -0.14    1.49
 -10  -4   0  119.32    7.17
 -10  -4   0  102.35    6.37
 -10  -4   0   96.61    5.85
 -10  -4   0   95.80    6.71
 -10  -4   0  101.07    7.56
 -10  -4   0   98.71    7.65
 -10  -4   0  105.62    7.46
 -10  -4   0  106.28    7.57
 -10  -4   0   93.88    6.05
 -10  -4   0  100.82    5.49
 -10  -4   0   94.87    6.62
 -10  -4   0   93.01    7.69
 -10  -4   0   86.29    5.09
  10   4   0   87.11    7.96
  10   4   0  102.85    7.76
  10   4   0   90.94    4.86
  10   4   0  108.23    7.29
  10   4   0   96.65    7.30
  10   4   0   93.10    6.47
  10   4   0  102.34    5.39
  10   4   0   98.41    5.83
 -11  -4   0   38.33    2.77
 -11  -4   0   34.71    2.95
 -11  -4   0   37.03    4.61
 -11  -4   0   33.74    5.05
 -11  -4   0   29.33    4.07
 -11  -4   0   41.72    3.96
 -11  -4   0   42.29    5.86
 -11  -4   0   33.80    4.76
 -11  -4   0   41.65    3.47
 -11  -4   0   33.06    4.78
 -11  -4   0   43.27    5.42
 -11  -4   0   46.50    3.96
 -11  -4   0   37.72    5.18
  11   4   0   45.15    5.63
  11   4   0   36.74    3.29
  11   4   0   47.00    4.38
  11   4   0   40.43    3.09
  11   4   0   44.09    5.38
  11   4   0   40.46    5.64
  11   4   0   35.94    2.47
  11   4   0   38.34    5.07
 -12  -4   0   -0.24    2.27
 -12  -4   0   -3.85    1.83
 -12  -4   0   -1.36    1.93
 -12  -4   0   -0.33    1.74
 -12  -4   0    6.03    2.74
 -12  -4   0    0.81    1.38
 -12  -4   0   -0.99    1.62
 -12  -4   0   -1.49    1.32
 -12  -4   0    1.48    1.19
 -12  -4   0    0.81    1.77
 -12  -4   0    0.89    1.05
 -12  -4   0    1.60    1.38
  12   4   0   -1.22    1.97
  12   4   0    2.16    1.81
  12   4   0   -1.17    2.14
  12   4   0    1.40    1.22
  12   4   0    1.04    2.24
  12  -5   0    2.13    3.42
  12  -5   0    0.99    1.53
  12  -5   0    3.84    1.78
  12  -5   0    2.71    2.24
  12  -5   0    5.52    1.75
  12  -5   0   -2.30    1.76
  12  -5   0    2.34    2.02
  12  -5   0    7.97    2.63
 -12   5   0    5.76    1.65
 -12   5   0    3.48    2.40
 -12   5   0    5.36    4.11
 -12   5   0    2.57    1.63
 -12   5   0    8.34    2.08
 -12   5   0    8.76    2.84
 -12   5   0    2.53    1.78
 -12   5   0    2.32    1.92
 -12   5   0    8.30    3.14
  11  -5   0   -0.36    1.22
  11  -5   0   -1.37    1.45
  11  -5   0    3.52    2.01
  11  -5   0   -0.93    1.73
  11  -5   0    2.42    1.35
  11  -5   0    0.98    1.87
  11  -5   0    1.03    1.21
  11  -5   0    0.14    1.66
 -11   5   0    1.16    1.42
 -11   5   0    2.36    1.64
 -11   5   0    2.23    1.63
 -11   5   0    2.10    2.46
 -11   5   0   -1.35    1.40
 -11   5   0    0.90    1.25
 -11   5   0   -0.64    1.68
 -11   5   0   -1.64    1.53
 -11   5   0   -0.14    1.18
  10  -5   0    1.28    0.64
  10  -5   0    0.66    1.45
  10  -5   0    0.16    1.47
  10  -5   0    2.95    1.41
  10  -5   0    1.87    1.29
  10  -5   0    2.17    1.72
  10  -5   0    1.69    1.26
  10  -5   0    1.06    1.57
  10  -5   0    1.28    1.75
  10  -5   0    1.88    1.16
 -10   5   0    0.82    1.63
 -10   5   0    1.93    1.29
 -10   5   0    3.49    1.70
 -10   5   0    0.89    1.65
 -10   5   0   -0.90    1.64
 -10   5   0    0.37    1.47
 -10   5   0    3.52    1.44
 -10   5   0    1.57    1.94
 -10   5   0    1.19    0.72
 -10   5   0    1.65    1.99
 -10   5   0    1.27    1.17
 -10   5   0    3.34    1.59
 -10   5   0    1.87    0.90
   9  -5   0    0.52    0.98
   9  -5   0    0.41    1.52
   9  -5   0   -0.04    1.02
   9  -5   0   -0.51    0.88
   9  -5   0   -2.24    1.03
   9  -5   0   -0.64    0.84
   9  -5   0   -0.27    1.18
   9  -5   0   -0.76    1.08
   9  -5   0   -0.92    0.62
   9  -5   0   -0.58    0.50
   9  -5   0   -1.49    1.12
  -9   5   0    2.29    1.31
  -9   5   0    1.02    1.39
  -9   5   0   -0.50    0.64
  -9   5   0    0.94    1.11
  -9   5   0    0.80    0.73
  -9   5   0    1.07    1.42
  -9   5   0    0.81    0.60
  -9   5   0   -1.88    0.92
  -9   5   0    0.90    0.95
  -9   5   0   -0.47    1.29
  -9   5   0    0.58    0.59
  -9   5   0    0.95    1.94
  -9   5   0   -0.65    1.19
  -9   5   0   -0.51    1.66
  -9   5   0   -1.03    0.95
   8  -5   0   10.42    1.40
   8  -5   0    9.64    1.89
   8  -5   0    9.75    1.79
   8  -5   0   15.15    2.60
   8  -5   0    8.38    2.02
   8  -5   0   12.61    2.50
   8  -5   0    9.95    1.26
   8  -5   0   10.76    1.88
   8  -5   0   10.96    1.55
   8  -5   0   11.98    2.41
   8  -5   0   11.77    2.25
   8  -5   0   10.62    1.95
  -8   5   0   10.73    2.55
  -8   5   0   11.54    1.93
  -8   5   0   11.27    1.90
  -8   5   0    9.11    2.31
  -8   5   0   10.40    2.22
  -8   5   0   10.46    1.17
  -8   5   0    9.84    1.86
  -8   5   0   10.67    1.12
  -8   5   0    6.24    1.00
  -8   5   0   10.14    1.19
  -8   5   0    8.73    2.10
  -8   5   0    9.29    1.91
  -8   5   0   10.07    1.30
  -8   5   0   11.72    2.30
  -8   5   0   13.65    2.18
   7  -5   0   92.19    5.77
   7  -5   0   88.87    5.45
   7  -5   0   95.45    5.08
   7  -5   0   78.17    5.02
   7  -5   0   82.23    4.58
   7  -5   0   93.01    5.39
   7  -5   0   84.37    6.05
   7  -5   0   85.32    4.37
   7  -5   0   83.40    4.56
   7  -5   0   92.81    5.52
   7  -5   0   85.02    5.11
   7  -5   0   82.40    5.56
   7  -5   0   87.27    5.66
  -7   5   0   77.18    4.00
  -7   5   0   81.12    5.01
  -7   5   0   87.57    5.55
  -7   5   0   90.17    5.13
  -7   5   0   96.92    5.75
  -7   5   0   83.28    4.24
  -7   5   0   87.30    5.16
  -7   5   0   82.39    4.29
  -7   5   0   86.32    4.99
  -7   5   0   76.19    5.72
  -7   5   0   84.31    5.85
  -7   5   0   92.12    5.94
  -7   5   0   90.12    5.73
  -7   5   0   83.98    3.96
  -7   5   0   89.08    5.71
   6  -5   0  193.43    9.53
   6  -5   0  186.57    8.65
   6  -5   0  196.30    9.49
   6  -5   0  188.53   10.23
   6  -5   0  195.16    9.62
   6  -5   0  189.03    8.65
   6  -5   0  168.03    9.82
   6  -5   0  199.78    9.14
   6  -5   0  183.03    8.81
   6  -5   0  197.86    9.40
   6  -5   0  195.19    8.88
   6  -5   0  200.28    9.85
   6  -5   0  211.39    9.93
   6  -5   0  198.68    9.80
  -6   5   0  187.21    7.99
  -6   5   0  180.27    9.04
  -6   5   0  191.38    9.12
  -6   5   0  191.94    9.19
  -6   5   0  174.71    8.41
  -6   5   0  191.71    8.12
  -6   5   0  179.76    7.96
  -6   5   0  206.80    9.98
  -6   5   0  190.53    9.60
  -6   5   0  188.08    9.54
  -6   5   0  174.25    7.98
  -6   5   0  199.28    9.15
  -6   5   0  191.25    9.09
  -6   5   0  196.18    9.78
  -6   5   0  206.84    9.17
  -6   5   0  172.13    9.93
  -6   5   0  192.94    9.25
   5  -5   0   79.28    4.69
   5  -5   0   85.16    4.70
   5  -5   0   74.60    4.58
   5  -5   0   72.47    4.07
   5  -5   0   77.09    5.41
   5  -5   0   78.94    4.30
   5  -5   0   81.41    4.06
   5  -5   0   86.73    4.98
   5  -5   0   82.78    4.91
   5  -5   0   84.79    4.71
   5  -5   0   80.45    5.12
   5  -5   0   78.58    4.62
   5  -5   0   87.32    4.79
   5  -5   0   83.98    4.26
   5  -5   0   83.76    4.92
   5  -5   0   85.30    4.28
  -5   5   0   80.11    4.43
  -5   5   0   75.47    4.01
  -5   5   0   80.54    4.67
  -5   5   0   83.72    5.04
  -5   5   0   86.15    4.93
  -5   5   0   77.24    4.98
  -5   5   0   83.26    4.24
  -5   5   0   88.24    4.59
  -5   5   0   78.70    4.45
  -5   5   0   80.26    4.64
  -5   5   0   81.67    4.49
  -5   5   0   81.78    4.44
  -5   5   0   83.34    4.92
  -5   5   0   80.54    5.10
   4  -5   0  490.28   20.54
   4  -5   0  454.20   20.77
   4  -5   0  504.45   20.03
   4  -5   0  477.07   20.45
   4  -5   0  464.81   20.03
   4  -5   0  463.08   20.82
   4  -5   0  466.75   20.48
   4  -5   0  475.38   20.45
   4  -5   0  484.70   19.92
   4  -5   0  450.65   20.35
   4  -5   0  487.37   20.30
   4  -5   0  464.22   20.80
   4  -5   0  473.71   20.36
   4  -5   0  495.79   20.39
   4  -5   0  503.16   20.62
   4  -5   0  484.83   20.62
   4  -5   0  440.25   20.74
   4  -5   0  490.50   20.66
   4  -5   0  462.30   19.97
   4  -5   0  437.06   20.18
   4  -5   0  443.18   20.19
  -4   5   0  483.32   20.73
  -4   5   0  451.00   20.82
  -4   5   0  439.64   20.29
  -4   5   0  480.16   20.45
  -4   5   0  473.17   20.58
  -4   5   0  478.61   20.53
  -4   5   0  448.47   20.46
  -4   5   0  486.99   20.11
  -4   5   0  436.40   20.15
  -4   5   0  509.24   20.09
  -4   5   0  477.29   20.27
  -4   5   0  486.08   20.53
  -4   5   0  491.29   20.05
  -4   5   0  475.54   20.78
  -4   5   0  449.91   20.36
  -4   5   0  453.81   20.43
  -4   5   0  470.04   20.82
  -4   5   0  455.81   19.80
  -4   5   0  480.87   20.85
  -4   5   0  471.45   20.10
  -4   5   0  476.89   20.53
  -4   5   0  489.56   20.37
   3  -5   0   15.52    1.31
   3  -5   0   16.08    1.40
   3  -5   0   15.93    1.77
   3  -5   0   14.77    1.52
   3  -5   0   15.18    1.68
   3  -5   0   16.91    1.44
   3  -5   0   15.12    1.79
   3  -5   0   18.01    1.47
   3  -5   0   16.73    1.69
   3  -5   0   16.16    1.67
   3  -5   0   16.89    1.77
   3  -5   0   17.06    1.60
   3  -5   0   14.83    1.43
   3  -5   0   14.88    1.37
   3  -5   0   17.67    1.86
   3  -5   0   23.24    2.73
   3  -5   0   16.36    1.57
   3  -5   0   17.09    2.16
   3  -5   0   20.60    1.87
   3  -5   0   19.45    1.84
  -3   5   0   16.76    1.84
  -3   5   0   13.63    1.81
  -3   5   0   17.16    1.69
  -3   5   0   19.85    1.43
  -3   5   0   15.39    1.58
  -3   5   0   19.85    1.78
  -3   5   0   16.18    1.43
  -3   5   0   17.07    1.59
  -3   5   0   16.31    1.52
  -3   5   0   18.37    1.88
  -3   5   0   17.65    1.95
  -3   5   0   14.56    1.56
  -3   5   0   15.02    1.69
  -3   5   0   18.53    1.72
  -3   5   0   14.11    1.82
  -3   5   0   15.93    1.76
  -3   5   0   19.18    1.76
  -3   5   0   16.29    1.97
  -3   5   0   16.93    2.05
  -3   5   0   14.47    1.82
  -3   5   0   17.13    1.36
  -3   5   0   15.18    1.32
   2  -5   0  186.67    8.11
   2  -5   0  171.43    8.04
   2  -5   0  164.82    7.76
   2  -5   0  176.90    8.20
   2  -5   0  164.94    7.97
   2  -5   0  178.36    8.17
   2  -5   0  180.84    8.29
   2  -5   0  166.62    7.65
   2  -5   0  168.00    7.65
   2  -5   0  175.76    7.84
   2  -5   0  170.21    8.25
   2  -5   0  182.32    8.12
   2  -5   0  182.85    8.13
   2  -5   0  185.01    7.83
   2  -5   0  178.04    7.82
   2  -5   0  169.36    8.18
   2  -5   0  174.01    8.12
   2  -5   0  170.31    8.17
   2  -5   0  169.13    8.19
   2  -5   0  176.80    8.15
  -2   5   0  172.78    7.80
  -2   5   0  168.77    8.09
  -2   5   0  181.37    8.09
  -2   5   0  174.32    8.19
  -2   5   0  170.97    7.77
  -2   5   0  177.15    8.23
  -2   5   0  178.36    8.15
  -2   5   0  178.47    8.19
  -2   5   0  177.12    7.63
  -2   5   0  174.33    8.19
  -2   5   0  174.25    7.69
  -2   5   0  172.81    8.10
  -2   5   0  175.48    8.18
  -2   5   0  171.08    8.01
  -2   5   0  174.89    8.01
  -2   5   0  172.27    8.22
  -2   5   0  158.73    7.81
  -2   5   0  182.67    7.80
  -2   5   0  176.69    8.29
  -2   5   0  175.74    8.16
  -2   5   0  177.81    8.19
  -2   5   0  161.72    7.98
  -2   5   0  179.88    7.65
  -2   5   0  178.59    7.59
   1  -5   0  149.07    6.66
   1  -5   0  142.67    6.60
   1  -5   0  143.96    6.79
   1  -5   0  143.13    6.80
   1  -5   0  146.69    7.02
   1  -5   0  150.48    7.04
   1  -5   0  147.64    7.05
   1  -5   0  146.21    6.26
   1  -5   0  142.02    6.24
   1  -5   0  142.50    6.38
   1  -5   0  140.81    6.76
   1  -5   0  143.12    6.96
   1  -5   0  150.89    6.56
   1  -5   0  154.38    6.81
   1  -5   0  148.69    6.78
   1  -5   0  146.04    6.76
   1  -5   0  145.34    6.26
   1  -5   0  139.97    6.24
   1  -5   0  155.32    6.74
   1  -5   0  136.74    6.78
   1  -5   0  147.95    6.45
   1  -5   0  138.35    6.79
   1  -5   0  143.46    6.38
  -1   5   0  142.69    6.70
  -1   5   0  147.03    6.63
  -1   5   0  147.77    6.34
  -1   5   0  142.92    6.42
  -1   5   0  148.65    6.98
  -1   5   0  147.68    6.80
  -1   5   0  140.13    6.73
  -1   5   0  129.51    6.51
  -1   5   0  150.25    6.94
  -1   5   0  141.60    6.69
  -1   5   0  142.86    7.00
  -1   5   0  144.30    6.74
  -1   5   0  151.03    6.50
  -1   5   0  135.93    6.53
  -1   5   0  146.11    6.73
  -1   5   0  145.46    6.95
  -1   5   0  146.81    7.07
  -1   5   0  141.07    6.32
  -1   5   0  144.36    6.68
  -1   5   0  144.49    6.72
   0  -5   0   14.06    1.36
   0  -5   0   13.12    1.27
   0  -5   0   14.13    1.34
   0  -5   0   15.64    1.23
   0  -5   0   13.70    1.24
   0  -5   0   12.08    1.06
   0  -5   0   11.76    1.06
   0  -5   0   12.20    1.39
   0  -5   0   12.08    1.05
   0  -5   0   15.99    1.44
   0  -5   0   11.29    1.36
   0  -5   0   13.35    1.07
   0  -5   0   13.99    1.26
   0  -5   0   12.83    1.25
   0  -5   0   12.37    1.30
   0  -5   0   15.15    1.13
   0  -5   0   16.09    1.55
   0  -5   0   15.39    1.37
   0  -5   0   14.06    1.05
   0  -5   0   13.28    1.12
   0  -5   0   14.29    1.51
   0  -5   0   13.46    1.22
   0  -5   0   12.63    1.18
   0  -5   0   13.26    1.18
   0  -5   0   10.45    0.99
   0  -5   0   16.29    1.10
   0   5   0   12.90    1.27
   0   5   0   10.30    1.37
   0   5   0   13.45    1.31
   0   5   0   13.07    1.45
   0   5   0   12.24    1.25
   0   5   0   13.02    1.03
   0   5   0   13.19    1.49
   0   5   0   13.21    1.42
   0   5   0   13.66    1.16
   0   5   0   12.97    1.21
   0   5   0   14.66    1.30
   0   5   0   13.59    1.25
   0   5   0   14.19    0.99
   0   5   0   12.98    1.26
   0   5   0   14.34    1.22
   0   5   0   13.31    1.32
   0   5   0   14.82    1.37
   0   5   0   15.64    1.25
  -1  -5   0   50.76    2.81
  -1  -5   0   52.10    2.90
  -1  -5   0   46.45    2.80
  -1  -5   0   52.06    3.10
  -1  -5   0   50.89    2.74
  -1  -5   0   54.33    2.86
  -1  -5   0   50.28    2.87
  -1  -5   0   59.40    2.86
  -1  -5   0   57.14    2.88
  -1  -5   0   51.58    3.04
  -1  -5   0   55.70    3.02
  -1  -5   0   56.70    3.08
  -1  -5   0   51.31    2.92
  -1  -5   0   50.60    3.16
  -1  -5   0   54.64    3.11
  -1  -5   0   52.46    2.99
  -1  -5   0   52.60    2.42
  -1  -5   0   49.28    3.11
  -1  -5   0   54.44    2.97
  -1  -5   0   53.46    2.81
  -1  -5   0   54.48    2.84
  -1  -5   0   51.49    2.93
  -1  -5   0   47.94    2.98
  -1  -5   0   51.90    2.87
   1   5   0   56.84    3.03
   1   5   0   51.45    2.92
   1   5   0   47.95    2.76
   1   5   0   52.59    2.92
   1   5   0   49.04    3.10
   1   5   0   53.96    2.92
   1   5   0   51.66    3.16
   1   5   0   52.19    3.00
   1   5   0   57.52    3.07
   1   5   0   49.50    2.40
   1   5   0   49.36    2.97
   1   5   0   56.64    2.82
   1   5   0   54.21    2.79
   1   5   0   53.91    2.75
   1   5   0   56.46    3.06
   1   5   0   51.69    2.82
   1   5   0   49.41    2.64
   1   5   0   51.83    3.07
   1   5   0   53.46    3.07
   1   5   0   51.71    2.89
   1   5   0   51.97    3.13
  -2  -5   0  138.52    6.46
  -2  -5   0  125.10    6.28
  -2  -5   0  133.71    6.08
  -2  -5   0  134.60    6.51
  -2  -5   0  131.31    6.44
  -2  -5   0  128.00    6.34
  -2  -5   0  139.74    6.33
  -2  -5   0  136.24    6.36
  -2  -5   0  132.47    6.33
  -2  -5   0  135.34    6.43
  -2  -5   0  132.59    6.36
  -2  -5   0  134.05    6.38
  -2  -5   0  130.02    6.04
  -2  -5   0  134.94    6.49
  -2  -5   0  139.26    6.53
  -2  -5   0  129.63    6.38
  -2  -5   0  133.88    6.34
  -2  -5   0  129.64    6.49
  -2  -5   0  138.26    6.07
  -2  -5   0  127.79    6.23
  -2  -5   0  127.84    6.28
  -2  -5   0  134.01    6.07
   2   5   0  135.80    6.47
   2   5   0  127.40    6.37
   2   5   0  141.19    6.46
   2   5   0  129.25    6.35
   2   5   0  133.63    6.41
   2   5   0  138.11    6.37
   2   5   0  125.35    6.05
   2   5   0  134.01    6.79
   2   5   0  123.73    6.19
   2   5   0  130.88    6.37
   2   5   0  132.81    6.42
   2   5   0  127.04    6.18
   2   5   0  131.52    6.42
   2   5   0  136.50    6.51
   2   5   0  128.63    6.41
   2   5   0  137.50    6.12
   2   5   0  139.02    6.34
   2   5   0  135.95    6.14
   2   5   0  128.68    6.02
   2   5   0  140.52    5.94
   2   5   0  131.72    5.86
  -3  -5   0  318.42   14.04
  -3  -5   0  308.28   13.74
  -3  -5   0  330.72   13.84
  -3  -5   0  325.34   13.96
  -3  -5   0  302.40   13.71
  -3  -5   0  310.71   13.59
  -3  -5   0  316.53   13.95
  -3  -5   0  312.93   13.93
  -3  -5   0  299.42   13.46
  -3  -5   0  306.03   13.77
  -3  -5   0  303.86   13.26
  -3  -5   0  316.97   13.81
  -3  -5   0  319.54   13.97
  -3  -5   0  300.74   13.70
  -3  -5   0  314.95   13.77
  -3  -5   0  313.30   13.37
  -3  -5   0  308.00   13.72
  -3  -5   0  323.84   13.86
  -3  -5   0  304.50   13.42
  -3  -5   0  305.23   13.33
  -3  -5   0  325.66   14.16
   3   5   0  312.44   13.64
   3   5   0  297.13   13.76
   3   5   0  309.24   13.51
   3   5   0  326.00   13.82
   3   5   0  294.90   13.54
   3   5   0  287.79   13.48
   3   5   0  303.36   13.13
   3   5   0  292.79   13.53
   3   5   0  310.91   13.58
   3   5   0  294.96   12.99
   3   5   0  306.17   13.44
   3   5   0  314.00   13.70
   3   5   0  299.82   13.63
   3   5   0  304.30   13.29
   3   5   0  316.00   13.56
   3   5   0  307.00   13.32
   3   5   0  308.79   13.55
   3   5   0  304.11   13.49
   3   5   0  317.01   13.15
  -4  -5   0   50.90    3.45
  -4  -5   0   60.17    2.46
  -4  -5   0   64.64    3.67
  -4  -5   0   57.64    3.39
  -4  -5   0   59.55    3.86
  -4  -5   0   56.49    3.75
  -4  -5   0   55.91    3.43
  -4  -5   0   56.61    3.51
  -4  -5   0   56.59    3.53
  -4  -5   0   58.14    3.71
  -4  -5   0   58.70    3.69
  -4  -5   0   56.50    3.17
  -4  -5   0   58.58    3.39
  -4  -5   0   57.88    2.45
  -4  -5   0   57.23    3.81
  -4  -5   0   67.52    3.93
  -4  -5   0   56.17    3.09
  -4  -5   0   53.53    3.56
  -4  -5   0   52.15    3.48
  -4  -5   0   56.29    3.32
  -4  -5   0   55.47    3.64
  -4  -5   0   56.54    3.02
  -4  -5   0   57.76    3.25
  -4  -5   0   58.81    3.47
  -4  -5   0   53.56    3.15
  -4  -5   0   57.78    3.53
  -4  -5   0   52.46    3.06
   4   5   0   54.44    3.57
   4   5   0   58.97    3.57
   4   5   0   55.49    3.12
   4   5   0   61.89    3.87
   4   5   0   58.15    3.18
   4   5   0   56.63    2.94
   4   5   0   56.64    3.41
   4   5   0   56.44    3.55
   4   5   0   63.09    4.00
   4   5   0   56.41    3.73
   4   5   0   56.97    3.10
   4   5   0   58.32    3.31
   4   5   0   55.33    3.57
   4   5   0   60.93    3.71
   4   5   0   53.27    3.47
   4   5   0   54.05    3.45
   4   5   0   56.81    3.47
   4   5   0   59.96    3.84
   4   5   0   57.10    3.35
  -5  -5   0   37.79    2.90
  -5  -5   0   28.87    2.60
  -5  -5   0   39.97    2.97
  -5  -5   0   31.33    2.39
  -5  -5   0   29.65    2.95
  -5  -5   0   33.45    2.08
  -5  -5   0   29.39    3.26
  -5  -5   0   34.04    2.74
  -5  -5   0   32.40    2.36
  -5  -5   0   29.95    1.70
  -5  -5   0   29.93    2.00
  -5  -5   0   35.97    2.55
  -5  -5   0   32.64    2.89
  -5  -5   0   30.43    2.90
  -5  -5   0   31.64    2.45
  -5  -5   0   32.58    2.58
  -5  -5   0   27.52    2.08
  -5  -5   0   27.97    2.96
  -5  -5   0   29.88    2.48
   5   5   0   36.84    2.97
   5   5   0   30.01    2.31
   5   5   0   36.33    3.10
   5   5   0   33.08    2.46
   5   5   0   32.81    2.72
   5   5   0   31.36    1.92
   5   5   0   31.32    2.94
   5   5   0   36.48    3.17
   5   5   0   30.36    2.53
   5   5   0   32.37    1.92
   5   5   0   30.90    2.60
   5   5   0   35.82    3.20
   5   5   0   33.28    2.78
   5   5   0   28.42    2.60
   5   5   0   28.77    2.46
   5   5   0   33.72    2.74
  -6  -5   0  161.61    8.73
  -6  -5   0  163.19    7.76
  -6  -5   0  167.61    8.35
  -6  -5   0  163.41    7.36
  -6  -5   0  162.00    8.71
  -6  -5   0  170.87    8.94
  -6  -5   0  165.29    8.18
  -6  -5   0  166.24    7.84
  -6  -5   0  161.72    8.48
  -6  -5   0  151.95    7.96
  -6  -5   0  164.06    8.12
  -6  -5   0  151.76    7.41
  -6  -5   0  149.00    8.38
  -6  -5   0  162.46    8.41
  -6  -5   0  170.34    9.01
  -6  -5   0  159.98    7.08
  -6  -5   0  152.94    7.87
  -6  -5   0  152.37    8.27
  -6  -5   0  141.84    7.80
   6   5   0  172.53    8.81
   6   5   0  164.62    7.49
   6   5   0  155.23    7.32
   6   5   0  147.29    8.28
   6   5   0  160.68    7.84
   6   5   0  159.73    8.40
   6   5   0  172.60    8.99
   6   5   0  162.43    7.89
   6   5   0  172.93    8.22
   6   5   0  180.13    9.24
   6   5   0  155.43    8.40
   6   5   0  159.11    8.86
   6   5   0  171.72    8.66
  -7  -5   0   10.63    1.24
  -7  -5   0    9.79    2.37
  -7  -5   0    8.89    1.25
  -7  -5   0    9.37    1.31
  -7  -5   0   15.62    2.77
  -7  -5   0    8.03    1.61
  -7  -5   0   12.17    2.03
  -7  -5   0   15.37    2.56
  -7  -5   0    9.38    1.51
  -7  -5   0   13.35    2.37
  -7  -5   0   10.16    1.87
  -7  -5   0    6.58    1.82
  -7  -5   0   12.57    2.48
  -7  -5   0   12.33    2.20
   7   5   0   12.43    2.44
   7   5   0   17.93    3.01
   7   5   0   13.83    2.38
   7   5   0   10.66    1.33
   7   5   0   12.77    1.70
   7   5   0   11.10    2.06
   7   5   0    9.43    2.22
   7   5   0   12.12    2.62
   7   5   0   12.61    1.23
   7   5   0   10.98    1.63
   7   5   0    8.94    1.90
   7   5   0   11.41    2.06
  -8  -5   0   72.55    7.12
  -8  -5   0   62.63    4.99
  -8  -5   0   65.83    4.05
  -8  -5   0   62.97    5.23
  -8  -5   0   71.17    4.28
  -8  -5   0   64.04    5.42
  -8  -5   0   70.09    5.48
  -8  -5   0   73.49    4.89
  -8  -5   0   61.70    4.70
  -8  -5   0   63.73    3.65
  -8  -5   0   58.87    3.56
  -8  -5   0   57.66    3.60
  -8  -5   0   62.70    5.37
  -8  -5   0   70.69    4.60
   8   5   0   66.53    4.67
   8   5   0   63.97    5.53
   8   5   0   65.93    5.39
   8   5   0   61.95    3.53
   8   5   0   63.55    4.81
   8   5   0   63.37    4.94
   8   5   0   69.90    4.18
   8   5   0   60.79    3.38
   8   5   0   68.38    5.57
   8   5   0   66.88    4.01
   8   5   0   63.37    5.20
  -9  -5   0   16.12    3.26
  -9  -5   0   22.91    3.60
  -9  -5   0   13.87    1.73
  -9  -5   0   18.72    3.40
  -9  -5   0   17.05    3.30
  -9  -5   0   18.31    2.98
  -9  -5   0   17.91    2.85
  -9  -5   0   15.46    2.52
  -9  -5   0   19.73    3.22
  -9  -5   0   17.08    2.14
  -9  -5   0   16.05    2.29
  -9  -5   0   18.22    2.78
  -9  -5   0   20.39    3.57
  -9  -5   0   19.11    1.83
   9   5   0   15.34    2.65
   9   5   0   16.29    1.49
   9   5   0   10.77    2.82
   9   5   0   15.81    3.21
   9   5   0   15.40    2.85
   9   5   0   18.54    1.63
   9   5   0   19.04    2.40
   9   5   0   17.97    3.44
   9   5   0   20.22    2.94
   9   5   0   18.72    3.40
   9   5   0   19.93    2.10
 -10  -5   0   11.61    2.26
 -10  -5   0   17.19    4.95
 -10  -5   0   13.63    2.18
 -10  -5   0   10.57    2.93
 -10  -5   0    8.47    2.21
 -10  -5   0    7.01    2.42
 -10  -5   0   12.37    2.19
 -10  -5   0   11.99    2.37
 -10  -5   0   10.57    1.46
 -10  -5   0   17.40    3.51
 -10  -5   0   10.21    2.59
 -10  -5   0   10.49    2.96
 -10  -5   0   12.18    2.76
 -10  -5   0    8.03    1.59
  10   5   0   17.00    3.57
  10   5   0   13.95    1.89
  10   5   0   10.33    1.27
  10   5   0   11.83    2.05
  10   5   0    7.75    2.28
  10   5   0    9.71    3.09
  10   5   0   12.21    3.08
  10   5   0   13.34    2.44
  10   5   0   12.78    2.86
  10   5   0   11.78    2.95
 -11  -5   0    8.56    1.91
 -11  -5   0    7.79    2.93
 -11  -5   0   12.58    1.94
 -11  -5   0   14.01    3.55
 -11  -5   0   14.55    2.44
 -11  -5   0   15.79    3.29
 -11  -5   0   15.99    3.25
 -11  -5   0    8.80    2.43
 -11  -5   0   15.38    3.78
 -11  -5   0   13.85    5.33
 -11  -5   0   17.09    3.90
 -11  -5   0   10.22    1.76
 -11  -5   0   12.30    2.59
  11   5   0   11.08    3.08
  11   5   0   10.91    2.04
  11   5   0   13.03    1.94
  11   5   0   15.60    3.60
  11   5   0   10.14    3.00
  11   5   0   18.03    3.08
  11   5   0   11.16    3.14
  11   5   0   13.51    3.52
 -12  -5   0    2.60    2.12
 -12  -5   0   -1.67    2.05
 -12  -5   0    0.58    1.00
 -12  -5   0    1.32    2.45
 -12  -5   0    2.82    1.69
 -12  -5   0    0.45    1.41
 -12  -5   0   -1.47    2.34
 -12  -5   0   -0.24    1.59
 -12  -5   0   -1.20    2.89
 -12  -5   0   -0.80    1.61
  12   5   0   -1.50    1.44
  12   5   0    0.93    1.27
  12   5   0   -1.21    2.23
  12   5   0   -1.03    2.25
  12   5   0    0.63    2.28
  12  -6   0   14.65    2.63
  12  -6   0   12.32    3.08
  12  -6   0    8.47    2.27
  12  -6   0   13.47    2.22
  12  -6   0   15.21    3.20
 -12   6   0   17.32    3.43
 -12   6   0   13.84    3.31
 -12   6   0   12.31    3.49
 -12   6   0   20.33    6.26
 -12   6   0   16.07    4.03
 -12   6   0   11.61    2.29
 -12   6   0   11.70    2.60
  11  -6   0    4.16    1.72
  11  -6   0    6.07    2.49
  11  -6   0    4.38    1.66
  11  -6   0    3.35    2.17
  11  -6   0    2.71    1.93
  11  -6   0    7.68    2.36
  11  -6   0    3.66    1.49
  11  -6   0    5.63    1.82
  11  -6   0    2.06    1.90
 -11   6   0    7.60    2.89
 -11   6   0    1.54    1.78
 -11   6   0   11.34    2.91
 -11   6   0    3.21    1.43
 -11   6   0    4.25    1.85
 -11   6   0    1.44    1.59
 -11   6   0    1.30    1.54
 -11   6   0    3.96    1.94
 -11   6   0    3.89    2.18
 -11   6   0    3.55    2.76
 -11   6   0    4.19    1.61
  10  -6   0    2.77    1.98
  10  -6   0    5.05    2.15
  10  -6   0    4.73    0.85
  10  -6   0    3.39    1.53
  10  -6   0    3.83    1.49
  10  -6   0    7.93    2.24
  10  -6   0    5.11    1.65
  10  -6   0    2.65    1.81
  10  -6   0    4.96    1.69
  10  -6   0    5.85    2.02
 -10   6   0    6.09    1.97
 -10   6   0    8.03    1.95
 -10   6   0    9.15    2.69
 -10   6   0    3.78    2.44
 -10   6   0    4.14    1.04
 -10   6   0    3.39    1.98
 -10   6   0    6.26    1.88
 -10   6   0    5.26    1.85
 -10   6   0    2.74    1.66
 -10   6   0    2.86    1.42
 -10   6   0    3.92    2.43
 -10   6   0    3.44    1.71
   9  -6   0   17.85    1.84
   9  -6   0   17.08    2.46
   9  -6   0   19.65    3.10
   9  -6   0   18.20    2.69
   9  -6   0   19.72    2.79
   9  -6   0   19.46    3.01
   9  -6   0   19.59    3.37
   9  -6   0   21.12    4.10
   9  -6   0   18.86    3.14
   9  -6   0   17.98    3.08
   9  -6   0   20.33    1.68
  -9   6   0   19.07    3.11
  -9   6   0   18.43    2.77
  -9   6   0   23.37    3.37
  -9   6   0   17.94    3.79
  -9   6   0   17.23    1.86
  -9   6   0   26.36    3.88
  -9   6   0   28.82    5.83
  -9   6   0   25.40    3.26
  -9   6   0   16.14    2.99
  -9   6   0   19.48    2.87
  -9   6   0   22.04    2.82
  -9   6   0   17.63    3.67
   8  -6   0   22.47    1.97
   8  -6   0   20.17    2.03
   8  -6   0   21.17    1.80
   8  -6   0   23.95    3.29
   8  -6   0   19.51    2.46
   8  -6   0   21.21    2.71
   8  -6   0   19.32    2.72
   8  -6   0   23.92    3.27
   8  -6   0   21.94    3.10
   8  -6   0   23.83    3.36
   8  -6   0   20.32    2.63
   8  -6   0   21.42    2.93
  -8   6   0   23.22    2.88
  -8   6   0   24.28    2.75
  -8   6   0   22.57    3.27
  -8   6   0   18.57    1.79
  -8   6   0   18.23    2.65
  -8   6   0   21.23    3.30
  -8   6   0   25.03    3.28
  -8   6   0   26.56    2.65
  -8   6   0   22.94    2.78
  -8   6   0   18.79    3.34
  -8   6   0   16.47    2.85
  -8   6   0   22.63    2.85
   7  -6   0    3.34    1.38
   7  -6   0    4.86    1.66
   7  -6   0    2.66    1.08
   7  -6   0    3.00    0.86
   7  -6   0    1.74    1.19
   7  -6   0    2.69    0.85
   7  -6   0    2.80    1.68
   7  -6   0    4.18    1.54
   7  -6   0    3.12    1.51
   7  -6   0    3.86    1.50
   7  -6   0    2.07    0.96
   7  -6   0    2.18    1.18
  -7   6   0    1.58    1.14
  -7   6   0    3.59    1.51
  -7   6   0    3.60    1.39
  -7   6   0    2.51    1.20
  -7   6   0    4.28    1.87
  -7   6   0    3.05    1.67
  -7   6   0    3.63    1.53
  -7   6   0    2.85    1.26
  -7   6   0    1.54    0.74
  -7   6   0    2.28    1.22
  -7   6   0    1.80    1.70
   6  -6   0   58.55    4.69
   6  -6   0   57.41    3.33
   6  -6   0   62.37    4.44
   6  -6   0   62.88    3.67
   6  -6   0   62.59    4.41
   6  -6   0   56.97    3.55
   6  -6   0   72.76    4.43
   6  -6   0   60.55    4.32
   6  -6   0   60.53    3.71
   6  -6   0   68.68    4.29
   6  -6   0   65.00    4.55
   6  -6   0   58.85    4.10
   6  -6   0   61.98    4.17
   6  -6   0   61.68    3.43
  -6   6   0   59.55    3.41
  -6   6   0   59.26    3.86
  -6   6   0   56.16    3.31
  -6   6   0   62.80    4.17
  -6   6   0   62.03    3.82
  -6   6   0   61.68    3.92
  -6   6   0   63.43    4.71
  -6   6   0   59.59    4.35
  -6   6   0   67.06    3.93
  -6   6   0   55.95    4.09
  -6   6   0   60.25    4.33
  -6   6   0   65.83    4.71
  -6   6   0   64.37    4.83
  -6   6   0   57.38    3.96
  -6   6   0   63.36    4.66
   5  -6   0   37.88    3.80
   5  -6   0   34.39    2.87
   5  -6   0   33.25    2.38
   5  -6   0   34.31    3.01
   5  -6   0   29.18    2.47
   5  -6   0   36.74    2.29
   5  -6   0   36.28    3.01
   5  -6   0   31.93    2.35
   5  -6   0   31.38    2.72
   5  -6   0   35.29    2.97
   5  -6   0   33.70    2.32
   5  -6   0   33.72    3.15
   5  -6   0   35.70    2.99
   5  -6   0   30.29    2.87
   5  -6   0   32.35    3.07
   5  -6   0   29.05    2.62
   5  -6   0   32.48    2.35
   5  -6   0   30.98    2.61
  -5   6   0   34.97    2.50
  -5   6   0   38.22    2.94
  -5   6   0   34.50    2.70
  -5   6   0   30.47    3.20
  -5   6   0   34.42    2.97
  -5   6   0   35.03    2.91
  -5   6   0   34.06    2.60
  -5   6   0   30.58    2.16
  -5   6   0   34.26    2.50
  -5   6   0   34.94    3.22
  -5   6   0   33.41    2.50
  -5   6   0   44.72    5.74
  -5   6   0   37.28    2.57
  -5   6   0   33.79    3.39
  -5   6   0   32.92    3.10
  -5   6   0   36.68    3.22
   4  -6   0  302.45   13.48
   4  -6   0  316.04   13.72
   4  -6   0  293.61   13.55
   4  -6   0  316.39   13.96
   4  -6   0  307.77   13.71
   4  -6   0  311.56   13.42
   4  -6   0  269.76   13.70
   4  -6   0  284.01   13.51
   4  -6   0  310.80   14.00
   4  -6   0  314.71   13.93
   4  -6   0  318.96   14.07
   4  -6   0  308.47   13.35
   4  -6   0  294.92   14.16
   4  -6   0  325.46   14.12
   4  -6   0  307.06   14.24
   4  -6   0  315.78   13.31
   4  -6   0  322.66   14.00
  -4   6   0  314.41   14.06
  -4   6   0  306.42   13.82
  -4   6   0  306.16   14.06
  -4   6   0  308.96   13.55
  -4   6   0  311.49   14.29
  -4   6   0  319.31   14.28
  -4   6   0  298.85   13.51
  -4   6   0  318.34   14.37
  -4   6   0  303.38   13.34
  -4   6   0  305.25   14.13
  -4   6   0  317.97   13.47
  -4   6   0  299.82   13.93
  -4   6   0  291.60   13.84
  -4   6   0  311.73   13.81
  -4   6   0  305.87   13.42
  -4   6   0  311.00   14.04
  -4   6   0  317.73   14.38
   3  -6   0  103.23    5.32
   3  -6   0   99.01    5.21
   3  -6   0   87.99    4.72
   3  -6   0   96.70    5.37
   3  -6   0   93.78    5.38
   3  -6   0   94.47    4.78
   3  -6   0   95.67    5.37
   3  -6   0   99.04    5.21
   3  -6   0  102.73    5.28
   3  -6   0  102.86    4.89
   3  -6   0  103.37    4.88
   3  -6   0   95.88    5.21
   3  -6   0   89.88    5.31
   3  -6   0   95.04    4.86
   3  -6   0   99.94    5.36
   3  -6   0   92.99    5.27
   3  -6   0   98.94    5.23
   3  -6   0  100.15    4.96
  -3   6   0   92.15    4.77
  -3   6   0  101.37    5.32
  -3   6   0   86.82    5.13
  -3   6   0  100.21    5.17
  -3   6   0   97.39    5.35
  -3   6   0  103.50    4.73
  -3   6   0   93.00    4.76
  -3   6   0   92.72    5.40
  -3   6   0  105.33    5.31
  -3   6   0   99.43    5.27
  -3   6   0  102.98    4.73
  -3   6   0  100.64    4.61
  -3   6   0   99.41    5.38
  -3   6   0   95.60    5.03
  -3   6   0   96.38    4.84
  -3   6   0   98.00    5.40
  -3   6   0   99.21    5.37
  -3   6   0  100.04    5.43
  -3   6   0   89.12    5.07
  -3   6   0   90.28    5.07
  -3   6   0   98.69    5.34
  -3   6   0   96.27    5.21
  -3   6   0  107.31    5.27
  -3   6   0   94.52    4.77
   2  -6   0 1321.73   55.77
   2  -6   0 1314.98   55.63
   2  -6   0 1319.35   55.29
   2  -6   0 1331.05   55.83
   2  -6   0 1382.30   55.64
   2  -6   0 1359.20   55.39
   2  -6   0 1389.74   55.60
   2  -6   0 1257.27   55.52
   2  -6   0 1353.41   55.90
   2  -6   0 1383.92   55.72
   2  -6   0 1323.37   55.92
   2  -6   0 1277.57   55.09
   2  -6   0 1317.89   54.59
   2  -6   0 1376.11   54.61
   2  -6   0 1317.83   55.26
   2  -6   0 1373.44   55.67
   2  -6   0 1331.67   55.69
   2  -6   0 1362.22   54.60
   2  -6   0 1364.38   55.13
   2  -6   0 1334.56   55.25
   2  -6   0 1382.08   55.58
   2  -6   0 1371.91   55.85
   2  -6   0 1342.90   54.60
  -2   6   0 1340.68   55.87
  -2   6   0 1339.12   55.78
  -2   6   0 1410.76   55.71
  -2   6   0 1419.85   55.33
  -2   6   0 1293.50   55.34
  -2   6   0 1340.54   55.11
  -2   6   0 1334.90   55.35
  -2   6   0 1359.25   55.73
  -2   6   0 1311.35   55.95
  -2   6   0 1335.52   55.72
  -2   6   0 1292.78   55.52
  -2   6   0 1356.75   55.89
  -2   6   0 1332.61   55.06
  -2   6   0 1327.93   55.18
  -2   6   0 1395.42   55.70
  -2   6   0 1296.37   55.67
  -2   6   0 1302.00   55.09
  -2   6   0 1333.95   55.39
  -2   6   0 1397.15   55.72
  -2   6   0 1360.73   55.91
   1  -6   0  455.52   20.04
   1  -6   0  460.65   20.28
   1  -6   0  489.19   19.97
   1  -6   0  476.82   19.84
   1  -6   0  477.53   19.42
   1  -6   0  488.30   20.37
   1  -6   0  482.94   19.83
   1  -6   0  448.82   19.40
   1  -6   0  454.26   20.02
   1  -6   0  444.65   19.98
   1  -6   0  484.63   20.09
   1  -6   0  467.83   19.59
   1  -6   0  474.20   19.95
   1  -6   0  465.22   19.98
   1  -6   0  437.67   20.01
   1  -6   0  465.68   19.53
   1  -6   0  462.44   19.66
   1  -6   0  452.39   20.26
   1  -6   0  484.15   20.03
   1  -6   0  476.51   19.42
   1  -6   0  458.06   19.97
   1  -6   0  465.05   20.36
   1  -6   0  475.79   19.74
  -1   6   0  483.00   20.12
  -1   6   0  473.63   19.82
  -1   6   0  463.99   19.71
  -1   6   0  475.87   20.02
  -1   6   0  460.26   19.61
  -1   6   0  451.21   19.96
  -1   6   0  470.37   20.08
  -1   6   0  459.31   20.45
  -1   6   0  475.01   19.97
  -1   6   0  459.63   20.16
  -1   6   0  485.73   20.11
  -1   6   0  488.71   20.46
  -1   6   0  488.02   20.21
  -1   6   0  444.51   20.02
  -1   6   0  477.82   20.03
  -1   6   0  479.92   20.17
  -1   6   0  483.77   20.39
  -1   6   0  462.72   20.39
  -1   6   0  451.89   19.85
  -1   6   0  457.20   19.62
   0  -6   0   18.14    1.37
   0  -6   0   21.52    1.77
   0  -6   0   18.81    1.52
   0  -6   0   21.12    1.93
   0  -6   0   17.87    1.81
   0  -6   0   17.91    1.41
   0  -6   0   19.73    1.38
   0  -6   0   17.95    1.40
   0  -6   0   15.48    1.58
   0  -6   0   16.42    1.60
   0  -6   0   16.17    1.49
   0  -6   0   20.05    1.76
   0  -6   0   18.77    1.64
   0  -6   0   22.54    1.68
   0  -6   0   21.10    1.66
   0  -6   0   22.08    1.70
   0  -6   0   20.07    1.93
   0  -6   0   19.97    1.29
   0  -6   0   19.70    1.73
   0  -6   0   18.77    1.47
   0  -6   0   15.63    1.75
   0  -6   0   20.28    1.42
   0  -6   0   21.55    1.83
   0  -6   0   17.52    1.43
   0  -6   0   17.85    1.49
   0  -6   0   20.33    1.71
   0  -6   0   19.87    1.41
   0  -6   0   19.18    1.38
   0   6   0   20.44    1.73
   0   6   0   17.01    1.32
   0   6   0   18.40    1.50
   0   6   0   19.74    1.72
   0   6   0   19.59    1.84
   0   6   0   18.80    1.68
   0   6   0   17.49    1.87
   0   6   0   19.48    1.68
   0   6   0   20.13    1.72
   0   6   0   21.18    1.65
   0   6   0   22.78    1.99
   0   6   0   19.48    1.94
   0   6   0   18.53    1.66
   0   6   0   18.66    1.53
   0   6   0   19.03    1.61
   0   6   0   18.75    1.83
   0   6   0   19.34    1.29
   0   6   0   16.55    1.57
   0   6   0   19.85    1.55
   0   6   0   20.45    1.67
  -1  -6   0   19.86    1.66
  -1  -6   0   18.96    1.65
  -1  -6   0   21.08    1.61
  -1  -6   0   19.27    1.59
  -1  -6   0   19.72    1.82
  -1  -6   0   21.53    1.92
  -1  -6   0   19.99    1.83
  -1  -6   0   19.29    1.70
  -1  -6   0   21.93    1.60
  -1  -6   0   21.32    1.87
  -1  -6   0   19.93    1.63
  -1  -6   0   20.10    1.53
  -1  -6   0   20.20    2.23
  -1  -6   0   18.06    1.45
  -1  -6   0   21.36    1.81
  -1  -6   0   23.25    1.80
  -1  -6   0   19.84    1.57
  -1  -6   0   20.43    1.65
  -1  -6   0   23.90    1.99
  -1  -6   0   22.49    2.07
  -1  -6   0   19.00    1.61
  -1  -6   0   22.63    1.65
  -1  -6   0   20.47    1.21
  -1  -6   0   18.83    1.59
  -1  -6   0   17.56    1.65
  -1  -6   0   19.27    1.77
   1   6   0   19.97    1.98
   1   6   0   23.23    1.67
   1   6   0   21.62    1.79
   1   6   0   21.76    1.66
   1   6   0   20.09    1.71
   1   6   0   20.15    1.87
   1   6   0   20.81    1.59
   1   6   0   19.26    1.81
   1   6   0   19.30    1.46
   1   6   0   19.55    1.82
   1   6   0   23.26    1.77
   1   6   0   19.78    1.28
   1   6   0   21.68    1.92
   1   6   0   20.32    1.96
   1   6   0   20.12    1.21
   1   6   0   19.11    1.74
   1   6   0   21.73    1.76
   1   6   0   18.88    1.74
   1   6   0   19.32    1.59
   1   6   0   20.32    1.81
  -2  -6   0    7.31    1.05
  -2  -6   0    9.82    1.46
  -2  -6   0   10.55    1.47
  -2  -6   0    7.31    0.99
  -2  -6   0    8.51    1.24
  -2  -6   0    6.50    0.99
  -2  -6   0    9.04    1.41
  -2  -6   0    7.67    1.25
  -2  -6   0    8.33    1.42
  -2  -6   0    6.74    1.16
  -2  -6   0    8.53    1.37
  -2  -6   0    6.78    1.11
  -2  -6   0    6.50    1.14
  -2  -6   0    7.67    1.05
  -2  -6   0    5.45    1.06
  -2  -6   0    9.49    1.42
  -2  -6   0    7.37    1.10
  -2  -6   0    7.57    1.35
  -2  -6   0    5.68    1.08
  -2  -6   0    9.52    1.33
  -2  -6   0    8.43    1.23
  -2  -6   0    7.60    1.26
   2   6   0    8.96    1.43
   2   6   0    8.29    1.55
   2   6   0    8.00    1.43
   2   6   0    6.00    1.24
   2   6   0    8.97    1.29
   2   6   0    7.53    1.27
   2   6   0    9.07    1.45
   2   6   0    8.31    1.32
   2   6   0    9.93    1.43
   2   6   0    7.53    1.09
   2   6   0    9.02    1.15
   2   6   0    8.94    1.15
   2   6   0    7.61    1.03
   2   6   0    7.64    1.10
   2   6   0    9.89    0.86
   2   6   0    8.20    0.95
   2   6   0    7.64    1.33
   2   6   0    8.46    1.32
   2   6   0    7.02    1.33
   2   6   0    6.75    1.22
   2   6   0    7.85    1.22
  -3  -6   0  103.12    5.30
  -3  -6   0  102.64    5.35
  -3  -6   0   98.28    5.12
  -3  -6   0  101.14    4.86
  -3  -6   0   94.04    5.17
  -3  -6   0  100.19    5.37
  -3  -6   0   98.86    5.28
  -3  -6   0   98.27    5.18
  -3  -6   0  100.82    5.39
  -3  -6   0  107.52    5.44
  -3  -6   0  100.51    4.87
  -3  -6   0   99.01    5.24
  -3  -6   0  100.21    4.90
  -3  -6   0  106.31    5.51
  -3  -6   0   96.91    4.85
  -3  -6   0  100.99    5.49
  -3  -6   0   96.51    5.12
  -3  -6   0  106.14    5.37
  -3  -6   0   87.76    5.11
  -3  -6   0   95.66    5.20
  -3  -6   0   97.05    5.37
  -3  -6   0  102.60    5.39
   3   6   0   97.25    4.91
   3   6   0  108.06    5.51
   3   6   0  100.51    5.18
   3   6   0   97.56    4.82
   3   6   0  100.30    5.25
   3   6   0  100.63    5.26
   3   6   0  100.24    5.39
   3   6   0  100.27    5.08
   3   6   0  101.24    5.07
   3   6   0  102.46    4.86
   3   6   0  101.81    5.40
   3   6   0  100.15    5.44
   3   6   0  100.84    5.45
   3   6   0  100.66    5.37
   3   6   0   97.39    5.46
   3   6   0   98.34    5.33
   3   6   0  107.07    5.59
   3   6   0  102.34    5.36
   3   6   0   99.31    5.32
  -4  -6   0  142.50    7.19
  -4  -6   0  134.48    6.64
  -4  -6   0  135.86    6.39
  -4  -6   0  135.98    6.56
  -4  -6   0  136.50    7.31
  -4  -6   0  135.75    7.22
  -4  -6   0  138.31    7.12
  -4  -6   0  135.07    6.87
  -4  -6   0  139.80    7.22
  -4  -6   0  139.01    6.97
  -4  -6   0  138.50    6.43
  -4  -6   0  138.07    7.32
  -4  -6   0  139.76    7.02
  -4  -6   0  137.84    7.20
  -4  -6   0  135.75    6.98
  -4  -6   0  140.78    6.50
  -4  -6   0  139.52    6.75
  -4  -6   0  134.63    6.87
  -4  -6   0  136.84    7.19
  -4  -6   0  147.68    7.08
   4   6   0  139.89    7.33
   4   6   0  142.11    7.23
   4   6   0  128.15    7.05
   4   6   0  137.20    6.98
   4   6   0  139.46    7.05
   4   6   0  151.11    7.36
   4   6   0  142.68    7.48
   4   6   0  140.52    7.32
   4   6   0  145.94    6.70
   4   6   0  141.02    7.09
   4   6   0  134.24    6.57
   4   6   0  134.60    7.04
   4   6   0  132.77    7.10
   4   6   0  155.95    7.29
   4   6   0  151.37    7.13
   4   6   0  141.44    7.03
   4   6   0  134.02    6.39
   4   6   0  136.18    6.87
  -5  -6   0  449.93   19.97
  -5  -6   0  489.72   21.24
  -5  -6   0  499.25   20.94
  -5  -6   0  488.66   21.08
  -5  -6   0  450.05   20.14
  -5  -6   0  439.03   20.27
  -5  -6   0  499.70   21.30
  -5  -6   0  479.85   20.45
  -5  -6   0  478.46   19.87
  -5  -6   0  487.30   20.63
  -5  -6   0  440.70   20.57
  -5  -6   0  476.89   20.85
  -5  -6   0  464.62   19.98
  -5  -6   0  447.86   20.64
  -5  -6   0  475.96   21.06
  -5  -6   0  468.92   20.41
  -5  -6   0  435.74   20.39
   5   6   0  456.28   19.77
   5   6   0  460.22   19.95
   5   6   0  477.20   20.49
   5   6   0  454.71   20.67
   5   6   0  481.73   21.16
   5   6   0  494.95   20.32
   5   6   0  474.72   20.76
   5   6   0  488.15   20.61
   5   6   0  413.95   20.63
   5   6   0  482.74   21.25
   5   6   0  481.16   21.31
  -6  -6   0   19.23    2.31
  -6  -6   0   22.40    1.30
  -6  -6   0   23.18    2.37
  -6  -6   0   27.84    3.25
  -6  -6   0   25.22    3.35
  -6  -6   0   23.46    3.29
  -6  -6   0   23.80    1.31
  -6  -6   0   22.59    2.94
  -6  -6   0   21.63    1.96
  -6  -6   0   20.49    1.56
  -6  -6   0   15.09    2.57
  -6  -6   0   21.34    2.23
  -6  -6   0   23.03    3.17
  -6  -6   0   21.88    2.81
  -6  -6   0   23.18    1.88
  -6  -6   0   22.43    3.05
  -6  -6   0   24.31    2.47
   6   6   0   26.68    3.29
   6   6   0   23.98    3.13
   6   6   0   21.75    2.28
   6   6   0   23.82    2.97
   6   6   0   22.43    2.71
   6   6   0   29.09    3.59
   6   6   0   22.61    1.69
   6   6   0   31.24    4.57
   6   6   0   19.61    2.69
   6   6   0   21.68    2.44
   6   6   0   20.14    2.92
   6   6   0   24.95    2.38
  -7  -6   0    4.59    0.73
  -7  -6   0    3.15    1.72
  -7  -6   0    5.00    1.87
  -7  -6   0    5.83    1.71
  -7  -6   0    4.65    1.26
  -7  -6   0    5.22    1.94
  -7  -6   0    6.61    1.46
  -7  -6   0    3.29    1.35
  -7  -6   0    4.76    1.03
  -7  -6   0    4.11    1.56
  -7  -6   0    5.49    0.77
  -7  -6   0    2.77    1.59
  -7  -6   0    4.18    0.96
  -7  -6   0    7.94    2.21
  -7  -6   0    6.49    1.67
  -7  -6   0    7.32    2.12
   7   6   0    4.71    0.83
   7   6   0    5.29    1.86
   7   6   0   -1.25    2.25
   7   6   0    5.69    2.02
   7   6   0    3.31    1.81
   7   6   0    5.03    1.56
   7   6   0    4.82    1.54
   7   6   0    3.93    1.25
   7   6   0    5.13    1.31
   7   6   0    6.39    2.35
   7   6   0    7.04    1.90
   7   6   0    3.81    1.98
   7   6   0    5.47    1.06
  -8  -6   0   -0.20    1.01
  -8  -6   0   -0.66    0.56
  -8  -6   0   -0.41    0.65
  -8  -6   0    0.07    1.30
  -8  -6   0   -0.88    0.77
  -8  -6   0    1.96    1.39
  -8  -6   0    0.86    1.35
  -8  -6   0    3.97    1.73
  -8  -6   0    1.03    0.60
  -8  -6   0    1.60    1.86
  -8  -6   0    0.57    1.10
  -8  -6   0    0.12    0.87
  -8  -6   0    1.76    1.74
  -8  -6   0    1.90    1.69
  -8  -6   0    1.51    1.60
   8   6   0    1.25    1.44
   8   6   0    0.44    0.54
   8   6   0   -0.97    1.56
   8   6   0   -0.16    0.56
   8   6   0    0.02    1.37
   8   6   0    0.43    1.21
   8   6   0    0.14    1.76
   8   6   0    1.77    1.44
   8   6   0   -0.12    0.84
   8   6   0   -0.55    1.57
   8   6   0   -0.38    0.90
  -9  -6   0    1.98    1.42
  -9  -6   0   -1.26    1.35
  -9  -6   0   -0.02    1.16
  -9  -6   0   -1.17    1.38
  -9  -6   0    1.61    1.67
  -9  -6   0   -0.67    1.44
  -9  -6   0    1.63    0.74
  -9  -6   0   -0.01    0.62
  -9  -6   0    0.59    0.98
  -9  -6   0   -0.78    1.60
  -9  -6   0    0.15    1.21
  -9  -6   0    1.88    0.86
  -9  -6   0   -0.64    1.68
  -9  -6   0   -0.34    1.66
   9   6   0    0.43    1.44
   9   6   0    0.45    1.55
   9   6   0   -1.03    0.55
   9   6   0    2.80    1.84
   9   6   0   -1.41    1.83
   9   6   0   -0.83    0.97
   9   6   0    1.52    1.21
   9   6   0   -1.54    1.23
   9   6   0    0.00    1.84
   9   6   0    0.60    0.56
   9   6   0   -0.33    1.62
 -10  -6   0    8.46    2.60
 -10  -6   0    6.98    2.16
 -10  -6   0   10.78    2.32
 -10  -6   0    8.46    2.62
 -10  -6   0    8.29    1.94
 -10  -6   0    8.54    2.75
 -10  -6   0    6.85    2.03
 -10  -6   0   11.66    2.81
 -10  -6   0    6.82    1.19
 -10  -6   0    7.95    2.62
 -10  -6   0    7.14    1.28
 -10  -6   0   12.21    3.15
 -10  -6   0   16.13    3.53
  10   6   0    8.76    1.06
  10   6   0   11.74    3.03
  10   6   0   13.43    2.62
  10   6   0   14.87    3.39
  10   6   0   12.28    3.30
  10   6   0    7.50    1.81
  10   6   0   13.61    2.20
  10   6   0   11.32    2.77
  10   6   0   11.20    2.55
  10   6   0    6.85    2.49
 -11  -6   0    1.43    1.15
 -11  -6   0    0.16    1.64
 -11  -6   0   -1.30    2.01
 -11  -6   0    1.70    1.78
 -11  -6   0    2.39    2.20
 -11  -6   0    1.54    2.28
 -11  -6   0   -1.58    1.56
 -11  -6   0   -0.09    3.65
 -11  -6   0   -0.47    1.95
 -11  -6   0    1.31    2.40
 -11  -6   0   -0.82    2.13
 -11  -6   0    2.15    1.54
 -11  -6   0    1.11    1.95
  11   6   0    0.78    2.12
  11   6   0    4.22    4.19
  11   6   0    0.71    2.07
  11   6   0    2.95    2.39
  11   6   0    1.67    1.65
  11   6   0   -0.40    3.48
  11   6   0    3.21    2.47
  11   6   0    1.63    1.36
  11   6   0    0.25    1.66
 -12  -6   0    0.24    2.11
 -12  -6   0   -0.97    1.74
 -12  -6   0   -1.17    1.97
 -12  -6   0    0.55    1.54
 -12  -6   0   -1.49    1.53
 -12  -6   0   -0.80    2.04
 -12  -6   0   -0.15    1.89
 -12  -6   0   -1.63    1.15
  12   6   0   -2.50    2.38
  12   6   0    0.33    1.55
  11  -7   0    5.05    2.19
  11  -7   0    1.49    1.24
  11  -7   0    3.19    2.03
  11  -7   0   -1.62    1.45
  11  -7   0    1.75    1.62
  11  -7   0    3.57    1.76
  11  -7   0    2.01    1.41
  11  -7   0    4.90    2.12
 -11   7   0    2.13    1.71
 -11   7   0    3.25    1.62
 -11   7   0    1.11    1.42
 -11   7   0    3.58    1.50
 -11   7   0    2.34    1.68
 -11   7   0    4.29    2.30
 -11   7   0   -1.41    1.60
 -11   7   0    3.72    2.64
 -11   7   0   -0.39    2.23
  10  -7   0    5.84    1.82
  10  -7   0    5.51    1.77
  10  -7   0    4.45    1.02
  10  -7   0    7.05    2.22
  10  -7   0    1.74    1.81
  10  -7   0    4.51    1.94
  10  -7   0    1.90    1.24
  10  -7   0    3.52    2.27
  10  -7   0    4.92    1.95
 -10   7   0    5.13    2.11
 -10   7   0    6.79    1.98
 -10   7   0    5.15    2.10
 -10   7   0    4.95    1.72
 -10   7   0    2.88    0.90
 -10   7   0    5.29    2.78
 -10   7   0    7.73    2.59
 -10   7   0    6.66    1.70
 -10   7   0    4.86    1.76
 -10   7   0    2.21    1.53
 -10   7   0    4.54    1.57
 -10   7   0    1.87    1.52
   9  -7   0   22.63    3.23
   9  -7   0   26.35    2.70
   9  -7   0   30.10    3.86
   9  -7   0   28.22    3.65
   9  -7   0   25.05    3.27
   9  -7   0   21.92    1.88
   9  -7   0   28.18    4.07
   9  -7   0   34.69    4.15
   9  -7   0   27.28    3.72
   9  -7   0   25.69    3.02
  -9   7   0   23.23    3.77
  -9   7   0   30.33    4.66
  -9   7   0   27.63    3.66
  -9   7   0   26.49    3.35
  -9   7   0   31.47    3.56
  -9   7   0   26.20    3.31
  -9   7   0   19.32    3.93
  -9   7   0   24.69    3.51
  -9   7   0   26.81    3.14
  -9   7   0   25.45    2.99
  -9   7   0   27.26    3.39
   8  -7   0  115.78    7.01
   8  -7   0  127.20    8.90
   8  -7   0  114.98    6.05
   8  -7   0  121.45    7.11
   8  -7   0  115.04    7.45
   8  -7   0  110.71    5.96
   8  -7   0  114.82    7.41
   8  -7   0  133.34    7.51
   8  -7   0  120.52    6.45
   8  -7   0  117.88    5.81
   8  -7   0  121.95    7.18
   8  -7   0  110.88    6.92
  -8   7   0  120.07    7.48
  -8   7   0  127.16    7.26
  -8   7   0  132.54    8.15
  -8   7   0  119.32    6.95
  -8   7   0  115.67    8.13
  -8   7   0  131.09    7.00
  -8   7   0  110.11    7.06
  -8   7   0  119.18    6.84
  -8   7   0  124.96    8.79
  -8   7   0  137.21    8.11
  -8   7   0  124.45    6.97
   7  -7   0   81.22    5.43
   7  -7   0   68.24    5.08
   7  -7   0   71.83    4.34
   7  -7   0   87.18    5.65
   7  -7   0   83.44    5.62
   7  -7   0   82.02    5.41
   7  -7   0   83.86    5.29
   7  -7   0   80.87    4.24
   7  -7   0   80.77    4.62
   7  -7   0   73.32    5.15
   7  -7   0   76.44    4.45
   7  -7   0   75.81    5.18
  -7   7   0   76.47    5.26
  -7   7   0   69.92    5.54
  -7   7   0   74.82    4.70
  -7   7   0   75.11    5.05
  -7   7   0   79.09    4.70
  -7   7   0   73.82    5.06
  -7   7   0   75.70    4.83
  -7   7   0   78.63    5.92
  -7   7   0   70.47    4.32
  -7   7   0   78.96    5.26
  -7   7   0   79.03    4.82
  -7   7   0   74.13    5.52
   6  -7   0  241.90   11.81
   6  -7   0  244.99   11.65
   6  -7   0  224.67   11.53
   6  -7   0  245.41   11.72
   6  -7   0  229.01   10.81
   6  -7   0  234.72   11.63
   6  -7   0  239.39   11.80
   6  -7   0  242.41   11.58
   6  -7   0  240.85   10.63
   6  -7   0  233.70   12.20
   6  -7   0  219.18   10.67
   6  -7   0  233.05   10.80
   6  -7   0  230.22   11.34
   6  -7   0  242.50   10.81
  -6   7   0  237.52   10.80
  -6   7   0  221.22   11.38
  -6   7   0  237.91   11.68
  -6   7   0  237.02   11.40
  -6   7   0  238.19   11.82
  -6   7   0  244.79   12.09
  -6   7   0  212.14   11.82
  -6   7   0  236.77   10.89
  -6   7   0  236.07   11.52
  -6   7   0  218.07   10.81
  -6   7   0  245.74   11.65
  -6   7   0  232.14   11.43
  -6   7   0  210.27   10.31
  -6   7   0  228.09   10.64
  -6   7   0  237.18   10.79
   5  -7   0   29.04    2.24
   5  -7   0   26.71    2.63
   5  -7   0   25.31    2.26
   5  -7   0   29.09    2.63
   5  -7   0   29.97    2.31
   5  -7   0   24.44    2.31
   5  -7   0   27.08    2.09
   5  -7   0   26.68    2.93
   5  -7   0   23.22    2.62
   5  -7   0   28.59    2.76
   5  -7   0   29.49    2.82
   5  -7   0   27.27    2.72
   5  -7   0   28.32    2.76
   5  -7   0   24.32    2.22
   5  -7   0   30.12    2.89
  -5   7   0   25.00    2.40
  -5   7   0   24.05    2.59
  -5   7   0   29.76    3.03
  -5   7   0   30.17    3.03
  -5   7   0   28.40    2.94
  -5   7   0   27.18    2.87
  -5   7   0   27.41    3.03
  -5   7   0   23.01    2.41
  -5   7   0   25.75    2.32
  -5   7   0   27.86    2.68
  -5   7   0   28.33    2.35
  -5   7   0   23.32    2.11
  -5   7   0   26.67    2.68
  -5   7   0   23.20    1.96
  -5   7   0   28.54    2.21
  -5   7   0   27.68    2.68
   4  -7   0   71.65    4.47
   4  -7   0   79.17    4.23
   4  -7   0   67.68    4.53
   4  -7   0   67.12    3.93
   4  -7   0   78.85    4.58
   4  -7   0   63.09    3.93
   4  -7   0   65.17    4.17
   4  -7   0   69.02    4.47
   4  -7   0   73.50    4.58
   4  -7   0   74.98    4.50
   4  -7   0   72.28    4.41
   4  -7   0   73.17    3.92
   4  -7   0   71.28    4.43
   4  -7   0   69.61    3.94
   4  -7   0   65.44    4.53
  -4   7   0   69.84    3.89
  -4   7   0   64.48    4.44
  -4   7   0   69.25    4.57
  -4   7   0   73.03    3.82
  -4   7   0   71.02    4.30
  -4   7   0   72.26    4.54
  -4   7   0   72.32    4.61
  -4   7   0   68.91    5.56
  -4   7   0   71.25    4.36
  -4   7   0   69.39    4.37
  -4   7   0   71.64    3.98
  -4   7   0   68.72    3.78
  -4   7   0   67.32    3.78
  -4   7   0   71.00    4.65
  -4   7   0   72.42    4.28
  -4   7   0   72.17    4.50
   3  -7   0   50.92    3.57
   3  -7   0   51.82    3.69
   3  -7   0   48.16    3.09
   3  -7   0   55.05    3.26
   3  -7   0   53.25    3.75
   3  -7   0   58.98    3.70
   3  -7   0   54.93    3.46
   3  -7   0   57.69    3.69
   3  -7   0   51.61    3.20
   3  -7   0   51.41    3.89
   3  -7   0   51.83    3.59
   3  -7   0   55.50    3.07
   3  -7   0   55.33    3.56
   3  -7   0   56.10    3.26
   3  -7   0   52.86    3.52
   3  -7   0   58.36    3.59
   3  -7   0   46.63    2.96
   3  -7   0   56.48    3.81
  -3   7   0   53.51    3.62
  -3   7   0   58.16    3.07
  -3   7   0   58.73    3.29
  -3   7   0   53.57    3.03
  -3   7   0   59.33    3.91
  -3   7   0   54.60    3.75
  -3   7   0   58.02    3.59
  -3   7   0   49.24    3.73
  -3   7   0   52.23    3.44
  -3   7   0   57.11    3.74
  -3   7   0   58.99    3.80
  -3   7   0   54.01    2.96
  -3   7   0   52.49    3.52
  -3   7   0   54.53    3.23
  -3   7   0   55.17    3.79
  -3   7   0   60.83    3.80
  -3   7   0   56.42    3.42
  -3   7   0   53.49    3.19
  -3   7   0   64.43    3.95
  -3   7   0   55.48    3.16
  -3   7   0   53.43    3.70
  -3   7   0   50.96    3.64
   2  -7   0  125.38    5.39
   2  -7   0  128.72    6.48
   2  -7   0  132.74    6.35
   2  -7   0  133.83    6.28
   2  -7   0  126.48    6.08
   2  -7   0  122.05    6.13
   2  -7   0  128.76    6.51
   2  -7   0  115.25    6.47
   2  -7   0  124.78    6.37
   2  -7   0  134.62    6.06
   2  -7   0  131.76    5.42
   2  -7   0  122.29    5.83
   2  -7   0  134.39    6.81
   2  -7   0  115.78    6.73
   2  -7   0  111.15    6.57
   2  -7   0  127.56    6.46
   2  -7   0  124.09    6.55
   2  -7   0  131.49    6.71
   2  -7   0  131.29    6.46
   2  -7   0  131.93    6.54
   2  -7   0  125.58    5.40
   2  -7   0  121.35    5.84
   2  -7   0  125.46    5.39
   2  -7   0  133.46    6.44
  -2   7   0  121.54    6.39
  -2   7   0  123.69    6.13
  -2   7   0  124.02    6.44
  -2   7   0  131.25    6.49
  -2   7   0  116.45    6.11
  -2   7   0  129.23    6.11
  -2   7   0  129.68    6.47
  -2   7   0  124.37    6.27
  -2   7   0  119.16    6.40
  -2   7   0  125.45    6.04
  -2   7   0  127.13    5.94
  -2   7   0  124.91    6.45
  -2   7   0  125.60    6.65
  -2   7   0  130.62    6.37
  -2   7   0  127.03    6.45
  -2   7   0  128.94    5.85
  -2   7   0  132.96    6.74
  -2   7   0  128.59    5.86
  -2   7   0  128.07    6.79
  -2   7   0  124.63    7.57
  -2   7   0  135.08    6.62
  -2   7   0  124.74    6.39
  -2   7   0  126.10    5.82
   1  -7   0   82.37    4.89
   1  -7   0   96.99    4.72
   1  -7   0   96.73    4.71
   1  -7   0   87.29    4.53
   1  -7   0   78.05    4.08
   1  -7   0   82.52    4.62
   1  -7   0   86.72    4.04
   1  -7   0   74.43    4.54
   1  -7   0   86.18    4.63
   1  -7   0   85.88    4.05
   1  -7   0   80.96    4.58
   1  -7   0   91.98    4.75
   1  -7   0   86.35    4.38
   1  -7   0   82.22    4.01
   1  -7   0   85.58    4.70
   1  -7   0   85.98    4.74
   1  -7   0   83.10    4.39
   1  -7   0   78.65    4.61
   1  -7   0   89.44    4.08
   1  -7   0   86.82    4.98
   1  -7   0   85.95    4.13
   1  -7   0   85.07    4.98
   1  -7   0   83.80    4.12
   1  -7   0   85.35    4.63
   1  -7   0   86.29    4.17
  -1   7   0   83.23    4.11
  -1   7   0   84.82    4.63
  -1   7   0   91.09    4.69
  -1   7   0   85.83    4.59
  -1   7   0   79.17    4.51
  -1   7   0   81.50    4.91
  -1   7   0   90.36    4.60
  -1   7   0   87.57    4.76
  -1   7   0   81.75    4.31
  -1   7   0   87.10    4.36
  -1   7   0   87.97    4.53
  -1   7   0   86.47    4.52
  -1   7   0   77.39    4.11
  -1   7   0   80.48    4.46
  -1   7   0   75.87    4.52
  -1   7   0   82.78    4.67
  -1   7   0   89.87    5.01
  -1   7   0   88.54    4.93
  -1   7   0   82.90    4.18
  -1   7   0   86.61    4.65
   0  -7   0   18.59    1.53
   0  -7   0   21.92    1.91
   0  -7   0   18.85    1.35
   0  -7   0   16.52    1.71
   0  -7   0   21.42    1.47
   0  -7   0   20.35    1.78
   0  -7   0   19.59    2.12
   0  -7   0   18.48    1.49
   0  -7   0   20.74    1.76
   0  -7   0   17.96    1.70
   0  -7   0   22.55    1.91
   0  -7   0   15.12    1.51
   0  -7   0   19.85    1.47
   0  -7   0   17.95    1.98
   0  -7   0   20.00    1.57
   0  -7   0   17.84    1.72
   0  -7   0   21.10    1.97
   0  -7   0   20.63    1.49
   0  -7   0   18.66    1.48
   0  -7   0   20.27    2.07
   0  -7   0   18.73    1.81
   0  -7   0   17.88    1.95
   0  -7   0   23.60    1.55
   0  -7   0   18.89    1.68
   0  -7   0   17.24    1.70
   0  -7   0   18.49    1.46
   0  -7   0   17.45    1.78
   0  -7   0   20.38    1.51
   0   7   0   20.32    1.87
   0   7   0   18.39    1.69
   0   7   0   17.92    1.63
   0   7   0   18.35    1.71
   0   7   0   20.90    1.81
   0   7   0   19.36    1.71
   0   7   0   22.30    2.04
   0   7   0   17.22    1.70
   0   7   0   20.42    1.66
   0   7   0   17.53    1.78
   0   7   0   15.91    1.71
   0   7   0   21.79    1.63
   0   7   0   16.29    1.28
   0   7   0   20.82    2.03
   0   7   0   15.86    1.90
   0   7   0   23.49    2.21
   0   7   0   15.49    1.90
   0   7   0   18.42    2.02
   0   7   0   18.03    1.41
  -1  -7   0   48.82    2.97
  -1  -7   0   50.08    2.88
  -1  -7   0   40.53    2.92
  -1  -7   0   47.79    2.85
  -1  -7   0   45.15    3.06
  -1  -7   0   45.81    2.82
  -1  -7   0   50.27    3.21
  -1  -7   0   51.16    2.97
  -1  -7   0   48.12    2.77
  -1  -7   0   45.63    2.89
  -1  -7   0   52.92    3.48
  -1  -7   0   44.26    3.24
  -1  -7   0   47.42    2.81
  -1  -7   0   49.17    2.97
  -1  -7   0   50.67    3.19
  -1  -7   0   50.01    3.11
  -1  -7   0   48.70    2.42
  -1  -7   0   46.47    3.24
  -1  -7   0   48.81    3.29
  -1  -7   0   47.15    3.07
  -1  -7   0   52.10    2.98
  -1  -7   0   50.95    3.03
  -1  -7   0   47.19    2.91
   1   7   0   50.61    3.03
   1   7   0   51.11    2.54
   1   7   0   42.90    3.01
   1   7   0   44.95    3.28
   1   7   0   51.30    2.98
   1   7   0   48.31    2.95
   1   7   0   50.50    3.15
   1   7   0   49.57    3.06
   1   7   0   49.44    3.34
   1   7   0   50.00    3.29
   1   7   0   43.16    3.06
   1   7   0   50.07    2.88
   1   7   0   47.30    3.37
   1   7   0   49.23    2.85
   1   7   0   46.78    3.18
   1   7   0   50.27    3.01
   1   7   0   44.91    2.97
   1   7   0   50.88    3.17
  -2  -7   0    4.64    1.00
  -2  -7   0    6.15    0.99
  -2  -7   0    5.78    1.25
  -2  -7   0    4.54    1.18
  -2  -7   0    3.50    0.82
  -2  -7   0    3.99    1.06
  -2  -7   0    2.35    0.99
  -2  -7   0    5.22    1.30
  -2  -7   0    3.53    0.98
  -2  -7   0    5.62    1.27
  -2  -7   0    4.27    0.92
  -2  -7   0    3.35    0.84
  -2  -7   0    4.98    1.18
  -2  -7   0    2.94    0.98
  -2  -7   0    3.85    0.91
  -2  -7   0    5.24    1.05
  -2  -7   0    4.06    1.00
  -2  -7   0    4.67    1.12
  -2  -7   0    4.98    1.23
  -2  -7   0    5.77    1.11
  -2  -7   0    3.62    0.96
   2   7   0    5.53    0.96
   2   7   0    4.53    0.69
   2   7   0    2.84    0.98
   2   7   0    4.14    1.07
   2   7   0    5.67    1.21
   2   7   0    5.01    0.98
   2   7   0    4.79    1.20
   2   7   0    3.64    1.02
   2   7   0    4.19    0.87
   2   7   0    3.05    0.66
   2   7   0    3.56    1.08
   2   7   0    5.42    1.15
   2   7   0    4.30    1.13
   2   7   0    4.16    0.99
   2   7   0    4.36    1.02
   2   7   0    4.62    0.97
   2   7   0    5.74    1.24
   2   7   0    3.72    0.87
   2   7   0    5.39    1.30
   2   7   0    2.92    0.96
   2   7   0    4.13    1.05
  -3  -7   0   13.23    2.60
  -3  -7   0   14.63    2.03
  -3  -7   0   15.19    2.05
  -3  -7   0   15.00    1.99
  -3  -7   0   17.38    2.09
  -3  -7   0   15.75    1.50
  -3  -7   0   18.26    1.60
  -3  -7   0   16.52    1.58
  -3  -7   0   17.05    1.76
  -3  -7   0   16.52    2.16
  -3  -7   0   12.92    1.77
  -3  -7   0   17.01    2.06
  -3  -7   0   16.67    2.06
  -3  -7   0   14.35    1.87
  -3  -7   0   11.95    1.65
  -3  -7   0   13.67    1.47
  -3  -7   0   16.25    1.74
  -3  -7   0   15.44    2.04
  -3  -7   0   19.99    1.88
  -3  -7   0   18.33    1.80
  -3  -7   0   14.74    1.97
  -3  -7   0   16.12    1.84
  -3  -7   0   18.66    2.27
   3   7   0   16.97    1.73
   3   7   0   18.37    1.80
   3   7   0   18.81    2.26
   3   7   0   19.97    1.37
   3   7   0   14.92    1.54
   3   7   0   16.10    1.99
   3   7   0   17.09    2.16
   3   7   0   17.45    1.51
   3   7   0   16.70    1.94
   3   7   0   14.42    2.03
   3   7   0   14.24    1.38
   3   7   0   17.07    1.76
   3   7   0   12.76    1.79
   3   7   0   16.12    1.94
   3   7   0   16.25    2.11
   3   7   0   16.06    1.81
   3   7   0   15.98    2.25
   3   7   0   19.12    2.16
   3   7   0   14.83    1.59
  -4  -7   0   21.05    2.67
  -4  -7   0   20.47    2.45
  -4  -7   0   18.15    2.37
  -4  -7   0   21.35    1.78
  -4  -7   0   18.58    1.98
  -4  -7   0   21.93    2.60
  -4  -7   0   17.48    2.28
  -4  -7   0   16.56    2.31
  -4  -7   0   20.82    1.81
  -4  -7   0   22.12    2.32
  -4  -7   0   19.59    2.03
  -4  -7   0   20.83    1.74
  -4  -7   0   19.76    2.48
  -4  -7   0   19.33    2.43
  -4  -7   0   18.45    1.98
  -4  -7   0   17.74    1.94
  -4  -7   0   17.64    1.77
   4   7   0   21.88    2.39
   4   7   0   20.78    2.20
   4   7   0   20.69    2.52
   4   7   0   21.80    2.69
   4   7   0   17.75    1.54
   4   7   0   22.09    2.67
   4   7   0   18.26    2.02
   4   7   0   16.16    1.65
   4   7   0   23.22    2.39
   4   7   0   16.77    2.32
   4   7   0   20.53    2.12
   4   7   0   17.37    1.83
   4   7   0   21.28    1.85
   4   7   0   20.28    2.47
  -5  -7   0   36.09    2.65
  -5  -7   0   34.45    2.43
  -5  -7   0   34.42    3.25
  -5  -7   0   32.17    3.19
  -5  -7   0   35.05    3.30
  -5  -7   0   34.08    3.40
  -5  -7   0   31.07    3.87
  -5  -7   0   33.99    2.62
  -5  -7   0   33.49    2.95
  -5  -7   0   33.53    3.44
  -5  -7   0   32.75    2.34
  -5  -7   0   36.05    2.89
  -5  -7   0   34.16    3.00
  -5  -7   0   35.90    3.25
  -5  -7   0   36.85    3.14
  -5  -7   0   32.96    2.49
  -5  -7   0   36.07    3.51
  -5  -7   0   34.69    2.82
   5   7   0   34.80    2.69
   5   7   0   29.69    2.83
   5   7   0   32.05    2.47
   5   7   0   32.31    3.28
   5   7   0   35.80    3.23
   5   7   0   34.12    2.49
   5   7   0   37.93    5.46
   5   7   0   34.10    2.22
   5   7   0   35.21    3.21
   5   7   0   32.29    3.41
   5   7   0   37.97    3.02
   5   7   0   37.85    3.62
   5   7   0   35.19    3.00
   5   7   0   36.24    2.96
   5   7   0   36.30    3.55
  -6  -7   0    2.74    1.67
  -6  -7   0    1.53    0.89
  -6  -7   0    4.05    1.63
  -6  -7   0    2.54    1.64
  -6  -7   0    5.04    1.83
  -6  -7   0    2.77    1.08
  -6  -7   0    5.50    1.73
  -6  -7   0    4.22    1.37
  -6  -7   0    2.24    0.96
  -6  -7   0    2.70    1.28
  -6  -7   0    4.99    1.50
  -6  -7   0    6.72    1.86
  -6  -7   0    3.84    1.01
  -6  -7   0    4.52    1.84
  -6  -7   0    2.60    0.94
  -6  -7   0    1.08    1.46
   6   7   0    3.02    0.77
   6   7   0    2.18    1.56
   6   7   0    2.20    1.50
   6   7   0    3.42    1.27
   6   7   0    5.97    1.94
   6   7   0    3.06    1.46
   6   7   0    2.86    1.88
   6   7   0    1.41    1.12
   6   7   0    4.97    1.79
   6   7   0    1.10    1.13
   6   7   0    4.56    1.36
   6   7   0    4.27    0.86
  -7  -7   0    3.22    1.75
  -7  -7   0    1.32    1.49
  -7  -7   0    2.73    1.53
  -7  -7   0    3.75    1.92
  -7  -7   0    2.76    1.63
  -7  -7   0    1.60    1.22
  -7  -7   0    4.31    1.45
  -7  -7   0    3.37    1.78
  -7  -7   0    4.01    1.22
  -7  -7   0    1.77    0.87
  -7  -7   0    3.69    1.83
  -7  -7   0    3.54    1.00
   7   7   0    4.24    1.35
   7   7   0    0.97    1.07
   7   7   0    3.88    1.87
   7   7   0    2.58    0.88
   7   7   0    1.71    0.66
   7   7   0    2.34    1.30
   7   7   0    1.82    2.52
   7   7   0    6.53    2.07
   7   7   0    3.14    1.67
   7   7   0    3.59    1.68
   7   7   0    2.31    1.57
   7   7   0    7.37    2.33
  -8  -7   0    3.24    1.98
  -8  -7   0    4.18    1.95
  -8  -7   0    3.52    1.96
  -8  -7   0    0.66    1.56
  -8  -7   0    3.31    1.61
  -8  -7   0    3.85    0.47
  -8  -7   0    2.78    1.89
  -8  -7   0    2.57    1.27
  -8  -7   0    3.44    0.53
  -8  -7   0    6.01    1.62
  -8  -7   0    1.51    0.83
  -8  -7   0    1.99    1.09
  -8  -7   0    5.33    1.90
  -8  -7   0    3.34    1.86
   8   7   0    3.34    2.17
   8   7   0    2.44    1.63
   8   7   0    3.91    1.90
   8   7   0    3.97    2.01
   8   7   0    2.40    1.39
   8   7   0    3.05    1.28
   8   7   0    4.41    2.09
   8   7   0    0.98    1.12
   8   7   0    1.89    0.79
   8   7   0    2.41    1.57
   8   7   0    3.60    0.80
  -9  -7   0    2.50    2.26
  -9  -7   0   -2.61    1.60
  -9  -7   0    2.12    1.69
  -9  -7   0    0.06    0.77
  -9  -7   0    1.37    1.46
  -9  -7   0   -1.34    1.75
  -9  -7   0   -0.16    1.43
  -9  -7   0   -0.40    1.03
  -9  -7   0   -0.27    0.90
  -9  -7   0    3.12    1.62
  -9  -7   0    1.85    2.05
  -9  -7   0    2.47    1.86
   9   7   0    0.66    1.18
   9   7   0    2.70    2.04
   9   7   0    3.15    0.78
   9   7   0    1.79    1.75
   9   7   0    2.18    0.66
   9   7   0   -1.66    2.03
   9   7   0    1.73    1.84
   9   7   0    0.57    1.28
   9   7   0   -0.58    1.27
   9   7   0    0.50    1.62
   9   7   0    1.10    2.10
 -10  -7   0    7.00    1.84
 -10  -7   0    6.90    2.01
 -10  -7   0    7.49    2.63
 -10  -7   0    6.61    1.23
 -10  -7   0    9.70    2.90
 -10  -7   0    5.29    1.85
 -10  -7   0    9.65    2.90
 -10  -7   0    8.84    2.13
 -10  -7   0    8.50    2.89
 -10  -7   0    5.24    2.19
 -10  -7   0    7.46    1.11
 -10  -7   0    9.62    2.77
 -10  -7   0    5.55    2.52
 -10  -7   0    8.66    2.75
  10   7   0   10.56    2.96
  10   7   0    7.32    2.62
  10   7   0    9.15    2.45
  10   7   0    7.13    2.73
  10   7   0    6.48    2.29
  10   7   0   10.39    2.01
  10   7   0    5.10    2.28
  10   7   0    7.70    2.12
 -11  -7   0    6.67    2.40
 -11  -7   0    4.60    2.78
 -11  -7   0    5.69    1.52
 -11  -7   0    3.36    2.45
 -11  -7   0    5.26    2.71
 -11  -7   0    6.48    2.26
 -11  -7   0    2.78    1.78
 -11  -7   0    5.46    2.29
 -11  -7   0    6.10    2.87
 -11  -7   0    5.38    2.53
  11   7   0    3.27    1.60
  11   7   0    4.18    1.64
  11   7   0    4.87    2.50
  11   7   0    4.78    2.32
  11   7   0    0.03    2.05
  11   7   0   11.09    3.17
  11   7   0    2.08    2.61
  11   7   0    4.58    1.88
 -12  -7   0    1.09    2.42
 -12  -7   0   -1.38    2.25
 -12  -7   0    0.70    2.25
 -12  -7   0    1.76    2.03
 -12  -7   0    0.17    1.78
 -12  -7   0    3.80    1.80
 -12  -7   0   -1.84    1.67
 -12  -7   0    3.21    2.45
 -12  -7   0    0.79    1.48
  12   7   0    0.68    1.69
  12   7   0   -6.43    3.06
  12   7   0   -2.19    2.14
  12   7   0   -0.12    1.32
  12   7   0    0.34    2.17
  12   7   0   -0.77    2.18
  11  -8   0    2.01    3.01
  11  -8   0   -3.03    1.42
  11  -8   0    1.30    1.51
  11  -8   0    0.34    1.59
  11  -8   0    0.34    1.05
  11  -8   0    7.75    2.48
  11  -8   0    3.12    1.58
 -11   8   0   -0.72    1.31
 -11   8   0    2.30    1.88
 -11   8   0   -2.08    1.75
 -11   8   0    0.23    1.42
 -11   8   0    0.92    2.73
 -11   8   0   -0.64    1.16
 -11   8   0    2.59    1.50
 -11   8   0    0.34    1.78
 -11   8   0    0.31    1.29
  10  -8   0    2.79    1.87
  10  -8   0   -2.75    1.21
  10  -8   0    0.92    0.96
  10  -8   0   -0.21    1.59
  10  -8   0    0.05    1.33
  10  -8   0    0.75    1.77
  10  -8   0   -1.03    1.86
  10  -8   0    3.36    2.82
 -10   8   0   -1.05    1.10
 -10   8   0   -1.64    1.69
 -10   8   0   -1.20    1.57
 -10   8   0    0.20    1.08
 -10   8   0   -0.28    1.15
 -10   8   0   -1.37    1.12
 -10   8   0   -0.01    1.24
 -10   8   0   -1.91    1.45
   9  -8   0    5.01    1.80
   9  -8   0   -1.43    1.43
   9  -8   0    1.54    1.03
   9  -8   0    2.71    1.56
   9  -8   0    2.59    1.22
   9  -8   0    3.40    0.90
   9  -8   0    1.42    1.92
   9  -8   0    1.61    1.49
   9  -8   0    2.69    1.77
   9  -8   0    2.67    1.69
   9  -8   0    2.26    1.98
  -9   8   0    3.49    1.66
  -9   8   0    1.02    1.60
  -9   8   0    4.31    1.49
  -9   8   0    2.38    1.47
  -9   8   0    3.00    1.56
  -9   8   0    4.36    2.49
  -9   8   0    0.12    1.57
  -9   8   0    2.77    1.47
  -9   8   0    1.82    2.04
  -9   8   0    1.22    1.30
  -9   8   0    4.56    1.70
   8  -8   0   36.03    4.29
   8  -8   0   32.55    4.14
   8  -8   0   39.90    3.03
   8  -8   0   39.27    3.75
   8  -8   0   33.21    2.79
   8  -8   0   36.82    3.72
   8  -8   0   30.47    3.54
   8  -8   0   39.45    4.07
   8  -8   0   39.06    4.15
   8  -8   0   34.42    2.54
   8  -8   0   40.22    3.85
  -8   8   0   39.28    3.71
  -8   8   0   38.06    3.32
  -8   8   0   37.45    3.48
  -8   8   0   31.64    3.98
  -8   8   0   33.66    3.98
  -8   8   0   35.81    3.42
  -8   8   0   38.56    4.67
  -8   8   0   31.96    2.48
  -8   8   0   34.42    4.01
  -8   8   0   40.11    3.29
  -8   8   0   43.31    5.13
   7  -8   0  101.51    6.50
   7  -8   0   98.41    6.11
   7  -8   0   98.69    5.98
   7  -8   0   94.15    6.15
   7  -8   0   91.17    5.69
   7  -8   0   98.64    6.33
   7  -8   0   98.03    5.09
   7  -8   0   99.17    5.36
   7  -8   0   86.83    6.06
   7  -8   0   97.91    6.39
   7  -8   0   96.74    6.28
  -7   8   0  104.39    5.59
  -7   8   0   97.89    5.52
  -7   8   0   92.30    5.77
  -7   8   0   92.30    6.15
  -7   8   0   96.00    5.61
  -7   8   0   99.77    6.15
  -7   8   0  102.13    6.35
  -7   8   0   83.05    4.87
  -7   8   0   87.55    6.01
  -7   8   0   98.16    6.83
  -7   8   0   95.31    6.43
  -7   8   0   95.49    6.55
   6  -8   0    6.75    1.49
   6  -8   0    3.77    1.68
   6  -8   0    9.22    2.11
   6  -8   0    5.90    1.74
   6  -8   0    6.04    1.70
   6  -8   0    7.12    1.33
   6  -8   0    5.26    1.40
   6  -8   0   10.27    2.10
   6  -8   0    6.36    1.75
   6  -8   0    6.21    1.20
   6  -8   0    9.27    2.06
   6  -8   0    5.24    1.54
  -6   8   0    8.07    2.22
  -6   8   0    5.68    1.25
  -6   8   0    7.97    2.28
  -6   8   0    5.64    1.28
  -6   8   0    6.86    1.67
  -6   8   0    9.55    1.91
  -6   8   0    4.31    1.51
  -6   8   0    5.43    1.50
  -6   8   0    4.67    1.56
  -6   8   0    7.86    1.91
  -6   8   0    4.25    1.23
  -6   8   0    6.85    1.42
  -6   8   0    7.77    1.25
  -6   8   0    7.24    2.06
   5  -8   0   11.76    1.93
   5  -8   0   16.69    2.41
   5  -8   0   16.37    2.07
   5  -8   0   14.30    2.00
   5  -8   0   14.10    1.97
   5  -8   0    9.77    2.10
   5  -8   0   15.36    2.36
   5  -8   0   15.57    2.33
   5  -8   0   16.62    2.00
   5  -8   0   16.58    2.16
   5  -8   0   18.38    2.67
   5  -8   0   16.48    2.51
   5  -8   0   14.49    2.12
   5  -8   0   17.41    1.88
   5  -8   0   17.18    2.48
  -5   8   0   14.69    1.75
  -5   8   0   16.85    2.20
  -5   8   0   15.03    1.56
  -5   8   0   14.94    2.41
  -5   8   0   19.72    2.57
  -5   8   0   15.53    2.43
  -5   8   0   16.80    2.30
  -5   8   0   15.22    1.93
  -5   8   0   13.61    1.82
  -5   8   0   18.22    1.79
  -5   8   0   18.40    2.90
  -5   8   0   22.82    3.01
  -5   8   0   15.15    1.79
  -5   8   0   18.85    2.44
  -5   8   0   14.85    2.43
  -5   8   0   16.21    2.67
   4  -8   0  235.66   11.12
   4  -8   0  270.14   11.85
   4  -8   0  250.75   11.21
   4  -8   0  224.50   11.84
   4  -8   0  244.78   11.75
   4  -8   0  250.82   11.84
   4  -8   0  255.03   11.71
   4  -8   0  252.05   11.35
   4  -8   0  237.98   11.12
   4  -8   0  252.95   11.81
   4  -8   0  232.04   11.90
   4  -8   0  241.41   11.63
   4  -8   0  234.69   11.21
  -4   8   0  256.25   11.75
  -4   8   0  246.49   10.83
  -4   8   0  236.78   11.10
  -4   8   0  251.53   12.16
  -4   8   0  249.61   11.81
  -4   8   0  247.72   11.65
  -4   8   0  249.06   12.00
  -4   8   0  232.76   12.01
  -4   8   0  244.59   10.96
  -4   8   0  254.04   11.80
  -4   8   0  252.01   11.20
  -4   8   0  251.36   11.85
  -4   8   0  232.31   11.94
  -4   8   0  251.63   12.04
  -4   8   0  229.79   11.08
   3  -8   0  425.60   19.07
   3  -8   0  395.65   17.99
   3  -8   0  418.03   18.87
   3  -8   0  435.63   18.28
   3  -8   0  401.23   20.16
   3  -8   0  426.49   19.44
   3  -8   0  426.14   18.66
   3  -8   0  440.26   18.38
   3  -8   0  388.63   19.26
   3  -8   0  397.61   18.18
   3  -8   0  430.19   18.83
   3  -8   0  444.84   18.70
   3  -8   0  400.52   18.80
   3  -8   0  452.85   18.34
  -3   8   0  443.04   18.93
  -3   8   0  453.53   18.82
  -3   8   0  416.32   17.78
  -3   8   0  411.39   18.76
  -3   8   0  414.31   18.43
  -3   8   0  404.98   18.10
  -3   8   0  408.62   19.23
  -3   8   0  415.29   18.75
  -3   8   0  408.47   18.74
  -3   8   0  414.34   18.01
  -3   8   0  425.61   17.80
  -3   8   0  383.91   18.03
  -3   8   0  408.93   18.55
  -3   8   0  391.93   18.16
  -3   8   0  418.13   18.65
  -3   8   0  438.43   17.76
  -3   8   0  417.40   17.93
  -3   8   0  430.48   18.58
   2  -8   0  826.14   33.79
   2  -8   0  807.94   35.43
   2  -8   0  731.85   34.94
   2  -8   0  827.16   33.76
   2  -8   0  807.17   34.50
   2  -8   0  870.36   34.81
   2  -8   0  865.81   35.02
   2  -8   0  749.60   34.17
   2  -8   0  863.81   34.80
   2  -8   0  854.96   35.06
   2  -8   0  839.82   34.88
   2  -8   0  793.93   34.94
   2  -8   0  862.14   35.04
   2  -8   0  858.73   35.41
   2  -8   0  821.83   35.05
   2  -8   0  845.34   34.64
   2  -8   0  795.54   34.22
   2  -8   0  830.51   33.77
   2  -8   0  841.51   35.33
   2  -8   0  843.73   33.81
   2  -8   0  770.91   35.19
   2  -8   0  831.22   34.40
  -2   8   0  782.33   35.14
  -2   8   0  842.51   35.61
  -2   8   0  847.01   34.61
  -2   8   0  814.49   34.60
  -2   8   0  819.39   34.45
  -2   8   0  839.64   35.14
  -2   8   0  845.88   35.46
  -2   8   0  819.05   35.07
  -2   8   0  826.15   35.04
  -2   8   0  822.04   34.33
  -2   8   0  823.50   34.79
  -2   8   0  847.02   35.16
  -2   8   0  842.50   34.35
  -2   8   0  843.83   34.97
  -2   8   0  861.91   35.05
  -2   8   0  871.32   35.48
  -2   8   0  782.67   34.77
  -2   8   0  790.47   35.37
  -2   8   0  792.00   34.73
   1  -8   0  172.25    8.60
   1  -8   0  168.16    8.10
   1  -8   0  163.68    7.44
   1  -8   0  167.60    7.54
   1  -8   0  163.18    8.12
   1  -8   0  167.18    7.56
   1  -8   0  188.95    8.33
   1  -8   0  169.52    7.50
   1  -8   0  154.85    8.09
   1  -8   0  165.53    8.62
   1  -8   0  159.59    7.52
   1  -8   0  161.08    8.16
   1  -8   0  174.31    8.20
   1  -8   0  167.80    8.14
   1  -8   0  158.49    7.79
   1  -8   0  161.51    8.47
   1  -8   0  167.39    7.84
   1  -8   0  176.84    8.28
   1  -8   0  164.12    7.43
   1  -8   0  171.73    8.15
   1  -8   0  167.53    8.55
   1  -8   0  168.98    8.00
   1  -8   0  170.23    7.59
  -1   8   0  169.24    8.16
  -1   8   0  160.26    7.57
  -1   8   0  162.87    7.74
  -1   8   0  164.24    8.20
  -1   8   0  168.41    8.01
  -1   8   0  160.29    8.16
  -1   8   0  173.53    7.81
  -1   8   0  156.11    8.00
  -1   8   0  180.16    8.19
  -1   8   0  166.26    7.58
  -1   8   0  166.65    8.45
  -1   8   0  170.05    8.13
  -1   8   0  159.71    8.06
  -1   8   0  164.82    7.93
  -1   8   0  165.83    8.01
  -1   8   0  171.78    8.56
  -1   8   0  163.82    8.51
  -1   8   0  157.05    8.48
  -1   8   0  160.41    7.93
  -1   8   0  168.78    8.02
   0  -8   0  222.57   10.61
   0  -8   0  223.29   10.96
   0  -8   0  221.08   10.16
   0  -8   0  239.80   10.20
   0  -8   0  226.50   11.02
   0  -8   0  222.08   10.68
   0  -8   0  223.19   10.08
   0  -8   0  239.99   10.71
   0  -8   0  239.04   10.53
   0  -8   0  239.69   10.58
   0  -8   0  237.70   10.21
   0  -8   0  244.05   11.17
   0  -8   0  229.55   10.55
   0  -8   0  222.37   10.09
   0  -8   0  230.36   10.69
   0  -8   0  224.63   10.06
   0  -8   0  215.93   11.00
   0  -8   0  231.75    9.91
   0  -8   0  237.00   10.58
   0  -8   0  214.88   10.42
   0  -8   0  202.91   10.36
   0  -8   0  217.21   10.29
   0  -8   0  240.87   10.58
   0  -8   0  227.28   10.05
   0  -8   0  215.11   10.05
   0  -8   0  230.46   11.00
   0   8   0  227.72   10.38
   0   8   0  240.90   10.59
   0   8   0  202.68   10.44
   0   8   0  245.38   11.19
   0   8   0  216.53   10.53
   0   8   0  214.83   10.46
   0   8   0  221.72   10.55
   0   8   0  221.31   10.67
   0   8   0  238.49   10.38
   0   8   0  231.31   11.09
   0   8   0  235.32   10.44
   0   8   0  243.51   10.86
   0   8   0  220.68   10.02
   0   8   0  227.59   10.63
   0   8   0  241.57   11.03
   0   8   0  221.66    9.95
   0   8   0  219.60   11.03
   0   8   0  224.09   10.61
   0   8   0  240.62   10.70
   0   8   0  229.18   10.25
  -1  -8   0  237.35   10.88
  -1  -8   0  229.95   10.41
  -1  -8   0  218.76   12.01
  -1  -8   0  228.75   10.52
  -1  -8   0  234.39   10.06
  -1  -8   0  249.91   10.50
  -1  -8   0  220.66   10.39
  -1  -8   0  233.45   10.55
  -1  -8   0  224.96   10.46
  -1  -8   0  223.69   10.51
  -1  -8   0  218.23   10.59
  -1  -8   0  222.63   10.72
  -1  -8   0  209.94   10.44
  -1  -8   0  236.72   10.55
  -1  -8   0  222.41   11.04
  -1  -8   0  241.65   11.25
  -1  -8   0  233.75   10.57
  -1  -8   0  243.93   10.80
  -1  -8   0  242.64   10.95
  -1  -8   0  237.48   10.73
   1   8   0  234.97   10.83
   1   8   0  250.50   11.00
   1   8   0  228.43   11.34
   1   8   0  244.46   11.09
   1   8   0  230.97   10.81
   1   8   0  231.99   11.31
   1   8   0  260.55   13.61
   1   8   0  247.02   10.63
   1   8   0  225.14   10.91
   1   8   0  245.08   10.80
   1   8   0  226.67   10.14
   1   8   0  232.91   10.55
   1   8   0  240.56   11.36
   1   8   0  220.75   10.01
   1   8   0  239.07   10.70
   1   8   0  237.31   11.38
   1   8   0  212.97   10.62
   1   8   0  236.09   10.96
   1   8   0  226.22   10.71
  -2  -8   0    0.87    0.79
  -2  -8   0    2.04    1.08
  -2  -8   0   -0.41    0.49
  -2  -8   0    0.72    0.70
  -2  -8   0    0.97    0.81
  -2  -8   0   -0.14    0.59
  -2  -8   0    1.56    0.68
  -2  -8   0    1.16    0.64
  -2  -8   0    0.01    0.74
  -2  -8   0    0.17    0.64
  -2  -8   0    0.63    0.90
  -2  -8   0    0.31    0.82
  -2  -8   0    1.37    0.95
  -2  -8   0   -0.02    0.84
  -2  -8   0    0.73    0.71
  -2  -8   0    0.55    0.78
  -2  -8   0    0.87    0.75
  -2  -8   0    0.65    0.80
  -2  -8   0    0.29    0.85
  -2  -8   0    0.66    0.69
  -2  -8   0    0.97    0.76
   2   8   0    0.37    0.76
   2   8   0    0.77    0.70
   2   8   0    0.27    0.71
   2   8   0    0.24    0.22
   2   8   0    0.18    0.48
   2   8   0    0.56    0.78
   2   8   0    0.27    0.72
   2   8   0    2.82    0.90
   2   8   0    0.51    0.93
   2   8   0    0.36    0.86
   2   8   0    1.51    1.00
   2   8   0    0.88    0.78
   2   8   0    0.50    0.36
   2   8   0    0.77    0.78
   2   8   0    1.18    0.98
   2   8   0    0.76    0.25
   2   8   0    0.38    0.88
   2   8   0    0.45    0.68
  -3  -8   0   72.78    4.76
  -3  -8   0   80.71    4.93
  -3  -8   0   83.90    5.10
  -3  -8   0   78.58    4.78
  -3  -8   0   88.80    5.12
  -3  -8   0   75.71    4.18
  -3  -8   0   79.92    5.05
  -3  -8   0   79.10    4.32
  -3  -8   0   79.17    4.33
  -3  -8   0   77.72    4.70
  -3  -8   0   74.42    4.53
  -3  -8   0   86.66    5.06
  -3  -8   0   78.72    4.81
  -3  -8   0   78.06    4.79
  -3  -8   0   78.46    4.73
  -3  -8   0   76.81    4.22
  -3  -8   0   83.73    4.80
   3   8   0   80.26    4.82
   3   8   0   76.02    4.76
   3   8   0   77.17    3.87
   3   8   0   79.58    4.94
   3   8   0   78.55    4.87
   3   8   0   78.37    4.38
   3   8   0   75.23    4.82
   3   8   0   78.23    4.73
   3   8   0   72.19    4.34
   3   8   0   76.25    4.52
   3   8   0   87.16    5.06
   3   8   0   71.91    4.83
   3   8   0   78.54    4.39
   3   8   0   78.25    4.69
   3   8   0   82.64    4.07
   3   8   0   77.14    4.19
   3   8   0   80.87    4.72
  -4  -8   0  223.17   10.66
  -4  -8   0  219.13   10.79
  -4  -8   0  208.84   10.49
  -4  -8   0  199.98   10.24
  -4  -8   0  213.84   10.85
  -4  -8   0  208.04    9.92
  -4  -8   0  223.62    9.86
  -4  -8   0  214.86   10.27
  -4  -8   0  212.34    9.88
  -4  -8   0  206.75   10.70
  -4  -8   0  230.40   10.76
  -4  -8   0  212.14    9.86
  -4  -8   0  220.92   10.69
  -4  -8   0  197.89   10.29
  -4  -8   0  223.25   10.54
  -4  -8   0  233.55   11.63
  -4  -8   0  214.14   10.57
   4   8   0  212.58   10.34
   4   8   0  215.04   10.69
   4   8   0  209.49   10.19
   4   8   0  209.42   10.57
   4   8   0  211.28    9.73
   4   8   0  224.55   10.66
   4   8   0  199.91   10.37
   4   8   0  218.57    9.77
   4   8   0  210.18   10.55
   4   8   0  218.33   10.11
   4   8   0  226.15   10.93
   4   8   0  216.98    9.98
   4   8   0  206.84    9.55
   4   8   0  227.61   10.83
   4   8   0  215.00   10.55
  -5  -8   0  337.40   15.88
  -5  -8   0  343.66   15.37
  -5  -8   0  352.76   15.66
  -5  -8   0  349.69   15.75
  -5  -8   0  298.73   14.71
  -5  -8   0  321.33   15.22
  -5  -8   0  330.45   15.48
  -5  -8   0  329.13   15.65
  -5  -8   0  298.55   14.58
  -5  -8   0  323.61   14.54
  -5  -8   0  339.01   14.93
  -5  -8   0  352.55   15.51
  -5  -8   0  323.39   14.42
  -5  -8   0  315.25   14.56
  -5  -8   0  339.26   15.64
  -5  -8   0  341.19   15.94
  -5  -8   0  306.41   15.07
   5   8   0  345.82   15.63
   5   8   0  351.60   15.95
   5   8   0  309.82   14.37
   5   8   0  336.27   15.58
   5   8   0  347.73   15.76
   5   8   0  334.17   15.39
   5   8   0  329.11   14.70
   5   8   0  309.31   15.19
   5   8   0  309.49   14.65
   5   8   0  338.69   15.84
   5   8   0  310.42   14.77
   5   8   0  343.13   16.04
   5   8   0  345.38   15.13
   5   8   0  328.75   15.38
  -6  -8   0  192.28    9.98
  -6  -8   0  178.48    8.59
  -6  -8   0  189.31   10.36
  -6  -8   0  182.96   10.07
  -6  -8   0  195.63   10.15
  -6  -8   0  190.53    9.94
  -6  -8   0  195.86    9.70
  -6  -8   0  181.25    9.56
  -6  -8   0  190.40   10.40
  -6  -8   0  174.73    9.36
  -6  -8   0  160.18    9.43
  -6  -8   0  196.48    9.39
  -6  -8   0  182.93    8.78
  -6  -8   0  196.27   10.08
  -6  -8   0  173.34   10.67
   6   8   0  171.02    9.64
   6   8   0  195.19   10.00
   6   8   0  167.38   10.03
   6   8   0  164.41    9.29
   6   8   0  181.31    8.88
   6   8   0  182.70    9.29
   6   8   0  175.31    9.28
   6   8   0  174.82    8.30
   6   8   0  191.23   10.10
   6   8   0  194.04   10.17
   6   8   0  184.42    9.66
   6   8   0  193.99    9.46
  -7  -8   0  113.74    5.82
  -7  -8   0  116.85    7.25
  -7  -8   0  118.82    6.86
  -7  -8   0  127.27    7.72
  -7  -8   0  105.33    7.12
  -7  -8   0  120.55    7.43
  -7  -8   0  107.30    7.58
  -7  -8   0  117.48    7.58
  -7  -8   0  119.04    6.98
  -7  -8   0  111.85    7.72
  -7  -8   0  118.85    7.34
   7   8   0  114.75    7.28
   7   8   0  113.72    6.43
   7   8   0  110.60    6.66
   7   8   0  117.11    7.15
   7   8   0  119.04    7.03
   7   8   0  116.90    7.42
   7   8   0  127.12    7.90
   7   8   0  114.96    7.61
   7   8   0  107.67    5.55
   7   8   0  113.02    6.66
   7   8   0  118.25    7.83
  -8  -8   0   -0.38    1.53
  -8  -8   0    0.27    1.61
  -8  -8   0    0.87    0.83
  -8  -8   0    0.69    1.62
  -8  -8   0    0.33    1.79
  -8  -8   0    0.26    1.70
  -8  -8   0   -0.90    1.52
  -8  -8   0    0.75    1.00
  -8  -8   0    0.25    1.40
  -8  -8   0    0.41    1.21
  -8  -8   0    3.37    1.73
  -8  -8   0   -0.28    1.20
  -8  -8   0    1.65    1.04
   8   8   0    3.78    1.92
   8   8   0   -0.41    1.38
   8   8   0   -0.01    1.51
   8   8   0    0.63    0.66
   8   8   0    1.82    1.84
   8   8   0    0.94    1.20
   8   8   0    0.14    0.55
   8   8   0   -0.47    1.11
   8   8   0   -0.67    1.55
   8   8   0   -0.19    1.14
   8   8   0    0.87    1.97
   8   8   0   -0.79    1.48
  -9  -8   0   77.48    6.22
  -9  -8   0   69.87    6.30
  -9  -8   0   78.43    5.51
  -9  -8   0   69.06    5.69
  -9  -8   0   73.06    5.35
  -9  -8   0   81.52    6.60
  -9  -8   0   84.97    6.74
  -9  -8   0   77.08    6.81
  -9  -8   0   78.54    5.21
  -9  -8   0   68.73    6.09
  -9  -8   0   68.01    4.03
  -9  -8   0   79.01    5.65
   9   8   0   83.56    6.94
   9   8   0   64.47    6.21
   9   8   0   75.72    5.33
   9   8   0   70.48    6.56
   9   8   0   79.18    5.35
   9   8   0   72.81    3.86
   9   8   0   70.63    5.70
   9   8   0   91.38    6.82
   9   8   0   81.37    6.02
   9   8   0   72.15    5.17
 -10  -8   0    6.69    2.64
 -10  -8   0    4.20    2.58
 -10  -8   0    4.13    2.51
 -10  -8   0    3.99    2.11
 -10  -8   0    2.35    2.07
 -10  -8   0    3.17    2.41
 -10  -8   0    2.91    1.09
 -10  -8   0    1.09    1.29
 -10  -8   0    5.12    1.89
 -10  -8   0    3.42    1.57
 -10  -8   0    0.37    2.22
  10   8   0    3.37    1.69
  10   8   0    4.11    2.37
  10   8   0    2.60    1.70
  10   8   0    4.86    2.44
  10   8   0    5.17    1.85
  10   8   0    1.44    1.61
  10   8   0    2.69    2.16
  10   8   0    4.45    2.74
  10   8   0    4.48    2.48
 -11  -8   0    9.19    2.86
 -11  -8   0   18.18    3.64
 -11  -8   0   11.86    2.59
 -11  -8   0   12.95    2.79
 -11  -8   0   17.22    3.89
 -11  -8   0   25.05    4.62
 -11  -8   0   14.69    2.86
 -11  -8   0   21.36    4.23
 -11  -8   0   12.99    3.47
 -11  -8   0   12.37    3.78
  11   8   0   14.87    2.58
  11   8   0   22.62    4.75
  11   8   0   16.30    2.69
  11   8   0   12.47    4.68
  11   8   0    6.90    3.06
  11   8   0   14.00    2.79
  11   8   0   15.89    3.42
  11   8   0   14.72    3.84
  11  -9   0    0.86    1.42
  11  -9   0    4.47    2.29
  11  -9   0    2.09    1.99
  11  -9   0    3.96    2.11
  11  -9   0    2.75    2.06
  11  -9   0    2.81    1.59
 -11   9   0    3.27    1.71
 -11   9   0   -1.44    2.72
 -11   9   0    2.87    2.34
 -11   9   0    4.26    2.47
 -11   9   0    1.45    2.39
 -11   9   0    2.42    1.63
 -11   9   0    0.97    1.37
 -11   9   0    0.70    1.53
 -11   9   0    1.53    1.35
  10  -9   0   16.82    3.69
  10  -9   0   12.15    2.59
  10  -9   0   15.43    3.35
  10  -9   0   16.87    3.01
  10  -9   0   15.71    2.99
  10  -9   0   21.44    3.56
  10  -9   0   13.25    3.15
 -10   9   0   19.29    3.44
 -10   9   0   13.92    3.27
 -10   9   0   15.95    2.62
 -10   9   0   12.07    2.52
 -10   9   0   17.00    3.26
 -10   9   0   10.75    3.20
 -10   9   0   12.56    3.31
 -10   9   0   13.93    2.31
 -10   9   0   13.73    2.45
 -10   9   0   15.87    4.44
   9  -9   0    5.30    1.33
   9  -9   0    7.05    2.11
   9  -9   0    5.16    2.25
   9  -9   0    5.52    1.15
   9  -9   0    6.91    2.19
   9  -9   0    4.38    1.93
   9  -9   0    5.29    2.39
   9  -9   0    6.38    2.00
   9  -9   0    5.40    1.97
   9  -9   0    6.41    2.00
  -9   9   0    6.55    1.79
  -9   9   0    6.17    2.25
  -9   9   0    3.27    2.31
  -9   9   0    6.47    1.90
  -9   9   0    3.98    1.71
  -9   9   0    4.63    2.01
  -9   9   0    5.76    2.35
  -9   9   0    3.63    1.96
  -9   9   0    7.94    1.86
  -9   9   0    5.57    1.53
  -9   9   0    3.05    2.43
   8  -9   0   54.81    4.42
   8  -9   0   52.66    4.44
   8  -9   0   47.42    3.15
   8  -9   0   49.52    4.69
   8  -9   0   51.48    4.68
   8  -9   0   43.90    4.34
   8  -9   0   44.90    3.41
   8  -9   0   45.80    4.39
   8  -9   0   59.72    4.88
   8  -9   0   42.06    4.38
  -8   9   0   48.75    4.88
  -8   9   0   49.04    4.16
  -8   9   0   52.83    5.51
  -8   9   0   47.31    3.70
  -8   9   0   47.45    4.50
  -8   9   0   50.12    4.71
  -8   9   0   49.60    3.94
  -8   9   0   49.59    3.78
  -8   9   0   44.71    4.30
  -8   9   0   49.33    4.48
  -8   9   0   63.03    9.07
   7  -9   0    7.28    2.11
   7  -9   0    4.84    1.75
   7  -9   0    5.30    1.16
   7  -9   0    3.87    1.71
   7  -9   0    2.88    1.86
   7  -9   0    7.10    1.84
   7  -9   0    5.71    1.41
   7  -9   0    3.42    1.20
   7  -9   0    4.54    1.80
   7  -9   0    6.82    1.93
   7  -9   0    1.40    1.63
  -7   9   0    2.53    1.13
  -7   9   0    4.38    1.30
  -7   9   0    4.24    1.60
  -7   9   0    4.88    1.83
  -7   9   0    2.30    1.25
  -7   9   0    6.77    1.72
  -7   9   0    5.57    2.03
  -7   9   0    3.69    2.60
  -7   9   0    2.47    1.81
  -7   9   0    5.06    1.57
  -7   9   0    7.16    2.23
  -7   9   0    5.08    1.75
  -7   9   0    1.39    1.16
   6  -9   0  214.37    9.98
   6  -9   0  215.07   10.98
   6  -9   0  209.33   10.75
   6  -9   0  211.12   10.91
   6  -9   0  197.79   10.59
   6  -9   0  226.27   11.08
   6  -9   0  209.08   10.35
   6  -9   0  182.37    9.95
   6  -9   0  189.42    9.90
   6  -9   0  225.84   11.01
   6  -9   0  208.44    9.77
  -6   9   0  204.18   10.37
  -6   9   0  213.66    9.74
  -6   9   0  209.24   10.82
  -6   9   0  193.61    9.99
  -6   9   0  209.09   11.05
  -6   9   0  179.52    9.76
  -6   9   0  208.99    9.70
  -6   9   0  214.01   10.75
  -6   9   0  202.25   10.53
  -6   9   0  215.69   11.13
  -6   9   0  188.66   10.67
  -6   9   0  204.43    9.42
  -6   9   0  211.31   10.79
   5  -9   0   79.72    4.50
   5  -9   0   84.40    5.22
   5  -9   0   82.86    5.26
   5  -9   0   68.66    4.53
   5  -9   0   74.55    5.18
   5  -9   0   78.68    5.15
   5  -9   0   74.78    4.56
   5  -9   0   73.37    4.51
   5  -9   0   78.36    4.77
   5  -9   0   74.78    5.32
   5  -9   0   81.42    5.43
   5  -9   0   79.72    5.27
  -5   9   0   84.00    5.41
  -5   9   0   80.86    4.57
  -5   9   0   78.86    5.10
  -5   9   0   76.86    5.00
  -5   9   0   60.50    4.18
  -5   9   0   72.81    5.28
  -5   9   0   80.39    6.50
  -5   9   0   74.40    4.27
  -5   9   0   76.40    5.32
  -5   9   0   81.71    4.16
  -5   9   0   81.89    5.46
  -5   9   0   82.05    5.21
  -5   9   0   75.84    5.23
  -5   9   0   81.53    4.34
  -5   9   0   66.98    4.35
   4  -9   0  135.13    7.20
   4  -9   0  125.21    7.40
   4  -9   0  114.02    6.53
   4  -9   0  135.37    6.70
   4  -9   0  132.18    7.42
   4  -9   0  122.67    7.46
   4  -9   0  133.33    7.29
   4  -9   0  125.68    7.20
   4  -9   0  143.90    7.26
   4  -9   0  133.23    6.71
   4  -9   0  117.58    7.27
   4  -9   0  142.63    7.32
   4  -9   0  126.36    6.48
  -4   9   0  127.25    7.39
  -4   9   0  140.16    7.48
  -4   9   0  137.50    7.20
  -4   9   0  131.36    7.37
  -4   9   0  131.77    7.14
  -4   9   0  125.54    6.20
  -4   9   0  132.42    7.26
  -4   9   0  130.69    6.59
  -4   9   0  129.63    6.32
  -4   9   0  133.44    6.36
  -4   9   0  119.37    6.51
  -4   9   0  139.75    7.32
  -4   9   0  118.54    7.29
  -4   9   0  128.90    7.21
   3  -9   0   54.28    3.92
   3  -9   0   57.27    3.95
   3  -9   0   57.11    4.00
   3  -9   0   54.16    3.65
   3  -9   0   53.50    3.98
   3  -9   0   50.95    3.92
   3  -9   0   55.69    3.27
   3  -9   0   51.60    3.42
   3  -9   0   56.79    3.48
   3  -9   0   61.35    4.12
   3  -9   0   55.00    4.20
   3  -9   0   57.02    3.67
   3  -9   0   60.61    3.93
   3  -9   0   53.99    4.23
   3  -9   0   55.92    4.09
  -3   9   0   57.58    3.17
  -3   9   0   54.32    3.14
  -3   9   0   56.52    4.10
  -3   9   0   50.03    3.88
  -3   9   0   56.28    3.97
  -3   9   0   52.32    3.81
  -3   9   0   59.27    4.21
  -3   9   0   51.61    3.43
  -3   9   0   59.30    3.16
  -3   9   0   66.74    4.20
  -3   9   0   49.10    3.18
  -3   9   0   51.99    3.95
  -3   9   0   53.61    4.21
  -3   9   0   45.69    4.57
  -3   9   0   57.45    4.12
  -3   9   0   51.02    3.85
  -3   9   0   57.22    3.86
  -3   9   0   54.25    3.39
  -3   9   0   49.24    3.42
   2  -9   0  252.09   12.17
   2  -9   0  256.11   11.12
   2  -9   0  282.03   12.02
   2  -9   0  243.45   11.72
   2  -9   0  241.56   10.91
   2  -9   0  261.78   11.53
   2  -9   0  235.32   12.16
   2  -9   0  253.91   11.43
   2  -9   0  242.03   10.47
   2  -9   0  234.08   11.20
   2  -9   0  225.41   12.67
   2  -9   0  254.17   11.57
   2  -9   0  225.38   12.25
   2  -9   0  252.17   11.65
   2  -9   0  246.44   10.44
   2  -9   0  252.29   12.19
   2  -9   0  243.86   10.46
  -2   9   0  260.26   11.83
  -2   9   0  249.43   11.03
  -2   9   0  236.96   11.22
  -2   9   0  233.18   12.22
  -2   9   0  256.35   12.55
  -2   9   0  256.79   11.34
  -2   9   0  265.30   11.75
  -2   9   0  242.63   11.11
  -2   9   0  252.72   11.69
  -2   9   0  248.62   10.98
  -2   9   0  254.10   12.34
  -2   9   0  248.96   12.16
  -2   9   0  249.86   11.84
  -2   9   0  261.45   13.42
  -2   9   0  249.05   11.76
  -2   9   0  222.85   11.37
   1  -9   0  251.35   12.06
   1  -9   0  243.26   10.88
   1  -9   0  269.51   11.68
   1  -9   0  264.38   11.70
   1  -9   0  235.13   11.94
   1  -9   0  243.85   10.87
   1  -9   0  238.82   11.17
   1  -9   0  255.25   11.71
   1  -9   0  227.43   10.73
   1  -9   0  258.01   11.22
   1  -9   0  249.81   11.43
   1  -9   0  245.35   10.88
   1  -9   0  235.89   11.57
   1  -9   0  228.05   11.51
   1  -9   0  242.71   12.15
   1  -9   0  243.06   11.62
   1  -9   0  240.94   11.63
   1  -9   0  254.78   10.91
   1  -9   0  251.46   10.78
   1  -9   0  260.58   12.18
   1  -9   0  246.57   10.82
   1  -9   0  248.85   10.79
   1  -9   0  254.32   11.54
   1  -9   0  234.06   11.50
  -1   9   0  246.62   11.02
  -1   9   0  242.62   12.18
  -1   9   0  247.88   11.83
  -1   9   0  255.58   11.70
  -1   9   0  233.96   11.17
  -1   9   0  249.53   12.22
  -1   9   0  248.59   11.44
  -1   9   0  251.96   11.55
  -1   9   0  236.80   12.08
  -1   9   0  255.88   12.10
  -1   9   0  249.04   11.54
  -1   9   0  231.38   11.57
  -1   9   0  250.42   11.91
  -1   9   0  265.32   11.36
  -1   9   0  253.64   12.18
  -1   9   0  247.78   11.08
   0  -9   0  688.45   28.04
   0  -9   0  668.04   29.14
   0  -9   0  629.37   28.29
   0  -9   0  687.33   28.19
   0  -9   0  690.35   28.62
   0  -9   0  678.10   27.87
   0  -9   0  689.41   28.17
   0  -9   0  680.97   28.63
   0  -9   0  646.92   28.01
   0  -9   0  637.42   28.05
   0  -9   0  618.22   29.05
   0  -9   0  635.59   29.24
   0  -9   0  692.98   28.64
   0  -9   0  651.96   28.73
   0  -9   0  644.02   28.58
   0  -9   0  698.42   28.60
   0  -9   0  661.92   29.05
   0  -9   0  675.46   28.12
   0  -9   0  677.37   28.80
   0  -9   0  744.91   28.95
   0  -9   0  649.40   28.16
   0  -9   0  684.00   28.14
   0  -9   0  695.62   29.32
   0  -9   0  613.49   28.45
   0   9   0  677.70   28.36
   0   9   0  574.86   29.17
   0   9   0  705.12   28.74
   0   9   0  677.42   28.31
   0   9   0  648.72   27.85
   0   9   0  713.02   28.28
   0   9   0  656.74   29.18
   0   9   0  654.08   28.59
   0   9   0  693.10   28.88
   0   9   0  679.15   29.06
   0   9   0  673.24   28.54
   0   9   0  671.65   28.37
   0   9   0  653.22   28.61
   0   9   0  690.11   29.25
   0   9   0  634.33   27.91
  -1  -9   0  219.65   10.39
  -1  -9   0  205.08   10.22
  -1  -9   0  235.21   10.83
  -1  -9   0  237.56   10.55
  -1  -9   0  222.15   10.47
  -1  -9   0  213.54   10.49
  -1  -9   0  226.24   10.58
  -1  -9   0  216.44   10.53
  -1  -9   0  233.77    9.86
  -1  -9   0  219.29   10.26
  -1  -9   0  240.88   10.59
  -1  -9   0  250.50   13.05
  -1  -9   0  250.75   10.91
  -1  -9   0  233.49   10.46
  -1  -9   0  219.91   11.16
  -1  -9   0  212.31   11.18
  -1  -9   0  207.73   10.59
  -1  -9   0  236.28   10.68
  -1  -9   0  239.90   11.01
  -1  -9   0  232.94   11.15
  -1  -9   0  225.74   10.98
  -1  -9   0  238.17   11.40
   1   9   0  203.51   11.10
   1   9   0  202.90   11.08
   1   9   0  215.42    9.77
   1   9   0  215.09    9.65
   1   9   0  232.28   10.45
   1   9   0  233.52   11.01
   1   9   0  220.92   10.55
   1   9   0  215.74   11.05
   1   9   0  225.87   10.59
   1   9   0  230.23   10.31
   1   9   0  231.47   10.85
   1   9   0  231.46   10.30
   1   9   0  243.47   10.82
   1   9   0  231.31   10.51
   1   9   0  232.18   11.20
   1   9   0  224.86   11.12
   1   9   0  209.86   10.60
   1   9   0  219.01   10.48
  -2  -9   0   67.76    4.00
  -2  -9   0   66.16    4.24
  -2  -9   0   68.68    4.47
  -2  -9   0   73.22    4.03
  -2  -9   0   67.18    4.07
  -2  -9   0   72.62    4.20
  -2  -9   0   64.74    4.18
  -2  -9   0   70.94    5.17
  -2  -9   0   74.68    4.52
  -2  -9   0   64.92    3.84
  -2  -9   0   63.67    4.12
  -2  -9   0   74.33    4.58
  -2  -9   0   69.43    4.19
  -2  -9   0   66.89    5.37
  -2  -9   0   66.72    4.23
  -2  -9   0   66.04    4.65
  -2  -9   0   74.71    4.84
  -2  -9   0   65.98    4.54
   2   9   0   67.41    3.90
   2   9   0   72.66    4.38
   2   9   0   72.68    4.32
   2   9   0   66.65    4.11
   2   9   0   63.34    3.92
   2   9   0   63.39    2.97
   2   9   0   69.34    4.68
   2   9   0   71.71    4.49
   2   9   0   63.01    3.90
   2   9   0   68.94    5.91
   2   9   0   68.10    4.28
   2   9   0   63.98    4.51
   2   9   0   71.84    4.45
   2   9   0   67.17    3.46
   2   9   0   68.63    3.93
   2   9   0   66.82    2.98
   2   9   0   65.58    3.41
  -3  -9   0  229.48   10.94
  -3  -9   0  222.20   10.15
  -3  -9   0  220.65   10.12
  -3  -9   0  197.00    9.93
  -3  -9   0  223.79   10.67
  -3  -9   0  221.24   10.54
  -3  -9   0  222.90   10.60
  -3  -9   0  209.27   11.05
  -3  -9   0  223.97   11.00
  -3  -9   0  232.30   10.98
  -3  -9   0  220.48   10.80
  -3  -9   0  181.79   10.25
  -3  -9   0  206.45   10.45
  -3  -9   0  212.88   10.56
  -3  -9   0  232.50   10.67
  -3  -9   0  228.34   11.15
   3   9   0  198.64    9.91
   3   9   0  204.06   10.02
   3   9   0  230.23   10.86
   3   9   0  206.43    9.47
   3   9   0  195.93   10.38
   3   9   0  223.48   10.89
   3   9   0  212.07    9.62
   3   9   0  226.35   10.77
   3   9   0  218.70   10.09
   3   9   0  228.72   10.74
   3   9   0  212.22   10.42
   3   9   0  222.70   12.51
   3   9   0  221.65   10.10
   3   9   0  205.84   12.67
   3   9   0  234.43   10.84
   3   9   0  206.21   10.95
  -4  -9   0  572.77   25.25
  -4  -9   0  582.74   24.25
  -4  -9   0  550.59   24.94
  -4  -9   0  521.49   24.06
  -4  -9   0  569.79   24.86
  -4  -9   0  533.46   25.59
  -4  -9   0  556.52   25.01
  -4  -9   0  591.52   25.01
  -4  -9   0  577.50   25.03
  -4  -9   0  595.15   25.28
  -4  -9   0  520.59   24.58
  -4  -9   0  597.68   25.40
  -4  -9   0  571.87   24.17
  -4  -9   0  627.70   25.38
  -4  -9   0  510.31   24.07
  -4  -9   0  560.02   24.67
   4   9   0  576.55   24.88
   4   9   0  577.08   25.06
   4   9   0  581.11   24.92
   4   9   0  545.14   24.10
   4   9   0  578.22   24.26
   4   9   0  585.07   25.02
   4   9   0  530.45   24.43
   4   9   0  596.08   24.87
   4   9   0  527.20   23.90
   4   9   0  576.78   25.19
   4   9   0  557.41   24.95
   4   9   0  536.99   23.60
   4   9   0  561.96   23.82
   4   9   0  555.84   24.94
   4   9   0  532.32   24.51
  -5  -9   0  121.15    7.51
  -5  -9   0  141.10    7.48
  -5  -9   0  111.92    6.75
  -5  -9   0  121.23    7.34
  -5  -9   0  124.33    6.39
  -5  -9   0  124.16    7.37
  -5  -9   0  130.70    7.41
  -5  -9   0  114.11    6.27
  -5  -9   0  121.10    6.26
  -5  -9   0  131.41    7.23
  -5  -9   0  118.32    6.30
  -5  -9   0  122.21    6.61
  -5  -9   0  126.88    7.26
  -5  -9   0  121.98    7.61
  -5  -9   0  114.25    6.59
  -5  -9   0  124.05    7.09
  -5  -9   0  125.15    7.29
   5   9   0  131.46    7.50
   5   9   0  110.09    6.75
   5   9   0  108.75    5.91
   5   9   0  116.86    6.52
   5   9   0  133.62    7.21
   5   9   0  130.83    7.69
   5   9   0  131.90    7.67
   5   9   0  123.53    6.26
   5   9   0  123.88    6.67
   5   9   0  129.00    7.25
   5   9   0  107.59    5.97
   5   9   0  121.99    7.36
   5   9   0  129.75    7.32
   5   9   0  113.82    6.26
  -6  -9   0   34.14    3.94
  -6  -9   0   35.01    2.85
  -6  -9   0   43.08    3.98
  -6  -9   0   43.57    3.68
  -6  -9   0   38.27    4.92
  -6  -9   0   37.44    3.66
  -6  -9   0   33.26    4.03
  -6  -9   0   37.49    2.98
  -6  -9   0   37.51    3.39
  -6  -9   0   32.24    3.06
  -6  -9   0   35.03    4.33
  -6  -9   0   37.90    4.12
  -6  -9   0   39.46    4.50
  -6  -9   0   34.07    2.71
   6   9   0   36.74    3.73
   6   9   0   40.16    4.16
   6   9   0   38.22    3.54
   6   9   0   33.09    3.35
   6   9   0   35.61    3.96
   6   9   0   35.10    4.36
   6   9   0   44.27    4.01
   6   9   0   39.58    3.04
   6   9   0   31.05    3.33
   6   9   0   32.94    4.34
   6   9   0   37.46    4.30
  -7  -9   0  102.85    6.70
  -7  -9   0  103.39    6.42
  -7  -9   0   96.67    6.79
  -7  -9   0  107.22    6.49
  -7  -9   0   98.44    7.29
  -7  -9   0   89.31    6.00
  -7  -9   0  100.16    7.14
  -7  -9   0  110.86    6.93
  -7  -9   0   95.18    5.16
  -7  -9   0   84.70    5.24
  -7  -9   0   94.98    6.95
  -7  -9   0   99.45    6.84
  -7  -9   0   97.77    6.72
   7   9   0   99.61    6.18
   7   9   0   98.88    6.16
   7   9   0   97.16    7.04
   7   9   0   93.61    6.17
   7   9   0  104.00    6.76
   7   9   0  101.19    6.58
   7   9   0   89.54    6.71
   7   9   0  102.32    6.83
   7   9   0   97.94    8.19
   7   9   0   78.48    5.06
   7   9   0   97.09    5.67
  -8  -9   0   35.74    4.77
  -8  -9   0   35.43    4.11
  -8  -9   0   36.38    4.70
  -8  -9   0   32.47    2.46
  -8  -9   0   33.85    4.54
  -8  -9   0   26.58    4.08
  -8  -9   0   29.67    3.23
  -8  -9   0   40.39    3.55
  -8  -9   0   34.90    4.52
  -8  -9   0   21.09    2.85
  -8  -9   0   36.49    4.41
   8   9   0   30.29    2.36
   8   9   0   28.54    3.58
   8   9   0   38.92    3.41
   8   9   0   29.80    2.22
   8   9   0   32.37    3.44
   8   9   0   36.87    4.34
   8   9   0   33.07    4.41
   8   9   0   38.54    4.87
   8   9   0   31.21    4.42
  -9  -9   0   -0.51    1.63
  -9  -9   0    2.09    1.97
  -9  -9   0   -0.79    1.80
  -9  -9   0    1.80    0.95
  -9  -9   0   -0.33    1.82
  -9  -9   0   -0.60    1.91
  -9  -9   0    1.02    1.53
  -9  -9   0   -0.88    1.95
  -9  -9   0   -0.80    1.22
  -9  -9   0   -2.78    1.12
  -9  -9   0   -1.25    1.47
   9   9   0    0.51    1.86
   9   9   0   -1.19    1.93
   9   9   0   -1.34    1.82
   9   9   0    3.98    1.92
   9   9   0    1.27    1.89
   9   9   0    0.34    1.41
   9   9   0    0.20    1.38
   9   9   0    1.81    1.51
   9   9   0    1.02    1.75
   9   9   0    0.60    0.67
 -10  -9   0    2.54    2.28
 -10  -9   0    0.58    2.04
 -10  -9   0    0.44    2.15
 -10  -9   0    2.67    2.96
 -10  -9   0    2.65    1.76
 -10  -9   0    0.30    1.77
 -10  -9   0    1.27    2.06
 -10  -9   0    7.18    3.30
 -10  -9   0    2.20    1.66
 -10  -9   0    3.34    1.45
 -10  -9   0    0.44    1.59
  10   9   0    2.43    1.79
  10   9   0   -1.40    1.57
  10   9   0    1.53    1.77
  10   9   0    1.83    1.53
  10   9   0    5.70    3.70
  10   9   0    0.39    2.20
  10   9   0    2.09    2.30
  10   9   0   -0.31    2.32
  10   9   0    5.10    2.62
 -11  -9   0    2.77    3.69
 -11  -9   0    3.24    2.39
 -11  -9   0    2.18    2.52
 -11  -9   0   -3.19    2.58
 -11  -9   0    1.41    2.10
 -11  -9   0   -0.72    2.73
  11   9   0    0.23    2.26
  11   9   0    0.42    2.36
  11   9   0    1.54    2.96
  11   9   0    4.07    1.88
  11   9   0   -0.22    1.71
  10 -10   0    4.49    2.53
  10 -10   0    6.64    2.14
  10 -10   0    8.15    2.42
  10 -10   0    6.21    2.24
  10 -10   0    6.46    2.39
  10 -10   0    9.25    2.46
 -10  10   0    3.71    1.68
 -10  10   0    5.23    2.05
 -10  10   0    3.83    1.30
 -10  10   0    7.88    2.91
 -10  10   0    6.87    2.72
 -10  10   0    4.30    2.28
 -10  10   0    5.45    2.53
 -10  10   0    8.53    2.20
 -10  10   0    9.80    1.94
   9 -10   0   98.29    8.51
   9 -10   0  101.62    5.68
   9 -10   0   97.50    5.40
   9 -10   0  102.53    7.23
   9 -10   0  119.21    9.44
   9 -10   0  114.17    7.29
   9 -10   0  113.68    7.66
   9 -10   0  109.28    7.18
   9 -10   0  111.45    7.63
  -9  10   0  122.08    8.73
  -9  10   0  108.03    7.47
  -9  10   0  108.79    5.92
  -9  10   0   97.26    6.35
  -9  10   0  104.66    6.34
  -9  10   0  111.65    7.76
  -9  10   0  114.93    9.05
  -9  10   0  102.95    6.33
  -9  10   0  101.91    7.66
  -9  10   0  105.87    8.33
  -9  10   0  113.20    7.22
   8 -10   0   10.42    2.45
   8 -10   0   11.36    2.82
   8 -10   0   12.51    2.50
   8 -10   0   11.90    2.77
   8 -10   0   15.23    2.73
   8 -10   0   12.85    1.68
   8 -10   0   10.82    1.88
   8 -10   0   12.12    2.61
   8 -10   0   11.69    2.53
   8 -10   0   12.65    2.97
  -8  10   0    9.24    1.63
  -8  10   0   13.34    2.04
  -8  10   0   10.63    2.69
  -8  10   0   11.81    2.18
  -8  10   0    8.92    1.76
  -8  10   0    6.54    2.40
  -8  10   0   12.56    2.48
  -8  10   0    9.78    2.42
  -8  10   0   11.09    2.76
  -8  10   0   14.97    2.76
  -8  10   0    9.40    2.42
  -8  10   0   12.84    2.56
   7 -10   0    2.03    1.78
   7 -10   0    2.23    1.84
   7 -10   0    7.02    1.96
   7 -10   0    5.08    1.77
   7 -10   0    1.42    1.90
   7 -10   0    2.34    1.10
   7 -10   0    3.99    1.37
   7 -10   0    5.46    1.72
   7 -10   0    3.74    1.81
   7 -10   0    4.41    2.27
   7 -10   0    6.74    2.01
  -7  10   0    3.87    1.26
  -7  10   0    6.22    2.18
  -7  10   0    2.37    1.98
  -7  10   0    6.12    1.84
  -7  10   0    3.28    1.28
  -7  10   0    5.17    1.91
  -7  10   0    2.15    1.54
  -7  10   0    1.93    1.51
  -7  10   0    4.13    1.22
  -7  10   0    2.61    1.73
  -7  10   0    6.40    1.43
  -7  10   0    6.92    2.29
  -7  10   0    1.19    1.21
   6 -10   0   25.08    3.42
   6 -10   0   18.56    2.58
   6 -10   0   18.85    2.84
   6 -10   0   22.37    2.75
   6 -10   0   18.74    2.82
   6 -10   0   21.99    2.62
   6 -10   0   17.99    2.21
   6 -10   0   24.36    3.24
   6 -10   0   24.25    3.30
   6 -10   0   20.26    3.23
   6 -10   0   21.93    3.35
  -6  10   0   22.46    2.20
  -6  10   0   19.94    3.19
  -6  10   0   17.38    3.02
  -6  10   0   23.18    2.17
  -6  10   0   22.66    2.01
  -6  10   0   18.29    2.83
  -6  10   0   15.72    2.75
  -6  10   0   15.61    2.82
  -6  10   0   29.78    3.44
  -6  10   0   17.86    2.63
  -6  10   0   20.72    3.05
  -6  10   0   23.57    2.66
  -6  10   0   19.75    2.60
   5 -10   0   13.31    2.22
   5 -10   0   13.54    2.39
   5 -10   0   12.61    1.88
   5 -10   0   10.87    2.42
   5 -10   0   11.79    2.07
   5 -10   0   13.29    1.90
   5 -10   0   13.05    2.62
   5 -10   0   14.21    2.59
   5 -10   0   13.30    2.27
   5 -10   0   10.44    1.95
   5 -10   0   12.82    2.42
   5 -10   0   12.68    2.43
  -5  10   0   13.78    1.92
  -5  10   0   11.84    2.24
  -5  10   0   12.56    2.27
  -5  10   0   13.62    1.98
  -5  10   0   11.57    1.67
  -5  10   0   12.95    1.66
  -5  10   0   13.70    2.52
  -5  10   0   12.49    2.33
  -5  10   0   10.49    1.42
  -5  10   0   10.89    2.34
  -5  10   0   13.51    2.32
  -5  10   0   13.41    2.34
  -5  10   0   16.03    2.77
   4 -10   0    7.62    1.86
   4 -10   0    5.53    1.66
   4 -10   0    6.61    1.59
   4 -10   0    7.37    1.53
   4 -10   0    6.76    1.52
   4 -10   0    8.66    1.81
   4 -10   0    4.32    1.64
   4 -10   0    6.29    1.70
   4 -10   0    6.82    1.78
   4 -10   0    8.69    2.06
  -4  10   0    5.29    1.54
  -4  10   0    8.70    1.57
  -4  10   0    7.80    1.93
  -4  10   0    3.96    1.29
  -4  10   0    6.69    1.70
  -4  10   0    6.46    1.88
  -4  10   0    6.87    1.21
  -4  10   0    6.42    1.82
  -4  10   0    9.34    2.13
  -4  10   0    6.18    1.21
  -4  10   0    6.37    1.16
  -4  10   0    6.12    1.69
  -4  10   0    4.75    1.20
  -4  10   0    6.64    1.87
   3 -10   0   50.83    3.57
   3 -10   0   46.33    3.00
   3 -10   0   52.12    3.82
   3 -10   0   57.39    4.09
   3 -10   0   42.82    3.98
   3 -10   0   51.59    3.28
   3 -10   0   47.65    3.51
   3 -10   0   43.42    3.21
   3 -10   0   47.20    3.89
   3 -10   0   49.59    3.70
   3 -10   0   49.01    3.97
   3 -10   0   50.13    3.83
  -3  10   0   53.67    3.38
  -3  10   0   51.48    3.56
  -3  10   0   46.48    3.93
  -3  10   0   57.27    4.12
  -3  10   0   49.32    3.72
  -3  10   0   51.86    4.22
  -3  10   0   56.97    7.42
  -3  10   0   53.06    3.91
  -3  10   0   46.06    3.10
  -3  10   0   46.21    3.77
  -3  10   0   46.18    2.96
  -3  10   0   47.44    3.85
   2 -10   0    7.20    1.29
   2 -10   0    3.93    1.41
   2 -10   0    8.90    1.47
   2 -10   0    8.09    1.90
   2 -10   0    5.94    1.54
   2 -10   0    5.09    1.51
   2 -10   0    6.33    1.49
   2 -10   0    7.35    1.62
   2 -10   0    6.76    1.78
   2 -10   0    4.84    1.42
   2 -10   0    7.49    0.88
   2 -10   0    5.51    1.00
   2 -10   0    6.77    1.61
   2 -10   0    8.27    1.76
   2 -10   0    7.92    0.90
   2 -10   0    8.63    1.66
   2 -10   0    6.54    1.86
   2 -10   0    8.37    1.21
   2 -10   0    7.67    0.86
  -2  10   0    7.62    1.73
  -2  10   0   11.48    2.28
  -2  10   0    7.66    1.72
  -2  10   0    5.62    1.53
  -2  10   0    5.89    1.22
  -2  10   0    8.32    2.04
  -2  10   0    7.42    1.85
  -2  10   0    6.52    1.31
  -2  10   0    6.71    1.58
  -2  10   0    3.88    1.48
  -2  10   0    4.95    1.42
  -2  10   0    6.47    1.57
  -2  10   0    6.36    1.14
  -2  10   0    6.49    1.21
  -2  10   0    9.33    2.15
   1 -10   0   78.62    3.97
   1 -10   0   80.44    4.02
   1 -10   0   72.62    4.71
   1 -10   0   64.01    3.99
   1 -10   0   71.05    4.33
   1 -10   0   77.22    4.37
   1 -10   0   84.61    4.84
   1 -10   0   72.71    4.69
   1 -10   0   77.29    4.89
   1 -10   0   76.96    5.30
   1 -10   0   77.62    4.89
   1 -10   0   76.24    4.08
   1 -10   0   86.55    4.98
   1 -10   0   78.21    4.05
   1 -10   0   73.71    5.19
   1 -10   0   78.81    5.27
   1 -10   0   75.55    3.98
   1 -10   0   74.94    4.06
  -1  10   0   71.01    4.23
  -1  10   0   72.61    4.14
  -1  10   0   74.53    4.41
  -1  10   0   79.44    4.29
  -1  10   0   77.84    4.93
  -1  10   0   71.58    4.89
  -1  10   0   79.97    4.72
  -1  10   0   78.06    4.72
  -1  10   0   85.23    4.96
  -1  10   0   59.28    5.35
  -1  10   0   81.46    5.25
  -1  10   0   77.36    4.58
  -1  10   0   76.15    4.74
  -1  10   0   81.15    4.88
  -1  10   0   87.04    5.43
  -1  10   0   66.72    6.10
   0 -10   0   82.71    5.26
   0 -10   0   73.53    4.68
   0 -10   0   67.35    5.03
   0 -10   0   76.02    3.92
   0 -10   0   59.89    4.49
   0 -10   0   71.45    4.87
   0 -10   0   72.15    4.02
   0 -10   0   66.37    4.34
   0 -10   0   66.94    4.31
   0 -10   0   69.39    3.97
   0 -10   0   67.41    4.45
   0 -10   0   75.06    3.74
   0 -10   0   75.43    4.63
   0 -10   0   69.08    4.45
   0 -10   0   67.74    3.96
   0 -10   0   73.51    4.02
   0 -10   0   70.61    4.89
   0 -10   0   70.78    3.96
   0 -10   0   63.84    3.83
   0 -10   0   66.78    3.82
   0 -10   0   66.79    4.92
   0 -10   0   72.48    4.63
   0  10   0   72.48    4.17
   0  10   0   74.57    4.34
   0  10   0   66.62    3.70
   0  10   0   72.65    4.47
   0  10   0   59.20    4.70
   0  10   0   71.87    4.48
   0  10   0   67.49    4.24
   0  10   0   58.67    4.97
   0  10   0   72.94    4.61
   0  10   0   66.10    3.77
   0  10   0   74.90    4.64
   0  10   0   75.64    4.60
   0  10   0   68.92    4.86
   0  10   0   70.58    4.23
   0  10   0   73.85    5.07
   0  10   0   75.69    4.80
  -1 -10   0   71.96    4.72
  -1 -10   0   69.49    4.94
  -1 -10   0   64.35    4.03
  -1 -10   0   61.79    4.27
  -1 -10   0   60.55    4.03
  -1 -10   0   68.09    4.04
  -1 -10   0   70.31    4.07
  -1 -10   0   74.83    4.54
  -1 -10   0   61.89    4.56
  -1 -10   0   69.69    4.12
  -1 -10   0   70.39    4.47
  -1 -10   0   66.12    3.98
  -1 -10   0   71.13    4.32
  -1 -10   0   63.86    3.79
  -1 -10   0   68.68    4.54
  -1 -10   0   72.14    4.26
  -1 -10   0   61.70    4.18
  -1 -10   0   60.66    4.55
  -1 -10   0   70.60    4.16
   1  10   0   66.12    4.41
   1  10   0   75.81    4.78
   1  10   0   69.72    4.12
   1  10   0   63.51    4.47
   1  10   0   68.87    4.39
   1  10   0   68.81    4.29
   1  10   0   67.27    3.57
   1  10   0   73.58    4.17
   1  10   0   73.94    4.62
   1  10   0   62.66    4.62
   1  10   0   65.19    3.45
   1  10   0   67.36    4.87
   1  10   0   65.36    4.81
   1  10   0   70.36    4.45
   1  10   0   76.11    4.38
  -2 -10   0    1.19    0.89
  -2 -10   0   -0.09    0.83
  -2 -10   0   -0.03    1.16
  -2 -10   0    0.53    0.67
  -2 -10   0    1.31    0.85
  -2 -10   0    0.58    1.06
  -2 -10   0    0.76    1.09
  -2 -10   0    0.69    1.13
  -2 -10   0    0.17    1.02
  -2 -10   0    0.81    0.87
  -2 -10   0    1.33    0.73
  -2 -10   0    1.10    1.06
  -2 -10   0    1.44    0.97
  -2 -10   0   -0.05    1.08
  -2 -10   0   -0.56    0.96
  -2 -10   0    1.61    1.11
   2  10   0   -0.84    0.69
   2  10   0   -0.20    0.77
   2  10   0    1.28    1.06
   2  10   0    0.38    0.97
   2  10   0   -0.74    0.92
   2  10   0   -0.07    0.88
   2  10   0    0.04    0.75
   2  10   0    1.59    1.38
   2  10   0    1.04    0.37
   2  10   0    0.86    0.36
   2  10   0    0.38    0.56
   2  10   0    0.44    1.12
   2  10   0    0.56    0.94
   2  10   0   -0.18    0.42
   2  10   0   -0.23    1.18
  -3 -10   0  103.53    5.99
  -3 -10   0  100.02    6.16
  -3 -10   0   99.83    6.15
  -3 -10   0   91.86    5.99
  -3 -10   0   82.76    5.11
  -3 -10   0   92.34    5.69
  -3 -10   0   99.24    5.42
  -3 -10   0   96.72    5.82
  -3 -10   0   91.16    5.13
  -3 -10   0   92.57    5.63
  -3 -10   0  100.77    5.91
  -3 -10   0   98.58    6.04
  -3 -10   0   94.88    5.61
  -3 -10   0  101.02    5.41
  -3 -10   0   98.94    5.87
  -3 -10   0   98.33    6.33
   3  10   0   99.13    5.44
   3  10   0   92.57    4.87
   3  10   0  103.88    5.97
   3  10   0  104.43    6.33
   3  10   0   85.02    5.90
   3  10   0   94.42    6.14
   3  10   0  100.67    6.16
   3  10   0  101.09    6.16
   3  10   0   98.23    5.94
   3  10   0  103.66    6.00
   3  10   0   99.37    5.46
   3  10   0   94.46    5.85
   3  10   0   93.24    5.66
   3  10   0   90.65    4.73
  -4 -10   0   19.18    2.97
  -4 -10   0   17.46    2.94
  -4 -10   0   12.27    2.47
  -4 -10   0   17.89    2.70
  -4 -10   0   16.63    2.53
  -4 -10   0   14.44    1.93
  -4 -10   0   13.84    2.44
  -4 -10   0   11.36    1.62
  -4 -10   0   13.23    2.31
  -4 -10   0   15.80    2.69
  -4 -10   0   14.09    2.46
  -4 -10   0   15.98    2.16
  -4 -10   0   17.23    2.68
  -4 -10   0   20.01    2.75
  -4 -10   0   13.41    2.81
  -4 -10   0   16.56    2.09
   4  10   0   14.62    2.82
   4  10   0   12.03    2.18
   4  10   0   11.39    1.64
   4  10   0   17.12    2.80
   4  10   0   16.40    2.25
   4  10   0   14.15    2.46
   4  10   0   16.89    2.83
   4  10   0   12.31    1.45
   4  10   0   14.95    2.56
   4  10   0   10.42    2.40
   4  10   0   13.75    2.21
   4  10   0   16.36    2.44
   4  10   0   16.35    2.81
  -5 -10   0   25.39    3.49
  -5 -10   0   30.96    2.73
  -5 -10   0   24.27    2.76
  -5 -10   0   28.07    3.45
  -5 -10   0   31.73    3.66
  -5 -10   0   30.28    3.61
  -5 -10   0   30.61    3.61
  -5 -10   0   30.57    3.80
  -5 -10   0   28.42    3.22
  -5 -10   0   30.30    3.81
  -5 -10   0   30.64    2.71
  -5 -10   0   25.06    3.56
  -5 -10   0   27.93    3.53
  -5 -10   0   27.71    2.77
   5  10   0   29.78    2.54
   5  10   0   29.96    3.77
   5  10   0   23.63    3.05
   5  10   0   27.29    3.49
   5  10   0   25.48    2.87
   5  10   0   31.16    3.38
   5  10   0   37.76    3.97
   5  10   0   24.62    2.29
   5  10   0   33.59    3.95
   5  10   0   25.92    3.54
   5  10   0   26.83    2.15
   5  10   0   29.63    3.90
   5  10   0   23.51    2.72
  -6 -10   0   36.51    2.97
  -6 -10   0   42.98    4.74
  -6 -10   0   39.02    5.12
  -6 -10   0   38.65    3.96
  -6 -10   0   40.45    3.91
  -6 -10   0   32.24    3.08
  -6 -10   0   35.70    4.36
  -6 -10   0   33.98    3.22
  -6 -10   0   42.60    3.02
  -6 -10   0   35.35    3.51
  -6 -10   0   38.38    3.91
  -6 -10   0   31.41    4.29
  -6 -10   0   44.22    4.19
  -6 -10   0   35.27    3.80
   6  10   0   41.63    3.83
   6  10   0   40.83    4.18
   6  10   0   39.74    4.47
   6  10   0   38.01    3.06
   6  10   0   44.09    4.35
   6  10   0   37.70    3.90
   6  10   0   35.44    3.45
   6  10   0   34.17    4.13
   6  10   0   33.88    3.29
   6  10   0   41.26    3.81
   6  10   0   35.86    2.69
   6  10   0   40.31    4.40
  -7 -10   0    2.92    2.00
  -7 -10   0    6.29    2.10
  -7 -10   0    3.80    1.45
  -7 -10   0    2.69    1.66
  -7 -10   0    0.70    1.83
  -7 -10   0    3.75    1.99
  -7 -10   0    3.58    1.46
  -7 -10   0    3.01    1.81
  -7 -10   0    2.12    1.85
  -7 -10   0    3.44    1.19
  -7 -10   0    2.90    1.97
  -7 -10   0    3.39    1.84
   7  10   0    6.33    2.03
   7  10   0    3.94    1.01
   7  10   0   -0.15    1.39
   7  10   0    3.35    1.72
   7  10   0    4.13    2.03
   7  10   0    4.16    1.45
   7  10   0    3.16    1.85
   7  10   0    2.25    2.05
   7  10   0    2.39    1.98
   7  10   0    2.09    2.19
   7  10   0    3.40    1.64
  -8 -10   0    3.20    2.35
  -8 -10   0    3.23    1.54
  -8 -10   0    2.35    1.42
  -8 -10   0    1.52    1.05
  -8 -10   0    3.07    1.83
  -8 -10   0    2.99    2.04
  -8 -10   0    3.46    2.27
  -8 -10   0    3.93    2.15
  -8 -10   0    2.25    1.99
  -8 -10   0    2.80    2.04
  -8 -10   0    2.39    2.04
  -8 -10   0    3.19    2.26
   8  10   0    1.34    2.26
   8  10   0    3.49    2.08
   8  10   0    1.09    1.46
   8  10   0   -0.94    1.58
   8  10   0    2.46    1.96
   8  10   0    1.02    1.68
   8  10   0    3.62    1.90
   8  10   0    1.35    0.87
   8  10   0    3.43    1.72
   8  10   0    4.17    2.65
   8  10   0    1.49    1.37
  -9 -10   0    4.55    1.80
  -9 -10   0    1.42    1.36
  -9 -10   0    1.76    1.89
  -9 -10   0    1.03    1.97
  -9 -10   0    0.17    1.90
  -9 -10   0    2.64    2.01
  -9 -10   0    2.82    2.30
  -9 -10   0    2.42    2.47
  -9 -10   0    1.94    0.94
  -9 -10   0    3.80    1.93
  -9 -10   0    4.52    2.03
  -9 -10   0    2.43    2.08
   9  10   0    2.59    1.43
   9  10   0    3.26    2.50
   9  10   0    0.98    1.69
   9  10   0    6.07    2.61
   9  10   0   -3.56    1.88
   9  10   0    3.77    2.04
   9  10   0    2.38    1.76
   9  10   0    0.89    1.56
   9  10   0    2.25    0.79
   9  10   0    3.75    1.85
 -10 -10   0    3.50    1.83
 -10 -10   0    1.33    2.13
 -10 -10   0    0.71    2.12
 -10 -10   0    3.43    2.45
 -10 -10   0    2.36    2.15
 -10 -10   0    3.66    2.90
 -10 -10   0    4.02    2.13
 -10 -10   0    0.83    1.95
  10  10   0    5.20    3.01
  10  10   0    6.35    2.50
  10  10   0    0.63    2.05
  10  10   0    4.47    2.37
  10  10   0    2.86    1.77
  10  10   0    3.62    2.01
 -11 -10   0   16.45    3.88
 -11 -10   0   12.82    3.54
 -11 -10   0    8.57    2.76
 -11 -10   0   12.37    2.72
 -11 -10   0   12.26    3.64
 -11 -10   0   12.33    2.74
 -11 -10   0   10.78    3.09
 -11 -10   0   18.38    3.66
 -11 -10   0    7.59    3.50
  11  10   0    5.48    3.56
  11  10   0   17.62    3.51
  11  10   0   21.08    4.25
  11  10   0   13.82    2.61
  11  10   0   21.27    4.39
  11  10   0   10.09    3.13
  10 -11   0   -0.22    1.48
  10 -11   0    0.64    1.84
  10 -11   0    1.98    1.74
  10 -11   0   -0.35    1.85
  10 -11   0   -0.68    1.42
  10 -11   0   -0.03    1.57
 -10  11   0    4.06    2.14
 -10  11   0    2.21    1.69
 -10  11   0    0.75    1.24
 -10  11   0    2.61    2.45
 -10  11   0   -1.86    1.59
 -10  11   0    2.02    1.73
 -10  11   0    1.96    2.04
 -10  11   0    2.84    1.38
 -10  11   0   -0.06    1.27
   9 -11   0    2.84    1.70
   9 -11   0    2.78    2.24
   9 -11   0    2.94    2.14
   9 -11   0    2.97    1.85
   9 -11   0    4.38    2.16
  -9  11   0    0.67    1.86
  -9  11   0    8.12    2.42
  -9  11   0    5.62    1.62
  -9  11   0    2.91    1.28
  -9  11   0    9.49    2.47
  -9  11   0    4.98    2.32
  -9  11   0    3.41    1.12
  -9  11   0    3.02    1.42
  -9  11   0    3.44    1.86
  -9  11   0    2.28    1.92
  -9  11   0    7.27    2.76
   8 -11   0   33.32    4.45
   8 -11   0   28.92    3.64
   8 -11   0   40.04    4.85
   8 -11   0   36.05    4.58
   8 -11   0   28.32    3.88
   8 -11   0   36.01    4.62
   8 -11   0   20.08    3.32
   8 -11   0   31.82    4.17
  -8  11   0   30.15    2.85
  -8  11   0   27.49    4.09
  -8  11   0   37.26    4.58
  -8  11   0   31.40    3.97
  -8  11   0   30.09    2.83
  -8  11   0   25.87    3.76
  -8  11   0   28.81    3.29
  -8  11   0   29.57    4.35
  -8  11   0   23.07    3.44
  -8  11   0   36.44    4.34
  -8  11   0   29.20    2.56
   7 -11   0   43.34    4.27
   7 -11   0   34.08    4.07
   7 -11   0   41.18    3.16
   7 -11   0   36.67    4.13
   7 -11   0   37.96    4.88
   7 -11   0   41.16    3.75
   7 -11   0   41.89    4.10
   7 -11   0   43.05    3.44
   7 -11   0   36.34    3.91
   7 -11   0   47.51    4.49
  -7  11   0   43.43    4.41
  -7  11   0   40.31    3.34
  -7  11   0   26.06    3.65
  -7  11   0   46.56    4.66
  -7  11   0   27.73    4.17
  -7  11   0   41.60    3.10
  -7  11   0   39.95    2.87
  -7  11   0   38.02    3.94
  -7  11   0   42.75    3.20
  -7  11   0   42.44    3.95
  -7  11   0   46.00    4.30
  -7  11   0   41.52    4.29
   6 -11   0    7.15    2.38
   6 -11   0    6.64    1.66
   6 -11   0    8.90    1.83
   6 -11   0    6.15    1.62
   6 -11   0    5.36    1.90
   6 -11   0    6.30    2.00
   6 -11   0    5.53    2.07
   6 -11   0    4.23    1.85
   6 -11   0    6.23    1.96
   6 -11   0    5.59    1.38
  -6  11   0    6.08    1.51
  -6  11   0    4.68    1.72
  -6  11   0    8.32    2.49
  -6  11   0    5.58    1.26
  -6  11   0    4.60    2.02
  -6  11   0    9.44    2.25
  -6  11   0    3.00    1.64
  -6  11   0    6.67    2.36
  -6  11   0    5.71    1.79
  -6  11   0    5.58    1.19
  -6  11   0    4.95    1.62
  -6  11   0    5.73    1.30
   5 -11   0  103.07    6.01
   5 -11   0   91.67    5.71
   5 -11   0  102.36    6.49
   5 -11   0  106.56    7.06
   5 -11   0   99.31    6.93
   5 -11   0   92.25    6.31
   5 -11   0  113.74    6.89
   5 -11   0  107.40    6.67
   5 -11   0  106.21    5.97
   5 -11   0  111.81    6.89
   5 -11   0  111.99    6.76
   5 -11   0  108.23    6.08
  -5  11   0  103.97    5.45
  -5  11   0  119.97    7.07
  -5  11   0  105.02    6.78
  -5  11   0  103.01    5.53
  -5  11   0  106.65    5.58
  -5  11   0   92.31    6.83
  -5  11   0  105.68    6.58
  -5  11   0  110.86    6.81
  -5  11   0  104.04    6.69
  -5  11   0  108.91    6.98
  -5  11   0  106.40    6.57
  -5  11   0  110.99    7.10
  -5  11   0  104.38    5.89
   4 -11   0  383.70   17.34
   4 -11   0  342.17   17.15
   4 -11   0  330.60   15.99
   4 -11   0  376.02   17.69
   4 -11   0  332.18   17.54
   4 -11   0  374.36   17.05
   4 -11   0  362.04   17.10
   4 -11   0  378.66   16.61
   4 -11   0  366.89   16.37
   4 -11   0  359.10   16.55
   4 -11   0  376.11   17.28
   4 -11   0  374.80   17.01
  -4  11   0  322.35   16.04
  -4  11   0  363.98   15.89
  -4  11   0  366.58   17.31
  -4  11   0  365.37   16.28
  -4  11   0  363.97   15.85
  -4  11   0  326.93   17.52
  -4  11   0  387.91   17.38
  -4  11   0  383.26   17.21
  -4  11   0  362.07   17.11
  -4  11   0  369.85   16.95
  -4  11   0  380.68   17.64
  -4  11   0  357.90   17.08
   3 -11   0  176.93    9.24
   3 -11   0  177.92    9.01
   3 -11   0  175.70    8.81
   3 -11   0  168.59    9.01
   3 -11   0  166.77    9.34
   3 -11   0  171.77    8.66
   3 -11   0  155.77    8.27
   3 -11   0  165.74    9.49
   3 -11   0  179.37    8.90
   3 -11   0  172.78    8.79
   3 -11   0  154.76    9.45
  -3  11   0  171.10    8.96
  -3  11   0  178.94    9.14
  -3  11   0  174.78    8.40
  -3  11   0  176.53    9.13
  -3  11   0  160.53    9.53
  -3  11   0  161.48    7.91
  -3  11   0  158.81    9.22
  -3  11   0  180.29    9.61
  -3  11   0  160.02    8.89
  -3  11   0  167.49    8.03
  -3  11   0  190.12    9.40
  -3  11   0  175.08    8.94
  -3  11   0  149.75    8.05
   2 -11   0    5.56    1.70
   2 -11   0    7.43    1.66
   2 -11   0    4.88    1.67
   2 -11   0    6.13    0.89
   2 -11   0    4.15    1.42
   2 -11   0    6.73    1.90
   2 -11   0   12.00    2.08
   2 -11   0    6.91    1.15
   2 -11   0    6.96    1.23
   2 -11   0    8.20    1.23
   2 -11   0    5.72    1.64
   2 -11   0    5.53    1.76
   2 -11   0    6.67    0.89
   2 -11   0    6.50    1.70
   2 -11   0    6.92    0.94
   2 -11   0    6.63    1.91
   2 -11   0    5.03    1.05
   2 -11   0    4.34    0.95
  -2  11   0    6.79    1.93
  -2  11   0    6.42    1.25
  -2  11   0    3.84    1.40
  -2  11   0    4.71    1.56
  -2  11   0    5.33    1.53
  -2  11   0    8.91    1.90
  -2  11   0    8.57    1.37
  -2  11   0    3.80    2.34
  -2  11   0    5.11    1.25
  -2  11   0    4.63    1.44
  -2  11   0    6.23    1.79
  -2  11   0    6.24    1.97
   1 -11   0   89.22    4.63
   1 -11   0   84.69    5.34
   1 -11   0   89.44    5.49
   1 -11   0   80.55    5.79
   1 -11   0   93.71    5.40
   1 -11   0   88.61    5.94
   1 -11   0   75.96    5.74
   1 -11   0   91.78    4.93
   1 -11   0   89.81    5.34
   1 -11   0   86.87    5.40
   1 -11   0   83.84    4.57
   1 -11   0   78.67    4.53
   1 -11   0   80.00    4.43
   1 -11   0   89.45    4.55
   1 -11   0   84.32    4.44
   1 -11   0   86.23    4.48
   1 -11   0   86.24    5.49
  -1  11   0   90.50    5.38
  -1  11   0   91.46    5.28
  -1  11   0   89.45    5.55
  -1  11   0   82.45    5.76
  -1  11   0   85.14    5.26
  -1  11   0   91.94    5.71
  -1  11   0   85.90    4.83
  -1  11   0   77.31    5.77
  -1  11   0   86.89    5.42
  -1  11   0   88.08    5.03
  -1  11   0   81.27    4.75
  -1  11   0   82.20    4.60
  -1  11   0   85.63    5.88
   0 -11   0   20.04    1.97
   0 -11   0   20.81    2.59
   0 -11   0   21.02    3.69
   0 -11   0   22.24    3.22
   0 -11   0   19.18    2.60
   0 -11   0   20.62    1.89
   0 -11   0   19.46    2.00
   0 -11   0   21.12    2.86
   0 -11   0   19.80    2.01
   0 -11   0   20.05    2.62
   0 -11   0   18.03    1.83
   0 -11   0   15.98    2.53
   0 -11   0   19.32    2.96
   0 -11   0   19.54    2.74
   0 -11   0   20.86    1.95
   0 -11   0   23.28    1.79
   0 -11   0   21.10    2.05
   0 -11   0   20.97    2.73
   0  11   0   18.49    2.61
   0  11   0   18.21    1.96
   0  11   0   22.05    3.15
   0  11   0   18.66    2.25
   0  11   0   23.47    2.81
   0  11   0   22.14    2.88
   0  11   0   21.46    2.61
   0  11   0   23.53    2.66
   0  11   0   18.28    1.69
   0  11   0   21.94    3.27
   0  11   0   19.67    2.37
   0  11   0   23.21    3.29
   0  11   0   22.82    2.28
   0  11   0   23.57    3.01
  -1 -11   0   35.42    3.69
  -1 -11   0   40.43    3.52
  -1 -11   0   42.34    3.23
  -1 -11   0   35.97    3.40
  -1 -11   0   35.96    3.76
  -1 -11   0   44.11    3.80
  -1 -11   0   39.97    2.96
  -1 -11   0   38.81    3.38
  -1 -11   0   37.62    3.40
  -1 -11   0   38.81    3.36
  -1 -11   0   40.73    3.53
  -1 -11   0   39.99    3.33
  -1 -11   0   39.60    3.08
  -1 -11   0   43.04    3.17
  -1 -11   0   37.20    2.95
  -1 -11   0   34.10    2.67
   1  11   0   43.39    3.56
   1  11   0   39.09    3.80
   1  11   0   35.58    5.33
   1  11   0   43.44    3.14
   1  11   0   42.04    3.09
   1  11   0   40.12    3.69
   1  11   0   40.05    3.53
   1  11   0   31.84    3.07
   1  11   0   43.27    3.68
   1  11   0   36.34    2.31
   1  11   0   38.92    2.41
   1  11   0   40.06    3.38
   1  11   0   38.65    2.44
   1  11   0   41.46    3.29
  -2 -11   0   97.07    5.57
  -2 -11   0  105.80    5.82
  -2 -11   0  101.61    6.17
  -2 -11   0   86.83    6.95
  -2 -11   0  101.05    5.51
  -2 -11   0   96.18    5.48
  -2 -11   0   92.18    6.02
  -2 -11   0   92.65    5.87
  -2 -11   0   99.84    5.55
  -2 -11   0   78.56    5.05
  -2 -11   0   85.70    5.92
  -2 -11   0   84.48    8.10
  -2 -11   0   95.43    5.60
  -2 -11   0   87.60    5.80
   2  11   0   88.75    6.30
   2  11   0   93.32    5.89
   2  11   0   94.81    5.66
   2  11   0   87.59    4.58
   2  11   0   95.25    5.99
   2  11   0   88.38    4.07
   2  11   0   92.06    5.25
   2  11   0   95.85    5.32
   2  11   0   95.03    4.66
   2  11   0  104.43    5.92
   2  11   0   88.99    5.60
   2  11   0   99.77    5.78
   2  11   0   91.01    6.16
   2  11   0   89.37    4.08
   2  11   0   91.27    5.92
  -3 -11   0  215.49   11.38
  -3 -11   0  247.82   12.48
  -3 -11   0  255.45   12.13
  -3 -11   0  235.30   12.57
  -3 -11   0  257.43   12.18
  -3 -11   0  257.36   12.37
  -3 -11   0  233.39   12.27
  -3 -11   0  261.39   12.75
  -3 -11   0  270.82   12.35
  -3 -11   0  260.85   12.97
  -3 -11   0  253.51   12.66
  -3 -11   0  235.94   12.02
  -3 -11   0  245.30   12.37
   3  11   0  221.01   10.59
   3  11   0  248.66   12.50
   3  11   0  237.93   11.40
   3  11   0  257.57   12.32
   3  11   0  245.56   11.97
   3  11   0  231.94   12.07
   3  11   0  221.45   12.32
   3  11   0  247.05   10.80
   3  11   0  254.51   12.38
   3  11   0  250.27   12.31
   3  11   0  223.99   11.33
   3  11   0  245.96   12.17
   3  11   0  250.89   12.07
  -4 -11   0  437.22   20.22
  -4 -11   0  468.09   21.05
  -4 -11   0  465.45   21.48
  -4 -11   0  475.55   21.05
  -4 -11   0  477.19   21.07
  -4 -11   0  426.70   21.17
  -4 -11   0  465.14   21.46
  -4 -11   0  446.71   21.26
  -4 -11   0  461.31   20.95
  -4 -11   0  458.60   21.47
  -4 -11   0  452.30   20.84
   4  11   0  427.01   20.94
   4  11   0  442.97   19.95
   4  11   0  440.31   20.80
   4  11   0  470.03   20.83
   4  11   0  473.10   21.23
   4  11   0  455.09   21.06
   4  11   0  471.54   20.76
   4  11   0  482.37   21.17
   4  11   0  430.37   20.81
   4  11   0  435.21   19.36
   4  11   0  436.73   20.01
   4  11   0  432.98   20.47
  -5 -11   0   -0.07    1.59
  -5 -11   0    2.64    1.81
  -5 -11   0    0.49    1.18
  -5 -11   0   -1.33    1.19
  -5 -11   0    2.34    1.60
  -5 -11   0    0.67    1.56
  -5 -11   0    3.38    1.85
  -5 -11   0   -1.33    0.83
  -5 -11   0    2.07    1.67
  -5 -11   0    0.73    1.55
  -5 -11   0    0.19    1.30
  -5 -11   0   -1.25    1.10
  -5 -11   0    1.83    1.23
  -5 -11   0    2.21    1.77
   5  11   0    1.01    1.38
   5  11   0    0.28    1.28
   5  11   0    1.62    1.77
   5  11   0    2.07    1.36
   5  11   0    0.11    1.42
   5  11   0    2.78    1.59
   5  11   0    0.20    0.88
   5  11   0    1.73    1.69
   5  11   0    1.69    1.97
   5  11   0    1.39    0.75
   5  11   0    0.83    1.56
   5  11   0    1.23    1.15
  -6 -11   0    0.45    1.58
  -6 -11   0   -0.69    1.22
  -6 -11   0    1.24    1.40
  -6 -11   0   -0.20    1.38
  -6 -11   0   -1.46    1.37
  -6 -11   0    0.58    0.96
  -6 -11   0    0.97    1.53
  -6 -11   0    0.53    1.51
  -6 -11   0   -1.41    1.11
  -6 -11   0    0.79    1.81
  -6 -11   0    2.67    1.75
  -6 -11   0    0.08    1.07
  -6 -11   0    0.69    1.64
  -6 -11   0    0.69    1.49
   6  11   0    0.86    1.60
   6  11   0    1.08    1.45
   6  11   0    0.44    1.47
   6  11   0    3.48    1.73
   6  11   0    0.97    1.45
   6  11   0   -1.91    1.40
   6  11   0   -1.94    0.96
   6  11   0   -1.99    1.34
   6  11   0    0.29    0.97
   6  11   0    1.45    2.03
   6  11   0    1.16    1.30
  -7 -11   0    0.32    0.95
  -7 -11   0    1.86    1.90
  -7 -11   0   -0.22    1.74
  -7 -11   0   -0.23    1.72
  -7 -11   0    1.50    1.47
  -7 -11   0    0.96    0.98
  -7 -11   0   -0.16    1.56
  -7 -11   0    3.89    1.99
  -7 -11   0    1.21    1.70
  -7 -11   0    2.01    1.42
  -7 -11   0    1.09    1.28
  -7 -11   0   -0.18    2.02
  -7 -11   0   -1.45    1.86
   7  11   0    3.14    1.78
   7  11   0    3.07    1.53
   7  11   0    2.89    1.66
   7  11   0    0.91    3.24
   7  11   0    2.00    1.68
   7  11   0    0.73    1.11
   7  11   0   -0.38    1.68
   7  11   0   -1.20    1.65
   7  11   0    0.10    1.90
   7  11   0    1.84    1.57
  -8 -11   0    2.37    2.02
  -8 -11   0   -0.51    1.85
  -8 -11   0   -1.73    1.75
  -8 -11   0   -2.16    1.13
  -8 -11   0    1.23    1.70
  -8 -11   0   -0.11    2.17
  -8 -11   0   -1.38    1.65
  -8 -11   0    0.86    2.15
  -8 -11   0    0.82    1.95
  -8 -11   0   -0.92    1.59
  -8 -11   0    0.37    1.74
  -8 -11   0    0.35    1.08
   8  11   0   -0.30    0.78
   8  11   0   -1.09    1.76
   8  11   0   -2.62    1.80
   8  11   0    1.61    2.14
   8  11   0   -0.27    1.23
   8  11   0    0.26    1.47
   8  11   0    2.69    2.69
   8  11   0    0.64    1.78
   8  11   0    0.35    1.84
   8  11   0   -1.07    1.67
  -9 -11   0    2.18    2.24
  -9 -11   0    6.23    2.88
  -9 -11   0    2.08    1.98
  -9 -11   0    3.75    2.50
  -9 -11   0    3.38    1.60
  -9 -11   0    3.30    2.43
  -9 -11   0    1.73    1.57
  -9 -11   0    5.50    2.75
  -9 -11   0    6.28    2.51
  -9 -11   0    1.51    2.14
  -9 -11   0    5.76    2.34
   9  11   0    5.97    2.71
   9  11   0    8.61    3.35
   9  11   0    8.60    4.79
   9  11   0    1.89    2.07
   9  11   0    2.95    1.62
   9  11   0    7.73    2.47
   9  11   0    4.17    2.24
   9  11   0    7.62    2.94
 -10 -11   0    9.57    2.91
 -10 -11   0   16.94    4.72
 -10 -11   0    9.31    2.66
 -10 -11   0   12.06    2.79
 -10 -11   0   17.87    3.89
 -10 -11   0   13.23    3.50
 -10 -11   0   11.94    3.26
 -10 -11   0   14.89    4.10
 -10 -11   0   15.17    3.51
  10  11   0    9.81    2.56
  10  11   0   12.92    3.15
  10  11   0    9.02    3.51
  10  11   0   13.40    5.13
  10  11   0   12.33    3.05
  10  11   0   12.90    3.69
  10  11   0    9.86    3.38
   9 -12   0   37.90    5.09
   9 -12   0   32.11    4.54
   9 -12   0   35.17    4.47
   9 -12   0   37.97    4.92
   9 -12   0   31.52    3.95
   9 -12   0   35.90    4.97
  -9  12   0   34.73    4.78
  -9  12   0   40.80    5.24
  -9  12   0   33.16    4.05
  -9  12   0   25.25    4.32
  -9  12   0   28.74    2.99
  -9  12   0   27.42    2.86
  -9  12   0   31.55    2.83
  -9  12   0   35.24    4.84
  -9  12   0   39.89    5.25
  -9  12   0   26.95    3.24
   8 -12   0   27.40    3.08
   8 -12   0   25.34    4.17
   8 -12   0   29.36    4.29
   8 -12   0   27.79    4.62
   8 -12   0   22.91    2.59
   8 -12   0   26.34    3.84
   8 -12   0   25.56    3.77
   8 -12   0   27.30    3.55
  -8  12   0   30.41    4.05
  -8  12   0   23.92    3.76
  -8  12   0   22.68    5.05
  -8  12   0   29.66    2.46
  -8  12   0   24.23    2.75
  -8  12   0   31.39    4.64
  -8  12   0   26.27    2.91
  -8  12   0   23.44    3.56
  -8  12   0   28.85    3.29
   7 -12   0   31.23    3.99
   7 -12   0   26.54    2.63
   7 -12   0   25.50    3.89
   7 -12   0   25.56    3.66
   7 -12   0   26.50    3.12
   7 -12   0   29.26    4.02
   7 -12   0   29.37    4.15
   7 -12   0   19.16    3.30
   7 -12   0   28.37    4.29
  -7  12   0   32.89    4.53
  -7  12   0   22.12    2.35
  -7  12   0   31.64    4.22
  -7  12   0   28.01    4.03
  -7  12   0   26.04    2.25
  -7  12   0   26.13    3.63
  -7  12   0   26.11    3.58
  -7  12   0   25.34    2.70
  -7  12   0   19.57    2.35
  -7  12   0   25.25    3.70
   6 -12   0   10.34    2.82
   6 -12   0   25.30    5.15
   6 -12   0   21.28    3.26
   6 -12   0   17.66    3.33
   6 -12   0   12.40    2.20
   6 -12   0   18.86    3.06
   6 -12   0   15.63    2.88
   6 -12   0   18.04    2.52
   6 -12   0   18.37    3.35
   6 -12   0   16.94    2.34
   6 -12   0   10.81    2.55
  -6  12   0   16.14    2.86
  -6  12   0   17.63    2.89
  -6  12   0   17.36    3.39
  -6  12   0   15.15    2.24
  -6  12   0   18.34    4.53
  -6  12   0   10.68    3.25
  -6  12   0   18.67    3.29
  -6  12   0   20.17    3.15
  -6  12   0   18.98    2.18
  -6  12   0   20.09    2.36
  -6  12   0   19.59    3.13
   5 -12   0    1.16    1.44
   5 -12   0    1.18    1.44
   5 -12   0    0.99    1.12
   5 -12   0    2.63    1.89
   5 -12   0    1.40    1.36
   5 -12   0    2.58    1.63
   5 -12   0    2.12    1.17
   5 -12   0    1.14    1.58
   5 -12   0    0.95    1.39
   5 -12   0    2.17    1.30
   5 -12   0    1.85    1.75
  -5  12   0    1.17    1.44
  -5  12   0    1.25    0.88
  -5  12   0    0.44    0.76
  -5  12   0    0.72    1.05
  -5  12   0    0.34    1.58
  -5  12   0   -0.81    1.32
  -5  12   0    2.49    1.75
  -5  12   0    0.44    1.39
  -5  12   0    1.87    1.67
  -5  12   0    1.59    1.30
  -5  12   0   -0.50    1.30
   4 -12   0    1.70    0.97
   4 -12   0    3.51    1.74
   4 -12   0    1.41    1.58
   4 -12   0    4.06    1.41
   4 -12   0    2.47    1.52
   4 -12   0    4.28    1.64
   4 -12   0    5.54    1.47
   4 -12   0    4.80    1.86
   4 -12   0    5.50    1.92
   4 -12   0    4.49    1.67
   4 -12   0    2.86    1.85
  -4  12   0    4.32    1.88
  -4  12   0    3.46    1.67
  -4  12   0    4.60    1.49
  -4  12   0    3.02    1.71
  -4  12   0    3.30    1.64
  -4  12   0    5.01    1.66
  -4  12   0    3.42    1.26
  -4  12   0    3.06    0.96
  -4  12   0    4.64    1.16
  -4  12   0    3.60    1.70
  -4  12   0    5.70    2.03
   3 -12   0   15.84    3.08
   3 -12   0   13.99    2.97
   3 -12   0    8.75    1.47
   3 -12   0   16.72    2.61
   3 -12   0   10.55    2.18
   3 -12   0   13.93    2.27
   3 -12   0   12.81    2.22
   3 -12   0   11.91    1.55
   3 -12   0   13.29    2.25
   3 -12   0   15.09    2.02
   3 -12   0   13.86    2.68
   3 -12   0   15.48    2.57
  -3  12   0   12.82    2.36
  -3  12   0   12.05    2.49
  -3  12   0   12.78    2.41
  -3  12   0   13.80    1.77
  -3  12   0   14.34    2.56
  -3  12   0   11.83    2.50
  -3  12   0   10.66    3.32
  -3  12   0   11.49    1.90
  -3  12   0   15.46    4.14
  -3  12   0   13.57    2.37
  -3  12   0   13.34    2.35
   2 -12   0   21.15    3.00
   2 -12   0   17.77    2.57
   2 -12   0   17.95    2.78
   2 -12   0   11.92    2.42
   2 -12   0   17.83    1.78
   2 -12   0   13.65    1.79
   2 -12   0   15.09    1.37
   2 -12   0   13.93    1.30
   2 -12   0   14.43    1.80
   2 -12   0   13.40    2.33
   2 -12   0   14.38    2.27
   2 -12   0   20.51    3.34
   2 -12   0   19.72    2.74
   2 -12   0   18.37    2.39
   2 -12   0   15.83    1.37
   2 -12   0   17.17    1.98
  -2  12   0   15.13    3.08
  -2  12   0   14.44    2.05
  -2  12   0   10.26    2.19
  -2  12   0   14.33    2.31
  -2  12   0   13.42    2.37
  -2  12   0   20.71    2.72
  -2  12   0   13.93    2.31
  -2  12   0   12.87    1.75
  -2  12   0   17.65    2.49
  -2  12   0   18.33    2.83
  -2  12   0   19.51    2.74
   1 -12   0   16.00    1.82
   1 -12   0   20.63    3.27
   1 -12   0   21.57    2.86
   1 -12   0   15.77    2.05
   1 -12   0   18.21    1.79
   1 -12   0   16.82    2.63
   1 -12   0   14.88    2.45
   1 -12   0   15.83    2.47
   1 -12   0   13.88    1.79
   1 -12   0   13.96    2.31
   1 -12   0   17.45    1.73
   1 -12   0   20.65    3.35
   1 -12   0   18.60    2.77
   1 -12   0   17.71    2.54
   1 -12   0   17.05    1.94
   1 -12   0   17.54    1.73
  -1  12   0   17.60    3.07
  -1  12   0   12.96    2.33
  -1  12   0   15.45    2.39
  -1  12   0   17.61    2.28
  -1  12   0   16.74    2.73
  -1  12   0   17.39    2.44
  -1  12   0   16.90    2.97
  -1  12   0   14.57    2.40
  -1  12   0   15.92    1.88
  -1  12   0   18.80    2.49
  -1  12   0   13.64    1.93
   0 -12   0    0.48    1.29
   0 -12   0   -0.49    1.01
   0 -12   0    1.35    0.88
   0 -12   0   -0.01    0.81
   0 -12   0    0.18    0.67
   0 -12   0    0.42    0.81
   0 -12   0    0.50    0.89
   0 -12   0    0.95    0.86
   0 -12   0    3.25    1.44
   0 -12   0    0.88    1.19
   0 -12   0    1.01    1.32
   0 -12   0    2.13    1.46
   0 -12   0    1.13    1.40
   0 -12   0    4.72    1.49
   0 -12   0    0.21    0.79
   0 -12   0    0.66    0.71
   0  12   0   -0.40    0.72
   0  12   0    0.32    1.22
   0  12   0    1.85    1.44
   0  12   0    1.28    1.45
   0  12   0    0.91    1.09
   0  12   0   -0.62    0.58
   0  12   0    1.52    1.09
   0  12   0    1.08    1.21
   0  12   0    1.67    1.39
   0  12   0    0.18    0.99
   0  12   0   -0.06    0.94
  -1 -12   0    7.99    1.97
  -1 -12   0    6.77    1.47
  -1 -12   0    5.58    1.56
  -1 -12   0    8.19    2.05
  -1 -12   0    6.98    1.82
  -1 -12   0    5.13    1.85
  -1 -12   0    7.33    1.59
  -1 -12   0    4.22    1.61
  -1 -12   0    8.15    2.14
  -1 -12   0    7.18    2.07
  -1 -12   0    6.25    1.49
  -1 -12   0    8.21    2.34
  -1 -12   0    5.22    1.37
   1  12   0    5.97    0.99
   1  12   0    3.92    1.56
   1  12   0    2.92    1.59
   1  12   0    6.79    1.04
   1  12   0    7.78    1.14
   1  12   0    4.46    1.55
   1  12   0    7.06    2.22
   1  12   0    7.27    2.13
   1  12   0    4.27    1.51
   1  12   0    4.51    1.40
   1  12   0    6.09    1.78
   1  12   0    7.40    1.70
   1  12   0    6.74    2.05
  -2 -12   0  150.13    8.12
  -2 -12   0  162.71    8.75
  -2 -12   0  159.09    8.24
  -2 -12   0  131.41   10.28
  -2 -12   0  144.59    8.08
  -2 -12   0  155.22    8.83
  -2 -12   0  166.95    8.34
  -2 -12   0  173.97    9.48
  -2 -12   0  158.70    8.57
  -2 -12   0  152.12    8.22
  -2 -12   0  146.60    8.80
  -2 -12   0  155.62    8.82
   2  12   0  151.59    8.53
   2  12   0  154.97    8.68
   2  12   0  150.60    7.78
   2  12   0  150.19    8.19
   2  12   0  132.87    6.92
   2  12   0  150.60    9.03
   2  12   0  146.24    7.03
   2  12   0  148.21    6.50
   2  12   0  160.21    8.50
   2  12   0  163.16    8.29
   2  12   0  149.39    7.76
   2  12   0  141.43    6.37
   2  12   0  152.51    8.68
   2  12   0  158.99    8.65
   2  12   0  157.50    8.99
  -3 -12   0  355.41   16.93
  -3 -12   0  371.04   17.30
  -3 -12   0  359.35   16.63
  -3 -12   0  361.99   17.63
  -3 -12   0  354.34   16.64
  -3 -12   0  376.77   17.58
  -3 -12   0  391.58   17.80
  -3 -12   0  323.18   17.47
  -3 -12   0  355.06   16.95
  -3 -12   0  377.17   17.14
  -3 -12   0  381.30   17.12
  -3 -12   0  351.69   17.31
  -3 -12   0  376.91   17.98
   3  12   0  364.64   16.87
   3  12   0  352.50   15.45
   3  12   0  362.16   17.14
   3  12   0  350.45   16.20
   3  12   0  360.34   17.19
   3  12   0  366.52   16.83
   3  12   0  355.17   17.00
   3  12   0  367.92   16.26
   3  12   0  328.65   17.31
   3  12   0  348.36   17.16
   3  12   0  341.69   16.99
   3  12   0  388.82   17.65
   3  12   0  328.55   15.26
  -4 -12   0   81.40    5.79
  -4 -12   0   84.91    5.87
  -4 -12   0   87.47    5.86
  -4 -12   0   95.66    6.26
  -4 -12   0   91.66    6.13
  -4 -12   0   90.71    6.48
  -4 -12   0   85.29    6.17
  -4 -12   0   81.45    6.93
  -4 -12   0   83.71    5.36
  -4 -12   0   88.19    5.40
  -4 -12   0   94.81    6.67
  -4 -12   0   77.89    5.99
  -4 -12   0   84.24    6.34
   4  12   0   76.10    6.08
   4  12   0   75.60    5.22
   4  12   0   88.95    5.12
   4  12   0   83.10    5.26
   4  12   0   94.91    6.42
   4  12   0   92.80    6.08
   4  12   0   75.99    5.61
   4  12   0   90.33    6.20
   4  12   0   80.02    5.96
   4  12   0   91.46    6.44
   4  12   0   89.41    6.09
   4  12   0   81.88    4.62
   4  12   0   88.14    6.49
  -5 -12   0   12.01    2.92
  -5 -12   0   10.02    2.45
  -5 -12   0   12.60    2.61
  -5 -12   0   16.07    2.92
  -5 -12   0   13.22    2.35
  -5 -12   0   15.55    2.68
  -5 -12   0    8.98    1.88
  -5 -12   0    7.22    2.34
  -5 -12   0   10.74    2.01
  -5 -12   0    9.52    2.42
  -5 -12   0    8.98    2.11
  -5 -12   0   12.42    2.55
  -5 -12   0    6.94    2.32
  -5 -12   0    7.15    2.29
   5  12   0    9.33    2.47
   5  12   0   10.68    2.61
   5  12   0   11.83    2.59
   5  12   0    9.80    2.55
   5  12   0    9.17    2.31
   5  12   0    7.03    2.48
   5  12   0    6.63    2.17
   5  12   0    6.48    2.03
   5  12   0    8.43    1.86
   5  12   0    9.46    1.61
   5  12   0    7.74    1.30
  -6 -12   0    9.40    1.76
  -6 -12   0    9.81    2.75
  -6 -12   0    3.90    1.72
  -6 -12   0    9.37    2.06
  -6 -12   0   12.11    2.87
  -6 -12   0    9.21    2.35
  -6 -12   0    6.02    3.71
  -6 -12   0    9.07    2.45
  -6 -12   0    8.08    2.42
  -6 -12   0    7.66    2.38
  -6 -12   0    8.35    1.85
  -6 -12   0    8.66    2.48
   6  12   0    6.32    2.28
   6  12   0   10.14    2.82
   6  12   0    7.61    2.50
   6  12   0   10.36    2.71
   6  12   0    7.35    2.00
   6  12   0    9.34    2.51
   6  12   0    4.93    1.89
   6  12   0   11.21    1.77
   6  12   0   12.32    2.90
   6  12   0    6.37    2.27
  -7 -12   0    1.99    2.15
  -7 -12   0    6.18    2.60
  -7 -12   0    1.85    1.41
  -7 -12   0    7.98    2.63
  -7 -12   0    9.22    2.72
  -7 -12   0    9.73    2.83
  -7 -12   0    6.12    2.37
  -7 -12   0    2.14    1.16
  -7 -12   0    5.47    2.29
  -7 -12   0    4.84    2.12
  -7 -12   0    5.76    2.20
  -7 -12   0    4.61    1.46
   7  12   0    4.62    1.91
   7  12   0    3.02    1.92
   7  12   0    6.05    2.80
   7  12   0    1.91    2.05
   7  12   0    7.27    2.52
   7  12   0    2.84    1.87
   7  12   0    3.47    2.25
   7  12   0    3.25    1.33
   7  12   0    5.21    2.25
   7  12   0    8.59    2.45
  -8 -12   0    1.98    2.24
  -8 -12   0    6.92    2.29
  -8 -12   0    2.44    2.43
  -8 -12   0    3.88    1.60
  -8 -12   0   -1.18    2.03
  -8 -12   0    2.05    1.79
  -8 -12   0    6.35    2.51
  -8 -12   0    3.23    2.09
  -8 -12   0    3.35    2.44
  -8 -12   0    1.23    1.77
  -8 -12   0    1.36    2.06
   8  12   0    0.12    2.04
   8  12   0    1.46    1.68
   8  12   0    2.53    2.19
   8  12   0   -0.19    2.58
   8  12   0    4.78    2.64
   8  12   0    0.03    1.81
   8  12   0    3.58    1.49
   8  12   0    3.14    2.12
   8  12   0    3.96    2.26
  -9 -12   0    3.13    2.92
  -9 -12   0    4.37    2.37
  -9 -12   0    1.37    2.33
  -9 -12   0    7.14    2.65
  -9 -12   0    1.48    2.40
  -9 -12   0   -0.89    1.83
  -9 -12   0    1.54    2.52
  -9 -12   0   -0.07    1.49
  -9 -12   0    3.01    2.63
   9  12   0    3.13    2.07
   9  12   0    0.73    2.39
   9  12   0    0.72    2.37
   9  12   0   -1.16    1.94
   9  12   0    2.64    1.49
   9  12   0    3.55    2.07
   9  12   0   -1.70    2.03
 -10 -12   0    8.35    3.10
 -10 -12   0    2.35    2.43
 -10 -12   0    2.71    2.32
 -10 -12   0    2.99    2.77
 -10 -12   0    6.07    3.61
 -10 -12   0    3.10    2.83
 -10 -12   0    7.24    2.92
 -10 -12   0   -1.25    3.06
 -10 -12   0    5.28    2.33
  10  12   0    5.12    2.00
  10  12   0    4.44    2.73
  10  12   0    8.18    3.59
  10  12   0    9.08    3.45
  10  12   0    4.25    2.74
   9 -13   0   11.92    3.29
   9 -13   0   15.02    4.30
   9 -13   0    6.08    3.85
   9 -13   0   10.46    2.98
   9 -13   0    9.96    3.24
   9 -13   0   12.64    2.56
  -9  13   0    9.26    2.89
  -9  13   0    9.39    2.78
  -9  13   0   10.98    2.75
  -9  13   0   11.56    2.92
  -9  13   0    9.96    2.44
  -9  13   0    5.02    1.50
  -9  13   0   13.51    3.29
   8 -13   0   25.61    4.29
   8 -13   0   24.26    2.97
   8 -13   0   29.27    4.02
   8 -13   0   24.39    3.85
   8 -13   0   19.98    3.52
   8 -13   0   31.77    4.45
   8 -13   0   29.16    4.18
   8 -13   0   25.95    2.90
   8 -13   0   27.80    3.94
  -8  13   0   23.93    2.42
  -8  13   0   28.18    2.86
  -8  13   0   18.53    2.38
  -8  13   0   24.08    4.04
  -8  13   0   36.14    5.18
  -8  13   0   31.98    4.32
  -8  13   0   21.61    5.13
  -8  13   0   26.19    3.97
  -8  13   0   26.36    4.00
  -8  13   0   27.51    4.23
  -8  13   0   26.19    2.86
   7 -13   0   12.77    2.81
   7 -13   0   18.66    3.57
   7 -13   0   13.88    2.79
   7 -13   0    7.24    1.71
   7 -13   0   10.53    2.61
   7 -13   0    8.42    2.78
   7 -13   0   10.96    2.41
   7 -13   0    8.87    2.07
   7 -13   0   13.28    3.12
  -7  13   0    9.24    2.72
  -7  13   0   11.59    2.05
  -7  13   0   14.61    2.74
  -7  13   0    9.82    2.61
  -7  13   0    9.13    1.58
  -7  13   0   12.18    3.07
  -7  13   0   14.15    3.01
  -7  13   0   17.22    3.33
  -7  13   0    9.48    1.56
  -7  13   0   11.71    1.80
  -7  13   0   11.44    2.68
   6 -13   0   84.24    6.11
   6 -13   0   84.44    6.31
   6 -13   0   78.47    6.07
   6 -13   0   69.51    4.99
   6 -13   0   72.99    5.67
   6 -13   0   73.58    6.27
   6 -13   0   72.46    5.17
   6 -13   0   86.80    5.44
  -6  13   0   71.37    4.45
  -6  13   0   83.76    6.45
  -6  13   0   78.75    6.15
  -6  13   0   76.69    4.97
  -6  13   0   74.54    4.44
  -6  13   0   78.59    6.22
  -6  13   0   74.93    5.96
  -6  13   0   79.33    5.89
  -6  13   0   83.46    6.20
   5 -13   0   24.13    3.37
   5 -13   0   20.62    3.50
   5 -13   0   19.51    2.69
   5 -13   0   17.96    3.11
   5 -13   0   23.61    3.07
   5 -13   0   21.44    2.71
   5 -13   0   20.78    3.15
   5 -13   0   15.46    2.81
   5 -13   0   18.97    3.32
  -5  13   0   21.26    3.09
  -5  13   0   19.73    2.18
  -5  13   0   25.32    2.85
  -5  13   0   20.11    4.73
  -5  13   0   16.22    2.90
  -5  13   0   20.13    3.17
  -5  13   0   27.37    4.21
  -5  13   0   22.58    3.28
  -5  13   0   17.58    1.88
  -5  13   0   20.31    3.29
   4 -13   0   11.26    1.59
   4 -13   0   12.60    2.45
   4 -13   0   12.22    2.77
   4 -13   0   10.52    2.34
   4 -13   0   10.20    2.26
   4 -13   0    9.10    2.00
   4 -13   0   10.67    2.18
   4 -13   0   10.07    2.67
   4 -13   0    8.10    2.20
   4 -13   0    9.20    2.56
   4 -13   0   10.44    1.86
   4 -13   0    5.49    1.41
  -4  13   0    7.30    2.05
  -4  13   0    4.80    2.06
  -4  13   0   10.29    2.56
  -4  13   0    8.23    1.71
  -4  13   0    8.62    2.34
  -4  13   0   10.62    2.54
  -4  13   0    8.91    2.09
  -4  13   0    9.73    2.41
  -4  13   0    4.87    1.94
  -4  13   0   11.78    2.47
   3 -13   0    2.60    1.58
   3 -13   0    5.87    1.79
   3 -13   0    7.17    1.96
   3 -13   0    3.81    1.62
   3 -13   0    4.78    1.92
   3 -13   0    5.89    1.37
   3 -13   0    3.18    1.55
   3 -13   0    4.13    1.16
   3 -13   0    5.81    1.93
   3 -13   0    6.15    2.19
   3 -13   0    3.64    2.05
   3 -13   0    3.78    1.10
   3 -13   0    3.83    1.84
   3 -13   0    5.16    1.15
  -3  13   0    4.76    1.82
  -3  13   0    5.87    1.88
  -3  13   0    5.24    1.88
  -3  13   0    2.48    1.43
  -3  13   0    0.48    2.57
  -3  13   0    5.86    1.75
  -3  13   0    2.62    1.73
  -3  13   0    3.19    1.26
  -3  13   0    5.26    1.76
  -3  13   0    6.05    1.82
   2 -13   0   21.15    2.97
   2 -13   0   27.60    3.90
   2 -13   0   23.62    3.68
   2 -13   0   19.01    2.82
   2 -13   0   20.15    2.83
   2 -13   0   20.59    1.56
   2 -13   0   19.15    1.96
   2 -13   0   20.08    1.55
   2 -13   0   18.61    2.06
   2 -13   0   18.52    3.13
   2 -13   0   21.26    2.69
   2 -13   0   19.07    2.11
   2 -13   0   18.31    2.86
   2 -13   0   18.19    1.52
   2 -13   0   18.79    1.74
   2 -13   0   23.17    3.02
  -2  13   0   27.85    3.91
  -2  13   0   17.04    2.91
  -2  13   0   20.86    2.84
  -2  13   0   18.77    2.83
  -2  13   0   20.06    2.85
  -2  13   0   14.37    2.52
  -2  13   0   18.30    2.21
  -2  13   0   24.22    2.77
  -2  13   0   26.49    3.20
  -2  13   0   18.67    3.10
   1 -13   0   12.34    2.88
   1 -13   0   12.42    1.74
   1 -13   0   20.24    2.87
   1 -13   0   14.02    1.72
   1 -13   0   14.31    2.63
   1 -13   0   10.06    2.46
   1 -13   0   14.58    2.53
   1 -13   0   12.71    1.75
   1 -13   0   11.57    2.74
   1 -13   0   14.92    2.71
   1 -13   0   11.37    1.58
   1 -13   0   12.30    2.31
   1 -13   0   14.41    2.54
   1 -13   0   16.95    2.20
   1 -13   0   16.99    1.80
   1 -13   0   12.78    1.82
  -1  13   0   14.09    2.05
  -1  13   0   18.08    2.62
  -1  13   0    8.91    1.98
  -1  13   0   11.13    2.35
  -1  13   0   16.10    2.60
  -1  13   0   12.68    2.11
  -1  13   0   18.51    2.59
  -1  13   0   16.80    3.17
  -1  13   0   11.58    2.39
  -1  13   0   14.26    2.76
   0 -13   0    5.92    1.96
   0 -13   0    6.30    1.78
   0 -13   0    3.72    1.20
   0 -13   0    4.49    1.85
   0 -13   0    3.82    1.75
   0 -13   0    5.86    1.40
   0 -13   0    6.44    1.40
   0 -13   0    7.44    2.24
   0 -13   0    5.66    1.93
   0 -13   0    3.97    1.86
   0 -13   0    7.58    1.50
   0 -13   0    7.63    2.15
   0  13   0    5.74    1.28
   0  13   0    4.20    1.93
   0  13   0    7.83    1.95
   0  13   0    0.90    1.42
   0  13   0    4.35    1.15
   0  13   0    4.18    1.41
   0  13   0    5.14    1.73
   0  13   0    7.16    1.67
   0  13   0    3.53    1.44
   0  13   0    4.97    1.50
   0  13   0    2.78    1.78
   0  13   0    4.05    1.66
  -1 -13   0   10.11    2.37
  -1 -13   0    6.50    2.09
  -1 -13   0    6.95    1.74
  -1 -13   0    8.75    2.03
  -1 -13   0    8.63    2.30
  -1 -13   0    7.31    1.68
  -1 -13   0    8.66    1.67
  -1 -13   0    5.97    2.19
  -1 -13   0    6.21    1.53
  -1 -13   0    8.46    1.74
  -1 -13   0    6.92    1.99
  -1 -13   0    5.86    2.06
   1  13   0   11.20    2.25
   1  13   0    6.05    1.71
   1  13   0    6.31    1.20
   1  13   0    8.54    2.24
   1  13   0    7.46    1.23
   1  13   0    6.11    2.74
   1  13   0    7.27    1.70
   1  13   0    8.22    2.23
   1  13   0    8.20    2.10
   1  13   0    9.16    1.83
   1  13   0    8.28    1.18
   1  13   0    7.50    1.87
   1  13   0   10.70    2.44
  -2 -13   0    8.60    2.52
  -2 -13   0    8.28    2.31
  -2 -13   0   10.13    1.97
  -2 -13   0    8.65    2.18
  -2 -13   0    8.33    1.96
  -2 -13   0    7.93    2.18
  -2 -13   0    9.93    2.42
  -2 -13   0    7.98    1.97
  -2 -13   0    8.51    2.40
  -2 -13   0    9.21    2.15
  -2 -13   0   11.38    2.05
  -2 -13   0    9.89    1.96
  -2 -13   0    8.35    2.16
   2  13   0   10.23    2.28
   2  13   0   12.46    2.53
   2  13   0    7.45    1.98
   2  13   0    9.88    2.20
   2  13   0   13.06    2.86
   2  13   0    9.26    2.12
   2  13   0    6.44    2.32
   2  13   0    6.99    1.69
   2  13   0   10.48    2.50
   2  13   0    6.45    2.03
   2  13   0    7.17    1.91
   2  13   0    8.10    1.26
  -3 -13   0    7.77    2.59
  -3 -13   0    8.51    2.12
  -3 -13   0    6.85    2.30
  -3 -13   0    8.32    2.60
  -3 -13   0   13.11    3.16
  -3 -13   0    6.54    2.02
  -3 -13   0   12.56    2.44
  -3 -13   0   12.09    2.70
  -3 -13   0    8.11    2.17
  -3 -13   0   10.24    2.49
  -3 -13   0   13.71    2.38
  -3 -13   0   11.57    2.37
   3  13   0    8.54    1.37
   3  13   0    7.07    2.07
   3  13   0    8.06    2.25
   3  13   0    7.64    2.45
   3  13   0    7.46    2.25
   3  13   0    9.21    2.22
   3  13   0    9.02    2.51
   3  13   0    7.53    2.07
   3  13   0    7.06    2.37
   3  13   0   10.82    2.94
   3  13   0    8.07    1.96
  -4 -13   0   13.10    2.70
  -4 -13   0   11.69    2.30
  -4 -13   0   15.34    3.34
  -4 -13   0   12.66    2.60
  -4 -13   0    9.36    2.69
  -4 -13   0   13.62    2.84
  -4 -13   0   11.84    2.36
  -4 -13   0   17.00    3.00
  -4 -13   0    8.98    2.22
  -4 -13   0   12.47    2.99
  -4 -13   0   12.99    2.23
  -4 -13   0   13.22    2.33
  -4 -13   0   12.40    2.69
   4  13   0    8.02    2.56
   4  13   0   15.37    3.49
   4  13   0   14.48    1.81
   4  13   0   11.09    2.72
   4  13   0   13.02    1.49
   4  13   0   12.85    2.66
   4  13   0   14.09    2.43
   4  13   0   10.40    2.43
   4  13   0    9.69    2.70
   4  13   0   15.78    2.78
   4  13   0   10.85    2.74
   4  13   0   11.34    2.57
   4  13   0   17.87    3.37
  -5 -13   0    7.26    1.77
  -5 -13   0    7.64    2.20
  -5 -13   0    7.96    2.46
  -5 -13   0    4.22    1.50
  -5 -13   0    7.98    2.81
  -5 -13   0    5.89    2.18
  -5 -13   0    5.77    2.24
  -5 -13   0    7.27    2.15
  -5 -13   0    8.37    2.59
  -5 -13   0    0.71    1.66
  -5 -13   0    5.63    2.70
  -5 -13   0    6.29    2.13
  -5 -13   0    6.02    2.30
   5  13   0    5.83    1.72
   5  13   0    2.17    1.83
   5  13   0    3.99    1.95
   5  13   0    4.51    1.99
   5  13   0    8.56    2.35
   5  13   0    4.88    2.21
   5  13   0    6.15    1.92
   5  13   0    8.78    1.48
   5  13   0    6.13    2.24
   5  13   0    3.71    2.21
  -6 -13   0    7.42    2.25
  -6 -13   0    6.28    1.76
  -6 -13   0    5.04    2.37
  -6 -13   0   10.28    2.77
  -6 -13   0    8.70    2.39
  -6 -13   0    5.61    2.40
  -6 -13   0   12.43    2.93
  -6 -13   0    6.26    2.19
  -6 -13   0    9.12    2.68
  -6 -13   0    8.81    2.59
  -6 -13   0    7.28    1.73
  -6 -13   0    9.91    1.90
   6  13   0    7.14    2.47
   6  13   0    5.74    1.61
   6  13   0    4.67    1.77
   6  13   0    5.67    2.22
   6  13   0    4.74    2.72
   6  13   0    5.40    2.51
   6  13   0    9.06    2.45
   6  13   0    8.59    2.52
   6  13   0   10.32    2.71
  -7 -13   0    4.58    2.20
  -7 -13   0    2.91    2.26
  -7 -13   0    2.66    1.42
  -7 -13   0    0.75    2.12
  -7 -13   0    2.29    2.20
  -7 -13   0    4.62    1.49
  -7 -13   0    6.26    2.60
  -7 -13   0    5.68    2.41
  -7 -13   0    2.40    2.07
  -7 -13   0    4.43    2.26
  -7 -13   0    1.76    2.21
  -7 -13   0    1.03    1.20
   7  13   0   -1.35    2.38
   7  13   0    4.77    2.40
   7  13   0    3.13    1.79
   7  13   0    5.36    2.05
   7  13   0    4.58    2.41
   7  13   0    5.58    1.39
   7  13   0    5.22    2.13
   7  13   0    1.46    1.89
   7  13   0    3.53    2.05
  -8 -13   0   11.44    2.90
  -8 -13   0   16.37    4.87
  -8 -13   0    5.67    1.88
  -8 -13   0    4.66    2.77
  -8 -13   0    7.45    1.57
  -8 -13   0    8.46    3.05
  -8 -13   0    7.34    3.03
  -8 -13   0    4.50    2.51
  -8 -13   0    6.03    2.62
  -8 -13   0    6.20    2.55
   8  13   0    9.09    2.53
   8  13   0    4.77    2.62
   8  13   0    8.21    3.68
   8  13   0    4.85    2.16
   8  13   0    7.90    2.48
   8  13   0    5.95    4.53
   8  13   0    8.92    1.76
   8  13   0    7.35    2.46
   8  13   0    8.65    2.92
  -9 -13   0   12.20    3.12
  -9 -13   0   12.42    3.76
  -9 -13   0   11.13    2.50
  -9 -13   0   12.79    3.27
  -9 -13   0   11.09    3.21
  -9 -13   0   13.11    3.70
  -9 -13   0   14.78    3.79
   9  13   0    8.78    2.04
   9  13   0    9.35    3.95
   9  13   0    5.67    2.58
   9  13   0   10.11    3.88
   9  13   0    7.86    3.17
   8 -14   0    8.09    2.46
   8 -14   0    3.26    1.72
   8 -14   0    5.50    3.41
   8 -14   0    6.92    2.44
  -8  14   0    5.76    2.34
  -8  14   0    7.38    2.39
  -8  14   0    7.07    2.23
  -8  14   0   -0.18    3.26
  -8  14   0    9.47    2.01
  -8  14   0   10.47    3.33
   7 -14   0   25.31    3.23
   7 -14   0   32.30    3.26
   7 -14   0   33.75    6.83
   7 -14   0   30.63    4.33
   7 -14   0   24.74    3.40
   7 -14   0   25.64    4.30
   7 -14   0   31.78    4.14
   7 -14   0   30.73    4.44
  -7  14   0   22.96    2.31
  -7  14   0   24.57    2.91
  -7  14   0   24.87    4.01
  -7  14   0   21.24    3.48
  -7  14   0   38.26    4.95
  -7  14   0   23.53    3.85
  -7  14   0   23.56    4.02
  -7  14   0   23.13    2.37
   6 -14   0    6.01    1.70
   6 -14   0    4.91    2.81
   6 -14   0   10.54    2.88
   6 -14   0    6.53    1.93
   6 -14   0    6.17    2.33
   6 -14   0    6.49    1.98
   6 -14   0    6.32    2.06
   6 -14   0    4.96    2.16
  -6  14   0    6.03    1.26
  -6  14   0    4.06    2.32
  -6  14   0    8.19    2.46
  -6  14   0    5.30    2.18
  -6  14   0    9.26    2.40
  -6  14   0   10.06    2.85
  -6  14   0    7.86    2.27
  -6  14   0    5.99    2.22
  -6  14   0    4.59    1.45
  -6  14   0    6.62    1.40
   5 -14   0    4.51    2.13
   5 -14   0    3.06    1.30
   5 -14   0    1.80    1.95
   5 -14   0    2.47    1.36
   5 -14   0    1.25    2.13
   5 -14   0    3.39    1.84
   5 -14   0    0.43    1.61
   5 -14   0   -1.21    1.39
   5 -14   0    4.65    1.95
   5 -14   0    2.67    0.98
  -5  14   0    1.21    1.30
  -5  14   0    2.19    1.59
  -5  14   0    3.25    1.86
  -5  14   0    1.60    1.73
  -5  14   0    2.86    1.06
  -5  14   0    1.71    1.15
  -5  14   0    2.03    2.03
  -5  14   0    5.16    2.11
   4 -14   0  117.43    7.16
   4 -14   0  110.89    8.11
   4 -14   0  115.44    8.73
   4 -14   0  124.60    7.71
   4 -14   0  125.06    7.94
   4 -14   0  115.19    7.53
   4 -14   0  113.45    6.53
   4 -14   0  113.79    5.98
   4 -14   0  118.83    7.25
   4 -14   0  119.11    7.23
   4 -14   0  109.60    7.75
   4 -14   0  114.24    5.97
  -4  14   0  119.17    7.97
  -4  14   0  116.15    6.66
  -4  14   0  126.83    7.69
  -4  14   0  110.45    7.83
  -4  14   0  119.95    8.21
  -4  14   0  124.78    7.71
  -4  14   0  115.45    7.65
  -4  14   0  118.20    6.34
  -4  14   0  118.19    7.84
  -4  14   0  111.51    7.68
   3 -14   0  102.02    7.58
   3 -14   0   87.52    9.42
   3 -14   0   93.17    5.18
   3 -14   0   85.11    6.20
   3 -14   0   92.54    6.67
   3 -14   0  105.99    6.43
   3 -14   0  110.25    7.49
   3 -14   0   69.45    9.25
   3 -14   0  111.79    6.32
   3 -14   0  102.95    5.61
   3 -14   0   92.52    5.18
   3 -14   0   93.53    7.02
  -3  14   0   95.91    5.61
  -3  14   0   98.52    6.66
  -3  14   0   94.64    6.95
  -3  14   0  100.08    9.34
  -3  14   0  111.78    6.68
  -3  14   0   91.00    5.83
  -3  14   0  107.11    7.47
  -3  14   0   99.51    7.37
  -3  14   0   99.45    6.57
   2 -14   0   38.81    4.00
   2 -14   0   36.17    2.20
   2 -14   0   33.30    2.16
   2 -14   0   48.28    4.26
   2 -14   0   36.84    2.85
   2 -14   0   34.03    2.78
   2 -14   0   38.62    4.44
   2 -14   0   43.90    3.92
   2 -14   0   30.02    3.33
   2 -14   0   37.92    2.21
   2 -14   0   43.46    4.08
   2 -14   0   40.78    3.37
   2 -14   0   36.25    3.79
   2 -14   0   33.16    2.75
   2 -14   0   41.25    3.91
   2 -14   0   33.96    4.37
  -2  14   0   42.60    4.35
  -2  14   0   35.33    4.23
  -2  14   0   34.18    3.71
  -2  14   0   37.95    4.78
  -2  14   0   39.06    3.80
  -2  14   0   39.85    4.24
  -2  14   0   40.84    3.75
  -2  14   0   38.55    3.70
  -2  14   0   37.50    3.16
  -2  14   0   41.26    3.44
   1 -14   0   33.73    2.67
   1 -14   0   38.89    3.84
   1 -14   0   37.23    3.78
   1 -14   0   37.68    2.96
   1 -14   0   35.05    2.68
   1 -14   0   36.73    4.66
   1 -14   0   29.74    2.58
   1 -14   0   44.11    4.08
   1 -14   0   37.76    3.95
   1 -14   0   34.65    2.66
   1 -14   0   37.16    2.89
   1 -14   0   38.01    3.07
   1 -14   0   39.95    4.06
   1 -14   0   45.80    4.13
   1 -14   0   34.70    5.21
  -1  14   0   38.63    4.30
  -1  14   0   38.33    4.43
  -1  14   0   38.24    3.37
  -1  14   0   40.69    3.66
  -1  14   0   38.89    3.46
  -1  14   0   32.99    3.46
  -1  14   0   38.77    3.82
  -1  14   0   45.34    4.03
  -1  14   0   37.57    4.39
  -1  14   0   43.96    4.46
   0 -14   0    4.55    1.38
   0 -14   0    1.99    1.19
   0 -14   0    1.74    1.33
   0 -14   0    5.01    1.96
   0 -14   0    2.76    1.65
   0 -14   0   -0.32    1.30
   0 -14   0    1.98    1.13
   0 -14   0    1.91    1.74
   0 -14   0    1.51    1.11
   0 -14   0    3.96    1.92
   0 -14   0    2.54    1.77
   0 -14   0    0.87    1.59
   0  14   0    3.26    1.45
   0  14   0    3.95    1.68
   0  14   0    1.07    1.72
   0  14   0    2.83    1.42
   0  14   0    1.84    1.59
   0  14   0    2.44    1.59
   0  14   0    3.78    1.93
   0  14   0    1.14    1.38
   0  14   0    2.10    1.41
   0  14   0    1.83    1.32
  -1 -14   0   29.15    4.11
  -1 -14   0   23.25    3.46
  -1 -14   0   29.31    3.76
  -1 -14   0   29.95    2.92
  -1 -14   0   26.68    2.80
  -1 -14   0   24.56    2.83
  -1 -14   0   29.56    2.88
  -1 -14   0   24.05    3.07
  -1 -14   0   30.54    3.98
  -1 -14   0   31.67    3.74
  -1 -14   0   21.81    3.28
  -1 -14   0   23.48    3.71
   1  14   0   30.17    4.37
   1  14   0   22.12    2.03
   1  14   0   25.34    3.47
   1  14   0   31.50    4.36
   1  14   0   25.73    3.70
   1  14   0   24.51    3.44
   1  14   0   26.46    2.01
   1  14   0   23.17    2.03
   1  14   0   31.34    3.06
   1  14   0   29.44    3.50
   1  14   0   28.17    3.02
   1  14   0   27.07    3.30
   1  14   0   24.04    3.48
   1  14   0   24.53    1.95
  -2 -14   0   17.28    3.20
  -2 -14   0   16.47    2.61
  -2 -14   0   17.74    3.01
  -2 -14   0   16.65    2.96
  -2 -14   0   17.93    2.90
  -2 -14   0   14.76    3.13
  -2 -14   0   21.42    2.93
  -2 -14   0   16.71    3.58
  -2 -14   0   22.66    2.91
  -2 -14   0   19.57    3.39
  -2 -14   0   15.96    2.55
  -2 -14   0   11.77    2.32
   2  14   0   17.89    1.83
   2  14   0   14.11    2.90
   2  14   0   17.55    3.33
   2  14   0   16.90    2.88
   2  14   0   21.70    2.90
   2  14   0   15.55    3.32
   2  14   0   17.09    2.60
   2  14   0   15.43    2.90
   2  14   0   18.36    1.96
   2  14   0   21.28    3.13
   2  14   0   18.01    3.46
  -3 -14   0    3.72    3.25
  -3 -14   0    3.52    2.09
  -3 -14   0    3.83    1.99
  -3 -14   0    6.66    1.95
  -3 -14   0    4.84    1.82
  -3 -14   0    9.82    2.90
  -3 -14   0    6.04    1.85
  -3 -14   0    1.96    1.87
  -3 -14   0    8.79    2.50
  -3 -14   0    3.41    2.18
  -3 -14   0    5.36    2.07
   3  14   0    3.38    1.82
   3  14   0    3.07    2.33
   3  14   0    7.54    2.16
   3  14   0    3.63    1.93
   3  14   0    2.24    2.41
   3  14   0    5.95    2.19
   3  14   0    3.57    2.08
   3  14   0    4.06    1.74
   3  14   0    4.88    1.15
   3  14   0    7.27    3.73
   3  14   0    4.02    1.84
   3  14   0    3.56    2.26
  -4 -14   0   -1.04    1.52
  -4 -14   0    0.99    1.23
  -4 -14   0   -1.66    1.80
  -4 -14   0    0.26    1.70
  -4 -14   0    0.37    1.64
  -4 -14   0    1.49    1.52
  -4 -14   0   -2.81    1.28
  -4 -14   0    1.74    1.34
  -4 -14   0    2.95    1.97
  -4 -14   0    0.52    1.37
  -4 -14   0    0.07    1.40
  -4 -14   0    1.25    1.89
   4  14   0    1.35    1.45
   4  14   0    0.44    2.08
   4  14   0    0.49    1.54
   4  14   0   -0.37    0.76
   4  14   0   -0.09    1.62
   4  14   0   -0.49    1.47
   4  14   0    1.31    1.80
   4  14   0    1.05    1.29
   4  14   0   -0.22    2.04
   4  14   0    0.77    1.60
  -5 -14   0   19.24    3.44
  -5 -14   0   15.27    2.46
  -5 -14   0   22.95    3.56
  -5 -14   0   16.62    5.12
  -5 -14   0   19.24    3.37
  -5 -14   0   17.89    3.00
  -5 -14   0   16.60    2.42
  -5 -14   0   18.73    3.19
  -5 -14   0   16.32    3.34
  -5 -14   0   16.59    2.98
  -5 -14   0   17.64    3.51
   5  14   0   17.91    3.63
   5  14   0   23.99    3.59
   5  14   0   15.81    2.53
   5  14   0   20.75    4.96
   5  14   0   26.09    3.86
   5  14   0   18.71    3.45
   5  14   0   15.11    1.90
   5  14   0   20.77    3.66
   5  14   0   17.77    3.36
  -6 -14   0   21.07    2.87
  -6 -14   0   23.81    2.72
  -6 -14   0   25.93    4.06
  -6 -14   0   25.14    4.14
  -6 -14   0   25.44    4.10
  -6 -14   0   16.25    2.44
  -6 -14   0   21.74    3.61
  -6 -14   0   19.82    3.50
  -6 -14   0   19.25    3.37
  -6 -14   0   17.23    3.52
  -6 -14   0   20.22    3.47
  -6 -14   0   14.66    3.39
   6  14   0   28.71    4.26
   6  14   0   19.05    2.79
   6  14   0   15.97    3.79
   6  14   0   13.21    3.12
   6  14   0   17.00    2.38
   6  14   0   25.23    4.02
   6  14   0   21.57    3.79
   6  14   0   22.26    3.86
   6  14   0   19.32    3.60
  -7 -14   0   23.54    2.71
  -7 -14   0   22.37    4.23
  -7 -14   0   18.21    2.64
  -7 -14   0   24.05    3.14
  -7 -14   0   29.55    4.63
  -7 -14   0   15.77    3.49
  -7 -14   0   28.83    4.85
  -7 -14   0   27.97    4.41
  -7 -14   0   27.34    4.61
  -7 -14   0   24.32    4.06
   7  14   0   15.03    3.90
   7  14   0   15.29    2.81
   7  14   0   22.48    2.47
   7  14   0   23.50    5.14
   7  14   0   25.50    4.62
   7  14   0   16.47    3.59
   7  14   0   24.33    4.29
  -8 -14   0    3.99    2.71
  -8 -14   0    3.37    3.20
  -8 -14   0    4.08    2.84
  -8 -14   0   -0.82    1.97
  -8 -14   0    2.29    2.18
  -8 -14   0   -2.64    2.13
  -8 -14   0   -0.27    2.02
  -8 -14   0    2.87    2.13
  -8 -14   0   -0.57    1.59
   8  14   0    0.67    2.02
   8  14   0    1.40    2.12
   8  14   0    2.95    2.34
   8  14   0    0.85    2.02
   8  14   0   -1.66    1.50
   8  14   0   -1.00    2.44
   8  14   0    2.10    2.94
   7 -15   0    2.81    1.92
   7 -15   0    3.50    2.17
   7 -15   0    3.52    1.77
   7 -15   0    4.22    2.16
   7 -15   0    2.81    1.79
  -7  15   0    3.46    1.45
  -7  15   0    4.29    2.22
  -7  15   0    1.78    1.96
  -7  15   0   -1.73    1.85
  -7  15   0    4.35    2.73
  -7  15   0    3.68    2.55
   6 -15   0    1.76    2.25
   6 -15   0    5.63    2.08
   6 -15   0    0.23    1.74
   6 -15   0    1.38    1.87
   6 -15   0   -2.71    2.01
   6 -15   0   -0.22    2.82
   6 -15   0    3.87    1.92
   6 -15   0    3.57    1.66
   6 -15   0    2.16    1.50
  -6  15   0    4.69    2.08
  -6  15   0    1.44    1.60
  -6  15   0    1.93    2.04
  -6  15   0    1.97    1.86
  -6  15   0    3.32    1.40
  -6  15   0    2.52    1.15
  -6  15   0    3.08    1.97
   5 -15   0    3.12    1.92
   5 -15   0    5.50    1.33
   5 -15   0    3.64    1.26
   5 -15   0    6.97    2.75
   5 -15   0    5.12    1.59
   5 -15   0    6.74    1.95
   5 -15   0    8.55    2.36
   5 -15   0    5.57    2.42
   5 -15   0    6.59    2.45
  -5  15   0    2.80    1.31
  -5  15   0    4.84    1.88
  -5  15   0    6.95    1.47
  -5  15   0    5.95    2.21
  -5  15   0    2.67    1.91
  -5  15   0    3.01    1.82
  -5  15   0    5.99    2.27
  -5  15   0    5.07    2.40
   4 -15   0    1.29    1.76
   4 -15   0    1.15    1.02
   4 -15   0    1.72    0.91
   4 -15   0   -0.66    1.35
   4 -15   0    3.54    1.76
   4 -15   0   -0.14    0.85
   4 -15   0   -3.22    1.49
   4 -15   0   -0.97    1.41
   4 -15   0    2.44    1.62
   4 -15   0    3.55    2.22
   4 -15   0   -1.74    1.67
  -4  15   0   -1.84    1.38
  -4  15   0   -1.10    1.69
  -4  15   0    1.25    1.48
  -4  15   0    0.07    1.55
  -4  15   0   -1.03    1.03
  -4  15   0    3.89    1.96
  -4  15   0   -0.03    0.93
  -4  15   0   -1.23    1.24
  -4  15   0    1.05    1.52
   3 -15   0   -0.77    1.52
   3 -15   0    2.40    1.65
   3 -15   0    1.66    1.01
   3 -15   0    2.07    1.35
   3 -15   0    0.45    1.78
   3 -15   0    0.67    1.47
   3 -15   0    1.43    1.97
   3 -15   0    1.98    1.80
   3 -15   0    3.43    1.90
   3 -15   0    2.01    1.97
   3 -15   0    1.25    1.08
   3 -15   0    1.83    0.97
  -3  15   0    1.61    1.81
  -3  15   0    4.19    2.80
  -3  15   0    2.86    1.31
  -3  15   0   -0.09    1.47
  -3  15   0    1.72    1.47
  -3  15   0    1.83    1.60
  -3  15   0    3.80    1.51
  -3  15   0    2.14    1.59
  -3  15   0    2.01    1.88
  -3  15   0    1.19    1.12
   2 -15   0    4.23    1.98
   2 -15   0    4.49    0.79
   2 -15   0    3.93    1.91
   2 -15   0    6.59    2.15
   2 -15   0    8.10    2.30
   2 -15   0    5.75    2.28
   2 -15   0    3.80    2.22
   2 -15   0    4.73    1.30
   2 -15   0    5.23    2.10
   2 -15   0    4.15    1.46
   2 -15   0    6.71    2.32
   2 -15   0    5.13    1.18
   2 -15   0    2.83    1.09
   2 -15   0    5.48    0.87
  -2  15   0    3.54    1.84
  -2  15   0    5.11    1.72
  -2  15   0    3.69    1.77
  -2  15   0    6.78    2.18
  -2  15   0    4.43    1.57
  -2  15   0    3.52    2.05
  -2  15   0    6.12    1.86
  -2  15   0    4.48    1.88
  -2  15   0    6.56    2.32
  -2  15   0    4.82    1.84
   1 -15   0    2.81    1.99
   1 -15   0   -1.89    1.15
   1 -15   0   -0.14    0.81
   1 -15   0    2.35    1.06
   1 -15   0    1.91    1.67
   1 -15   0   -0.81    1.71
   1 -15   0    0.02    2.19
   1 -15   0    0.28    0.95
   1 -15   0    1.27    1.01
   1 -15   0    1.11    1.81
   1 -15   0    3.22    1.82
   1 -15   0   -0.37    1.42
   1 -15   0    0.55    1.62
  -1  15   0   -0.31    1.27
  -1  15   0    1.18    1.32
  -1  15   0    0.66    1.47
  -1  15   0    2.33    1.64
  -1  15   0    1.21    1.84
  -1  15   0    0.93    1.36
  -1  15   0    0.08    1.01
  -1  15   0    1.02    1.87
  -1  15   0    2.06    1.56
  -1  15   0    3.42    1.71
   0 -15   0    2.13    1.31
   0 -15   0    3.07    1.23
   0 -15   0    3.36    2.09
   0 -15   0    2.60    1.29
   0 -15   0    2.62    2.03
   0 -15   0    4.48    2.09
   0 -15   0    3.23    1.75
   0 -15   0    5.54    2.16
   0 -15   0    3.61    3.19
   0 -15   0    6.59    1.53
   0 -15   0    6.83    2.03
   0 -15   0    4.33    2.10
   0  15   0    1.44    1.53
   0  15   0    3.55    0.98
   0  15   0    1.13    1.40
   0  15   0    3.18    2.13
   0  15   0    5.04    2.04
   0  15   0    3.97    2.02
   0  15   0    2.97    1.52
   0  15   0    3.53    1.71
   0  15   0    1.19    1.80
   0  15   0    4.49    1.58
   0  15   0    3.74    1.64
  -1 -15   0   -0.23    1.25
  -1 -15   0   -0.76    0.99
  -1 -15   0    1.20    2.03
  -1 -15   0   -1.35    1.44
  -1 -15   0    1.26    1.75
  -1 -15   0   -0.93    1.19
  -1 -15   0    0.78    1.27
  -1 -15   0   -0.79    1.68
  -1 -15   0   -1.60    1.07
  -1 -15   0   -0.32    1.05
  -1 -15   0   -1.13    1.67
  -1 -15   0   -2.04    1.23
   1  15   0    0.66    1.40
   1  15   0    0.19    0.74
   1  15   0   -0.09    1.65
   1  15   0    3.46    1.93
   1  15   0    1.65    1.27
   1  15   0    0.32    1.36
   1  15   0    1.22    1.46
   1  15   0    1.03    1.70
   1  15   0    1.23    1.30
   1  15   0    0.23    1.49
   1  15   0    1.13    1.50
   1  15   0    0.10    0.68
  -2 -15   0   36.96    4.30
  -2 -15   0   34.98    3.62
  -2 -15   0   25.52    3.73
  -2 -15   0   37.78    3.58
  -2 -15   0   26.97    3.71
  -2 -15   0   28.04    3.34
  -2 -15   0   38.36    5.22
  -2 -15   0   29.72    4.19
  -2 -15   0   27.51    4.07
  -2 -15   0   33.54    3.77
  -2 -15   0   29.91    4.05
  -2 -15   0   30.06    3.47
   2  15   0   33.39    4.22
   2  15   0   28.01    4.18
   2  15   0   25.50    3.45
   2  15   0   30.67    3.37
   2  15   0   30.56    4.09
   2  15   0   34.31    3.43
   2  15   0   36.28    4.13
   2  15   0   36.79    4.46
   2  15   0   30.16    4.26
   2  15   0   27.17    3.92
   2  15   0   31.66    2.36
  -3 -15   0  140.41    9.51
  -3 -15   0  170.50   10.33
  -3 -15   0  155.37    8.80
  -3 -15   0  153.45    8.75
  -3 -15   0  145.53    9.52
  -3 -15   0  131.86    8.40
  -3 -15   0  160.98    8.68
  -3 -15   0  129.36    9.60
  -3 -15   0  147.47    8.61
  -3 -15   0  156.73    9.39
  -3 -15   0  149.48    9.60
  -3 -15   0  145.43    9.34
   3  15   0  136.22    8.15
   3  15   0  154.63    9.47
   3  15   0  149.27    8.96
   3  15   0  141.87    7.05
   3  15   0  152.90    9.27
   3  15   0  147.53    8.18
   3  15   0  156.21    9.68
   3  15   0  134.31    9.91
   3  15   0  136.15    9.33
   3  15   0  147.52    9.21
   3  15   0  167.37   10.11
  -4 -15   0   22.91    4.09
  -4 -15   0   23.08    4.00
  -4 -15   0   27.40    3.60
  -4 -15   0   17.65    3.60
  -4 -15   0   25.75    3.57
  -4 -15   0   28.61    3.85
  -4 -15   0   22.41    3.15
  -4 -15   0   21.12    3.76
  -4 -15   0   23.18    3.13
  -4 -15   0   23.36    4.36
  -4 -15   0   33.51    5.78
   4  15   0   31.90    4.63
   4  15   0   28.61    5.58
   4  15   0   25.05    3.74
   4  15   0   22.02    2.89
   4  15   0   22.15    3.72
   4  15   0   24.30    3.84
   4  15   0   23.03    2.18
   4  15   0   32.93    4.87
   4  15   0   26.32    3.92
  -5 -15   0   10.51    2.90
  -5 -15   0   12.65    2.30
  -5 -15   0    8.31    2.94
  -5 -15   0   12.59    2.98
  -5 -15   0   11.74    2.80
  -5 -15   0    9.65    2.10
  -5 -15   0   12.54    3.18
  -5 -15   0    5.22    2.91
  -5 -15   0   11.46    3.11
  -5 -15   0   11.03    2.05
  -5 -15   0    9.32    2.69
   5  15   0    8.84    4.73
   5  15   0   10.31    2.70
   5  15   0    3.64    2.13
   5  15   0   10.90    2.21
   5  15   0   12.76    3.18
   5  15   0   11.98    3.07
   5  15   0    8.30    1.41
   5  15   0   11.12    3.15
   5  15   0   11.73    2.81
  -6 -15   0    6.06    2.39
  -6 -15   0    2.59    2.29
  -6 -15   0    2.78    1.45
  -6 -15   0    5.45    3.11
  -6 -15   0    2.60    2.30
  -6 -15   0    3.79    1.50
  -6 -15   0    0.45    1.64
  -6 -15   0    0.76    1.81
  -6 -15   0    3.53    2.20
  -6 -15   0   -1.25    2.32
  -6 -15   0    0.14    1.46
  -6 -15   0    4.55    2.42
   6  15   0    1.40    3.13
   6  15   0    2.34    2.05
   6  15   0    3.49    2.44
   6  15   0    1.87    1.28
   6  15   0    1.99    2.44
   6  15   0   -0.41    1.65
   6  15   0    3.01    2.66
   6  15   0    2.62    2.14
  -7 -15   0   12.91    3.77
  -7 -15   0   15.95    3.77
  -7 -15   0   19.72    3.83
  -7 -15   0   11.88    3.18
  -7 -15   0   12.29    2.18
  -7 -15   0   10.04    2.52
  -7 -15   0   15.46    3.45
  -7 -15   0    9.35    2.86
  -7 -15   0   13.59    2.51
  -7 -15   0   13.89    3.38
   7  15   0    9.76    3.41
   7  15   0   14.54    3.39
   7  15   0   14.77    3.44
   7  15   0   10.45    2.52
   7  15   0   11.11    3.10
   7  15   0   14.12    3.60
   7  15   0   16.63    3.74
   6 -16   0    1.17    1.37
   6 -16   0    0.72    2.48
   6 -16   0    3.41    2.19
   6 -16   0    2.01    2.44
   6 -16   0    2.71    1.88
   6 -16   0    2.03    2.26
   6 -16   0    4.17    1.84
   6 -16   0    2.85    2.39
  -6  16   0    1.83    2.03
  -6  16   0    1.36    1.99
  -6  16   0    0.73    1.72
  -6  16   0   -1.35    1.89
  -6  16   0    2.29    2.20
  -6  16   0    2.03    1.26
  -6  16   0    0.29    1.65
   5 -16   0    7.53    2.35
   5 -16   0    2.07    2.16
   5 -16   0    6.73    2.33
   5 -16   0    1.86    2.51
   5 -16   0    4.30    1.84
   5 -16   0    1.90    1.90
   5 -16   0    2.04    1.91
   5 -16   0    6.32    1.66
   5 -16   0    4.01    2.72
  -5  16   0    5.58    2.09
  -5  16   0    5.41    2.31
  -5  16   0    1.09    1.25
  -5  16   0    2.83    2.07
  -5  16   0    3.30    2.73
  -5  16   0    1.95    2.12
  -5  16   0    2.82    1.77
  -5  16   0    1.59    1.30
  -5  16   0    4.32    2.59
   4 -16   0    1.02    1.99
   4 -16   0    8.08    2.53
   4 -16   0    4.20    2.35
   4 -16   0    2.58    1.90
   4 -16   0    6.67    1.44
   4 -16   0    7.20    2.67
   4 -16   0    8.59    2.35
   4 -16   0    5.64    1.41
   4 -16   0    4.36    1.34
   4 -16   0   -0.84    1.42
   4 -16   0    2.60    1.87
  -4  16   0    2.26    1.38
  -4  16   0    5.76    2.06
  -4  16   0    4.15    1.35
  -4  16   0    1.60    1.62
  -4  16   0    3.70    2.25
  -4  16   0    5.42    2.09
  -4  16   0    3.57    2.36
  -4  16   0    4.11    1.94
   3 -16   0   11.95    2.67
   3 -16   0   10.41    1.56
   3 -16   0    6.47    2.47
   3 -16   0    9.39    4.83
   3 -16   0   11.19    2.79
   3 -16   0   10.45    1.75
   3 -16   0    8.92    3.09
   3 -16   0    9.03    2.21
   3 -16   0   15.34    3.05
   3 -16   0   10.92    1.71
   3 -16   0   16.18    2.95
   3 -16   0    6.78    2.30
  -3  16   0    7.00    2.16
  -3  16   0   10.12    2.54
  -3  16   0   10.57    2.92
  -3  16   0   11.33    3.24
  -3  16   0    9.60    1.86
  -3  16   0   12.51    2.61
  -3  16   0    7.43    1.92
  -3  16   0   12.60    2.68
   2 -16   0   59.74    6.01
   2 -16   0   61.98    4.15
   2 -16   0   70.64    6.04
   2 -16   0   75.82    5.67
   2 -16   0   70.55    5.89
   2 -16   0   56.13    5.86
   2 -16   0   75.71    5.73
   2 -16   0   62.24    4.34
   2 -16   0   70.07    5.69
   2 -16   0   75.53    5.71
   2 -16   0   63.52    4.13
  -2  16   0   63.34    4.78
  -2  16   0   67.09    5.55
  -2  16   0   72.27    5.76
  -2  16   0   77.65    4.94
  -2  16   0   63.49    6.02
  -2  16   0   74.94    9.16
  -2  16   0   78.19    6.19
  -2  16   0   66.43    5.90
  -2  16   0   66.18    5.39
  -2  16   0   70.95    6.44
   1 -16   0   27.14    2.70
   1 -16   0   30.41    3.96
   1 -16   0   20.56    3.34
   1 -16   0   27.07    4.19
   1 -16   0   23.77    2.32
   1 -16   0   25.62    3.61
   1 -16   0   30.40    4.16
   1 -16   0   25.60    2.39
   1 -16   0   28.40    4.33
   1 -16   0   26.16    2.63
   1 -16   0   22.77    3.72
  -1  16   0   22.55    3.72
  -1  16   0   33.63    4.66
  -1  16   0   32.02    3.51
  -1  16   0   16.18    2.91
  -1  16   0   27.72    3.53
  -1  16   0   20.41    3.04
  -1  16   0   27.97    3.36
  -1  16   0   26.94    3.89
  -1  16   0   30.12    4.05
   0 -16   0   72.83    5.65
   0 -16   0   69.88    4.64
   0 -16   0   65.59    6.50
   0 -16   0   79.04    6.01
   0 -16   0   85.31    6.96
   0 -16   0   79.50    6.31
   0 -16   0   67.47    4.74
   0 -16   0   77.45    6.02
   0 -16   0   74.38    5.86
   0 -16   0   74.41    6.06
   0 -16   0   72.47    4.73
   0 -16   0   64.86    4.54
   0  16   0   74.91    5.99
   0  16   0   71.08    4.55
   0  16   0   61.05    4.20
   0  16   0   73.35    5.37
   0  16   0   67.15    5.92
   0  16   0   77.08    5.35
   0  16   0   78.40    5.88
   0  16   0   75.12    6.68
   0  16   0   67.15    6.24
   0  16   0   72.27    5.17
   0  16   0   67.21    5.97
   0  16   0   65.03    5.09
  -1 -16   0   18.71    3.10
  -1 -16   0   16.64    3.24
  -1 -16   0   14.44    2.99
  -1 -16   0   10.05    2.86
  -1 -16   0    8.09    2.84
  -1 -16   0   18.52    2.68
  -1 -16   0   17.00    2.48
  -1 -16   0   15.65    2.39
  -1 -16   0   12.71    2.29
  -1 -16   0   11.90    2.81
  -1 -16   0   17.59    3.21
  -1 -16   0   18.39    3.29
   1  16   0   10.30    2.52
   1  16   0   13.77    2.46
   1  16   0   11.12    1.58
   1  16   0   18.95    3.12
   1  16   0   20.74    2.96
   1  16   0   14.20    2.69
   1  16   0   14.84    3.31
   1  16   0   13.82    2.80
   1  16   0    9.46    2.46
   1  16   0   14.91    1.52
   1  16   0   18.85    3.71
   1  16   0   13.89    2.97
  -2 -16   0    1.24    2.13
  -2 -16   0   -2.53    1.61
  -2 -16   0    2.40    2.03
  -2 -16   0   -0.97    1.81
  -2 -16   0   -1.35    1.49
  -2 -16   0    2.33    2.27
  -2 -16   0    0.37    1.78
  -2 -16   0    0.71    1.24
  -2 -16   0    0.73    2.12
  -2 -16   0    2.02    1.56
  -2 -16   0   -1.60    1.63
   2  16   0   -1.35    1.50
   2  16   0   -0.33    0.82
   2  16   0    0.81    1.66
   2  16   0   -1.02    1.62
   2  16   0   -1.29    1.10
   2  16   0    1.04    1.62
   2  16   0   -1.50    1.65
   2  16   0   -0.22    1.71
   2  16   0    1.07    1.81
   2  16   0    2.04    2.20
  -3 -16   0    6.77    1.94
  -3 -16   0    6.33    1.99
  -3 -16   0    4.80    2.49
  -3 -16   0    2.93    2.15
  -3 -16   0    8.49    2.66
  -3 -16   0    3.57    1.99
  -3 -16   0    6.37    2.40
  -3 -16   0    8.09    2.75
  -3 -16   0    9.33    2.94
  -3 -16   0    6.23    2.35
   3  16   0   13.07    3.15
   3  16   0    5.01    2.12
   3  16   0    5.34    1.75
   3  16   0    7.31    1.24
   3  16   0    6.06    2.38
   3  16   0    8.99    2.52
   3  16   0    6.48    2.03
   3  16   0    5.98    2.20
   3  16   0    7.36    2.54
   3  16   0   11.73    3.26
  -4 -16   0    1.15    1.77
  -4 -16   0    4.37    1.74
  -4 -16   0    2.65    2.54
  -4 -16   0    1.56    2.61
  -4 -16   0    1.10    1.49
  -4 -16   0    1.07    1.99
  -4 -16   0   -2.50    1.72
  -4 -16   0    3.15    2.18
  -4 -16   0    2.49    1.83
  -4 -16   0   -1.06    1.94
   4  16   0    0.45    1.57
   4  16   0    2.15    2.01
   4  16   0   -1.00    1.49
   4  16   0    1.43    1.86
   4  16   0    2.33    1.98
   4  16   0   -0.75    1.70
  -5 -16   0   -1.87    1.46
  -5 -16   0   -0.47    2.10
  -5 -16   0    3.03    1.87
  -5 -16   0    1.14    2.13
  -5 -16   0    2.72    2.35
  -5 -16   0    0.45    1.83
  -5 -16   0    0.51    1.44
  -5 -16   0   -0.35    2.14
  -5 -16   0    4.03    2.30
  -5 -16   0    0.38    1.37
  -5 -16   0   -2.98    1.84
  -5 -16   0    1.82    1.73
   5  16   0    1.73    2.02
   5  16   0    2.96    2.58
   5  16   0    0.69    2.24
   5  16   0    2.00    2.21
   5  16   0    2.96    2.22
   5  16   0   -0.62    1.90
   5  16   0    1.14    1.79
  -6 -16   0    3.80    1.67
  -6 -16   0    7.12    2.39
  -6 -16   0    4.13    2.27
  -6 -16   0    3.49    3.48
  -6 -16   0    4.78    2.50
  -6 -16   0    6.48    2.00
  -6 -16   0    7.59    1.95
  -6 -16   0    6.76    3.42
  -6 -16   0    2.15    2.72
  -6 -16   0    0.02    1.89
  -6 -16   0    4.37    2.95
   6  16   0    2.18    2.35
   6  16   0    8.87    2.76
   6  16   0    2.47    2.10
   6  16   0    6.76    2.79
   6  16   0    5.86    2.65
   6  16   0    4.07    2.53
   6  16   0    6.69    3.38
   5 -17   0   16.47    3.91
   5 -17   0   17.98    4.16
   5 -17   0   13.19    2.27
   5 -17   0   18.25    3.52
   5 -17   0    8.66    2.43
   5 -17   0   13.61    3.02
   5 -17   0   17.17    3.08
  -5  17   0   14.67    3.57
  -5  17   0   16.17    3.19
  -5  17   0   12.56    3.00
  -5  17   0   14.61    3.58
   4 -17   0   10.94    2.22
   4 -17   0   13.79    3.44
   4 -17   0   12.38    2.83
   4 -17   0    9.04    2.64
   4 -17   0   12.70    3.61
   4 -17   0   10.81    3.41
   4 -17   0   12.64    2.79
   4 -17   0    5.77    2.62
  -4  17   0    8.46    2.05
  -4  17   0    5.96    1.73
  -4  17   0   12.65    3.45
  -4  17   0    9.98    2.49
  -4  17   0   11.23    2.97
  -4  17   0   12.58    3.69
  -4  17   0    9.82    2.74
   3 -17   0   -2.27    2.02
   3 -17   0    0.43    2.03
   3 -17   0    5.29    2.33
   3 -17   0    3.45    2.42
   3 -17   0    2.30    1.99
   3 -17   0    2.57    1.22
   3 -17   0    3.62    2.08
   3 -17   0    1.79    1.75
  -3  17   0    1.86    1.38
  -3  17   0    2.77    1.98
  -3  17   0    3.05    2.06
  -3  17   0    2.09    1.79
  -3  17   0    5.77    2.31
  -3  17   0    1.92    1.64
  -3  17   0    2.38    2.43
  -3  17   0    3.76    2.20
  -3  17   0    0.42    1.37
   2 -17   0   -0.02    1.15
   2 -17   0   -0.41    0.84
   2 -17   0    1.88    2.15
   2 -17   0    0.63    2.01
   2 -17   0    3.04    1.77
   2 -17   0   -1.87    1.31
   2 -17   0   -1.04    2.07
   2 -17   0   -1.20    1.46
   2 -17   0   -0.63    1.78
  -2  17   0   -2.67    1.17
  -2  17   0    0.64    1.26
  -2  17   0   -1.20    1.69
  -2  17   0    1.78    1.64
  -2  17   0   -1.29    1.50
  -2  17   0   -2.62    1.87
  -2  17   0   -2.38    1.15
  -2  17   0    1.90    1.80
  -2  17   0    1.77    2.14
   1 -17   0    7.68    2.90
   1 -17   0    6.52    1.56
   1 -17   0   11.11    2.80
   1 -17   0    6.36    1.52
   1 -17   0    6.94    2.65
   1 -17   0   11.20    4.31
   1 -17   0    6.84    1.69
   1 -17   0    4.79    2.64
   1 -17   0   12.56    2.79
   1 -17   0   12.53    3.34
   1 -17   0    7.80    1.52
   1 -17   0    8.11    2.50
  -1  17   0   11.40    2.75
  -1  17   0    8.87    3.00
  -1  17   0    9.06    2.47
  -1  17   0    6.92    2.38
  -1  17   0    6.48    2.10
  -1  17   0    5.50    1.85
  -1  17   0    6.45    1.77
  -1  17   0    3.64    2.10
  -1  17   0    9.69    2.13
  -1  17   0    5.75    1.84
  -1  17   0    8.42    2.81
   0 -17   0   28.94    4.71
   0 -17   0   34.88    3.16
   0 -17   0   36.15    4.44
   0 -17   0   51.57    4.79
   0 -17   0   36.79    4.57
   0 -17   0   34.87    4.59
   0 -17   0   33.83    3.20
   0 -17   0   32.36    4.20
   0 -17   0   33.08    4.76
   0 -17   0   27.53    3.23
   0 -17   0   35.79    3.22
   0 -17   0   35.76    4.75
   0  17   0   39.72    4.85
   0  17   0   43.39    4.96
   0  17   0   32.16    4.80
   0  17   0   28.73    4.69
   0  17   0   39.16    4.99
   0  17   0   30.94    3.73
   0  17   0   25.78    4.10
   0  17   0   33.00    3.97
   0  17   0   30.12    5.67
   0  17   0   38.60    5.04
  -1 -17   0   60.89    5.38
  -1 -17   0   56.24    6.37
  -1 -17   0   52.17    4.80
  -1 -17   0   38.81    5.20
  -1 -17   0   49.48    4.26
  -1 -17   0   45.50    4.06
  -1 -17   0   51.35    5.16
  -1 -17   0   49.70    4.05
  -1 -17   0   46.65    4.16
   1  17   0   29.54    4.33
   1  17   0   46.69    4.37
   1  17   0   46.22    4.26
   1  17   0   49.67    5.62
   1  17   0   44.72    5.34
   1  17   0   46.32    4.56
   1  17   0   49.65    5.00
   1  17   0   42.61    5.26
   1  17   0   41.17    2.99
   1  17   0   46.97    5.57
  -2 -17   0   62.90    6.13
  -2 -17   0   70.80    7.19
  -2 -17   0   70.41    5.40
  -2 -17   0   69.12    5.71
  -2 -17   0   67.15    6.50
  -2 -17   0   87.76    6.28
  -2 -17   0   68.23    6.60
  -2 -17   0   70.43    5.22
  -2 -17   0   70.41    5.42
  -2 -17   0   75.26    6.44
  -2 -17   0   68.21    5.26
   2  17   0   73.09    5.47
   2  17   0   72.36    6.60
   2  17   0   62.21    5.48
   2  17   0   61.37    5.89
   2  17   0   74.99    5.85
   2  17   0   73.95    6.48
   2  17   0   60.70    5.04
   2  17   0   70.28    6.18
   2  17   0   73.79    6.74
  -3 -17   0   15.26    3.87
  -3 -17   0    9.66    2.58
  -3 -17   0    9.84    3.24
  -3 -17   0   11.39    3.24
  -3 -17   0   15.04    2.66
  -3 -17   0   13.78    3.37
  -3 -17   0   17.24    3.12
  -3 -17   0   15.12    3.70
  -3 -17   0   13.47    2.79
  -3 -17   0   13.82    2.63
  -3 -17   0   15.22    2.91
   3  17   0   18.99    4.16
   3  17   0   14.44    3.15
   3  17   0   13.60    2.76
   3  17   0   13.65    3.10
   3  17   0   11.79    3.05
   3  17   0   13.41    3.44
   3  17   0   14.99    2.84
   3  17   0   14.01    2.88
   3  17   0   10.78    2.86
  -4 -17   0   12.93    3.65
  -4 -17   0   11.71    3.17
  -4 -17   0   10.57    2.53
  -4 -17   0    7.90    2.98
  -4 -17   0   11.22    2.70
  -4 -17   0    9.39    2.68
  -4 -17   0   20.78    3.91
  -4 -17   0   12.85    2.98
  -4 -17   0   13.72    2.67
  -4 -17   0   11.99    2.51
   4  17   0   10.42    2.39
   4  17   0    9.06    2.95
   4  17   0   11.15    3.34
   4  17   0   13.80    3.42
   4  17   0   15.97    3.62
   4  17   0   14.82    3.43
  -5 -17   0   48.80    4.47
  -5 -17   0   28.69    5.09
  -5 -17   0   51.88    5.17
  -5 -17   0   47.45    5.04
  -5 -17   0   61.61    6.15
  -5 -17   0   57.49    6.32
  -5 -17   0   43.51    6.08
  -5 -17   0   51.23    4.62
  -5 -17   0   41.90    4.36
  -5 -17   0   54.70    5.04
   5  17   0   42.15    5.97
   5  17   0   51.44    7.06
   5  17   0   45.68    5.64
   5  17   0   46.93    8.76
   5  17   0   35.61    5.12
   5  17   0   38.39    5.09
   3 -18   0    3.59    2.33
   3 -18   0    1.49    2.63
   3 -18   0    8.04    2.68
   3 -18   0    1.94    2.49
   3 -18   0    1.16    1.83
  -3  18   0    1.46    2.59
  -3  18   0    2.11    2.20
  -3  18   0    3.12    1.59
  -3  18   0    4.53    2.09
  -3  18   0    4.86    2.58
  -3  18   0    5.29    3.05
  -3  18   0    3.84    2.46
   2 -18   0    6.22    2.99
   2 -18   0   15.20    4.09
   2 -18   0   16.64    6.13
   2 -18   0   11.02    2.77
   2 -18   0   11.95    3.06
   2 -18   0    6.60    2.67
  -2  18   0   10.75    4.64
  -2  18   0    7.49    1.94
  -2  18   0    4.36    3.63
  -2  18   0   16.95    4.51
  -2  18   0   11.26    2.25
  -2  18   0    6.01    2.38
   1 -18   0   10.60    2.83
   1 -18   0   16.01    4.06
   1 -18   0   15.57    3.12
   1 -18   0    7.52    2.58
   1 -18   0   10.23    2.89
   1 -18   0   12.18    3.31
  -1  18   0   10.97    3.03
  -1  18   0   12.51    3.05
  -1  18   0   12.78    2.66
  -1  18   0    8.77    3.25
  -1  18   0   13.85    3.83
  -1  18   0   11.29    2.48
  -1  18   0   17.88    4.33
  -1  18   0   11.49    2.43
  -1  18   0   10.24    2.06
   0 -18   0   -3.89    1.70
   0 -18   0   -0.78    2.13
   0 -18   0   -0.39    2.42
   0 -18   0    1.86    1.37
   0 -18   0   -2.22    2.56
   0 -18   0    0.49    1.77
   0 -18   0   -0.64    1.36
   0 -18   0    0.98    1.51
   0 -18   0    1.35    2.23
   0 -18   0   -0.97    1.71
   0  18   0    2.60    3.56
   0  18   0   -1.05    1.37
   0  18   0   -0.37    1.52
   0  18   0    3.87    1.93
   0  18   0    1.88    2.57
   0  18   0    1.02    2.36
   0  18   0   -1.56    1.42
   0  18   0    0.09    1.67
   0  18   0    0.15    1.85
   0  18   0   -2.35    1.78
  -1 -18   0    5.49    1.90
  -1 -18   0   -0.32    2.53
  -1 -18   0    7.14    2.08
  -1 -18   0    6.51    1.87
  -1 -18   0    5.72    2.97
  -1 -18   0    4.26    1.86
  -1 -18   0    4.86    2.59
  -1 -18   0   10.23    2.83
  -1 -18   0    9.92    2.53
  -1 -18   0    5.15    2.65
   1  18   0    2.37    2.41
   1  18   0    8.77    2.87
   1  18   0    6.41    2.64
   1  18   0    6.52    2.32
   1  18   0    7.82    2.29
   1  18   0    4.86    2.77
   1  18   0    3.71    2.23
   1  18   0    5.42    2.15
  -2 -18   0    1.51    1.86
  -2 -18   0    0.77    2.63
  -2 -18   0    0.12    2.90
  -2 -18   0   -0.09    2.55
  -2 -18   0    4.81    2.27
  -2 -18   0    3.17    1.70
  -2 -18   0    0.81    2.37
  -2 -18   0    2.59    1.67
  -2 -18   0    2.93    2.68
   2  18   0    1.78    3.44
   2  18   0    7.84    2.96
   2  18   0    4.43    2.52
   2  18   0    2.35    2.52
   2  18   0    5.39    2.22
   2  18   0    4.68    2.79
   2  18   0    2.15    1.95
  -3 -18   0    0.92    2.79
  -3 -18   0   -0.37    1.74
  -3 -18   0    2.60    3.67
  -3 -18   0    4.37    2.16
  -3 -18   0    2.57    3.01
  -3 -18   0    1.27    2.24
  -3 -18   0    3.47    3.01
  -3 -18   0   -1.47    1.39
  -3 -18   0    0.96    1.62
   3  18   0   -1.76    1.80
   3  18   0   -0.59    2.46
   3  18   0   -0.26    1.97
   3  18   0    3.02    2.58
   3  18   0   -0.50    2.17
   3  18   0    0.66    2.01
   3  18   0    3.46    2.29
   3  18   0    0.56    1.94
   3  18  -1    2.57    1.95
   3  18  -1    1.21    2.30
   3  18  -1    5.45    2.78
   3  18  -1    2.67    2.74
   3  18  -1    3.61    2.11
  -3 -18   1    2.23    2.81
  -3 -18   1    2.77    1.95
  -3 -18   1    2.10    2.18
  -3 -18   1    1.05    2.50
  -3 -18   1    2.19    1.99
  -3 -18   1    3.42    2.26
  -3 -18   1   -0.19    1.99
  -3 -18   1   -1.07    1.76
   2  18  -1   16.92    4.33
   2  18  -1   16.35    2.61
   2  18  -1   27.43    5.55
   2  18  -1   13.31    3.22
   2  18  -1   18.23    3.89
   2  18  -1   20.51    3.62
  -2 -18   1   17.67    2.81
  -2 -18   1   21.94    3.55
  -2 -18   1   17.41    3.82
  -2 -18   1   20.26    3.14
  -2 -18   1   17.07    2.99
  -2 -18   1   17.26    4.07
  -2 -18   1   17.63    2.71
   1  18  -1   39.52    4.79
   1  18  -1   41.88    5.64
   1  18  -1   41.96    4.75
   1  18  -1   51.54    5.94
   1  18  -1   48.05    4.48
  -1 -18   1   39.80    5.74
  -1 -18   1   54.87    5.20
  -1 -18   1   38.67    4.86
  -1 -18   1   43.74    4.22
  -1 -18   1   44.42    4.11
  -1 -18   1   55.21    5.59
  -1 -18   1   49.20    7.91
  -1 -18   1   43.16    5.93
  -1 -18   1   46.20    4.36
  -1 -18   1   41.28    5.63
   0  18  -1    3.21    2.22
   0  18  -1    5.23    1.87
   0  18  -1    9.96    2.47
   0  18  -1    9.10    2.96
   0  18  -1    7.33    3.86
   0  18  -1    4.78    2.17
   0  18  -1    6.12    1.93
   0 -18   1    7.40    2.54
   0 -18   1    7.82    2.33
   0 -18   1   10.40    2.89
   0 -18   1    9.86    2.97
   0 -18   1    1.06    2.34
   0 -18   1    7.57    3.16
   0 -18   1   10.91    2.92
   0 -18   1    3.83    2.16
  -1  18  -1    4.25    1.74
  -1  18  -1    4.60    1.98
  -1  18  -1    4.32    1.75
  -1  18  -1    3.35    2.08
  -1  18  -1    5.65    2.11
  -1  18  -1    5.44    3.07
  -1  18  -1    4.02    2.26
   1 -18   1    3.58    2.09
   1 -18   1    3.11    2.23
   1 -18   1    2.60    1.89
   1 -18   1   10.11    2.68
   1 -18   1   -0.14    2.54
   1 -18   1    1.95    1.98
  -2  18  -1    5.72    1.88
  -2  18  -1    4.61    2.70
  -2  18  -1    6.40    2.18
  -2  18  -1    0.19    2.19
  -2  18  -1    1.85    1.66
  -2  18  -1    4.45    1.77
  -2  18  -1    6.83    3.52
  -2  18  -1    0.75    3.13
  -2  18  -1    7.78    2.59
   2 -18   1   10.01    2.84
   2 -18   1    2.67    2.24
   2 -18   1    7.31    3.37
   2 -18   1    5.17    3.88
   2 -18   1    8.53    2.44
  -3  18  -1    2.33    2.38
  -3  18  -1    1.90    1.84
  -3  18  -1    3.29    2.04
  -3  18  -1    1.71    2.29
  -3  18  -1    0.81    1.96
  -3  18  -1    2.16    2.04
  -3  18  -1   -0.19    1.86
  -3  18  -1    1.09    2.40
   3 -18   1    4.08    2.45
   3 -18   1    4.55    2.43
   3 -18   1    5.79    2.52
   3 -18   1    5.13    2.00
   3 -18   1    0.58    2.44
   3 -18   1    1.37    2.61
   5  17  -1   30.50    4.92
   5  17  -1   30.69    5.03
   5  17  -1   36.20    4.85
   5  17  -1   26.13    3.67
   5  17  -1   26.37    4.43
  -5 -17   1   42.68    5.96
  -5 -17   1   33.10    4.34
  -5 -17   1   33.35    5.07
  -5 -17   1   32.19    3.67
  -5 -17   1   26.01    3.97
  -5 -17   1   21.12    4.43
  -5 -17   1   33.56    4.50
  -5 -17   1   28.96    4.59
   4  17  -1   18.68    3.27
   4  17  -1   20.08    3.71
   4  17  -1   20.44    3.74
   4  17  -1   20.50    3.74
   4  17  -1   18.67    3.59
   4  17  -1   22.44    4.08
   4  17  -1   19.53    3.91
   4  17  -1   15.20    3.56
  -4 -17   1   15.05    3.72
  -4 -17   1   19.78    3.26
  -4 -17   1   23.05    4.54
  -4 -17   1   21.60    3.45
  -4 -17   1   22.04    3.47
  -4 -17   1   22.49    3.81
  -4 -17   1   23.13    4.31
  -4 -17   1   26.29    3.68
  -4 -17   1   18.85    4.16
  -4 -17   1   19.60    3.37
   3  17  -1    5.50    2.54
   3  17  -1    3.83    2.14
   3  17  -1    2.76    2.28
   3  17  -1    4.31    2.63
   3  17  -1    5.54    2.43
   3  17  -1    8.17    2.47
   3  17  -1    7.77    1.88
   3  17  -1    8.17    2.98
   3  17  -1    5.91    2.48
  -3 -17   1    2.75    2.36
  -3 -17   1   11.76    2.62
  -3 -17   1    3.67    2.64
  -3 -17   1   10.30    3.15
  -3 -17   1   11.37    2.79
  -3 -17   1    4.62    1.94
  -3 -17   1    4.90    2.59
  -3 -17   1    4.97    1.79
  -3 -17   1    7.10    2.26
  -3 -17   1    8.75    3.02
  -3 -17   1    5.50    2.31
   2  17  -1    4.39    2.60
   2  17  -1    6.94    2.49
   2  17  -1    9.30    2.94
   2  17  -1    2.69    2.20
   2  17  -1    3.99    2.03
   2  17  -1    0.94    2.03
   2  17  -1    6.24    1.90
   2  17  -1    4.42    2.28
   2  17  -1    1.18    1.79
  -2 -17   1    1.78    2.54
  -2 -17   1    1.41    2.11
  -2 -17   1    2.24    1.82
  -2 -17   1    3.14    2.21
  -2 -17   1    3.78    2.38
  -2 -17   1    7.23    1.82
  -2 -17   1    2.32    2.35
  -2 -17   1    3.53    2.64
  -2 -17   1    7.70    2.37
  -2 -17   1    4.30    2.34
  -2 -17   1    3.06    2.36
   1  17  -1    5.94    2.56
   1  17  -1    1.29    2.25
   1  17  -1    2.89    2.31
   1  17  -1    3.77    1.20
   1  17  -1    3.31    1.74
   1  17  -1    0.53    2.19
   1  17  -1    5.72    2.02
   1  17  -1   -1.13    1.34
   1  17  -1    4.59    2.04
   1  17  -1    2.68    1.96
   1  17  -1    1.91    1.87
  -1 -17   1    3.84    3.19
  -1 -17   1    3.40    1.38
  -1 -17   1    1.49    2.61
  -1 -17   1    3.03    2.07
  -1 -17   1    4.29    3.30
  -1 -17   1    3.81    1.64
  -1 -17   1    6.53    2.34
  -1 -17   1    1.55    2.74
  -1 -17   1    0.15    1.95
  -1 -17   1    4.03    1.93
  -1 -17   1    1.91    1.70
  -1 -17   1   -0.06    2.05
   0  17  -1   16.18    2.84
   0  17  -1   19.98    3.64
   0  17  -1   17.72    3.41
   0  17  -1   23.25    4.10
   0  17  -1   18.16    3.50
   0  17  -1   19.22    3.33
   0  17  -1   23.16    4.07
   0  17  -1   14.93    2.98
   0  17  -1   18.82    2.16
   0  17  -1   15.56    3.23
   0  17  -1   15.41    2.56
   0 -17   1   26.15    4.43
   0 -17   1   16.84    4.00
   0 -17   1   14.25    2.27
   0 -17   1   19.01    3.46
   0 -17   1   18.32    2.34
   0 -17   1   22.76    3.63
   0 -17   1   21.01    3.71
   0 -17   1   18.87    2.41
   0 -17   1   18.62    3.83
   0 -17   1   19.12    2.50
   0 -17   1   18.97    3.81
  -1  17  -1   16.75    2.78
  -1  17  -1   15.06    3.39
  -1  17  -1   19.35    4.04
  -1  17  -1   13.88    2.18
  -1  17  -1   14.14    2.96
  -1  17  -1   17.17    2.88
  -1  17  -1   16.15    3.45
  -1  17  -1   12.58    3.29
  -1  17  -1   14.58    2.90
  -1  17  -1   20.97    3.52
  -1  17  -1   14.16    3.99
   1 -17   1   17.07    3.51
   1 -17   1   15.85    2.42
   1 -17   1   10.41    1.83
   1 -17   1    4.74    3.64
   1 -17   1   11.47    2.77
   1 -17   1   17.26    3.34
   1 -17   1   16.90    3.07
   1 -17   1   21.23    5.00
   1 -17   1   13.69    1.86
   1 -17   1   12.06    2.90
   1 -17   1   12.32    3.04
   1 -17   1   17.61    3.85
  -2  17  -1   40.28    5.24
  -2  17  -1   31.80    4.42
  -2  17  -1   34.63    4.39
  -2  17  -1   39.54    3.72
  -2  17  -1   32.36    4.27
  -2  17  -1   35.43    3.65
  -2  17  -1   35.50    4.96
  -2  17  -1   38.74    4.04
  -2  17  -1   29.67    4.77
  -2  17  -1   39.43    3.61
   2 -17   1   29.07    4.18
   2 -17   1   27.34    4.25
   2 -17   1   34.59    4.81
   2 -17   1   31.56    4.11
   2 -17   1   32.08    4.38
   2 -17   1   42.95    4.86
   2 -17   1   30.10    4.72
  -3  17  -1   19.32    3.21
  -3  17  -1   19.51    2.73
  -3  17  -1   23.93    4.20
  -3  17  -1   16.02    2.60
  -3  17  -1   19.80    3.43
  -3  17  -1   13.08    3.66
  -3  17  -1   12.15    2.88
  -3  17  -1   23.64    3.99
   3 -17   1   19.77    3.34
   3 -17   1   10.45    3.07
   3 -17   1   16.43    3.54
   3 -17   1   16.30    3.53
   3 -17   1   11.13    2.92
   3 -17   1   16.60    3.20
   3 -17   1   18.50    2.43
   3 -17   1   18.66    3.43
  -4  17  -1   21.37    4.42
  -4  17  -1   17.49    3.17
  -4  17  -1   21.36    3.80
  -4  17  -1   18.58    3.50
  -4  17  -1   15.37    2.41
  -4  17  -1   15.62    2.29
  -4  17  -1   10.75    3.90
  -4  17  -1   17.72    3.58
   4 -17   1   10.28    2.71
   4 -17   1   20.01    5.03
   4 -17   1   17.07    3.46
   4 -17   1   13.88    2.87
   4 -17   1   21.55    4.40
   4 -17   1   17.90    3.96
   4 -17   1   16.54    2.37
  -5  17  -1   88.56    7.85
  -5  17  -1   77.17    6.66
  -5  17  -1   87.87    7.24
  -5  17  -1   84.92    7.03
  -5  17  -1   89.30    8.47
  -5  17  -1   95.71    7.15
   5 -17   1   83.63    6.94
   5 -17   1   84.74    6.22
   5 -17   1   79.20    5.52
   5 -17   1   85.52    7.44
   5 -17   1   96.91    8.02
   6  16  -1   -2.28    2.04
   6  16  -1   -1.94    1.98
   6  16  -1   -3.67    2.39
   6  16  -1   -0.70    2.01
   6  16  -1   -0.54    2.05
   6  16  -1    2.39    2.53
  -6 -16   1   -0.91    1.64
  -6 -16   1   -0.38    1.92
  -6 -16   1    3.50    2.65
  -6 -16   1    1.95    1.65
  -6 -16   1   -1.86    1.58
  -6 -16   1    2.78    2.64
  -6 -16   1    1.96    2.85
  -6 -16   1    1.97    2.19
   5  16  -1   -0.19    1.74
   5  16  -1    2.05    2.19
   5  16  -1    0.33    2.32
   5  16  -1   -0.58    1.76
   5  16  -1    0.65    2.16
   5  16  -1    1.47    1.92
   5  16  -1    1.18    2.05
  -5 -16   1   -1.72    2.08
  -5 -16   1    1.04    1.55
  -5 -16   1    1.98    2.04
  -5 -16   1   -1.33    1.64
  -5 -16   1    2.40    1.87
  -5 -16   1   -0.33    1.74
  -5 -16   1   -1.77    2.04
  -5 -16   1   -1.60    2.26
  -5 -16   1   -3.14    1.74
  -5 -16   1    3.16    1.82
   4  16  -1    4.00    2.13
   4  16  -1    5.78    2.19
   4  16  -1   11.93    2.97
   4  16  -1    9.06    3.23
   4  16  -1    1.75    2.00
   4  16  -1    8.37    2.48
   4  16  -1    4.76    2.17
  -4 -16   1    8.76    2.88
  -4 -16   1    6.76    2.26
  -4 -16   1    4.90    2.48
  -4 -16   1    5.06    2.65
  -4 -16   1    5.79    2.08
  -4 -16   1    2.51    1.71
  -4 -16   1    8.45    2.65
  -4 -16   1    2.88    2.12
  -4 -16   1    5.51    2.90
  -4 -16   1   10.61    2.53
  -4 -16   1    9.10    3.05
   3  16  -1   -2.36    1.19
   3  16  -1    1.03    1.73
   3  16  -1    0.78    1.98
   3  16  -1   -0.70    1.64
   3  16  -1   -0.29    2.85
   3  16  -1    0.71    1.22
   3  16  -1   -1.78    1.46
   3  16  -1   -0.74    1.69
   3  16  -1   -0.50    1.74
  -3 -16   1    0.59    1.99
  -3 -16   1   -2.43    1.67
  -3 -16   1    0.96    1.36
  -3 -16   1   -1.62    2.00
  -3 -16   1   -1.39    1.22
  -3 -16   1    0.38    1.70
  -3 -16   1    0.09    2.98
  -3 -16   1   -3.67    2.14
  -3 -16   1   -1.49    1.17
  -3 -16   1    1.20    3.58
  -3 -16   1    0.26    1.96
   2  16  -1   14.18    3.63
   2  16  -1    4.04    2.17
   2  16  -1   12.15    3.17
   2  16  -1   13.42    2.94
   2  16  -1    8.63    3.15
   2  16  -1   10.66    2.16
   2  16  -1    8.02    2.25
   2  16  -1   10.39    3.14
   2  16  -1    9.21    2.50
  -2 -16   1   10.39    3.24
  -2 -16   1   11.97    2.58
  -2 -16   1    5.31    2.62
  -2 -16   1    7.30    1.73
  -2 -16   1    7.66    2.19
  -2 -16   1    7.88    2.57
  -2 -16   1    9.83    2.74
  -2 -16   1   10.85    2.24
  -2 -16   1    9.24    2.79
  -2 -16   1    4.24    2.54
  -2 -16   1   12.23    2.47
  -2 -16   1   10.38    3.84
   1  16  -1    0.66    2.16
   1  16  -1    1.16    1.86
   1  16  -1   -0.32    0.81
   1  16  -1   -0.90    0.68
   1  16  -1    1.11    1.53
   1  16  -1   -0.65    0.99
   1  16  -1   -1.01    1.30
   1  16  -1    0.42    1.69
   1  16  -1   -0.31    1.53
   1  16  -1    0.16    1.74
   1  16  -1   -0.62    1.85
   1  16  -1    2.70    1.60
  -1 -16   1    2.53    2.10
  -1 -16   1    0.22    1.55
  -1 -16   1   -2.34    1.53
  -1 -16   1    2.94    1.71
  -1 -16   1   -1.39    1.88
  -1 -16   1    0.59    1.36
  -1 -16   1   -2.71    1.81
  -1 -16   1    0.70    2.01
  -1 -16   1    1.56    1.30
  -1 -16   1   -0.02    1.16
  -1 -16   1   -1.61    0.93
   0  16  -1   36.66    5.16
   0  16  -1   35.53    5.20
   0  16  -1   24.77    3.10
   0  16  -1   25.09    3.95
   0  16  -1   37.28    4.42
   0  16  -1   31.08    4.35
   0  16  -1   28.53    3.57
   0  16  -1   23.78    3.42
   0  16  -1   24.39    2.37
   0  16  -1   30.26    4.04
   0  16  -1   27.68    2.37
   0  16  -1   27.72    3.38
   0 -16   1   33.11    5.20
   0 -16   1   29.55    4.12
   0 -16   1   31.16    4.15
   0 -16   1   26.43    2.90
   0 -16   1   23.80    3.90
   0 -16   1   34.87    4.73
   0 -16   1   27.47    2.73
   0 -16   1   26.34    3.92
   0 -16   1   32.83    2.96
   0 -16   1   24.21    3.89
   0 -16   1   27.94    3.85
  -1  16  -1   25.45    3.56
  -1  16  -1   36.92    3.96
  -1  16  -1   38.04    3.22
  -1  16  -1   45.22    5.28
  -1  16  -1   38.90    3.70
  -1  16  -1   39.98    5.05
  -1  16  -1   36.67    3.57
  -1  16  -1   41.89    4.38
  -1  16  -1   43.74    5.73
  -1  16  -1   43.12    3.87
   1 -16   1   31.67    4.22
   1 -16   1   34.03    2.79
   1 -16   1   20.63    5.47
   1 -16   1   33.39    2.75
   1 -16   1   40.03    4.86
   1 -16   1   34.17    4.20
   1 -16   1   34.08    2.84
   1 -16   1   35.13    4.33
   1 -16   1   40.44    5.07
   1 -16   1   36.48    2.84
   1 -16   1   42.65    4.83
   1 -16   1   42.85    4.95
  -2  16  -1   16.76    2.59
  -2  16  -1   13.17    2.83
  -2  16  -1   10.84    2.76
  -2  16  -1   25.86    3.71
  -2  16  -1   23.58    4.27
  -2  16  -1   26.10    4.16
  -2  16  -1   22.12    2.92
  -2  16  -1   14.59    2.76
  -2  16  -1   21.42    3.68
   2 -16   1   22.34    3.97
   2 -16   1   15.66    1.85
   2 -16   1   18.44    3.59
   2 -16   1   22.27    3.46
   2 -16   1   15.05    3.00
   2 -16   1   17.49    3.33
   2 -16   1   18.56    3.34
   2 -16   1   19.31    3.15
   2 -16   1   23.25    4.08
   2 -16   1   14.02    2.06
   2 -16   1   21.78    2.10
  -3  16  -1    1.94    1.58
  -3  16  -1    3.11    1.78
  -3  16  -1    0.84    1.98
  -3  16  -1    2.68    1.95
  -3  16  -1    0.85    1.85
  -3  16  -1    0.23    1.13
  -3  16  -1    2.25    3.34
  -3  16  -1    2.47    1.29
  -3  16  -1    2.94    1.67
   3 -16   1   -1.54    1.72
   3 -16   1    6.11    2.41
   3 -16   1    1.75    2.31
   3 -16   1    2.15    1.86
   3 -16   1    0.69    1.62
   3 -16   1    2.06    1.08
   3 -16   1    5.00    2.40
  -4  16  -1    3.93    1.40
  -4  16  -1    5.10    1.88
  -4  16  -1    3.09    2.25
  -4  16  -1    3.51    1.81
  -4  16  -1    0.50    1.67
  -4  16  -1    2.89    1.27
  -4  16  -1    5.71    2.60
  -4  16  -1    0.78    1.49
  -4  16  -1    0.53    1.91
   4 -16   1    5.31    2.15
   4 -16   1    0.10    2.01
   4 -16   1    2.08    1.83
   4 -16   1   -1.01    1.80
   4 -16   1    3.80    1.50
   4 -16   1    1.32    1.62
   4 -16   1    4.05    1.84
   4 -16   1    2.26    2.19
  -5  16  -1    1.39    1.32
  -5  16  -1    2.44    1.20
  -5  16  -1    0.24    2.11
  -5  16  -1    0.75    2.05
  -5  16  -1    1.76    1.78
  -5  16  -1    1.37    1.83
  -5  16  -1    2.88    1.88
   5 -16   1    1.38    1.70
   5 -16   1   -1.08    1.82
   5 -16   1    5.25    1.99
   5 -16   1    0.97    2.41
   5 -16   1    1.14    1.94
   5 -16   1   -0.06    1.18
   5 -16   1   -0.17    1.49
  -6  16  -1    9.44    2.64
  -6  16  -1    6.93    2.56
  -6  16  -1    4.46    2.17
  -6  16  -1    3.96    1.77
  -6  16  -1    6.10    2.39
  -6  16  -1    4.88    2.30
  -6  16  -1   -1.66    2.70
   6 -16   1    1.73    2.33
   6 -16   1    6.46    2.34
   6 -16   1    5.56    2.52
   6 -16   1    6.31    2.62
   6 -16   1    3.57    1.81
   6 -16   1    1.30    1.83
   6 -16   1   -0.27    1.34
   7  15  -1    3.64    2.43
   7  15  -1   -0.39    1.92
   7  15  -1    1.11    2.01
   7  15  -1   -1.90    2.44
   7  15  -1   -4.10    1.91
   7  15  -1    0.43    2.06
   7  15  -1    4.94    3.35
  -7 -15   1    0.49    1.88
  -7 -15   1    0.74    2.32
  -7 -15   1    1.79    3.03
  -7 -15   1    1.12    2.55
  -7 -15   1   -0.83    2.92
  -7 -15   1    0.78    1.65
  -7 -15   1   -2.83    1.83
  -7 -15   1   -2.18    1.93
   6  15  -1    1.69    2.15
   6  15  -1    2.09    2.23
   6  15  -1   -1.57    2.74
   6  15  -1   -3.86    2.16
   6  15  -1    2.33    2.25
   6  15  -1    2.80    2.55
   6  15  -1    0.68    1.21
   6  15  -1    1.72    2.52
   6  15  -1   -0.07    1.94
  -6 -15   1    2.22    2.68
  -6 -15   1    1.08    1.39
  -6 -15   1    1.58    1.85
  -6 -15   1    3.45    1.93
  -6 -15   1   -2.75    1.74
  -6 -15   1    0.86    1.50
  -6 -15   1    0.46    2.07
  -6 -15   1    0.72    1.75
  -6 -15   1    3.17    2.48
  -6 -15   1    2.03    1.56
  -6 -15   1    1.28    2.39
  -6 -15   1   -0.42    2.83
   5  15  -1   24.30    4.21
   5  15  -1   19.64    2.34
   5  15  -1   27.19    4.04
   5  15  -1   23.39    4.10
   5  15  -1   18.23    3.71
   5  15  -1   20.17    5.38
   5  15  -1   20.94    3.77
   5  15  -1   19.57    3.01
   5  15  -1   17.83    3.93
  -5 -15   1   25.53    3.26
  -5 -15   1   21.88    3.66
  -5 -15   1   18.69    3.20
  -5 -15   1   16.82    3.45
  -5 -15   1   24.71    4.21
  -5 -15   1   21.85    3.88
  -5 -15   1   17.98    2.66
  -5 -15   1   15.52    3.21
  -5 -15   1   16.86    3.20
  -5 -15   1   21.31    2.78
   4  15  -1   21.21    5.02
   4  15  -1   26.82    4.07
   4  15  -1   26.22    3.47
   4  15  -1   24.31    4.02
   4  15  -1   30.94    4.16
   4  15  -1   21.08    3.83
   4  15  -1   26.64    3.94
   4  15  -1   31.05    4.27
  -4 -15   1   31.14    3.93
  -4 -15   1   26.37    3.50
  -4 -15   1   23.67    4.13
  -4 -15   1   28.06    3.74
  -4 -15   1   27.16    3.50
  -4 -15   1   27.49    3.61
  -4 -15   1   21.02    3.78
  -4 -15   1   26.52    3.21
  -4 -15   1   32.27    6.40
  -4 -15   1   28.95    4.29
  -4 -15   1   26.28    4.09
   3  15  -1   73.16    6.30
   3  15  -1   78.95   10.24
   3  15  -1   71.45    5.53
   3  15  -1   66.43    5.03
   3  15  -1   62.65    5.78
   3  15  -1   59.63    4.50
   3  15  -1   70.69    6.16
   3  15  -1   59.11    5.59
   3  15  -1   69.07    5.83
   3  15  -1   61.32    3.95
  -3 -15   1   68.47    5.08
  -3 -15   1   51.85    5.41
  -3 -15   1   64.01    5.25
  -3 -15   1   42.28    7.82
  -3 -15   1   71.46    5.28
  -3 -15   1   70.10    6.15
  -3 -15   1   67.99    5.15
  -3 -15   1   63.80    6.29
  -3 -15   1   61.29    5.69
  -3 -15   1   71.96    5.99
  -3 -15   1   70.45    6.34
  -3 -15   1   73.91    5.17
   2  15  -1    3.11    1.43
   2  15  -1   -0.19    1.68
   2  15  -1    2.32    1.48
   2  15  -1    1.53    0.98
   2  15  -1    1.32    1.58
   2  15  -1   -0.56    1.93
   2  15  -1    3.96    2.29
   2  15  -1    3.18    2.47
   2  15  -1   -0.05    1.66
   2  15  -1    4.27    1.95
   2  15  -1    1.87    1.66
  -2 -15   1    1.07    1.55
  -2 -15   1    0.20    1.53
  -2 -15   1    4.33    1.87
  -2 -15   1    1.64    1.59
  -2 -15   1    3.57    1.93
  -2 -15   1    1.82    2.11
  -2 -15   1    2.47    1.79
  -2 -15   1    1.22    2.01
  -2 -15   1    2.78    1.30
  -2 -15   1    0.48    1.27
  -2 -15   1    1.93    2.55
  -2 -15   1    3.61    1.80
   1  15  -1    5.35    1.75
   1  15  -1    3.60    1.66
   1  15  -1    2.32    1.47
   1  15  -1    2.00    1.90
   1  15  -1    1.71    1.79
   1  15  -1    6.42    1.89
   1  15  -1    6.16    2.05
   1  15  -1    2.93    1.35
   1  15  -1    2.75    1.65
   1  15  -1    2.34    1.76
   1  15  -1    5.46    1.00
  -1 -15   1    3.49    2.08
  -1 -15   1    3.14    1.89
  -1 -15   1    2.43    1.37
  -1 -15   1    2.92    1.21
  -1 -15   1    2.44    1.80
  -1 -15   1   -0.33    1.41
  -1 -15   1    2.68    1.20
  -1 -15   1    2.96    2.17
  -1 -15   1    4.27    1.77
  -1 -15   1    3.45    1.68
  -1 -15   1    1.45    1.35
  -1 -15   1    7.06    2.58
   0  15  -1   18.51    2.69
   0  15  -1   23.07    2.14
   0  15  -1   19.87    2.82
   0  15  -1   20.19    2.17
   0  15  -1   21.09    3.76
   0  15  -1   26.50    3.95
   0  15  -1   21.86    2.95
   0  15  -1   26.19    3.69
   0  15  -1   21.30    3.59
   0  15  -1   29.22    3.36
   0  15  -1   25.40    3.86
   0  15  -1   20.50    3.25
   0 -15   1   21.89    2.56
   0 -15   1   27.90    4.10
   0 -15   1   31.94    4.07
   0 -15   1   21.63    2.54
   0 -15   1   18.16    3.46
   0 -15   1   24.13    2.73
   0 -15   1   27.30    4.16
   0 -15   1   22.80    2.39
   0 -15   1   15.81    3.52
   0 -15   1   25.67    3.61
   0 -15   1   24.63    5.71
  -1  15  -1   -0.70    1.17
  -1  15  -1    2.82    1.97
  -1  15  -1   -0.28    1.06
  -1  15  -1    1.23    1.46
  -1  15  -1   -1.06    1.14
  -1  15  -1    0.61    1.82
  -1  15  -1    1.07    1.26
  -1  15  -1    0.62    1.16
  -1  15  -1   -2.97    1.40
  -1  15  -1    1.72    1.40
   1 -15   1   -0.10    0.90
   1 -15   1    3.91    1.91
   1 -15   1   -0.76    0.76
   1 -15   1    0.65    0.88
   1 -15   1    1.61    1.58
   1 -15   1   -0.70    1.64
   1 -15   1    0.43    0.90
   1 -15   1    2.54    1.58
   1 -15   1    3.63    1.84
   1 -15   1    0.05    1.27
   1 -15   1   -1.41    2.77
  -2  15  -1    1.49    1.94
  -2  15  -1    2.97    1.70
  -2  15  -1    1.91    1.88
  -2  15  -1    2.10    1.74
  -2  15  -1    0.08    1.25
  -2  15  -1    1.69    1.19
  -2  15  -1    2.55    1.37
  -2  15  -1   -0.39    1.33
  -2  15  -1    0.17    1.47
  -2  15  -1    1.00    1.85
   2 -15   1    0.47    0.74
   2 -15   1    2.17    0.91
   2 -15   1    2.90    0.83
   2 -15   1    0.84    1.77
   2 -15   1    0.91    1.53
   2 -15   1    1.86    1.40
   2 -15   1    1.56    1.60
   2 -15   1    0.57    1.99
   2 -15   1    3.39    1.16
   2 -15   1    5.10    1.93
   2 -15   1    0.85    0.66
   2 -15   1    2.14    2.05
   2 -15   1    0.76    1.56
  -3  15  -1    9.33    2.32
  -3  15  -1    5.81    2.34
  -3  15  -1    8.69    2.27
  -3  15  -1    5.02    1.76
  -3  15  -1    3.74    2.22
  -3  15  -1    3.96    1.71
  -3  15  -1    3.40    1.39
  -3  15  -1    4.46    1.81
  -3  15  -1    5.10    1.51
  -3  15  -1    6.22    2.56
   3 -15   1    6.42    1.11
   3 -15   1   11.34    2.96
   3 -15   1    7.30    2.33
   3 -15   1    5.90    2.56
   3 -15   1    7.71    1.65
   3 -15   1    7.24    2.15
   3 -15   1    4.51    1.84
   3 -15   1    3.49    1.96
   3 -15   1    4.45    1.21
   3 -15   1    4.10    1.92
   3 -15   1    6.42    2.54
  -4  15  -1    0.74    1.59
  -4  15  -1    2.12    1.91
  -4  15  -1   -1.05    1.27
  -4  15  -1   -0.43    0.88
  -4  15  -1    1.34    1.43
  -4  15  -1    0.12    1.62
  -4  15  -1    0.24    1.06
  -4  15  -1   -0.14    1.32
  -4  15  -1    1.36    1.58
   4 -15   1    0.88    1.53
   4 -15   1    0.61    1.82
   4 -15   1    2.12    1.53
   4 -15   1    0.24    1.34
   4 -15   1    3.41    1.75
   4 -15   1    2.71    1.29
   4 -15   1    3.93    1.97
   4 -15   1    1.06    1.99
   4 -15   1    1.12    0.76
   4 -15   1    0.17    1.42
  -5  15  -1    4.85    1.45
  -5  15  -1    2.37    1.81
  -5  15  -1    3.72    1.96
  -5  15  -1    6.88    2.40
  -5  15  -1    3.57    1.26
  -5  15  -1    5.53    2.53
  -5  15  -1    1.75    1.75
   5 -15   1    1.57    4.07
   5 -15   1    3.11    1.70
   5 -15   1   -1.20    1.79
   5 -15   1   -0.03    1.69
   5 -15   1    5.62    2.52
   5 -15   1    2.85    1.69
   5 -15   1    5.40    2.13
   5 -15   1    2.58    2.68
  -6  15  -1    1.35    1.72
  -6  15  -1    0.42    1.00
  -6  15  -1    2.17    1.79
  -6  15  -1    2.28    2.00
  -6  15  -1    1.04    1.15
  -6  15  -1    2.31    1.93
  -6  15  -1    4.34    2.65
  -6  15  -1    3.85    2.06
   6 -15   1    4.83    3.33
   6 -15   1    1.99    2.02
   6 -15   1    0.78    1.24
   6 -15   1    2.86    1.79
   6 -15   1   -0.46    2.12
   6 -15   1    3.03    1.51
   6 -15   1    4.66    2.14
  -7  15  -1    1.74    1.29
  -7  15  -1   -2.23    1.67
  -7  15  -1   -0.49    1.58
  -7  15  -1    0.84    1.86
  -7  15  -1    1.88    1.97
  -7  15  -1   -0.31    1.82
   7 -15   1   -0.16    3.39
   7 -15   1    1.90    1.74
   7 -15   1   -2.59    1.29
   7 -15   1   -1.74    1.58
   7 -15   1    0.30    2.07
   8  14  -1    9.02    5.07
   8  14  -1    0.49    2.31
   8  14  -1    4.04    2.21
   8  14  -1    3.62    2.57
   8  14  -1    5.01    2.55
   8  14  -1   -2.43    2.82
   8  14  -1   -0.41    1.79
   8  14  -1    2.14    1.55
  -8 -14   1    6.56    3.39
  -8 -14   1   -0.55    2.22
  -8 -14   1   -2.74    2.09
  -8 -14   1    3.67    2.44
  -8 -14   1    1.67    2.01
  -8 -14   1   -2.04    2.46
  -8 -14   1    1.37    2.29
   7  14  -1   -0.72    1.75
   7  14  -1   -0.90    1.87
   7  14  -1    0.22    1.77
   7  14  -1   -0.88    2.04
   7  14  -1    1.10    1.99
   7  14  -1    1.75    2.03
   7  14  -1   -2.92    1.86
   7  14  -1   -0.63    1.87
   7  14  -1    0.49    1.27
  -7 -14   1   -0.53    2.06
  -7 -14   1    0.42    2.68
  -7 -14   1    2.61    1.87
  -7 -14   1   -1.31    1.73
  -7 -14   1   -0.63    1.16
  -7 -14   1   -0.86    1.21
  -7 -14   1    1.54    1.89
  -7 -14   1    0.22    2.14
  -7 -14   1    5.24    2.72
  -7 -14   1   -0.82    2.26
  -7 -14   1   -0.81    1.89
  -7 -14   1    1.21    1.21
   6  14  -1    5.43    2.37
   6  14  -1    6.91    2.57
   6  14  -1   -3.15    1.99
   6  14  -1    4.75    2.01
   6  14  -1    2.87    2.23
   6  14  -1    3.42    2.34
   6  14  -1    3.61    2.24
   6  14  -1    4.44    1.41
   6  14  -1    3.76    2.06
  -6 -14   1    2.43    2.01
  -6 -14   1    2.78    2.28
  -6 -14   1    9.89    2.64
  -6 -14   1    4.51    2.33
  -6 -14   1    1.16    2.08
  -6 -14   1    5.61    1.68
  -6 -14   1    2.10    2.20
  -6 -14   1    8.46    1.85
  -6 -14   1    1.65    2.11
  -6 -14   1    3.24    1.99
  -6 -14   1    0.57    1.31
  -6 -14   1    4.59    2.21
   5  14  -1    4.77    2.32
   5  14  -1    4.56    2.71
   5  14  -1    2.03    1.99
   5  14  -1    1.94    1.69
   5  14  -1    0.34    1.88
   5  14  -1    3.68    1.78
   5  14  -1    4.67    2.43
   5  14  -1    4.44    2.08
   5  14  -1    3.05    1.14
  -5 -14   1    2.08    2.07
  -5 -14   1    1.28    1.29
  -5 -14   1    6.94    1.77
  -5 -14   1    1.84    2.17
  -5 -14   1    5.23    2.23
  -5 -14   1    1.23    1.80
  -5 -14   1    3.23    1.52
  -5 -14   1    1.85    1.64
  -5 -14   1    3.81    2.07
  -5 -14   1    4.75    2.31
  -5 -14   1    1.92    2.01
  -5 -14   1    7.38    2.14
   4  14  -1    3.34    1.94
   4  14  -1    4.75    3.18
   4  14  -1    2.30    1.13
   4  14  -1    3.90    1.98
   4  14  -1    4.89    1.89
   4  14  -1    3.05    2.51
   4  14  -1    2.73    1.86
   4  14  -1    4.26    2.35
  -4 -14   1    3.50    1.63
  -4 -14   1    4.31    1.58
  -4 -14   1    3.25    1.65
  -4 -14   1    3.04    2.12
  -4 -14   1    2.33    1.62
  -4 -14   1   -0.45    2.16
  -4 -14   1    0.10    1.62
  -4 -14   1    2.21    2.23
  -4 -14   1    0.40    1.73
  -4 -14   1    1.01    1.71
  -4 -14   1    2.14    2.17
   3  14  -1    6.50    2.98
   3  14  -1    8.86    2.54
   3  14  -1    8.07    2.30
   3  14  -1    9.28    3.41
   3  14  -1    8.94    1.63
   3  14  -1   11.06    2.35
   3  14  -1    9.73    2.86
   3  14  -1    7.03    4.33
   3  14  -1   11.62    2.88
   3  14  -1   10.76    2.87
   3  14  -1    9.48    2.54
   3  14  -1   10.65    2.14
  -3 -14   1   11.76    2.40
  -3 -14   1    8.22    2.39
  -3 -14   1    6.57    2.93
  -3 -14   1    7.81    2.14
  -3 -14   1   11.07    2.39
  -3 -14   1   13.06    3.55
  -3 -14   1    2.83    2.47
  -3 -14   1    9.67    2.44
  -3 -14   1    7.14    1.92
  -3 -14   1    8.23    2.22
  -3 -14   1    9.51    2.76
  -3 -14   1   12.45    3.39
   2  14  -1   29.47    3.92
   2  14  -1   29.94    4.19
   2  14  -1   33.09    3.24
   2  14  -1   36.20    3.82
   2  14  -1   39.70    5.12
   2  14  -1   38.70    4.16
   2  14  -1   39.97    3.72
   2  14  -1   33.66    2.73
   2  14  -1   40.15    5.04
   2  14  -1   39.41    4.66
   2  14  -1   41.14    4.11
  -2 -14   1   35.29    4.66
  -2 -14   1   37.99    3.45
  -2 -14   1   38.27    3.79
  -2 -14   1   37.24    3.71
  -2 -14   1   43.08    4.88
  -2 -14   1   39.68    4.32
  -2 -14   1   26.68    3.34
  -2 -14   1   38.38    4.85
  -2 -14   1   33.49    4.33
  -2 -14   1   37.84    3.49
  -2 -14   1   42.63    3.82
  -2 -14   1   30.57    4.00
   1  14  -1   28.19    3.64
   1  14  -1   29.89    4.41
   1  14  -1   27.15    2.73
   1  14  -1   23.36    3.46
   1  14  -1   25.20    3.07
   1  14  -1   25.90    3.86
   1  14  -1   22.15    3.41
   1  14  -1   21.91    3.01
   1  14  -1   18.23    1.77
   1  14  -1   21.54    2.82
   1  14  -1   30.91    3.99
   1  14  -1   25.03    2.15
   1  14  -1   19.80    1.77
  -1 -14   1   23.37    3.43
  -1 -14   1   21.50    2.66
  -1 -14   1   22.60    3.10
  -1 -14   1   22.24    2.73
  -1 -14   1   22.82    2.69
  -1 -14   1   17.58    3.69
  -1 -14   1   28.68    3.58
  -1 -14   1   24.53    3.36
  -1 -14   1   23.35    3.49
  -1 -14   1   27.96    3.77
  -1 -14   1   19.04    3.37
  -1 -14   1   29.02    4.13
   0  14  -1   23.58    2.60
   0  14  -1   29.82    3.47
   0  14  -1   32.15    3.17
   0  14  -1   26.93    3.94
   0  14  -1   18.55    3.04
   0  14  -1   38.63    4.18
   0  14  -1   24.76    3.00
   0  14  -1   25.38    3.67
   0  14  -1   24.91    3.55
   0  14  -1   24.81    2.30
   0  14  -1   29.75    2.89
   0  14  -1   27.68    3.62
   0 -14   1   23.01    3.46
   0 -14   1   26.97    3.58
   0 -14   1   30.44    3.88
   0 -14   1   24.09    2.40
   0 -14   1   21.87    3.42
   0 -14   1   29.63    3.85
   0 -14   1   24.07    3.46
   0 -14   1   31.10    3.70
   0 -14   1   26.90    2.52
   0 -14   1   23.20    2.59
   0 -14   1   26.83    3.33
  -1  14  -1   13.37    3.08
  -1  14  -1    8.03    2.96
  -1  14  -1    3.45    1.39
  -1  14  -1    9.15    2.43
  -1  14  -1    7.88    1.74
  -1  14  -1   11.67    2.58
  -1  14  -1    9.80    2.31
  -1  14  -1    6.43    1.83
  -1  14  -1    7.92    1.83
  -1  14  -1    6.44    2.13
   1 -14   1    9.12    2.48
   1 -14   1    7.77    2.45
   1 -14   1    5.63    2.39
   1 -14   1    6.19    1.93
   1 -14   1    6.16    2.15
   1 -14   1    4.91    1.24
   1 -14   1    3.75    1.21
   1 -14   1    5.51    1.29
   1 -14   1    8.18    2.20
   1 -14   1    6.58    1.27
   1 -14   1    6.92    1.36
   1 -14   1    7.25    1.45
   1 -14   1    7.02    1.20
   1 -14   1    5.17    2.16
  -2  14  -1    8.42    2.09
  -2  14  -1   14.26    2.66
  -2  14  -1   10.42    2.32
  -2  14  -1   15.60    3.25
  -2  14  -1   16.55    2.31
  -2  14  -1   16.46    2.69
  -2  14  -1   13.98    2.12
  -2  14  -1   14.12    2.72
  -2  14  -1   10.79    2.78
  -2  14  -1   18.78    3.20
   2 -14   1   13.20    1.97
   2 -14   1   17.12    3.01
   2 -14   1   16.07    2.78
   2 -14   1   13.09    1.46
   2 -14   1   17.76    1.75
   2 -14   1   21.58    3.34
   2 -14   1   17.17    3.22
   2 -14   1   21.94    3.20
   2 -14   1   16.05    1.53
   2 -14   1   16.84    3.35
   2 -14   1   16.27    1.52
   2 -14   1   14.05    2.56
   2 -14   1   16.51    1.89
   2 -14   1   15.05    3.12
  -3  14  -1   27.21    2.75
  -3  14  -1   27.89    4.12
  -3  14  -1   27.78    3.68
  -3  14  -1   24.53    3.29
  -3  14  -1   24.88    3.74
  -3  14  -1   34.81    3.90
  -3  14  -1   33.57    3.56
  -3  14  -1   33.89    2.91
  -3  14  -1   27.51    3.46
  -3  14  -1   30.20    6.22
   3 -14   1   27.30    2.14
   3 -14   1   25.87    2.18
   3 -14   1   21.12    2.36
   3 -14   1   37.05    4.04
   3 -14   1   28.50    2.64
   3 -14   1   29.05    3.42
   3 -14   1   38.98    6.96
   3 -14   1   27.98    3.58
   3 -14   1   38.09    4.93
   3 -14   1   32.86    4.23
   3 -14   1   19.88    3.29
   3 -14   1   27.86    3.60
   3 -14   1   28.01    3.86
  -4  14  -1   19.61    2.49
  -4  14  -1   19.08    3.61
  -4  14  -1   17.48    3.01
  -4  14  -1   23.86    3.56
  -4  14  -1   23.19    3.64
  -4  14  -1   12.15    2.59
  -4  14  -1   21.06    2.54
  -4  14  -1   20.77    3.35
  -4  14  -1   18.61    3.09
  -4  14  -1   21.47    3.35
   4 -14   1   11.14    2.60
   4 -14   1   19.82    2.48
   4 -14   1   18.97    2.95
   4 -14   1   16.30    3.43
   4 -14   1   10.98    2.58
   4 -14   1   19.24    2.77
   4 -14   1   18.01    3.20
   4 -14   1   16.65    1.72
   4 -14   1   15.83    2.93
   4 -14   1   19.53    3.45
   4 -14   1   20.41    1.74
   4 -14   1   17.12    2.70
  -5  14  -1   12.38    2.77
  -5  14  -1    5.04    2.19
  -5  14  -1    9.54    2.35
  -5  14  -1   11.46    2.52
  -5  14  -1   12.39    2.76
  -5  14  -1   12.13    1.94
  -5  14  -1   13.38    2.53
  -5  14  -1   12.08    1.89
   5 -14   1   11.42    2.29
   5 -14   1   12.66    2.87
   5 -14   1    9.19    1.99
   5 -14   1   13.55    2.67
   5 -14   1    8.85    1.33
   5 -14   1   15.42    2.85
   5 -14   1   10.77    1.43
   5 -14   1   12.44    2.67
   5 -14   1   11.45    2.73
   5 -14   1   10.11    2.67
  -6  14  -1   39.18    4.96
  -6  14  -1   28.48    2.73
  -6  14  -1   30.97    2.88
  -6  14  -1   33.62    4.61
  -6  14  -1   30.56    4.07
  -6  14  -1   37.23    4.80
  -6  14  -1   31.63    4.29
  -6  14  -1   36.77    4.43
  -6  14  -1   39.27    5.03
   6 -14   1   32.03    3.26
   6 -14   1   31.28    6.67
   6 -14   1   30.16    4.35
   6 -14   1   35.04    3.36
   6 -14   1   31.24    2.29
   6 -14   1   38.81    5.13
   6 -14   1   37.00    4.16
   6 -14   1   26.50    3.80
   6 -14   1   24.56    3.82
   6 -14   1   22.84    3.56
  -7  14  -1    2.33    1.26
  -7  14  -1    4.11    2.01
  -7  14  -1    7.02    2.41
  -7  14  -1    0.84    2.53
  -7  14  -1    5.70    2.60
  -7  14  -1    6.51    2.56
  -7  14  -1    3.15    1.24
  -7  14  -1    4.74    2.07
   7 -14   1    4.95    1.91
   7 -14   1    5.15    2.27
   7 -14   1    1.84    1.83
   7 -14   1    3.32    1.47
   7 -14   1    3.22    2.13
   7 -14   1    7.51    1.99
   7 -14   1    3.79    1.88
   7 -14   1    3.58    2.95
  -8  14  -1    5.05    2.33
  -8  14  -1    3.89    2.02
  -8  14  -1   11.65    2.96
  -8  14  -1    1.29    2.22
  -8  14  -1    2.84    3.23
  -8  14  -1    5.70    1.68
   8 -14   1    8.18    2.74
   8 -14   1    3.56    2.63
   8 -14   1    4.55    2.01
   8 -14   1    8.97    2.45
   8 -14   1    3.94    2.35
   9  13  -1   21.98    4.52
   9  13  -1   11.56    5.01
   9  13  -1   17.54    5.00
   9  13  -1   15.00    3.52
   9  13  -1   10.38    4.00
   9  13  -1   19.86    2.90
  -9 -13   1   16.16    4.02
  -9 -13   1   20.98    4.16
  -9 -13   1   18.24    3.78
  -9 -13   1   14.00    3.45
  -9 -13   1   18.05    3.78
  -9 -13   1   18.91    4.05
  -9 -13   1   21.50    3.95
  -9 -13   1   18.18    4.28
   8  13  -1   28.07    4.43
   8  13  -1   25.56    3.75
   8  13  -1   27.72    4.08
   8  13  -1   25.28    4.12
   8  13  -1   31.11    5.03
   8  13  -1   31.92    4.83
   8  13  -1   31.08    5.08
   8  13  -1   27.66    3.16
   8  13  -1   30.47    4.65
  -8 -13   1   36.96    4.88
  -8 -13   1   30.48    4.81
  -8 -13   1   18.19    4.33
  -8 -13   1   25.43    4.19
  -8 -13   1   28.90    3.16
  -8 -13   1   31.18    4.72
  -8 -13   1   31.02    5.11
  -8 -13   1   34.44    7.30
  -8 -13   1   34.30    4.51
   7  13  -1    9.94    2.79
   7  13  -1   10.03    3.00
   7  13  -1   13.79    2.18
   7  13  -1   13.66    3.08
   7  13  -1   14.52    3.05
   7  13  -1    8.89    3.26
   7  13  -1   19.29    3.65
   7  13  -1    9.34    2.53
   7  13  -1   12.71    3.20
  -7 -13   1   13.01    3.26
  -7 -13   1   15.94    3.11
  -7 -13   1   14.87    3.53
  -7 -13   1   17.41    3.35
  -7 -13   1   16.35    3.35
  -7 -13   1   12.19    3.17
  -7 -13   1   10.37    2.91
  -7 -13   1   17.59    3.51
  -7 -13   1   13.79    2.39
  -7 -13   1   14.74    3.47
  -7 -13   1   11.41    2.06
  -7 -13   1   14.65    2.03
   6  13  -1    2.33    2.09
   6  13  -1    0.17    1.88
   6  13  -1   -0.73    1.46
   6  13  -1    1.27    1.14
   6  13  -1    1.09    1.67
   6  13  -1    0.58    1.81
   6  13  -1    1.31    1.90
   6  13  -1   -0.66    1.52
  -6 -13   1   -0.80    1.49
  -6 -13   1    1.05    1.76
  -6 -13   1   -0.45    1.98
  -6 -13   1   -0.19    1.70
  -6 -13   1   -3.70    1.54
  -6 -13   1    0.78    1.13
  -6 -13   1    2.48    1.30
  -6 -13   1    0.52    1.86
  -6 -13   1    0.14    1.82
  -6 -13   1    0.13    1.30
  -6 -13   1    3.77    1.39
   5  13  -1    6.25    2.41
   5  13  -1    5.45    2.28
   5  13  -1    3.87    2.54
   5  13  -1    4.40    2.31
   5  13  -1    0.93    1.94
   5  13  -1    0.56    2.92
   5  13  -1    6.71    2.26
   5  13  -1    5.80    1.95
   5  13  -1    2.49    1.92
   5  13  -1    5.04    1.98
  -5 -13   1    4.44    2.21
  -5 -13   1    2.48    2.05
  -5 -13   1    4.63    2.24
  -5 -13   1    3.52    1.64
  -5 -13   1    5.70    2.05
  -5 -13   1    4.04    2.27
  -5 -13   1    2.21    1.90
  -5 -13   1    1.67    1.36
  -5 -13   1    8.47    2.40
  -5 -13   1    3.43    1.46
  -5 -13   1    3.13    2.01
  -5 -13   1    0.14    2.06
  -5 -13   1    3.86    1.82
   4  13  -1    2.70    1.87
   4  13  -1    0.27    1.61
   4  13  -1    2.76    1.15
   4  13  -1    0.21    1.70
   4  13  -1    2.14    2.29
   4  13  -1    2.10    1.72
   4  13  -1    4.08    2.09
   4  13  -1    1.82    1.60
   4  13  -1   -1.64    1.53
   4  13  -1    0.36    1.50
  -4 -13   1    2.82    1.53
  -4 -13   1    1.32    1.50
  -4 -13   1    2.32    1.83
  -4 -13   1    3.28    1.71
  -4 -13   1    0.68    1.72
  -4 -13   1    1.49    1.58
  -4 -13   1    3.05    1.79
  -4 -13   1    4.14    2.06
  -4 -13   1   -2.35    1.74
  -4 -13   1    0.99    1.64
  -4 -13   1   -1.93    1.00
  -4 -13   1    2.19    1.94
  -4 -13   1    0.57    1.71
   3  13  -1   94.91    5.28
   3  13  -1   99.73    6.47
   3  13  -1   96.52    6.86
   3  13  -1   83.49    5.38
   3  13  -1  108.88    7.35
   3  13  -1  101.80    6.74
   3  13  -1  105.66    6.95
   3  13  -1   96.18    7.01
   3  13  -1   97.97    5.81
   3  13  -1   93.16    6.57
   3  13  -1  102.85    6.23
   3  13  -1   96.50    6.74
  -3 -13   1   84.28    6.77
  -3 -13   1  100.66    6.22
  -3 -13   1   97.93    6.88
  -3 -13   1  100.12    6.74
  -3 -13   1   99.67    7.32
  -3 -13   1   95.70    6.80
  -3 -13   1   94.96    6.19
  -3 -13   1  100.66    7.01
  -3 -13   1  106.46    6.58
  -3 -13   1  110.84    7.40
  -3 -13   1  109.19    6.45
  -3 -13   1  108.94    6.30
   2  13  -1   10.98    2.53
   2  13  -1   15.87    3.02
   2  13  -1   19.49    3.12
   2  13  -1   15.89    2.67
   2  13  -1   17.41    2.48
   2  13  -1   12.73    2.51
   2  13  -1   19.41    3.19
   2  13  -1   18.14    2.83
   2  13  -1   14.22    2.92
   2  13  -1   18.15    1.78
   2  13  -1   16.62    2.81
   2  13  -1   16.71    1.93
  -2 -13   1   16.47    2.66
  -2 -13   1   13.84    2.74
  -2 -13   1   21.18    3.35
  -2 -13   1   16.82    2.51
  -2 -13   1   20.11    3.25
  -2 -13   1   17.97    2.49
  -2 -13   1   19.21    2.83
  -2 -13   1   21.09    2.79
  -2 -13   1   19.93    3.67
  -2 -13   1   16.60    2.46
  -2 -13   1   14.57    2.81
  -2 -13   1   20.31    3.30
   1  13  -1    3.07    1.48
   1  13  -1    3.11    1.46
   1  13  -1    1.31    1.38
   1  13  -1    2.05    1.61
   1  13  -1    1.45    0.74
   1  13  -1    1.63    1.36
   1  13  -1    2.28    1.27
   1  13  -1    3.11    1.22
   1  13  -1    2.36    0.80
   1  13  -1    2.27    0.88
   1  13  -1   -0.09    1.53
   1  13  -1    2.89    1.89
   1  13  -1    3.36    1.33
   1  13  -1    2.75    1.56
  -1 -13   1    1.48    1.39
  -1 -13   1    0.21    1.12
  -1 -13   1    1.76    1.60
  -1 -13   1    3.30    1.19
  -1 -13   1    3.38    1.74
  -1 -13   1    2.56    1.49
  -1 -13   1    2.24    1.73
  -1 -13   1    3.01    1.26
  -1 -13   1    2.04    1.29
  -1 -13   1    0.63    1.50
  -1 -13   1    0.73    1.77
  -1 -13   1    1.30    1.55
   0  13  -1    1.02    1.45
   0  13  -1    3.17    1.29
   0  13  -1   -0.37    0.81
   0  13  -1    1.70    1.36
   0  13  -1    1.75    1.38
   0  13  -1    1.34    1.14
   0  13  -1    1.15    1.20
   0  13  -1    1.38    1.49
   0  13  -1    3.62    1.89
   0  13  -1    1.24    1.30
   0  13  -1    1.87    1.73
   0 -13   1    3.29    1.19
   0 -13   1    3.60    1.77
   0 -13   1    5.96    2.26
   0 -13   1    2.98    1.57
   0 -13   1    2.98    0.95
   0 -13   1    2.21    1.09
   0 -13   1    3.54    1.72
   0 -13   1    2.35    1.12
   0 -13   1    3.98    1.80
   0 -13   1    4.35    1.90
   0 -13   1    2.21    1.40
   0 -13   1    2.72    1.58
   0 -13   1    2.58    1.05
  -1  13  -1    6.33    1.60
  -1  13  -1    5.25    1.62
  -1  13  -1    6.08    1.60
  -1  13  -1    8.48    2.46
  -1  13  -1    4.28    1.57
  -1  13  -1    3.88    1.37
  -1  13  -1    7.98    2.15
  -1  13  -1    5.01    1.96
  -1  13  -1    5.51    2.06
  -1  13  -1    6.69    1.83
   1 -13   1    8.04    2.19
   1 -13   1    4.92    1.23
   1 -13   1    3.62    1.75
   1 -13   1    2.97    1.69
   1 -13   1    5.50    1.23
   1 -13   1    3.84    1.98
   1 -13   1    6.98    1.86
   1 -13   1    5.61    2.16
   1 -13   1    2.19    1.05
   1 -13   1    7.11    1.91
   1 -13   1    8.34    1.38
   1 -13   1    5.88    1.18
   1 -13   1    5.34    1.42
   1 -13   1    3.89    1.90
  -2  13  -1   42.22    4.25
  -2  13  -1   46.52    3.49
  -2  13  -1   47.22    3.89
  -2  13  -1   41.15    4.41
  -2  13  -1   53.79    4.53
  -2  13  -1   41.01    3.80
  -2  13  -1   52.08    3.53
  -2  13  -1   42.57    3.98
  -2  13  -1   51.42    4.58
  -2  13  -1   44.59    3.95
   2 -13   1   43.55    3.96
   2 -13   1   41.28    4.33
   2 -13   1   47.15    3.57
   2 -13   1   43.20    2.55
   2 -13   1   38.61    2.70
   2 -13   1   41.90    3.10
   2 -13   1   37.84    2.49
   2 -13   1   41.47    2.80
   2 -13   1   48.61    4.19
   2 -13   1   46.81    2.93
   2 -13   1   45.74    2.55
   2 -13   1   43.29    3.93
   2 -13   1   49.38    4.18
   2 -13   1   48.94    4.05
   2 -13   1   44.77    4.05
   2 -13   1   51.83    4.77
   2 -13   1   38.99    2.50
  -3  13  -1   78.19    5.72
  -3  13  -1   52.67    6.04
  -3  13  -1   76.58    4.49
  -3  13  -1   68.32    5.79
  -3  13  -1   72.53    5.77
  -3  13  -1   65.93    4.39
  -3  13  -1   69.74    5.50
  -3  13  -1   73.47    5.28
  -3  13  -1   63.92    4.97
  -3  13  -1   72.21    5.37
  -3  13  -1   73.10    5.22
   3 -13   1   63.87    5.48
   3 -13   1   69.06    5.28
   3 -13   1   73.25    6.22
   3 -13   1   78.38    5.65
   3 -13   1   76.18    5.25
   3 -13   1   68.67    3.86
   3 -13   1   66.60    4.62
   3 -13   1   71.38    5.04
   3 -13   1   75.86    5.42
   3 -13   1   73.66    5.83
   3 -13   1   68.12    3.95
   3 -13   1   69.91    4.90
   3 -13   1   76.14    4.55
   3 -13   1   66.48    5.84
  -4  13  -1   47.99    4.70
  -4  13  -1   40.83    4.30
  -4  13  -1   46.19    4.21
  -4  13  -1   40.59    4.13
  -4  13  -1   44.02    4.30
  -4  13  -1   42.02    4.17
  -4  13  -1   42.16    4.03
  -4  13  -1   46.81    3.35
  -4  13  -1   42.62    3.24
  -4  13  -1   45.36    4.20
   4 -13   1   47.07    4.51
   4 -13   1   47.53    4.34
   4 -13   1   32.79    2.76
   4 -13   1   43.38    3.41
   4 -13   1   37.12    3.92
   4 -13   1   49.87    4.07
   4 -13   1   43.46    3.64
   4 -13   1   40.01    2.60
   4 -13   1   40.27    2.68
   4 -13   1   43.58    3.88
   4 -13   1   39.90    3.98
   4 -13   1   43.53    4.47
   4 -13   1   35.10    4.00
   4 -13   1   34.99    5.17
  -5  13  -1    3.87    1.80
  -5  13  -1    0.68    1.68
  -5  13  -1    2.83    2.01
  -5  13  -1    4.48    1.89
  -5  13  -1    4.38    1.32
  -5  13  -1    0.94    1.25
  -5  13  -1    4.31    1.23
  -5  13  -1    1.04    1.25
  -5  13  -1    1.12    1.56
   5 -13   1    4.61    1.80
   5 -13   1    5.85    1.86
   5 -13   1    3.62    1.46
   5 -13   1    7.07    1.96
   5 -13   1    2.77    1.71
   5 -13   1    3.84    1.54
   5 -13   1    6.54    2.35
   5 -13   1    5.14    1.93
   5 -13   1    5.21    1.90
   5 -13   1    1.43    1.56
   5 -13   1    3.16    0.86
  -6  13  -1   11.02    2.47
  -6  13  -1   11.82    1.86
  -6  13  -1    6.59    2.19
  -6  13  -1   12.35    2.87
  -6  13  -1   10.29    2.39
  -6  13  -1    6.98    2.28
  -6  13  -1   10.55    1.42
  -6  13  -1    8.90    1.57
  -6  13  -1    8.72    2.44
   6 -13   1   14.02    3.27
   6 -13   1   14.70    2.42
   6 -13   1    7.60    2.46
   6 -13   1   10.54    2.56
   6 -13   1   13.68    3.07
   6 -13   1    8.18    1.81
   6 -13   1    8.98    2.09
   6 -13   1   12.50    2.56
  -7  13  -1    2.97    1.64
  -7  13  -1   -0.84    0.87
  -7  13  -1   -0.27    1.57
  -7  13  -1    8.17    2.52
  -7  13  -1    2.07    0.82
  -7  13  -1    0.01    0.90
  -7  13  -1   -2.23    1.36
  -7  13  -1    1.59    1.62
  -7  13  -1    0.83    1.80
   7 -13   1    0.56    1.03
   7 -13   1    2.06    1.83
   7 -13   1    0.67    1.81
   7 -13   1    2.07    1.81
   7 -13   1    1.95    1.62
   7 -13   1    0.90    1.32
   7 -13   1   -1.17    1.35
   7 -13   1   -2.38    1.49
  -8  13  -1   -2.47    0.86
  -8  13  -1    0.45    1.78
  -8  13  -1   -0.14    1.46
  -8  13  -1    1.84    0.94
  -8  13  -1   -0.85    1.06
  -8  13  -1   -2.09    1.22
  -8  13  -1   -0.64    1.48
  -8  13  -1   -0.91    1.66
  -8  13  -1    2.33    2.11
   8 -13   1    2.26    1.91
   8 -13   1    1.57    1.50
   8 -13   1    0.95    1.30
   8 -13   1    2.65    1.91
   8 -13   1    1.00    2.11
   8 -13   1   -0.10    1.61
   8 -13   1    2.85    1.72
  -9  13  -1    2.75    2.49
  -9  13  -1    0.45    1.79
  -9  13  -1    1.65    2.53
  -9  13  -1    1.56    1.84
  -9  13  -1    2.14    2.38
  -9  13  -1    4.77    2.46
   9 -13   1    2.49    1.86
   9 -13   1    5.26    1.92
   9 -13   1    0.77    2.83
   9 -13   1    4.59    2.47
   9 -13   1    6.16    2.54
   9  12  -1   -1.28    2.06
   9  12  -1    6.43    3.45
   9  12  -1   -0.47    2.16
   9  12  -1    2.68    2.41
   9  12  -1    1.86    2.86
   9  12  -1    1.44    1.54
   9  12  -1    1.32    1.54
   9  12  -1    1.81    2.00
  -9 -12   1   -2.46    2.02
  -9 -12   1    2.58    2.06
  -9 -12   1    4.10    2.45
  -9 -12   1   -1.97    2.12
  -9 -12   1    2.91    2.05
  -9 -12   1   -0.50    1.34
  -9 -12   1   -0.40    1.87
  -9 -12   1    2.68    2.40
   8  12  -1    1.80    1.37
   8  12  -1    1.65    2.02
   8  12  -1   -0.73    2.62
   8  12  -1   -0.27    1.88
   8  12  -1    2.42    1.94
   8  12  -1   -0.01    1.59
   8  12  -1   -0.67    2.17
   8  12  -1   -3.21    2.65
  -8 -12   1    0.34    2.34
  -8 -12   1    0.81    1.89
  -8 -12   1    0.10    2.06
  -8 -12   1    1.16    1.25
  -8 -12   1   -4.26    1.61
  -8 -12   1    2.11    1.94
  -8 -12   1   -2.02    1.73
  -8 -12   1   -0.01    0.99
  -8 -12   1    0.81    1.76
  -8 -12   1    4.88    2.29
   7  12  -1   -1.62    1.37
   7  12  -1   -0.43    1.55
   7  12  -1    0.47    1.65
   7  12  -1    1.52    1.70
   7  12  -1   -3.77    2.11
   7  12  -1   -1.18    1.04
   7  12  -1   -3.52    1.42
   7  12  -1   -2.60    1.45
  -7 -12   1   -1.18    1.87
  -7 -12   1   -0.43    1.05
  -7 -12   1    2.91    1.87
  -7 -12   1    1.41    1.16
  -7 -12   1   -2.74    1.40
  -7 -12   1    1.66    1.89
  -7 -12   1   -0.54    0.94
  -7 -12   1   -0.73    1.94
  -7 -12   1   -0.23    2.78
  -7 -12   1   -0.64    1.53
  -7 -12   1    0.78    1.72
  -7 -12   1   -1.48    1.65
   6  12  -1   18.35    3.06
   6  12  -1   14.21    2.18
   6  12  -1   14.20    2.81
   6  12  -1   12.27    2.43
   6  12  -1   17.86    3.13
   6  12  -1   14.01    3.05
   6  12  -1   17.70    4.36
   6  12  -1   17.85    3.67
   6  12  -1   13.40    2.87
  -6 -12   1   17.86    2.41
  -6 -12   1   15.26    3.17
  -6 -12   1   13.19    2.65
  -6 -12   1   15.54    2.88
  -6 -12   1   14.82    3.03
  -6 -12   1   13.20    2.91
  -6 -12   1   16.47    2.42
  -6 -12   1   16.67    3.60
  -6 -12   1   17.29    3.09
  -6 -12   1   14.72    2.93
   5  12  -1   45.48    3.59
   5  12  -1   49.58    4.98
   5  12  -1   41.39    4.40
   5  12  -1   40.49    5.01
   5  12  -1   49.81    4.62
   5  12  -1   60.68    5.00
   5  12  -1   42.43    4.50
   5  12  -1   52.23    4.67
   5  12  -1   46.13    4.24
   5  12  -1   47.61    4.02
   5  12  -1   39.07    4.34
  -5 -12   1   45.88    6.21
  -5 -12   1   46.03    4.81
  -5 -12   1   50.33    4.62
  -5 -12   1   44.89    3.52
  -5 -12   1   50.86    4.61
  -5 -12   1   48.21    3.55
  -5 -12   1   43.48    4.78
  -5 -12   1   46.90    4.84
  -5 -12   1   45.34    4.71
  -5 -12   1   53.08    4.58
  -5 -12   1   44.54    4.22
  -5 -12   1   38.37    4.32
  -5 -12   1   48.17    3.79
  -5 -12   1   44.74    4.28
   4  12  -1   87.36    6.73
   4  12  -1  101.59    6.87
   4  12  -1  102.96    6.85
   4  12  -1  107.69    6.30
   4  12  -1   95.21    6.96
   4  12  -1   97.83    5.49
   4  12  -1   98.97    6.76
   4  12  -1  105.86    7.11
   4  12  -1   96.35    7.10
   4  12  -1  110.08    6.79
  -4 -12   1  100.99    5.87
  -4 -12   1  114.82    6.95
  -4 -12   1   99.43    7.17
  -4 -12   1  102.21    7.21
  -4 -12   1  101.21    6.98
  -4 -12   1   91.96    6.75
  -4 -12   1   97.12    6.08
  -4 -12   1  112.34    6.79
  -4 -12   1  100.38    6.60
  -4 -12   1   96.48    6.58
  -4 -12   1  108.23    6.57
  -4 -12   1  102.05    6.58
  -4 -12   1  101.95    7.19
   3  12  -1  256.21   12.21
   3  12  -1  232.22   10.97
   3  12  -1  254.92   12.59
   3  12  -1  251.41   12.35
   3  12  -1  228.12   12.73
   3  12  -1  233.07   12.39
   3  12  -1  250.36   12.72
   3  12  -1  241.44   12.44
   3  12  -1  266.81   13.06
   3  12  -1  233.36   12.53
   3  12  -1  211.08   10.78
   3  12  -1  245.23   11.47
   3  12  -1  237.82   11.94
  -3 -12   1  276.43   13.58
  -3 -12   1  249.41   12.32
  -3 -12   1  265.01   12.57
  -3 -12   1  248.53   12.88
  -3 -12   1  245.26   12.68
  -3 -12   1  246.95   12.02
  -3 -12   1  260.37   13.14
  -3 -12   1  250.95   12.25
  -3 -12   1  250.20   12.92
  -3 -12   1  218.59   12.84
  -3 -12   1  241.98   13.01
  -3 -12   1  250.32   12.34
  -3 -12   1  258.40   12.50
   2  12  -1  203.96   10.83
   2  12  -1  206.94    9.42
   2  12  -1  190.10   10.84
   2  12  -1  207.96   10.70
   2  12  -1  200.41   10.78
   2  12  -1  209.80   10.85
   2  12  -1  213.60   11.31
   2  12  -1  187.22    9.31
   2  12  -1  193.60   10.92
   2  12  -1  206.22   10.50
   2  12  -1  226.60   13.50
   2  12  -1  215.33   10.45
   2  12  -1  200.88    9.85
  -2 -12   1  214.54   11.12
  -2 -12   1  196.42   11.10
  -2 -12   1  218.20   10.59
  -2 -12   1  207.05   11.23
  -2 -12   1  187.53   11.20
  -2 -12   1  216.37   11.03
  -2 -12   1  212.12   10.63
  -2 -12   1  211.46   10.49
  -2 -12   1  219.89   11.42
  -2 -12   1  221.69   11.75
  -2 -12   1  223.69   10.72
  -2 -12   1  216.30   10.63
  -2 -12   1  217.01   10.50
   1  12  -1    0.63    0.74
   1  12  -1   -1.08    1.23
   1  12  -1   -0.76    1.11
   1  12  -1   -0.45    0.96
   1  12  -1   -0.16    1.34
   1  12  -1   -0.02    1.04
   1  12  -1    0.25    0.58
   1  12  -1    0.44    1.25
   1  12  -1    0.29    0.63
   1  12  -1    0.06    0.85
   1  12  -1    1.02    1.14
   1  12  -1    1.08    1.43
   1  12  -1   -1.66    0.88
   1  12  -1    1.07    1.22
   1  12  -1    0.99    0.66
  -1 -12   1    0.39    1.38
  -1 -12   1   -0.47    1.29
  -1 -12   1    1.39    1.25
  -1 -12   1   -0.29    0.94
  -1 -12   1   -1.16    1.07
  -1 -12   1    0.00    0.78
  -1 -12   1    1.02    1.44
  -1 -12   1   -2.17    0.88
  -1 -12   1   -1.10    0.59
  -1 -12   1    2.33    1.57
  -1 -12   1    0.26    0.85
  -1 -12   1   -0.47    0.93
   0  12  -1   18.44    1.81
   0  12  -1   18.14    2.34
   0  12  -1   16.98    2.30
   0  12  -1   23.90    3.03
   0  12  -1   21.87    2.85
   0  12  -1   16.68    2.35
   0  12  -1   15.77    2.66
   0  12  -1   20.99    3.08
   0  12  -1   21.72    3.06
   0  12  -1   21.87    3.13
   0  12  -1   19.12    2.63
   0 -12   1   15.82    2.54
   0 -12   1   17.12    2.81
   0 -12   1   21.09    2.81
   0 -12   1   19.77    2.20
   0 -12   1   21.12    2.91
   0 -12   1   18.73    2.17
   0 -12   1   13.53    1.95
   0 -12   1   17.70    2.83
   0 -12   1   16.42    2.64
   0 -12   1   16.19    1.71
   0 -12   1   17.18    2.00
   0 -12   1   21.68    3.18
   0 -12   1   18.52    2.62
   0 -12   1   17.28    2.01
  -1  12  -1   -0.05    1.04
  -1  12  -1   -0.08    1.13
  -1  12  -1    0.41    0.94
  -1  12  -1    0.68    1.03
  -1  12  -1   -0.66    1.21
  -1  12  -1    0.34    1.20
  -1  12  -1    0.75    1.12
  -1  12  -1    0.73    1.28
  -1  12  -1   -0.99    0.93
  -1  12  -1    0.29    1.03
   1 -12   1   -0.03    1.37
   1 -12   1    0.11    0.64
   1 -12   1    0.32    0.91
   1 -12   1   -0.39    0.79
   1 -12   1    0.74    0.79
   1 -12   1    0.55    1.19
   1 -12   1   -0.72    1.03
   1 -12   1    0.44    0.78
   1 -12   1   -0.01    1.28
   1 -12   1   -0.04    0.75
   1 -12   1    1.40    1.37
   1 -12   1   -1.97    0.85
   1 -12   1    0.19    0.59
   1 -12   1    0.43    0.71
   1 -12   1   -0.09    1.14
   1 -12   1    0.36    1.42
  -2  12  -1   27.40    3.72
  -2  12  -1   27.84    3.21
  -2  12  -1   29.75    3.98
  -2  12  -1   27.42    3.34
  -2  12  -1   28.22    3.29
  -2  12  -1   24.01    2.42
  -2  12  -1   22.32    3.23
  -2  12  -1   25.82    3.13
  -2  12  -1   23.39    2.96
  -2  12  -1   26.70    2.46
  -2  12  -1   30.06    3.47
   2 -12   1   24.88    3.15
   2 -12   1   31.17    3.10
   2 -12   1   22.17    2.97
   2 -12   1   25.92    1.77
   2 -12   1   25.41    3.42
   2 -12   1   26.45    2.02
   2 -12   1   26.13    3.10
   2 -12   1   23.92    1.74
   2 -12   1   19.61    1.66
   2 -12   1   27.74    3.94
   2 -12   1   24.90    1.78
   2 -12   1   29.03    3.44
   2 -12   1   30.24    3.44
   2 -12   1   24.37    1.90
   2 -12   1   28.09    2.94
   2 -12   1   28.12    4.01
  -3  12  -1   16.87    2.99
  -3  12  -1   23.16    3.13
  -3  12  -1   20.58    3.43
  -3  12  -1   14.68    2.43
  -3  12  -1   16.27    2.31
  -3  12  -1   16.04    2.01
  -3  12  -1   14.30    2.43
  -3  12  -1   23.90    2.98
  -3  12  -1   19.77    3.10
  -3  12  -1   11.71    2.26
   3 -12   1   18.89    3.04
   3 -12   1   14.59    2.46
   3 -12   1   14.89    2.53
   3 -12   1   16.73    2.53
   3 -12   1   16.21    2.52
   3 -12   1   15.07    1.52
   3 -12   1   13.28    2.61
   3 -12   1   18.27    2.21
   3 -12   1   14.65    1.65
   3 -12   1   11.48    2.29
   3 -12   1   10.96    2.10
   3 -12   1   16.28    2.50
   3 -12   1   14.57    2.78
  -4  12  -1   56.80    4.66
  -4  12  -1   61.72    3.95
  -4  12  -1   62.70    4.88
  -4  12  -1   63.45    5.15
  -4  12  -1   57.61    3.77
  -4  12  -1   60.76    4.83
  -4  12  -1   60.31    4.65
  -4  12  -1   67.41    5.02
  -4  12  -1   50.04    4.89
  -4  12  -1   59.95    4.74
   4 -12   1   61.46    4.07
   4 -12   1   57.88    4.69
   4 -12   1   55.11    3.25
   4 -12   1   56.44    4.70
   4 -12   1   47.38    4.84
   4 -12   1   63.00    4.77
   4 -12   1   60.94    4.56
   4 -12   1   50.47    3.41
   4 -12   1   55.21    4.76
   4 -12   1   60.74    4.21
   4 -12   1   68.83    4.60
   4 -12   1   59.71    5.11
  -5  12  -1   27.64    3.66
  -5  12  -1   26.75    3.72
  -5  12  -1   21.65    3.13
  -5  12  -1   18.55    3.04
  -5  12  -1   14.55    2.46
  -5  12  -1   24.19    3.41
  -5  12  -1   27.48    3.57
  -5  12  -1   24.09    3.26
  -5  12  -1   19.61    3.38
  -5  12  -1   23.17    2.23
  -5  12  -1   20.37    1.85
   5 -12   1   23.94    2.87
   5 -12   1   23.02    2.75
   5 -12   1   23.75    3.49
   5 -12   1   25.71    3.36
   5 -12   1   26.88    3.94
   5 -12   1   26.24    3.34
   5 -12   1   16.86    2.91
   5 -12   1   16.19    2.62
   5 -12   1   21.80    3.64
   5 -12   1   20.90    2.85
  -6  12  -1    2.51    1.78
  -6  12  -1    2.40    1.55
  -6  12  -1    4.42    1.17
  -6  12  -1    4.54    2.15
  -6  12  -1    6.32    1.80
  -6  12  -1    4.01    1.04
  -6  12  -1    6.24    1.95
  -6  12  -1    4.17    1.21
  -6  12  -1    7.49    3.25
  -6  12  -1    2.95    0.94
   6 -12   1    5.47    1.97
   6 -12   1    4.59    1.69
   6 -12   1    4.31    2.30
   6 -12   1    3.73    1.75
   6 -12   1    2.11    1.64
   6 -12   1    4.94    2.25
   6 -12   1    7.21    2.31
   6 -12   1    4.74    1.97
   6 -12   1    4.62    1.41
   6 -12   1    5.07    2.51
   6 -12   1    7.17    1.75
  -7  12  -1   15.19    2.93
  -7  12  -1   13.89    2.75
  -7  12  -1   14.55    2.86
  -7  12  -1   11.61    1.80
  -7  12  -1   17.51    3.20
  -7  12  -1   12.72    2.24
  -7  12  -1    6.79    2.05
  -7  12  -1   11.61    1.78
  -7  12  -1   17.84    3.02
  -7  12  -1   13.45    1.79
  -7  12  -1   12.37    2.73
   7 -12   1   12.95    2.62
   7 -12   1   18.09    3.23
   7 -12   1   16.84    2.65
   7 -12   1   15.16    2.10
   7 -12   1   16.58    2.88
   7 -12   1   12.94    2.96
   7 -12   1   11.77    2.32
   7 -12   1   12.64    2.81
   7 -12   1   20.45    3.35
  -8  12  -1   13.29    1.92
  -8  12  -1   13.97    2.88
  -8  12  -1   21.47    3.36
  -8  12  -1   11.96    1.85
  -8  12  -1   13.64    1.84
  -8  12  -1   17.59    2.29
  -8  12  -1   16.04    3.05
  -8  12  -1   21.32    6.04
  -8  12  -1   14.94    4.02
  -8  12  -1   18.75    3.55
   8 -12   1   22.52    3.39
   8 -12   1   16.92    2.82
   8 -12   1   11.87    2.74
   8 -12   1   11.89    2.28
   8 -12   1   17.81    3.17
   8 -12   1   14.30    3.28
   8 -12   1   13.41    4.74
  -9  12  -1   18.90    2.45
  -9  12  -1   27.63    4.41
  -9  12  -1   22.78    2.80
  -9  12  -1   26.90    2.62
  -9  12  -1   25.55    3.97
  -9  12  -1   25.54    3.69
  -9  12  -1   23.03    3.85
  -9  12  -1   20.22    3.82
  -9  12  -1   30.26    4.51
   9 -12   1   23.90    3.57
   9 -12   1   26.15    4.16
   9 -12   1   23.47    3.97
   9 -12   1   25.39    3.89
   9 -12   1   25.97    3.38
   9 -12   1   21.98    3.82
   9 -12   1   25.29    4.40
  10  11  -1    2.87    1.62
  10  11  -1    5.23    2.47
  10  11  -1   -0.29    3.00
  10  11  -1    0.99    1.87
  10  11  -1    5.43    4.31
  10  11  -1    1.82    2.26
  10  11  -1    3.65    3.04
 -10 -11   1    4.07    3.54
 -10 -11   1    4.47    2.50
 -10 -11   1   -2.06    2.46
 -10 -11   1   -1.02    2.05
 -10 -11   1    1.98    2.60
 -10 -11   1    5.75    2.03
 -10 -11   1    2.46    2.04
 -10 -11   1    0.46    2.22
   9  11  -1   10.44    2.47
   9  11  -1   15.31    2.59
   9  11  -1   11.88    2.62
   9  11  -1   12.75    3.27
   9  11  -1   13.64    3.15
   9  11  -1   14.64    3.50
   9  11  -1   10.87    2.66
   9  11  -1   15.12    3.08
   9  11  -1   10.24    2.93
  -9 -11   1   13.62    2.49
  -9 -11   1   14.60    3.27
  -9 -11   1   16.99    3.94
  -9 -11   1    9.40    2.82
  -9 -11   1   17.47    3.59
  -9 -11   1   11.72    2.82
  -9 -11   1   15.43    3.60
  -9 -11   1   14.65    3.53
  -9 -11   1   16.03    3.09
   8  11  -1   22.92    3.82
   8  11  -1   21.71    3.92
   8  11  -1   11.07    3.27
   8  11  -1   20.86    3.27
   8  11  -1   22.56    3.43
   8  11  -1   17.20    2.71
   8  11  -1   17.19    3.10
   8  11  -1   17.54    4.47
   8  11  -1   24.85    4.68
  -8 -11   1   22.25    3.82
  -8 -11   1   21.37    3.48
  -8 -11   1   18.69    3.46
  -8 -11   1   18.98    3.32
  -8 -11   1   17.37    3.70
  -8 -11   1   14.84    1.75
  -8 -11   1   25.00    4.11
  -8 -11   1   24.54    3.99
  -8 -11   1   18.59    2.64
  -8 -11   1   17.12    3.55
   7  11  -1   34.26    4.63
   7  11  -1   40.34    3.46
   7  11  -1   37.11    4.70
   7  11  -1   36.19    4.45
   7  11  -1   48.30    5.56
   7  11  -1   34.32    4.27
   7  11  -1   32.55    5.00
   7  11  -1   38.69    4.15
   7  11  -1   40.43    4.08
   7  11  -1   31.85    4.12
  -7 -11   1   33.83    3.67
  -7 -11   1   34.10    2.72
  -7 -11   1   47.39    4.67
  -7 -11   1   46.19    4.61
  -7 -11   1   34.91    4.79
  -7 -11   1   51.14    5.11
  -7 -11   1   32.11    4.24
  -7 -11   1   45.59    8.07
  -7 -11   1   39.34    4.48
  -7 -11   1   32.20    4.16
  -7 -11   1   42.67    5.26
   6  11  -1    2.02    1.60
   6  11  -1    1.89    1.64
   6  11  -1    2.12    1.86
   6  11  -1    1.06    1.38
   6  11  -1   -0.64    1.08
   6  11  -1   -0.03    1.97
   6  11  -1    1.85    1.63
   6  11  -1   -1.63    1.12
   6  11  -1    0.71    1.37
   6  11  -1    1.76    1.50
   6  11  -1    2.10    1.69
  -6 -11   1    2.00    1.64
  -6 -11   1    2.57    1.85
  -6 -11   1   -0.08    1.58
  -6 -11   1    0.11    1.58
  -6 -11   1    1.28    1.01
  -6 -11   1    3.06    1.41
  -6 -11   1    0.99    1.72
  -6 -11   1    3.15    1.88
  -6 -11   1    1.02    1.37
  -6 -11   1    2.41    1.14
  -6 -11   1   -0.40    1.32
  -6 -11   1   -0.89    1.37
  -6 -11   1    1.48    1.60
   5  11  -1   -1.08    1.18
   5  11  -1   -1.25    1.17
   5  11  -1    0.39    1.34
   5  11  -1   -0.63    1.55
   5  11  -1   -0.25    0.92
   5  11  -1   -0.18    1.19
   5  11  -1   -0.68    1.23
   5  11  -1    1.31    1.37
   5  11  -1    0.60    1.71
   5  11  -1    0.50    1.46
   5  11  -1   -2.51    1.25
  -5 -11   1    1.52    1.58
  -5 -11   1    1.03    1.30
  -5 -11   1    1.15    1.34
  -5 -11   1    0.56    1.09
  -5 -11   1   -1.08    0.70
  -5 -11   1    0.14    1.60
  -5 -11   1   -1.34    1.31
  -5 -11   1    1.18    1.56
  -5 -11   1   -1.14    1.35
  -5 -11   1   -0.16    0.88
  -5 -11   1    0.99    1.47
  -5 -11   1    1.33    1.59
  -5 -11   1   -0.07    1.05
  -5 -11   1   -2.15    1.22
   4  11  -1   96.25    5.39
   4  11  -1  107.72    6.51
   4  11  -1  102.10    6.70
   4  11  -1  100.54    6.74
   4  11  -1   93.65    5.09
   4  11  -1  100.89    6.86
   4  11  -1   98.23    6.57
   4  11  -1   92.52    6.20
   4  11  -1   98.16    6.50
   4  11  -1  105.96    6.82
   4  11  -1   94.96    6.11
   4  11  -1  107.21    7.04
  -4 -11   1  105.92    6.02
  -4 -11   1  101.67    6.47
  -4 -11   1  108.40    7.08
  -4 -11   1   89.79    6.55
  -4 -11   1  107.53    6.61
  -4 -11   1  107.98    6.98
  -4 -11   1  106.30    7.00
  -4 -11   1   88.82    5.37
  -4 -11   1  104.25    6.66
  -4 -11   1  104.40    5.73
  -4 -11   1   94.62    6.34
  -4 -11   1   99.74    6.37
  -4 -11   1  105.98    6.40
  -4 -11   1  107.65    7.08
   3  11  -1  254.51   12.95
   3  11  -1  269.72   12.67
   3  11  -1  258.63   12.99
   3  11  -1  248.77   12.63
   3  11  -1  265.22   12.94
   3  11  -1  258.54   12.85
   3  11  -1  272.62   13.28
   3  11  -1  240.34   13.02
   3  11  -1  258.35   11.91
   3  11  -1  238.64   11.39
   3  11  -1  250.47   12.80
   3  11  -1  256.77   11.56
   3  11  -1  255.84   12.27
  -3 -11   1  264.53   13.05
  -3 -11   1  233.58   12.01
  -3 -11   1  275.40   12.64
  -3 -11   1  267.60   12.90
  -3 -11   1  269.43   15.34
  -3 -11   1  263.57   13.23
  -3 -11   1  260.87   13.16
  -3 -11   1  278.54   13.73
  -3 -11   1  271.84   12.80
  -3 -11   1  274.42   12.92
  -3 -11   1  272.20   13.44
  -3 -11   1  245.34   12.90
  -3 -11   1  260.33   13.38
  -3 -11   1  270.12   13.50
   2  11  -1  334.96   15.72
   2  11  -1  342.04   15.59
   2  11  -1  331.27   14.58
   2  11  -1  302.41   14.49
   2  11  -1  311.57   13.37
   2  11  -1  337.42   15.12
   2  11  -1  333.84   15.36
   2  11  -1  317.78   16.38
   2  11  -1  297.81   13.36
   2  11  -1  333.94   14.91
   2  11  -1  304.66   15.74
   2  11  -1  320.98   15.13
   2  11  -1  335.35   15.53
   2  11  -1  322.11   14.17
   2  11  -1  345.92   15.57
  -2 -11   1  335.20   15.05
  -2 -11   1  309.63   14.82
  -2 -11   1  298.82   15.62
  -2 -11   1  336.29   15.88
  -2 -11   1  333.80   15.47
  -2 -11   1  289.47   14.55
  -2 -11   1  340.34   15.61
  -2 -11   1  331.32   14.95
  -2 -11   1  312.31   15.51
  -2 -11   1  340.55   15.78
  -2 -11   1  324.73   17.10
  -2 -11   1  337.39   15.07
  -2 -11   1  333.10   15.37
  -2 -11   1  335.63   15.10
   1  11  -1   17.87    2.37
   1  11  -1   14.93    1.92
   1  11  -1   14.22    1.37
   1  11  -1   11.54    2.08
   1  11  -1   14.89    2.02
   1  11  -1   19.74    3.07
   1  11  -1   12.98    1.32
   1  11  -1   19.45    2.60
   1  11  -1   14.64    2.38
   1  11  -1   13.92    2.34
   1  11  -1   10.67    2.24
   1  11  -1   19.19    2.75
   1  11  -1   14.28    1.78
   1  11  -1   13.11    1.54
  -1 -11   1   17.10    2.66
  -1 -11   1   14.71    1.91
  -1 -11   1   15.08    2.32
  -1 -11   1   13.19    2.18
  -1 -11   1   24.21    3.15
  -1 -11   1   16.92    1.76
  -1 -11   1   19.47    2.61
  -1 -11   1   17.16    2.23
  -1 -11   1   15.71    2.36
  -1 -11   1   17.09    2.52
  -1 -11   1   18.73    2.87
  -1 -11   1   16.72    2.08
  -1 -11   1   12.15    2.15
  -1 -11   1   14.61    2.00
  -1 -11   1   15.78    2.21
  -1 -11   1   18.10    2.21
   0  11  -1  153.05    8.27
   0  11  -1  131.21    6.69
   0  11  -1  146.80    7.22
   0  11  -1  121.74    7.53
   0  11  -1  140.74    7.14
   0  11  -1  139.94    7.65
   0  11  -1  142.27    7.34
   0  11  -1  133.22    7.70
   0  11  -1  135.60    8.68
   0  11  -1  140.41    7.50
   0  11  -1  142.05    8.05
   0  11  -1  150.22    7.72
   0  11  -1  125.84    6.61
   0 -11   1  145.92    7.00
   0 -11   1  148.13    6.93
   0 -11   1  138.29    6.84
   0 -11   1  148.56    7.67
   0 -11   1  144.94    7.81
   0 -11   1  138.52    6.93
   0 -11   1  152.28    7.64
   0 -11   1  139.44    7.54
   0 -11   1  142.11    7.82
   0 -11   1  136.31    6.72
   0 -11   1  140.65    7.58
   0 -11   1  131.17    6.97
   0 -11   1  137.48    8.18
   0 -11   1  130.90    6.65
   0 -11   1  140.38    8.07
   0 -11   1  124.83    7.51
  -1  11  -1  263.33   12.96
  -1  11  -1  294.85   13.81
  -1  11  -1  270.40   14.32
  -1  11  -1  292.85   14.31
  -1  11  -1  270.36   12.93
  -1  11  -1  296.77   13.19
  -1  11  -1  305.45   13.71
  -1  11  -1  282.28   13.49
  -1  11  -1  301.10   14.41
  -1  11  -1  294.20   13.75
  -1  11  -1  277.27   13.48
  -1  11  -1  306.36   13.25
  -1  11  -1  297.20   14.04
   1 -11   1  275.67   12.99
   1 -11   1  300.05   13.89
   1 -11   1  281.81   14.00
   1 -11   1  301.08   13.33
   1 -11   1  283.72   14.66
   1 -11   1  294.66   14.55
   1 -11   1  303.10   13.01
   1 -11   1  290.17   13.01
   1 -11   1  320.54   14.13
   1 -11   1  272.65   13.95
   1 -11   1  293.91   14.60
   1 -11   1  288.53   13.09
   1 -11   1  307.76   14.13
   1 -11   1  301.61   12.97
   1 -11   1  284.00   12.87
   1 -11   1  297.86   13.32
   1 -11   1  304.14   13.99
   1 -11   1  303.11   13.97
  -2  11  -1    0.21    1.19
  -2  11  -1    0.10    1.15
  -2  11  -1    0.44    1.45
  -2  11  -1    0.53    0.88
  -2  11  -1    0.35    1.27
  -2  11  -1    3.06    1.06
  -2  11  -1    1.12    1.13
  -2  11  -1    0.28    1.03
  -2  11  -1    3.54    2.00
  -2  11  -1    2.29    1.27
  -2  11  -1    1.40    1.22
  -2  11  -1    0.62    1.07
   2 -11   1    1.15    0.65
   2 -11   1    0.40    0.98
   2 -11   1    0.47    0.60
   2 -11   1   -0.07    0.98
   2 -11   1   -0.70    1.21
   2 -11   1    0.56    0.61
   2 -11   1    2.39    1.39
   2 -11   1    0.92    0.80
   2 -11   1    1.56    0.71
   2 -11   1    0.86    1.33
   2 -11   1   -0.12    1.17
   2 -11   1    1.87    1.29
   2 -11   1   -0.61    1.02
   2 -11   1   -0.53    0.88
   2 -11   1    1.12    0.56
   2 -11   1    1.04    0.78
   2 -11   1    2.51    1.41
   2 -11   1    1.46    0.66
   2 -11   1    0.15    1.21
  -3  11  -1   45.52    3.91
  -3  11  -1   53.01    4.04
  -3  11  -1   48.95    4.02
  -3  11  -1   51.14    3.96
  -3  11  -1   50.26    3.32
  -3  11  -1   47.92    4.11
  -3  11  -1   48.34    4.29
  -3  11  -1   48.23    3.89
  -3  11  -1   46.73    4.26
  -3  11  -1   56.27    4.30
  -3  11  -1   47.57    3.22
   3 -11   1   46.03    3.91
   3 -11   1   42.01    4.11
   3 -11   1   49.26    4.38
   3 -11   1   49.17    4.18
   3 -11   1   53.39    4.04
   3 -11   1   45.10    3.82
   3 -11   1   49.79    3.68
   3 -11   1   47.53    3.78
   3 -11   1   49.19    3.99
   3 -11   1   45.04    2.89
   3 -11   1   49.15    3.37
   3 -11   1   46.95    3.69
   3 -11   1   48.80    2.82
  -4  11  -1   80.62    5.38
  -4  11  -1   80.10    5.40
  -4  11  -1   84.17    5.72
  -4  11  -1   76.47    5.35
  -4  11  -1   71.48    5.59
  -4  11  -1   75.75    4.45
  -4  11  -1   76.08    5.34
  -4  11  -1   62.99    5.05
  -4  11  -1   73.71    5.07
[truncated: 6,460,497 more chars]
