# Supplementary material for: Reactivity of Low Valent Magnesium(I) Complexes with Epoxides and Episulfides
Source: Angew Chem Int Ed Engl. 2025 Nov 2;64(52):e20259. doi: 10.1002/anie.202520259 (PMC12723457; doi:10.1002/anie.202520259)
Supplement: Supplementary file 2 — Supporting Information [file ANIE-64-e20259-s002.zip › 9_jg24016.cif]

data_9
# jg24016
_audit_creation_date               2024-12-02
_audit_creation_method
;
Olex2 1.5-beta
(compiled 2024.02.16 svn.r378c4104 for OlexSys, GUI svn.r6928)
;
_shelx_SHELXL_version_number       '2018/3'
loop_
  _audit_author_name
  _audit_author_email
  _audit_author_address
 'Shaw, P.' ''
;
The University of Edinburgh
School of Chemistry
Joseph Black Building David Brewster Road
Edinburgh
EH9 3FJ
;
 'Nichol, G.S.' g.s.nichol@ed.ac.uk
;
The University of Edinburgh
School of Chemistry
Joseph Black Building David Brewster Road
Edinburgh
EH9 3FJ
;

_audit_contact_author_address      ?
_audit_contact_author_email        ?
_audit_contact_author_name         ''
_audit_contact_author_phone        ?
_publ_contact_author_id_orcid      ?
_publ_section_references
;
Dolomanov, O.V., Bourhis, L.J., Gildea, R.J, Howard, J.A.K. & Puschmann, H.
 (2009), J. Appl. Cryst. 42, 339-341.

Sheldrick, G.M. (2008). Acta Cryst. A64, 112-122.

Sheldrick, G.M. (2015). Acta Cryst. C71, 3-8.
;
_chemical_name_common              ?
_chemical_name_systematic          ?
_chemical_formula_moiety           'C62 H89 Mg2 N4 O2, 2(C6 D6)'
_chemical_formula_sum              'C74 H89 D12 Mg2 N4 O2'
_chemical_formula_weight           1139.28
_chemical_absolute_configuration   unk
_chemical_melting_point            ?
_chemical_oxdiff_formula           'C74 H101 N4 O2 Mg2 '
_chemical_oxdiff_usercomment       '@ 100 K Exp-237, Crystal'
loop_
  _atom_type_symbol
  _atom_type_description
  _atom_type_scat_dispersion_real
  _atom_type_scat_dispersion_imag
  _atom_type_scat_source
 'C' 'C' 0.0033 0.0016 'International Tables Vol C Tables 4.2.6.8 and 6.1.1.4'
 'H' 'H' 0.0000 0.0000 'International Tables Vol C Tables 4.2.6.8 and 6.1.1.4'
 'D' 'D' 0.0000 0.0000 'International Tables Vol C Tables 4.2.6.8 and 6.1.1.4'
 'Mg' 'Mg' 0.0486 0.0363 'International Tables Vol C Tables 4.2.6.8 and 6.1.1.4'
 'N' 'N' 0.0061 0.0033 'International Tables Vol C Tables 4.2.6.8 and 6.1.1.4'
 'O' 'O' 0.0106 0.0060 'International Tables Vol C Tables 4.2.6.8 and 6.1.1.4'

_shelx_space_group_comment
;
The symmetry employed for this shelxl refinement is uniquely defined
by the following loop, which should always be used as a source of
symmetry information in preference to the above space-group names.
They are only intended as comments.
;
_space_group_crystal_system        'monoclinic'
_space_group_IT_number             8
_space_group_name_H-M_alt          'I 1 m 1'
_space_group_name_Hall             'I -2y'
loop_
  _space_group_symop_operation_xyz
 'x, y, z'
 'x, -y, z'
 'x+1/2, y+1/2, z+1/2'
 'x+1/2, -y+1/2, z+1/2'

_cell_length_a                     9.21668(15)
_cell_length_b                     19.8547(4)
_cell_length_c                     18.1874(3)
_cell_angle_alpha                  90
_cell_angle_beta                   96.5957(15)
_cell_angle_gamma                  90
_cell_volume                       3306.16(10)
_cell_formula_units_Z              2
_cell_measurement_reflns_used      18157
_cell_measurement_temperature      100.01(10)
_cell_measurement_theta_max        35.7370
_cell_measurement_theta_min        3.0380
_shelx_estimated_absorpt_T_max     0.995
_shelx_estimated_absorpt_T_min     0.984
_exptl_absorpt_coefficient_mu      0.084
_exptl_absorpt_correction_T_max    0.99238
_exptl_absorpt_correction_T_min    0.99238
_exptl_absorpt_correction_type     sphere
_exptl_absorpt_process_details
;
CrysAlisPro 1.171.43.136a (Rigaku Oxford Diffraction, 2024)
Spherical absorption correction
using equivalent radius and absorption coefficient.
Empirical absorption correction using spherical harmonics,
implemented in SCALE3 ABSPACK scaling algorithm.
;
_exptl_absorpt_special_details     ?
_exptl_crystal_colour              'clear colourless'
_exptl_crystal_density_diffrn      1.144
_exptl_crystal_density_meas        ?
_exptl_crystal_density_method      ?
_exptl_crystal_description         block
_exptl_crystal_F_000               1226
loop_
  _exptl_crystal_face_index_h
  _exptl_crystal_face_index_k
  _exptl_crystal_face_index_l
  _exptl_crystal_face_perp_dist
 0 1 -1 0.0305
 0 -1 1 0.0452
 2 -1 0 0.0840
 1 1 -2 0.0591
 -2 1 0 0.0962
 0 1 2 0.0402
 0 -1 -2 0.0210
 0 -1 0 0.0432
 0 1 0 0.0399
 1 1 0 0.0770
 -1 -1 0 0.0980

_exptl_crystal_recrystallization_method 
 'The material was recrystallised from C6D6 by slow evaporation'
_exptl_crystal_size_max            0.194
_exptl_crystal_size_mid            0.087
_exptl_crystal_size_min            0.061
_exptl_crystal_size_rad            0.057
loop_
  _exptl_oxdiff_crystal_face_indexfrac_h
  _exptl_oxdiff_crystal_face_indexfrac_k
  _exptl_oxdiff_crystal_face_indexfrac_l
  _exptl_oxdiff_crystal_face_x
  _exptl_oxdiff_crystal_face_y
  _exptl_oxdiff_crystal_face_z
 0.0000 1.0000 -1.0000 -0.0311 0.0414 -0.0116
 -0.0000 -1.0000 1.0000 0.0311 -0.0414 0.0116
 2.0000 -1.0000 -0.0000 -0.0045 -0.0066 0.1589
 1.0000 1.0000 -2.0000 -0.0472 0.0783 0.0606
 -2.0000 1.0000 0.0000 0.0045 0.0066 -0.1589
 -0.0000 1.0000 2.0000 -0.0413 -0.0757 -0.0035
 0.0000 -1.0000 -2.0000 0.0413 0.0757 0.0035
 -0.0000 -1.0000 0.0000 0.0345 -0.0024 0.0089
 0.0000 1.0000 -0.0000 -0.0345 0.0024 -0.0089
 1.0000 1.0000 -0.0000 -0.0540 0.0003 0.0660
 -1.0000 -1.0000 0.0000 0.0540 -0.0003 -0.0660

_exptl_transmission_factor_max     ?
_exptl_transmission_factor_min     ?
_diffrn_reflns_av_R_equivalents    0.0253
_diffrn_reflns_av_unetI/netI       0.0335
_diffrn_reflns_Laue_measured_fraction_full  0.998
_diffrn_reflns_Laue_measured_fraction_max  0.919
_diffrn_reflns_limit_h_max         13
_diffrn_reflns_limit_h_min         -15
_diffrn_reflns_limit_k_max         31
_diffrn_reflns_limit_k_min         -30
_diffrn_reflns_limit_l_max         29
_diffrn_reflns_limit_l_min         -29
_diffrn_reflns_number              41676
_diffrn_reflns_point_group_measured_fraction_full  0.980
_diffrn_reflns_point_group_measured_fraction_max  0.818
_diffrn_reflns_theta_full          25.242
_diffrn_reflns_theta_max           35.912
_diffrn_reflns_theta_min           3.049
_diffrn_ambient_environment        N~2~
_diffrn_ambient_temperature        100.01(10)
_diffrn_detector                   'Hybrid Pixel Array Detector'
_diffrn_detector_area_resol_mean   10.0000
_diffrn_detector_type              'HyPix-Arc 100'
_diffrn_measured_fraction_theta_full  0.998
_diffrn_measured_fraction_theta_max  0.919
_diffrn_measurement_details
;
List of Runs (angles in degrees, time in seconds):

  # Type    Start    End  Width  t~exp~   \w     \q     \k     \f   Frames
--------------------------------------------------------------------------
  1  \w     -3.00  43.00   0.50   60.00    --   13.31-106.00 126.00   92
  2  \w    -45.00   3.00   0.50   60.00    --  -15.34 106.00-134.00   96
  3  \w     -7.00  39.00   0.50   60.00    --   13.31 -99.00 -90.00   92
  4  \w    -57.00 -19.00   0.50   60.00    --   13.31 -19.00  90.00   76
  5  \w     12.00  59.00   0.50   60.00    --   13.31  57.00-150.00   94
  6  \w     -7.00  39.00   0.50   60.00    --   13.31 -99.00-150.00   92
  7  \w     12.00  59.00   0.50   60.00    --   13.31  57.00  90.00   94
  8  \w     19.00  55.00   0.50   60.00    --  -15.34  19.00-150.00   72
  9  \w    -59.00 -14.00   0.50   60.00    --  -15.34 -57.00-150.00   90
 10  \w     19.00  55.00   0.50   60.00    --  -15.34  19.00-180.00   72
 11  \w    -59.00 -14.00   0.50   60.00    --  -15.34 -57.00 120.00   90
 12  \w    -55.00 -14.00   0.50   60.00    --  -15.34 -57.00  60.00   82
 13  \w     21.00  50.00   0.50   60.00    --  -15.34  19.00 -60.00   58
;
_diffrn_measurement_device         'four-circle diffractometer'
_diffrn_measurement_device_type   
 'XtaLAB Synergy, Single source at home/near, HyPix-Arc 100'
_diffrn_measurement_method         '\w scans'
_diffrn_orient_matrix_type        
 'CrysAlisPro convention (1999,Acta A55,543-557)'
_diffrn_orient_matrix_UB_11        -0.0194979000
_diffrn_orient_matrix_UB_12        -0.0345011000
_diffrn_orient_matrix_UB_13        -0.0033837000
_diffrn_orient_matrix_UB_21        -0.0020977000
_diffrn_orient_matrix_UB_22        0.0023785000
_diffrn_orient_matrix_UB_23        -0.0390230000
_diffrn_orient_matrix_UB_31        0.0749659000
_diffrn_orient_matrix_UB_32        -0.0089208000
_diffrn_orient_matrix_UB_33        0.0027057000
_diffrn_radiation_monochromator    graphite
_diffrn_radiation_probe            x-ray
_diffrn_radiation_type             'Mo K\a'
_diffrn_radiation_wavelength       0.71073
_diffrn_source                     'fine-focus sealed X-ray tube'
_diffrn_source_current             1.0
_diffrn_source_type                'Enhance (Mo) X-ray Source'
_diffrn_source_voltage             50.0
_reflns_Friedel_coverage           0.779
_reflns_Friedel_fraction_full      0.962
_reflns_Friedel_fraction_max       0.717
_reflns_number_gt                  10680
_reflns_number_total               13001
_reflns_special_details
;
 Reflections were merged by SHELXL according to the crystal
 class for the calculation of statistics and refinement.
 
 _reflns_Friedel_fraction is defined as the number of unique
 Friedel pairs measured divided by the number that would be
 possible theoretically, ignoring centric projections and
 systematic absences.
;
_reflns_threshold_expression       'I > 2\s(I)'
_computing_cell_refinement         'CrysAlisPro 1.171.43.136a (Rigaku OD, 2024)'
_computing_data_collection         'CrysAlisPro 1.171.43.136a (Rigaku OD, 2024)'
_computing_data_reduction          'CrysAlisPro 1.171.43.136a (Rigaku OD, 2024)'
_computing_molecular_graphics      'Olex2 1.5-beta (Dolomanov et al., 2009)'
_computing_publication_material    'Olex2 1.5-beta (Dolomanov et al., 2009)'
_computing_structure_refinement    'SHELXL 2018/3 (Sheldrick, 2015)'
_computing_structure_solution      'SHELXS  (Sheldrick, 2008)'
_refine_diff_density_max           0.471
_refine_diff_density_min           -0.333
_refine_diff_density_rms           0.052
_refine_ls_abs_structure_details
;
 Flack x determined using 4086 quotients [(I+)-(I-)]/[(I+)+(I-)]
 (Parsons, Flack and Wagner, Acta Cryst. B69 (2013) 249-259).
;
_refine_ls_abs_structure_Flack     -0.02(8)
_refine_ls_extinction_coef         .
_refine_ls_extinction_method       none
_refine_ls_goodness_of_fit_ref     1.060
_refine_ls_hydrogen_treatment      mixed
_refine_ls_matrix_type             full
_refine_ls_number_parameters       399
_refine_ls_number_reflns           13001
_refine_ls_number_restraints       2
_refine_ls_R_factor_all            0.0584
_refine_ls_R_factor_gt             0.0452
_refine_ls_restrained_S_all        1.060
_refine_ls_shift/su_max            0.000
_refine_ls_shift/su_mean           0.000
_refine_ls_structure_factor_coef   Fsqd
_refine_ls_weighting_details      
 'w=1/[\s^2^(Fo^2^)+(0.0731P)^2^+0.5123P] where P=(Fo^2^+2Fc^2^)/3'
_refine_ls_weighting_scheme        calc
_refine_ls_wR_factor_gt            0.1199
_refine_ls_wR_factor_ref           0.1262
_refine_special_details            'O-bound H atom freely refined.'
_olex2_refinement_description
;
1. Fixed Uiso
 At 1.2 times of:
  All C(H) groups, All C(H,H) groups
 At 1.5 times of:
  All C(H,H,H) groups
2. Others
 Fixed Sof: H38A(0.5) H38B(0.5) H38C(0.5)
3.a Ternary CH refined with riding coordinates:
 C10(H10), C13(H13), C25(H25), C28(H28)
3.b Aromatic/amide H refined with riding coordinates:
 C3(H3), C6(H6), C7(H7), C8(H8), C18(H18), C21(H21), C22(H22), C23(H23),
 C37(H37), C31(D31), C32(D32), C33(D33), C34(D34), C35(D35), C36(D36)
3.c X=CH2 refined with riding coordinates:
 C39(H39A,H39B)
3.d Idealised Me refined as rotating group:
 C1(H1A,H1B,H1C), C11(H11A,H11B,H11C), C12(H12A,H12B,H12C), C14(H14A,H14B,
 H14C), C15(H15A,H15B,H15C), C16(H16A,H16B,H16C), C26(H26A,H26B,H26C), C27(H27A,
 H27B,H27C), C29(H29A,H29B,H29C), C30(H30A,H30B,H30C), C38(H38A,H38B,H38C)
;
_atom_sites_solution_hydrogens     mixed
_atom_sites_solution_primary       direct
_atom_sites_solution_secondary     ?
loop_
  _atom_site_label
  _atom_site_type_symbol
  _atom_site_fract_x
  _atom_site_fract_y
  _atom_site_fract_z
  _atom_site_U_iso_or_equiv
  _atom_site_adp_type
  _atom_site_occupancy
  _atom_site_site_symmetry_order
  _atom_site_calc_flag
  _atom_site_refinement_flags_posn
  _atom_site_refinement_flags_adp
  _atom_site_refinement_flags_occupancy
  _atom_site_disorder_assembly
  _atom_site_disorder_group
 Mg1 Mg 0.90244(8) 0.500000 0.21881(5) 0.01205(18) Uani 1 2 d S T P . .
 Mg2 Mg 0.77212(8) 0.500000 0.05929(4) 0.01141(18) Uani 1 2 d S T P . .
 O1 O 0.70833(19) 0.500000 0.15904(11) 0.0154(4) Uani 1 2 d S T P . .
 O2 O 0.9632(2) 0.500000 0.11870(11) 0.0197(5) Uani 1 2 d S T P . .
 N1 N 0.95872(16) 0.57497(9) 0.29782(8) 0.0137(3) Uani 1 1 d . . . . .
 N2 N 0.71810(16) 0.57509(9) -0.01924(8) 0.0131(3) Uani 1 1 d . . . . .
 C1 C 1.1247(2) 0.62161(12) 0.40332(11) 0.0186(4) Uani 1 1 d . . . . .
 H1A H 1.193358 0.647146 0.376778 0.028 Uiso 1 1 calc R U . . .
 H1B H 1.176188 0.603441 0.449205 0.028 Uiso 1 1 calc R U . . .
 H1C H 1.045860 0.651381 0.415179 0.028 Uiso 1 1 calc R U . . .
 C2 C 1.06090(19) 0.56407(11) 0.35501(10) 0.0150(4) Uani 1 1 d . . . . .
 C3 C 1.1155(3) 0.500000 0.37669(15) 0.0167(5) Uani 1 2 d S T P . .
 H3 H 1.201546 0.500000 0.410871 0.020 Uiso 1 2 calc R U P . .
 C4 C 0.9002(2) 0.64240(11) 0.29103(10) 0.0139(4) Uani 1 1 d . . . . .
 C5 C 0.7670(2) 0.65615(11) 0.31971(11) 0.0168(4) Uani 1 1 d . . . . .
 C6 C 0.7103(2) 0.72145(12) 0.31254(12) 0.0200(4) Uani 1 1 d . . . . .
 H6 H 0.621527 0.731654 0.332039 0.024 Uiso 1 1 calc R U . . .
 C7 C 0.7808(2) 0.77111(12) 0.27776(12) 0.0217(4) Uani 1 1 d . . . . .
 H7 H 0.739635 0.814967 0.272815 0.026 Uiso 1 1 calc R U . . .
 C8 C 0.9123(2) 0.75757(12) 0.24968(12) 0.0203(4) Uani 1 1 d . . . . .
 H8 H 0.959804 0.792129 0.225385 0.024 Uiso 1 1 calc R U . . .
 C9 C 0.9745(2) 0.69333(11) 0.25713(10) 0.0171(4) Uani 1 1 d . . . . .
 C10 C 0.6911(2) 0.60237(12) 0.36143(11) 0.0183(4) Uani 1 1 d . . . . .
 H10 H 0.713414 0.557658 0.340046 0.022 Uiso 1 1 calc R U . . .
 C11 C 0.7502(3) 0.60130(16) 0.44370(12) 0.0320(5) Uani 1 1 d . . . . .
 H11A H 0.854393 0.590074 0.448992 0.048 Uiso 1 1 calc R U . . .
 H11B H 0.697208 0.567410 0.469321 0.048 Uiso 1 1 calc R U . . .
 H11C H 0.736685 0.645722 0.465394 0.048 Uiso 1 1 calc R U . . .
 C12 C 0.5237(2) 0.61023(13) 0.35341(14) 0.0268(5) Uani 1 1 d . . . . .
 H12A H 0.497556 0.648379 0.383429 0.040 Uiso 1 1 calc R U . . .
 H12B H 0.479539 0.568970 0.370330 0.040 Uiso 1 1 calc R U . . .
 H12C H 0.487615 0.618330 0.301356 0.040 Uiso 1 1 calc R U . . .
 C13 C 1.1225(2) 0.68033(12) 0.22900(11) 0.0180(4) Uani 1 1 d . . . . .
 H13 H 1.161787 0.637031 0.251230 0.022 Uiso 1 1 calc R U . . .
 C14 C 1.1036(3) 0.67194(14) 0.14509(12) 0.0270(5) Uani 1 1 d . . . . .
 H14A H 1.031010 0.636781 0.131113 0.040 Uiso 1 1 calc R U . . .
 H14B H 1.197196 0.659080 0.128497 0.040 Uiso 1 1 calc R U . . .
 H14C H 1.070440 0.714576 0.121745 0.040 Uiso 1 1 calc R U . . .
 C15 C 1.2339(2) 0.73579(14) 0.25247(15) 0.0273(5) Uani 1 1 d . . . . .
 H15A H 1.204087 0.777647 0.226429 0.041 Uiso 1 1 calc R U . . .
 H15B H 1.330263 0.722161 0.240006 0.041 Uiso 1 1 calc R U . . .
 H15C H 1.238465 0.743037 0.305990 0.041 Uiso 1 1 calc R U . . .
 C16 C 0.5608(2) 0.62197(12) -0.12683(11) 0.0196(4) Uani 1 1 d . . . . .
 H16A H 0.472656 0.639684 -0.108305 0.029 Uiso 1 1 calc R U . . .
 H16B H 0.536664 0.606085 -0.177783 0.029 Uiso 1 1 calc R U . . .
 H16C H 0.634470 0.657667 -0.125749 0.029 Uiso 1 1 calc R U . . .
 C17 C 0.62073(19) 0.56383(11) -0.07827(10) 0.0142(4) Uani 1 1 d . . . . .
 C18 C 0.5672(3) 0.500000 -0.10114(15) 0.0154(5) Uani 1 2 d S T P . .
 H18 H 0.483559 0.499999 -0.136905 0.018 Uiso 1 2 calc R U P . .
 C19 C 0.7777(2) 0.64191(11) -0.01103(10) 0.0142(4) Uani 1 1 d . . . . .
 C20 C 0.7016(2) 0.69318(10) 0.02263(10) 0.0139(3) Uani 1 1 d . . . . .
 C21 C 0.7658(2) 0.75719(11) 0.03009(11) 0.0177(4) Uani 1 1 d . . . . .
 H21 H 0.717262 0.791802 0.053811 0.021 Uiso 1 1 calc R U . . .
 C22 C 0.8974(2) 0.77148(12) 0.00398(12) 0.0197(4) Uani 1 1 d . . . . .
 H22 H 0.937279 0.815604 0.008471 0.024 Uiso 1 1 calc R U . . .
 C23 C 0.9713(2) 0.72009(11) -0.02920(12) 0.0191(4) Uani 1 1 d . . . . .
 H23 H 1.062044 0.729703 -0.046925 0.023 Uiso 1 1 calc R U . . .
 C24 C 0.9140(2) 0.65500(11) -0.03672(11) 0.0155(4) Uani 1 1 d . . . . .
 C25 C 0.5557(2) 0.68044(11) 0.05028(11) 0.0162(4) Uani 1 1 d . . . . .
 H25 H 0.516817 0.636899 0.028506 0.019 Uiso 1 1 calc R U . . .
 C26 C 0.5752(2) 0.67271(15) 0.13456(12) 0.0270(5) Uani 1 1 d . . . . .
 H26A H 0.647108 0.637321 0.148736 0.040 Uiso 1 1 calc R U . . .
 H26B H 0.481494 0.660463 0.151483 0.040 Uiso 1 1 calc R U . . .
 H26C H 0.609383 0.715389 0.157427 0.040 Uiso 1 1 calc R U . . .
 C27 C 0.4429(2) 0.73578(13) 0.02639(14) 0.0257(5) Uani 1 1 d . . . . .
 H27A H 0.476928 0.778835 0.048410 0.039 Uiso 1 1 calc R U . . .
 H27B H 0.348942 0.723979 0.043230 0.039 Uiso 1 1 calc R U . . .
 H27C H 0.431228 0.739743 -0.027680 0.039 Uiso 1 1 calc R U . . .
 C28 C 0.9949(2) 0.60048(13) -0.07395(12) 0.0218(4) Uani 1 1 d . . . . .
 H28 H 0.967044 0.556121 -0.053617 0.026 Uiso 1 1 calc R U . . .
 C29 C 1.1601(2) 0.60670(14) -0.05973(14) 0.0283(5) Uani 1 1 d . . . . .
 H29A H 1.191393 0.647898 -0.083045 0.042 Uiso 1 1 calc R U . . .
 H29B H 1.205451 0.567569 -0.080686 0.042 Uiso 1 1 calc R U . . .
 H29C H 1.189888 0.608641 -0.006287 0.042 Uiso 1 1 calc R U . . .
 C30 C 0.9466(3) 0.59996(18) -0.15753(14) 0.0380(7) Uani 1 1 d . . . . .
 H30A H 0.842113 0.589624 -0.166463 0.057 Uiso 1 1 calc R U . . .
 H30B H 1.002024 0.565654 -0.181185 0.057 Uiso 1 1 calc R U . . .
 H30C H 0.964901 0.644283 -0.178322 0.057 Uiso 1 1 calc R U . . .
 C37 C 0.5821(3) 0.500000 0.19515(13) 0.0247(5) Uani 1 2 d S T P . .
 H37 H 0.589080 0.500000 0.247666 0.030 Uiso 1 2 calc R U P . .
 C38 C 0.3120(3) 0.500000 0.19759(18) 0.0334(7) Uani 1 2 d S T P . .
 H38A H 0.279709 0.453624 0.204444 0.050 Uiso 0.5 1 calc R U P A -1
 H38B H 0.230377 0.526523 0.173423 0.050 Uiso 0.5 1 calc R U P A -1
 H38C H 0.345616 0.519853 0.245888 0.050 Uiso 0.5 1 calc R U P A -1
 C39 C 0.4132(3) 0.500000 0.07666(16) 0.0255(6) Uani 1 2 d S T P . .
 H39A H 0.493589 0.500000 0.048348 0.031 Uiso 1 2 calc R U P . .
 H39B H 0.316170 0.500000 0.052451 0.031 Uiso 1 2 calc R U P . .
 C40 C 0.4362(2) 0.500000 0.14968(13) 0.0194(4) Uani 1 2 d S T P . .
 C31 C 0.9663(4) 0.96529(18) 0.07289(19) 0.0468(7) Uani 1 1 d . . . . .
 D31 D 0.900737 0.941309 0.038191 0.056 Uiso 1 1 calc R U . . .
 C32 C 1.0610(5) 0.9310(2) 0.1230(2) 0.0703(12) Uani 1 1 d . . . . .
 D32 D 1.061215 0.883118 0.122788 0.084 Uiso 1 1 calc R U . . .
 C33 C 1.1531(6) 0.9642(3) 0.1721(2) 0.103(2) Uani 1 1 d . . . . .
 D33 D 1.218287 0.940190 0.206931 0.124 Uiso 1 1 calc R U . . .
 C34 C 0.5353(6) 0.9643(3) 0.1090(2) 0.0906(17) Uani 1 1 d . . . . .
 D34 D 0.470115 0.940253 0.074163 0.109 Uiso 1 1 calc R U . . .
 C35 C 0.6303(5) 0.9300(2) 0.1597(2) 0.0631(10) Uani 1 1 d . . . . .
 D35 D 0.632215 0.882176 0.159867 0.076 Uiso 1 1 calc R U . . .
 C36 C 0.7216(4) 0.96566(18) 0.20978(18) 0.0451(7) Uani 1 1 d . . . . .
 D36 D 0.786450 0.942182 0.245290 0.054 Uiso 1 1 calc R U . . .
 H2 H 1.052(5) 0.500000 0.103(2) 0.051(13) Uiso 1 2 d S . P . .

loop_
  _atom_site_aniso_label
  _atom_site_aniso_U_11
  _atom_site_aniso_U_22
  _atom_site_aniso_U_33
  _atom_site_aniso_U_23
  _atom_site_aniso_U_13
  _atom_site_aniso_U_12
 Mg1 0.0115(4) 0.0131(5) 0.0113(4) 0.000 0.0000(3) 0.000
 Mg2 0.0130(4) 0.0107(5) 0.0103(4) 0.000 0.0002(3) 0.000
 O1 0.0102(8) 0.0224(12) 0.0138(8) 0.000 0.0022(6) 0.000
 O2 0.0120(8) 0.0333(14) 0.0137(9) 0.000 0.0013(6) 0.000
 N1 0.0134(7) 0.0141(9) 0.0135(7) -0.0003(6) 0.0009(5) 0.0002(6)
 N2 0.0151(7) 0.0116(9) 0.0121(7) 0.0016(6) 0.0000(5) -0.0011(6)
 C1 0.0199(9) 0.0192(11) 0.0155(8) -0.0046(7) -0.0028(6) -0.0012(7)
 C2 0.0143(8) 0.0170(11) 0.0137(8) -0.0010(7) 0.0015(6) -0.0016(7)
 C3 0.0142(11) 0.0206(16) 0.0142(11) 0.000 -0.0033(8) 0.000
 C4 0.0148(8) 0.0140(10) 0.0124(8) -0.0021(7) -0.0007(6) 0.0013(7)
 C5 0.0156(8) 0.0187(11) 0.0158(8) -0.0049(7) 0.0009(6) 0.0002(7)
 C6 0.0190(9) 0.0195(12) 0.0214(9) -0.0069(8) 0.0014(7) 0.0032(8)
 C7 0.0247(10) 0.0150(12) 0.0246(10) -0.0034(8) -0.0008(8) 0.0061(8)
 C8 0.0211(9) 0.0169(12) 0.0226(10) -0.0022(8) 0.0009(7) -0.0003(8)
 C9 0.0183(8) 0.0180(12) 0.0144(8) -0.0017(8) -0.0009(6) 0.0009(8)
 C10 0.0153(7) 0.0201(11) 0.0201(8) -0.0046(7) 0.0052(6) -0.0003(7)
 C11 0.0306(11) 0.0472(16) 0.0188(9) 0.0010(9) 0.0054(7) -0.0098(10)
 C12 0.0181(8) 0.0274(11) 0.0362(11) -0.0101(9) 0.0087(7) 0.0003(7)
 C13 0.0178(9) 0.0176(11) 0.0187(9) 0.0002(8) 0.0028(7) 0.0005(7)
 C14 0.0280(11) 0.0351(15) 0.0184(10) -0.0023(9) 0.0048(8) -0.0012(10)
 C15 0.0215(10) 0.0215(14) 0.0393(13) -0.0050(10) 0.0058(9) -0.0016(9)
 C16 0.0227(9) 0.0164(11) 0.0182(9) 0.0025(7) -0.0042(7) 0.0018(8)
 C17 0.0150(8) 0.0143(10) 0.0129(8) 0.0020(7) 0.0001(6) 0.0006(7)
 C18 0.0169(11) 0.0125(14) 0.0156(11) 0.000 -0.0037(8) 0.000
 C19 0.0167(8) 0.0127(10) 0.0129(8) 0.0029(7) 0.0007(6) 0.0001(7)
 C20 0.0157(8) 0.0103(10) 0.0153(8) 0.0017(7) 0.0009(6) 0.0009(7)
 C21 0.0223(9) 0.0104(10) 0.0197(9) 0.0001(7) -0.0004(7) 0.0002(7)
 C22 0.0212(9) 0.0132(11) 0.0239(10) 0.0037(8) 0.0000(7) -0.0009(8)
 C23 0.0207(9) 0.0160(11) 0.0209(9) 0.0040(8) 0.0030(7) -0.0041(8)
 C24 0.0185(8) 0.0133(10) 0.0149(8) 0.0029(7) 0.0025(6) -0.0013(7)
 C25 0.0177(8) 0.0135(10) 0.0174(8) 0.0004(7) 0.0029(6) 0.0018(7)
 C26 0.0262(11) 0.0374(16) 0.0177(10) -0.0020(9) 0.0045(8) -0.0016(10)
 C27 0.0191(9) 0.0204(13) 0.0374(13) 0.0044(10) 0.0019(8) 0.0070(8)
 C28 0.0239(9) 0.0186(11) 0.0244(9) -0.0011(8) 0.0097(7) -0.0013(8)
 C29 0.0232(9) 0.0285(12) 0.0339(11) -0.0021(9) 0.0064(7) 0.0052(8)
 C30 0.0272(10) 0.0573(18) 0.0301(11) -0.0202(12) 0.0056(8) -0.0018(11)
 C37 0.0131(9) 0.0468(16) 0.0144(9) 0.000 0.0017(7) 0.000
 C38 0.0181(12) 0.054(2) 0.0274(13) 0.000 0.0012(10) 0.000
 C39 0.0206(12) 0.0302(14) 0.0240(12) 0.000 -0.0043(9) 0.000
 C40 0.0130(9) 0.0229(11) 0.0218(10) 0.000 0.0002(7) 0.000
 C31 0.0506(17) 0.0464(19) 0.0448(16) 0.0003(14) 0.0118(13) -0.0006(14)
 C32 0.084(3) 0.081(3) 0.0464(19) 0.022(2) 0.0119(17) 0.036(2)
 C33 0.083(3) 0.177(7) 0.046(2) 0.030(3) -0.013(2) 0.031(3)
 C34 0.096(3) 0.123(4) 0.046(2) -0.012(2) -0.019(2) -0.027(3)
 C35 0.081(2) 0.066(3) 0.0424(18) -0.0019(18) 0.0049(16) 0.004(2)
 C36 0.0449(15) 0.052(2) 0.0372(14) 0.0022(13) 0.0002(11) 0.0013(14)

_geom_special_details
;
 All esds (except the esd in the dihedral angle between two l.s. planes)
 are estimated using the full covariance matrix.  The cell esds are taken
 into account individually in the estimation of esds in distances, angles
 and torsion angles; correlations between esds in cell parameters are only
 used when they are defined by crystal symmetry.  An approximate (isotropic)
 treatment of cell esds is used for estimating esds involving l.s. planes.
;
loop_
  _geom_bond_atom_site_label_1
  _geom_bond_atom_site_label_2
  _geom_bond_distance
  _geom_bond_site_symmetry_2
  _geom_bond_publ_flag
 Mg1 Mg2 3.0100(8) . ?
 Mg1 O1 1.984(2) . ?
 Mg1 O2 1.965(2) . ?
 Mg1 N1 2.0924(18) . ?
 Mg1 N1 2.0923(18) 2_565 ?
 Mg2 O1 1.970(2) . ?
 Mg2 O2 1.957(2) . ?
 Mg2 N2 2.0850(17) 2_565 ?
 Mg2 N2 2.0850(17) . ?
 O1 C37 1.400(3) . ?
 O2 H2 0.90(5) . ?
 N1 C2 1.338(2) . ?
 N1 C4 1.443(3) . ?
 N2 C17 1.337(2) . ?
 N2 C19 1.437(3) . ?
 C1 H1A 0.9800 . ?
 C1 H1B 0.9800 . ?
 C1 H1C 0.9800 . ?
 C1 C2 1.518(3) . ?
 C2 C3 1.408(2) . ?
 C3 H3 0.9500 . ?
 C4 C5 1.414(3) . ?
 C4 C9 1.403(3) . ?
 C5 C6 1.398(3) . ?
 C5 C10 1.526(3) . ?
 C6 H6 0.9500 . ?
 C6 C7 1.374(3) . ?
 C7 H7 0.9500 . ?
 C7 C8 1.394(3) . ?
 C8 H8 0.9500 . ?
 C8 C9 1.398(3) . ?
 C9 C13 1.533(3) . ?
 C10 H10 1.0000 . ?
 C10 C11 1.533(3) . ?
 C10 C12 1.541(3) . ?
 C11 H11A 0.9800 . ?
 C11 H11B 0.9800 . ?
 C11 H11C 0.9800 . ?
 C12 H12A 0.9800 . ?
 C12 H12B 0.9800 . ?
 C12 H12C 0.9800 . ?
 C13 H13 1.0000 . ?
 C13 C14 1.525(3) . ?
 C13 C15 1.532(3) . ?
 C14 H14A 0.9800 . ?
 C14 H14B 0.9800 . ?
 C14 H14C 0.9800 . ?
 C15 H15A 0.9800 . ?
 C15 H15B 0.9800 . ?
 C15 H15C 0.9800 . ?
 C16 H16A 0.9800 . ?
 C16 H16B 0.9800 . ?
 C16 H16C 0.9800 . ?
 C16 C17 1.518(3) . ?
 C17 C18 1.405(2) . ?
 C18 H18 0.9500 . ?
 C19 C20 1.414(3) . ?
 C19 C24 1.414(3) . ?
 C20 C21 1.402(3) . ?
 C20 C25 1.510(3) . ?
 C21 H21 0.9500 . ?
 C21 C22 1.382(3) . ?
 C22 H22 0.9500 . ?
 C22 C23 1.401(3) . ?
 C23 H23 0.9500 . ?
 C23 C24 1.397(3) . ?
 C24 C28 1.517(3) . ?
 C25 H25 1.0000 . ?
 C25 C26 1.530(3) . ?
 C25 C27 1.540(3) . ?
 C26 H26A 0.9800 . ?
 C26 H26B 0.9800 . ?
 C26 H26C 0.9800 . ?
 C27 H27A 0.9800 . ?
 C27 H27B 0.9800 . ?
 C27 H27C 0.9800 . ?
 C28 H28 1.0000 . ?
 C28 C29 1.520(3) . ?
 C28 C30 1.534(3) . ?
 C29 H29A 0.9800 . ?
 C29 H29B 0.9800 . ?
 C29 H29C 0.9800 . ?
 C30 H30A 0.9800 . ?
 C30 H30B 0.9800 . ?
 C30 H30C 0.9800 . ?
 C37 H37 0.9500 . ?
 C37 C40 1.496(3) . ?
 C38 H38A 0.9800 . ?
 C38 H38B 0.9800 . ?
 C38 H38C 0.9800 . ?
 C38 C40 1.516(4) . ?
 C39 H39A 0.9500 . ?
 C39 H39B 0.9500 . ?
 C39 C40 1.320(4) . ?
 C31 C31 1.379(7) 2_575 ?
 C31 D31 0.9500 . ?
 C31 C32 1.369(5) . ?
 C32 D32 0.9500 . ?
 C32 C33 1.334(7) . ?
 C33 C33 1.420(13) 2_575 ?
 C33 D33 0.9500 . ?
 C34 C34 1.417(11) 2_575 ?
 C34 D34 0.9500 . ?
 C34 C35 1.377(7) . ?
 C35 D35 0.9500 . ?
 C35 C36 1.365(5) . ?
 C36 C36 1.364(7) 2_575 ?
 C36 D36 0.9500 . ?

loop_
  _geom_angle_atom_site_label_1
  _geom_angle_atom_site_label_2
  _geom_angle_atom_site_label_3
  _geom_angle
  _geom_angle_site_symmetry_1
  _geom_angle_site_symmetry_3
  _geom_angle_publ_flag
 O1 Mg1 Mg2 40.26(6) . . ?
 O1 Mg1 N1 120.87(6) . 2_565 ?
 O1 Mg1 N1 120.87(6) . . ?
 O2 Mg1 Mg2 39.78(6) . . ?
 O2 Mg1 O1 80.04(8) . . ?
 O2 Mg1 N1 124.18(6) . 2_565 ?
 O2 Mg1 N1 124.17(6) . . ?
 N1 Mg1 Mg2 134.58(5) 2_565 . ?
 N1 Mg1 Mg2 134.58(5) . . ?
 N1 Mg1 N1 90.69(10) 2_565 . ?
 O1 Mg2 Mg1 40.60(6) . . ?
 O1 Mg2 N2 123.90(6) . . ?
 O1 Mg2 N2 123.90(6) . 2_565 ?
 O2 Mg2 Mg1 39.98(7) . . ?
 O2 Mg2 O1 80.58(8) . . ?
 O2 Mg2 N2 120.47(6) . . ?
 O2 Mg2 N2 120.47(6) . 2_565 ?
 N2 Mg2 Mg1 134.25(5) 2_565 . ?
 N2 Mg2 Mg1 134.25(5) . . ?
 N2 Mg2 N2 91.30(10) 2_565 . ?
 Mg2 O1 Mg1 99.14(8) . . ?
 C37 O1 Mg1 119.24(15) . . ?
 C37 O1 Mg2 141.62(16) . . ?
 Mg1 O2 H2 132(3) . . ?
 Mg2 O2 Mg1 100.23(9) . . ?
 Mg2 O2 H2 128(3) . . ?
 C2 N1 Mg1 121.04(15) . . ?
 C2 N1 C4 116.05(17) . . ?
 C4 N1 Mg1 122.71(12) . . ?
 C17 N2 Mg2 121.07(14) . . ?
 C17 N2 C19 116.82(16) . . ?
 C19 N2 Mg2 122.05(12) . . ?
 H1A C1 H1B 109.5 . . ?
 H1A C1 H1C 109.5 . . ?
 H1B C1 H1C 109.5 . . ?
 C2 C1 H1A 109.5 . . ?
 C2 C1 H1B 109.5 . . ?
 C2 C1 H1C 109.5 . . ?
 N1 C2 C1 121.31(19) . . ?
 N1 C2 C3 124.1(2) . . ?
 C3 C2 C1 114.57(17) . . ?
 C2 C3 C2 129.3(2) . 2_565 ?
 C2 C3 H3 115.3 2_565 . ?
 C2 C3 H3 115.3 . . ?
 C5 C4 N1 118.64(18) . . ?
 C9 C4 N1 120.63(17) . . ?
 C9 C4 C5 120.73(19) . . ?
 C4 C5 C10 121.02(19) . . ?
 C6 C5 C4 118.4(2) . . ?
 C6 C5 C10 120.49(18) . . ?
 C5 C6 H6 119.5 . . ?
 C7 C6 C5 121.09(19) . . ?
 C7 C6 H6 119.5 . . ?
 C6 C7 H7 119.8 . . ?
 C6 C7 C8 120.5(2) . . ?
 C8 C7 H7 119.8 . . ?
 C7 C8 H8 119.9 . . ?
 C7 C8 C9 120.3(2) . . ?
 C9 C8 H8 119.9 . . ?
 C4 C9 C13 121.54(19) . . ?
 C8 C9 C4 118.98(19) . . ?
 C8 C9 C13 119.5(2) . . ?
 C5 C10 H10 107.5 . . ?
 C5 C10 C11 111.32(18) . . ?
 C5 C10 C12 113.17(19) . . ?
 C11 C10 H10 107.5 . . ?
 C11 C10 C12 109.47(18) . . ?
 C12 C10 H10 107.5 . . ?
 C10 C11 H11A 109.5 . . ?
 C10 C11 H11B 109.5 . . ?
 C10 C11 H11C 109.5 . . ?
 H11A C11 H11B 109.5 . . ?
 H11A C11 H11C 109.5 . . ?
 H11B C11 H11C 109.5 . . ?
 C10 C12 H12A 109.5 . . ?
 C10 C12 H12B 109.5 . . ?
 C10 C12 H12C 109.5 . . ?
 H12A C12 H12B 109.5 . . ?
 H12A C12 H12C 109.5 . . ?
 H12B C12 H12C 109.5 . . ?
 C9 C13 H13 107.8 . . ?
 C14 C13 C9 110.41(17) . . ?
 C14 C13 H13 107.8 . . ?
 C14 C13 C15 110.7(2) . . ?
 C15 C13 C9 112.30(19) . . ?
 C15 C13 H13 107.8 . . ?
 C13 C14 H14A 109.5 . . ?
 C13 C14 H14B 109.5 . . ?
 C13 C14 H14C 109.5 . . ?
 H14A C14 H14B 109.5 . . ?
 H14A C14 H14C 109.5 . . ?
 H14B C14 H14C 109.5 . . ?
 C13 C15 H15A 109.5 . . ?
 C13 C15 H15B 109.5 . . ?
 C13 C15 H15C 109.5 . . ?
 H15A C15 H15B 109.5 . . ?
 H15A C15 H15C 109.5 . . ?
 H15B C15 H15C 109.5 . . ?
 H16A C16 H16B 109.5 . . ?
 H16A C16 H16C 109.5 . . ?
 H16B C16 H16C 109.5 . . ?
 C17 C16 H16A 109.5 . . ?
 C17 C16 H16B 109.5 . . ?
 C17 C16 H16C 109.5 . . ?
 N2 C17 C16 120.39(18) . . ?
 N2 C17 C18 124.68(19) . . ?
 C18 C17 C16 114.93(17) . . ?
 C17 C18 C17 128.8(2) 2_565 . ?
 C17 C18 H18 115.6 2_565 . ?
 C17 C18 H18 115.6 . . ?
 C20 C19 N2 120.46(16) . . ?
 C24 C19 N2 118.60(18) . . ?
 C24 C19 C20 120.94(19) . . ?
 C19 C20 C25 121.87(18) . . ?
 C21 C20 C19 118.04(18) . . ?
 C21 C20 C25 120.09(18) . . ?
 C20 C21 H21 119.0 . . ?
 C22 C21 C20 122.0(2) . . ?
 C22 C21 H21 119.0 . . ?
 C21 C22 H22 120.4 . . ?
 C21 C22 C23 119.2(2) . . ?
 C23 C22 H22 120.4 . . ?
 C22 C23 H23 119.4 . . ?
 C24 C23 C22 121.27(19) . . ?
 C24 C23 H23 119.4 . . ?
 C19 C24 C28 121.15(18) . . ?
 C23 C24 C19 118.55(19) . . ?
 C23 C24 C28 120.28(19) . . ?
 C20 C25 H25 107.8 . . ?
 C20 C25 C26 110.11(17) . . ?
 C20 C25 C27 112.61(18) . . ?
 C26 C25 H25 107.8 . . ?
 C26 C25 C27 110.6(2) . . ?
 C27 C25 H25 107.8 . . ?
 C25 C26 H26A 109.5 . . ?
 C25 C26 H26B 109.5 . . ?
 C25 C26 H26C 109.5 . . ?
 H26A C26 H26B 109.5 . . ?
 H26A C26 H26C 109.5 . . ?
 H26B C26 H26C 109.5 . . ?
 C25 C27 H27A 109.5 . . ?
 C25 C27 H27B 109.5 . . ?
 C25 C27 H27C 109.5 . . ?
 H27A C27 H27B 109.5 . . ?
 H27A C27 H27C 109.5 . . ?
 H27B C27 H27C 109.5 . . ?
 C24 C28 H28 107.6 . . ?
 C24 C28 C29 113.58(19) . . ?
 C24 C28 C30 110.2(2) . . ?
 C29 C28 H28 107.6 . . ?
 C29 C28 C30 109.87(19) . . ?
 C30 C28 H28 107.6 . . ?
 C28 C29 H29A 109.5 . . ?
 C28 C29 H29B 109.5 . . ?
 C28 C29 H29C 109.5 . . ?
 H29A C29 H29B 109.5 . . ?
 H29A C29 H29C 109.5 . . ?
 H29B C29 H29C 109.5 . . ?
 C28 C30 H30A 109.5 . . ?
 C28 C30 H30B 109.5 . . ?
 C28 C30 H30C 109.5 . . ?
 H30A C30 H30B 109.5 . . ?
 H30A C30 H30C 109.5 . . ?
 H30B C30 H30C 109.5 . . ?
 O1 C37 H37 120.5 . . ?
 O1 C37 C40 118.9(2) . . ?
 C40 C37 H37 120.5 . . ?
 H38A C38 H38B 109.5 . . ?
 H38A C38 H38C 109.5 . . ?
 H38B C38 H38C 109.5 . . ?
 C40 C38 H38A 109.5 . . ?
 C40 C38 H38B 109.5 . . ?
 C40 C38 H38C 109.5 . . ?
 H39A C39 H39B 120.0 . . ?
 C40 C39 H39A 120.0 . . ?
 C40 C39 H39B 120.0 . . ?
 C37 C40 C38 111.9(2) . . ?
 C39 C40 C37 125.9(2) . . ?
 C39 C40 C38 122.2(2) . . ?
 C31 C31 D31 120.1 2_575 . ?
 C32 C31 C31 119.9(3) . 2_575 ?
 C32 C31 D31 120.1 . . ?
 C31 C32 D32 119.8 . . ?
 C33 C32 C31 120.5(5) . . ?
 C33 C32 D32 119.8 . . ?
 C32 C33 C33 119.7(3) . 2_575 ?
 C32 C33 D33 120.2 . . ?
 C33 C33 D33 120.2 2_575 . ?
 C34 C34 D34 120.2 2_575 . ?
 C35 C34 C34 119.6(3) . 2_575 ?
 C35 C34 D34 120.2 . . ?
 C34 C35 D35 120.4 . . ?
 C36 C35 C34 119.1(4) . . ?
 C36 C35 D35 120.4 . . ?
 C35 C36 D36 119.4 . . ?
 C36 C36 C35 121.2(2) 2_575 . ?
 C36 C36 D36 119.4 2_575 . ?

loop_
  _geom_torsion_atom_site_label_1
  _geom_torsion_atom_site_label_2
  _geom_torsion_atom_site_label_3
  _geom_torsion_atom_site_label_4
  _geom_torsion
  _geom_torsion_site_symmetry_1
  _geom_torsion_site_symmetry_2
  _geom_torsion_site_symmetry_3
  _geom_torsion_site_symmetry_4
  _geom_torsion_publ_flag
 Mg1 O1 C37 C40 180.000(0) . . . . ?
 Mg1 N1 C2 C1 167.22(14) . . . . ?
 Mg1 N1 C2 C3 -14.3(3) . . . . ?
 Mg1 N1 C4 C5 88.01(19) . . . . ?
 Mg1 N1 C4 C9 -92.42(19) . . . . ?
 Mg2 O1 C37 C40 0.000(0) . . . . ?
 Mg2 N2 C17 C16 168.22(14) . . . . ?
 Mg2 N2 C17 C18 -12.5(3) . . . . ?
 Mg2 N2 C19 C20 -93.16(19) . . . . ?
 Mg2 N2 C19 C24 86.3(2) . . . . ?
 O1 C37 C40 C38 180.000(0) . . . . ?
 O1 C37 C40 C39 0.000(0) . . . . ?
 N1 C2 C3 C2 -13.1(4) . . . 2_565 ?
 N1 C4 C5 C6 -179.57(17) . . . . ?
 N1 C4 C5 C10 3.9(3) . . . . ?
 N1 C4 C9 C8 178.19(17) . . . . ?
 N1 C4 C9 C13 -2.5(3) . . . . ?
 N2 C17 C18 C17 -13.4(4) . . . 2_565 ?
 N2 C19 C20 C21 179.16(16) . . . . ?
 N2 C19 C20 C25 -0.7(3) . . . . ?
 N2 C19 C24 C23 179.54(17) . . . . ?
 N2 C19 C24 C28 1.5(3) . . . . ?
 C1 C2 C3 C2 165.5(2) . . . 2_565 ?
 C2 N1 C4 C5 -97.1(2) . . . . ?
 C2 N1 C4 C9 82.5(2) . . . . ?
 C4 N1 C2 C1 -7.8(3) . . . . ?
 C4 N1 C2 C3 170.7(2) . . . . ?
 C4 C5 C6 C7 0.8(3) . . . . ?
 C4 C5 C10 C11 86.0(2) . . . . ?
 C4 C5 C10 C12 -150.22(19) . . . . ?
 C4 C9 C13 C14 102.5(2) . . . . ?
 C4 C9 C13 C15 -133.4(2) . . . . ?
 C5 C4 C9 C8 -2.2(3) . . . . ?
 C5 C4 C9 C13 177.05(18) . . . . ?
 C5 C6 C7 C8 -0.9(3) . . . . ?
 C6 C5 C10 C11 -90.5(2) . . . . ?
 C6 C5 C10 C12 33.3(3) . . . . ?
 C6 C7 C8 C9 -0.5(3) . . . . ?
 C7 C8 C9 C4 2.1(3) . . . . ?
 C7 C8 C9 C13 -177.25(19) . . . . ?
 C8 C9 C13 C14 -78.2(3) . . . . ?
 C8 C9 C13 C15 45.9(3) . . . . ?
 C9 C4 C5 C6 0.9(3) . . . . ?
 C9 C4 C5 C10 -175.66(17) . . . . ?
 C10 C5 C6 C7 177.29(19) . . . . ?
 C16 C17 C18 C17 165.8(2) . . . 2_565 ?
 C17 N2 C19 C20 84.0(2) . . . . ?
 C17 N2 C19 C24 -96.6(2) . . . . ?
 C19 N2 C17 C16 -8.9(3) . . . . ?
 C19 N2 C17 C18 170.3(2) . . . . ?
 C19 C20 C21 C22 1.7(3) . . . . ?
 C19 C20 C25 C26 102.5(2) . . . . ?
 C19 C20 C25 C27 -133.5(2) . . . . ?
 C19 C24 C28 C29 -147.6(2) . . . . ?
 C19 C24 C28 C30 88.6(3) . . . . ?
 C20 C19 C24 C23 -1.0(3) . . . . ?
 C20 C19 C24 C28 -179.03(18) . . . . ?
 C20 C21 C22 C23 -1.8(3) . . . . ?
 C21 C20 C25 C26 -77.3(2) . . . . ?
 C21 C20 C25 C27 46.6(3) . . . . ?
 C21 C22 C23 C24 0.4(3) . . . . ?
 C22 C23 C24 C19 1.0(3) . . . . ?
 C22 C23 C24 C28 179.02(19) . . . . ?
 C23 C24 C28 C29 34.3(3) . . . . ?
 C23 C24 C28 C30 -89.4(3) . . . . ?
 C24 C19 C20 C21 -0.3(3) . . . . ?
 C24 C19 C20 C25 179.81(18) . . . . ?
 C25 C20 C21 C22 -178.41(19) . . . . ?
 C31 C31 C32 C33 0.3(5) 2_575 . . . ?
 C31 C32 C33 C33 -0.3(5) . . . 2_575 ?
 C34 C34 C35 C36 0.8(5) 2_575 . . . ?
 C34 C35 C36 C36 -0.8(5) . . . 2_575 ?

_shelx_res_file
;
TITL 9 in Im #8
    9.res
    created by SHELXL-2018/3 at 16:53:44 on 02-Dec-2024
CELL 0.71073 9.216678 19.854713 18.187398 90 96.5957 90
ZERR 2 0.000149 0.000369 0.00032 0 0.0015 0
LATT -2
SYMM +X,-Y,+Z
SFAC C H D Mg N O
UNIT 148 178 24 4 8 4

L.S. 16 0 0
PLAN  5
SIZE 0.061 0.087 0.194
TEMP -173
CONF
BOND
MORE -1
BOND $H
fmap 2 53
acta
REM <olex2.extras>
REM <HklSrc "%.\\9.hkl">
REM </olex2.extras>

WGHT    0.073100    0.512300
FVAR       0.25934
MG1   4    0.902440    0.500000    0.218814    10.50000    0.01150    0.01309 =
         0.01125    0.00000   -0.00001    0.00000
MG2   4    0.772121    0.500000    0.059289    10.50000    0.01302    0.01066 =
         0.01029    0.00000    0.00020    0.00000
O1    6    0.708335    0.500000    0.159036    10.50000    0.01021    0.02244 =
         0.01377    0.00000    0.00217    0.00000
O2    6    0.963157    0.500000    0.118700    10.50000    0.01198    0.03332 =
         0.01374    0.00000    0.00126    0.00000
N1    5    0.958720    0.574967    0.297817    11.00000    0.01336    0.01406 =
         0.01346   -0.00026    0.00091    0.00019
N2    5    0.718103    0.575091   -0.019239    11.00000    0.01510    0.01157 =
         0.01212    0.00159   -0.00004   -0.00111
C1    1    1.124733    0.621608    0.403324    11.00000    0.01990    0.01924 =
         0.01553   -0.00458   -0.00278   -0.00123
AFIX 137
H1A   2    1.193358    0.647146    0.376778    11.00000   -1.50000
H1B   2    1.176188    0.603441    0.449205    11.00000   -1.50000
H1C   2    1.045860    0.651381    0.415179    11.00000   -1.50000
AFIX   0
C2    1    1.060902    0.564070    0.355011    11.00000    0.01432    0.01701 =
         0.01368   -0.00105    0.00150   -0.00162
C3    1    1.115477    0.500000    0.376688    10.50000    0.01423    0.02056 =
         0.01418    0.00000   -0.00330    0.00000
AFIX  43
H3    2    1.201546    0.500000    0.410871    10.50000   -1.20000
AFIX   0
C4    1    0.900176    0.642401    0.291034    11.00000    0.01476    0.01404 =
         0.01239   -0.00207   -0.00072    0.00125
C5    1    0.767010    0.656151    0.319710    11.00000    0.01555    0.01871 =
         0.01577   -0.00492    0.00086    0.00016
C6    1    0.710276    0.721448    0.312543    11.00000    0.01905    0.01945 =
         0.02138   -0.00689    0.00140    0.00325
AFIX  43
H6    2    0.621527    0.731654    0.332039    11.00000   -1.20000
AFIX   0
C7    1    0.780786    0.771106    0.277759    11.00000    0.02472    0.01501 =
         0.02458   -0.00340   -0.00085    0.00610
AFIX  43
H7    2    0.739635    0.814967    0.272815    11.00000   -1.20000
AFIX   0
C8    1    0.912264    0.757570    0.249680    11.00000    0.02111    0.01686 =
         0.02262   -0.00224    0.00094   -0.00026
AFIX  43
H8    2    0.959804    0.792129    0.225385    11.00000   -1.20000
AFIX   0
C9    1    0.974466    0.693334    0.257127    11.00000    0.01834    0.01800 =
         0.01439   -0.00169   -0.00088    0.00087
C10   1    0.691102    0.602371    0.361426    11.00000    0.01529    0.02015 =
         0.02010   -0.00464    0.00519   -0.00035
AFIX  13
H10   2    0.713414    0.557658    0.340046    11.00000   -1.20000
AFIX   0
C11   1    0.750171    0.601298    0.443699    11.00000    0.03056    0.04717 =
         0.01875    0.00102    0.00543   -0.00978
AFIX 137
H11A  2    0.854393    0.590074    0.448992    11.00000   -1.50000
H11B  2    0.697208    0.567410    0.469321    11.00000   -1.50000
H11C  2    0.736685    0.645722    0.465394    11.00000   -1.50000
AFIX   0
C12   1    0.523725    0.610227    0.353406    11.00000    0.01812    0.02736 =
         0.03623   -0.01011    0.00872    0.00027
AFIX 137
H12A  2    0.497556    0.648379    0.383429    11.00000   -1.50000
H12B  2    0.479539    0.568970    0.370330    11.00000   -1.50000
H12C  2    0.487615    0.618330    0.301356    11.00000   -1.50000
AFIX   0
C13   1    1.122466    0.680325    0.229005    11.00000    0.01779    0.01764 =
         0.01870    0.00022    0.00281    0.00053
AFIX  13
H13   2    1.161787    0.637031    0.251230    11.00000   -1.20000
AFIX   0
C14   1    1.103591    0.671941    0.145091    11.00000    0.02797    0.03514 =
         0.01839   -0.00229    0.00484   -0.00121
AFIX 137
H14A  2    1.031010    0.636781    0.131113    11.00000   -1.50000
H14B  2    1.197196    0.659080    0.128497    11.00000   -1.50000
H14C  2    1.070440    0.714576    0.121745    11.00000   -1.50000
AFIX   0
C15   1    1.233859    0.735791    0.252472    11.00000    0.02155    0.02150 =
         0.03929   -0.00500    0.00580   -0.00157
AFIX 137
H15A  2    1.204087    0.777647    0.226429    11.00000   -1.50000
H15B  2    1.330263    0.722161    0.240006    11.00000   -1.50000
H15C  2    1.238465    0.743037    0.305990    11.00000   -1.50000
AFIX   0
C16   1    0.560820    0.621970   -0.126831    11.00000    0.02270    0.01644 =
         0.01817    0.00253   -0.00423    0.00177
AFIX 137
H16A  2    0.472656    0.639684   -0.108305    11.00000   -1.50000
H16B  2    0.536664    0.606085   -0.177783    11.00000   -1.50000
H16C  2    0.634470    0.657667   -0.125749    11.00000   -1.50000
AFIX   0
C17   1    0.620735    0.563831   -0.078267    11.00000    0.01504    0.01433 =
         0.01294    0.00198    0.00008    0.00056
C18   1    0.567225    0.500000   -0.101141    10.50000    0.01686    0.01247 =
         0.01562    0.00000   -0.00368    0.00000
AFIX  43
H18   2    0.483559    0.499999   -0.136905    10.50000   -1.20000
AFIX   0
C19   1    0.777681    0.641914   -0.011030    11.00000    0.01673    0.01269 =
         0.01286    0.00293    0.00066    0.00005
C20   1    0.701638    0.693179    0.022629    11.00000    0.01573    0.01030 =
         0.01534    0.00175    0.00090    0.00092
C21   1    0.765752    0.757188    0.030088    11.00000    0.02228    0.01037 =
         0.01966    0.00011   -0.00043    0.00023
AFIX  43
H21   2    0.717262    0.791802    0.053811    11.00000   -1.20000
AFIX   0
C22   1    0.897381    0.771480    0.003978    11.00000    0.02123    0.01318 =
         0.02393    0.00371   -0.00004   -0.00090
AFIX  43
H22   2    0.937279    0.815604    0.008471    11.00000   -1.20000
AFIX   0
C23   1    0.971254    0.720090   -0.029201    11.00000    0.02066    0.01601 =
         0.02090    0.00403    0.00300   -0.00411
AFIX  43
H23   2    1.062044    0.729703   -0.046925    11.00000   -1.20000
AFIX   0
C24   1    0.913977    0.654999   -0.036719    11.00000    0.01852    0.01333 =
         0.01492    0.00289    0.00250   -0.00127
C25   1    0.555713    0.680438    0.050279    11.00000    0.01770    0.01354 =
         0.01743    0.00044    0.00292    0.00180
AFIX  13
H25   2    0.516817    0.636899    0.028506    11.00000   -1.20000
AFIX   0
C26   1    0.575174    0.672708    0.134559    11.00000    0.02617    0.03741 =
         0.01774   -0.00198    0.00449   -0.00163
AFIX 137
H26A  2    0.647108    0.637321    0.148736    11.00000   -1.50000
H26B  2    0.481494    0.660463    0.151483    11.00000   -1.50000
H26C  2    0.609383    0.715389    0.157427    11.00000   -1.50000
AFIX   0
C27   1    0.442947    0.735782    0.026387    11.00000    0.01906    0.02035 =
         0.03737    0.00437    0.00191    0.00703
AFIX 137
H27A  2    0.476928    0.778835    0.048410    11.00000   -1.50000
H27B  2    0.348942    0.723979    0.043230    11.00000   -1.50000
H27C  2    0.431228    0.739743   -0.027680    11.00000   -1.50000
AFIX   0
C28   1    0.994876    0.600477   -0.073953    11.00000    0.02389    0.01861 =
         0.02444   -0.00113    0.00972   -0.00126
AFIX  13
H28   2    0.967044    0.556121   -0.053617    11.00000   -1.20000
AFIX   0
C29   1    1.160071    0.606699   -0.059730    11.00000    0.02325    0.02848 =
         0.03386   -0.00211    0.00643    0.00518
AFIX 137
H29A  2    1.191393    0.647898   -0.083045    11.00000   -1.50000
H29B  2    1.205451    0.567569   -0.080686    11.00000   -1.50000
H29C  2    1.189888    0.608641   -0.006287    11.00000   -1.50000
AFIX   0
C30   1    0.946622    0.599963   -0.157525    11.00000    0.02725    0.05733 =
         0.03005   -0.02020    0.00561   -0.00180
AFIX 137
H30A  2    0.842113    0.589624   -0.166463    11.00000   -1.50000
H30B  2    1.002024    0.565654   -0.181185    11.00000   -1.50000
H30C  2    0.964901    0.644283   -0.178322    11.00000   -1.50000
AFIX   0
C37   1    0.582142    0.500000    0.195146    10.50000    0.01306    0.04679 =
         0.01438    0.00000    0.00172    0.00000
AFIX  43
H37   2    0.589080    0.500000    0.247666    10.50000   -1.20000
AFIX   0
C38   1    0.311990    0.500000    0.197593    10.50000    0.01814    0.05437 =
         0.02737    0.00000    0.00116    0.00000
PART -1
AFIX 137
H38A  2    0.279709    0.453624    0.204444    10.50000   -1.50000
H38B  2    0.230377    0.526523    0.173423    10.50000   -1.50000
H38C  2    0.345616    0.519853    0.245888    10.50000   -1.50000
AFIX   0
PART 0
C39   1    0.413154    0.500000    0.076664    10.50000    0.02060    0.03024 =
         0.02404    0.00000   -0.00433    0.00000
AFIX  93
H39A  2    0.493589    0.500000    0.048348    10.50000   -1.20000
H39B  2    0.316170    0.500000    0.052451    10.50000   -1.20000
AFIX   0
C40   1    0.436157    0.500000    0.149676    10.50000    0.01297    0.02287 =
         0.02183    0.00000    0.00022    0.00000

C31   1    0.966313    0.965286    0.072886    11.00000    0.05058    0.04638 =
         0.04478    0.00027    0.01176   -0.00064
AFIX  43
D31   3    0.900737    0.941309    0.038191    11.00000   -1.20000
AFIX   0
C32   1    1.061027    0.930965    0.122996    11.00000    0.08425    0.08114 =
         0.04638    0.02193    0.01186    0.03556
AFIX  43
D32   3    1.061215    0.883118    0.122788    11.00000   -1.20000
AFIX   0
C33   1    1.153071    0.964231    0.172123    11.00000    0.08295    0.17686 =
         0.04582    0.02987   -0.01286    0.03060
AFIX  43
D33   3    1.218287    0.940190    0.206931    11.00000   -1.20000
AFIX   0

C34   1    0.535295    0.964309    0.108975    11.00000    0.09638    0.12306 =
         0.04623   -0.01177   -0.01868   -0.02725
AFIX  43
D34   3    0.470115    0.940253    0.074163    11.00000   -1.20000
AFIX   0
C35   1    0.630292    0.930015    0.159713    11.00000    0.08081    0.06555 =
         0.04242   -0.00190    0.00492    0.00409
AFIX  43
D35   3    0.632215    0.882176    0.159867    11.00000   -1.20000
AFIX   0
C36   1    0.721650    0.965658    0.209777    11.00000    0.04491    0.05226 =
         0.03722    0.00216    0.00021    0.00126
AFIX  43
D36   3    0.786450    0.942182    0.245290    11.00000   -1.20000
AFIX   0

H2    2    1.052340    0.500000    0.102606    10.50000    0.05096
HKLF 4


REM  9 in Im #8
REM wR2 = 0.1262, GooF = S = 1.060, Restrained GooF = 1.060 for all data
REM R1 = 0.0452 for 10680 Fo > 4sig(Fo) and 0.0584 for all 13001 data
REM 399 parameters refined using 2 restraints

END

WGHT      0.0731      0.5123

REM Highest difference peak  0.471,  deepest hole -0.333,  1-sigma level  0.052
Q1    1   1.2251  1.0000  0.1786  10.50000  0.05    0.47
Q2    1   0.8262  0.6431  0.3001  11.00000  0.05    0.43
Q3    1   0.4652  1.0000  0.1007  10.50000  0.05    0.43
Q4    1   0.8496  0.6443 -0.0237  11.00000  0.05    0.40
Q5    1   0.7318  0.7231  0.0280  11.00000  0.05    0.40
;
_shelx_res_checksum                85294
_shelx_hkl_file
;
 -15   0  -1 30.3684 2.25025  11
 -15   0   1 81.9478 3.53757  11
 -15   0   5 9.22804 1.59240  12
 -15   0   5 9.51630 1.53845   5
 -15  -1   2 1.31379 1.29926  11
 -15  -1   4 1.79004 1.36790  11
 -15  -1   4 1.56129 1.25959   5
 -15   1   6 6.02139 1.49943  12
 -15  -1   6 9.39083 1.59237  11
 -15   1   6 6.89747 1.48680   5
 -15  -2   3 5.11954 1.48658  11
 -15  -2   5 15.2459 1.90641  11
 -15   2   7 3.26290 1.38491  12
 -14   0  -6 20.2570 1.90812   9
 -14   0  -2 1.76878 1.25333  11
 -14   0   0 57.0167 2.89047  11
 -14   0   2 14.2969 1.63657   5
 -14   0   2 20.7835 1.82496  11
 -14   0   4 4.14330 1.26890   5
 -14   0   4 6.69659 1.42575  11
 -14   0   6 3.82820 1.28178   5
 -14   0   6 3.77487 1.24796  11
 -14   0   6 2.22675 1.32628  12
 -14   0   8 2.40387 1.31071   5
 -14   0   8 2.11509 1.24758  11
 -14   0   8 0.84927 1.32388  12
 -14   0  10 0.73732 1.32994   5
 -14   0  10 1.98050 1.26924  11
 -14   0  10 1.25970 1.69396  12
 -14  -1  -7 8.93761 1.58965   9
 -14   1  -7 7.91445 1.54392   9
 -14   1  -3 1.87087 1.23371  11
 -14  -1  -1 29.9281 2.06281   5
 -14   1  -1 26.6421 2.03896  11
 -14  -1  -1 32.8461 2.33318  11
 -14   1   1 2.07278 1.21237  11
 -14  -1   1 3.88785 1.31395  11
 -14  -1   1 3.37067 1.18162   5
 -14   1   3 10.9097 1.50882  11
 -14  -1   3 11.9910 1.64657  11
 -14  -1   3 9.54883 1.55145   5
 -14   1   3 8.67198 1.39582   5
 -14   1   5 0.14903 1.21900  12
 -14  -1   5 1.11043 1.21699  11
 -14   1   5 0.14373 1.13694  11
 -14   1   5 0.59372 1.10219   5
 -14  -1   5 0.47647 1.19906   5
 -14  -1   7 3.37084 1.47275  12
 -14   1   7 4.16224 1.42154  12
 -14   1   7 3.14764 1.20948  11
 -14  -1   7 6.79639 1.51491  11
 -14   1   7 2.73515 1.31773   5
 -14  -1   7 2.38217 1.34093   5
 -14  -1   9 4.29129 1.60521  12
 -14   1   9 1.02433 1.44790  12
 -14  -1   9 4.12935 1.34706  11
 -14  -1   9 1.45611 1.35979   5
 -14   1   9 1.39288 1.34341   5
 -14  -1  11 20.7375 2.36652  12
 -14   1  11 19.7606 2.24163  12
 -14  -1  11 16.6217 1.85075  11
 -14  -1  13 6.93865 1.55477  11
 -14  -2  -6 11.6528 1.67713   9
 -14   2  -2 2.92734 1.13520  11
 -14  -2  -2 2.26070 1.38284  11
 -14  -2  -2 0.82143 1.13586   5
 -14  -2   0 1.71483 1.22739   5
 -14  -2   0 0.67968 1.36427  11
 -14   2   0 2.56435 1.18712  11
 -14  -2   2 4.21991 1.36955   5
 -14  -2   2 2.84724 1.35235  11
 -14   2   2 3.48613 1.14244  11
 -14   2   4 22.8594 1.81558  11
 -14  -2   4 23.5676 2.08942  11
 -14   2   4 17.1909 1.72758  12
 -14  -2   4 22.1232 1.98706   5
 -14   2   4 20.8245 1.75857   5
 -14   2   6 2.10040 1.23327  12
 -14   2   6 1.49704 1.14286   5
 -14  -2   6 1.52356 1.22161   5
 -14  -2   6 1.98501 1.32176  11
 -14   2   8 1.12684 1.31066  12
 -14  -2   8-0.54177 1.31051   5
 -14   2   8-0.32607 1.19003   5
 -14  -2   8 2.15502 1.31130  11
 -14   2  10 11.1808 1.82538  12
 -14  -2  10 7.50067 1.93281  12
 -14  -2  10 10.7379 1.78210   5
 -14  -2  10 9.53259 1.61150  11
 -14   2  12 5.47884 1.83963  12
 -14  -2  12 8.00595 1.60273  11
 -14  -2  14 3.51008 1.57633  11
 -14  -3  -7 9.60249 1.64193   9
 -14   3  -7 9.17609 1.67556   9
 -14  -3  -3 4.21121 1.25728   5
 -14  -3  -1 3.37941 1.48376  11
 -14  -3  -1 5.26475 1.39317   5
 -14  -3   1 1.22559 1.33625  11
 -14  -3   1 1.06805 1.13949   5
 -14  -3   3 6.93891 1.56172  11
 -14  -3   3 6.59090 1.35664   5
 -14   3   5 1.53385 1.13084  12
 -14  -3   5 4.30922 1.47441  11
 -14  -3   5 2.20167 1.25834   5
 -14   3   5 2.34406 1.13394   5
 -14   3   7 3.16763 1.32829  12
 -14  -3   7 2.93429 1.43861  11
 -14   3   7 2.27350 1.19399   5
 -14  -3   7 2.51559 1.32764   5
 -14   3   9 18.8332 2.03760  12
 -14  -3   9 19.0400 2.06716   5
 -14   3   9 21.2920 2.00239   5
 -14  -3   9 15.7995 1.91481  11
 -14   3  11 3.47251 1.64233  12
 -14  -3  11 6.15129 1.59782  11
 -14  -3  13 1.07679 1.44757  11
 -14  -4  -6 1.59466 1.30471   9
 -14  -4  -4 1.87492 1.21783   5
 -14  -4  -2 0.37261 1.57943  11
 -14  -4  -2 1.04803 1.13040   5
 -14  -4   0 0.31077 1.17944   5
 -14  -4   0-0.91205 1.53965  11
 -14  -4   2 15.1076 1.80778   5
 -14  -4   2 15.6792 1.99592  11
 -14  -4   4 13.8122 1.72307   5
 -14  -4   4 10.5644 1.76340  11
 -14   4   6 0.98134 1.10449  12
 -14  -4   6 4.30670 1.35559   5
 -14   4   6 2.09597 1.21076   5
 -14  -4   6 4.83038 1.60005  11
 -14   4   8 8.82489 1.53968  12
 -14   4   8 7.72887 1.38321   5
 -14  -4   8 5.68824 1.54252   5
 -14  -4   8 7.19047 1.68559  11
 -14   4  10 7.87560 1.67828  12
 -14  -4  10 11.7763 1.85680  11
 -14   4  12 0.87615 1.54860  12
 -14  -4  12 3.50440 1.79605  11
 -14  -5  -7 28.0070 2.28710   9
 -14   5  -7 26.4366 2.17768   9
 -14  -5  -5-0.14832 1.19624   5
 -14  -5  -3 0.19429 1.71670  11
 -14  -5  -3 1.68550 1.17570   5
 -14  -5  -1 2.65902 1.67233  11
 -14  -5  -1 3.33318 1.31149   5
 -14  -5   1 13.6810 2.01285  11
 -14  -5   1 10.7050 1.63378   5
 -14  -5   3 15.6120 2.05386  11
 -14  -5   3 16.5441 1.90283   5
 -14  -5   5 10.9380 1.88325  11
 -14  -5   5 9.17861 1.61925   5
 -14  -5   7 9.09534 1.81387  11
 -14   5   7 8.48584 1.49336  12
 -14  -5   7 7.94265 1.65816   5
 -14  -5   9-0.56103 1.53677  11
 -14   5   9-0.46133 1.25786  12
 -14  -5  11 10.5980 1.96583  11
 -14   5  11 7.44108 1.64387  12
 -14  -6  -6 1.06699 1.18176   5
 -14  -6  -4 7.85509 1.53634   5
 -14  -6  -2 2.97111 1.89835  11
 -14  -6  -2 5.19258 1.43023   5
 -14  -6   0 13.7863 2.17138  11
 -14  -6   0 9.90021 1.64159   5
 -14  -6   2 4.22848 1.80492  11
 -14  -6   2 5.22703 1.44758   5
 -14  -6   4 18.3543 2.28883  11
 -14  -6   4 16.0020 1.98214   5
 -14  -6   6-0.76504 1.72299  11
 -14  -6   6 0.37834 1.31500   5
 -14  -6   8 0.96075 1.66362  11
 -14   6   8-0.28548 1.22559  12
 -14  -6  10 3.10387 1.78797  11
 -14   6  10 2.79229 1.29902  12
 -14   6  12 14.1722 1.91510  12
 -14  -7  -3 7.95331 1.55552   5
 -14  -7  -1 7.04325 1.92711  11
 -14  -7  -1 9.93817 1.63195   5
 -14  -7   1 0.99432 1.76410  11
 -14  -7   1 1.59080 1.38447   5
 -14  -7   3 2.17231 1.76570  11
 -14  -7   3 1.46777 1.35504   5
 -14  -7   5 9.66255 2.06719  11
 -14  -7   5 10.1140 1.74828   5
 -14  -7   7 5.53259 1.92012  11
 -14   7   9 1.29457 1.23526  12
 -14   7  11 23.4642 2.11233  12
 -14  -8   0-1.44125 1.48743   5
 -14  -8   2 1.11420 1.33985   5
 -14  -8   2 2.03342 1.91407  11
 -14  -8   4 0.38553 1.30528   5
 -14  -8   4 2.02461 1.80297  11
 -14  -8   6 3.24320 1.96140  11
 -13   0  -9 4.08660 1.57159   9
 -13   0  -7 52.1804 2.83323   9
 -13   0  -5 8.34140 1.39487   9
 -13   0  -3 18.8871 1.60826   9
 -13   0  -3 18.8926 1.56907   5
 -13   0  -1 36.7968 2.09269   5
 -13   0  -1 32.6093 2.21039  11
 -13   0   1 19.5950 1.71392   5
 -13   0   1 22.0828 1.80628  11
 -13   0   3 23.4190 1.82390   5
 -13   0   3 24.9487 1.93526  11
 -13   0   5 4.91302 1.25340  11
 -13   0   5 3.41881 1.21262   5
 -13   0   7 3.75967 1.22706  11
 -13   0   7 2.22709 1.20871   5
 -13   0   9 52.7912 2.95994  12
 -13   0   9 59.6368 2.81145  11
 -13   0  11 3.42412 1.30064  11
 -13   0  11 2.15041 1.50690  12
 -13   0  13 0.92487 1.15752  11
 -13   0  13 1.13500 1.65137  12
 -13   0  15 12.3391 2.21034  12
 -13   1 -10 5.73409 1.84326   9
 -13  -1 -10 3.16557 1.64054   9
 -13   1  -8 13.3591 1.78380   9
 -13  -1  -8 18.0379 1.92498   9
 -13   1  -6 5.48053 1.33771   9
 -13  -1  -6 4.90233 1.29660   9
 -13  -1  -4-0.97594 1.08208   5
 -13  -1  -4 0.81306 1.05047   9
 -13   1  -4-0.13475 0.98358   9
 -13  -1  -2 6.99403 1.26389   5
 -13   1  -2 6.18434 1.16765   5
 -13   1   0 0.28677 1.07079  11
 -13  -1   0 0.15639 1.15486  11
 -13   1   0 1.08746 0.94641   5
 -13  -1   0 2.12600 1.12166   5
 -13   1   2 31.5419 2.01859   5
 -13  -1   2 33.3585 2.09047   5
 -13  -1   2 35.4470 2.28181  11
 -13   1   2 33.6379 2.13364  11
 -13   1   4 3.45216 1.14085  11
 -13  -1   4 2.12461 1.15900  11
 -13   1   4 3.03936 1.14139   5
 -13  -1   4 1.48838 1.10614   5
 -13   1   6 0.90044 1.24477  12
 -13   1   6 2.05813 1.11221  11
 -13  -1   6 0.75574 1.09068  11
 -13  -1   6 3.65064 1.23703   5
 -13   1   6 0.59584 1.12490   5
 -13   1   8 1.76475 1.28816  12
 -13   1   8 1.92578 1.18647  11
 -13  -1   8 2.12510 1.20114  11
 -13  -1   8 1.35176 1.09718   5
 -13  -1  10 15.8693 1.67714  11
 -13   1  10 14.8011 1.61013  11
 -13   1  10 18.4273 1.97425  12
 -13  -1  10 17.9834 2.00015  12
 -13   1  12 0.57628 1.13396  11
 -13  -1  12 0.31652 1.15518  11
 -13  -1  12-1.49876 1.68127  12
 -13   1  12-1.08648 1.51507  12
 -13  -1  14 2.14357 1.30464  11
 -13   1  14 3.05947 1.80629  12
 -13  -1  14-0.98543 1.96239  12
 -13  -2  -9-1.07472 1.40984   9
 -13   2  -9 1.94214 1.46412   9
 -13  -2  -7 0.65002 1.24044   9
 -13   2  -7 2.56547 1.26866   9
 -13  -2  -5 0.12668 1.05047   5
 -13  -2  -5 0.14526 1.09663   9
 -13   2  -5 0.86053 1.11753   9
 -13  -2  -3 0.13112 1.02684   5
 -13   2  -3-0.88127 1.05801   9
 -13  -2  -3 0.12764 1.03918   9
 -13   2  -1 4.18037 1.17378  11
 -13  -2  -1 5.43415 1.38619  11
 -13  -2  -1 3.80386 1.13446   5
 -13  -2   1 24.6336 1.86328   5
 -13   2   1 23.4245 1.68225   5
 -13   2   1 25.9209 1.86528  11
 -13  -2   1 21.3739 1.94767  11
 -13   2   3 4.08997 1.13339   5
 -13  -2   3 6.73441 1.35679   5
 -13   2   3 5.95086 1.24412  11
 -13  -2   3 4.76003 1.29547  11
 -13  -2   5 6.19987 1.28860   5
 -13   2   5 7.06661 1.32854   5
 -13   2   5 6.75349 1.30728  12
 -13  -2   5 6.31738 1.41774  11
 -13   2   5 8.58883 1.32595  11
 -13  -2   7 11.1292 1.56869   5
 -13   2   7 10.0498 1.44310   5
 -13   2   7 12.9805 1.47897  11
 -13  -2   7 13.2912 1.68963  11
 -13   2   7 12.0848 1.60561  12
 -13   2   9 2.09224 1.14178  11
 -13  -2   9 0.63902 1.17312  11
 -13   2   9 1.61624 1.24019  12
 -13  -2  11 6.67990 1.43339  11
 -13   2  11 6.89010 1.62038  12
 -13  -2  11 7.64114 1.80683  12
 -13   2  11 6.29951 1.27205  11
 -13   2  13 14.2748 2.09377  12
 -13  -2  13 7.22846 2.13623  12
 -13  -2  13 13.0956 1.72151  11
 -13   2  15 0.77480 1.83590  12
 -13   3 -10-0.73764 1.64858   9
 -13  -3 -10 2.44584 1.63567   9
 -13  -3  -8 3.61030 1.42737   9
 -13   3  -8 4.05184 1.49915   9
 -13  -3  -6 1.31404 1.07497   5
 -13   3  -6-0.60887 1.12403   9
 -13  -3  -6 2.48077 1.28004   9
 -13  -3  -4 0.94675 1.16614   5
 -13  -3  -4-0.82836 1.10284   9
 -13   3  -4 0.80870 1.05020   9
 -13  -3  -2 2.23528 1.14875   5
 -13  -3   0 0.43464 1.05750   5
 -13   3   0 0.64950 1.03261  11
 -13  -3   0-1.17969 1.27918  11
 -13  -3   2 14.4302 1.63315   5
 -13   3   2 11.3846 1.32169   5
 -13  -3   2 17.0767 1.76461  11
 -13   3   2 13.3779 1.42109  11
 -13   3   2 15.0506 1.47290  12
 -13  -3   4-0.31931 1.16535   5
 -13   3   4 0.12777 1.03542   5
 -13   3   4-1.30373 1.14268  12
 -13   3   4 0.49407 0.97703  11
 -13  -3   4 0.65855 1.18765  11
 -13  -3   6 35.9959 2.39308  11
 -13   3   6 37.5374 2.10738  11
 -13   3   6 34.0801 2.20654  12
 -13   3   6 35.8430 2.17608   5
 -13  -3   6 32.2476 2.29348   5
 -13  -3   8 4.97069 1.41329  11
 -13   3   8 3.90838 1.15285  11
 -13   3   8 4.41757 1.34329  12
 -13  -3   8 6.23176 1.54399   5
 -13   3  10 18.4768 1.88536  12
 -13  -3  10 20.1192 1.97167  11
 -13   3  12 7.15954 1.73866  12
 -13  -3  12 7.05273 1.55586  11
 -13  -3  12 9.14229 2.20181  12
 -13   3  14 6.12789 1.93600  12
 -13  -3  14 3.91668 1.47962  11
 -13  -3  14 7.91970 2.35656  12
 -13   4  -9 4.42667 1.61540   9
 -13  -4  -9 4.54284 1.61392   9
 -13  -4  -7 1.36647 1.09688   5
 -13  -4  -7-0.49665 1.31602   9
 -13   4  -7 0.80508 1.20234   9
 -13  -4  -5 6.39276 1.34943   9
 -13  -4  -5 6.98591 1.37405   5
 -13   4  -5 5.62243 1.31377   9
 -13  -4  -3 9.88567 1.40622   9
 -13  -4  -3 8.77202 1.40592   5
 -13   4  -3 9.23649 1.26738   9
 -13  -4  -1 14.3775 1.60921   5
 -13   4  -1 13.6561 1.47246  11
 -13  -4  -1 10.7575 1.71698  11
 -13   4   1 24.0054 1.77416  11
 -13  -4   1 23.1283 2.05271  11
 -13  -4   1 27.4416 2.02020   5
 -13   4   3-0.11968 1.04895  12
 -13   4   3-0.23413 0.93058  11
 -13  -4   3 0.68373 1.34539  11
 -13   4   3 0.58441 0.97793   5
 -13  -4   3-0.96684 1.10569   5
 -13   4   5 80.7298 3.18283  12
 -13  -4   5 85.9250 3.67667  11
 -13  -4   5 80.3453 3.58035   5
 -13   4   5 79.4445 3.14863   5
 -13   4   7 15.2574 1.65767  12
 -13  -4   7 18.1762 1.91768   5
 -13  -4   7 12.3243 1.76829  11
 -13   4   9 13.4095 1.70987  12
 -13  -4   9 13.3355 1.76099  11
 -13  -4   9 11.0432 1.70204   5
 -13  -4  11 9.16386 1.67361  11
 -13   4  11 9.77348 1.66355  12
 -13  -4  13 3.26273 1.51056  11
 -13   4  13 2.30010 1.58846  12
 -13  -4  13 1.41349 1.96000  12
 -13  -4  15-0.94294 1.48436  11
 -13   4  15 1.87802 1.74899  12
 -13   5 -10 0.37003 1.62825   9
 -13  -5 -10 2.10865 1.63914   9
 -13  -5  -8 26.7460 2.27100   9
 -13   5  -8 25.1013 2.20480   9
 -13   5  -6 1.99206 1.16319   9
 -13  -5  -6 1.15679 1.22057   5
 -13  -5  -6-0.79778 1.26217   9
 -13   5  -4 0.81714 0.98827   9
 -13  -5  -4-1.18487 1.17156   5
 -13  -5  -4 0.57108 1.12372   9
 -13  -5  -2 10.8087 1.57037   5
 -13  -5   0 2.34091 1.44695  11
 -13  -5   0 4.70967 1.29181   5
 -13  -5   2 0.53266 1.36943  11
 -13  -5   2 1.63606 1.19437   5
 -13   5   4 60.6291 2.61577  12
 -13  -5   4 63.2583 3.19749  11
 -13   5   4 49.6407 2.45470   5
 -13  -5   4 59.7721 3.03872   5
 -13   5   6 5.02499 1.24390  12
 -13  -5   6 5.83521 1.50840  11
 -13  -5   6 5.18575 1.47249   5
 -13   5   6 4.82122 1.15967   5
 -13  -5   8 13.5649 1.85961  11
 -13  -5   8 10.1108 1.65438   5
 -13   5   8 10.9617 1.52902  12
 -13  -5  10 6.15310 1.56352  11
 -13   5  10 5.00534 1.41258  12
 -13  -5  10 5.09060 1.50530   5
 -13  -5  12 13.5086 1.90263  11
 -13   5  12 12.2593 1.78422  12
 -13   5  14 1.43404 1.65743  12
 -13   5  14-1.06522 1.24473   7
 -13  -5  14 1.33437 1.58786  11
 -13  -6  -9 46.0696 2.92755   9
 -13   6  -9 45.0095 2.87279   9
 -13   6  -7 2.75675 1.25766   9
 -13  -6  -7 3.14675 1.29256   5
 -13  -6  -7 0.34093 1.30830   9
 -13   6  -5 0.72795 1.12323   9
 -13  -6  -5 3.66393 1.32215   5
 -13  -6  -5 1.38478 1.12354   9
 -13  -6  -3 8.60162 1.45286   5
 -13   6  -3 6.93643 1.23799   9
 -13  -6  -1 0.48195 1.18622   5
 -13  -6  -1 0.75028 1.46153  11
 -13  -6   1 10.9615 1.56066   5
 -13  -6   1 11.7735 1.87711  11
 -13  -6   3 53.9249 2.92162   5
 -13  -6   3 64.9715 3.29362  11
 -13  -6   5 0.89887 1.29700   5
 -13  -6   5 0.54681 1.43477  11
 -13   6   5 1.45667 1.02479  12
 -13   6   7 36.2006 2.16654  12
 -13  -6   7 31.7447 2.41618   5
 -13  -6   7 33.7710 2.54733  11
 -13   6   9 56.6433 2.82031  12
 -13  -6   9 64.5410 3.33683  11
 -13  -6   9 52.2795 3.10198   5
 -13   6  11 22.1975 2.02957  12
 -13  -6  11 22.0117 2.25702   5
 -13  -6  11 24.9358 2.31348  11
 -13   6  13-0.30304 1.29006   7
 -13  -6  13 0.97017 1.65903  11
 -13   6  13 1.87191 1.52133  12
 -13  -6  13 1.66913 2.04454  12
 -13   6  15 1.47134 1.24114   7
 -13   6  15 0.54524 1.66841  12
 -13  -6  15 2.00421 1.75679  11
 -13   7  -8 4.27986 1.52670   9
 -13  -7  -8 4.71589 1.62983   9
 -13   7  -6 5.11838 1.43690   9
 -13  -7  -6 4.25166 1.35501   5
 -13  -7  -6 5.27725 1.41285   9
 -13  -7  -4 13.4943 1.67941   5
 -13   7  -4 12.0308 1.48682   9
 -13  -7  -2 0.16484 1.21712   5
 -13  -7   0 3.62410 1.61823  11
 -13  -7   0 3.38449 1.34012   5
 -13  -7   2 0.75474 1.50732  11
 -13  -7   2 1.05193 1.24970   5
 -13  -7   4 29.1497 2.40642  11
 -13  -7   4 29.4038 2.28698   5
 -13  -7   6 10.5656 1.75600   5
 -13   7   6 10.9477 1.35992  12
 -13  -7   6 11.1225 1.82832  11
 -13  -7   8 11.1882 1.69956   5
 -13   7   8 12.2284 1.53198  12
 -13  -7   8 12.3753 1.99449  11
 -13  -7  10 9.78438 1.67627   5
 -13   7  10 9.21161 1.54336  12
 -13  -7  10 9.07783 1.90052  11
 -13   7  12 16.9726 1.79703   7
 -13  -7  12 17.7588 2.10552   5
 -13   7  12 18.3368 1.93702  12
 -13  -7  12 21.5078 2.46891  11
 -13   7  14 3.91191 1.38992   7
 -13  -7  14 4.26070 1.94433  11
 -13   7  14 4.84640 1.73575  12
 -13   7  16 0.69692 1.27180   7
 -13  -8  -9-1.53558 1.66883   9
 -13   8  -9-0.54030 1.50698   9
 -13  -8  -7 0.87907 1.34187   9
 -13   8  -7 1.97177 1.28053   9
 -13  -8  -7 1.13841 1.30562   5
 -13   8  -5 1.48018 1.13586   9
 -13  -8  -5 1.48974 1.28343   5
 -13   8  -3 16.5434 1.57985   9
 -13  -8  -3 16.5551 1.79997   5
 -13  -8  -1 7.79621 1.50925   5
 -13  -8  -1 11.4927 2.08165  11
 -13  -8   1 12.1071 1.73016   5
 -13  -8   1 17.3300 2.20965  11
 -13  -8   3-0.18400 1.27083   5
 -13  -8   3 1.54769 1.61867  11
 -13  -8   5 18.9858 1.97742   5
 -13  -8   5 13.7434 2.02092  11
 -13  -8   7 0.98535 1.25080   5
 -13   8   7 1.61939 1.08324  12
 -13  -8   7 1.36419 1.64512  11
 -13  -8   9 5.50695 1.54971   5
 -13  -8   9 1.18512 1.71859  11
 -13   8   9 4.00100 1.17665  12
 -13   8  11 28.5483 2.14079  12
 -13   8  11 31.0411 2.19831   7
 -13  -8  11 33.1142 2.74780  11
 -13  -8  11 29.9859 2.53367   5
 -13   8  13 2.44679 1.34748   7
 -13  -8  13 2.05746 1.86122  11
 -13   8  13 3.44016 1.49895  12
 -13   8  15 0.69563 1.36200   7
 -13   9  -8 1.73567 1.42008   9
 -13   9  -6 1.10323 1.17069   9
 -13  -9  -6 2.55315 1.38615   5
 -13   9  -4 1.69330 1.26188   9
 -13  -9  -4 1.90510 1.31500   5
 -13  -9  -2-0.35462 1.30918   5
 -13  -9  -2 0.82038 1.75354  11
 -13  -9   0 1.63220 1.38433   5
 -13  -9   0 2.01107 1.66799  11
 -13  -9   2 7.08428 1.58017   5
 -13  -9   2 8.96832 1.93932  11
 -13  -9   4 2.88664 1.33131   5
 -13  -9   4 6.56092 1.85971  11
 -13  -9   6-0.19790 1.22651   5
 -13  -9   6 2.19432 1.80393  11
 -13   9   8 1.01583 1.15694  12
 -13  -9   8-0.61321 1.42997   5
 -13  -9   8 2.82098 1.81522  11
 -13   9   8-0.57150 1.18480   7
 -13   9  10 12.1000 1.53119  12
 -13  -9  10 6.34373 1.59608   5
 -13   9  10 9.93790 1.59122   7
 -13  -9  10 5.72662 1.94529  11
 -13   9  12 1.96535 1.26974   7
 -13   9  12-0.46201 1.27143  12
 -13  -9  12 2.71263 1.93641  11
 -13   9  14 28.7299 2.32021   7
 -13   9  14 26.1914 2.28878  12
 -13  10  -7 19.0971 2.00017   9
 -13  10  -5 3.63590 1.21135   9
 -13 -10  -5 1.95704 1.39435   5
 -13 -10  -3 11.6046 1.75515   5
 -13 -10  -1 0.74147 1.31311   5
 -13 -10  -1-0.62383 1.99785  11
 -13 -10   1 9.84726 1.67198   5
 -13 -10   1 12.9195 2.22816  11
 -13 -10   3 2.13999 1.33531   5
 -13 -10   3 1.22307 1.74318  11
 -13 -10   5-0.19993 1.32597   5
 -13 -10   5 2.04089 1.89388  11
 -13 -10   7 0.82034 1.34095   5
 -13 -10   7 1.85107 1.85997  11
 -13  10   7 0.58188 1.21724   7
 -13 -10   9 13.9716 2.01853   5
 -13 -10   9 20.0096 2.62411  11
 -13  10   9 13.7809 1.66287   7
 -13  10  11 5.75287 1.42562   7
 -13 -10  11 4.44304 2.13427  11
 -13  10  11 3.73801 1.28805  12
 -13  10  13 1.92423 1.37834   7
 -13  10  13 5.35348 1.48855  12
 -13  11  -6 4.20443 1.41371   9
 -13  11  -4 3.34318 1.26510   9
 -13 -11  -4 3.15418 1.40201   5
 -13 -11  -2 4.16527 1.51371   5
 -13 -11  -2 1.93147 2.17067  11
 -13 -11   0 1.93237 1.29978   5
 -13 -11   0 0.42169 1.99853  11
 -13 -11   2 15.9644 1.91411   5
 -13 -11   2 19.8773 2.57126  11
 -13 -11   4 8.50139 1.73939   5
 -13 -11   4 11.0681 2.24846  11
 -13 -11   6 0.82727 1.41943   5
 -13 -11   6 3.14700 1.98179  11
 -13  11   6 1.62892 1.13643   7
 -13 -11   8 11.2370 1.90526   5
 -13 -11   8 8.05246 2.18330  11
 -13  11   8 11.3243 1.58272   7
 -13  11  10 13.1336 1.73310   7
 -13  11  12 11.6389 1.65345  12
 -13  11  12 11.2340 1.82941   7
 -13  12  -5 7.65785 1.46744   9
 -13 -12  -1-0.78848 1.42203   5
 -13 -12  -1-0.21679 2.11061  11
 -13 -12   1-0.60138 1.38459   5
 -13 -12   1-1.28771 1.99163  11
 -13 -12   3 12.6689 1.90141   5
 -13 -12   3 9.83019 2.45260  11
 -13 -12   5 11.7037 1.87546   5
 -13  12   5 8.77660 1.47746   7
 -13 -12   5 5.34773 2.14255  11
 -13  12   7 3.51418 1.41303   7
 -13 -12   7 4.52009 2.08299  11
 -13  12   9 8.77526 1.56306   7
 -13  12  11 18.6120 2.07896   7
 -13  12  13 6.48625 1.53893  12
 -13  13  -6-1.34063 1.31922   9
 -13  13  -4 0.15140 1.18571   9
 -13  13   6 1.78968 1.25514   7
 -13  13   8 2.73605 1.34688   7
 -13  13  10 4.85086 1.47228   7
 -13  14   5 1.33023 1.27585   7
 -13  14   7 1.56294 1.40090   7
 -13  14   9 5.08454 1.48142   7
 -13  15   4 1.19268 1.37435   7
 -13  15   6 0.53014 1.27481   7
 -13  16   3 1.73965 1.30658   7
 -12   0 -12 11.9450 2.10225   9
 -12   0 -10 21.6905 2.11926   9
 -12   0  -8 30.7641 2.20194   9
 -12   0  -6 16.0529 1.42414   5
 -12   0  -6 16.8376 1.66749   9
 -12   0  -4 45.0058 2.20963   5
 -12   0  -4 50.5553 2.46613   9
 -12   0  -2 20.0141 1.57152   5
 -12   0  -2 18.5403 1.46712   9
 -12   0   0 28.5491 1.82442   5
 -12   0   0 25.1715 1.55926   9
 -12   0   0 27.8790 1.94507  11
 -12   0   2 1.37213 1.04194  11
 -12   0   2 1.91986 0.99264   5
 -12   0   4 26.9030 1.88984   5
 -12   0   4 23.0337 1.76661  11
 -12   0   6 28.0866 1.91815  11
 -12   0   8-0.40823 0.96990  11
 -12   0  10 11.3983 1.40774  11
 -12   0  10 10.9295 1.61488  12
 -12   0  12 1.73180 1.14787  11
 -12   0  12 2.80769 1.49449  12
 -12   0  14 1.06652 1.16297  11
 -12   0  14 2.23181 1.68841  12
 -12   0  16 41.2222 3.06360  12
 -12   0  18 1.85926 2.25331  12
 -12   1 -13 9.10805 2.18429   9
 -12  -1 -13 8.15853 2.17752   9
 -12  -1 -11 0.18931 1.48260   9
 -12   1 -11 0.56368 1.47889   9
 -12   1  -9 10.1759 1.69339   9
 -12  -1  -9 8.50230 1.68703   9
 -12  -1  -7 11.6844 1.35372   5
 -12  -1  -7 12.3942 1.55582   9
 -12   1  -7 9.19761 1.48654   9
 -12   1  -5 1.53083 0.93090   5
 -12  -1  -5 3.34183 1.06254   5
 -12   1  -5 2.22281 1.09981   9
 -12  -1  -5 2.79471 1.07853   9
 -12   1  -3 37.8314 2.08463   9
 -12  -1  -3 39.8751 2.10812   9
 -12  -1  -3 36.3463 2.05548   5
 -12   1  -3 36.1609 1.95948   5
 -12  -1  -1 0.94277 0.87316   9
 -12   1  -1 1.25110 0.89576   9
 -12  -1  -1 2.47227 1.05739   5
 -12   1  -1 2.68599 0.92444   5
 -12   1   1 0.53053 0.96820  11
 -12  -1   1 0.43406 1.02503  11
 -12  -1   1 1.16852 0.98029   5
 -12   1   1 0.82980 0.93779   5
 -12  -1   3 9.96474 1.39031  11
 -12   1   3 7.65849 1.18432  11
 -12  -1   3 8.24605 1.29860   5
 -12   1   3 8.64705 1.24798   5
 -12   1   5 3.85593 1.04725  11
 -12  -1   5 1.97810 1.11839  11
 -12   1   5 1.76798 1.03308   5
 -12  -1   5 1.16762 1.07841   5
 -12  -1   7 5.24953 1.25746  11
 -12   1   7 5.53695 1.11930  11
 -12   1   9 2.82591 1.25101  12
 -12  -1   9 4.75455 1.25558  11
 -12   1   9 6.53724 1.23795  11
 -12   1  11 3.10075 1.16395  11
 -12   1  11 3.84924 1.40773  12
 -12  -1  11 3.64903 1.51184  12
 -12  -1  11 2.81303 1.16103  11
 -12   1  13 4.39137 1.21038  11
 -12  -1  13 5.86323 1.32321  11
 -12   1  13 5.51894 1.63735  12
 -12  -1  13 7.88761 1.86300  12
 -12  -1  15 5.23137 1.93091  12
 -12   1  15 4.15181 1.79684  12
 -12   1  17 2.59420 2.13648  12
 -12  -1  17 0.40705 1.91577  12
 -12   2 -12 2.92826 1.92024   9
 -12  -2 -12 4.15051 1.88723   9
 -12  -2 -10 19.8772 2.07419   9
 -12   2 -10 17.8599 1.94668   9
 -12  -2  -8 9.95858 1.60265   9
 -12   2  -8 7.56142 1.50621   9
 -12   2  -6 1.47798 1.22138   9
 -12  -2  -6 4.62086 1.24844   9
 -12  -2  -6 3.13354 1.05357   5
 -12  -2  -4 0.92168 0.98349   9
 -12   2  -4 2.74331 1.10770   9
 -12   2  -4 0.58615 0.90363   5
 -12  -2  -4 1.72770 1.03740   5
 -12   2  -2 1.54484 0.93506   5
 -12  -2  -2 0.12705 0.96459   5
 -12  -2  -2 1.02988 0.90090   9
 -12   2  -2 1.58448 0.90866   9
 -12  -2   0-0.39762 0.98967   5
 -12   2   0 0.65757 0.87546   5
 -12   2   0-0.12881 0.96717  11
 -12  -2   0 0.15231 1.16234  11
 -12  -2   0 0.97313 0.86657   9
 -12   2   0 0.19101 0.80615   9
 -12  -2   2 1.11050 1.01344   5
 -12   2   2 1.64310 0.96467   5
 -12  -2   2 1.19215 1.06232  11
 -12   2   2 0.74864 0.92674  11
 -12   2   4 18.4994 1.54327  11
 -12  -2   4 18.4649 1.74779  11
 -12  -2   4 16.7541 1.66847   5
 -12   2   4 13.7880 1.44112   5
 -12   2   6 19.1997 1.72492  12
 -12   2   6 19.6782 1.58884  11
 -12  -2   6 22.9426 1.91154  11
 -12  -2   6 19.5435 1.82840   5
 -12  -2   8 4.18265 1.26276  11
 -12   2   8 4.04608 1.08975  11
 -12   2   8 2.96439 1.26917  12
 -12   2  10 30.2444 1.91059  11
 -12  -2  10 32.1546 2.13029  11
 -12   2  10 28.7214 1.78059   7
 -12   2  10 26.6864 2.12476  12
 -12   2  12 13.2401 1.70750  12
 -12  -2  12 11.9983 1.92523  12
 -12   2  12 10.1245 1.39528   7
 -12  -2  12 10.0698 1.48464  11
 -12   2  12 11.0237 1.41217  11
 -12  -2  14 4.97414 1.79548  12
 -12   2  14 3.61744 1.67357  12
 -12  -2  14 2.47162 1.32411  11
 -12  -2  16 6.42976 2.11208  12
 -12   2  16 4.03657 1.91603  12
 -12   2  18-0.20232 2.06399  12
 -12   3 -13-0.20233 1.88426   9
 -12  -3 -13 0.61787 1.93171   9
 -12   3 -11 4.32299 1.68826   9
 -12  -3 -11 3.44385 1.65802   9
 -12  -3  -9 51.9308 2.92899   9
 -12   3  -9 51.7841 2.90596   9
 -12  -3  -7 4.15701 1.18359   5
 -12   3  -7 3.75264 1.26304   9
 -12  -3  -7 3.48638 1.29815   9
 -12  -3  -5 1.15354 0.99434   5
 -12   3  -5 2.09531 1.04377   9
 -12  -3  -5 3.25322 1.06273   9
 -12  -3  -3 0.91943 1.04923   5
 -12   3  -3-0.49057 0.97013   9
 -12  -3  -3-1.11738 0.97232   9
 -12   3  -1 7.46270 1.08762   9
 -12  -3  -1 4.06135 1.21540   5
 -12   3  -1 7.00859 1.06321   5
 -12  -3  -1 5.38370 1.05085   9
 -12   3   1-0.48010 0.93521  11
 -12  -3   1-0.93684 1.17235  11
 -12  -3   1 0.84795 0.96332   5
 -12   3   1-0.10752 0.85473   5
 -12  -3   3 1.69453 1.21265  11
 -12   3   3 0.93381 0.90506  11
 -12  -3   3 1.77984 1.10767   5
 -12   3   3 0.35036 0.89141   5
 -12   3   5 109.051 3.71373  12
 -12  -3   5 103.890 3.90477  11
 -12   3   5 113.106 3.61842  11
 -12   3   5 93.4886 3.50968   5
 -12  -3   5 105.865 3.95013   5
 -12  -3   7 9.02236 1.45988   5
 -12   3   7 11.8422 1.47346  12
 -12   3   7 7.68777 1.18362  11
 -12  -3   7 10.6569 1.57132  11
 -12   3   9 24.1277 1.71979   7
 -12   3   9 31.0680 2.11345  12
 -12   3   9 28.1873 1.80585  11
 -12  -3   9 27.0114 2.07021  11
 -12   3  11 5.24587 1.16251   7
 -12   3  11 5.32324 1.11412  11
 -12  -3  11 4.98517 1.30009  11
 -12   3  11 3.55137 1.36548  12
 -12   3  13 4.66559 1.46606  12
 -12  -3  13 1.50293 1.17711  11
 -12  -3  13 4.54453 1.80183  12
 -12   3  13 3.60011 1.15492   7
 -12   3  15 0.55231 1.65244  12
 -12  -3  15 1.58213 1.31297  11
 -12  -3  15 3.18319 1.84641  12
 -12   3  17 2.33876 1.92262  12
 -12  -3  17 2.49563 1.97158  12
 -12  -4 -12 18.2165 2.50665   9
 -12   4 -12 20.3218 2.41397   9
 -12   4 -10 12.1002 1.81550   9
 -12  -4 -10 10.3522 1.82907   9
 -12  -4  -8 19.8160 1.70341   5
 -12   4  -8 13.8475 1.76968   9
 -12  -4  -8 18.0057 1.85324   9
 -12   4  -6 6.98053 1.33039   9
 -12  -4  -6 7.26193 1.34439   9
 -12  -4  -6 9.33788 1.40036   5
 -12   4  -4 3.82173 1.13242   9
 -12  -4  -4 1.07594 1.04355   9
 -12  -4  -4 2.71948 1.10798   5
 -12   4  -2 20.1942 1.55053   9
 -12  -4  -2 20.1739 1.72705   5
 -12  -4  -2 18.2041 1.52273   9
 -12   4   0 3.03964 0.92412   5
 -12  -4   0 1.73114 1.03555   5
 -12  -4   0 2.94079 1.33722  11
 -12   4   0 1.62088 0.92156  11
 -12   4   0 4.37581 0.93858   9
 -12  -4   0 1.93538 0.87221   9
 -12   4   2 7.57359 1.12642   5
 -12  -4   2 5.84654 1.33764   5
 -12   4   2 10.0215 1.21993  11
 -12  -4   2 11.8612 1.59744  11
 -12   4   2 5.99677 1.09184  12
 -12   4   4 12.3681 1.35767   5
 -12  -4   4 14.8108 1.59849   5
 -12   4   4 14.9588 1.36708  11
 -12   4   4 10.6462 1.34536  12
 -12  -4   4 17.8463 1.77829  11
 -12  -4   6 45.5560 2.62226   5
 -12   4   6 52.0745 2.48554  12
 -12  -4   6 43.9686 2.54607  11
 -12   4   6 46.2366 2.17109  11
 -12   4   8 80.1336 2.98993   7
 -12   4   8 79.0745 3.25900  12
 -12  -4   8 82.6739 3.49934  11
 -12   4   8 75.1763 2.85982  11
 -12   4  10-0.30546 1.12768  12
 -12   4  10 0.37236 0.98182   7
 -12  -4  10-1.15489 1.26570  11
 -12   4  10 1.44628 0.94311  11
 -12   4  12 8.88228 1.59918  12
 -12  -4  12 8.83830 1.56285  11
 -12   4  12 8.76394 1.30799   7
 -12  -4  14 4.14187 1.82547  12
 -12   4  14 7.39590 1.68243  12
 -12  -4  14 3.18589 1.34594  11
 -12   4  14 4.05423 1.22526   7
 -12  -4  16 3.50156 1.99911  12
 -12   4  16 0.93681 1.80654  12
 -12   5 -11 0.37713 1.58490   9
 -12  -5 -11 2.71874 1.63935   9
 -12  -5  -9 20.3203 2.08711   9
 -12   5  -9 20.8235 2.06103   9
 -12   5  -7 6.93300 1.41339   9
 -12  -5  -7 5.33770 1.30972   9
 -12  -5  -7 6.81080 1.39302   5
 -12  -5  -5 0.28149 1.00316   5
 -12   5  -5 1.27083 0.99409   9
 -12  -5  -5-0.29073 1.10342   9
 -12  -5  -3 8.18835 1.38059   5
 -12  -5  -3 6.57721 1.24464   9
 -12   5  -3 5.10047 1.10972   9
 -12   5  -1 3.21743 0.93059   9
 -12   5  -1 2.68456 0.89564  11
 -12  -5  -1 4.40347 1.06079   9
 -12  -5  -1 3.38679 1.20046   5
 -12  -5   1 14.3775 1.55026   5
 -12  -5   1 18.3723 1.89160  11
 -12   5   1 14.6803 1.35523  11
 -12   5   1 14.3690 1.24987   5
 -12   5   1 12.3121 1.25878  12
 -12   5   3 3.83244 1.01803  12
 -12  -5   3 3.17631 1.14737   5
 -12   5   3 1.70593 0.86627   5
 -12   5   3 5.02276 0.98020  11
 -12  -5   3 3.96751 1.32840  11
 -12   5   5 0.84341 0.96265  12
 -12  -5   5 1.32334 1.19343  11
 -12   5   5 1.20035 0.90818  11
 -12  -5   5 0.83206 1.06426   5
 -12  -5   7 19.6175 1.95110   5
 -12   5   7 16.1001 1.59721  12
 -12  -5   7 19.6567 1.89688  11
 -12   5   7 13.9658 1.32502  11
 -12   5   7 15.9369 1.45335   7
 -12  -5   9 7.44247 1.49858  11
 -12   5   9 5.60251 1.27909  12
 -12   5   9 5.58386 1.18134   7
 -12  -5  11 0.51971 1.27233  11
 -12   5  11 2.45142 1.10943   7
 -12   5  11 2.96178 1.23969  12
 -12   5  13 33.6765 2.35352  12
 -12  -5  13 34.8204 2.49783  11
 -12   5  13 33.5127 2.22585   7
 -12   5  15 4.04141 1.27470   7
 -12  -5  15 2.99904 1.52088  11
 -12   5  15 5.90926 1.68718  12
 -12  -5  15 4.09573 1.94244  12
 -12   5  17-0.34899 1.31019   7
 -12  -5  17 2.76870 2.25527  12
 -12   5  17 1.14442 1.85090  12
 -12   6 -12 6.87645 1.89571   9
 -12  -6 -12 2.24173 1.80951   9
 -12   6 -10 30.9411 2.49766   9
 -12  -6 -10 29.2622 2.45032   9
 -12   6  -8 0.66544 1.26993   9
 -12  -6  -8 3.28236 1.37365   9
 -12  -6  -8 1.59835 1.18347   5
 -12   6  -6 18.9221 1.77315   9
 -12  -6  -6 24.7026 1.92734   5
 -12  -6  -6 20.7776 1.86559   9
 -12   6  -4 0.26781 0.99431   9
 -12  -6  -4 0.70028 1.06309   9
 -12  -6  -4-0.14850 1.05842   5
 -12  -6  -2 0.86784 0.96610   9
 -12   6  -2 1.52310 0.94052   9
 -12  -6  -2-0.30280 1.09874   5
 -12   6   0 1.30083 0.78439   9
 -12  -6   0 3.30651 1.39056  11
 -12   6   0 1.83031 0.82082  11
 -12  -6   0 2.33543 1.17591   5
 -12   6   2 17.4153 1.34583  11
 -12  -6   2 19.3448 2.00553  11
 -12  -6   2 14.8504 1.65275   5
 -12   6   2 18.3551 1.37999  12
 -12   6   2 16.5224 1.31084   5
 -12  -6   4 3.75287 1.49528  11
 -12   6   4 0.88280 0.90290  12
 -12   6   4 1.97931 0.81614   7
 -12   6   4 0.10709 0.85575   5
 -12  -6   4 1.17553 1.08215   5
 -12  -6   6 10.6296 1.67762  11
 -12   6   6 10.5014 1.26347   7
 -12  -6   6 11.0112 1.56526   5
 -12   6   6 14.7964 1.46926  12
 -12   6   8 8.47123 1.32640  12
 -12  -6   8 11.8122 1.67222   5
 -12  -6   8 8.85280 1.60988  11
 -12   6   8 11.4654 1.37527   7
 -12   6  10 3.94832 1.16092   7
 -12   6  10 2.05582 1.18044  12
 -12  -6  10 4.96208 1.43754  11
 -12   6  12 61.6429 3.03728  12
 -12  -6  12 65.4002 3.34941  11
 -12   6  12 65.1992 3.02625   7
 -12  -6  14 2.45756 1.61096  11
 -12  -6  14 4.67581 1.92141  12
 -12   6  14 3.69437 1.24068   7
 -12   6  14 4.61223 1.55797  12
 -12  -6  16 16.8575 2.34599  11
 -12   6  16 8.29993 1.56639   7
 -12  -6  16 12.4766 2.48356  12
 -12   6  16 12.6240 2.02730  12
 -12   6  18 24.4440 2.24648   7
 -12  -7 -11 14.1637 2.23007   9
 -12   7 -11 18.8157 2.27902   9
 -12  -7  -9 19.8412 2.08882   9
 -12   7  -9 17.6676 1.97256   9
 -12  -7  -7 2.42851 1.15882   5
 -12  -7  -7 1.84452 1.28690   9
 -12   7  -7 1.59370 1.15705   9
 -12  -7  -5-0.45978 1.12516   5
 -12  -7  -5-0.15148 1.10569   9
 -12   7  -5-0.28646 1.07542   9
 -12  -7  -3 2.65392 1.14115   5
 -12   7  -3 2.66306 1.00994   9
 -12  -7  -3 5.13440 1.22340   9
 -12   7  -1 1.32156 0.86320   9
 -12  -7  -1 3.02674 1.17004   5
 -12  -7   1 18.4701 1.97783  11
 -12  -7   1 16.4351 1.69687   5
 -12  -7   3 87.4087 3.83619  11
 -12   7   3 83.8343 3.02741   7
 -12  -7   3 90.4420 3.70728   5
 -12   7   3 89.2212 3.03299  12
 -12   7   5 9.19775 1.23177  12
 -12  -7   5 6.17293 1.41213   5
 -12   7   5 13.0569 1.32459   7
 -12  -7   5 7.41838 1.51321  11
 -12   7   7 10.2319 1.33373  12
 -12  -7   7 9.33352 1.57523   5
 -12   7   7 9.36153 1.29951   7
 -12  -7   7 10.6830 1.68565  11
 -12   7   9 1.92192 1.07534  12
 -12  -7   9 0.54373 1.33842  11
 -12   7   9 0.68466 1.06719   7
 -12  -7   9 1.70720 1.21315   5
 -12   7  11 51.5275 2.70094  12
 -12  -7  11 54.5807 3.08735  11
 -12   7  11 52.4406 2.70283   7
 -12   7  13-0.63988 1.25911   7
 -12   7  13-0.16221 1.28310  12
 -12  -7  13 3.44349 1.69019  11
 -12   7  15 25.3613 2.36148  12
 -12  -7  15 23.1625 2.87755  12
 -12  -7  15 28.2713 2.61490  11
 -12   7  15 27.0079 2.18182   7
 -12   7  17 12.4926 1.79965   7
 -12   7  17 14.7700 2.29298  12
 -12  -8 -10 9.35803 1.98397   9
 -12   8 -10 8.63838 1.87676   9
 -12  -8  -8 5.18979 1.55768   9
 -12  -8  -8 3.31965 1.35373   5
 -12   8  -8 4.21547 1.39406   9
 -12  -8  -6 14.9849 1.74276   9
 -12   8  -6 17.5717 1.72860   9
 -12  -8  -6 17.7906 1.83789   5
 -12   8  -4 1.91387 1.08167   9
 -12  -8  -4 0.80411 1.19445   5
 -12   8  -2 6.85364 1.18403   9
 -12  -8  -2 5.73342 1.28819   5
 -12  -8   0 25.2650 2.27971  11
 -12  -8   0 25.2862 2.05014   5
 -12   8   0 26.2050 1.61785   9
 -12  -8   2 16.4133 1.80008   5
 -12  -8   2 15.8068 2.00113  11
 -12   8   2 14.2006 1.34940   7
 -12  -8   4 90.4756 3.85344  11
 -12  -8   4 84.0503 3.69578   5
 -12   8   4 86.9752 3.16585   7
 -12   8   4 85.7499 2.98393  12
 -12   8   6 4.37792 1.14492   7
 -12  -8   6 3.13456 1.39431   5
 -12  -8   6 4.19793 1.63990  11
 -12   8   6 5.14654 1.11995  12
 -12   8   8 6.66621 1.29652   7
 -12   8   8 5.09224 1.17629  12
 -12  -8   8 2.03537 1.41489  11
 -12  -8   8 5.72100 1.42681   5
 -12   8  10 42.1521 2.47170   7
 -12  -8  10 44.7675 2.83603   5
 -12  -8  10 49.8265 2.99861  11
 -12   8  10 45.5654 2.43274  12
 -12   8  12 0.31997 1.20781   7
 -12  -8  12-0.38772 1.62914  11
 -12   8  12-0.76690 1.18899  12
 -12   8  14 6.82021 1.59257  12
 -12  -8  14 6.42294 1.86026  11
 -12   8  14 7.37240 1.50813   7
 -12   8  16 3.40079 1.69726  12
 -12  -8  16 2.93410 2.02772  11
 -12   8  16 2.56308 1.36808   7
 -12  -9 -11 20.7940 2.52266   9
 -12   9 -11 23.4838 2.50449   9
 -12  -9  -9 7.61416 1.83562   9
 -12   9  -9 9.43076 1.78953   9
 -12  -9  -7 9.23129 1.60078   9
 -12   9  -7 7.80194 1.46173   9
 -12  -9  -7 9.04565 1.60909   5
 -12   9  -5 17.1655 1.70260   9
 -12  -9  -5 14.4258 1.75098   5
 -12  -9  -3 41.0961 2.53784   5
 -12   9  -3 42.0422 2.29501   9
 -12  -9  -1 2.57122 1.25890   5
 -12   9  -1 1.48381 0.92120   9
 -12  -9   1 0.35105 1.18089   5
 -12   9   1 2.33706 0.87806   7
 -12  -9   1 3.37826 1.52128  11
 -12  -9   3 81.5835 3.78700  11
 -12   9   3 81.1185 3.11022   7
 -12  -9   3 82.9623 3.69401   5
 -12   9   5 4.33119 1.01290  12
 -12  -9   5 3.16086 1.25230   5
 -12   9   5 3.15934 1.11808   7
 -12  -9   5 4.67700 1.70593  11
 -12   9   7 12.9634 1.40369  12
 -12  -9   7 14.1710 2.10710  11
 -12   9   7 13.6632 1.53197   7
 -12  -9   7 13.0621 1.78672   5
 -12   9   9 22.4788 1.88930   7
 -12  -9   9 21.5500 2.29104  11
 -12   9   9 23.3608 1.81122  12
 -12  -9   9 18.2068 1.97325   5
 -12  -9  11 0.98396 1.67553  11
 -12  -9  11 2.04298 1.42028   5
 -12   9  11 1.72840 1.14511  12
 -12   9  11-0.32156 1.18052   7
 -12   9  13 1.57456 1.28215  12
 -12   9  13 0.17157 1.27417   7
 -12  -9  13 2.43313 1.71898  11
 -12   9  15 4.09466 1.55156  12
 -12   9  15 3.65309 1.34431   7
 -12   9  17 43.7397 2.78969   7
 -12   9  17 39.4649 2.82453  12
 -12 -10 -10 21.3368 2.48904   9
 -12  10 -10 20.2139 2.29039   9
 -12 -10  -8 5.63161 1.43954   5
 -12  10  -8 8.27821 1.67817   9
 -12 -10  -6 8.73539 1.60773   5
 -12  10  -6 7.54034 1.44429   9
 -12 -10  -4 33.4325 2.37385   5
 -12  10  -4 34.4683 2.14098   9
 -12  10  -2 4.75294 1.09158   9
 -12 -10  -2 5.98090 1.45528   5
 -12 -10   0 2.50516 1.29927   5
 -12  10   0 1.70875 0.96171   7
 -12 -10   0 3.30569 1.72538  11
 -12  10   0 2.82290 0.92149   9
 -12 -10   2 0.57590 1.58471  11
 -12  10   2-0.25722 0.97094   7
 -12 -10   2 1.46861 1.29237   5
 -12  10   4 5.69956 1.21329   7
 -12 -10   4 5.83056 1.44696   5
 -12 -10   4 6.32856 1.68433  11
 -12 -10   6 2.31674 1.35973   5
 -12 -10   6 2.89771 1.54366  11
 -12  10   6 0.95435 0.93399  12
 -12  10   6 3.44471 1.11335   7
 -12 -10   8 18.9023 2.03851   5
 -12 -10   8 20.1507 2.31806  11
 -12  10   8 20.3193 1.67391  12
 -12  10   8 19.6897 1.84255   7
 -12 -10  10 17.1655 2.30684  11
 -12  10  10 15.9833 1.58993  12
 -12  10  10 20.4955 1.96244   7
 -12 -10  10 21.0870 2.17618   5
 -12 -10  12 3.37664 1.54307   5
 -12  10  12 5.17046 1.41916   7
 -12 -10  12 6.96449 1.95685  11
 -12  10  12 4.88945 1.34796  12
 -12  10  14 23.7619 2.18493   7
 -12  10  14 28.1994 2.21976  12
 -12 -10  14 28.9969 2.82071  11
 -12  10  16-1.35268 1.45096   7
 -12  10  16 0.52593 1.56724  12
 -12  11  -9 20.6159 2.23386   9
 -12 -11  -7 2.65000 1.32737   5
 -12 -11  -5 12.2927 1.69206   5
 -12 -11  -3 2.88885 1.34173   5
 -12 -11  -1 16.3173 1.86888   5
 -12 -11  -1 18.0735 2.27376  11
 -12  11   1 0.40042 0.99685   7
 -12 -11   1 1.67827 1.35332   5
 -12 -11   1 2.37171 1.78060  11
 -12  11   3 1.82378 1.02527   7
 -12 -11   3 3.62847 1.39487   5
 -12 -11   3 4.52156 1.92087  11
 -12 -11   5 2.33904 1.31112   5
 -12 -11   5 0.78979 1.68124  11
 -12  11   5 1.32656 1.11312   7
 -12  11   7 0.54724 0.96345  12
 -12 -11   7 2.20014 1.47700   5
 -12 -11   7 1.79591 1.92373  11
 -12  11   7 1.70835 1.07291   7
 -12  11   9 11.7956 1.46250  12
 -12 -11   9 16.4337 1.93036   5
 -12 -11   9 13.8079 2.20069  11
 -12  11   9 15.2793 1.75872   7
 -12  11  11 1.38722 1.14002  12
 -12 -11  11-0.63321 1.39990   5
 -12 -11  11 2.49054 1.90509  11
 -12  11  11 0.52193 1.20166   7
 -12  11  13 0.61178 1.22781  12
 -12 -11  13 2.60929 1.37996   5
 -12 -11  13 1.70646 2.14359  11
 -12  11  13 0.18337 1.37694   7
 -12  11  15 14.8958 1.93942   7
 -12  11  15 14.8359 1.91198  12
 -12 -12  -6 7.15237 1.60630   5
 -12 -12  -4 3.69745 1.42733   5
 -12 -12  -2 1.68961 1.33024   5
 -12  12   0 3.73390 1.13780   7
 -12 -12   0 1.90296 1.33246   5
 -12 -12   0 3.45976 1.87575  11
 -12  12   2 1.44803 1.06962   7
 -12 -12   2 1.61519 1.70443  11
 -12 -12   2 2.13071 1.24833   5
 -12 -12   4 11.3015 2.00499  11
 -12 -12   4 8.10829 1.59029   5
 -12  12   4 10.7725 1.51219   7
 -12 -12   6 2.43971 1.78934  11
 -12 -12   6 1.60972 1.24740   5
 -12  12   6 1.26979 1.19212   7
 -12 -12   8 3.09049 1.67046  11
 -12 -12   8 4.32733 1.44257   5
 -12  12   8 1.83470 1.21152   7
 -12 -12  10 6.92764 2.15693  11
 -12 -12  10 8.03631 1.78813   5
 -12  12  10 2.81217 1.32386   7
 -12  12  10 6.82572 1.29050  12
 -12 -12  12 2.58174 2.08773  11
 -12 -12  12 1.51934 1.39835   5
 -12  12  12-0.86051 1.17852  12
 -12  12  12-0.74055 1.36696   7
 -12  12  14 2.20642 1.26519  12
 -12  12  14-0.19409 1.37505   7
 -12  12  16 3.77751 1.65114  12
 -12 -13  -7 7.73940 1.59275   5
 -12 -13  -5 2.66048 1.33872   5
 -12 -13  -3 10.3699 1.74705   5
 -12 -13  -1 3.89297 1.50338   5
 -12 -13  -1 5.67159 2.09949  11
 -12  13   1 7.61534 1.42297   7
 -12 -13   1 7.68523 1.65540   5
 -12 -13   1 9.52281 2.07279  11
 -12  13   3 1.40483 1.15949   7
 -12 -13   3 1.64974 1.71804  11
 -12 -13   3 2.20366 1.24199   5
 -12 -13   5 21.3156 2.46771  11
 -12 -13   5 21.8226 2.20519   5
 -12  13   5 23.9496 1.98461   7
 -12 -13   7 6.48400 1.97149  11
 -12 -13   7 5.58916 1.49701   5
 -12  13   7 5.43403 1.46184   7
 -12 -13   9 1.27560 2.01551  11
 -12 -13   9 3.59806 1.52752   5
 -12  13   9 2.31469 1.30048   7
 -12 -13  11 5.63585 2.22022  11
 -12 -13  11 7.16065 1.75294   5
 -12  13  11 3.60314 1.20179  12
 -12  13  11 6.91156 1.45895   7
 -12  13  13 1.63388 1.30746  12
 -12  13  13 1.75982 1.41926   7
 -12  13  15 9.92677 1.72341  12
 -12 -14  -6 6.23981 1.59912   5
 -12 -14  -4 1.17999 1.37599   5
 -12 -14  -2 22.6773 2.16938   5
 -12 -14  -2 22.0314 2.81882  11
 -12 -14   0 8.70998 2.28556  11
 -12 -14   0 13.4722 1.85958   5
 -12  14   0 13.2346 1.63186   7
 -12 -14   2 0.21098 1.84174  11
 -12 -14   2 2.23405 1.40282   5
 -12  14   2 0.48107 1.16376   7
 -12 -14   4 3.58886 2.15410  11
 -12 -14   4 1.44247 1.34792   5
 -12  14   4 2.50667 1.26912   7
 -12 -14   6 61.9844 3.42045   5
 -12  14   6 65.8641 3.22824   7
 -12 -14   6 64.8530 3.75018  11
 -12 -14   8 6.24801 2.29180  11
 -12 -14   8 8.27479 1.71669   5
 -12  14   8 7.23841 1.62348   7
 -12 -14  10 3.73129 2.15798  11
 -12 -14  10 0.86671 1.48715   5
 -12  14  10 1.89037 1.32289   7
 -12  14  12 13.4433 1.86423   7
 -12 -15  -3 4.43702 2.34501  11
 -12 -15  -3 6.28190 1.73568   5
 -12 -15  -1 5.66469 2.54428  11
 -12 -15  -1 2.66612 1.40860   5
 -12 -15   1 21.3068 2.14813   5
 -12 -15   1 14.9044 2.58250  11
 -12  15   1 16.7784 1.80533   7
 -12 -15   3-0.41729 1.31376   5
 -12 -15   3-0.21530 2.13681  11
 -12  15   3 0.68483 1.31343   7
 -12 -15   5 16.9244 2.09095   5
 -12 -15   5 17.5089 2.61108  11
 -12  15   5 17.6053 1.86332   7
 -12 -15   7 0.21817 2.18597  11
 -12 -15   7 2.99850 1.54558   5
 -12  15   7 2.39766 1.29906   7
 -12 -15   9 9.75016 2.44491  11
 -12  15   9 5.55274 1.49700   7
 -12  15  11 1.59616 1.40491   7
 -12 -16   0 10.5908 2.48649  11
 -12 -16   0 8.84985 1.73225   5
 -12 -16   2 6.56893 1.69542   5
 -12 -16   2 5.48518 2.31248  11
 -12  16   2 4.19678 1.42696   7
 -12 -16   4-0.85441 1.39656   5
 -12  16   4 1.09022 1.36431   7
 -12 -16   4 3.29382 2.33807  11
 -12  16   6 0.56525 1.29284   7
 -12 -16   6-1.54895 2.19615  11
 -12  16   8 2.92136 1.45524   7
 -12  16  10 3.22625 1.47300   7
 -12  17   1 2.85700 1.37805   7
 -12  17   3 2.77984 1.40760   7
 -12  17   5 4.22568 1.49864   7
 -12  17   7 0.19861 1.39822   7
 -12  18   2 16.0154 1.97279   7
 -12  18   4 21.2873 2.18208   7
 -11   0 -15 4.80772 2.01024   9
 -11   0 -13 2.14953 1.62093   9
 -11   0 -11 18.5828 2.00227   9
 -11   0  -9 23.7350 2.07317   9
 -11   0  -7 0.60045 0.82993   5
 -11   0  -7 0.44550 1.03232   9
 -11   0  -5 13.3090 1.25523   5
 -11   0  -5 13.9786 1.47821   9
 -11   0  -3 158.161 4.53417   5
 -11   0  -3 169.798 4.75071   9
 -11   0  -1 99.6401 3.36716   5
 -11   0  -1 102.846 3.25301   9
 -11   0   1 1.51078 0.92095   5
 -11   0   1 3.59082 0.78604   9
 -11   0   1 3.82950 0.97570  11
 -11   0   3 9.28617 1.23202   5
 -11   0   3 10.8626 1.22650  11
 -11   0   3 10.6163 0.90792   9
 -11   0   5 47.3535 2.31923  11
 -11   0   7 1.62130 1.02491  11
 -11   0   7 0.24650 0.67841   7
 -11   0   9 1.27615 0.91142  11
 -11   0   9 5.20084 0.95162   7
 -11   0  11 29.4037 1.89271  11
 -11   0  11 27.6205 2.14968  12
 -11   0  13 3.22327 1.15852  11
 -11   0  13 3.57375 1.59171  12
 -11   0  15 9.78928 1.77985  12
 -11   0  17 9.43127 2.00589  12
 -11   0  19 2.43631 2.02181  12
 -11  -1 -14 2.84320 1.83003   9
 -11   1 -14 1.81815 1.86160   9
 -11  -1 -12 8.29498 1.90043   9
 -11   1 -12 8.07806 1.87642   9
 -11   1 -10 6.04155 1.58121   9
 -11  -1 -10 4.15289 1.33058   9
 -11   1  -8 0.31323 1.14317   9
 -11  -1  -8-0.47069 1.15187   9
 -11  -1  -8 0.53162 0.88566   5
 -11   1  -6 21.0743 1.46212   5
 -11  -1  -6 19.1485 1.50711   5
 -11  -1  -6 21.4797 1.74383   9
 -11   1  -6 17.9614 1.67158   9
 -11   1  -4 25.6592 1.57982   5
 -11  -1  -4 27.8219 1.73093   5
 -11   1  -4 29.9345 1.87428   9
 -11  -1  -4 28.4909 1.81235   9
 -11  -1  -2 0.75035 0.80927   9
 -11   1  -2 0.10689 0.78025   9
 -11  -1  -2 0.22630 0.83070   5
 -11   1  -2 0.20371 0.78140   5
 -11  -1   0 16.2182 1.39864   5
 -11  -1   0 16.4824 1.26898   9
 -11   1   0 13.1199 1.27612   5
 -11   1   0 16.0194 1.25346   9
 -11   1   2 5.90022 0.82672   9
 -11  -1   2 5.81984 0.81144   9
 -11   1   2 5.28685 1.03765   5
 -11  -1   2 7.13354 1.10715   5
 -11   1   2 7.57287 1.16814  11
 -11  -1   2 6.05284 1.15422  11
 -11  -1   4 15.9775 1.47946  11
 -11   1   4 16.5588 1.42444  11
 -11   1   4 13.7295 1.35224   5
 -11  -1   4 18.7891 1.57630   5
 -11  -1   6 0.13016 0.80017  11
 -11   1   6-0.47213 0.88623  11
 -11   1   6-0.24396 0.72131   7
 -11   1   8 3.95316 1.03446  11
 -11  -1   8 2.37800 1.04141  11
 -11   1   8 3.02366 0.88809   7
 -11   1  10 2.73266 1.18380  12
 -11   1  10 2.05423 0.83071   7
 -11   1  10 3.08413 1.03776  11
 -11  -1  10 2.44077 1.08939  11
 -11   1  12 5.50391 1.10960   7
 -11   1  12 3.56971 1.42492  12
 -11  -1  12 4.52414 1.54059  12
 -11   1  12 4.94024 1.13833  11
 -11  -1  12 4.96898 1.26241  11
 -11  -1  14 27.3308 2.02063  11
 -11  -1  14 27.4023 2.37792  12
 -11   1  14 25.1722 2.16866  12
 -11  -1  16 4.72192 1.73887  12
 -11   1  16 10.7315 2.01714  12
 -11  -1  18 14.7745 2.28022  12
 -11   1  18 17.2880 2.23896  12
 -11   1  20 24.5540 2.70508  12
 -11  -1  20 23.4554 2.82256  12
 -11  -2 -15 2.74470 2.18065   9
 -11   2 -15 5.21773 2.16191   9
 -11  -2 -13 3.55156 1.63788   9
 -11   2 -13 4.67882 1.83643   9
 -11  -2 -11 10.7496 1.76622   9
 -11   2 -11 9.54284 1.69903   9
 -11   2  -9 20.2450 1.90885   9
 -11  -2  -9 19.7755 1.93985   9
 -11  -2  -7 0.56622 0.90472   5
 -11  -2  -7 1.19788 1.16679   9
 -11   2  -7 0.74247 1.08397   9
 -11  -2  -5 1.49277 0.95309   5
 -11   2  -5 2.86444 0.89768   5
 -11   2  -5 1.58711 0.99932   9
 -11  -2  -5 2.92265 1.06198   9
 -11  -2  -3 0.93676 0.89833   5
 -11   2  -3 0.74975 0.77370   5
 -11   2  -3-1.04221 0.92506   9
 -11  -2  -3 1.74206 0.97602   9
 -11   2  -1 3.76963 0.93901   5
 -11  -2  -1 3.03257 1.00328   5
 -11   2  -1 3.17281 0.85714   9
 -11  -2  -1 3.48603 0.90622   9
 -11   2   1 9.30993 1.15230  11
 -11  -2   1 9.96766 1.34915  11
 -11  -2   1 10.5799 1.01867   9
 -11   2   1 7.54031 0.93388   9
 -11   2   1 9.32123 1.17294   5
 -11  -2   1 7.60198 1.20393   5
 -11  -2   3 86.7555 2.61274   9
 -11   2   3 83.9914 2.53599   9
 -11  -2   3 91.3987 3.36428   5
 -11   2   3 89.0650 3.14380   5
 -11   2   3 87.3502 2.64555   7
 -11   2   3 95.5805 3.20191  11
 -11  -2   3 90.0292 3.37928  11
 -11  -2   5 35.0661 2.09505   5
 -11  -2   5 31.7715 2.02116  11
 -11   2   5 34.5002 1.87515  11
 -11   2   5 34.8674 1.66512   7
 -11   2   7 26.8366 1.68356  11
 -11  -2   7 27.7838 1.89808  11
 -11   2   7 26.5847 1.59706   7
 -11   2   7 27.3548 1.84492  12
 -11   2   9 0.85225 0.83478   7
 -11  -2   9 1.39558 1.08222  11
 -11   2   9 2.18120 0.98195  11
 -11   2   9 2.15254 1.05995  12
 -11   2  11 5.03470 1.06302   7
 -11   2  11 6.24936 1.12693  11
 -11   2  11 3.39744 1.27809  12
 -11  -2  11 4.76933 1.18569  11
 -11   2  13 17.9366 1.59427   7
 -11  -2  13 19.7288 1.81455  11
 -11  -2  13 21.0542 2.13407  12
 -11   2  13 19.2073 1.95717  12
 -11   2  13 14.9164 1.51419  11
 -11  -2  15 14.4809 2.03901  12
 -11   2  15 11.8904 1.84767  12
 -11  -2  17 6.27242 1.97319  12
 -11   2  17 6.43180 1.88701  12
 -11   2  19-0.59924 1.84696  12
 -11  -2  19-1.03184 2.11788  12
 -11  -3 -14 1.23251 1.80767   9
 -11   3 -14-0.60577 1.85343   9
 -11   3 -12 5.25479 1.65974   9
 -11  -3 -12 2.86735 1.61518   9
 -11  -3 -10 41.5695 2.63171   9
 -11   3 -10 34.5237 2.43128   9
 -11  -3  -8 14.9326 1.70994   9
 -11   3  -8 14.4363 1.65771   9
 -11  -3  -8 16.0182 1.47832   5
 -11   3  -6 0.42286 1.02887   9
 -11  -3  -6-0.14219 0.99476   9
 -11  -3  -6 0.72048 0.89166   5
 -11   3  -4 0.12466 0.92049   9
 -11  -3  -4-0.50234 0.99342   9
 -11  -3  -4 0.73123 0.89987   5
 -11   3  -4 1.02266 0.71935   5
 -11  -3  -2 1.63675 0.86853   9
 -11   3  -2 2.92130 0.87791   9
 -11  -3  -2 2.61323 0.95065   5
 -11   3  -2 2.53188 0.81891   5
 -11  -3   0 3.82330 0.87784   9
 -11   3   0 4.21145 0.86798   9
 -11   3   0 4.64658 0.90143   5
 -11  -3   0 3.49443 1.01634   5
 -11  -3   2 38.4110 1.68566   9
 -11   3   2 37.0509 1.60156   9
 -11   3   2 34.6006 1.55498   7
 -11  -3   2 35.6165 2.09357   5
 -11   3   2 34.3065 1.84943   5
 -11   3   2 36.5887 1.91600  11
 -11  -3   2 34.8830 2.11172  11
 -11   3   4 43.7464 1.87307   7
 -11   3   4 43.4691 2.06240  11
 -11  -3   4 45.4756 2.38489  11
 -11  -3   4 41.8637 2.31446   5
 -11   3   6 9.74949 1.11221   7
 -11   3   6 9.99275 1.25879  12
 -11   3   6 8.51995 1.10808  11
 -11  -3   6 8.22271 1.31690  11
 -11   3   8 18.3060 1.46461   7
 -11   3   8 20.1892 1.47533  11
 -11   3   8 17.7134 1.64592  12
 -11  -3   8 21.3034 1.75465  11
 -11   3  10 1.90085 1.13954  12
 -11   3  10-0.11833 0.94091   7
 -11   3  10 1.99561 0.87728  11
 -11  -3  10 1.92200 1.08565  11
 -11   3  12 83.6810 3.22923   7
 -11  -3  12 75.0412 3.29805  11
 -11   3  12 84.9737 3.08495  11
 -11   3  12 79.6284 3.45959  12
 -11  -3  14 14.6626 1.97372  12
 -11   3  14 17.9859 1.87871  12
 -11  -3  14 19.1519 1.90487  11
 -11   3  14 13.5177 1.54198   7
 -11   3  16 1.81490 1.68451  12
 -11  -3  16 1.93172 1.77345  12
 -11   3  18 2.50637 1.73701  12
 -11  -3  18-0.20308 1.99013  12
 -11  -3  20 5.95213 2.17875  12
 -11   3  20 7.75443 2.21170  12
 -11  -4 -15 0.21368 2.05292   9
 -11   4 -15-0.20891 2.04710   9
 -11   4 -13 27.9251 2.58114   9
 -11  -4 -13 35.1621 2.81900   9
 -11   4 -11 27.4686 2.34973   9
 -11  -4 -11 25.8443 2.25752   9
 -11  -4  -9 6.57182 1.47076   9
 -11   4  -9 7.59714 1.46498   9
 -11   4  -7 34.2372 2.20793   9
 -11  -4  -7 33.5418 1.99541   5
 -11  -4  -7 28.0890 2.10847   9
 -11  -4  -5 37.9848 2.17881   9
 -11   4  -5 44.6016 2.29910   9
 -11  -4  -5 35.1589 2.06789   5
 -11  -4  -3 6.31442 1.19180   5
 -11   4  -3 6.35910 0.90899   5
 -11  -4  -3 3.92073 1.02121   9
 -11   4  -3 6.21885 1.11319   9
 -11  -4  -1 2.99903 0.87128   9
 -11   4  -1 3.84237 0.89903   9
 -11   4  -1 4.31719 0.84306   5
 -11  -4  -1 2.11884 0.91672   5
 -11   4   1 43.6696 1.85511   9
 -11   4   1 43.4249 1.79187   7
 -11  -4   1 40.6910 1.85013   9
 -11   4   1 43.1556 2.02578  11
 -11  -4   1 41.5361 2.37675  11
 -11   4   1 45.6884 1.99990   5
 -11  -4   1 40.9417 2.25361   5
 -11   4   3 13.2927 1.23353  12
 -11  -4   3 11.5233 1.41567   5
 -11   4   3 13.0475 1.22263   5
 -11   4   3 13.2376 1.08422   7
 -11   4   3 12.3576 1.23285  11
 -11  -4   3 12.1778 1.40859  11
 -11   4   3 10.5401 0.91891   9
 -11  -4   5 0.90395 0.99297   5
 -11   4   5 2.09535 0.84911   7
 -11  -4   5 2.93819 1.05424  11
 -11   4   5 3.55469 0.88365  11
 -11   4   5 1.86218 0.93957  12
 -11   4   7 26.8723 1.67894   7
 -11  -4   7 32.9582 2.12135  11
 -11   4   7 29.9213 1.67108  11
 -11   4   7 26.6358 1.80580  12
 -11   4   9 55.3589 2.46876   7
 -11   4   9 58.3251 2.68030  12
 -11   4   9 55.3866 2.34294  11
 -11  -4   9 55.9970 2.79630  11
 -11   4  11 13.1548 1.55752  12
 -11   4  11 15.1880 1.33804  11
 -11  -4  11 16.8780 1.77735  11
 -11   4  11 13.6594 1.45133   7
 -11   4  13 15.0489 1.58270   7
 -11   4  13 14.5615 1.74879  12
 -11  -4  13 14.7167 1.73386  11
 -11  -4  15 4.19016 1.79451  12
 -11   4  15 2.97947 1.23695   7
 -11   4  15 6.60109 1.64275  12
 -11  -4  15 4.85742 1.44733  11
 -11   4  17 7.34073 1.35269   7
 -11   4  17 7.60700 1.94909  12
 -11  -4  17 12.6083 2.21641  12
 -11   4  19 0.98659 2.07814  12
 -11  -4  19 2.93014 2.21654  12
 -11  -5 -14 33.1674 2.99403   9
 -11   5 -14 34.7013 2.88550   9
 -11  -5 -12 4.45991 1.70095   9
 -11   5 -12 3.20523 1.51497   9
 -11  -5 -10 0.53467 1.29398   9
 -11   5 -10 4.68408 1.51497   9
 -11   5  -8 1.10541 1.28597   9
 -11  -5  -8 0.80883 1.13198   9
 -11  -5  -8 2.24976 1.09773   5
 -11   5  -6 0.99513 1.13016   9
 -11  -5  -6 1.30675 1.02863   9
 -11  -5  -6 0.13242 0.97223   5
 -11   5  -4 0.75804 0.93291   9
 -11  -5  -4 0.64515 0.92531   9
 -11  -5  -4 0.53533 0.96551   5
 -11  -5  -2 2.73148 0.94095   9
 -11   5  -2 2.31781 0.87890   9
 -11  -5  -2 2.71978 1.08225   5
 -11   5  -2 3.29313 0.75762   5
 -11   5   0 0.80458 0.77995  11
 -11   5   0 0.68909 0.67153   5
 -11  -5   0 2.25060 1.03291   5
 -11  -5   0 1.38456 0.78261   9
 -11   5   0 1.71581 0.71067   7
 -11   5   0 1.13022 0.73421   9
 -11   5   2 30.1674 1.66947   5
 -11  -5   2 37.4317 2.19039   5
 -11   5   2 34.1819 1.57340   9
 -11   5   2 33.1466 1.64841   7
 -11   5   2 31.7265 1.68056  11
 -11  -5   2 39.8837 2.31513  11
 -11   5   2 29.6228 1.66282  12
 -11   5   4 15.2429 1.32390  12
 -11  -5   4 15.2428 1.59488   5
 -11   5   4 15.4049 1.24683   7
 -11   5   4 16.7463 1.24122  11
 -11  -5   4 14.6006 1.61381  11
 -11   5   6 23.1006 1.52621   7
 -11   5   6 16.0837 1.47112  12
 -11   5   6 18.6396 1.32447  11
 -11  -5   6 19.5799 1.82291  11
 -11  -5   6 16.5124 1.64201   5
 -11   5   8 2.23850 0.94212   7
 -11   5   8 1.86291 0.83059  11
 -11  -5   8 2.02063 1.16143  11
 -11   5   8 3.62596 1.06014  12
 -11   5  10 2.82572 1.11320  12
 -11   5  10 2.71747 1.02486   7
 -11  -5  10 2.39376 1.25080  11
 -11   5  10 2.93249 0.87532  11
 -11  -5  12 2.15077 1.34731  11
 -11   5  12 1.41852 0.99280   7
 -11   5  12 1.38250 1.26840  12
 -11   5  14 7.13227 1.37162   7
 -11  -5  14 10.0777 1.56559  11
 -11  -5  14 6.03770 1.84227  12
 -11   5  14 6.96393 1.51721  12
 -11   5  16 55.8737 3.17767  12
 -11  -5  16 62.0662 3.64614  12
 -11   5  16 60.4010 3.04573   7
 -11  -5  18 1.24017 2.10889  12
 -11   5  18 2.09325 1.77880  12
 -11   5  18 1.63676 1.34314   7
 -11  -6 -13 7.11714 1.99023   9
 -11   6 -13 6.68084 1.84733   9
 -11   6 -11 8.90182 1.69453   9
 -11  -6 -11 9.78769 1.85240   9
 -11  -6  -9 11.6962 1.71769   9
 -11   6  -9 9.16190 1.60104   9
 -11   6  -7 18.1246 1.77442   9
 -11  -6  -7 17.9137 1.81597   9
 -11  -6  -7 14.9646 1.56935   5
 -11   6  -5 17.4783 1.64484   9
 -11  -6  -5 16.9356 1.62779   9
 -11  -6  -5 17.3609 1.65593   5
 -11  -6  -3 8.72329 1.28559   5
 -11   6  -3 8.02304 1.19010   9
 -11  -6  -3 7.34548 1.16876   9
 -11   6  -1 29.1117 1.46789   5
 -11  -6  -1 32.6403 2.07653   5
 -11  -6  -1 30.1718 1.77106   9
 -11   6  -1 27.7255 1.64348   9
 -11   6  -1 29.8271 1.47808  12
 -11   6  -1 31.0199 1.60605   7
 -11  -6   1 3.41792 1.05565   5
 -11   6   1 4.01926 0.86820   5
 -11  -6   1 3.02252 1.29759  11
 -11   6   1 4.64190 0.85732  11
 -11   6   1 4.73622 0.82063   9
 -11   6   1 4.61292 0.84273  12
 -11   6   1 4.49061 0.87174   7
 -11   6   3 40.8166 1.93967   7
 -11   6   3 40.7206 1.80917  11
 -11  -6   3 44.3457 2.48088  11
 -11  -6   3 44.0999 2.42509   5
 -11   6   3 39.9592 1.87083   5
 -11   6   3 40.3612 1.91418  12
 -11   6   5 22.0138 1.36989  11
 -11  -6   5 26.3523 2.03202  11
 -11   6   5 24.9004 1.61360  12
 -11   6   5 23.2922 1.56665   7
 -11  -6   5 19.5675 1.79555   5
 -11  -6   7 10.3744 1.51418  11
 -11   6   7 9.32588 1.05527  11
 -11   6   7 10.7456 1.25052   7
 -11   6   7 12.4299 1.34660  12
 -11  -6   7 8.98372 1.45282   5
 -11  -6   9 2.44815 1.26559  11
 -11   6   9 1.59418 0.94160  12
 -11   6   9 1.93885 0.83587  11
 -11   6   9 1.16797 0.94225   7
 -11   6  11 2.61316 1.13769  12
 -11   6  11 2.40111 1.10131   7
 -11  -6  11 1.68154 1.23520  11
 -11   6  13 23.9467 2.01010  12
 -11  -6  13 23.1031 2.15341  11
 -11   6  13 24.8830 1.92463   7
 -11  -6  15 65.9236 3.66966  12
 -11   6  15 58.8525 3.13139  12
 -11  -6  15 69.1986 3.40415  11
 -11   6  15 64.1635 3.10507   7
 -11   6  17 0.36575 1.50285  12
 -11  -6  17 1.43385 1.99430  12
 -11   6  17 1.25601 1.29449   7
 -11   6  19 4.48930 2.09117  12
 -11   6  19 4.04256 1.45558   7
 -11  -6  19 5.32469 2.30001  12
 -11  -7 -14 10.4392 2.32462   9
 -11   7 -14 9.39548 2.25232   9
 -11  -7 -12 6.94576 1.88394   9
 -11   7 -12 4.94382 1.69003   9
 -11   7 -10 0.52617 1.25778   9
 -11  -7 -10 1.28138 1.36696   9
 -11  -7  -8 2.31958 1.14207   5
 -11  -7  -8 1.83796 1.21342   9
 -11   7  -8 3.84556 1.32358   9
 -11  -7  -6 3.90821 1.17446   5
 -11  -7  -6 4.07914 1.24289   9
 -11   7  -6 1.88172 1.11201   9
 -11  -7  -4 3.06142 1.14856   5
 -11   7  -4 3.36283 1.06406   9
 -11  -7  -4 2.03445 0.99703   9
 -11  -7  -2-0.12066 0.86001   9
 -11  -7  -2 0.88650 1.00040   5
 -11   7  -2-0.11369 0.92562   9
 -11   7  -2 0.74200 0.72271   7
 -11   7   0 21.8118 1.45351   9
 -11   7   0 25.6310 1.36816  12
 -11   7   0 25.2179 1.54289   7
 -11  -7   0 24.2878 1.88115   5
 -11   7   0 23.8528 1.41130  11
 -11   7   2 103.519 3.17794   9
 -11   7   2 112.548 3.25263  11
 -11  -7   2 109.124 4.12666  11
 -11   7   2 110.094 3.27723   5
 -11  -7   2 118.637 4.15398   5
 -11   7   2 109.151 3.30289  12
 -11   7   2 118.867 3.57681   7
 -11  -7   4 4.55362 1.36828  11
 -11   7   4 3.26622 0.75503  11
 -11   7   4 3.93771 0.98030   7
 -11  -7   4 3.73072 1.22633   5
 -11   7   4 3.18805 0.90672  12
 -11   7   6 4.24430 1.02364  12
 -11  -7   6 5.71620 1.31170   5
 -11  -7   6 2.62124 1.28475  11
 -11   7   6 2.54447 0.97488   7
 -11   7   8 2.36172 0.98650   7
 -11  -7   8 3.16863 1.35242  11
 -11   7   8 3.10281 1.05340  12
 -11   7  10 2.12419 1.04655   7
 -11  -7  10 3.93285 1.48722  11
 -11   7  10 1.91173 1.10746  12
 -11   7  12 6.27733 1.36482   7
 -11   7  12 7.89565 1.42812  12
 -11  -7  12 8.13911 1.53160  11
 -11   7  14 75.7655 3.39517   7
 -11  -7  14 77.5058 3.66919  11
 -11   7  14 77.9477 3.42475  12
 -11   7  16 10.6897 1.79025  12
 -11  -7  16 13.9057 2.03912  11
 -11   7  16 10.5069 1.66667   7
 -11  -7  16 13.2080 2.34421  12
 -11   7  18 64.1831 3.32936   7
 -11   7  18 65.7739 3.53740  12
 -11  -7  18 60.3750 3.86424  12
 -11  -8 -13 2.09359 2.08458   9
 -11   8 -13 1.19225 1.95992   9
 -11  -8 -11 19.6338 2.20204   9
 -11   8 -11 21.3866 2.11194   9
 -11  -8  -9 10.1710 1.71294   9
 -11   8  -9 10.0041 1.61226   9
 -11  -8  -7-0.65096 1.18099   9
 -11   8  -7 2.00800 1.20971   9
 -11  -8  -7 0.90423 1.11280   5
 -11  -8  -5 10.4473 1.43421   9
 -11  -8  -5 8.90498 1.36609   5
 -11  -8  -3 5.93063 1.18571   9
 -11  -8  -3 9.15688 1.42249   5
 -11   8  -1-0.20728 0.81588   7
 -11   8  -1 1.58553 0.71665  11
 -11  -8  -1 1.55040 1.11184   5
 -11   8   1 35.5653 1.90577   7
 -11   8   1 37.0735 1.64169  12
 -11  -8   1 37.7189 2.47610  11
 -11  -8   1 37.1908 2.31011   5
 -11   8   3 46.8633 2.21561   7
 -11   8   3 48.7762 2.02803  12
 -11  -8   3 50.2757 2.79241  11
 -11   8   3 42.6932 1.88186   5
 -11  -8   3 42.8406 2.53466   5
 -11   8   5 0.10213 0.84319  12
 -11  -8   5 0.34017 1.02833   5
 -11   8   5 1.11710 0.88472   7
 -11  -8   5 0.84159 1.24986  11
 -11   8   7 3.10066 1.01187  12
 -11  -8   7 3.68530 1.25943   5
 -11  -8   7 4.77329 1.50103  11
 -11   8   7 1.32866 0.90711   7
 -11   8   9 3.95595 1.15311  12
 -11  -8   9 3.13953 1.44915  11
 -11   8   9 7.29769 1.26240   7
 -11   8  11 0.98382 1.06125  12
 -11  -8  11 0.89694 1.49440  11
 -11   8  11 1.38045 1.03873   7
 -11  -8  13 36.3385 2.57423  11
 -11   8  13 32.4693 2.27582   7
 -11   8  13 30.6402 2.21791  12
 -11  -8  15 40.8660 2.87062  11
 -11   8  15 45.9719 2.70324  12
 -11   8  15 38.5570 2.54207   7
 -11  -8  17 9.43557 2.59763  12
 -11   8  17 9.92029 1.87456  12
 -11   8  17 15.1362 1.93101   7
 -11   8  19 11.6094 2.25070  12
 -11   8  19 8.83796 1.66045   7
 -11  -9 -12 13.9888 2.19330   9
 -11   9 -12 13.7255 2.20926   9
 -11  -9 -10 70.5593 3.48291   9
 -11   9 -10 66.7856 3.37197   9
 -11  -9  -8 4.40853 1.36472   5
 -11  -9  -8 2.61868 1.38928   9
 -11  -9  -6 7.37769 1.40163   5
 -11  -9  -6 4.12745 1.28451   9
 -11  -9  -4 0.15781 1.11787   5
 -11  -9  -2 0.63819 1.02796   5
 -11  -9   0 19.0343 1.78384   5
 -11   9   0 15.9264 1.42662   7
 -11  -9   2 78.4869 3.55063  11
 -11   9   2 81.4400 3.06666   7
 -11   9   2 78.1060 2.59327  12
 -11  -9   2 86.9207 3.60111   5
 -11   9   4-0.38418 0.88448   7
 -11  -9   4-0.34346 1.02940   5
 -11   9   4 0.09181 0.79815  12
 -11  -9   4-0.51843 1.44589  11
 -11   9   6 12.4842 1.42887   7
 -11  -9   6 11.1586 1.59764   5
 -11   9   6 10.9167 1.27363  12
 -11  -9   6 11.8614 1.81832  11
 -11   9   8 1.73555 1.06825   7
 -11  -9   8 0.91207 1.12172   5
 -11  -9   8-0.17768 1.41271  11
 -11   9   8 2.83880 0.99879  12
 -11  -9  10 1.09319 1.44833  11
 -11   9  10-0.65883 1.03713  12
 -11   9  10-0.61952 1.01263   7
 -11  -9  12 2.63215 1.49599  11
 -11   9  12 4.13058 1.28908   7
 -11   9  12 3.78165 1.34647  12
 -11   9  14 17.8103 1.89693   7
 -11  -9  14 16.0773 2.19806  11
 -11   9  14 15.5839 1.78721  12
 -11  -9  16 4.33414 1.90897  11
 -11   9  16 2.44490 1.34141   7
 -11  -9  16 1.66705 2.09461  12
 -11   9  16 2.76562 1.52799  12
 -11   9  18 17.3796 1.99269   7
 -11  -9  18 21.7518 2.88154  12
 -11   9  18 17.5017 2.23844  12
 -11 -10 -13 21.6689 2.71865   9
 -11  10 -13 20.2086 2.50917   9
 -11 -10 -11 7.26555 1.89765   9
 -11 -10  -9 21.6025 2.24881   9
 -11 -10  -7 2.61010 1.25973   5
 -11 -10  -7 4.76932 1.45162   9
 -11 -10  -5 5.21555 1.33046   5
 -11 -10  -3 6.91303 1.35235   5
 -11 -10  -1 7.49664 1.38835   5
 -11 -10   1 13.4582 1.59468   5
 -11  10   1 9.28287 1.23520   7
 -11 -10   1 13.4316 1.89224  11
 -11 -10   3 1.95481 1.56422  11
 -11  10   3 2.90893 1.00962   7
 -11  10   3 1.21182 0.78474  12
 -11 -10   3 2.09131 1.24262   5
 -11  10   5 10.7192 1.17537  12
 -11 -10   5 13.5859 1.98085  11
 -11  10   5 12.6877 1.42923   7
 -11 -10   5 9.48519 1.52493   5
 -11  10   7 3.91718 1.00457  12
 -11 -10   7 5.25299 1.62688  11
 -11  10   7 4.12013 1.15424   7
 -11 -10   7 1.47171 1.21322   5
 -11  10   9-0.61343 0.99887  12
 -11 -10   9 1.66675 1.49364  11
 -11  10   9 0.15635 1.05863   7
 -11 -10   9 0.37824 1.12383   5
 -11 -10  11 7.04125 1.80758  11
 -11  10  11 6.32939 1.32938   7
 -11  10  11 6.28529 1.29602  12
 -11  10  13 1.65750 1.16227  12
 -11  10  13 1.59070 1.18064   7
 -11 -10  13-0.19728 1.65078  11
 -11  10  15 2.14396 1.38035  12
 -11 -10  15 1.23643 1.75481  11
 -11  10  15 2.25282 1.28019   7
 -11 -10  17 26.8362 3.03940  12
 -11  10  17 21.2762 2.16641   7
 -11  10  17 23.9467 2.32158  12
 -11 -11 -12 30.4489 2.81544   9
 -11 -11  -8 23.9326 2.03445   5
 -11 -11  -6-1.18384 1.12184   5
 -11 -11  -4 17.3175 1.82594   5
 -11 -11  -2 6.51592 1.40771   5
 -11 -11   0 3.29798 1.28301   5
 -11 -11   0 3.14708 1.65599  11
 -11 -11   2 0.36554 1.58894  11
 -11 -11   2 1.41935 1.15999   5
 -11  11   2-0.13643 0.97244   7
 -11  11   4 33.0049 2.12657   7
 -11 -11   4 29.4558 2.45873  11
 -11 -11   4 35.4430 2.40680   5
 -11  11   6 1.35826 1.07575   7
 -11 -11   6 0.74264 1.14141   5
 -11  11   6 0.29615 0.86185  12
 -11 -11   6 1.47835 1.47622  11
 -11  11   8 5.07346 1.31732   7
 -11 -11   8 1.71255 1.16304   5
 -11  11   8 6.11227 1.15425  12
 -11 -11   8 6.01611 1.70210  11
 -11  11  10 5.20475 1.32435   7
 -11 -11  10 3.52038 1.32707   5
 -11  11  10 4.46713 1.14870  12
 -11 -11  10 6.74387 1.80931  11
 -11  11  12 1.95964 1.30088   7
 -11  11  12 1.99227 1.14835  12
 -11 -11  12 2.38505 1.81802  11
 -11  11  14 1.88075 1.29135   7
 -11 -11  14 3.10062 2.01299  11
 -11  11  14 2.97611 1.32866  12
 -11  11  16 1.78749 1.39008   7
 -11  11  16 2.73152 1.50892  12
 -11 -11  16 2.82079 2.29807  11
 -11  11  18 8.47993 2.06812  12
 -11 -12  -7 17.5297 1.88416   5
 -11 -12  -5 15.9426 1.80602   5
 -11 -12  -3 0.88167 1.18593   5
 -11 -12  -1 1.42416 1.15573   5
 -11 -12   1 7.21618 1.44031   5
 -11 -12   1 7.34092 1.75807  11
 -11 -12   3 16.5175 2.17047  11
 -11 -12   3 12.1506 1.60676   5
 -11  12   3 13.2789 1.53009   7
 -11 -12   5 14.3445 2.00477  11
 -11  12   5 18.7236 1.71432   7
 -11 -12   5 15.3448 1.77473   5
 -11  12   7 5.02560 1.33465   7
 -11 -12   7 5.56156 1.40217   5
 -11  12   7 4.03548 1.01393  12
 -11 -12   7 2.86914 1.63047  11
 -11  12   9 1.53067 1.15239   7
 -11 -12   9 2.55548 1.30446   5
 -11  12   9 3.55225 1.10755  12
 -11 -12   9 1.36845 1.69315  11
 -11  12  11 4.48229 1.37135   7
 -11 -12  11 5.24703 1.45877   5
 -11  12  11 5.73185 1.23601  12
 -11 -12  11 4.21712 1.83883  11
 -11  12  13 1.51399 1.32431   7
 -11 -12  13 1.87025 1.91468  11
 -11  12  13 1.77633 1.20560  12
 -11  12  15 3.77927 1.44723   7
 -11 -12  15 7.35487 2.16294  11
 -11  12  15 7.15507 1.59182  12
 -11  12  17 3.53694 1.67058  12
 -11  12  17 0.20930 1.42696   7
 -11 -13  -8 1.63772 1.23244   5
 -11 -13  -6 0.90585 1.24324   5
 -11 -13  -4 12.1510 1.70376   5
 -11 -13  -2 1.64647 1.26387   5
 -11 -13   0 9.53606 1.96028  11
 -11 -13   0 6.08725 1.45812   5
 -11 -13   2 5.39064 1.77010  11
 -11 -13   2 5.98221 1.51835   5
 -11  13   2 5.31676 1.27509   7
 -11 -13   4 12.1477 1.96170  11
 -11 -13   4 14.0807 1.79195   5
 -11  13   4 16.5130 1.71598   7
 -11 -13   6 0.97401 1.56390  11
 -11 -13   6 0.77297 1.15871   5
 -11  13   6 2.82169 1.19771   7
 -11  13   8 7.10799 1.43431   7
 -11 -13   8 8.09422 1.60264   5
 -11 -13   8 5.34699 1.87289  11
 -11  13   8 2.82344 1.05809  12
 -11  13  10 3.62754 1.24520   7
 -11 -13  10 1.21416 1.19259   5
 -11 -13  10 3.44632 1.92842  11
 -11  13  10 1.48906 1.12285  12
 -11  13  12 4.95628 1.52031   7
 -11 -13  12 6.43746 1.59782   5
 -11 -13  12 9.19358 2.03130  11
 -11  13  12 7.10962 1.36718  12
 -11 -13  14 1.28294 1.34753   5
 -11  13  14 3.39435 1.35886  12
 -11  13  14 3.59962 1.51893   7
 -11 -13  14 5.63705 2.29016  11
 -11  13  16 13.8018 1.94325   7
 -11 -14  -7 23.0060 2.13488   5
 -11 -14  -5 8.04570 1.55867   5
 -11 -14  -3 3.19120 1.33922   5
 -11 -14  -1 13.0460 1.76866   5
 -11 -14  -1 10.8233 2.06293  11
 -11 -14   1 26.0875 2.25178   5
 -11 -14   1 24.5043 2.43475  11
 -11  14   3 5.37336 1.36022   7
 -11 -14   3 5.98224 1.48399   5
 -11 -14   3 5.32358 1.89712  11
 -11  14   5 2.71856 1.19731   7
 -11 -14   5 2.74293 1.36295   5
 -11 -14   5 3.36941 1.85315  11
 -11 -14   7 6.15788 1.53119   5
 -11 -14   7 10.6521 2.21406  11
 -11  14   7 8.85645 1.55339   7
 -11 -14   9 9.33228 1.69583   5
 -11 -14   9 7.18984 2.01147  11
 -11  14   9 6.63907 1.53584   7
 -11 -14  11 4.36022 1.50836   5
 -11 -14  11 3.37192 1.97790  11
 -11  14  11 3.65964 1.43198   7
 -11 -14  13 17.3979 2.60262  11
 -11  14  13 20.7890 2.17160   7
 -11 -14  13 18.3422 2.14556   5
 -11  14  15 9.25379 1.73663   7
 -11 -15  -6 6.16081 1.55691   5
 -11 -15  -4 19.0762 2.01987   5
 -11 -15  -2 0.82569 1.89513  11
 -11 -15  -2 2.71304 1.32150   5
 -11 -15   0 12.2747 1.70987   5
 -11 -15   0 13.3982 2.28848  11
 -11 -15   2 43.9442 2.79552   5
 -11 -15   2 42.5845 3.13020  11
 -11 -15   4-0.60703 2.00213  11
 -11 -15   4 4.56733 1.37188   5
 -11  15   4 0.52147 1.12864   7
 -11 -15   6 15.5161 2.44682  11
 -11 -15   6 12.0532 1.72423   5
 -11  15   6 10.1381 1.62691   7
 -11 -15   8 11.0138 2.23461  11
 -11 -15   8 9.77044 1.80355   5
 -11  15   8 13.1777 1.73441   7
 -11 -15  10-0.84945 1.76919  11
 -11 -15  10 3.53465 1.44566   5
 -11  15  10 1.56132 1.31282   7
 -11 -15  12 7.42631 2.43896  11
 -11 -15  12 4.04227 1.47210   5
 -11  15  12 4.67829 1.52982   7
 -11  15  14 12.5222 1.91132   7
 -11 -16  -7 1.19228 1.40781   5
 -11 -16  -5 3.36820 1.56069   5
 -11 -16  -3 0.39677 1.32495   5
 -11 -16  -1 1.87815 1.95041  11
 -11 -16  -1-1.19656 1.42142   5
 -11 -16   1 4.54196 2.15703  11
 -11 -16   1 3.80339 1.42867   5
 -11 -16   3 16.4986 2.43713  11
 -11 -16   3 10.4764 1.69675   5
 -11  16   3 8.18158 1.53936   7
 -11 -16   5-0.20747 2.01329  11
 -11 -16   5 0.40671 1.21899   5
 -11  16   5 0.73923 1.21704   7
 -11 -16   7 0.21009 1.84882  11
 -11 -16   7 0.82213 1.30429   5
 -11  16   7 0.57601 1.32615   7
 -11 -16   9 1.07272 2.09608  11
 -11 -16   9 4.37029 1.50199   5
 -11  16   9 1.78655 1.27975   7
 -11 -16  11 0.65799 2.15617  11
 -11 -16  11-0.21252 1.41934   5
 -11  16  11-1.02823 1.49232   7
 -11  16  13-1.06848 1.29209   7
 -11 -17  -6 2.44042 1.51075   5
 -11 -17  -4-0.20332 1.35794   5
 -11 -17  -2 1.07152 2.09329  11
 -11 -17  -2 1.01873 1.33224   5
 -11 -17   0 0.84467 2.05597  11
 -11 -17   0 1.22741 1.26799   5
 -11 -17   2 2.10266 1.99971  11
 -11 -17   2-1.02458 1.41529   5
 -11 -17   4 1.26430 2.20686  11
 -11 -17   4 2.05907 1.39469   5
 -11  17   4 2.45130 1.29443   7
 -11 -17   6 9.15826 2.42651  11
 -11 -17   6 10.8080 1.78157   5
 -11  17   6 12.7133 1.76739   7
 -11 -17   8 3.46251 2.16151  11
 -11 -17   8 2.09649 1.43892   5
 -11  17   8 1.01219 1.32395   7
 -11 -17  10 1.98810 2.10808  11
 -11 -17  10 0.21218 1.37723   5
 -11  17  10 0.83513 1.43266   7
 -11  17  12 13.5970 1.98233   7
 -11 -18  -3 4.82562 2.49158  11
 -11 -18  -3 4.99824 1.52286   5
 -11 -18  -1 6.47599 2.33169  11
 -11 -18  -1 4.79678 1.56897   5
 -11 -18   1 2.14401 2.25172  11
 -11 -18   1 1.88021 1.45267   5
 -11 -18   3 0.21462 2.06201  11
 -11 -18   3-1.04530 1.41555   5
 -11 -18   5 21.1379 2.86777  11
 -11 -18   5 20.5489 2.19357   5
 -11  18   5 22.1021 2.14473   7
 -11 -18   7 2.40198 2.31253  11
 -11 -18   7 1.69222 1.44226   5
 -11  18   7 1.85592 1.35840   7
 -11  18   9 2.97891 1.48985   7
 -11 -18   9 4.44144 2.45408  11
 -11 -19   0 1.48988 1.39160   5
 -11 -19   0-1.31099 2.30092  11
 -11 -19   2 11.9149 1.91814   5
 -11 -19   2 16.5503 2.71060  11
 -11  19   4 55.4982 3.19846   7
 -11 -19   4 59.4436 3.86203  11
 -11 -19   4 60.7967 3.38921   5
 -11 -19   6 10.7970 2.50328  11
 -11  19   6 10.9001 1.86277   7
 -11  19   8 7.56322 1.71499   7
 -11  20   5-0.21261 1.43954   7
 -10   0 -16 14.0311 2.10839   9
 -10   0 -14 0.96264 1.65316   9
 -10   0 -12 6.04457 1.62363   9
 -10   0 -10 3.24888 1.33621   9
 -10   0  -8 10.4236 1.40224   9
 -10   0  -8 11.9120 1.15609   5
 -10   0  -6 1.96296 0.93861   9
 -10   0  -6 0.56137 0.75487   5
 -10   0  -4 116.288 3.53653   5
 -10   0  -4 119.912 3.76909   9
 -10   0  -2 8.91486 1.05650   9
 -10   0  -2 7.31239 0.99192   5
 -10   0   0 7.97878 0.89849   9
 -10   0   0 7.26306 0.67397   4
 -10   0   0 8.19911 1.06190   5
 -10   0   2 28.4661 1.69928  11
 -10   0   2 31.5622 1.78829   5
 -10   0   2 29.0226 1.36511   9
 -10   0   2 29.2336 1.20551   7
 -10   0   2 29.3343 1.16431   4
 -10   0   4 38.9469 1.40463   9
 -10   0   4 35.9564 1.38441   8
 -10   0   4 37.0910 1.93683  11
 -10   0   4 41.7014 1.57993   7
 -10   0   6 8.20948 0.91780   7
 -10   0   6 7.70919 0.81044   8
 -10   0   6 8.80080 1.05773   3
 -10   0   6 9.21661 1.13985  11
 -10   0   8 4.45948 0.83013  10
 -10   0   8 3.31612 0.77657   8
 -10   0   8 2.47818 0.77733   7
 -10   0   8 1.37902 0.84029  11
 -10   0   8 1.90266 0.79247   3
 -10   0  10 46.5480 2.05589  10
 -10   0  10 47.1204 2.02605   8
 -10   0  10 48.3851 2.05763   3
 -10   0  10 53.2601 2.58569  12
 -10   0  10 53.9403 2.23574   7
 -10   0  10 46.5276 2.26365  11
 -10   0  12 33.5880 2.24354  12
 -10   0  12 37.5622 2.11164  11
 -10   0  12 35.2870 1.76877   3
 -10   0  14 60.8760 3.04825  12
 -10   0  16 36.0933 2.68014  12
 -10   0  18 3.00861 1.84345  12
 -10   0  20 3.98199 2.05054  12
 -10   0  22 9.82639 2.43641  12
 -10  -1 -17 16.4048 2.54292   9
 -10   1 -17 19.9769 2.65001   9
 -10   1 -15-0.19917 1.88779   9
 -10  -1 -15 1.99924 1.86858   9
 -10   1 -13 4.24886 1.55517   9
 -10  -1 -13 5.75759 1.59733   9
 -10  -1 -11 2.38874 1.44029   9
 -10   1 -11-0.16970 1.34248   9
 -10  -1  -9 3.56520 1.20908   9
 -10   1  -9 2.46995 1.22840   9
 -10   1  -7 1.64574 0.75023   5
 -10  -1  -7 0.79591 0.84001   5
 -10  -1  -7 0.69543 0.93557   9
 -10   1  -7 1.24860 0.97690   9
 -10  -1  -5 27.3858 1.62530   5
 -10   1  -5 29.1879 1.54793   5
 -10   1  -5 24.7131 1.70144   9
 -10  -1  -5 27.6757 1.79327   9
 -10   1  -3 5.46673 0.97311   9
 -10  -1  -3 4.92419 0.94965   9
 -10  -1  -3 2.96124 0.88823   5
 -10   1  -3 5.38067 0.85665   5
 -10   1  -1 9.96274 1.02326   9
 -10  -1  -1 10.8985 0.86624   4
 -10   1  -1 9.49133 1.03643   5
 -10  -1  -1 10.3057 1.13251   5
 -10  -1  -1 12.0641 1.08457   9
 -10   1   1 21.9484 1.25002   9
 -10   1   1 23.2118 1.48354   5
 -10  -1   1 22.7340 1.54063   5
 -10  -1   1 19.8586 1.23553   9
 -10   1   1 23.2754 1.08782   7
 -10  -1   1 22.1665 1.11480   4
 -10  -1   3 2.42871 0.60517   4
 -10  -1   3 2.36793 0.82945   5
 -10   1   3 2.25095 0.80158  11
 -10  -1   3 1.76685 0.81473  11
 -10  -1   3 3.87168 0.92639   3
 -10   1   3 2.59935 0.58980   9
 -10  -1   3 2.81469 0.59971   9
 -10  -1   3 1.63460 0.50273   7
 -10   1   3 2.59697 0.62024   7
 -10  -1   5 31.4903 1.86153  11
 -10   1   5 36.2148 1.84849  11
 -10   1   5 33.7515 1.54860   7
 -10  -1   5 34.9998 1.47562   7
 -10   1   5 32.8733 1.30619   8
 -10  -1   5 33.7563 1.44394   8
 -10  -1   5 36.6465 1.78668   3
 -10   1   7 42.2218 1.65301  10
 -10  -1   7 42.2526 1.75882   7
 -10   1   7 40.4423 1.81943   7
 -10  -1   7 43.4107 2.12396  11
 -10   1   7 42.0396 2.01463  11
 -10  -1   7 39.1795 1.83462   3
 -10  -1   7 42.4886 1.77439   8
 -10   1   7 40.6446 1.63998   8
 -10   1   9 1.41201 0.69626   8
 -10  -1   9 1.49296 0.76077   8
 -10   1   9 1.29561 0.73821  10
 -10  -1   9 1.56193 0.78806  10
 -10   1   9 0.81037 0.89610  12
 -10  -1   9 1.10110 0.74875   3
 -10   1   9 2.22347 0.86217  11
 -10  -1   9 0.97911 0.87267  11
 -10   1   9 1.39736 0.77014   7
 -10   1  11 1.99496 0.95099  11
 -10   1  11 0.09672 0.78749  10
 -10  -1  11 0.20319 0.86869  10
 -10  -1  11 1.15411 0.96287  11
 -10   1  11 0.14576 1.01974  12
 -10  -1  11-0.45127 1.14181  12
 -10   1  11-0.45352 0.82280   7
 -10  -1  11 1.16601 0.78669   3
 -10   1  13 22.2379 1.67997   7
 -10   1  13 22.5969 1.93936  12
 -10  -1  13 22.5434 2.05505  12
 -10  -1  13 24.9669 1.83370  11
 -10   1  13 26.0901 1.77558  11
 -10  -1  15 19.7840 2.17223  12
 -10   1  15 20.0575 2.08355  12
 -10   1  17 18.8081 2.11790  12
 -10  -1  17 20.3583 2.31966  12
 -10  -1  19 11.6989 2.23426  12
 -10   1  19 11.5524 2.21172  12
 -10   1  21 0.81318 2.08110  12
 -10  -1  21 6.35490 2.20733  12
 -10   2 -16 19.3543 2.39372   9
 -10  -2 -16 12.4688 2.23145   9
 -10  -2 -14 0.19376 1.64991   9
 -10   2 -14 3.06892 1.66093   9
 -10   2 -12 1.41794 1.38886   9
 -10  -2 -12 3.75757 1.43009   9
 -10   2 -10 2.75584 1.28304   9
 -10  -2 -10 1.96313 1.33886   9
 -10   2  -8 4.99127 1.21049   9
 -10  -2  -8 6.79212 1.31353   9
 -10  -2  -8 4.97477 0.99082   5
 -10  -2  -6 61.6394 2.45540   5
 -10   2  -6 62.0918 2.69441   9
 -10  -2  -6 60.3452 2.67986   9
 -10   2  -6 59.9726 2.21219   5
 -10   2  -4 27.5501 1.50926   5
 -10  -2  -4 30.6484 1.73110   5
 -10  -2  -4 29.7112 1.73839   9
 -10   2  -4 30.8799 1.82052   9
 -10  -2  -4 30.0786 1.58771  13
 -10   2  -2 6.59465 0.97097   9
 -10  -2  -2 7.29303 0.99598   9
 -10  -2  -2 7.95568 0.88404   4
 -10  -2  -2 8.43226 0.88910  13
 -10   2  -2 7.84780 0.96269   5
 -10  -2  -2 9.39994 1.06367   5
 -10  -2   0 0.99036 0.61505   4
 -10   2   0 0.42044 0.67834   9
 -10  -2   0 0.93001 0.67551   9
 -10   2   0 0.62719 0.53497   7
 -10  -2   0 0.91057 0.78626   5
 -10   2   0 0.93975 0.71727   5
 -10   2   2 0.39378 0.52686   7
 -10   2   2-0.20172 0.71893   5
 -10  -2   2 1.80025 0.91101   5
 -10  -2   2 0.56077 0.80923   3
 -10  -2   2 0.63817 0.62541   4
 -10   2   2 0.47648 0.53314   9
 -10  -2   2 0.55371 0.59683   9
 -10  -2   2 0.12409 0.86813  11
 -10   2   2 0.30977 0.69444  11
 -10   2   4 13.4960 0.84155   9
 -10  -2   4 13.5031 1.15035   3
 -10  -2   4 12.7571 0.85985   9
 -10  -2   4 13.4790 0.97656   8
 -10  -2   4 13.8232 1.00957   4
 -10  -2   4 13.3813 1.33303  11
 -10   2   4 12.3679 0.99812   7
 -10   2   4 12.7121 1.19474  11
 -10   2   6 21.5506 1.35050   7
 -10   2   6 24.2358 1.51150  11
 -10  -2   6 22.3309 1.64274  11
 -10  -2   6 20.4640 1.25649   8
 -10  -2   6 21.5381 1.37296   3
 -10  -2   8 7.14556 0.89202   3
 -10   2   8 7.46892 0.88240  10
 -10   2   8 8.65187 1.07646   7
 -10   2   8 8.36362 1.05080  11
 -10  -2   8 9.44603 1.25445  11
 -10   2   8 8.60052 0.88132   8
 -10  -2   8 7.20884 0.97037   8
 -10   2   8 6.63364 1.11396  12
 -10   2  10 2.66666 0.91005   7
 -10  -2  10 3.28726 0.82553   3
 -10   2  10 0.41390 0.97846  12
 -10   2  10 3.56947 0.92600  11
 -10  -2  10 2.74221 0.99758  11
 -10  -2  10 3.20626 0.95323  10
 -10   2  10 2.51376 0.81435  10
 -10  -2  10 2.15954 0.88890   8
 -10  -2  12 0.79035 1.09886  12
 -10   2  12 1.94127 1.13352  12
 -10   2  12 1.04604 0.92398  11
 -10  -2  12 0.13767 0.98727  11
 -10   2  12-0.12464 0.86652   7
 -10  -2  14 3.54257 1.63503  12
 -10   2  14 8.53655 1.62695  12
 -10  -2  14 5.46220 1.26665  11
 -10   2  14 5.69752 1.14161   7
 -10  -2  16 11.3158 2.00884  12
 -10   2  16 14.7524 1.94689  12
 -10   2  18 22.2617 2.24037  12
 -10  -2  18 20.7561 2.44923  12
 -10   2  20 20.2922 2.47047  12
 -10  -2  20 20.3152 2.53100  12
 -10  -2  22 1.47376 2.26608  12
 -10   2  22-0.41650 2.30647  12
 -10   3 -17 24.0280 2.73678   9
 -10  -3 -17 28.8931 2.90086   9
 -10   3 -15 13.9417 2.28557   9
 -10  -3 -15 13.3676 2.21748   9
 -10   3 -13 10.1691 1.84562   9
 -10  -3 -13 11.2876 1.88918   9
 -10   3 -11 1.01926 1.29642   9
 -10  -3 -11 0.51830 1.43272   9
 -10  -3  -9 5.01937 1.32669   9
 -10   3  -9 4.32762 1.16995   9
 -10  -3  -7 20.1114 1.49025   5
 -10   3  -7 20.7144 1.22541   5
 -10   3  -7 22.6771 1.76471   9
 -10  -3  -7 17.4553 1.61492   9
 -10  -3  -7 20.8252 1.58500  13
 -10  -3  -5 39.6863 1.99721   5
 -10   3  -5 38.5044 1.67977   5
 -10  -3  -5 35.2513 1.88130  13
 -10   3  -5 36.6343 2.07649   9
 -10  -3  -5 41.8621 2.12299   9
 -10  -3  -3 3.90118 0.86191  13
 -10  -3  -3 2.37473 0.88742   5
 -10   3  -3 2.32300 0.73205   5
 -10   3  -3 3.08223 0.62832   7
 -10   3  -3 2.59869 0.86261   9
 -10  -3  -3 4.67763 0.91194   9
 -10  -3  -1 5.23158 0.84221   4
 -10  -3  -1 4.78802 0.98166   5
 -10   3  -1 5.05135 0.85497   5
 -10  -3  -1 6.25984 0.92627   9
 -10   3  -1 5.02257 0.89860   9
 -10   3  -1 4.68583 0.72723   7
 -10  -3   1 0.15741 0.62566   9
 -10   3   1 0.46390 0.55108   9
 -10   3   1 0.20698 0.54034   7
 -10  -3   1-0.14733 0.65344   4
 -10  -3   1 1.09625 0.91457   5
 -10   3   1-0.09275 0.70022   5
 -10  -3   3 15.9327 1.22703   3
 -10   3   3 14.4388 0.94336   9
 -10  -3   3 15.7841 1.10493   4
 -10  -3   3 17.6716 1.50380  11
 -10   3   3 16.7925 1.26454  11
 -10   3   3 16.6453 1.11622   7
 -10  -3   3 17.4082 1.47249   5
 -10  -3   3 15.9443 1.02356   9
 -10  -3   5 24.7289 1.71494  11
 -10   3   5 23.5902 1.45056  11
 -10  -3   5 20.4133 1.27877   8
 -10  -3   5 20.1937 1.26568   4
 -10  -3   5 26.6286 1.44057   3
 -10   3   5 22.6753 1.36265   7
 -10  -3   7 23.3996 1.42228   8
 -10  -3   7 23.9046 1.70815  11
 -10   3   7 22.5475 1.43899  11
 -10   3   7 22.5801 1.45547   7
 -10  -3   7 24.8324 1.38968   3
 -10   3   7 24.3097 1.63863  12
 -10   3   9 5.59043 0.98028   7
 -10  -3   9 6.70824 0.89253   3
 -10  -3   9 6.82150 1.14556  11
 -10   3   9 7.65961 1.01345  11
 -10  -3   9 6.83625 1.04448   8
 -10   3   9 7.28777 1.19666  12
 -10  -3  11 11.9682 1.38431  11
 -10   3  11 13.3460 1.31718   7
 -10   3  11 10.7287 1.18059  11
 -10   3  11 9.76591 1.43787  12
 -10  -3  13 8.11507 1.58378  12
 -10   3  13 10.4784 1.41044   7
 -10   3  13 7.67434 1.40827  12
 -10  -3  13 9.88587 1.42256  11
 -10  -3  13 8.82052 1.13274  13
 -10   3  15 16.4355 1.91211  12
 -10  -3  15 14.0791 2.08091  12
 -10  -3  15 13.6687 1.58984  11
 -10   3  15 13.9745 1.60014   7
 -10   3  17 3.74496 1.56320  12
 -10   3  17 1.15593 1.09545   7
 -10  -3  17-0.55992 1.54790  12
 -10   3  19 1.52261 1.80390  12
 -10  -3  19-0.39450 1.87596  12
 -10   3  21 4.45026 2.17957  12
 -10  -3  21 6.62980 2.32557  12
 -10   4 -16 39.0643 2.98151   9
 -10  -4 -16 29.2859 2.91187   9
 -10  -4 -14 22.4416 2.47191   9
 -10   4 -14 20.5938 2.34105   9
 -10  -4 -12-0.36409 1.40402   9
 -10   4 -12 2.30750 1.39720   9
 -10  -4 -10 1.16437 1.25608   9
 -10   4 -10 1.94972 1.36571   9
 -10  -4  -8 2.00844 0.94060   5
 -10  -4  -8 3.30133 1.17041   9
 -10   4  -8 3.68346 1.17239   9
 -10  -4  -6 18.4280 1.48485  13
 -10   4  -6 17.1869 1.52643   9
 -10  -4  -6 17.9463 1.45369   5
 -10   4  -6 18.2172 1.13278   5
 -10  -4  -6 18.0840 1.55285   9
 -10  -4  -4 4.84577 1.03724   9
 -10   4  -4 7.83329 1.10562   9
 -10   4  -4 5.17831 0.79368   5
 -10  -4  -4 5.78292 0.96850  13
 -10  -4  -4 6.13823 1.06878   5
 -10   4  -2 33.5187 1.57221   5
 -10  -4  -2 36.2389 1.95881   5
 -10   4  -2 36.1088 1.53379   7
 -10  -4  -2 32.3867 1.76897   9
 -10   4  -2 36.0184 1.81415   9
 -10  -4   0 6.70023 1.07040   5
 -10   4   0 5.79898 0.84832   5
 -10   4   0 4.87631 0.78277   7
 -10  -4   0 4.15711 0.85327   9
 -10   4   0 7.60173 0.88475   9
 -10  -4   0 5.30886 0.91532   4
 -10   4   2 31.2472 1.60677  11
 -10  -4   2 31.4994 1.95746  11
 -10   4   2 30.2509 1.49343   7
 -10   4   2 27.9950 1.53612   5
 -10  -4   2 32.0586 1.94384   5
 -10  -4   2 28.7522 1.51275   4
 -10   4   2 30.9549 1.42425   9
 -10  -4   2 28.1057 1.43502   9
 -10   4   4 4.08584 0.80239   7
 -10  -4   4 4.61065 1.06597   5
 -10  -4   4 6.79114 0.88967   8
 -10   4   4 3.46373 0.86478  12
 -10   4   4 5.35358 0.87916  11
 -10  -4   4 6.11941 1.22453  11
 -10   4   4 5.61908 0.65007   9
 -10  -4   4 5.06621 0.86115   3
 -10  -4   4 4.04399 0.83752   4
 -10  -4   6 0.93867 0.73888   8
 -10  -4   6 0.53685 0.89642  11
 -10   4   6 1.24524 0.72424  11
 -10   4   6-0.67154 0.85416  12
 -10  -4   6 0.83374 0.69765   4
 -10  -4   6 0.15062 0.67331   3
 -10   4   6 1.08531 0.72024   7
 -10   4   8 32.1794 1.66346  11
 -10  -4   8 32.4383 1.75481   8
 -10  -4   8 32.5222 1.51154   3
 -10   4   8 31.9388 1.92822  12
 -10   4   8 35.8253 1.86810   7
 -10  -4   8 37.2294 2.11548  11
 -10   4  10 7.98475 1.20318   7
 -10  -4  10 7.93266 1.24123  11
 -10   4  10 9.77303 1.06010   6
 -10   4  10 7.25380 1.00171  11
 -10   4  10 9.36183 1.28997  12
 -10   4  12 11.9127 1.35613   7
 -10  -4  12 9.50546 1.35324  11
 -10   4  12 11.6631 1.46554  12
 -10   4  14 29.6315 2.21120  12
 -10  -4  14 34.1633 2.61775  12
 -10   4  14 32.5991 2.11104   7
 -10  -4  14 29.4406 2.16278  11
 -10   4  16 7.59655 1.43661   7
 -10   4  16 6.83247 1.69188  12
 -10  -4  16 8.99094 1.80488  12
 -10  -4  16 10.1058 1.33579  13
 -10  -4  18 3.09463 1.87199  12
 -10   4  18 2.56529 1.68335  12
 -10   4  18 4.93543 1.34691   7
 -10  -4  20 2.44151 2.08228  12
 -10   4  20 2.35039 1.86965  12
 -10   5 -17 1.71262 2.02202   9
 -10  -5 -17-0.43743 2.17754   9
 -10   5 -15 29.0422 2.79109   9
 -10  -5 -15 33.9708 2.93364   9
 -10   5 -13 23.0266 2.24915   9
 -10  -5 -13 18.3707 2.22589   9
 -10  -5 -11 26.9035 2.22768   9
 -10   5 -11 25.2874 2.22115   9
 -10   5  -9 10.4311 1.48485   9
 -10  -5  -9 7.67678 1.41711   9
 -10  -5  -7 8.16709 1.19431   5
 -10   5  -7 6.46896 1.21166   9
 -10  -5  -7 10.0578 1.32733   9
 -10  -5  -5 10.2383 1.25575   5
 -10   5  -5 10.1686 0.90386   5
 -10  -5  -5 10.3794 1.18002  13
 -10   5  -5 9.42211 1.21976   9
 -10  -5  -5 7.28672 1.14750   9
 -10   5  -3 5.97572 1.02776   9
 -10  -5  -3 4.72410 0.97461   9
 -10   5  -3 4.98893 0.72813   5
 -10  -5  -3 5.71303 1.12726   5
 -10   5  -1 2.55970 0.68743   5
 -10  -5  -1 2.93072 0.97858   5
 -10  -5  -1 3.05198 0.83939   9
 -10   5  -1 1.14750 0.69129   9
 -10   5  -1 3.38856 0.71405   7
 -10  -5  -1 1.94922 0.86561   4
 -10   5   1 13.0298 1.03917   9
 -10  -5   1 15.0764 1.23292   4
 -10  -5   1 14.5885 1.15743   9
 -10   5   1 16.3909 1.17989  11
 -10   5   1 14.6567 1.11084   5
 -10  -5   1 13.0361 1.39776   5
 -10   5   1 16.4822 1.15347   7
 -10   5   3 40.4604 1.84968   7
 -10  -5   3 43.5128 2.29906  11
 -10   5   3 37.5272 1.72301  11
 -10   5   3 40.0885 1.58224   9
 -10   5   3 40.7952 1.87407  12
 -10  -5   3 41.0433 1.86993   4
 -10  -5   3 38.3862 2.18338   5
 -10   5   5 7.71405 0.98552   7
 -10  -5   5 5.14971 1.10363   5
 -10  -5   5 7.84949 0.90215   3
 -10  -5   5 5.36074 0.91898   4
 -10  -5   5 5.31812 0.87770   8
 -10   5   5 6.53395 0.97637  12
 -10   5   5 6.58826 0.67652   9
 -10  -5   5 5.82144 1.10801  11
 -10   5   5 6.35139 0.85948  11
 -10  -5   7 11.1226 1.32509  11
 -10   5   7 11.1144 1.04718  11
 -10  -5   7 10.7016 1.11620   8
 -10   5   7 12.2136 1.23965   7
 -10  -5   7 9.36411 0.94466   3
 -10  -5   7 9.40105 1.06113   4
 -10   5   7 9.73184 1.17673  12
 -10   5   9 14.9787 1.19310  11
 -10  -5   9 13.8913 1.53241  11
 -10   5   9 18.5143 1.51632  12
 -10   5   9 13.7730 1.37031   7
 -10   5  11 1.17062 0.77046   6
 -10   5  11-0.26499 0.93868   7
 -10  -5  11 1.94967 1.12616  11
 -10   5  11 0.96675 0.99638  12
 -10   5  13 32.5466 2.16903  12
 -10  -5  13 37.5369 2.33545  11
 -10   5  13 30.2677 2.05973   7
 -10   5  15 38.2173 2.56762  12
 -10  -5  15 43.3542 2.90322  12
 -10   5  15 36.7592 2.33891   7
 -10  -5  15 43.5647 2.64024  11
 -10   5  17 14.0085 1.69775   7
 -10  -5  17 10.8569 2.06067  12
 -10  -5  17 15.4080 1.63264  13
 -10   5  17 14.4335 1.97116  12
 -10   5  19 0.75619 1.51024  12
 -10  -5  19 0.20010 1.96721  12
 -10   5  19 1.49845 1.25109   7
 -10  -5  21 8.57403 2.55105  12
 -10   5  21 10.8811 2.34867  12
 -10   6 -16 31.2048 2.83680   9
 -10  -6 -16 25.5150 2.79636   9
 -10   6 -14 50.6192 3.15358   9
 -10  -6 -14 51.2238 3.24882   9
 -10   6 -12 40.5469 2.72179   9
 -10  -6 -12 44.2171 2.81449   9
 -10  -6 -10 3.05996 1.49608   9
 -10   6 -10-0.32884 1.26812   9
 -10   6  -8 0.74794 1.03338   9
 -10  -6  -8 1.84622 1.09677   9
 -10  -6  -8 1.04252 0.95143   5
 -10  -6  -6 6.20701 1.18815   9
 -10  -6  -6 4.38679 1.04497   5
 -10  -6  -4 13.9885 1.34908   9
 -10  -6  -4 13.9702 1.41225   5
 -10  -6  -2 3.37162 0.94692   9
 -10   6  -2 1.55475 0.60761  12
 -10  -6  -2 2.48779 0.92319   5
 -10   6  -2 4.21297 0.69701   5
 -10  -6   0 33.8554 1.83246   4
 -10  -6   0 35.3166 1.76376   9
 -10  -6   0 35.3095 2.05000   5
 -10   6   0 33.6612 1.53800   5
 -10   6   0 34.0600 1.56187  12
 -10   6   0 36.9820 1.71080   7
 -10   6   2 13.0366 1.13415   7
 -10   6   2 15.8776 1.11936  11
 -10  -6   2 16.6900 1.56409  11
 -10  -6   2 15.9210 1.34151   4
 -10   6   2 14.3218 1.02256   9
 -10   6   2 14.4786 1.11040  12
 -10  -6   2 13.9570 1.42012   5
 -10  -6   4 2.32364 1.01045   5
 -10  -6   4 0.87911 0.71033   8
 -10   6   4 2.89129 0.64329   9
 -10   6   4 3.81550 0.91210   7
 -10  -6   4 2.00508 1.03405  11
 -10   6   4 2.52180 0.66574  11
 -10  -6   4 2.03472 0.85372   4
 -10   6   4 2.38342 0.82994  12
 -10   6   6 7.12150 1.02861  12
 -10   6   6 5.79632 1.01170   7
 -10  -6   6 8.11490 1.08164   4
 -10   6   6 6.63396 0.85346  11
 -10  -6   6 6.22269 1.21705  11
 -10  -6   6 6.28752 1.02039   8
 -10  -6   8 3.54670 1.11622  11
 -10   6   8 1.88954 0.70743  11
 -10   6   8 0.94317 0.88104  12
 -10   6   8 1.94315 0.87158   7
 -10  -6  10 2.28953 1.13407  11
 -10   6  10 1.72045 0.96680   7
 -10   6  10 3.12952 1.06239  12
 -10   6  10 1.86942 0.76360  11
 -10   6  12 32.1163 2.09133  12
 -10  -6  12 32.6725 2.26170  11
 -10   6  12 31.2650 2.04438   7
 -10   6  14 68.8446 3.21571  12
 -10  -6  14 71.9977 3.35668  11
 -10   6  14 67.5459 3.12743   7
 -10  -6  16 73.6138 3.67599  12
 -10   6  16 78.6054 3.48942  12
 -10   6  16 68.5918 3.25208   7
 -10  -6  16 75.0473 3.50140  11
 -10   6  18 4.60503 1.37648   7
 -10  -6  18 2.18797 1.23740  13
 -10  -6  18 1.97104 1.95696  12
 -10   6  18 2.54708 1.62731  12
 -10   6  20-0.77980 1.82848  12
 -10   6  20-0.39612 1.25681   7
 -10  -6  20 2.05877 2.10031  12
 -10   7 -15 31.7875 2.84769   9
 -10  -7 -15 31.3064 2.94612   9
 -10   7 -13 10.7235 1.95750   9
 -10  -7 -13 10.5712 2.02443   9
 -10  -7 -11 4.50875 1.45087   9
 -10   7 -11 6.07182 1.50511   9
 -10  -7  -9 21.8722 2.03717   9
 -10  -7  -7 11.1496 1.43496   9
 -10  -7  -7 12.2166 1.39331   5
 -10  -7  -5 44.6445 2.34183   9
 -10  -7  -5 47.0714 2.38166   5
 -10  -7  -3 23.5369 1.60649   9
 -10  -7  -3 19.3804 1.67262   5
 -10   7  -1 3.08540 0.67205  12
 -10   7  -1 3.15561 0.67331   5
 -10  -7  -1 4.27851 1.06055   5
 -10  -7  -1 3.28231 0.91114   9
 -10   7   1 98.9304 2.91896  12
 -10   7   1 98.2652 3.18328   7
 -10   7   1 102.224 2.93598  11
 -10   7   1 96.6673 2.87246   5
 -10  -7   1 95.6725 3.56806   5
 -10  -7   1 95.0105 3.28907   4
 -10   7   3 5.24739 0.75288  11
 -10  -7   3 3.10963 1.10231  11
 -10  -7   3 2.65052 0.97971   5
 -10  -7   3 4.40575 1.06664   4
 -10   7   3 4.66816 0.82866  12
 -10   7   3 4.27053 0.91617   7
 -10   7   5 1.02230 0.53296   9
 -10  -7   5 1.52357 0.98921   5
 -10  -7   5 2.34882 0.87189   8
 -10  -7   5 2.38184 1.08690  11
 -10   7   5 1.10538 0.62765  11
 -10   7   5 1.37057 0.74354  12
 -10   7   5 0.57149 0.78471   7
 -10  -7   5 2.71580 0.94850   4
 -10   7   7 9.12225 1.13521  12
 -10   7   7 10.3081 0.93070  11
 -10  -7   7 8.47530 1.36455  11
 -10   7   7 9.95118 1.22072   7
 -10   7   9 2.07706 0.99619  12
 -10   7   9 3.30437 0.81223  11
 -10  -7   9 4.50837 1.21865  11
 -10   7   9 2.12813 0.94372   7
 -10   7  11 1.21385 0.96739  12
 -10  -7  11 1.61168 1.16285  11
 -10   7  11 1.00810 0.94184   7
 -10   7  13 9.45471 1.49340  12
 -10   7  13 7.63153 1.37471   7
 -10  -7  13 9.80616 1.67003  11
 -10  -7  15 70.1368 3.43493  11
 -10   7  15 63.1056 3.10872   7
 -10   7  15 65.6343 3.15764  12
 -10   7  17 8.01353 1.45408   7
 -10  -7  17 7.97781 2.17013  12
 -10   7  17 6.11589 1.66736  12
 -10   7  19 1.95182 1.32197   7
 -10  -7  19 1.70920 1.36574  13
 -10  -7  19 0.20323 2.04875  12
 -10   7  19 3.19823 1.81990  12
 -10   7  21 23.3482 2.71903  12
 -10  -7  21 24.2475 3.00970  12
 -10   7  21 23.5210 2.31740   7
 -10   8 -16 16.4265 2.49021   9
 -10  -8 -16 18.2759 2.64763   9
 -10  -8 -14 7.43307 2.06602   9
 -10   8 -14 6.49889 1.94023   9
 -10   8 -12 5.30198 1.57859   9
 -10  -8 -12 3.63868 1.75986   9
 -10  -8 -10 27.2601 2.27531   9
 -10  -8  -8 5.76677 1.42615   9
 -10  -8  -8 7.40847 1.31347   5
 -10  -8  -6-0.72510 0.98852   9
 -10  -8  -6 0.28176 0.89398   5
 -10  -8  -4 2.35040 0.95369   9
 -10  -8  -4 1.26891 0.96162   5
 -10  -8  -2 58.3263 2.67721   5
 -10  -8  -2 53.6909 2.39719   9
 -10   8   0 4.35153 0.68589  12
 -10   8   0 5.61206 0.76705  11
 -10   8   0 5.16945 0.72294   5
 -10  -8   0 3.77918 1.00783   5
 -10   8   2 66.6369 2.27855  12
 -10   8   2 63.3318 2.57309   7
 -10  -8   2 70.1418 2.99109   5
 -10  -8   2 68.6878 3.04613  11
 -10   8   2 64.5037 2.12696  11
 -10   8   4 15.1646 1.21730  12
 -10   8   4 15.8928 1.36882   7
 -10  -8   4 14.2645 1.55665  11
 -10  -8   4 12.8271 1.49074   5
 -10   8   4 11.7020 0.89653  11
 -10   8   6 3.51133 1.00819   7
 -10   8   6 2.73709 0.89388  12
 -10   8   6 3.20601 0.66602  11
 -10  -8   6 2.48165 1.07967  11
 -10  -8   6 3.34384 1.08685   5
 -10   8   8 29.6027 1.76953  12
 -10   8   8 26.3122 1.81946   7
 -10  -8   8 22.9703 2.00450  11
 -10  -8  10 1.14454 1.18652  11
 -10   8  10 1.26529 0.96558  12
 -10   8  10-0.57829 0.97225   7
 -10  -8  12 9.36074 1.70337  11
 -10   8  12 4.82802 1.29045   7
 -10   8  12 5.45326 1.17001  12
 -10   8  14 27.3411 2.11768  12
 -10  -8  14 27.0777 2.33891  11
 -10   8  14 24.2750 1.99976   7
 -10  -8  16 18.0011 2.10761  11
 -10  -8  16 16.9701 2.34386  12
 -10   8  16 16.5830 1.81743   7
 -10   8  16 18.0748 1.92663  12
 -10   8  18 17.2028 1.87737   7
 -10  -8  18 15.1695 1.79548  13
 -10  -8  18 13.0614 2.50590  12
 -10   8  18 13.2373 2.02711  12
 -10  -8  20 23.8965 2.27184  13
 -10  -8  20 22.7312 2.95327  12
 -10   8  20 27.2726 2.75925  12
 -10   8  20 25.1022 2.32401   7
 -10   9 -15 16.2548 2.47294   9
 -10  -9 -15 14.9849 2.56882   9
 -10  -9 -13 3.04498 1.73653   9
 -10  -9 -11 9.00444 1.85162   9
 -10  -9  -9 1.20434 1.39438   9
 -10  -9  -7 88.5932 3.54683   5
 -10  -9  -7 100.564 3.80800   9
 -10  -9  -5 1.90509 1.08284   5
 -10  -9  -5 2.70169 1.14213   9
 -10  -9  -3 4.85489 1.13807   5
 -10  -9  -1 95.9339 3.62746   5
 -10   9   1 109.743 3.01582   5
 -10  -9   1 105.955 3.99000   5
 -10   9   1 117.091 3.02307  11
 -10  -9   1 111.394 4.09063  11
 -10   9   1 109.482 3.05245  12
 -10   9   3 24.2625 1.68963   7
 -10   9   3 23.0656 1.35693  12
 -10  -9   3 23.9341 1.83497   5
 -10  -9   3 21.6280 1.85923  11
 -10   9   5 7.72900 1.17216   7
 -10  -9   5 5.40739 1.24605  11
 -10   9   5 6.27759 0.97275  12
 -10  -9   5 9.68061 1.33826   5
 -10  -9   7 17.7372 1.75849   5
 -10   9   7 19.2804 1.63309   7
 -10   9   7 20.8237 1.49460  12
 -10  -9   7 20.0639 1.86751  11
 -10  -9   9 5.97995 1.36896  11
 -10   9   9 5.79679 1.09483  12
 -10   9   9 5.24622 1.15742   7
 -10  -9  11 4.29843 1.44530  11
 -10   9  11 1.71844 1.13411   7
 -10   9  11 0.65965 0.99112  12
 -10   9  13 14.0531 1.67523   7
 -10   9  13 9.76211 1.49860  12
 -10  -9  13 13.3135 1.95942  11
 -10   9  15 0.71649 1.10174   7
 -10   9  15 3.03690 1.41823  12
 -10  -9  15 3.23410 1.52010  11
 -10  -9  17 0.99832 1.99413  12
 -10   9  17 1.34079 1.18723   7
 -10   9  17 0.52254 1.47667  12
 -10  -9  19 7.47790 1.65282  13
 -10  -9  19 11.3574 2.52296  12
 -10   9  19 8.27310 1.98640  12
 -10   9  19 8.97432 1.76579   7
 -10  -9  21 18.9168 2.16006  13
 -10 -10 -14 16.2924 2.44611   9
 -10 -10 -12 1.39626 1.64680   9
 -10 -10 -10 13.8149 1.91837   9
 -10 -10  -8 2.00916 1.27091   5
 -10 -10  -8 3.37577 1.46214   9
 -10 -10  -6 135.007 4.53783   9
 -10 -10  -6 131.836 4.51745   5
 -10 -10  -4 4.73239 1.14952   5
 -10 -10  -2 0.45982 0.95758   5
 -10 -10   0 7.32037 1.31585   5
 -10  10   2 4.83881 0.78600  12
 -10 -10   2 5.57241 1.21824   5
 -10 -10   2 4.07888 1.28086  11
 -10  10   4 11.2436 1.36773   7
 -10  10   4 10.8439 1.05689  12
 -10 -10   4 8.98287 1.33190   5
 -10 -10   4 12.0842 1.63769  11
 -10  10   6 10.0807 1.32956   7
 -10 -10   6 7.44156 1.43078  11
 -10 -10   6 10.5814 1.47080   5
 -10  10   6 9.92123 1.12045  12
 -10  10   8 1.77551 1.01555   7
 -10 -10   8 0.50678 1.24041  11
 -10 -10   8 1.37894 1.00645   5
 -10  10   8 1.42952 0.97184  12
 -10 -10  10 3.83070 1.53420  11
 -10  10  10 4.24713 1.24666   7
 -10  10  10 4.33014 1.11295  12
 -10 -10  12 2.71421 1.56671  11
 -10  10  12-0.96481 1.07951  12
 -10  10  12 2.18495 1.12260   7
 -10  10  14 8.83097 1.47815  12
 -10 -10  14 11.3979 1.82739  11
 -10  10  14 8.94376 1.48029   7
 -10  10  16 11.3381 1.69800  12
 -10 -10  16 7.05342 1.98091  11
 -10  10  16 6.85940 1.55909   7
 -10 -10  18 29.9472 2.94461  12
 -10  10  18 27.7449 2.34748   7
 -10  10  18 21.7027 2.22422  12
 -10  10  20 51.4139 3.15158   7
 -10 -10  20 42.6871 3.39281  12
 -10  10  20 45.6082 3.23922  12
 -10 -10  20 47.4100 3.04546  13
 -10 -10  22 8.27202 1.85024  13
 -10 -11 -15 3.82887 2.30564   9
 -10 -11 -13 16.6929 2.33682   9
 -10 -11 -11 11.5854 1.96661   9
 -10 -11  -9 68.9433 3.42298   9
 -10 -11  -7 0.31903 1.08006   5
 -10 -11  -5 84.2164 3.49361   5
 -10 -11  -3 11.5829 1.43442   5
 -10 -11  -1 14.5264 1.57701   5
 -10 -11   1 7.47865 1.39851   5
 -10 -11   1 9.45323 1.59072  11
 -10 -11   3 4.86425 1.48361  11
 -10 -11   3 1.98711 1.05317   5
 -10  11   3 4.14308 0.80811  12
 -10  11   3 4.76076 1.13523   7
 -10 -11   5 45.5349 2.59087   5
 -10  11   5 42.6372 1.90116  12
 -10 -11   5 46.8583 2.68501  11
 -10  11   5 41.8681 2.32118   7
 -10 -11   7 21.4151 1.87446   5
 -10 -11   7 20.4787 1.98744  11
 -10  11   7 20.3340 1.45738  12
 -10  11   7 22.8323 1.81955   7
 -10  11   9 0.34603 0.91687  12
 -10 -11   9 0.17872 1.08964   5
 -10 -11   9-2.65020 1.70882  11
 -10  11   9 0.63675 1.03321   7
 -10 -11  11-0.54760 1.58694  11
 -10  11  11 0.67592 1.09686   7
 -10  11  11 1.55815 1.10082  12
 -10  11  13-0.53947 1.23388   7
 -10 -11  13-0.57148 1.67632  11
 -10  11  13 0.43350 1.12592  12
 -10  11  15 41.8721 2.68834   7
 -10  11  15 42.6619 2.57719  12
 -10 -11  15 45.0860 3.01445  11
 -10  11  17 19.5600 2.07359   7
 -10  11  17 21.5479 2.10412  12
 -10  11  19 1.70428 1.41334   7
 -10 -11  19-0.42012 2.23077  12
 -10  11  19 4.51403 1.95871  12
 -10 -11  21 19.0814 2.30973  13
 -10 -12 -14 1.77899 2.19333   9
 -10 -12  -8 21.0106 1.88698   5
 -10 -12  -6 3.46023 1.23881   5
 -10 -12  -4 14.6137 1.64669   5
 -10 -12  -2 2.30712 1.16092   5
 -10 -12   0 0.16616 0.99600   5
 -10 -12   2 4.83125 1.46603  11
 -10 -12   2 5.75297 1.23901   5
 -10 -12   4 97.2313 3.92448   5
 -10  12   4 106.610 3.82866   7
 -10 -12   4 109.380 4.19776  11
 -10  12   4 97.8760 3.01002  12
 -10 -12   6 10.5191 1.78006  11
 -10 -12   6 13.7202 1.65786   5
 -10  12   6 11.7041 1.15766  12
 -10  12   6 10.5153 1.50103   7
 -10 -12   8 54.0380 2.91810   5
 -10  12   8 53.3305 2.81946   7
 -10  12   8 56.2024 2.39464  12
 -10 -12   8 57.6570 3.25148  11
 -10 -12  10 25.1465 2.14218   5
 -10  12  10 26.8938 1.79606  12
 -10 -12  10 27.8615 2.51001  11
 -10  12  10 23.7175 1.97162   7
 -10 -12  12 14.5431 2.01807  11
 -10  12  12 12.5561 1.53043  12
 -10  12  12 12.4584 1.71625   7
 -10  12  14 16.3430 1.76135  12
 -10 -12  14 18.4289 2.29155  11
 -10  12  14 12.6061 1.80134   7
 -10  12  16 7.49032 1.66552  12
 -10 -12  16 6.77870 2.15064  11
 -10  12  16 3.82404 1.35738   7
 -10 -12  18 9.20980 2.66326  12
 -10  12  18 3.82586 1.50861   7
 -10 -13  -7 1.54360 1.17719   5
 -10 -13  -5 1.02047 1.19749   5
 -10 -13  -3 4.59590 1.38197   5
 -10 -13  -1 3.07188 1.16466   5
 -10 -13   1 11.0376 1.89384  11
 -10 -13   1 9.14004 1.44150   5
 -10 -13   3 66.4201 3.41700  11
 -10 -13   3 65.5191 3.15232   5
 -10 -13   5 3.22402 1.76188  11
 -10 -13   5 3.73450 1.28432   5
 -10  13   5 3.79529 0.84146  12
 -10  13   5 2.37226 1.06532   7
 -10 -13   7 23.1356 2.35880  11
 -10 -13   7 25.6373 2.14985   5
 -10  13   7 20.2443 1.82572   7
 -10  13   7 23.1974 1.55021  12
 -10 -13   9 5.41827 1.86834  11
 -10 -13   9 5.39122 1.37589   5
 -10  13   9 3.82474 1.24272   7
 -10  13   9 5.99438 1.16114  12
 -10 -13  11 6.36490 1.83661  11
 -10  13  11 5.25975 1.21514  12
 -10  13  11 4.19032 1.24524   7
 -10 -13  11 4.76929 1.45093   5
 -10  13  13 5.95222 1.47735   7
 -10  13  13 5.60409 1.33345  12
 -10 -13  13 7.83157 2.05783  11
 -10  13  15 0.40409 1.26224   7
 -10  13  15 0.63516 1.29282  12
 -10 -13  15-0.84204 1.81505  11
 -10  13  17 3.81588 1.53088   7
 -10 -14  -8 30.4218 2.33085   5
 -10 -14  -6 2.29575 1.23615   5
 -10 -14  -4 34.2230 2.38000   5
 -10 -14  -2 10.5603 1.56100   5
 -10 -14   0 14.7045 2.12362  11
 -10 -14   0 11.1223 1.53280   5
 -10 -14   2 2.36605 1.80223  11
 -10 -14   2 4.99588 1.31954   5
 -10 -14   4 4.93553 1.83892  11
 -10  14   4 4.54053 1.22061   7
 -10 -14   4 4.70380 1.28446   5
 -10 -14   6 4.81795 1.78150  11
 -10  14   6 3.22281 1.22529   7
 -10 -14   6 3.11588 1.20869   5
 -10 -14   8 3.02504 1.69678  11
 -10 -14   8 0.18733 1.16109   5
 -10  14   8 0.70905 1.10755   7
 -10 -14  10 3.25798 1.26284   5
 -10 -14  10 0.77790 1.64920  11
 -10  14  10 2.58806 1.18292   7
 -10 -14  12 0.39344 1.14831   5
 -10 -14  12 0.60429 1.77965  11
 -10  14  12-0.19352 1.31026   7
 -10  14  14 2.03276 1.38647   7
 -10 -14  14 4.20532 2.15838  11
 -10  14  16 0.63777 1.40003   7
 -10 -14  16 1.32857 2.13459  11
 -10 -15  -7 12.0939 1.70278   5
 -10 -15  -5 97.4860 4.07809   5
 -10 -15  -3 13.9559 1.79459   5
 -10 -15  -1 17.0790 1.87808   5
 -10 -15  -1 19.7196 2.26837  11
 -10 -15   1 6.36001 1.78934  11
 -10 -15   1 6.91943 1.48072   5
 -10 -15   3 0.56073 1.69027  11
 -10 -15   3 0.92112 1.19579   5
 -10 -15   5 14.1490 2.07672  11
 -10 -15   5 12.6564 1.60261   5
 -10  15   5 12.6477 1.65387   7
 -10 -15   7 1.53343 1.63248  11
 -10 -15   7 2.44984 1.33567   5
 -10  15   7 2.89458 1.28230   7
 -10 -15   9 1.54114 1.24205   5
 -10 -15   9 3.73201 1.75659  11
 -10  15   9 3.20321 1.33562   7
 -10 -15  11 11.8280 1.77565   5
 -10 -15  11 12.1340 2.25593  11
 -10  15  11 11.5649 1.72480   7
 -10 -15  13 5.66575 1.49797   5
 -10 -15  13 9.26132 2.24986  11
 -10  15  13 4.71222 1.43738   7
 -10 -15  15 1.66818 1.38318   5
 -10  15  15 1.28601 1.37076   7
 -10 -15  15 0.88104 2.17929  11
 -10 -16  -6 1.31613 1.26463   5
 -10 -16  -4 32.6891 2.44163   5
 -10 -16  -2 0.74682 1.21187   5
 -10 -16   0 1.73073 1.73263  11
 -10 -16   0 1.49531 1.16806   5
 -10 -16   2 22.7865 2.40213  11
 -10 -16   2 18.3599 1.92995   5
 -10 -16   4 11.5374 2.04081  11
 -10 -16   4 10.7848 1.66421   5
 -10 -16   6 7.20297 1.88170  11
 -10 -16   6 7.83492 1.60482   5
 -10  16   6 7.38213 1.51589   7
 -10 -16   8 2.98051 1.84472  11
 -10 -16   8 1.74008 1.28349   5
 -10  16   8 4.61245 1.39573   7
 -10 -16  10 2.37188 1.33874   5
 -10  16  10 1.19666 1.29495   7
 -10 -16  10 2.44674 1.98537  11
 -10 -16  12 12.7286 1.82309   5
 -10  16  12 12.6258 1.81641   7
 -10 -16  12 16.4523 2.52451  11
 -10 -16  14 0.41526 1.36734   5
 -10 -16  14 1.75559 2.17115  11
 -10  16  14 0.43123 1.43002   7
 -10  16  16 19.0572 2.23188   7
 -10 -17  -7 1.36453 1.29306   5
 -10 -17  -5 1.92960 1.34181   5
 -10 -17  -3 5.94814 1.52171   5
 -10 -17  -1 26.9067 2.72897  11
 -10 -17  -1 33.5731 2.45789   5
 -10 -17   1 4.22031 1.37747   5
 -10 -17   1 3.32960 1.93908  11
 -10 -17   3 38.4664 2.61652   5
 -10 -17   3 36.0547 2.93434  11
 -10  17   5 16.2219 1.86014   7
 -10 -17   5 12.2594 2.26983  11
 -10 -17   5 12.7904 1.77110   5
 -10  17   7 6.66109 1.50853   7
 -10 -17   7 6.62789 2.07727  11
 -10 -17   7 7.63063 1.56069   5
 -10  17   9 10.5700 1.79234   7
 -10 -17   9 12.3350 2.39717  11
 -10 -17   9 9.89437 1.67454   5
 -10 -17  11-0.84562 2.04468  11
 -10  17  11 0.20997 1.34259   7
 -10 -17  11 0.20199 1.20030   5
 -10 -17  13 20.8393 2.88588  11
 -10  17  13 19.7967 2.16217   7
 -10 -17  13 18.8220 2.03935   5
 -10  17  15 0.22570 1.45407   7
 -10 -18  -6 1.19351 1.33788   5
 -10 -18  -4-0.19746 1.28161   5
 -10 -18  -2 0.40667 1.96666  11
 -10 -18  -2 0.59014 1.16898   5
 -10 -18   0-1.00193 1.89921  11
 -10 -18   0 0.78627 1.31282   5
 -10 -18   2 10.1946 2.30868  11
 -10 -18   2 9.61330 1.65862   5
 -10 -18   4-2.20831 2.06633  11
 -10 -18   4 2.36063 1.34099   5
 -10  18   6 2.79413 1.43135   7
 -10 -18   6 0.20347 1.94185  11
 -10 -18   6 0.79279 1.20861   5
 -10  18   8 1.65576 1.36304   7
 -10 -18   8 0.41511 2.02736  11
 -10 -18   8 0.39953 1.25797   5
 -10 -18  10 5.74092 2.18366  11
 -10  18  10 4.70643 1.46063   7
 -10 -18  10 3.84091 1.48647   5
 -10 -18  12 12.7219 2.57182  11
 -10  18  12 14.1030 2.02932   7
 -10 -18  12 12.1699 1.81635   5
 -10 -19  -5 4.67307 1.59349   5
 -10 -19  -3 17.7061 2.61160  11
 -10 -19  -3 13.1217 1.88606   5
 -10 -19  -1 2.66572 2.04178  11
 -10 -19  -1 1.40861 1.34435   5
 -10 -19   1 23.2381 2.70620  11
 -10 -19   1 18.8718 2.01540   5
 -10 -19   3 0.40881 2.00943  11
 -10 -19   3-0.40057 1.30948   5
 -10  19   5-1.01830 1.26221   7
 -10 -19   5 0.41212 1.99957  11
 -10 -19   5-0.20056 1.23296   5
 -10  19   7 8.42775 1.70414   7
 -10 -19   7 4.60349 2.08073  11
 -10 -19   7 7.07053 1.50553   5
 -10  19   9 0.65330 1.29432   7
 -10 -19   9 2.56599 2.30167  11
 -10 -19   9 1.83173 1.35952   5
 -10  19  11-0.22377 1.37563   7
 -10 -19  11-0.20559 1.35389   5
 -10 -20  -4 3.83304 2.45244  11
 -10 -20  -4 2.48403 1.47631   5
 -10 -20  -2 6.90695 2.40127  11
 -10 -20  -2 5.76045 1.58228   5
 -10 -20   0 14.3449 2.49324  11
 -10 -20   0 12.2918 1.90940   5
 -10 -20   2 0.20761 2.24055  11
 -10 -20   2 1.02166 1.31650   5
 -10 -20   4 2.71310 2.32892  11
 -10 -20   4 0.40747 1.35131   5
 -10  20   6 10.9253 1.83675   7
 -10 -20   6 10.7711 2.50294  11
 -10 -20   6 13.2483 1.83502   5
 -10  20   8 2.43429 1.56792   7
 -10 -20   8-1.50427 2.43957  11
 -10 -20   8 2.05107 1.40770   5
 -10  20  10 5.01000 1.67559   7
 -10 -20  10 7.85759 1.71835   5
 -10 -20  10 4.61554 2.52128  11
 -10 -21  -3 4.90610 2.49754  11
 -10 -21  -1 0.41811 1.38661   5
 -10 -21  -1 2.96064 2.48010  11
 -10 -21   1 7.70924 1.71111   5
 -10 -21   1 9.68551 2.68682  11
 -10 -21   3 0.82953 1.35596   5
 -10 -21   3 0.84469 2.05596  11
 -10 -21   5 0.20657 1.39862   5
 -10 -21   5 0.85235 2.38372  11
 -10  21   7 0.44941 1.39285   7
 -10 -21   7 2.06650 1.38994   5
 -10 -21   7 2.81374 2.30471  11
 -10 -22   0 9.59983 2.72877  11
 -10 -22   2 13.4442 2.74032  11
 -10 -22   4 4.94133 2.59933  11
  -9   0 -19 3.65157 2.44507   9
  -9   0 -17 0.80755 1.83950   9
  -9   0 -15-0.75120 1.52908   9
  -9   0 -13 3.63463 1.51844   9
  -9   0 -11 49.4785 2.72515   9
  -9   0  -9 10.4402 1.36783   9
  -9   0  -9 9.60942 1.15155  13
  -9   0  -7 16.5726 1.28695  13
  -9   0  -7 16.6040 1.21406   5
  -9   0  -7 17.1325 1.51078   9
  -9   0  -5 205.910 5.15553   5
  -9   0  -5 210.988 5.57251   9
  -9   0  -5 210.018 5.09837  13
  -9   0  -3 46.4772 1.33082   7
  -9   0  -3 48.4302 2.07527   9
  -9   0  -3 46.7329 1.75921  13
  -9   0  -3 47.8308 1.94529   5
  -9   0  -1 29.3756 1.55783   5
  -9   0  -1 34.3875 1.60613   9
  -9   0  -1 33.4614 1.29376   4
  -9   0  -1 33.7232 1.78591   3
  -9   0  -1 34.0984 1.33577  13
  -9   0   1 84.8959 2.82081   3
  -9   0   1 85.0611 2.50645   9
  -9   0   1 76.6998 2.73003   5
  -9   0   1 85.6679 2.17988  13
  -9   0   1 81.7455 2.21401   7
  -9   0   1 80.9465 2.23664   4
  -9   0   3 8.32472 0.71259   8
  -9   0   3 10.7724 0.74568   4
  -9   0   3 9.47418 1.03234   3
  -9   0   3 12.5038 1.15664  11
  -9   0   3 12.5771 0.84004   7
  -9   0   3 10.8147 1.12138   6
  -9   0   3 9.56086 0.75558   9
  -9   0   5 15.7403 1.28724   6
  -9   0   5 17.6969 1.01627   8
  -9   0   5 19.3623 1.10717   7
  -9   0   5 16.3378 1.24410  11
  -9   0   5 17.0756 1.23692   3
  -9   0   7 4.08875 0.78304   3
  -9   0   7 3.74068 0.69295  10
  -9   0   7 3.03583 0.69093   8
  -9   0   7 4.53176 0.74900   7
  -9   0   7 3.85648 0.84072  11
  -9   0   9 4.34925 0.80621  10
  -9   0   9 5.29903 0.92312  11
  -9   0   9 6.14619 0.87839   3
  -9   0   9 6.14278 0.70102  13
  -9   0   9 5.28231 0.89904   7
  -9   0  11 3.27695 0.90576  11
  -9   0  11 4.50270 0.94149  10
  -9   0  11 5.75672 0.98141   7
  -9   0  11 3.22743 0.68601  13
  -9   0  11 4.09724 0.83935   3
  -9   0  11 4.76265 1.11558  12
  -9   0  13 10.8838 1.43044  12
  -9   0  13 9.96858 1.02221   3
  -9   0  13 11.1682 1.23453   7
  -9   0  13 10.0226 1.01768  13
  -9   0  13 9.88731 1.20640  11
  -9   0  15 54.8695 2.22950  13
  -9   0  15 53.3557 2.87927  12
  -9   0  15 55.8548 2.18134   3
  -9   0  17 19.3289 2.23716  12
  -9   0  17 19.5562 1.51024  13
  -9   0  19 0.36619 1.57867  12
  -9   0  21 9.13488 2.12088  12
  -9   0  23 4.30881 2.18611  12
  -9  -1 -18 9.81494 2.20935   9
  -9   1 -18 5.00152 2.14918   9
  -9   1 -16-0.77787 1.63427   9
  -9  -1 -16 0.97738 1.72704   9
  -9   1 -14 0.18006 1.47294   9
  -9  -1 -14 1.99384 1.61418   9
  -9  -1 -12 46.2412 2.73013   9
  -9   1 -12 50.0842 2.80682   9
  -9   1 -10 4.66201 1.20247   9
  -9  -1 -10 1.51196 1.05235   9
  -9  -1  -8 15.7656 1.23964   5
  -9  -1  -8 15.4550 1.33521  13
  -9   1  -8 15.5490 1.52915   9
  -9  -1  -8 16.4436 1.52545   9
  -9  -1  -6 73.4447 2.57444   5
  -9   1  -6 73.9895 2.45790   5
  -9  -1  -6 71.7489 2.85586   9
  -9   1  -6 69.3864 2.81972   9
  -9  -1  -6 78.2262 2.65784  13
  -9   1  -6 71.9724 2.47651  13
  -9   1  -4 10.6642 0.90307  13
  -9  -1  -4 8.85843 0.96090  13
  -9  -1  -4 7.03770 0.31160   7
  -9  -1  -4 9.69682 1.10423   9
  -9   1  -4 9.68883 1.05560   9
  -9   1  -4 10.7357 0.97271   5
  -9  -1  -4 11.3260 1.07410   5
  -9  -1  -2 14.4250 1.00787  13
  -9   1  -2 16.0984 0.91889  13
  -9  -1  -2 13.5963 1.22337   3
  -9  -1  -2 13.4303 1.14321   5
  -9   1  -2 16.4599 1.14814   5
  -9  -1  -2 15.6681 0.60566   7
  -9   1  -2 13.1210 0.78071   4
  -9   1  -2 18.2931 1.25345   9
  -9  -1  -2 15.5411 1.18215   9
  -9   1   0 22.1810 1.25341   9
  -9  -1   0 21.3020 1.23964   9
  -9   1   0 22.3420 0.93157  13
  -9   1   0 21.3453 1.02382   7
  -9   1   0 23.9352 1.40337   5
  -9  -1   0 22.6330 1.42877   5
  -9   1   0 27.0391 1.58602   3
  -9  -1   0 24.4364 1.47693   3
  -9  -1   0 22.5713 1.13874   4
  -9   1   0 23.1156 0.94181   4
  -9  -1   2 29.0858 1.13568   7
  -9   1   2 29.1078 1.25126   7
  -9  -1   2 29.3711 1.67272   5
  -9   1   2 30.9235 1.64748   3
  -9  -1   2 29.2306 1.54756   3
  -9   1   2 28.8927 1.07200   4
  -9   1   2 27.7708 0.92522  13
  -9  -1   2 30.5777 1.28029   4
  -9  -1   2 29.4198 1.28971   9
  -9   1   2 31.8072 1.31803   9
  -9  -1   4 8.28198 0.74482   7
  -9  -1   4 8.53734 0.77669   4
  -9   1   4 7.97359 0.81301   7
  -9  -1   4 6.25031 0.60761   9
  -9  -1   4 7.28490 0.94199   3
  -9   1   4 10.4527 1.07824   3
  -9   1   4 7.32719 0.65406   8
  -9  -1   4 7.98382 0.77979   8
  -9   1   4 7.90689 0.64975   9
  -9   1   4 9.44555 1.03242  11
  -9  -1   4 8.36116 1.08243  11
  -9   1   4 8.25109 1.02147   6
  -9  -1   4 8.55437 1.06550   6
  -9  -1   6 29.4157 1.40209   7
  -9   1   6 33.2348 1.53482   7
  -9   1   6 33.5471 1.69613  11
  -9  -1   6 32.2500 1.76042  11
  -9  -1   6 30.6492 1.47326   8
  -9   1   6 33.7239 1.39304   8
  -9   1   6 34.6170 1.67732   3
  -9  -1   6 31.5645 1.55432   3
  -9   1   6 32.2963 1.68753   6
  -9   1   6 32.3883 1.38059  10
  -9   1   8 1.91459 0.74284   3
  -9   1   8 2.63476 0.70560  10
  -9  -1   8 3.48606 0.76226  10
  -9   1   8 2.35446 0.76626  11
  -9  -1   8 2.06493 0.81776  11
  -9  -1   8 3.26987 0.75738   3
  -9  -1   8 2.97801 0.76471   8
  -9   1   8 2.84753 0.70187   8
  -9  -1   8 4.18700 0.77187   7
  -9   1   8 3.33708 0.79230   7
  -9  -1  10 0.56993 0.76680  11
  -9   1  10 1.03969 0.73676  11
  -9   1  10 1.08396 0.52212  13
  -9  -1  10 1.33021 0.80916  10
  -9   1  10 1.80975 0.78692  10
  -9  -1  10 2.30920 0.76510   7
  -9   1  10 1.13710 0.73254   7
  -9   1  10-0.25763 0.97797  12
  -9   1  10 0.52129 0.72398   3
  -9  -1  10 1.07254 0.71628   3
  -9   1  12 50.7465 2.28687  11
  -9  -1  12 55.5137 2.45535  11
  -9   1  12 50.7130 2.09219   3
  -9  -1  12 51.3720 1.99085   3
  -9   1  12 53.3872 2.60035  12
  -9  -1  12 50.7755 2.62606  12
  -9   1  12 50.4518 2.25580  10
  -9  -1  12 50.7301 2.01404  13
  -9   1  12 49.3533 1.80597  13
  -9   1  12 52.8931 2.36935   7
  -9   1  14 9.99983 1.39383  12
  -9  -1  14 10.0384 1.47132  12
  -9   1  14 8.72185 1.24132   7
  -9  -1  14 10.2063 1.34252  11
  -9  -1  14 10.0449 1.13082  13
  -9   1  14 11.1909 1.02289  13
  -9  -1  14 11.8686 1.06970   3
  -9  -1  16 34.5452 2.48384  12
  -9   1  16 37.2106 2.53061  12
  -9  -1  16 35.0735 1.95003  13
  -9  -1  18 12.0255 1.39190  13
  -9   1  18 10.0449 1.90270  12
  -9  -1  18 10.3299 1.95314  12
  -9  -1  20 6.10002 1.23484  13
  -9   1  20 7.14968 1.93413  12
  -9  -1  20 5.11851 1.87893  12
  -9  -1  22 6.80319 2.08674  12
  -9   1  22 5.99908 2.03128  12
  -9   2 -19 12.4648 2.55608   9
  -9  -2 -19 22.2717 2.87972   9
  -9   2 -17 5.03923 1.91314   9
  -9  -2 -17 6.09408 2.07485   9
  -9   2 -15 2.43508 1.51198   9
  -9  -2 -15 4.35057 1.61157   9
  -9  -2 -13 12.3991 1.88001   9
  -9   2 -13 9.31205 1.73884   9
  -9   2 -11 1.57505 1.20866   9
  -9  -2 -11 1.59551 1.16495   9
  -9   2  -9 9.83619 1.32276   9
  -9  -2  -9 10.9610 1.42197   9
  -9  -2  -9 10.7936 1.31049  13
  -9  -2  -7 32.6323 1.81475  13
  -9  -2  -7 29.7387 1.94448   9
  -9   2  -7 30.0098 1.90653   9
  -9  -2  -7 33.0510 1.70697   5
  -9   2  -7 32.1629 1.51141   5
  -9  -2  -5 23.1327 1.58611   9
  -9   2  -5 24.2886 1.60296   9
  -9  -2  -5 24.2312 1.45454  13
  -9   2  -5 22.5640 1.28336   5
  -9  -2  -5 24.3312 1.46937   5
  -9  -2  -3-0.29488 0.67445   9
  -9   2  -3-0.09832 0.67465   9
  -9  -2  -3 0.45796 0.61560  13
  -9   2  -3-0.18277 0.40073   4
  -9   2  -3 0.30754 0.62304   5
  -9  -2  -3 0.09733 0.64093   5
  -9   2  -1 27.6429 1.44314   5
  -9  -2  -1 28.5475 1.61084   5
  -9   2  -1 27.3916 1.44052   9
  -9  -2  -1 26.1295 1.42203   9
  -9  -2  -1 26.1178 1.31767   4
  -9   2  -1 27.7252 0.91201   4
  -9  -2  -1 27.7875 1.56995   3
  -9   2  -1 27.1818 1.19254   7
  -9   2   1 42.0126 1.81789   5
  -9  -2   1 46.4785 2.05838   5
  -9   2   1 42.8662 1.67259   9
  -9  -2   1 42.1780 1.66297   4
  -9   2   1 40.5644 1.55730   7
  -9  -2   1 43.0834 1.88098   3
  -9   2   1 43.6843 2.03183   3
  -9  -2   1 41.2657 1.66455   9
  -9   2   3 44.9007 1.90131  11
  -9  -2   3 44.7595 2.08236  11
  -9  -2   3 40.7621 1.79004   3
  -9   2   3 41.0520 1.92849   3
  -9   2   3 43.6021 1.51434   9
  -9  -2   3 41.6705 1.62929   4
  -9  -2   3 40.4432 1.56223   8
  -9   2   3 42.6450 2.00671   6
  -9  -2   3 41.5944 1.39604   7
  -9   2   3 43.3052 1.66045   7
  -9  -2   3 43.7024 1.54705   9
  -9   2   5 27.9803 1.60114   6
  -9  -2   5 25.5887 1.33094   8
  -9   2   5 27.7043 1.15890   8
  -9  -2   5 30.6658 1.38547   4
  -9   2   5 29.4622 1.52450  11
  -9  -2   5 30.3979 1.73004  11
  -9   2   5 27.2992 1.59822   3
  -9  -2   5 26.9688 1.40896   3
  -9   2   5 27.2030 1.40342   7
  -9  -2   5 31.8081 1.30682   7
  -9   2   5 27.8446 1.04414   9
  -9   2   5 27.1072 1.13010  10
  -9   2   7 31.6167 1.58133   7
  -9  -2   7 28.6371 1.70787  11
  -9   2   7 28.0387 1.52708  11
  -9   2   7 27.3902 1.30824  10
  -9  -2   7 28.1402 1.44808  10
  -9  -2   7 24.6966 1.35159   3
  -9   2   7 28.3740 1.56913   3
  -9  -2   7 25.9215 1.42806   8
  -9   2   7 27.1615 1.27351   8
  -9   2   7 27.5053 1.50996   6
  -9  -2   9 13.2403 1.03931   3
  -9   2   9 15.3762 1.23190   3
  -9   2   9 15.3479 1.15366   6
  -9   2   9 14.1337 1.16285  11
  -9  -2   9 14.0737 1.32448  11
  -9  -2   9 14.2571 1.19145   8
  -9   2   9 14.6604 1.20690   7
  -9  -2   9 13.5865 1.17171  10
  -9   2   9 14.8855 1.12326  10
  -9   2   9 13.8697 1.33928  12
  -9   2  11 7.28968 1.20835  12
  -9  -2  11 8.84997 1.18630  11
  -9   2  11 5.94323 0.96395  10
  -9  -2  11 7.12091 1.05833  10
  -9   2  11 6.91195 1.01068  11
  -9  -2  11 4.46631 0.79909   3
  -9   2  11 4.64400 0.91710   3
  -9   2  11 6.27915 0.97849   7
  -9   2  13 2.05083 0.94700   7
  -9   2  13 1.44229 1.02225  12
  -9  -2  13 1.50836 1.12052  12
  -9  -2  13 1.06153 0.92301  11
  -9  -2  13 2.30201 0.84136  13
  -9  -2  13 2.19405 0.73560   3
  -9   2  15 4.86049 1.13144   7
  -9  -2  15 4.69358 1.42350  12
  -9   2  15 7.98860 1.37249  12
  -9  -2  15 8.09395 1.13736  13
  -9   2  17 29.4345 2.38768  12
  -9  -2  17 31.3271 2.57713  12
  -9  -2  17 26.6502 1.83294  13
  -9  -2  19 2.40412 1.72341  12
  -9   2  19 4.17459 1.72140  12
  -9  -2  19 3.52099 1.17484  13
  -9  -2  21 3.12965 2.06586  12
  -9   2  21 2.71653 2.04934  12
  -9  -2  21 1.38795 1.16482  13
  -9  -2  23 0.40995 2.27605  12
  -9   2  23 2.46441 2.17484  12
  -9   3 -18 40.0878 3.17111   9
  -9  -3 -18 40.3671 3.21642   9
  -9   3 -16 9.55725 2.01643   9
  -9  -3 -16 11.0726 2.11378   9
  -9   3 -14 0.36017 1.50010   9
  -9  -3 -14 0.91621 1.44951   9
  -9   3 -12 9.73925 1.64784   9
  -9  -3 -12 14.4580 1.77900   9
  -9   3 -10 0.45058 1.02383   9
  -9  -3 -10 0.76477 1.17961   9
  -9   3  -8 3.52117 0.98923   9
  -9  -3  -8 1.50980 0.99670   9
  -9  -3  -8 1.34610 0.81992   5
  -9  -3  -8 2.07749 0.95782  13
  -9  -3  -6 26.2487 1.63379  13
  -9  -3  -6 28.1537 1.78438   9
  -9   3  -6 28.2680 1.79278   9
  -9  -3  -6 27.0344 1.62779   5
  -9   3  -6 28.0051 1.34307   5
  -9  -3  -4 9.71622 1.03251  13
  -9   3  -4 10.4038 0.93324   5
  -9   3  -4 9.14377 1.10537   9
  -9  -3  -4 8.44266 1.06870   9
  -9  -3  -4 9.98973 1.09381   5
  -9   3  -2 1.46246 0.24367   4
  -9  -3  -2 2.49485 0.71405   5
  -9   3  -2 2.74320 0.64010   5
  -9   3  -2 1.92949 0.65967   9
  -9  -3  -2 2.67476 0.74107   9
  -9  -3   0 4.84006 0.78730   9
  -9   3   0 5.50239 0.77448   9
  -9   3   0 4.96850 0.77268   5
  -9  -3   0 4.95513 0.90979   5
  -9  -3   0 4.64562 0.79204   4
  -9  -3   0 4.33160 0.86993   3
  -9   3   0 5.02266 0.65536   7
  -9   3   2 18.9611 1.10298   7
  -9  -3   2 14.2992 1.12222   3
  -9   3   2 17.2715 1.37077   3
  -9  -3   2 17.1240 1.05430   9
  -9  -3   2 17.0484 1.14787   4
  -9   3   2 17.0483 1.18098  11
  -9   3   2 16.2192 0.98809   9
  -9  -3   2 15.7339 1.32435   5
  -9   3   4 1.89781 0.63282   7
  -9  -3   4 2.41030 0.68734   3
  -9   3   4 4.05523 0.92520   3
  -9  -3   4 2.67778 0.70334   4
  -9   3   4 2.33290 0.42418   8
  -9  -3   4 2.50658 0.66781   8
  -9   3   4 0.90058 0.42710   9
  -9   3   4 1.67656 0.67072  11
  -9  -3   4 3.65832 0.94022  11
  -9   3   4 1.78968 0.81041   6
  -9  -3   6 18.2512 1.10341   3
  -9   3   6 17.9570 1.33149   3
  -9   3   6 16.7960 1.16452  11
  -9  -3   6 18.6179 1.48131  11
  -9   3   6 16.8663 0.95657  10
  -9   3   6 16.8075 1.29185   6
  -9  -3   6 17.5134 1.15796   4
  -9   3   6 17.0109 1.21622   7
  -9   3   6 15.7719 0.91610   8
  -9  -3   6 16.2269 1.14441   8
  -9  -3   8 23.8990 1.41063  10
  -9   3   8 22.4827 1.25094  10
  -9  -3   8 23.3328 1.24164   3
  -9   3   8 21.4916 1.45111   3
  -9  -3   8 21.3513 1.41176   8
  -9   3   8 23.3128 1.60982  12
  -9  -3   8 23.5257 1.61364  11
  -9   3   8 23.3200 1.38390  11
  -9   3   8 21.6521 1.45654   7
  -9   3   8 21.1651 1.34229   6
  -9   3  10 0.78337 0.76283   7
  -9   3  10 0.29136 0.78702   3
  -9  -3  10 0.40411 0.81481  10
  -9   3  10 0.46953 0.72796  11
  -9   3  10 0.12513 0.92916  12
  -9   3  10 0.38406 0.71023   6
  -9  -3  10 0.59602 0.83481   8
  -9  -3  10-0.32833 0.59382   3
  -9   3  10 0.08657 0.67798  10
  -9  -3  10-0.37301 0.92842  11
  -9  -3  12 5.55825 0.81125   3
  -9   3  12 4.92855 0.94599  10
  -9   3  12 4.75434 1.02884   7
  -9  -3  12 7.14631 1.13164  11
  -9   3  12 7.52477 1.30988  12
  -9  -3  14 0.15835 1.24639  12
  -9   3  14 0.74693 1.03848  12
  -9   3  14 1.81147 1.01120   7
  -9  -3  14 1.14719 0.99686  11
  -9  -3  14-0.55352 0.88436  13
  -9  -3  16 17.6267 1.58686  13
  -9  -3  16 19.4327 2.06809  12
  -9   3  16 19.6082 1.93136  12
  -9   3  16 14.4864 1.55787   7
  -9  -3  18 2.83197 1.15997  13
  -9   3  18 5.58936 1.77775  12
  -9  -3  18 2.70140 1.87624  12
  -9  -3  20 1.08929 1.14273  13
  -9   3  20 3.56655 1.90377  12
  -9  -3  20 0.38242 1.86176  12
  -9  -3  22 8.58543 1.53057  13
  -9   3  22 6.99662 2.29102  12
  -9  -3  22 10.4455 2.38214  12
  -9   4 -19 24.8614 2.94376   9
  -9  -4 -19 28.4508 3.04312   9
  -9  -4 -17 3.92200 2.08145   9
  -9   4 -17 2.43033 1.98544   9
  -9   4 -15 0.37574 1.57191   9
  -9  -4 -15-1.15552 1.52340   9
  -9  -4 -13 4.26663 1.60274   9
  -9   4 -13 2.59567 1.54221   9
  -9   4 -11 16.2882 1.70572   9
  -9  -4 -11 16.2407 1.74100   9
  -9   4  -9 98.4244 3.62333   9
  -9  -4  -9 86.3027 3.45886   9
  -9  -4  -7 46.3139 2.31304   9
  -9   4  -7 40.0076 2.21566   9
  -9  -4  -7 41.0060 2.11264  13
  -9  -4  -7 48.9431 2.14934   5
  -9  -4  -5 43.6843 2.00383  13
  -9   4  -5 41.7591 2.08131   9
  -9  -4  -5 41.4893 2.06980   9
  -9   4  -5 40.1253 1.57569   5
  -9  -4  -5 39.1936 1.98072   5
  -9  -4  -3 43.2758 1.97586   9
  -9  -4  -3 43.5880 2.02279   5
  -9   4  -3 40.6947 1.61635   5
  -9  -4  -1 5.56467 0.82403   9
  -9   4  -1 8.27678 0.90799   9
  -9  -4  -1 5.96765 0.92809   5
  -9   4  -1 6.12443 0.77207   5
  -9   4   1 64.7348 2.16774   9
  -9  -4   1 66.6895 2.34000   4
  -9  -4   1 65.2521 2.21347   9
  -9  -4   1 70.6363 2.71028   5
  -9   4   1 63.0052 2.23678   5
  -9   4   1 66.8232 2.23514   7
  -9  -4   3 12.1423 1.02231   3
  -9  -4   3 13.4713 1.29215   5
  -9   4   3 14.0062 0.89574   9
  -9  -4   3 14.2119 1.04057   8
  -9   4   3 13.4985 1.03581   7
  -9  -4   3 14.6939 1.13471   4
  -9   4   3 14.2439 1.06039  11
  -9  -4   3 15.4287 1.37832  11
  -9  -4   5 58.9406 2.13020   4
  -9  -4   5 54.1668 2.05915   8
  -9   4   5 53.0376 1.56460   8
  -9   4   5 52.1195 2.16945  12
  -9   4   5 53.8423 2.12068   7
  -9  -4   5 54.6583 1.96273   3
  -9   4   5 54.6603 1.62617  10
  -9   4   5 52.3606 1.99312  11
  -9  -4   5 52.7954 2.38733  11
  -9   4   5 54.3253 1.61221   9
  -9   4   5 54.2606 2.24405   6
  -9   4   7 0.79894 0.72054   7
  -9   4   7 0.62951 0.72197   6
  -9  -4   7 1.22117 0.81000  11
  -9   4   7 0.64192 0.62853  11
  -9   4   7 0.94297 0.31322   9
  -9   4   7 0.85446 0.54365  10
  -9  -4   7 0.42083 0.70432   4
  -9  -4   7 0.70764 0.59064   3
  -9  -4   7 0.54642 0.73111   8
  -9   4   7-0.32086 0.76242  12
  -9   4   9 0.49063 0.71684   6
  -9  -4   9 1.13912 0.86285  11
  -9   4   9 1.06050 0.87997  12
  -9   4   9 0.59545 0.67301  11
  -9  -4   9 0.29360 0.74298  10
  -9   4   9 0.54023 0.65156  10
  -9  -4   9 0.20040 0.76068   8
  -9  -4   9 1.33537 0.57546   3
  -9   4   9 1.10897 0.71460   7
  -9   4  11 0.21769 0.62600   6
  -9  -4  11 3.32243 1.00896  11
  -9   4  11 2.97677 1.01380  12
  -9   4  11 1.64651 0.78568  10
  -9   4  11 0.93675 0.73020  11
  -9   4  11 0.98415 0.81615   7
  -9  -4  11 0.64480 0.56169   3
  -9   4  13 25.5946 1.86121  12
  -9  -4  13 23.6345 1.80876  11
  -9   4  13 24.9452 1.75321   7
  -9   4  15 9.18793 1.32573   7
  -9   4  15 10.3729 1.44666  12
  -9  -4  15 8.60410 1.68652  12
  -9  -4  15 11.1663 1.30992  13
  -9  -4  15 6.65942 1.31818  11
  -9  -4  17 13.5441 2.28142  12
  -9  -4  17 16.3520 1.64600  13
  -9   4  17 16.8611 1.69718   7
  -9   4  17 16.2577 2.04374  12
  -9  -4  19-0.55963 1.67444  12
  -9  -4  19 3.76101 1.24620  13
  -9   4  19 1.26679 1.48068  12
  -9  -4  21 1.53627 1.25392  13
  -9   4  21 3.48918 1.92435  12
  -9  -4  21 3.35211 2.00611  12
  -9  -4  23 4.74751 1.52320  13
  -9   4  23 4.12686 2.14390  12
  -9  -4  23 4.10373 2.49807  12
  -9  -5 -18 0.85856 2.11017   9
  -9   5 -18 1.47357 2.12197   9
  -9  -5 -16 7.85743 2.07994   9
  -9   5 -16 9.61089 1.99560   9
  -9  -5 -14 3.17999 1.65457   9
  -9   5 -14 5.44090 1.66049   9
  -9   5 -12 36.6396 2.42741   9
  -9  -5 -12 30.0734 2.38372   9
  -9  -5 -10 86.4325 3.53870   9
  -9   5 -10 86.3048 3.48915   9
  -9  -5  -8 37.0334 1.97944   5
  -9  -5  -8 39.8142 2.25435   9
  -9  -5  -6 37.4738 2.02771   9
  -9  -5  -6 36.8763 1.96100  13
  -9  -5  -6 33.6031 1.87568   5
  -9   5  -6 35.5071 1.39532   5
  -9  -5  -4 8.72400 1.07989   9
  -9   5  -4 8.01618 0.77745   5
  -9  -5  -4 9.91803 1.12288   5
  -9  -5  -2 1.15538 0.68204   9
  -9  -5  -2 0.34193 0.77171   5
  -9   5  -2-0.31977 0.56280   5
  -9  -5   0 57.3731 2.12595   9
  -9   5   0 51.7253 1.91879   5
  -9  -5   0 58.8247 2.46101   5
  -9  -5   0 58.4388 2.25592   4
  -9   5   2 14.5912 1.04156  11
  -9  -5   2 15.9209 1.36365   5
  -9  -5   2 15.8012 1.23114   4
  -9  -5   2 15.1625 1.04531   9
  -9   5   2 13.7753 1.05158   7
  -9   5   4 0.25375 0.25248   8
  -9  -5   4 0.16277 0.62765   8
  -9  -5   4-0.25441 0.72199   5
  -9  -5   4-0.08789 0.72887   4
  -9   5   4 0.36958 0.64229   7
  -9   5   4-0.14557 0.53437  11
  -9  -5   4 0.24811 0.87333  11
  -9   5   4 0.72868 0.50840   9
  -9   5   4-0.44564 0.67652  12
  -9   5   4-0.02668 0.28949  10
  -9  -5   4 0.88278 0.59996   3
  -9   5   4 1.61610 0.86361   6
  -9   5   6 10.3515 0.69733   8
  -9  -5   6 8.29765 1.02324   8
  -9   5   6 9.94235 1.08793  12
  -9   5   6 8.46168 1.01888   7
  -9   5   6 10.8302 0.79351  10
  -9   5   6 10.5712 1.13119   6
  -9  -5   6 10.8207 1.27707  11
  -9  -5   6 8.11129 0.98860   4
  -9   5   6 9.00817 0.91638  11
  -9  -5   6 10.2960 0.87085   3
  -9   5   8 9.20636 0.87681  10
  -9  -5   8 8.71950 0.78370   3
  -9   5   8 8.64863 1.08402   7
  -9  -5   8 8.69573 1.08232   8
  -9  -5   8 8.82372 1.03563   4
  -9   5   8 8.94944 1.12148  12
  -9   5   8 7.35480 0.87151  11
  -9  -5   8 9.03711 1.20841  11
  -9   5   8 8.18390 0.99617   6
  -9  -5  10 0.40359 0.90471  11
  -9   5  10 1.22158 0.92223  12
  -9   5  10 0.16728 0.67778  11
  -9  -5  10 0.96815 0.80770  10
  -9  -5  10 0.05324 0.52172   3
  -9   5  10 0.33016 0.69972  10
  -9   5  10-0.12207 0.78644   7
  -9   5  10-0.31334 0.69485   6
  -9  -5  12 19.3649 1.64297  11
  -9   5  12 14.0940 1.43175   7
  -9   5  12 13.6597 1.04264   6
  -9   5  12 14.3674 1.24221  10
  -9   5  12 14.8289 1.53614  12
  -9   5  14 49.4099 2.60578  12
  -9  -5  14 53.5921 2.71124  11
  -9   5  14 50.5376 2.59446   7
  -9   5  16 1.45797 1.07547   7
  -9  -5  16 3.50884 1.11675  13
  -9   5  16 4.49326 1.47377  12
  -9  -5  16 1.03489 1.71253  12
  -9   5  18 4.06262 1.30723   7
  -9  -5  18 2.19428 1.77080  12
  -9  -5  18 5.46023 1.31979  13
  -9   5  18 7.48797 1.69770  12
  -9  -5  20 0.68610 1.22284  13
  -9  -5  20 2.11966 1.91867  12
  -9   5  20 2.62437 1.69537  12
  -9  -5  22 2.95894 1.36675  13
  -9  -5  22 5.25176 2.41708  12
  -9   5  22 2.40896 1.96169  12
  -9  -5  24 16.0378 2.05778  13
  -9   6 -17 12.8923 2.08352   9
  -9  -6 -17 13.8912 2.31452   9
  -9   6 -15 60.4372 3.33927   9
  -9  -6 -15 63.6718 3.48466   9
  -9   6 -13 115.802 4.46302   9
  -9  -6 -13 109.683 4.46046   9
  -9  -6 -11 55.5717 2.90824   9
  -9  -6  -9 9.11073 1.19988   5
  -9  -6  -9 6.62257 1.33268   9
  -9  -6  -7 34.2682 1.89587   5
  -9  -6  -7 32.0080 2.00893   9
  -9   6  -5 0.43696 0.48644   5
  -9  -6  -5-0.59229 0.79665   5
  -9  -6  -5 1.56212 0.82996   9
  -9   6  -3 20.7936 1.04134   5
  -9  -6  -3 19.1445 1.50061   5
  -9  -6  -3 20.5830 1.46364   9
  -9  -6  -1 43.5626 2.17605   5
  -9   6  -1 48.4036 1.71859   5
  -9  -6  -1 48.4224 2.02945   9
  -9  -6   1 15.2818 1.11706   9
  -9  -6   1 13.2169 1.22095   4
  -9  -6   1 15.5490 1.35732   5
  -9   6   1 13.4351 0.99320  12
  -9   6   3 0.65064 0.65912  12
  -9  -6   3 0.38865 0.78988   5
  -9  -6   3 0.67026 0.74992   4
  -9   6   3 0.06763 0.53242  11
  -9  -6   3 0.90214 0.93525  11
  -9   6   3 0.66768 0.65455   7
  -9  -6   3 0.50311 0.68910   8
  -9   6   5 43.1777 1.96943   6
  -9   6   5 39.1780 1.90476   7
  -9  -6   5 41.3302 2.19553  11
  -9   6   5 39.2693 1.58470  11
  -9   6   5 40.3060 1.29913  10
  -9  -6   5 42.2257 1.93119   4
  -9   6   5 38.4283 1.14579   8
  -9  -6   5 41.7017 1.89429   8
  -9   6   5 41.0486 1.84923  12
  -9  -6   7 0.27318 0.53194   3
  -9  -6   7-0.30496 0.77160   8
  -9   6   7 0.61794 0.71594  12
  -9   6   7 0.68579 0.59377  11
  -9  -6   7-0.52918 0.91964  11
  -9   6   7 0.09188 0.75160   6
  -9  -6   7-0.19485 0.79321   4
  -9   6   7 0.33501 0.75609   7
  -9   6   7 0.46633 0.51502  10
  -9  -6   9 23.3586 1.11165   3
  -9   6   9 26.6966 1.36943  11
  -9   6   9 26.7848 1.71015  12
  -9  -6   9 24.4873 1.56075   4
  -9   6   9 23.8850 1.34376  10
  -9  -6   9 30.2400 1.90304  11
  -9   6   9 29.6564 1.78205   7
  -9   6   9 25.7597 1.46039   6
  -9   6  11 2.00098 0.89232   7
  -9  -6  11 1.57346 1.00193  11
  -9   6  11 3.05612 1.00850  12
  -9   6  11 3.73591 0.78840   6
  -9   6  13 74.3921 3.09289  12
  -9  -6  13 75.4205 3.20024  11
  -9   6  13 72.1047 3.09617   7
  -9   6  15 19.6232 1.85055  12
  -9  -6  15 19.5122 2.01957  12
  -9   6  15 17.6766 1.75749   7
  -9  -6  15 18.4337 1.84624  11
  -9   6  17-0.17342 1.05733   7
  -9  -6  17-0.15548 1.04558  13
  -9  -6  17 3.40704 1.90408  12
  -9   6  17 0.83537 1.47611  12
  -9  -6  19 28.2235 2.19465  13
  -9   6  19 27.0518 2.23857   7
  -9  -6  19 25.7204 2.61257  12
  -9   6  19 31.2768 2.56208  12
  -9  -6  21 2.42018 1.45986  13
  -9  -6  21 4.56217 2.01893  12
  -9   6  21 6.61735 1.99873  12
  -9  -6  23 2.38472 1.50077  13
  -9   6  23 2.07176 2.20624  12
  -9  -6  23 1.44241 2.22411  12
  -9  -6  25 4.36211 1.65316  13
  -9  -7 -18 7.66471 2.39733   9
  -9   7 -18 4.68609 2.50061   9
  -9   7 -16 30.8453 2.68765   9
  -9  -7 -16 29.0697 2.71332   9
  -9  -7 -14 16.1015 2.06089   9
  -9   7 -14 14.9599 2.00305   9
  -9  -7 -12 40.2402 2.77658   9
  -9  -7 -10 37.9953 2.36914   9
  -9  -7  -8 0.76236 0.87186   5
  -9  -7  -8-0.14536 1.04859   9
  -9  -7  -6 14.6914 1.41713   5
  -9  -7  -6 15.6489 1.45667   9
  -9   7  -4 72.3257 1.99046  12
  -9  -7  -4 69.8901 2.82667   5
  -9   7  -4 73.0780 2.02931   5
  -9  -7  -4 69.1705 2.76488   9
  -9   7  -2 65.7782 1.98345  12
  -9  -7  -2 64.2268 2.68714   5
  -9   7  -2 68.1463 2.00722   5
  -9  -7  -2 61.0374 2.45253   9
  -9   7   0 214.709 4.89936  12
  -9   7   0 208.563 4.86874   5
  -9  -7   0 204.764 5.70979   5
  -9   7   2 27.8380 1.28181  11
  -9  -7   2 27.8747 1.86770  11
  -9  -7   2 24.8532 1.62472   4
  -9  -7   2 29.7295 1.84467   5
  -9   7   2 28.6051 1.38604  12
  -9  -7   4 4.73230 0.98803   4
  -9   7   4 5.98991 0.42609  10
  -9   7   4 4.76352 0.91947   7
  -9  -7   4 5.69700 0.93357   8
  -9   7   4 6.65594 0.71986  11
  -9  -7   4 7.21836 1.20476  11
  -9  -7   4 5.58596 1.06199   5
  -9   7   4 7.63943 0.90800  12
  -9   7   6 7.05766 0.76003  11
  -9  -7   6 6.52081 1.26598  11
  -9  -7   6 6.34174 0.98300   8
  -9   7   6 6.58797 0.64849  10
  -9   7   6 4.48599 0.89330  12
  -9  -7   6 6.81184 1.05620   4
  -9   7   6 5.81214 0.95637   7
  -9   7   6 6.48946 1.01803   6
  -9  -7   8 1.53202 0.97522  11
  -9   7   8 2.73013 0.67810  11
  -9   7   8 1.72061 0.88060  12
  -9   7   8 1.61046 0.81927   6
  -9   7   8 2.73029 0.66842  10
  -9   7   8 1.84046 0.88608   7
  -9  -7   8 2.96521 0.93284   4
  -9   7  10 12.5353 1.39028   7
  -9   7  10 11.1980 1.02589   6
  -9  -7  10 11.8798 1.41860  11
  -9   7  10 13.0730 1.34664  12
  -9  -7  12 13.5816 1.55777  11
  -9   7  12 12.7509 1.46790   7
  -9   7  12 12.7197 1.04295   6
  -9   7  12 15.2499 1.51817  12
  -9   7  14 32.7059 2.18596   7
  -9   7  14 35.3715 2.22797  12
  -9  -7  14 34.6814 2.31470  11
  -9  -7  16 2.65325 1.96447  12
  -9   7  16 2.87953 1.47444  12
  -9   7  16 2.05010 1.12591   7
  -9  -7  18 1.48686 1.77418  12
  -9   7  18 4.52512 1.63299  12
  -9   7  18 1.84814 1.26054   7
  -9  -7  18 2.21864 1.26088  13
  -9  -7  20 4.09201 1.96470  12
  -9   7  20 2.78333 1.36503   7
  -9  -7  20 1.48837 1.31065  13
  -9   7  20 3.38962 1.80989  12
  -9  -7  22 1.60498 1.49853  13
  -9  -7  22 2.03146 2.33935  12
  -9   7  22 3.02268 2.03771  12
  -9  -7  24 4.65389 1.61656  13
  -9   8 -17 4.15784 2.07776   9
  -9  -8 -17 4.53206 2.15010   9
  -9  -8 -15 2.82891 1.98034   9
  -9   8 -15 0.97007 1.77460   9
  -9  -8 -13 2.05960 1.61481   9
  -9  -8 -11 9.96252 1.78256   9
  -9  -8  -9 5.78657 1.32876   9
  -9  -8  -9 4.18431 1.09226   5
  -9  -8  -7 11.1829 1.41386   9
  -9  -8  -7 13.0097 1.35128   5
  -9  -8  -5 2.42258 0.91540   9
  -9  -8  -5 2.46250 0.96342   5
  -9  -8  -3 177.827 5.06624   5
  -9   8  -3 171.452 3.86305   5
  -9   8  -3 174.351 3.86157  12
  -9  -8  -3 164.549 4.81571   9
  -9   8  -1 0.68412 0.49390  12
  -9  -8  -1 1.30906 0.85605   5
  -9   8  -1 1.14612 0.52381   5
  -9  -8   1 89.9161 3.36012   5
  -9   8   1 94.6415 2.59592  11
  -9   8   1 88.1356 2.60982  12
  -9  -8   1 93.7383 3.22492   4
  -9   8   3 1.81030 0.53021  11
  -9  -8   3 2.76359 1.04389  11
  -9   8   3 2.80453 0.69168  12
  -9  -8   3 1.44103 0.93234   4
  -9   8   3 2.50479 0.81409   7
  -9  -8   3 1.38608 0.82456   5
  -9   8   5 14.4705 0.88982  11
  -9   8   5 16.3978 1.20792  12
  -9  -8   5 13.8396 1.41058   5
  -9  -8   5 15.4436 1.35532   4
  -9   8   5 14.1353 0.76560  10
  -9   8   5 13.7523 1.28967   7
  -9  -8   5 15.4708 1.56707  11
  -9  -8   5 14.9170 1.28908   8
  -9   8   7 4.84719 0.94334   6
  -9  -8   7 9.11374 1.34661  11
  -9   8   7 7.44044 0.72582  11
  -9   8   7 8.48320 1.17318   7
  -9   8   7 6.68157 0.95729  12
  -9   8   9 3.61570 1.01956   7
  -9   8   9 4.78485 0.87514   6
  -9   8   9 3.14524 0.91372  12
  -9  -8   9 6.47206 1.23325  11
  -9   8  11 2.89553 0.98772   7
  -9  -8  11 2.61254 1.17347  11
  -9   8  11 1.50227 0.97135  12
  -9   8  11 2.18306 0.79174   6
  -9   8  13 18.4666 1.71205   7
  -9   8  13 19.3161 1.66737  12
  -9  -8  13 19.6606 1.85151  11
  -9   8  15 0.50689 1.04721   7
  -9  -8  15 1.04530 1.37128  11
  -9   8  15 0.30571 1.30139  12
  -9  -8  17 4.77366 1.84158  12
  -9   8  17 4.68041 1.46200  12
  -9   8  17 5.28830 1.37222   7
  -9  -8  19 42.9233 2.71062  13
  -9  -8  19 41.6430 3.10964  12
  -9   8  19 38.8783 2.80837  12
  -9   8  19 39.9969 2.71621   7
  -9  -8  21 7.58647 2.35283  12
  -9  -8  21 4.21586 1.50063  13
  -9   8  21 1.88445 1.37070   7
  -9   8  21 4.10560 1.84143  12
  -9  -8  23 9.20875 1.85427  13
  -9   9 -18-0.64975 2.07390   9
  -9  -9 -16 9.80483 2.26429   9
  -9  -9 -14 1.19168 1.62474   9
  -9  -9 -12-0.18371 1.50959   9
  -9  -9 -10 1.68271 1.24282   9
  -9  -9  -8 6.28284 1.34166   9
  -9  -9  -8 5.12898 1.14380   5
  -9  -9  -6 115.961 3.97132   9
  -9  -9  -6 108.119 3.83209   5
  -9  -9  -4 18.2370 1.51136   9
  -9  -9  -4 17.5252 1.52533   5
  -9  -9  -2 84.0478 3.26129   5
  -9   9  -2 88.4990 2.27239  12
  -9   9   0 2.48787 0.59046  11
  -9   9   0 2.28113 0.56408  12
  -9  -9   0 2.74841 0.87987   5
  -9   9   0 2.46889 0.57319   5
  -9   9   2 5.52640 0.61656  11
  -9  -9   2 6.16528 1.22479  11
  -9  -9   2 4.77636 1.04208   5
  -9  -9   2 6.17699 1.09894   4
  -9   9   2 5.07684 0.72213  12
  -9  -9   4 2.11664 0.85125   8
  -9  -9   4 3.62676 1.03542   5
  -9   9   4 1.79135 0.86833   7
  -9   9   4 2.53399 0.73157  12
  -9   9   4 3.79936 0.55578  11
  -9  -9   4 3.29821 1.15234  11
  -9   9   6 44.7775 1.48401  11
  -9   9   6 40.2867 2.15565   7
  -9  -9   6 40.8603 2.29609   5
  -9   9   6 43.2517 1.92717  12
  -9  -9   6 42.8695 2.39306  11
  -9   9   8 19.0996 1.35994   6
  -9   9   8 18.4624 1.56080   7
  -9   9   8 15.9841 1.31523  12
  -9  -9   8 17.7889 1.70396  11
  -9   9  10 35.2942 2.13756   7
  -9   9  10 35.5952 1.72673   6
  -9   9  10 32.7886 1.93277  12
  -9  -9  10 39.2884 2.34324  11
  -9   9  12 4.20964 1.11226  12
  -9  -9  12 3.74583 1.29625  11
  -9   9  12 2.81472 1.01701   7
  -9   9  14 13.6969 1.60270  12
  -9   9  14 16.1315 1.70263   7
  -9  -9  14 17.8245 1.98535  11
  -9   9  16 8.65711 1.59429  12
  -9  -9  16 8.74891 1.79569  11
  -9   9  16 8.84615 1.47184   7
  -9   9  18 33.9110 2.51196   7
  -9   9  18 36.9112 2.61834  12
  -9  -9  18 39.1874 3.09402  12
  -9   9  20 2.64863 1.84224  12
  -9   9  20 0.62036 1.24007   7
  -9  -9  20 3.35316 2.00057  12
  -9  -9  20 3.01041 1.54814  13
  -9   9  22 16.4497 2.10264   7
  -9  -9  22 13.9713 2.11607  13
  -9  -9  22 14.2602 2.64796  12
  -9   9  22 12.3852 2.30334  12
  -9  -9  24 2.26635 1.77536  13
  -9 -10 -17 9.84351 2.56419   9
  -9 -10 -15 3.36568 1.96000   9
  -9 -10 -13 7.63099 1.80150   9
  -9 -10 -11 25.4312 2.31054   9
  -9 -10  -9 12.5682 1.65955   9
  -9 -10  -9 13.9597 1.51908   5
  -9 -10  -7 145.824 4.77473   9
  -9 -10  -7 151.492 4.75878   5
  -9 -10  -5 9.46258 1.27907   9
  -9 -10  -5 8.73070 1.30811   5
  -9 -10  -3 12.8989 1.41598   5
  -9  10  -1 0.17143 0.45261  12
  -9 -10  -1 1.12882 0.90908   5
  -9 -10   1 2.30094 0.93408   5
  -9  10   1 2.27801 0.58037  12
  -9  10   1 1.62079 0.48201  11
  -9 -10   3 4.71599 1.08465   5
  -9  10   3 3.79539 0.73374  12
  -9 -10   3 4.43140 1.15934  11
  -9 -10   5 7.75907 1.34824  11
  -9 -10   5 7.87439 1.18434   5
  -9  10   5 8.43185 0.95609  12
  -9  10   5 10.1540 1.28936   7
  -9 -10   7 27.6362 1.89888   5
  -9  10   7 25.6108 1.80751   7
  -9 -10   7 23.7806 1.85487  11
  -9  10   7 24.3774 1.50215  12
  -9  10   9 1.32168 1.01426   7
  -9  10   9-0.77176 0.86342  12
  -9 -10   9-0.15736 1.04366  11
  -9 -10  11 17.5449 1.81159  11
  -9  10  11 15.9968 1.61699   7
  -9  10  11 18.0010 1.29803   6
  -9  10  11 16.8904 1.52542  12
  -9  10  13 47.2784 2.67181   7
  -9  10  13 47.1302 2.46014  12
  -9 -10  13 47.0100 2.85605  11
  -9  10  15 22.6281 2.03253   7
  -9 -10  15 30.1903 2.43831  11
  -9  10  15 27.4499 2.14268  12
  -9  10  17 1.84925 1.36290  12
  -9  10  17 1.72840 1.34409   7
  -9 -10  17 3.75541 1.96108  12
  -9  10  19-0.36563 1.52286  12
  -9 -10  19 4.09406 2.20242  12
  -9  10  19 0.61443 1.28970   7
  -9  10  21 34.0922 2.72140   7
  -9 -10  21 30.3608 2.60227  13
  -9 -10  21 36.0349 3.11201  12
  -9  10  21 37.4615 3.01082  12
  -9 -10  23 27.1670 2.75904  13
  -9 -11 -16 6.42912 2.35054   9
  -9 -11 -14 1.45419 1.79137   9
  -9 -11 -12 1.15640 1.54717   9
  -9 -11 -10 19.2073 2.12472   9
  -9 -11  -8 8.73049 1.38946   5
  -9 -11  -8 12.3956 1.65479   9
  -9 -11  -6 80.4194 3.28883   5
  -9 -11  -4 17.3942 1.60560   5
  -9 -11  -2 7.28721 1.22679   5
  -9  11   0 18.2627 0.94282  12
  -9 -11   0 15.6175 1.52000   5
  -9 -11   2 3.20506 1.08953  11
  -9  11   2 3.89328 0.67485  12
  -9 -11   2 2.24957 0.98952   5
  -9  11   4 24.3150 1.33289  12
  -9 -11   4 20.3733 1.80357  11
  -9 -11   4 21.0559 1.70945   5
  -9 -11   6-0.15739 0.97543   5
  -9 -11   6 0.31122 1.03930  11
  -9  11   6 0.08860 0.69388  12
  -9  11   6 1.55443 0.95681   7
  -9  11   8 26.6358 1.92434   7
  -9 -11   8 23.1591 1.96966  11
  -9  11   8 20.1002 1.44039  12
  -9 -11   8 20.4875 1.78340   5
  -9  11  10 8.52629 1.16139  12
  -9  11  10 7.75117 1.32597   7
  -9 -11  10 7.61855 1.48226  11
  -9  11  12 11.1690 1.42334  12
  -9  11  12 7.41709 1.38564   7
  -9 -11  12 14.0284 1.80307  11
  -9  11  14 17.2539 1.68521  12
  -9  11  14 13.3201 1.71325   7
  -9 -11  14 17.4064 2.14431  11
  -9  11  16 14.4967 1.74370  12
  -9  11  16 7.07106 1.47795   7
  -9 -11  16 10.0133 1.91437  11
  -9  11  18 4.93905 1.56673  12
  -9 -11  18 2.70582 2.20596  12
  -9  11  18 4.68121 1.42617   7
  -9 -11  20 17.5441 2.64443  12
  -9  11  20 13.1428 2.01776   7
  -9 -11  22 19.7268 2.48897  13
  -9 -12 -15 1.31644 1.96915   9
  -9 -12 -13 18.2606 2.39172   9
  -9 -12 -11 0.57033 1.47374   9
  -9 -12  -7 4.02230 1.12506   5
  -9 -12  -5 30.7589 2.08063   5
  -9 -12  -3 18.7848 1.65404   5
  -9 -12  -1 30.4427 2.01303   5
  -9  12   1 22.9226 1.10209  12
  -9 -12   1 24.6398 1.97766  11
  -9 -12   1 23.9759 1.82556   5
  -9  12   3 18.0870 1.11127  12
  -9 -12   3 16.3482 1.63659  11
  -9 -12   3 18.2441 1.61934   5
  -9 -12   5 0.31901 0.93112   5
  -9  12   5 0.56207 0.69816  12
  -9  12   5 1.01166 0.93809   7
  -9 -12   5 0.79520 1.09135  11
  -9  12   7 157.031 4.20448  12
  -9 -12   7 146.023 4.94044  11
  -9  12   7 145.889 4.76722   7
  -9 -12   7 140.011 4.86445   5
  -9 -12   9 9.37088 1.45043   5
  -9  12   9 12.5620 1.53405   7
  -9  12   9 10.1617 1.22331  12
  -9 -12   9 11.7371 1.72711  11
  -9  12  11 51.4311 2.80375   7
  -9  12  11 58.5129 2.55426  12
  -9 -12  11 59.2745 3.17765  11
  -9  12  13 0.54052 1.13451   7
  -9  12  13-0.13889 1.08775  12
  -9 -12  13 1.64761 1.72308  11
  -9  12  15 1.33970 1.25172   7
  -9  12  15 2.16195 1.24591  12
  -9 -12  15 1.94218 1.75661  11
  -9  12  17 11.1346 1.71747   7
  -9  12  17 14.7543 1.91163  12
  -9 -12  19 9.12269 2.35381  12
  -9  12  19 10.4880 1.81597   7
  -9 -12  21 0.60878 2.31470  12
  -9 -12  21 1.61250 1.77663  13
  -9 -13  -8-0.16256 1.03159   5
  -9 -13  -6 2.54698 1.08608   5
  -9 -13  -4 14.7962 1.57614   5
  -9 -13  -2 1.09896 0.98875   5
  -9 -13   0 2.36181 1.05975   5
  -9 -13   2 28.1626 2.17436  11
  -9 -13   2 30.8202 2.03766   5
  -9  13   4 13.6610 1.04096  12
  -9 -13   4 11.3153 1.43669   5
  -9 -13   4 13.1805 1.71097  11
  -9  13   6 3.73569 1.15801   7
  -9 -13   6 2.64678 1.07607   5
  -9 -13   6 5.95405 1.53643  11
  -9  13   6 4.15205 0.91625  12
  -9  13   8 8.86120 1.39852   7
  -9  13   8 11.1559 1.17284  12
  -9 -13   8 11.5362 1.68955  11
  -9 -13   8 10.4874 1.51280   5
  -9  13  10 39.7692 2.04358  12
  -9 -13  10 31.0446 2.24714   5
  -9  13  10 32.4116 2.25537   7
  -9 -13  10 34.4073 2.50032  11
  -9  13  12 0.72556 1.13322   7
  -9 -13  12 1.10030 1.76779  11
  -9  13  12-0.13178 1.03206  12
  -9  13  14 6.47729 1.40793  12
  -9  13  14 3.83773 1.32858   7
  -9 -13  14 5.02724 1.77725  11
  -9 -13  16 28.6642 2.70652  11
  -9  13  16 29.7727 2.44094   7
  -9 -13  18 0.39438 2.23844  12
  -9  13  18 1.06659 1.36412   7
  -9 -13  20 2.01751 2.45010  12
  -9  13  20 2.24050 1.30844   7
  -9 -14  -7 9.15942 1.45761   5
  -9 -14  -5 5.73425 1.31931   5
  -9 -14  -3 1.13925 1.05653   5
  -9 -14  -1 4.21833 1.22732   5
  -9 -14   1 1.33639 1.46413  11
  -9 -14   1-0.16318 1.03549   5
  -9 -14   3 2.50420 1.42190  11
  -9 -14   3 1.98321 1.14216   5
  -9 -14   5 7.42947 1.66646  11
  -9 -14   5 8.37179 1.35843   5
  -9 -14   7 2.75624 1.48110  11
  -9 -14   7 3.58950 1.14418   5
  -9  14   7 6.18638 1.34428   7
  -9 -14   9 22.7318 1.93953   5
  -9  14   9 25.6176 2.01804   7
  -9 -14   9 24.8780 2.39925  11
  -9  14  11 5.50842 1.41733   7
  -9 -14  11 2.33267 1.17477   5
  -9 -14  11 2.39110 1.62619  11
  -9 -14  13 4.44258 1.68769  11
  -9  14  13 3.66737 1.37767   7
  -9 -14  15 19.5932 2.48949  11
  -9  14  15 23.2071 2.18637   7
  -9  14  17 10.4589 1.78047   7
  -9  14  19 23.0299 2.27782   7
  -9 -14  19 26.9344 3.08027  12
  -9 -15  -8-0.69815 1.22109   5
  -9 -15  -6 21.3747 1.89178   5
  -9 -15  -4 20.7464 1.90680   5
  -9 -15  -2-0.16792 1.04069   5
  -9 -15   0-0.33525 1.06372   5
  -9 -15   0-0.17254 1.38491  11
  -9 -15   2 1.01287 1.07148   5
  -9 -15   2 1.71168 1.52440  11
  -9 -15   4 2.56023 1.04985   5
  -9 -15   4 0.86160 1.37696  11
  -9 -15   6 0.86342 1.13743   5
  -9  15   6 1.70774 1.04145   7
  -9 -15   6 1.57645 1.66604  11
  -9 -15   8 0.52888 1.11023   5
  -9 -15   8 0.53868 1.80998  11
  -9  15   8 1.78849 1.16097   7
  -9  15  10 30.4992 2.31209   7
  -9 -15  10 25.6113 2.57070  11
  -9 -15  10 34.4259 2.40165   5
  -9 -15  12 9.62635 1.58269   5
  -9  15  12 5.85060 1.42255   7
  -9 -15  12 8.89387 1.93036  11
  -9  15  14 4.70289 1.42503   7
  -9 -15  14 7.31302 2.06873  11
  -9  15  16 15.2438 1.99767   7
  -9 -15  16 15.1005 2.54527  11
  -9  15  18 22.8172 2.38641   7
  -9 -16  -7 3.38638 1.35428   5
  -9 -16  -5 86.0762 3.70041   5
  -9 -16  -3 6.24919 1.43109   5
  -9 -16  -1 4.27404 2.06114  11
  -9 -16  -1 3.46066 1.14955   5
  -9 -16   1 6.68223 1.95561  11
  -9 -16   1 5.70108 1.30184   5
  -9 -16   3 21.8443 2.44082  11
  -9 -16   3 20.6937 1.87712   5
  -9 -16   5 29.1829 2.21177   5
  -9 -16   5 32.5920 2.75793  11
  -9 -16   7 2.48815 1.20439   5
  -9  16   7 1.45896 1.22745   7
  -9 -16   9 20.1492 1.92765   5
  -9  16   9 22.6741 2.05786   7
  -9 -16   9 23.9747 2.47365  11
  -9  16  11 35.2837 2.54933   7
  -9 -16  11 33.9228 2.74956  11
  -9 -16  11 35.3033 2.47039   5
  -9 -16  13 7.25348 1.50795   5
  -9 -16  13 5.27349 2.06090  11
  -9  16  13 7.83664 1.64443   7
  -9 -16  15 1.77140 1.32394   5
  -9 -16  15 2.35082 2.06720  11
  -9  16  15 1.07803 1.43023   7
  -9  16  17 3.36968 1.61206   7
  -9 -17  -6 49.7586 2.86512   5
  -9 -17  -4 0.17990 1.20152   5
  -9 -17  -2 1.25021 1.15944   5
  -9 -17   0 3.56046 1.29312   5
  -9 -17   0 1.98840 2.10629  11
  -9 -17   2 30.7562 2.28566   5
  -9 -17   2 31.7588 2.93252  11
  -9 -17   4 11.1024 1.59811   5
  -9 -17   4 14.7208 2.33949  11
  -9 -17   6 37.1908 2.48519   5
  -9 -17   6 40.2394 2.93024  11
  -9 -17   8 4.38158 1.42511   5
  -9  17   8 4.07465 1.38561   7
  -9 -17   8 6.24188 1.84950  11
  -9 -17  10 0.55874 1.21773   5
  -9 -17  10 0.19509 1.86809  11
  -9  17  10 0.80748 1.24101   7
  -9  17  12 38.8916 2.65111   7
  -9 -17  12 26.5096 2.31686   5
  -9 -17  12 35.6747 2.95627  11
  -9  17  14 3.69384 1.51109   7
  -9 -17  14 1.76527 1.34661   5
  -9 -17  14 1.69880 2.04751  11
  -9  17  16 6.11450 1.64535   7
  -9 -17  16 3.23017 1.44120   5
  -9 -17  16 4.03770 2.40280  11
  -9 -18  -7 0.56952 1.19541   5
  -9 -18  -5 5.21752 1.43275   5
  -9 -18  -3 0.92103 1.21316   5
  -9 -18  -1 2.04822 1.94981  11
  -9 -18  -1-0.91691 1.13652   5
  -9 -18   1 15.6936 2.42446  11
  -9 -18   1 19.8996 1.98311   5
  -9 -18   3 12.0365 1.64684   5
  -9 -18   3 13.7000 2.21255  11
  -9 -18   5 8.99903 1.55651   5
  -9 -18   5 5.24276 2.05752  11
  -9 -18   7-0.37008 1.08014   5
  -9  18   7 1.18642 1.23535   7
  -9 -18   7 1.33620 1.92408  11
  -9 -18   9-0.93570 1.17837   5
  -9  18   9-0.61683 1.26397   7
  -9 -18   9 2.74539 1.94625  11
  -9  18  11 2.12920 1.35130   7
  -9 -18  11 0.19100 1.22150   5
  -9 -18  11 2.23260 2.23660  11
  -9  18  13 10.9929 1.80008   7
  -9 -18  13 7.22826 1.60187   5
  -9 -18  13 16.5022 2.48280  11
  -9  18  15 5.47017 1.59754   7
  -9 -18  15 4.81149 1.44094   5
  -9 -18  15 6.68144 2.55424  11
  -9 -19  -6 2.31888 1.30908   5
  -9 -19  -4 7.42798 1.53490   5
  -9 -19  -2 12.4404 2.21244  11
  -9 -19  -2 14.1361 1.85165   5
  -9 -19   0 2.64455 1.88104  11
  -9 -19   0 1.87612 1.22722   5
  -9 -19   2-0.18683 1.25658   5
  -9 -19   2 4.71862 1.89679  11
  -9 -19   4 1.11907 1.20178   5
  -9 -19   4 0.95081 1.77739  11
  -9 -19   6 0.93895 1.20998   5
  -9 -19   6 1.15899 2.11772  11
  -9 -19   8 4.35329 1.43000   5
  -9  19   8 1.04646 1.27722   7
  -9 -19   8 5.53580 2.10583  11
  -9 -19  10 1.91060 1.21372   5
  -9  19  10 4.11914 1.50809   7
  -9 -19  10 4.67527 2.26335  11
  -9 -19  12 3.37994 2.11069  11
  -9 -19  12 2.92401 1.41602   5
  -9  19  12 4.24283 1.56353   7
  -9 -19  14 7.72952 2.66102  11
  -9 -19  14 6.78380 1.63536   5
  -9  19  14 3.68164 1.66318   7
  -9 -20  -5 1.37648 1.30439   5
  -9 -20  -3 31.4042 3.08411  11
  -9 -20  -3 30.5127 2.42742   5
  -9 -20  -1 10.0511 2.31151  11
  -9 -20  -1 6.55269 1.52339   5
  -9 -20   1 2.69506 2.12147  11
  -9 -20   1 1.34157 1.24430   5
  -9 -20   3 7.81849 1.53076   5
  -9 -20   3 9.08403 2.33198  11
  -9 -20   5 18.6610 1.94166   5
  -9 -20   5 16.4164 2.64464  11
  -9 -20   7 12.0721 1.74980   5
  -9  20   7 10.0181 1.75390   7
  -9 -20   7 7.78086 2.37878  11
  -9 -20   9 0.57924 1.28952   5
  -9  20   9-0.22050 1.37754   7
  -9 -20   9 0.20445 1.98395  11
  -9  20  11-1.13613 1.48562   7
  -9 -20  11-0.63340 2.27855  11
  -9 -20  11 1.75406 1.28344   5
  -9  20  13 5.82120 1.72299   7
  -9 -20  13 5.92175 2.47425  11
  -9 -20  13 6.53756 1.55562   5
  -9 -21  -4 5.62287 2.21588  11
  -9 -21  -4 6.60527 1.50734   5
  -9 -21  -2 3.94785 2.24791  11
  -9 -21  -2 5.34405 1.48070   5
  -9 -21   0 32.7741 2.95998  11
  -9 -21   0 30.8038 2.41327   5
  -9 -21   2 3.92972 2.34097  11
  -9 -21   2 2.73255 1.37521   5
  -9 -21   4 12.4216 1.80150   5
  -9 -21   4 11.0789 2.32528  11
  -9 -21   6 4.84214 1.51255   5
  -9 -21   6 6.82999 2.15293  11
  -9 -21   8 1.55891 1.22722   5
  -9  21   8 0.22420 1.27269   7
  -9 -21   8 3.28238 2.12393  11
  -9 -21  10 4.90312 1.53904   5
  -9  21  10 6.93012 1.59845   7
  -9 -21  10 2.74279 2.33284  11
  -9  21  12 2.60475 1.52577   7
  -9 -21  12 0.98905 1.28411   5
  -9 -21  12-0.21841 2.31923  11
  -9 -22  -5 6.34527 2.58817  11
  -9 -22  -5 1.44473 1.40762   5
  -9 -22  -3 23.1268 2.70959  11
  -9 -22  -3 22.5557 2.22134   5
  -9 -22  -1 2.19628 2.26721  11
  -9 -22  -1 3.61852 1.53518   5
  -9 -22   1 52.1928 3.52930  11
  -9 -22   1 53.4316 3.13686   5
  -9 -22   3 3.00290 2.10885  11
  -9 -22   3 2.97180 1.41314   5
  -9 -22   5 4.52814 1.50356   5
  -9 -22   5 0.80946 2.06535  11
  -9  22   7 0.45595 1.47967   7
  -9 -22   7 0.39291 1.22732   5
  -9 -22   7-0.61776 2.23995  11
  -9  22   9 0.46926 1.43051   7
  -9 -22   9 2.74012 2.55403  11
  -9 -22   9 0.19719 1.24166   5
  -9 -22  11 13.1066 1.89758   5
  -9 -23  -4 5.92386 2.51382  11
  -9 -23  -2 29.8654 2.48125   5
  -9 -23  -2 22.0775 3.03141  11
  -9 -23   0 22.5956 2.95610  11
  -9 -23   0 16.4791 2.01589   5
  -9 -23   2 18.6035 2.75185  11
  -9 -23   2 16.3452 2.06454   5
  -9 -23   4 2.85631 2.43024  11
  -9 -23   4 1.20268 1.35750   5
  -9 -23   6 17.1279 2.01880   5
  -9 -23   6 22.1785 2.92515  11
  -9 -23   8-1.19123 1.25992   5
  -9 -23   8 0.84482 2.14184  11
  -9 -24  -1 1.62941 2.56014  11
  -9 -24   1-3.05806 2.48653  11
  -9 -24   3 14.3674 2.77790  11
  -9 -24   5 3.53455 2.39483  11
  -8   0 -20 3.78056 2.22515   9
  -8   0 -18 29.8953 2.72415   9
  -8   0 -16 1.09318 1.60344   9
  -8   0 -14 7.03599 1.56551   9
  -8   0 -12 25.9792 1.95378   9
  -8   0 -10 13.4511 1.32036  13
  -8   0 -10 13.1338 0.77999   7
  -8   0 -10 12.0200 1.38346   9
  -8   0  -8 3.33890 0.71793   5
  -8   0  -8 2.96328 0.96397   9
  -8   0  -8 3.54577 0.92579  13
  -8   0  -6 151.488 4.03113  13
  -8   0  -6 148.743 4.31737   9
  -8   0  -6 146.345 3.87992   5
  -8   0  -4 5.21341 0.84525   9
  -8   0  -4 5.15966 1.02598   3
  -8   0  -4 3.96011 0.69153   5
  -8   0  -4 4.95466 0.74808  13
  -8   0  -2 0.10500 0.80129   2
  -8   0  -2 0.09142 0.70501   3
  -8   0  -2 0.33650 0.46300  13
  -8   0  -2 0.32331 0.57961   9
  -8   0  -2 0.31066 0.87024   6
  -8   0  -2 0.15688 0.55223   5
  -8   0  -2 0.61323 0.91369   1
  -8   0   0 4.59343 0.57710   4
  -8   0   0 5.15746 0.65628   9
  -8   0   0 5.21555 0.84005   3
  -8   0   0 4.56903 0.75669   5
  -8   0   0 5.28439 0.96223   1
  -8   0   0 5.02533 0.99280   2
  -8   0   0 5.10069 0.90163   6
  -8   0   2 23.2854 1.33637   3
  -8   0   2 22.9119 1.39237   6
  -8   0   2 25.1913 1.06653   4
  -8   0   2 22.4358 0.98313   8
  -8   0   2 26.0202 1.12339   9
  -8   0   2 25.2512 1.57349   1
  -8   0   2 24.2569 1.05081   7
  -8   0   2 23.4681 1.52793   2
  -8   0   4 168.992 3.98165   7
  -8   0   4 169.601 3.84555   4
  -8   0   4 166.227 4.25090   3
  -8   0   4 167.636 4.36610   6
  -8   0   4 170.039 4.38906  11
  -8   0   4 156.282 3.66295   9
  -8   0   4 171.740 4.58963   1
  -8   0   4 158.789 4.50318   2
  -8   0   4 165.685 3.89915   8
  -8   0   6 14.6005 1.03804   3
  -8   0   6 10.7270 1.15333   2
  -8   0   6 13.6028 1.36026   1
  -8   0   6 12.7300 0.90234   8
  -8   0   6 13.7299 0.91905  10
  -8   0   6 14.6573 0.99598   7
  -8   0   6 11.4819 1.03502  11
  -8   0   6 11.1712 1.01523   6
  -8   0   8 76.0975 2.61001  11
  -8   0   8 72.7353 2.45230   7
  -8   0   8 73.4134 2.40247   3
  -8   0   8 71.7032 2.41526  10
  -8   0  10 22.0982 1.28821   3
  -8   0  10 20.8882 1.33668  10
  -8   0  10 24.1073 1.21959  13
  -8   0  10 21.6120 1.40887  11
  -8   0  10 20.6815 1.37098   7
  -8   0  12 77.7249 3.06218  12
  -8   0  12 73.9471 2.77595  10
  -8   0  12 72.6001 2.47904  13
  -8   0  12 78.8971 2.83330   7
  -8   0  12 81.0073 2.87366  11
  -8   0  14 9.80247 1.07620  13
  -8   0  14 11.1489 1.40028  12
  -8   0  16 1.44344 0.94569  13
  -8   0  16 1.53362 1.17684  12
  -8   0  18 129.104 4.16466  13
  -8   0  18 135.736 4.77703  12
  -8   0  20 10.2282 1.40356  13
  -8   0  20 14.2228 2.07214  12
  -8   0  22 10.1643 1.57430  13
  -8   0  22 12.1541 2.33375  12
  -8   0  24 2.41006 2.24157  12
  -8  -1 -21-0.21629 2.30300   9
  -8   1 -21 0.21636 2.28478   9
  -8   1 -19 31.9237 2.89552   9
  -8  -1 -19 33.8424 2.94680   9
  -8  -1 -17 0.76077 1.50482   9
  -8   1 -17 3.02570 1.61033   9
  -8  -1 -15 1.40527 1.63100   9
  -8   1 -15 5.06244 1.82366   9
  -8   1 -13 41.6723 2.45733   9
  -8  -1 -13 41.6714 2.47440   9
  -8  -1 -11 4.81928 1.15857   9
  -8   1 -11 4.78155 1.11509   9
  -8  -1  -9 9.32374 1.25471   9
  -8   1  -9 9.51031 1.25752   9
  -8  -1  -9 8.35847 0.55383   7
  -8  -1  -9 8.48917 1.12591  13
  -8  -1  -7 153.642 4.04954   5
  -8   1  -7 148.709 3.87298   5
  -8   1  -7 154.561 4.48661   9
  -8  -1  -7 153.770 4.49325   9
  -8  -1  -7 151.960 3.17354   7
  -8  -1  -7 155.460 4.25570  13
  -8   1  -7 152.717 4.12821  13
  -8   1  -5 41.9501 1.70680  13
  -8  -1  -5 42.2497 1.80030  13
  -8   1  -5 40.5372 1.96355   9
  -8  -1  -5 41.2791 1.96718   9
  -8  -1  -5 45.4414 1.82757   5
  -8   1  -5 42.5595 1.68712   5
  -8  -1  -5 41.3307 1.07559   7
  -8  -1  -3 16.6659 1.46966   1
  -8  -1  -3 17.2380 1.20845   9
  -8   1  -3 15.2880 1.17926   9
  -8  -1  -3 14.5080 0.58499   7
  -8   1  -3 14.9098 1.37185   1
  -8  -1  -3 15.4953 1.23423   3
  -8   1  -3 13.8872 1.21801   3
  -8   1  -3 16.1714 1.42544   6
  -8  -1  -3 14.9426 1.40284   6
  -8  -1  -3 12.6904 1.24418   2
  -8   1  -3 16.6234 0.96554  13
  -8  -1  -3 16.1900 1.04153  13
  -8   1  -3 11.7382 1.25059   2
  -8   1  -3 14.2275 0.98517   5
  -8  -1  -3 14.3195 1.07229   5
  -8  -1  -1 8.08739 1.07279   2
  -8   1  -1 8.59853 1.13810   2
  -8   1  -1 9.91207 0.66347   4
  -8  -1  -1 9.41995 0.95911   5
  -8  -1  -1 10.1144 0.56129   7
  -8   1  -1 8.59258 1.13380   1
  -8  -1  -1 10.4000 1.16277   1
  -8   1  -1 9.13898 0.86016   5
  -8  -1  -1 8.13812 1.04946   6
  -8   1  -1 9.68976 1.10959   6
  -8   1  -1 9.21049 1.00028   3
  -8  -1  -1 9.33932 0.98202   3
  -8   1  -1 11.0466 0.91784   9
  -8  -1  -1 11.2608 0.93191   9
  -8   1  -1 10.0337 0.68272  13
  -8   1   1 4.29171 0.62719   9
  -8  -1   1 3.07662 0.57135   9
  -8  -1   1 4.66917 0.90029   2
  -8   1   1 3.85020 0.90924   2
  -8  -1   1 5.01596 0.62472   4
  -8   1   1 4.57933 0.50240   4
  -8   1   1 3.93755 0.54623   7
  -8   1   1 4.00268 0.83905   6
  -8  -1   1 5.20942 0.86662   6
  -8  -1   1 5.34747 0.81326   3
  -8   1   1 4.30715 0.80901   3
  -8   1   1 4.02764 0.42096  13
  -8  -1   1 4.48933 0.76852   5
  -8  -1   1 5.82502 1.00133   1
  -8   1   1 4.05368 0.92419   1
  -8  -1   3 14.0826 0.80527   9
  -8  -1   3 14.2662 0.88142   8
  -8   1   3 12.9330 0.76027   8
  -8   1   3 13.1063 0.73970   4
  -8   1   3 12.0768 1.20632   1
  -8  -1   3 15.0207 0.83356   7
  -8   1   3 13.7472 0.88653   7
  -8  -1   3 15.2722 1.26785   1
  -8   1   3 16.9025 1.17996   3
  -8  -1   3 13.8689 1.05882   3
  -8  -1   3 15.5577 1.18897  11
  -8   1   3 18.4661 1.17931  11
  -8   1   3 14.8491 0.79870   9
  -8  -1   3 14.6056 1.24306   2
  -8   1   3 15.3925 1.25689   2
  -8  -1   3 13.2834 0.85800   4
  -8  -1   3 13.9749 1.11259   6
  -8   1   3 15.4804 1.19324   6
  -8  -1   5 24.7497 1.17732   7
  -8   1   5 25.6685 1.27016   7
  -8  -1   5 24.1774 1.16040   4
  -8   1   5 25.8809 1.41873   6
  -8  -1   5 24.1986 1.51401   2
  -8   1   5 26.6436 1.57252   2
  -8   1   5 23.6392 1.12037   8
  -8  -1   5 25.6336 1.23521   8
  -8  -1   5 24.2005 1.29838   3
  -8   1   5 22.7342 1.33306   3
  -8  -1   5 23.6575 1.43769  11
  -8   1   5 26.9983 1.41727  11
  -8  -1   5 25.3256 1.40747   6
  -8  -1   5 26.4084 1.22615  10
  -8   1   5 25.0792 1.14550  10
  -8   1   5 27.8143 1.62852   1
  -8  -1   5 26.4009 1.62373   1
  -8  -1   7 65.3309 2.18267   3
  -8   1   7 65.9071 2.27426   3
  -8  -1   7 65.7524 2.42280  11
  -8   1   7 63.9078 2.30943  11
  -8   1   7 61.2830 2.09942  10
  -8  -1   7 66.6565 2.22332  10
  -8   1   7 63.7688 2.21086   6
  -8  -1   7 63.8196 2.61073   1
  -8   1   7 64.2807 2.61083   1
  -8  -1   7 70.1765 2.25501   8
  -8  -1   7 60.2591 2.12254   7
  -8   1   7 64.7833 2.25916   7
  -8   1   9 5.82532 0.88570   7
  -8  -1   9 6.60067 0.83625   7
  -8   1   9 8.24197 0.92464  11
  -8  -1   9 6.50498 0.91403  11
  -8   1   9 7.04357 0.68852  13
  -8  -1   9 7.47805 0.84348   3
  -8   1   9 6.31789 0.85513   3
  -8   1   9 8.56538 0.91885  10
  -8  -1   9 6.19311 0.90949  10
  -8  -1  11 30.2042 1.65205  10
  -8   1  11 28.5295 1.60750  10
  -8  -1  11 25.6363 1.35460   3
  -8   1  11 31.5604 1.86315  12
  -8  -1  11 27.9999 1.65994  11
  -8   1  11 28.4062 1.57932  11
  -8   1  11 26.5064 1.59428   7
  -8  -1  11 25.7188 1.52632   7
  -8   1  11 26.3697 1.29745  13
  -8   1  13 2.76602 0.89430   7
  -8  -1  13 4.19032 0.98501  11
  -8  -1  13 2.24746 0.83530  13
  -8   1  13 2.07905 0.71371  13
  -8  -1  13 3.01050 1.16104  12
  -8   1  13 2.14603 1.06730  12
  -8   1  15 105.026 3.71254   7
  -8   1  15 105.491 3.28527  13
  -8  -1  15 100.997 3.38570  13
  -8   1  15 113.127 3.93231  12
  -8  -1  15 101.351 3.82830  12
  -8  -1  17 46.8597 2.33194  13
  -8   1  17 44.7210 2.18646  13
  -8   1  17 49.0006 2.77377  12
  -8  -1  17 51.3021 2.78732  12
  -8  -1  19 1.56578 1.10366  13
  -8   1  19 1.13900 1.02579  13
  -8  -1  19-0.17261 1.78192  12
  -8   1  19 1.88459 1.75835  12
  -8  -1  21 1.09816 1.12523  13
  -8   1  21 0.92057 1.67142  12
  -8  -1  21 2.57496 1.70080  12
  -8  -1  23 1.36400 1.28735  13
  -8  -1  23 1.36638 1.85651  12
  -8   1  23 0.39201 1.82551  12
  -8  -1  25 3.68847 2.43631  12
  -8   2 -20 23.9583 2.80658   9
  -8  -2 -20 29.9775 3.02211   9
  -8  -2 -18 4.94645 1.92763   9
  -8   2 -18 2.94638 1.85019   9
  -8  -2 -16-0.55191 1.64465   9
  -8   2 -16-0.72822 1.72551   9
  -8  -2 -14 1.18594 1.39222   9
  -8   2 -14-0.16694 1.34003   9
  -8   2 -12 3.34431 1.18004   9
  -8  -2 -12 3.39942 1.11639   9
  -8  -2 -10 6.08901 1.11685  13
  -8  -2 -10 12.0043 1.38580   9
  -8   2 -10 9.20101 1.27973   9
  -8  -2  -8-0.26720 0.67969   5
  -8  -2  -8-0.64351 0.75977  13
  -8  -2  -8-0.37421 0.85592   9
  -8   2  -8 0.12308 0.86108   9
  -8  -2  -6 30.4945 1.78434   9
  -8   2  -6 34.4750 1.81739   9
  -8  -2  -6 34.5693 1.70644  13
  -8   2  -6 31.1127 1.40851   5
  -8  -2  -6 33.1276 1.62965   5
  -8  -2  -4 1.87382 0.70674  13
  -8   2  -4 1.69920 0.56759  13
  -8   2  -4 1.52453 0.71218   9
  -8  -2  -4 1.62592 0.69067   9
  -8  -2  -4 1.20611 0.66514   5
  -8   2  -4 1.78412 0.60289   5
  -8   2  -4 2.77231 0.89686   3
  -8   2  -2 7.50896 0.88338   9
  -8   2  -2 10.8120 1.19698   2
  -8  -2  -2 8.50393 1.05787   2
  -8  -2  -2 11.7651 1.00616   5
  -8   2  -2 10.7951 0.87866   5
  -8  -2  -2 9.77423 0.35657   7
  -8  -2  -2 11.4179 0.98215   9
  -8   2  -2 11.5203 1.15997   3
  -8   2  -2 11.3416 1.21743   6
  -8  -2  -2 9.18245 1.17697   6
  -8  -2  -2 10.1564 1.06313   3
  -8   2  -2 9.02634 0.67678  13
  -8  -2  -2 11.6318 1.27784   1
  -8   2  -2 9.60252 1.16562   1
  -8  -2   0 2.24888 0.58552   9
  -8   2   0 2.51477 0.57906   9
  -8  -2   0 2.97904 0.81863   2
  -8   2   0 2.66417 0.85168   2
  -8  -2   0 3.59457 0.76962   3
  -8   2   0 5.40892 0.87677   3
  -8   2   0 3.05312 0.36617   4
  -8  -2   0 3.33040 0.66364   4
  -8  -2   0 2.93911 0.34860   7
  -8   2   0 3.57136 0.56316   7
  -8   2   0 4.63502 0.88008   6
  -8  -2   0 4.20308 0.85520   6
  -8   2   0 3.07663 0.37361  13
  -8  -2   0 1.74432 0.69924   5
  -8   2   0 3.80216 0.68675   5
  -8   2   0 3.59111 0.93079   1
  -8  -2   0 3.18306 0.92154   1
  -8  -2   2 71.7792 2.13091   9
  -8  -2   2 76.2504 2.27127   4
  -8   2   2 72.0559 2.66864   2
  -8  -2   2 68.5111 2.61952   2
  -8   2   2 73.8321 2.65415   1
  -8  -2   2 77.6664 2.71684   1
  -8   2   2 73.0198 2.20709   7
  -8  -2   2 81.1114 2.65421   6
  -8   2   2 79.3555 2.64306   6
  -8  -2   2 72.8805 2.13585   8
  -8   2   2 74.8870 2.13725   9
  -8   2   2 67.4758 1.58710  13
  -8   2   2 75.7838 2.57373   3
  -8  -2   2 77.8504 2.42876   3
  -8   2   4 4.43794 0.50255   9
  -8  -2   4 6.70417 0.58160   9
  -8  -2   4 4.81556 0.67257   4
  -8   2   4 6.14258 0.87450   6
  -8   2   4 5.49542 0.58399   8
  -8  -2   4 5.19383 0.68283   8
  -8   2   4 3.86551 0.64061   7
  -8  -2   4 4.67901 0.57100   7
  -8  -2   4 4.91403 0.90494   2
  -8   2   4 5.01311 0.95496   2
  -8   2   4 4.07349 0.52801  10
  -8   2   4 5.80343 0.87836   3
  -8  -2   4 5.13076 0.72399   3
  -8  -2   4 5.19961 1.01711   1
  -8   2   4 5.80413 0.98397   1
  -8  -2   4 5.68080 0.87909  11
  -8   2   4 6.88980 0.80928  11
  -8  -2   6 16.0519 1.07295   8
  -8  -2   6 13.2827 0.97450   4
  -8   2   6 15.2053 0.95637  10
  -8  -2   6 17.6203 1.09822  10
  -8   2   6 14.6521 1.05640   7
  -8  -2   6 16.7152 0.99977   7
  -8  -2   6 14.1432 0.99649   3
  -8   2   6 15.4817 1.16841   3
  -8   2   6 16.0530 1.15214   6
  -8  -2   6 16.3042 1.28678   2
  -8   2   6 17.6045 1.33424   2
  -8   2   6 15.7802 0.60839  13
  -8   2   6 15.8140 1.09114  11
  -8  -2   6 18.9879 1.33102  11
  -8   2   6 16.4661 0.64235   9
  -8  -2   6 17.0264 1.44147   1
  -8   2   6 16.4399 1.35670   1
  -8  -2   8 52.0348 1.93250   7
  -8   2   8 53.5529 2.09107   7
  -8   2   8 52.9588 2.04928   3
  -8  -2   8 50.2641 1.97054   8
  -8  -2   8 49.3673 1.81035   3
  -8   2   8 51.2452 2.22074  12
  -8   2   8 49.3482 1.45998  13
  -8  -2   8 55.1965 2.24399  11
  -8   2   8 54.6600 2.04283  11
  -8   2   8 48.3844 1.89219   6
  -8  -2   8 52.1182 2.02611  10
  -8   2   8 50.9996 1.91905  10
  -8  -2  10 40.1660 1.92374  10
  -8   2  10 43.6410 1.88228  10
  -8  -2  10 43.4809 2.04474  11
  -8   2  10 46.3417 1.92303  11
  -8   2  10 43.2447 2.00679   7
  -8   2  10 45.4681 1.52158  13
  -8  -2  10 43.5469 1.67164   3
  -8   2  10 42.8298 2.13181  12
  -8  -2  12 19.3620 1.14999   3
  -8   2  12 23.0191 1.68410  12
  -8   2  12 22.9390 1.47768  10
  -8  -2  12 22.5452 1.54613  10
  -8   2  12 21.9039 1.52332   7
  -8   2  12 18.9184 1.12778  13
  -8  -2  12 23.3052 1.61149  11
  -8   2  12 20.6969 1.42126  11
  -8  -2  14-0.43109 0.99893  12
  -8   2  14 0.69703 0.90485  12
  -8  -2  14 0.53943 0.77367  13
  -8   2  14 0.71832 0.66190  13
  -8   2  14 0.39292 0.86252   7
  -8  -2  16 10.5567 1.55368  12
  -8   2  16 14.4620 1.64629  12
  -8  -2  16 10.8433 1.27961  13
  -8   2  16 10.7803 1.14392  13
  -8   2  16 8.93311 1.28356   7
  -8  -2  18 0.14145 1.01433  13
  -8  -2  18-0.16716 1.42314  12
  -8   2  18 0.82362 1.47258  12
  -8   2  18 0.67035 0.87940  13
  -8  -2  20 1.41633 1.08099  13
  -8   2  20 4.26846 1.75473  12
  -8  -2  20 5.00306 1.90316  12
  -8  -2  22 1.03002 1.22382  13
  -8  -2  22 3.60084 2.01805  12
  -8   2  22 0.19053 1.90884  12
  -8  -2  24 52.7006 3.64744  12
  -8   2  24 50.6960 3.49961  12
  -8  -2  24 51.9569 3.00562  13
  -8  -3 -21 6.11831 2.48856   9
  -8   3 -21 5.21182 2.37682   9
  -8   3 -19 3.67354 1.94933   9
  -8  -3 -19 5.36089 2.00253   9
  -8  -3 -17 4.22815 1.77877   9
  -8   3 -17 4.36123 1.75503   9
  -8  -3 -15 12.2726 1.98514   9
  -8   3 -15 9.76774 1.87315   9
  -8  -3 -13 3.42672 1.27929   9
  -8   3 -13 3.03057 1.24423   9
  -8   3 -11 0.57988 0.92712   9
  -8  -3 -11 1.18596 0.97635   9
  -8  -3  -9 30.5038 1.96942   9
  -8   3  -9 31.7585 1.97048   9
  -8  -3  -9 28.2018 1.80656  13
  -8  -3  -7 9.92955 1.15613  13
  -8   3  -7 8.35703 0.79755   5
  -8  -3  -7 11.0217 1.04160   5
  -8   3  -7 9.92844 1.17256   9
  -8  -3  -7 9.57881 1.21565   9
  -8  -3  -5 102.068 3.31785   9
  -8  -3  -5 101.931 3.14862  13
  -8  -3  -5 99.8800 3.13027   5
  -8   3  -5 104.156 2.79444   5
  -8   3  -3 7.75266 0.74386   5
  -8  -3  -3 7.68217 0.88601   5
  -8  -3  -3 7.52264 0.88785   9
  -8   3  -3 7.37099 1.06532   3
  -8   3  -3 7.35385 1.04968   2
  -8   3  -3 6.50955 1.14651   1
  -8  -3  -3 5.58427 1.27595   1
  -8  -3  -1 8.24395 1.17413   1
  -8   3  -1 11.6015 1.19930   1
  -8   3  -1 9.51757 1.03839   3
  -8  -3  -1 10.1394 0.91981   9
  -8  -3  -1 10.4799 1.13413   2
  -8   3  -1 9.62940 1.14637   2
  -8   3  -1 9.64904 0.42443   4
  -8  -3  -1 9.19928 1.14230   6
  -8   3  -1 9.67972 1.12856   6
  -8   3  -1 9.03452 0.79862   5
  -8  -3  -1 11.2681 1.02121   5
  -8  -3   1 118.179 3.62514   2
  -8   3   1 112.735 3.55329   2
  -8   3   1 115.516 3.09043   9
  -8  -3   1 112.698 3.19898   4
  -8   3   1 115.824 3.10976   7
  -8  -3   1 116.088 3.26701   3
  -8   3   1 116.306 3.49137   3
  -8   3   1 117.865 3.51798   6
  -8  -3   1 118.655 3.56260   5
  -8  -3   1 123.184 3.13989   9
  -8  -3   1 119.218 3.59912   1
  -8   3   1 117.927 3.59008   1
  -8  -3   3 54.6192 1.90684   8
  -8   3   3 55.7872 1.48418   8
  -8  -3   3 55.8785 1.75782   9
  -8   3   3 53.3986 2.24762   2
  -8  -3   3 56.9362 2.31788   2
  -8   3   3 59.1540 2.01119   7
  -8   3   3 57.6998 2.21056   6
  -8   3   3 53.6727 2.25130   1
  -8  -3   3 55.3734 2.32248   1
  -8   3   3 56.7486 2.00454  11
  -8  -3   3 56.7504 2.29460  11
  -8   3   3 57.0848 1.74258   9
  -8  -3   3 58.4866 1.99677   3
  -8   3   3 56.2681 2.18262   3
  -8  -3   3 55.6136 1.97901   4
  -8   3   5 69.4055 1.94028   8
  -8  -3   5 72.0862 2.33985   8
  -8  -3   5 69.4451 2.61316   2
  -8   3   5 69.2386 2.59606   2
  -8   3   5 66.5313 2.30909   7
  -8  -3   5 72.2665 2.30782   4
  -8  -3   5 68.9417 2.19136   3
  -8   3   5 65.4860 2.42194   3
  -8   3   5 71.4291 2.02316  10
  -8   3   5 67.0293 2.39983   6
  -8   3   5 68.5187 2.26796  11
  -8  -3   5 68.3259 2.56765  11
  -8  -3   5 75.2355 2.71853   1
  -8   3   5 73.3136 2.67301   1
  -8   3   7 17.1883 1.19125   7
  -8   3   7 18.7035 1.14541  11
  -8  -3   7 17.8541 1.34108  11
  -8   3   7 19.3861 1.29840   3
  -8  -3   7 17.4266 1.01877   3
  -8  -3   7 16.9806 1.13842   4
  -8  -3   7 17.9176 1.19389   8
  -8  -3   7 18.3666 1.18370  10
  -8   3   7 18.4133 1.07100  10
  -8   3   7 18.3502 1.19084   6
  -8   3   7 16.4958 0.55240   9
  -8   3   7 17.6285 1.29290  12
  -8  -3   9 1.31442 0.79492  11
  -8   3   9-0.24423 0.56963  11
  -8  -3   9 0.37168 0.70538  10
  -8   3   9 0.61924 0.61237  10
  -8   3   9 0.62766 0.62595   6
  -8   3   9 0.21803 0.80953  12
  -8   3   9 1.10914 0.70547   7
  -8  -3   9 0.94476 0.53407   3
  -8   3  11 31.6421 1.61445  11
  -8  -3  11 31.3947 1.84936  11
  -8  -3  11 29.0182 1.31748   3
  -8  -3  11 30.4964 1.75089  10
  -8   3  11 35.3575 1.71032  10
  -8   3  11 29.8502 1.80790  12
  -8   3  11 32.5917 1.24900  13
  -8   3  11 35.5038 1.87697   7
  -8  -3  13 35.7548 2.05090  11
  -8   3  13 36.8384 2.15707  12
  -8  -3  13 31.3800 2.12854  12
  -8  -3  13 33.2146 1.42517   3
  -8   3  13 38.0280 2.05165   7
  -8   3  13 36.9627 1.52544  13
  -8  -3  15 34.1611 1.44213   3
  -8   3  15 30.6562 1.99901   7
  -8  -3  15 34.5160 1.94900  13
  -8   3  15 28.6269 2.02310  12
  -8  -3  15 34.4011 2.24026  12
  -8   3  17 19.3596 1.74876   7
  -8   3  17 21.1605 1.94629  12
  -8  -3  17 20.0870 2.04697  12
  -8  -3  17 21.1946 1.68173  13
  -8  -3  19 3.75959 1.21705  13
  -8   3  19 5.14010 1.84100  12
  -8  -3  19 5.38509 2.06160  12
  -8  -3  21 4.30943 1.37308  13
  -8   3  21 4.06147 1.66542  12
  -8  -3  21 6.83235 2.02107  12
  -8  -3  23 19.0062 2.01864  13
  -8  -3  23 25.6634 2.80432  12
  -8   3  23 22.9056 2.58497  12
  -8  -3  25 28.2376 2.44865  13
  -8  -4 -20 0.21397 2.22804   9
  -8   4 -20 2.96645 2.23770   9
  -8   4 -18 1.86879 1.01030   4
  -8  -4 -18 2.01259 1.86799   9
  -8   4 -18 2.76674 1.91177   9
  -8  -4 -16 8.42290 1.83599   9
  -8   4 -16 9.86375 1.82637   9
  -8  -4 -14 17.9118 1.92545   9
  -8   4 -14 14.2565 1.86697   9
  -8   4 -12 14.3862 1.63617   9
  -8  -4 -12 13.3580 1.57075   9
  -8  -4 -10 41.4695 2.28471   9
  -8  -4  -8 17.3108 1.48179  13
  -8  -4  -8 13.4613 1.37670   9
  -8  -4  -8 17.2656 1.31243   5
  -8  -4  -6 23.6005 1.63962   9
  -8  -4  -6 28.9510 1.63222  13
  -8  -4  -6 23.9167 1.49362   5
  -8   4  -6 26.0542 1.16540   5
  -8  -4  -4 56.4962 2.22707   5
  -8   4  -4 53.5820 1.78972   5
  -8  -4  -4 55.6233 2.24050   9
  -8   4  -2 18.7600 1.43309   3
  -8  -4  -2 18.4816 1.40881   2
  -8   4  -2 18.7695 1.38740   2
  -8  -4  -2 21.0129 1.37101   5
  -8   4  -2 20.5147 1.06079   5
  -8  -4  -2 20.3368 1.25393   9
  -8   4  -2 16.8288 1.46261   6
  -8   4  -2 19.3751 1.45065   1
  -8  -4  -2 17.7978 1.55583   1
  -8   4   0 9.47792 0.80402   5
  -8   4   0 9.01909 1.03158   6
  -8  -4   0 9.77897 0.87274   9
  -8   4   0 9.52666 1.05072   2
  -8  -4   0 11.3286 1.18519   2
  -8  -4   0 9.04222 1.01584   5
  -8   4   0 10.1367 1.06557   3
  -8  -4   0 9.79292 1.19652   1
  -8   4   0 8.95721 1.04252   1
  -8   4   2 16.0608 1.28125   1
  -8  -4   2 15.9919 1.35665   1
  -8  -4   2 20.3832 1.36646   5
  -8  -4   2 16.8961 1.08810   3
  -8   4   2 17.7072 1.26343   3
  -8  -4   2 15.8963 1.03053   8
  -8  -4   2 18.9578 1.18769   4
  -8  -4   2 19.0261 1.38701   2
  -8   4   2 15.8720 1.24877   2
  -8  -4   2 16.8400 1.00278   9
  -8   4   2 18.3363 1.08566  11
  -8   4   2 17.8703 1.11742   7
  -8   4   2 17.5133 1.28515   6
  -8  -4   4 14.9443 1.36308   1
  -8   4   4 13.3889 1.02680   7
  -8   4   4 16.0323 1.25144   3
  -8  -4   4 13.3546 0.91870   3
  -8  -4   4 14.4872 1.06503   4
  -8   4   4 13.3319 1.18351   1
  -8   4   4 14.4141 1.17201   6
  -8   4   4 13.6488 0.71852  10
  -8  -4   4 13.9196 1.02749   8
  -8   4   4 14.0531 0.68534   8
  -8  -4   4 14.0373 1.25334   2
  -8   4   4 13.0960 1.15633   2
  -8  -4   4 14.8802 1.25625  11
  -8   4   4 14.9649 0.99665  11
  -8   4   6 106.317 3.41648   2
  -8  -4   6 102.466 3.39675   2
  -8  -4   6 109.111 3.20299   8
  -8  -4   6 108.588 3.15726   4
  -8   4   6 102.997 3.20200   7
  -8  -4   6 103.514 2.84934   3
  -8   4   6 106.194 3.28319   3
  -8   4   6 110.281 3.01609  11
  -8  -4   6 109.727 3.47704  11
  -8  -4   6 108.505 3.50091   1
  -8   4   6 114.424 3.49954   1
  -8   4   6 108.313 2.83452  10
  -8   4   6 107.554 3.17505   6
  -8   4   6 109.321 3.30530  12
  -8   4   8 46.6037 2.13231  12
  -8  -4   8 51.6643 1.71697   3
  -8   4   8 52.7095 1.91478  11
  -8   4   8 50.6877 1.87105  10
  -8  -4   8 48.1238 2.05128  10
  -8  -4   8 52.4013 2.27799  11
  -8   4   8 49.4924 2.09012   3
  -8  -4   8 54.5837 2.07961   4
  -8   4   8 53.7257 2.19518   7
  -8  -4   8 47.6522 2.03954   8
  -8   4   8 54.0707 1.96936   6
  -8   4  10 17.6390 1.10372   6
  -8  -4  10 18.1282 1.49614  11
  -8   4  10 17.6361 1.19289  11
  -8  -4  10 19.2362 1.39462  10
  -8  -4  10 17.4541 0.96852   3
  -8   4  10 18.1542 1.48829  12
  -8   4  10 18.4005 1.39395   7
  -8  -4  12 23.3088 1.65189  11
  -8   4  12 18.3429 1.57519  12
  -8  -4  12 22.4549 1.08210   3
  -8   4  12 19.7622 1.54395   7
  -8  -4  14 16.7036 1.54337  11
  -8  -4  14 15.3089 1.58759  12
  -8   4  14 13.6896 1.45424   7
  -8   4  14 13.8219 1.45363  12
  -8  -4  14 15.5460 0.97971   3
  -8   4  16 7.10317 1.33663  12
  -8  -4  16 6.31226 1.19067  13
  -8   4  16 9.17749 1.36330   7
  -8  -4  16 6.46501 1.63316  12
  -8   4  18 6.58944 1.69440  12
  -8  -4  18 6.18200 1.30378  13
  -8   4  18 5.89811 1.28416   7
  -8  -4  18 6.24502 1.98266  12
  -8  -4  20 6.66010 1.90848  12
  -8   4  20 4.10315 1.68183  12
  -8  -4  20 5.15406 1.40203  13
  -8  -4  22 3.42006 2.15202  12
  -8   4  22-0.38391 1.88145  12
  -8  -4  22 3.17896 1.43514  13
  -8  -4  24 29.1897 3.11537  12
  -8  -4  24 27.3809 2.39175  13
  -8   4  24 34.9848 3.25110  12
  -8  -4  26 8.78880 1.90635  13
  -8  -5 -19-0.20966 2.06775   9
  -8   5 -19-0.82289 1.90904   9
  -8   5 -17 26.7933 2.54442   9
  -8  -5 -17 30.8058 2.68262   9
  -8   5 -15 4.30506 0.99986   4
  -8  -5 -15 0.90956 1.63353   9
  -8   5 -15 2.46890 1.53422   9
  -8   5 -13 50.7843 2.77502   9
  -8  -5 -13 54.9462 2.92025   9
  -8   5 -13 53.5210 2.08443   4
  -8  -5 -11 29.4476 2.02625   9
  -8  -5  -9 23.7731 1.78202   9
  -8  -5  -7 124.334 3.89269  13
  -8  -5  -7 125.731 3.79239   5
  -8  -5  -7 128.361 4.01487   9
  -8   5  -5 37.4794 1.02621   4
  -8  -5  -5 34.4284 1.84706   9
  -8  -5  -5 36.9564 1.85138   5
  -8   5  -5 41.6718 1.41948   5
  -8  -5  -3 26.0301 1.49219   9
  -8   5  -3 22.1573 1.06725   5
  -8  -5  -3 26.2502 1.50841   5
  -8   5  -3 25.5447 1.61238   1
  -8   5  -1-0.10407 0.88229   6
  -8  -5  -1 0.10321 0.66993   5
  -8   5  -1 0.17640 0.45115   5
  -8   5  -1 0.80372 0.86264   1
  -8  -5  -1 0.60003 1.09353   1
  -8  -5  -1 1.69989 0.65290   9
  -8  -5  -1 0.51903 0.80058   2
  -8   5  -1-0.20684 0.75493   2
  -8   5  -1 0.51598 0.84414   3
  -8  -5   1 46.2942 2.10361   2
  -8   5   1 49.8471 2.14111   2
  -8   5   1 46.3741 2.06042   1
  -8  -5   1 48.5875 2.16884   1
  -8   5   1 45.1390 2.08689   3
  -8  -5   1 44.9495 1.92085   4
  -8  -5   1 45.9402 2.12330   5
  -8  -5   1 48.6839 1.79562   9
  -8   5   1 46.1423 2.05400   6
  -8  -5   3 6.35777 0.95473   5
  -8   5   3 7.90195 0.46181  10
  -8  -5   3 9.86355 0.90382   8
  -8   5   3 9.10420 0.39874   8
  -8   5   3 9.42388 0.91438  12
  -8  -5   3 7.65902 0.93919   4
  -8   5   3 8.42293 0.90439   7
  -8   5   3 10.4316 1.10523   3
  -8  -5   3 9.22789 0.82378   3
  -8  -5   3 8.37555 1.06710  11
  -8   5   3 8.97130 1.03905   1
  -8  -5   3 10.1971 1.28431   1
  -8   5   3 7.62395 0.97356   2
  -8  -5   3 7.98678 1.09098   2
  -8   5   3 8.47695 0.77407  11
  -8   5   3 8.13749 0.99463   6
  -8   5   5 44.2598 2.05762   2
  -8  -5   5 43.8938 2.02932   2
  -8  -5   5 49.2405 1.97706   4
  -8  -5   5 48.6109 1.94873   8
  -8  -5   5 43.3453 2.19436   1
  -8   5   5 45.1527 2.05685   1
  -8   5   5 44.9542 1.95275   7
  -8  -5   5 47.2204 1.64343   3
  -8   5   5 42.8954 1.97914   3
  -8   5   5 46.8971 1.91310  12
  -8   5   5 49.3322 1.99246   6
  -8   5   5 45.6110 1.50760  10
  -8  -5   5 46.2460 2.13140  11
  -8   5   5 47.5731 1.69285  11
  -8   5   7 7.50783 0.99309   7
  -8   5   7 7.33190 0.95145  12
  -8   5   7 6.67151 0.76134  11
  -8  -5   7 5.46526 0.95355  11
  -8  -5   7 8.71234 0.96652   4
  -8  -5   7 8.12458 0.70353   3
  -8   5   7 8.11678 1.08175   3
  -8   5   7 6.65211 0.74131  10
  -8   5   7 7.26482 0.47080   9
  -8  -5   7 5.70782 0.92656   8
  -8   5   7 8.15054 0.91872   6
  -8   5   9 64.3787 2.54584   7
  -8  -5   9 62.9000 2.63557  11
  -8  -5   9 62.5145 1.87343   3
  -8   5   9 58.9979 2.46210  12
  -8  -5   9 61.2308 2.44156   8
  -8   5   9 62.7512 2.15942   6
  -8  -5   9 67.1003 2.48071  10
  -8   5   9 65.7079 2.17514  11
  -8  -5   9 62.8385 2.38101   4
  -8   5  11 0.50171 0.57577   6
  -8   5  11 1.90164 0.90221  12
  -8  -5  11 0.45520 0.48614   3
  -8   5  11 0.73485 0.84047   7
  -8  -5  11 0.37933 0.89578  11
  -8  -5  11 0.67091 0.83503  10
  -8  -5  13 54.0790 2.54296  11
  -8   5  13 49.0087 2.40058   7
  -8  -5  13 50.1317 1.58688   3
  -8   5  13 44.5418 2.39886  12
  -8   5  15 14.0453 1.49744   7
  -8  -5  15 15.1074 1.69814  12
  -8   5  15 10.3921 1.44781  12
  -8   5  17-0.16443 0.98562   7
  -8  -5  17 0.32895 1.45888  12
  -8   5  17 0.79057 1.25688  12
  -8  -5  17-0.15224 1.06504  13
  -8  -5  19 27.8508 2.74558  12
  -8   5  19 26.1372 2.36809  12
  -8  -5  19 29.0234 2.16458  13
  -8   5  19 30.7224 2.23979   7
  -8  -5  21 3.36661 1.35034  13
  -8  -5  21 2.59732 1.94896  12
  -8   5  21 2.60379 1.89818  12
  -8  -5  23 4.02417 1.55275  13
  -8   5  23-0.19945 1.90416  12
  -8  -5  23 5.63539 2.02991  12
  -8  -5  25 1.27707 1.59828  13
  -8  -6 -20 3.26805 2.41984   9
  -8   6 -20 3.42718 2.45552   9
  -8  -6 -18 2.05203 1.97190   9
  -8   6 -18 2.20136 1.89714   9
  -8  -6 -16 36.5696 2.73955   9
  -8   6 -16 35.6174 2.68336   9
  -8  -6 -14 17.4997 2.01796   9
  -8   6 -12 38.7933 1.64946   4
  -8  -6 -12 39.1080 2.41253   9
  -8   6 -10 7.59307 0.76513   4
  -8  -6 -10 7.61203 1.23276   9
  -8  -6  -8 233.822 5.97412   5
  -8  -6  -8 226.213 6.20346   9
  -8  -6  -6 12.6617 1.18413   5
  -8  -6  -6 13.8917 1.29973   9
  -8   6  -6 13.3057 0.58417   4
  -8  -6  -4 143.865 4.15203   9
  -8  -6  -4 147.419 4.21714   5
  -8   6  -4 144.083 3.38945   5
  -8  -6  -2 5.03276 0.89285   5
  -8   6  -2 4.13710 0.57891   5
  -8  -6  -2 5.43290 0.86619   9
  -8  -6  -2 5.03134 0.98409   2
  -8   6  -2 5.43337 1.01489   2
  -8   6  -2 7.10978 1.08252   1
  -8  -6  -2 5.56936 1.29345   1
  -8   6   0 19.8951 1.47936   6
  -8  -6   0 18.7355 1.19085   9
  -8   6   0 18.8847 1.00721   5
  -8  -6   0 21.0093 1.48047   5
  -8   6   0 18.0106 1.35734   2
  -8  -6   0 20.5286 1.50522   2
  -8   6   0 20.8243 1.49649   3
  -8   6   0 20.0682 1.04691  12
  -8  -6   0 22.3928 1.64476   1
  -8   6   0 17.1048 1.38646   1
  -8   6   2 115.781 3.17220  12
  -8   6   2 121.379 3.61360   6
  -8   6   2 114.149 3.61798   3
  -8  -6   2 117.934 3.53241   4
  -8  -6   2 114.988 3.72957   5
  -8   6   2 122.630 3.63052   1
  -8  -6   2 123.000 3.71146   1
  -8  -6   2 121.422 3.37194   8
  -8  -6   2 111.359 3.60225   2
  -8   6   2 122.597 3.65047   2
  -8   6   2 117.680 3.07312  11
  -8   6   4 13.9703 1.25780   2
  -8  -6   4 15.3559 1.50140   1
  -8  -6   4 19.1769 1.26789   8
  -8   6   4 14.7240 0.60140   8
  -8  -6   4 16.5212 1.27008   4
  -8  -6   4 15.2582 1.31626  11
  -8   6   4 15.1562 0.90551  11
  -8   6   4 16.6272 1.19078   7
  -8   6   4 15.0279 1.27577   3
  -8   6   4 15.0682 0.73010  10
  -8  -6   4 11.6072 1.18878   2
  -8   6   4 15.8702 1.31762   1
  -8   6   4 14.2596 1.04552  12
  -8   6   4 15.1373 1.21953   6
  -8   6   6 18.1115 1.40646   2
  -8  -6   6 15.8378 1.22405   8
  -8   6   6 18.7972 1.26560  12
  -8   6   6 17.8931 1.33713   3
  -8   6   6 18.0965 1.31564   7
  -8  -6   6 18.8892 0.95092   3
  -8  -6   6 19.0702 1.44159  11
  -8  -6   6 18.2265 1.29223   4
  -8   6   6 22.1473 1.50522   1
  -8  -6   6 16.2889 1.63098   1
  -8   6   6 15.5801 1.17317   6
  -8   6   6 18.3607 1.01937  11
  -8   6   8 10.1944 1.08203   7
  -8  -6   8 11.6836 1.13359   4
  -8   6   8 10.2267 0.95924   6
  -8  -6   8 11.4138 1.19143   8
  -8  -6   8 10.5314 1.08520  10
  -8  -6   8 10.6366 0.72310   3
  -8   6   8 10.1716 1.09906  12
  -8   6   8 10.3734 0.85232  11
  -8  -6   8 9.19349 1.18585  11
  -8   6  10 31.5822 1.81744  12
  -8  -6  10 33.8767 1.81997  10
  -8   6  10 34.4146 1.52803   6
  -8  -6  10 37.4199 1.92872   8
  -8  -6  10 35.2821 1.22038   3
  -8  -6  10 31.8235 1.93327  11
  -8  -6  10 34.1792 1.84524   4
  -8   6  10 36.6380 1.95194   7
  -8   6  12 102.809 2.77237   6
  -8  -6  12 98.2144 3.60951  11
  -8   6  12 103.377 3.54911  12
  -8  -6  12 96.0828 2.41338   3
  -8   6  12 108.226 3.66925   7
  -8  -6  14 2.95469 1.12818  11
  -8   6  14 1.76057 0.93911   7
  -8   6  14 2.47613 1.06723  12
  -8   6  16 20.2657 1.75270   7
  -8   6  16 21.9481 1.83385  12
  -8  -6  16 22.2129 2.08048  12
  -8   6  18 2.10776 1.18142   7
  -8  -6  18 0.16757 1.11937  13
  -8   6  18 1.48870 1.57866  12
  -8  -6  18 2.05116 2.14850  12
  -8   6  20 6.48415 1.50552   7
  -8  -6  20 4.99789 1.46155  13
  -8   6  20 8.09739 1.80637  12
  -8  -6  20 6.15354 1.98751  12
  -8   6  22 0.19378 1.83049  12
  -8  -6  22 2.66529 2.12460  12
  -8  -6  22 2.01698 1.53945  13
  -8  -6  24 0.79038 2.41969  12
  -8   6  24 2.69140 2.24645  12
  -8  -6  24 2.36508 1.66716  13
  -8  -6  26 4.72068 1.84079  13
  -8  -7 -19 2.78708 2.12211   9
  -8   7 -19 4.39224 2.12842   9
  -8  -7 -17 11.2661 2.14582   9
  -8   7 -17 10.7207 2.23778   9
  -8  -7 -15 0.37340 1.64295   9
  -8  -7 -13 37.6455 2.47007   9
  -8  -7 -11 0.62652 0.99399   9
  -8  -7  -9 22.2057 1.74095   9
  -8  -7  -9 22.2809 1.58588   5
  -8  -7  -7 21.9427 1.67605   9
  -8  -7  -7 23.7513 1.59683   5
  -8  -7  -5 4.62149 0.97445   5
  -8  -7  -5 3.16244 0.90497   9
  -8   7  -3 528.072 10.3981  12
  -8  -7  -3 526.412 11.5488   5
  -8   7  -3 525.877 10.4187   5
  -8  -7  -3 526.073 11.3699   9
  -8  -7  -1 240.138 5.92021   9
  -8   7  -1 249.014 6.12075   1
  -8  -7  -1 247.205 6.16602   1
  -8  -7  -1 252.843 6.29557   5
  -8   7  -1 243.900 5.34754   5
  -8  -7  -1 242.073 6.14777   2
  -8   7  -1 244.882 6.15514   2
  -8   7  -1 248.798 5.36485  12
  -8  -7   1 23.0925 1.55130   5
  -8   7   1 22.3783 1.13928  12
  -8  -7   1 28.7230 1.83270   1
  -8   7   1 24.8294 1.53505   1
  -8   7   1 25.9028 1.57538   2
  -8  -7   1 27.5605 1.64183   2
  -8   7   1 26.8629 1.60287   6
  -8  -7   3 54.9488 2.32635   2
  -8   7   3 57.2567 2.32451   2
  -8  -7   3 59.1095 2.22539   8
  -8   7   3 60.0816 1.46034  10
  -8  -7   3 61.2103 2.56208  11
  -8   7   3 60.7731 1.83711  11
  -8   7   3 62.7869 2.38612   6
  -8   7   3 56.4367 2.35554   3
  -8  -7   3 57.2141 2.33418   4
  -8  -7   3 60.7302 2.55948   5
  -8  -7   3 57.3393 2.47695   1
  -8   7   3 58.2380 2.33913   1
  -8   7   3 55.0906 1.99712  12
  -8  -7   5 53.8594 2.18209   8
  -8  -7   5 50.5449 2.37294   1
  -8   7   5 55.8400 2.26758   1
  -8   7   5 50.8134 2.21223   7
  -8   7   5 54.2230 1.72093  11
  -8   7   5 54.4561 2.13597   6
  -8  -7   5 53.9826 2.25071   4
  -8   7   5 50.4886 1.99252  12
  -8  -7   5 56.1779 2.44201  11
  -8   7   5 51.2240 2.21090   3
  -8  -7   5 53.8274 2.29026   2
  -8   7   5 56.4830 2.32375   2
  -8   7   7 1.12341 0.71861   7
  -8  -7   7 1.61386 0.81374   4
  -8   7   7 0.74374 0.68280  12
  -8   7   7 1.64169 0.55362  11
  -8  -7   7 0.61766 0.80202  11
  -8   7   7 0.98982 0.68120   6
  -8  -7   7 0.41802 0.75860   8
  -8  -7   9 53.6981 2.35372   8
  -8   7   9 53.6474 2.00105   6
  -8   7   9 53.5126 2.42810   7
  -8  -7   9 52.1771 1.49854   3
  -8  -7   9 49.0949 2.23348  10
  -8  -7   9 54.5031 2.51957  11
  -8   7   9 52.8361 1.28691   9
  -8  -7   9 53.8131 2.26209   4
  -8   7   9 49.7492 2.21124  12
  -8   7  11 21.5731 1.22036   6
  -8  -7  11 23.9748 0.86727   3
  -8   7  11 21.8452 1.58839  12
  -8   7  11 20.9938 1.61544   7
  -8  -7  11 26.6502 1.85010  11
  -8   7  13 16.6485 0.99844   6
  -8  -7  13 17.8367 1.63568  11
  -8   7  13 15.6584 1.50165   7
  -8   7  13 16.2122 1.50470  12
  -8   7  15 20.7177 1.78448   7
  -8   7  15 19.3798 1.73078  12
  -8  -7  15 19.0233 1.80298  11
  -8  -7  17 3.35094 1.84201  12
  -8   7  17 2.38188 1.32337  12
  -8   7  17 1.89615 1.06051   7
  -8  -7  19 3.71652 2.20395  12
  -8  -7  19 4.20834 1.40600  13
  -8   7  19 6.94180 1.72969  12
  -8   7  19 3.36517 1.27691   7
  -8  -7  21 0.80105 1.41004  13
  -8  -7  21 2.60794 2.01583  12
  -8   7  21 0.93976 1.72536  12
  -8   7  21 1.41157 1.24998   7
  -8   7  23 1.21113 2.08996  12
  -8  -7  23 3.49637 2.24720  12
  -8  -7  23 1.29688 1.55027  13
  -8  -7  25 2.73609 1.68425  13
  -8  -8 -20 10.2621 2.56147   9
  -8   8 -20 7.18657 2.27296   9
  -8   8 -18 2.45310 1.83521   9
  -8  -8 -18 2.95055 1.99118   9
  -8  -8 -16 2.16759 1.72756   9
  -8  -8 -14 4.01162 1.79412   9
  -8  -8 -12 0.66878 1.19896   9
  -8  -8 -10 1.52095 1.08440   9
  -8  -8  -8 3.68791 0.96981   5
  -8  -8  -8 3.43492 1.05610   9
  -8  -8  -6 1.07259 0.83419   5
  -8  -8  -6 1.97857 0.90303   9
  -8  -8  -4 190.788 5.26372   5
  -8  -8  -4 192.823 5.20730   9
  -8  -8  -2 15.8485 1.27130   9
  -8   8  -2 16.7905 0.83689  12
  -8   8  -2 15.8018 1.30248   1
  -8  -8  -2 15.3550 1.44880   1
  -8  -8  -2 15.4310 1.32341   5
  -8   8  -2 14.7074 0.79982   5
  -8   8  -2 15.8794 1.32862   2
  -8   8   0 155.468 3.73543  12
  -8  -8   0 158.565 4.48912   2
  -8   8   0 164.046 4.50167   2
  -8  -8   0 157.987 4.62399   5
  -8  -8   0 158.584 4.46473   1
  -8   8   0 163.937 4.44228   1
  -8   8   2 10.8938 0.75128  11
  -8   8   2 11.0667 0.85096  12
  -8  -8   2 11.0301 1.20075   5
  -8   8   2 13.5698 1.24243   1
  -8  -8   2 12.9132 1.46205   1
  -8   8   2 12.6126 1.24638   2
  -8  -8   2 10.3557 1.22939   2
  -8  -8   2 13.1390 1.24569   4
  -8   8   2 11.7441 1.21737   6
  -8  -8   4 15.3373 1.24359   8
  -8   8   4 15.6783 1.26655   6
  -8   8   4 15.6857 1.29337   7
  -8  -8   4 15.2634 1.35259   4
  -8   8   4 16.6538 1.10751  12
  -8   8   4 15.1213 1.27709   1
  -8  -8   4 20.1235 1.60973   1
  -8   8   4 14.2831 1.24942   2
  -8  -8   4 16.4992 1.39300   2
  -8  -8   4 16.2407 1.44750  11
  -8   8   4 15.8372 0.84686  11
  -8  -8   4 16.1790 1.41994   5
  -8   8   6 6.17979 0.62562  11
  -8   8   6 4.45655 0.76004  12
  -8  -8   6 3.81230 0.85522   8
  -8  -8   6 6.07396 1.12637  11
  -8  -8   6 4.27491 1.00328   4
  -8   8   6 4.92025 0.85219   6
  -8   8   6 5.59736 0.98121   7
  -8   8   8 1.07751 0.75202  12
  -8  -8   8 1.02338 0.90434   8
  -8   8   8 2.58215 0.87685   7
  -8  -8   8 1.63491 0.94410   4
  -8   8   8 1.21203 0.66460   6
  -8  -8   8 2.35227 0.95430  11
  -8   8  10 1.46070 0.83034   7
  -8  -8  10 1.23222 1.01152  11
  -8   8  10 2.65342 0.90502  12
  -8   8  10 2.10616 0.66511   6
  -8   8  12 36.7648 1.52017   6
  -8   8  12 33.2088 2.09661   7
  -8   8  12 38.5878 2.10404  12
  -8  -8  12 32.4892 2.13230  11
  -8   8  14 57.4243 2.78979   7
  -8   8  14 56.9472 2.69809  12
  -8  -8  14 60.9525 2.93525  11
  -8  -8  16 2.30708 1.47321  12
  -8   8  16 0.16972 0.96335   7
  -8   8  16 0.30452 1.13066  12
  -8  -8  18 16.1692 2.50471  12
  -8   8  18 12.4970 1.68501   7
  -8   8  18 11.6964 1.76574  12
  -8  -8  20 2.37407 1.94470  12
  -8   8  20 5.08994 1.85478  12
  -8  -8  20 0.19859 1.38960  13
  -8   8  20 1.58500 1.19821   7
  -8  -8  22 5.53802 2.11545  12
  -8   8  22 1.76703 1.79605  12
  -8  -8  22 3.01589 1.53601  13
  -8   8  22 1.06085 1.28346   7
  -8  -8  24 10.8050 2.14262  13
  -8  -8  24 10.8307 2.62418  12
  -8   9 -19 1.49562 2.10729   9
  -8  -9 -19 1.10574 2.32240   9
  -8  -9 -17 18.5091 2.60538   9
  -8  -9 -15 3.86901 1.73083   9
  -8  -9 -13-0.35701 1.50669   9
  -8  -9 -11 19.8047 1.88028   9
  -8  -9  -9 19.0729 1.67579   9
  -8  -9  -9 21.4121 1.61862   5
  -8  -9  -7 96.0141 3.50860   9
  -8  -9  -7 94.1574 3.40182   5
  -8  -9  -5 0.86391 0.78965   5
  -8  -9  -5 2.44305 0.94732   9
  -8  -9  -3 1.87559 0.86057   9
  -8  -9  -3 2.43873 0.87527   5
  -8   9  -1 20.7698 0.93322  12
  -8  -9  -1 23.7296 1.56486   2
  -8   9  -1 18.9815 1.41620   2
  -8  -9  -1 23.5702 1.58619   5
  -8   9  -1 21.0081 0.95113   5
  -8   9  -1 22.1374 1.45841   1
  -8  -9  -1 21.0444 1.55030   1
  -8   9   1 30.8105 1.69940   2
  -8  -9   1 31.5099 1.72938   2
  -8  -9   1 28.0858 1.76474   5
  -8   9   1 30.7078 1.15903  11
  -8   9   1 30.0152 1.25793  12
  -8  -9   1 32.0875 1.83618   1
  -8   9   1 30.0915 1.68526   1
  -8   9   3 84.2617 2.55774  12
  -8  -9   3 89.6307 3.04410   1
  -8   9   3 89.0965 2.96225   1
  -8  -9   3 84.7212 3.12611   4
  -8   9   3 87.7996 2.98519   6
  -8  -9   3 87.5020 3.23578   5
  -8  -9   3 92.9212 3.08505   2
  -8   9   3 91.4781 3.06461   2
  -8  -9   3 90.5683 3.01091   8
  -8  -9   3 86.7171 3.28270  11
  -8   9   3 88.6957 2.25030  11
  -8  -9   5 3.54823 0.87490   8
  -8   9   5 3.54992 0.49727  11
  -8  -9   5 3.62334 1.06818   1
  -8   9   5 3.74811 0.88870   1
  -8   9   5 2.98152 0.97091   2
  -8  -9   5 5.29995 0.96474   5
  -8  -9   5 6.87401 1.17108  11
  -8   9   5 5.63367 0.80452  12
  -8  -9   5 4.65232 1.02916   4
  -8   9   5 3.97918 0.83740   6
  -8   9   5 6.16944 0.99840   7
  -8   9   7 13.3395 1.13381  12
  -8   9   7 13.1244 1.30266   7
  -8   9   7 13.3058 1.15655   6
  -8  -9   7 13.5865 1.42431  11
  -8  -9   7 16.0047 1.36921   4
  -8  -9   7 11.6384 1.25489   8
  -8   9   9 0.80360 0.76772   7
  -8   9   9 1.24574 0.80914  12
  -8  -9   9 1.10917 0.93261  11
  -8   9   9 1.26633 0.68271   6
  -8   9  11-0.57619 0.88556   7
  -8   9  11 0.91404 0.65019   6
  -8  -9  11 1.31122 1.06347  11
  -8   9  11 0.58623 0.86081  12
  -8  -9  13 60.0300 2.83996  11
  -8   9  13 53.5395 2.55172  12
  -8   9  13 57.3928 2.77615   7
  -8  -9  15 39.5509 2.51132  11
  -8   9  15 42.1661 2.47991   7
  -8   9  15 43.1603 2.39863  12
  -8   9  17 25.7500 2.10488   7
  -8   9  17 23.7857 2.14700  12
  -8  -9  17 21.0932 2.55961  12
  -8   9  19 7.81164 1.57422   7
  -8  -9  19 8.44514 2.06429  12
  -8   9  19 7.54615 1.61732  12
  -8   9  21 4.59379 1.38799   7
  -8  -9  21 6.63849 1.80992  13
  -8  -9  21 5.43423 2.16967  12
  -8   9  21 4.00183 1.86367  12
  -8  -9  23 8.93911 2.64652  12
  -8   9  23 3.77318 1.48539   7
  -8  -9  23 5.51424 1.94164  13
  -8 -10 -18 11.6123 2.35532   9
  -8 -10 -16 6.98165 2.24320   9
  -8 -10 -14 36.8285 2.75483   9
  -8 -10 -12 2.28556 1.60838   9
  -8 -10 -10 16.4307 1.75090   9
  -8 -10  -8 57.7437 2.76428   9
  -8 -10  -8 58.8004 2.64039   5
  -8 -10  -6 130.515 4.21702   9
  -8 -10  -6 125.092 4.13036   5
  -8 -10  -4 19.0823 1.49572   5
  -8 -10  -2 0.38110 0.75490   5
  -8 -10   0 25.8093 1.79386   1
  -8  10   0 26.1591 1.57699   1
  -8 -10   0 26.8946 1.75626   5
  -8  10   0 24.9510 1.05932  12
  -8 -10   0 24.0397 1.59965   2
  -8  10   0 24.0687 1.55883   2
  -8  10   0 24.5018 1.01620  11
  -8 -10   2 19.9437 1.66964  11
  -8  10   2 20.8545 1.07645  12
  -8 -10   2 17.0630 1.44586   5
  -8 -10   2 19.4483 1.65474   1
  -8  10   2 19.6431 1.37242   1
  -8  10   2 20.2976 1.45182   2
  -8 -10   2 22.9713 1.54228   2
  -8 -10   2 20.2306 1.62322   4
  -8 -10   4 0.13335 0.99034  11
  -8  10   4 1.05952 0.61680  12
  -8  10   4 1.07463 0.82475   6
  -8 -10   4 1.21385 0.78026   5
  -8  10   4 0.87505 0.26530   8
  -8 -10   4 1.86277 0.84077   8
  -8  10   4 0.70695 0.81470   2
  -8 -10   4 0.82276 0.84139   2
  -8  10   4 0.77195 0.83560   1
  -8 -10   4 1.62766 1.28343   1
  -8 -10   4-0.12126 0.93531   4
  -8  10   6 19.0518 1.24042  12
  -8  10   6 16.5855 1.25242   6
  -8  10   6 18.8137 1.49304   7
  -8 -10   6 17.2939 1.46911   5
  -8 -10   6 16.7359 1.57512  11
  -8  10   8 19.1615 1.57441   7
  -8 -10   8 21.5015 1.74879  11
  -8  10   8 18.7700 1.31685  12
  -8  10   8 17.7086 1.25571   6
  -8  10  10 3.18098 0.78368   6
  -8  10  10 2.09779 0.88769  12
  -8  10  10 3.33498 1.03472   7
  -8 -10  10 2.34894 1.04760  11
  -8  10  12 9.67889 0.91669   6
  -8 -10  12 10.5765 1.54900  11
  -8  10  12 9.84644 1.22634  12
  -8  10  12 8.56033 1.31996   7
  -8  10  14 34.0381 2.28236   7
  -8  10  14 33.7004 2.14075  12
  -8 -10  14 35.6859 2.38912  11
  -8  10  16 4.00933 1.38629  12
  -8  10  16 4.84883 1.32851   7
  -8  10  18 6.60581 1.61886  12
  -8 -10  18 10.4492 2.00716  12
  -8  10  18 9.65384 1.58016   7
  -8  10  20 1.66122 1.71299  12
  -8 -10  20 3.13622 2.10434  12
  -8  10  20 0.41259 1.23681   7
  -8  10  22 3.28419 1.48409   7
  -8 -10  22 3.43638 1.71205  13
  -8 -10  22 5.73377 2.32181  12
  -8 -10  24 26.7551 2.83718  13
  -8 -11 -17-0.43423 2.05777   9
  -8 -11 -15 2.43623 1.76555   9
  -8 -11 -13 0.18826 1.52560   9
  -8 -11 -11 2.25625 1.21488   9
  -8 -11  -9 10.1901 1.52586   9
  -8 -11  -7 26.0671 1.85288   5
  -8 -11  -7 29.8429 1.96813   9
  -8 -11  -5 21.1231 1.62514   5
  -8 -11  -3 7.04180 1.12893   5
  -8  11  -1 1.55993 0.43954  12
  -8 -11  -1 1.32554 0.84809   5
  -8  11  -1 2.40993 0.85216   1
  -8  11  -1 1.00523 0.86358   2
  -8  11   1 3.61955 0.57088  12
  -8 -11   1 2.81557 1.14626   1
  -8  11   1 4.90979 0.95684   1
  -8  11   1 3.18845 0.90340   2
  -8 -11   1 3.76384 0.96302   2
  -8 -11   1 2.82501 0.87557   5
  -8 -11   3 16.0058 1.48698   1
  -8  11   3 19.9486 1.37521   1
  -8  11   3 18.2393 1.06271  12
  -8  11   3 17.1086 1.33756   2
  -8 -11   3 18.0253 1.43692   2
  -8 -11   3 16.6203 1.46553   5
  -8  11   3 17.1826 0.64287  11
  -8 -11   3 15.1055 1.56540  11
  -8 -11   5 43.7126 2.33083  11
  -8  11   5 40.2753 1.72034  12
  -8 -11   5 41.4044 2.21247   5
  -8  11   7 36.3702 1.73657  12
  -8 -11   7 41.7733 2.31719  11
  -8  11   7 35.5347 1.78030   6
  -8 -11   7 34.3007 2.07917   5
  -8  11   7 38.5562 2.13731   7
  -8  11   9 8.61406 1.07318  12
  -8 -11   9 8.16613 1.32607  11
  -8  11   9 8.24079 1.28347   7
  -8  11   9 8.47529 1.02002   6
  -8  11  11 10.6191 1.24340  12
  -8 -11  11 11.5134 1.50706  11
  -8  11  11 10.3022 1.02292   6
  -8  11  11 9.38280 1.39487   7
  -8  11  13 10.4833 1.33883  12
  -8 -11  13 6.79619 1.46729  11
  -8  11  13 8.19862 1.42116   7
  -8  11  15-0.44287 1.05225  12
  -8 -11  15-0.53478 1.45140  11
  -8  11  15-1.07494 1.13696   7
  -8  11  17 6.87723 1.48702   7
  -8  11  17 7.83684 1.57965  12
  -8  11  19 1.42857 1.25481   7
  -8 -11  19 1.09226 2.11085  12
  -8  11  21 1.30129 1.26635   7
  -8 -11  21 1.82716 1.81581  13
  -8 -11  21 2.44890 2.13344  12
  -8 -11  23 23.4469 2.99064  12
  -8 -11  23 19.2266 2.65507  13
  -8 -12 -18 7.75509 2.51103   9
  -8 -12 -16 3.22675 2.10199   9
  -8 -12 -14 5.82751 1.88116   9
  -8 -12 -12 2.98001 1.72298   9
  -8 -12 -10 12.5283 1.67587   9
  -8 -12  -8 40.8886 2.29875   5
  -8 -12  -6 34.7185 2.07145   5
  -8 -12  -4 42.9705 2.27329   5
  -8 -12  -2 0.82631 0.80403   5
  -8  12   0 7.14799 1.05186   1
  -8 -12   0 7.58700 1.26178   1
  -8  12   0 6.61999 1.03062   2
  -8 -12   0 6.22478 1.05188   5
  -8 -12   2 4.56162 1.03035   2
  -8  12   2 5.73455 1.02905   2
  -8  12   2 4.85938 0.96487   1
  -8 -12   2 6.56534 1.19176   1
  -8  12   2 6.61806 0.70310  12
  -8 -12   2 5.26005 1.23541  11
  -8 -12   2 5.88951 1.11973   5
  -8 -12   4 29.9443 1.90125   5
  -8 -12   4 24.5771 1.87299  11
  -8  12   4 26.3988 1.63104   2
  -8  12   4 27.6646 1.34730  12
  -8  12   4 23.8604 1.54900   1
  -8 -12   4 24.4082 1.67971   1
  -8  12   6 67.3452 2.87400   7
  -8 -12   6 67.2633 2.98472  11
  -8  12   6 62.7495 2.28560  12
  -8 -12   6 61.9716 2.87604   5
  -8  12   8 24.9621 1.50094  12
  -8  12   8 22.9457 1.46427   6
  -8 -12   8 22.0848 1.85108  11
  -8 -12   8 20.9933 1.71483   5
  -8  12   8 24.3765 1.82418   7
  -8  12  10 12.3425 1.26063  12
  -8  12  10 10.9276 1.09785   6
  -8  12  10 9.19892 1.36573   7
  -8 -12  10 12.0750 1.53547  11
  -8 -12  12 10.4243 1.61820  11
  -8  12  12 6.55016 1.34386   7
  -8  12  12 8.57418 1.20076  12
  -8  12  14 32.5333 2.11317  12
  -8 -12  14 35.5016 2.61080  11
  -8  12  14 35.6282 2.37118   7
  -8  12  16 27.8403 2.26969   7
  -8  12  18 18.6386 2.05091   7
  -8 -12  18 12.8268 2.25415  12
  -8  12  20 4.93991 1.65037   7
  -8 -12  20 5.41021 2.21434  12
  -8  12  22 0.67993 1.37043   7
  -8 -12  22 2.18608 2.08567  13
  -8 -12  22 1.91415 2.42476  12
  -8 -13 -15 0.63844 1.95343   9
  -8 -13  -7 21.9765 1.75659   5
  -8 -13  -5 39.3216 2.24617   5
  -8 -13  -3 5.03400 1.06601   5
  -8 -13  -1 12.9991 1.37950   5
  -8  13   1 4.47773 1.00639   2
  -8 -13   1 3.85241 1.22435   1
  -8  13   1 3.22153 0.86210   1
  -8 -13   1 2.20437 1.09267  11
  -8 -13   1 1.87273 0.90173   5
  -8  13   3 5.20817 1.01715   2
  -8 -13   3 4.37352 1.07568   5
  -8 -13   3 6.44993 1.27373  11
  -8 -13   3 8.60436 1.44948   1
  -8  13   3 6.06351 0.99638   1
  -8 -13   5 3.12586 1.02470   5
  -8 -13   5 5.35939 1.28090  11
  -8  13   5 4.96470 0.79423  12
  -8 -13   7 14.4723 1.47815   5
  -8 -13   7 12.5242 1.61261  11
  -8  13   7 15.3579 1.20651  12
  -8  13   7 14.9134 1.53848   7
  -8 -13   9 0.79241 1.09500  11
  -8 -13   9 1.40292 0.97431   5
  -8  13   9 0.98679 0.79317   6
  -8  13   9 2.71770 0.92766  12
  -8  13   9 2.57631 0.98217   7
  -8  13  11 8.54994 1.03926   6
  -8 -13  11 11.4300 1.76820  11
  -8  13  11 10.9919 1.23219  12
  -8  13  11 9.51261 1.51161   7
  -8 -13  13 2.81051 1.45676  11
  -8  13  13 0.17962 1.11339   7
  -8 -13  15 14.2881 2.15482  11
  -8  13  15 17.5763 1.86562   7
  -8  13  17 1.61591 1.26224   7
  -8 -13  19 24.5992 2.79166  12
  -8  13  19 18.1552 2.12685   7
  -8 -13  21 0.56865 2.50096  12
  -8  13  21 0.67475 1.43825   7
  -8 -14  -8 1.10549 0.93041   5
  -8 -14  -6 7.81828 1.29633   5
  -8 -14  -4 33.3313 2.09414   5
  -8 -14  -2 2.08244 0.92265   5
  -8 -14   0 1.48170 0.89635   5
  -8  14   0 1.91566 0.83174   1
  -8  14   2 46.7672 2.04977   1
  -8 -14   2 44.4340 2.45211   5
  -8  14   2 50.3920 2.17297   2
  -8 -14   2 44.4660 2.12939   1
  -8 -14   2 47.6915 2.56898  11
  -8 -14   4 2.74032 1.19306  11
  -8 -14   4 2.11770 0.98994   5
  -8 -14   6 33.0899 2.23488  11
  -8 -14   6 38.4832 2.25082   5
  -8  14   8 0.49162 0.99916   7
  -8 -14   8 0.63160 0.89628   5
  -8 -14   8 0.80068 1.12740  11
  -8  14  10 6.39015 1.39251   7
  -8 -14  10 5.33360 1.60139  11
  -8 -14  10 9.22601 1.37842   5
  -8  14  12 7.07555 1.40650   7
  -8 -14  12 9.12428 1.87382  11
  -8  14  14 49.5957 2.94725   7
  -8 -14  14 58.1507 3.37322  11
  -8  14  16 24.7207 2.21084   7
  -8  14  18 21.7193 2.19614   7
  -8  14  20 4.03739 1.56062   7
  -8 -14  20 2.82183 2.18221  12
  -8 -14  22 8.98446 2.69237  12
  -8 -15  -7 1.77037 1.06789   5
  -8 -15  -5 8.95969 1.32549   5
  -8 -15  -3 15.1800 1.56258   5
  -8 -15  -1 1.53564 0.96736   5
  -8 -15   1 23.5241 1.96978  11
  -8  15   1 25.9516 1.53931   1
  -8 -15   1 27.7732 1.92299   5
  -8 -15   3 12.2495 1.45851   5
  -8 -15   3 13.8968 1.70633  11
  -8 -15   5 52.8303 2.64701   5
  -8 -15   5 42.5940 2.52422  11
  -8 -15   7 9.08464 1.64150  11
  -8 -15   7 12.9541 1.44258   5
  -8  15   7 9.02602 1.41780   7
  -8 -15   9 3.86894 1.63317  11
  -8  15   9 1.93227 1.11592   7
  -8 -15   9 3.26667 1.10713   5
  -8 -15  11 17.9577 1.77062   5
  -8  15  11 15.2927 1.68936   7
  -8 -15  11 18.5996 2.12698  11
  -8  15  13 17.7447 1.90622   7
  -8 -15  13 22.4419 2.33629  11
  -8  15  15 9.13698 1.63935   7
  -8 -15  15 10.3073 2.02990  11
  -8  15  17 4.27080 1.50536   7
  -8 -15  19 2.06085 2.19786  12
  -8  15  19 3.57356 1.47191   7
  -8 -15  21 11.5920 2.70904  12
  -8 -16  -6 72.6377 3.27368   5
  -8 -16  -4 0.48363 1.01512   5
  -8 -16  -2 6.38229 1.20377   5
  -8 -16   0 1.10878 1.05825   5
  -8 -16   0 2.25431 1.38284  11
  -8 -16   2 0.63460 1.02997   5
  -8 -16   2 2.72199 1.58429  11
  -8 -16   4 6.40465 1.22933   5
  -8 -16   4 9.21159 1.73070  11
  -8 -16   6 14.8915 1.64006   5
  -8 -16   6 11.5358 1.75749  11
  -8 -16   8 14.6085 1.95692  11
  -8  16   8 14.4913 1.68338   7
  -8 -16   8 10.9041 1.52990   5
  -8 -16  10 1.05831 1.93399  11
  -8 -16  10 0.16889 1.03028   5
  -8 -16  12 7.45886 1.44577   5
  -8 -16  12 7.22023 2.08633  11
  -8  16  12 8.80105 1.57659   7
  -8 -16  14 11.1698 2.04063  11
  -8  16  14 6.95039 1.59247   7
  -8  16  16 8.57420 1.71126   7
  -8  16  18 0.67128 1.34134   7
  -8 -16  20 0.37859 2.37457  12
  -8 -17  -7 132.115 4.72685   5
  -8 -17  -5 1.68530 1.11024   5
  -8 -17  -3 12.5800 1.50908   5
  -8 -17  -1 2.29839 1.10436   5
  -8 -17  -1-0.49871 1.73603  11
  -8 -17   1 35.0892 2.29783   5
  -8 -17   1 39.4569 2.73757  11
  -8 -17   3 3.96451 1.86289  11
  -8 -17   3 3.76612 1.14042   5
  -8 -17   5 7.20586 1.68854  11
  -8 -17   5 6.44256 1.35693   5
  -8 -17   7 1.88905 1.84380  11
  -8 -17   7 2.00192 1.05926   5
  -8 -17   9 1.59668 2.03397  11
  -8  17   9 5.15373 1.45779   7
  -8 -17   9 2.38166 1.20650   5
  -8 -17  11 6.29490 2.09872  11
  -8  17  11 3.97933 1.46373   7
  -8 -17  11 5.56980 1.35254   5
  -8 -17  13 5.01359 1.34905   5
  -8 -17  13 6.42979 1.91255  11
  -8  17  13 7.24514 1.57521   7
  -8 -17  15 4.24903 1.41233   5
  -8 -17  15 5.80014 2.36424  11
  -8  17  15 4.53154 1.54968   7
  -8  17  17 4.73177 1.54854   7
  -8 -17  19-1.32432 2.38730  12
  -8 -18  -6 36.7846 2.43494   5
  -8 -18  -4 8.28403 1.50813   5
  -8 -18  -2 6.62878 1.35662   5
  -8 -18   0 4.21543 1.18186   5
  -8 -18   0 3.38261 1.77255  11
  -8 -18   2 4.02633 1.20556   5
  -8 -18   2 4.73257 1.62034  11
  -8 -18   4 25.2579 2.43722  11
  -8 -18   4 22.0633 1.93687   5
  -8 -18   6 18.5128 1.80527   5
  -8 -18   6 17.9272 2.38093  11
  -8 -18   8 13.4172 2.47818  11
  -8  18   8 10.3049 1.59395   7
  -8 -18   8 8.92157 1.40925   5
  -8 -18  10 9.08140 2.09228  11
  -8 -18  10 5.42496 1.37608   5
  -8  18  10 7.09165 1.54294   7
  -8 -18  12 4.27352 1.99441  11
  -8 -18  12 2.14992 1.21459   5
  -8  18  12 4.62094 1.54323   7
  -8 -18  14 6.35338 2.26758  11
  -8 -18  14 8.46446 1.60462   5
  -8  18  14 5.44373 1.55703   7
  -8 -18  16 1.51422 1.26471   5
  -8  18  16 2.94226 1.44773   7
  -8 -18  18 5.64364 1.56553   5
  -8 -19  -5 18.6717 1.88494   5
  -8 -19  -3 84.6337 3.64106   5
  -8 -19  -1 6.79222 1.40275   5
  -8 -19  -1 5.22162 2.08539  11
  -8 -19   1 66.1179 3.13846   5
  -8 -19   1 61.9633 3.53605  11
  -8 -19   3 6.19672 1.25359   5
  -8 -19   3 4.52408 2.11994  11
  -8 -19   5 5.87379 1.30986   5
  -8 -19   5 8.82030 2.33065  11
  -8 -19   7 24.3937 2.07452   5
  -8 -19   7 27.6413 2.70171  11
  -8 -19   9 1.67739 1.82634  11
  -8  19   9 0.41260 1.30912   7
  -8 -19   9-0.87935 1.13306   5
  -8 -19  11 24.2193 2.06174   5
  -8  19  11 19.6798 2.14602   7
  -8 -19  11 27.1835 2.69879  11
  -8  19  13 1.10573 1.34831   7
  -8 -19  13 0.55088 1.21788   5
  -8 -19  13-0.81419 2.10116  11
  -8  19  15 7.07859 1.69947   7
  -8 -19  15 6.39683 1.59224   5
  -8 -19  15 4.53008 2.34324  11
  -8 -19  17 2.12078 1.44014   5
  -8 -20  -6 0.93643 1.28520   5
  -8 -20  -4 36.0486 2.51649   5
  -8 -20  -2 3.05977 1.37438   5
  -8 -20  -2 1.96951 1.87553  11
  -8 -20   0 33.6814 2.37451   5
  -8 -20   0 31.5083 2.85473  11
  -8 -20   2 4.07268 1.32358   5
  -8 -20   2 1.59505 1.92879  11
  -8 -20   4 0.70466 1.13496   5
  -8 -20   4-1.25403 1.94360  11
  -8 -20   6 14.3274 1.64061   5
  -8 -20   6 10.2209 2.11469  11
  -8  20   8 51.0683 3.10621   7
  -8 -20   8 57.3557 3.29659  11
  -8 -20   8 56.8554 2.98023   5
  -8 -20  10 1.74621 1.99719  11
  -8 -20  10 2.16026 1.16878   5
  -8  20  10 0.65326 1.36067   7
  -8  20  12 79.5568 3.99703   7
  -8 -20  12 87.9209 4.29481  11
  -8 -20  12 86.4183 3.79886   5
  -8  20  14-0.23109 1.39713   7
  -8 -20  14 0.18719 1.23269   5
  -8 -20  14 0.63915 2.26846  11
  -8 -20  16 2.86648 1.41197   5
  -8 -21  -5 1.52024 1.30422   5
  -8 -21  -3 2.23610 1.33649   5
  -8 -21  -3-0.18358 2.04362  11
  -8 -21  -1 11.3738 1.69281   5
  -8 -21  -1 13.9374 2.32144  11
  -8 -21   1 3.64208 1.26780   5
  -8 -21   1 4.15383 1.90841  11
  -8 -21   3 21.6815 2.02269   5
  -8 -21   3 19.6313 2.42887  11
  -8 -21   5 17.9819 1.87126   5
  -8 -21   5 23.7921 2.51212  11
  -8 -21   7 3.24938 1.34167   5
  -8 -21   7 2.83053 2.05346  11
  -8  21   9 33.6923 2.69912   7
  -8 -21   9 35.7034 2.99053  11
  -8 -21   9 34.5648 2.43759   5
  -8 -21  11-1.81747 2.20241  11
  -8 -21  11 0.18343 1.25033   5
  -8  21  11 1.37202 1.45107   7
  -8 -21  13 40.4055 3.50084  11
  -8 -21  13 41.4455 2.69290   5
  -8  21  13 49.0183 3.29586   7
  -8 -21  15 2.83821 1.45251   5
  -8 -22  -4 13.1042 1.77690   5
  -8 -22  -4 10.8912 2.38025  11
  -8 -22  -2 7.57931 1.61194   5
  -8 -22  -2 6.83741 2.20997  11
  -8 -22   0 1.86804 1.25647   5
  -8 -22   0 0.18393 1.93161  11
  -8 -22   2 3.52079 1.44540   5
  -8 -22   2 3.87572 2.14091  11
  -8 -22   4 22.4323 2.04038   5
  -8 -22   4 24.6211 2.61603  11
  -8 -22   6 1.71016 2.25889  11
  -8 -22   6 3.11038 1.28099   5
  -8 -22   8 16.1808 2.44461  11
  -8 -22   8 15.2191 1.81595   5
  -8  22   8 17.8233 2.12984   7
  -8 -22  10 22.1684 2.11360   5
  -8 -22  10 24.9909 2.78379  11
  -8  22  10 21.8524 2.30171   7
  -8  22  12 7.39622 1.90961   7
  -8 -22  12 4.65464 1.49926   5
  -8 -22  12 10.6897 2.68319  11
  -8 -22  14 7.51128 1.60469   5
  -8 -23  -5 20.2865 2.55262  11
  -8 -23  -3 18.2554 2.58604  11
  -8 -23  -3 17.1662 2.00453   5
  -8 -23  -1 7.66758 2.31332  11
  -8 -23  -1 8.06703 1.57788   5
  -8 -23   1 2.80748 2.02587  11
  -8 -23   1 2.65334 1.46243   5
  -8 -23   3 23.5637 2.61522  11
  -8 -23   3 16.7359 1.96185   5
  -8 -23   5 139.269 4.95961   5
  -8 -23   5 127.725 5.09047  11
  -8 -23   7-0.78121 2.19030  11
  -8 -23   7 2.22650 1.40096   5
  -8 -23   9 7.24383 1.52289   5
  -8  23   9 4.01446 1.63433   7
  -8 -23   9 5.42602 2.29458  11
  -8 -23  11 1.45797 2.38693  11
  -8  23  11 0.24222 1.52519   7
  -8 -23  11-0.18658 1.29698   5
  -8 -23  13 3.19138 1.45644   5
  -8 -24  -6 4.85583 2.47617  11
  -8 -24  -4 13.7513 2.64609  11
  -8 -24  -2 0.98675 1.38066   5
  -8 -24  -2-0.37932 2.20914  11
  -8 -24   0 2.13820 1.37754   5
  -8 -24   0 2.27225 2.09223  11
  -8 -24   2 6.70743 1.54347   5
  -8 -24   2 7.23053 2.19963  11
  -8 -24   4 3.80170 1.42967   5
  -8 -24   4 6.34442 2.23580  11
  -8 -24   6 60.1974 3.24555   5
  -8 -24   6 72.4276 4.12249  11
  -8 -24   8-0.18735 1.24255   5
  -8  24   8 0.71946 1.46212   7
  -8 -24   8-0.40071 2.37072  11
  -8 -24  10 4.55260 2.54431  11
  -8 -24  10 0.37411 1.28369   5
  -8 -25  -5 3.47265 2.46340  11
  -8 -25  -3 9.76787 2.52892  11
  -8 -25  -1 13.7502 2.79848  11
  -8 -25  -1 12.9239 1.90005   5
  -8 -25   1 27.6206 2.35139   5
  -8 -25   1 29.8803 3.00805  11
  -8 -25   3 24.1413 2.20313   5
  -8 -25   3 30.1081 3.05358  11
  -8 -25   5-1.72346 1.28791   5
  -8 -25   5 1.96195 2.48525  11
  -8 -25   7 3.22632 1.38680   5
  -8 -25   7 4.59161 2.46035  11
  -8 -25   9 14.1123 1.91438   5
  -8 -26  -2 3.26274 2.44123  11
  -8 -26   0-0.96144 2.39308  11
  -8 -26   2 3.29114 2.52301  11
  -8 -26   4 17.0689 2.83543  11
  -7   0 -21 0.81909 1.98058   9
  -7   0 -19 27.8871 2.62423   9
  -7   0 -17 3.52856 1.87964   9
  -7   0 -15 11.1614 1.54686   9
  -7   0 -13 27.7712 1.92983   9
  -7   0 -13 23.5530 1.21139   7
  -7   0 -13 26.7256 1.31268  12
  -7   0 -11 34.8223 2.08169   9
  -7   0 -11 31.6731 1.28860   7
  -7   0 -11 37.2722 2.00217  13
  -7   0  -9 15.0067 1.32471   9
  -7   0  -9 12.5592 1.19375  13
  -7   0  -9 12.9476 0.76202   7
  -7   0  -7 56.9285 2.41548   6
  -7   0  -7 56.7680 2.18649  13
  -7   0  -7 60.4083 2.01799   5
  -7   0  -7 57.4864 2.36757   9
  -7   0  -5 5.27973 0.97330   2
  -7   0  -5 5.97284 0.97470   6
  -7   0  -5 5.62885 0.84330   9
  -7   0  -5 6.14226 0.77751  13
  -7   0  -5 5.98870 0.72992   5
  -7   0  -3 4.09274 0.85735   1
  -7   0  -3 6.29086 0.84512   3
  -7   0  -3 6.13257 0.98755   6
  -7   0  -3 6.40722 0.71746   5
  -7   0  -3 6.83503 0.96736   2
  -7   0  -3 6.97814 0.83309   9
  -7   0  -3 5.86193 0.65717  13
  -7   0  -1 30.2548 1.54949   6
  -7   0  -1 29.9754 1.56294   1
  -7   0  -1 27.9993 1.33958   5
  -7   0  -1 30.4688 1.33799   9
  -7   0  -1 27.1766 1.40929   3
  -7   0  -1 30.0925 1.58251   2
  -7   0   1 46.4590 1.87382   6
  -7   0   1 49.7746 1.82212   3
  -7   0   1 46.6783 1.56319   9
  -7   0   1 46.6806 1.94759   1
  -7   0   1 46.8605 1.96811   2
  -7   0   1 44.0193 1.48279   4
  -7   0   3 110.217 2.78079   7
  -7   0   3 110.775 2.70990   4
  -7   0   3 110.779 3.26801   1
  -7   0   3 109.057 3.04194   3
  -7   0   3 108.112 3.27202   2
  -7   0   3 104.716 2.70232   8
  -7   0   3 113.410 3.16281   6
  -7   0   3 107.506 3.08540  11
  -7   0   5 81.1258 2.42632   7
  -7   0   5 88.8663 2.33953   4
  -7   0   5 86.1796 2.41792  10
  -7   0   5 85.2243 2.53916   3
  -7   0   5 86.7671 2.60496   6
  -7   0   5 87.7754 2.41065   8
  -7   0   5 86.7733 2.64839  11
  -7   0   5 81.3885 2.76657   2
  -7   0   5 84.9418 1.99660   9
  -7   0   5 83.8897 2.78960   1
  -7   0   7 104.308 2.89894   6
  -7   0   7 104.089 2.97079   7
  -7   0   7 105.781 3.27733   1
  -7   0   7 108.263 3.09138  11
  -7   0   7 101.407 2.90618  10
  -7   0   7 101.794 2.89095   3
  -7   0   9 29.8393 1.51597  11
  -7   0   9 27.5620 1.45942   7
  -7   0   9 32.2536 1.56042  10
  -7   0  11 4.40422 0.92653  12
  -7   0  11 2.57396 0.75381  11
  -7   0  11 4.52480 0.81888   7
  -7   0  11 4.05988 0.67856  13
  -7   0  11 4.37802 0.89244  10
  -7   0  13 5.49677 0.83395  13
  -7   0  13 4.98233 0.87847   7
  -7   0  13 4.99410 0.98270  10
  -7   0  13 5.20692 1.16262  12
  -7   0  15 2.71475 1.18660  12
  -7   0  15 3.91679 0.92848  13
  -7   0  17 55.8214 2.73952  12
  -7   0  17 48.2056 2.36790  13
  -7   0  19 9.86062 1.39125  13
  -7   0  19 6.74964 1.68079  12
  -7   0  21 13.3233 1.61524  13
  -7   0  21 16.0986 2.32699  12
  -7   0  23 6.11541 2.07992  12
  -7   0  23 4.00653 1.35305  13
  -7   0  25 6.69051 2.19930  12
  -7   1 -24 19.4542 2.08415   4
  -7  -1 -22 9.29133 2.67253   9
  -7   1 -22 4.01124 2.73321   9
  -7  -1 -20 5.75718 2.22475   9
  -7   1 -20 8.90654 2.43700   9
  -7   1 -18 0.73427 1.82186   9
  -7  -1 -18-0.18457 1.76131   9
  -7  -1 -16 4.58558 1.50906   9
  -7   1 -16 5.06623 1.59195   9
  -7   1 -14 18.6080 1.76958   9
  -7  -1 -14 22.9549 1.88557   9
  -7   1 -14 21.8274 1.18533  12
  -7  -1 -14 18.8762 1.26033  12
  -7   1 -14 20.4286 1.22874   7
  -7   1 -12 2.42536 0.60953   7
  -7  -1 -12 2.67729 0.57701   7
  -7  -1 -12 3.09174 1.15593   9
  -7   1 -12 3.89336 1.19995   9
  -7  -1 -10 2.52442 0.49202   7
  -7   1 -10 1.37219 0.93756   9
  -7  -1 -10 1.89228 0.96869   9
  -7  -1 -10 2.62442 0.95139  13
  -7  -1  -8 60.5637 2.12137   5
  -7  -1  -8 60.0308 2.37536  13
  -7   1  -8 59.0118 2.27710  13
  -7   1  -8 61.1101 2.62219   6
  -7  -1  -8 63.6930 2.63152   6
  -7   1  -8 58.4399 2.43669   9
  -7  -1  -8 62.8610 2.53157   9
  -7  -1  -8 62.5955 1.62629   7
  -7   1  -6 52.7254 1.95846  13
  -7  -1  -6 53.2796 2.04981  13
  -7   1  -6 49.8500 1.77339   5
  -7  -1  -6 49.7070 1.86950   5
  -7  -1  -6 48.1078 2.12192   9
  -7   1  -6 48.9082 2.13107   9
  -7   1  -6 49.9014 2.18074   6
  -7  -1  -6 59.1106 2.30973   6
  -7   1  -4 0.28670 0.74904   2
  -7  -1  -4 1.81533 0.85466   2
  -7  -1  -4 1.65429 0.58259  13
  -7   1  -4 1.91633 0.54700  13
  -7   1  -4 2.23330 0.79607   3
  -7  -1  -4 1.52263 0.67967   9
  -7   1  -4 0.67365 0.61538   9
  -7  -1  -4 1.43547 0.78698   6
  -7   1  -4 3.53781 0.89732   6
  -7  -1  -4 1.29813 0.87934   1
  -7   1  -4 2.03646 0.82806   1
  -7  -1  -4 1.41882 0.55640   5
  -7   1  -4 2.21234 0.53948   5
  -7   1  -2 16.0263 1.04646   9
  -7  -1  -2 16.9045 1.07450   9
  -7  -1  -2 15.4325 1.22123   2
  -7   1  -2 15.8109 1.24325   2
  -7  -1  -2 19.3732 0.69695   7
  -7   1  -2 19.3599 1.28556   6
  -7  -1  -2 18.4796 1.27723   6
  -7   1  -2 18.9434 0.92046  13
  -7  -1  -2 19.2471 1.14265   5
  -7   1  -2 19.1697 1.06758   5
  -7   1  -2 17.5359 1.18833   3
  -7  -1  -2 17.3228 1.14135   3
  -7   1  -2 21.0155 1.38730   1
  -7  -1  -2 16.1644 1.24860   1
  -7   1   0 10.6897 0.63160   4
  -7   1   0 8.43536 0.91041   6
  -7  -1   0 8.68453 0.98303   2
  -7   1   0 9.56896 0.99946   2
  -7   1   0 10.8018 0.86297   5
  -7  -1   0 9.11334 0.84782   5
  -7  -1   0 10.3910 0.57361   7
  -7  -1   0 10.3891 0.91240   3
  -7  -1   0 11.4016 1.02074   6
  -7   1   0 9.30655 0.58162  13
  -7  -1   0 10.0054 0.76711   9
  -7   1   0 9.46597 0.75640   9
  -7   1   0 8.97628 0.99629   1
  -7  -1   0 9.65908 1.03417   1
  -7   1   0 9.32826 0.90701   3
  -7   1   2 26.1852 1.10282   7
  -7   1   2 24.1488 1.31287   3
  -7  -1   2 23.9043 1.23793   3
  -7  -1   2 27.8093 1.14907   4
  -7   1   2 26.0165 0.95867   4
  -7  -1   2 25.3586 1.44202   1
  -7   1   2 24.5274 1.42109   1
  -7   1   2 25.1654 0.94112   8
  -7  -1   2 25.7283 1.07292   8
  -7   1   2 23.6175 1.41288   2
  -7  -1   2 27.4348 1.48438   2
  -7  -1   2 25.2083 1.37531   6
  -7   1   2 24.2803 1.32430   6
  -7   1   2 25.8828 1.06062   9
  -7  -1   2 24.1476 1.03817   9
  -7   1   4 222.730 4.84581   8
  -7  -1   4 223.064 4.99823   8
  -7  -1   4 215.081 5.42444   2
  -7   1   4 206.588 5.39548   2
  -7   1   4 212.358 5.00079   7
  -7  -1   4 231.262 4.93207   7
  -7  -1   4 217.680 5.40469   1
  -7   1   4 224.612 5.44992   1
  -7   1   4 222.595 5.23590   3
  -7  -1   4 221.880 5.11124   3
  -7  -1   4 228.047 5.34654  11
  -7   1   4 220.747 5.19670  11
  -7  -1   4 225.387 4.95678   4
  -7  -1   4 222.851 4.95989  10
  -7   1   4 220.335 4.84572  10
  -7   1   4 223.755 5.26811   6
  -7  -1   4 222.356 5.26441   6
  -7   1   6 2.15694 0.59428   7
  -7  -1   6 2.54911 0.55137   7
  -7   1   6 2.47599 0.26900   9
  -7  -1   6 2.67957 0.70173  11
  -7   1   6 3.40166 0.64626  11
  -7   1   6 3.12525 0.83294   1
  -7  -1   6 2.13917 0.84902   1
  -7   1   6 2.20747 0.55964  10
  -7  -1   6 2.94584 0.61584  10
  -7  -1   6 1.91218 0.55983   3
  -7   1   6 2.80046 0.60803   3
  -7  -1   6 3.62491 0.60439   4
  -7   1   6 2.44247 0.60839   6
  -7  -1   8 179.197 4.59169  11
  -7  -1   8 171.753 4.44071  10
  -7   1   8 172.027 4.35920  10
  -7  -1   8 178.210 4.42969   7
  -7   1   8 185.607 4.55731   7
  -7   1   8 170.861 4.21103   6
  -7   1   8 181.142 4.47098  11
  -7  -1   8 175.622 4.23347   3
  -7  -1  10 10.5733 1.00078   7
  -7   1  10 8.51739 0.93629  11
  -7   1  10 9.80212 1.01484   7
  -7  -1  10 7.43242 0.98005  11
  -7   1  10 8.70277 1.08934  12
  -7   1  10 9.45532 0.94651  10
  -7  -1  10 9.19734 1.00730  10
  -7   1  10 9.32299 0.81750  13
  -7  -1  12-0.10528 0.71764  11
  -7  -1  12 0.95484 0.84029  12
  -7   1  12 0.46937 0.77277  12
  -7  -1  12 0.62125 0.67208   7
  -7   1  12 0.86664 0.68217   7
  -7  -1  12-0.10495 0.75710  10
  -7   1  12 0.39629 0.68874  10
  -7  -1  12 1.15394 0.69168  13
  -7   1  12-0.07789 0.60071  13
  -7   1  14 10.6672 1.07314  13
  -7  -1  14 9.39874 1.08144  13
  -7   1  14 10.8456 1.21885   7
  -7  -1  14 10.4579 1.34722  12
  -7   1  14 10.7124 1.38370  12
  -7  -1  16 6.12406 1.23465  12
  -7   1  16 8.10348 1.10916  13
  -7  -1  16 6.42298 1.07709  13
  -7   1  16 7.09094 1.23958  12
  -7  -1  18 40.5905 2.29233  13
  -7   1  18 40.3640 2.20681  13
  -7   1  18 35.6539 2.45846  12
  -7  -1  18 45.4081 2.58537  12
  -7  -1  20 5.20790 1.26910  13
  -7   1  20 3.60127 1.14769  13
  -7   1  20 4.17888 1.88991  12
  -7  -1  20 3.49921 2.01627  12
  -7  -1  22-0.69288 1.21946  13
  -7  -1  22 0.53660 1.79187  12
  -7   1  22 0.89998 1.78643  12
  -7   1  24 3.85216 2.16016  12
  -7  -1  24 1.33078 2.07361  12
  -7  -1  24 0.93857 1.29682  13
  -7  -1  26 7.40750 2.57379  12
  -7   1  26 7.72503 2.44639  12
  -7   2 -23 39.9631 2.60563   4
  -7   2 -21 8.19770 2.12731   9
  -7  -2 -21 8.63769 2.30014   9
  -7   2 -19 2.67479 1.78579   9
  -7  -2 -19-0.19244 1.78590   9
  -7  -2 -17 3.38584 1.83724   9
  -7   2 -17 8.62534 1.99622   9
  -7  -2 -15 5.79762 0.93113  12
  -7   2 -15 6.40204 0.94540   7
  -7  -2 -15 5.39981 1.45533   9
  -7   2 -15 4.82696 1.39139   9
  -7   2 -13 8.66347 0.79240  12
  -7  -2 -13 8.03966 1.37879   9
  -7   2 -13 5.55161 1.16983   9
  -7   2 -13 7.36591 0.84190   7
  -7  -2 -11 122.590 3.99274  13
  -7  -2 -11 125.421 2.94383   7
  -7  -2 -11 124.994 4.09987   9
  -7   2 -11 119.382 4.06484   9
  -7  -2  -9 3.74739 0.90778  13
  -7  -2  -9 1.91756 0.84067   9
  -7   2  -9 2.24153 0.87816   9
  -7  -2  -9 3.88292 0.44090   7
  -7  -2  -7 94.1532 3.00627  13
  -7  -2  -7 82.6606 3.01691   9
  -7   2  -7 91.8639 2.53088   5
  -7  -2  -7 90.1893 2.77606   5
  -7  -2  -7 92.9261 1.99048   7
  -7   2  -7 88.7011 3.11816   6
  -7  -2  -7 86.1190 3.09283   6
  -7   2  -5 3.35910 0.62355  13
  -7  -2  -5 3.09178 0.69463  13
  -7   2  -5 3.15574 0.90387   6
  -7  -2  -5 2.64228 0.89367   6
  -7  -2  -5 3.82052 0.70907   5
  -7   2  -5 2.82092 0.55078   5
  -7   2  -5 4.44626 0.92298   3
  -7  -2  -5 4.58895 0.87491   2
  -7   2  -5 2.14955 0.79777   2
  -7  -2  -5 3.09523 0.21546   7
  -7  -2  -5 4.13752 0.81456   9
  -7  -2  -5 3.38915 0.21876   7
  -7  -2  -3 143.476 2.82963   7
  -7  -2  -3 145.400 3.82133   5
  -7   2  -3 148.812 3.59089   5
  -7   2  -3 142.370 3.95982   3
  -7   2  -3 151.231 4.10495   6
  -7  -2  -3 145.862 4.06875   6
  -7   2  -3 142.910 3.46672  13
  -7  -2  -3 142.766 3.84626   9
  -7   2  -3 142.457 4.00287   1
  -7  -2  -3 142.336 4.01198   1
  -7  -2  -3 148.504 4.09533   2
  -7   2  -3 144.615 4.06408   2
  -7   2  -1 11.5651 0.58400   4
  -7   2  -1 14.5875 1.15998   2
  -7  -2  -1 10.4255 1.03542   2
  -7  -2  -1 11.9324 0.94813   5
  -7   2  -1 10.2312 0.82971   5
  -7  -2  -1 10.9473 0.47210   7
  -7  -2  -1 10.1268 0.87954   3
  -7   2  -1 11.9745 1.01434   3
  -7   2  -1 12.3644 1.09033   6
  -7  -2  -1 10.8789 1.04302   6
  -7  -2  -1 11.1002 0.85624   9
  -7  -2  -1 10.9938 1.05235   1
  -7   2  -1 11.9994 1.10250   1
  -7   2  -1 11.8237 0.64490  13
  -7   2   1 8.29996 0.47124   4
  -7  -2   1 7.54770 0.84091   5
  -7  -2   1 7.16545 0.93883   2
  -7   2   1 7.05637 0.92841   2
  -7  -2   1 9.00399 0.68407   8
  -7  -2   1 7.34683 0.73100   4
  -7  -2   1 9.28452 0.51755   7
  -7   2   1 7.96942 0.65748   7
  -7  -2   1 8.66437 0.79118   3
  -7   2   1 8.73688 0.89062   3
  -7   2   1 7.69500 0.66878   9
  -7  -2   1 8.92438 0.71154   9
  -7   2   1 8.61073 0.43991  13
  -7   2   1 9.01311 0.89594   6
  -7  -2   1 6.36034 0.78964   6
  -7   2   1 7.74732 0.93164   1
  -7  -2   1 8.67202 0.98422   1
  -7   2   3 115.660 2.87765   9
  -7  -2   3 126.761 3.19793   4
  -7   2   3 123.882 2.85002   8
  -7  -2   3 120.650 3.13544   8
  -7  -2   3 123.846 2.92944   9
  -7  -2   3 128.010 3.44803   6
  -7   2   3 127.003 3.44674   6
  -7   2   3 123.966 3.19224   7
  -7   2   3 125.062 2.84836  10
  -7  -2   3 125.181 3.50664  11
  -7   2   3 123.617 3.26827  11
  -7  -2   3 118.721 3.18376   3
  -7   2   3 123.832 3.40844   3
  -7  -2   3 125.299 3.57376   2
  -7   2   3 114.891 3.48160   2
  -7  -2   3 125.109 3.55396   1
  -7   2   3 123.803 3.54306   1
  -7  -2   5 84.2345 2.48423   8
  -7   2   5 81.6281 2.73956   2
  -7  -2   5 79.7168 2.71030   2
  -7   2   5 87.0483 2.55609   7
  -7  -2   5 85.9591 2.34221   7
  -7   2   5 83.5262 2.59567   3
  -7  -2   5 77.6633 2.37247   3
  -7   2   5 84.8970 1.99114   9
  -7  -2   5 86.8837 2.79328   1
  -7   2   5 87.3704 2.80445   1
  -7   2   5 85.3793 2.58845   6
  -7   2   5 82.8789 2.30426  10
  -7  -2   5 82.9966 2.44740  10
  -7  -2   5 85.9615 2.47065   4
  -7   2   5 86.5697 2.52568  11
  -7  -2   5 82.1084 2.69096  11
  -7  -2   7 17.5616 0.99639   3
  -7   2   7 17.7575 1.05693   6
  -7   2   7 16.9643 0.76790  13
  -7  -2   7 17.7935 1.14545  10
  -7   2   7 18.7025 1.05786  10
  -7  -2   7 16.6734 1.20623  11
  -7   2   7 16.4047 1.02422  11
  -7  -2   7 19.0394 1.36511   1
  -7   2   7 16.4614 1.28191   1
  -7  -2   7 17.3036 1.07286   4
  -7   2   7 17.0752 1.13500   3
  -7  -2   7 15.9989 1.00388   7
  -7   2   7 16.1638 1.12720   7
  -7  -2   9 5.59423 0.84366  10
  -7   2   9 7.49549 0.84730  10
  -7   2   9 6.41699 0.80046  11
  -7  -2   9 5.82806 0.92128  11
  -7  -2   9 4.70170 0.71749   7
  -7   2   9 3.73942 0.74664   7
  -7   2   9 6.41892 0.68488   6
  -7  -2   9 5.49095 0.67373   3
  -7   2   9 7.18000 0.99846  12
  -7   2  11 1.58058 0.68177  11
  -7  -2  11 2.78795 0.83367  11
  -7   2  11 1.88087 0.80377  12
  -7   2  11 2.60876 0.81397   7
  -7   2  11 2.34215 0.59703  13
  -7  -2  11 1.40945 0.74009  10
  -7  -2  13 22.0421 1.56277  11
  -7   2  13 24.5079 1.34447  13
  -7  -2  13 25.9150 1.68483  10
  -7   2  13 25.2285 1.75494  12
  -7  -2  13 24.7295 1.77152  12
  -7   2  13 23.3632 1.61377   7
  -7   2  15 0.67603 1.13639  12
  -7  -2  15 0.13728 1.13336  12
  -7   2  15 1.60258 0.87964   7
  -7  -2  15 1.31751 0.84864  13
  -7   2  15 0.77057 0.77707  13
  -7  -2  17 41.4131 2.27219  13
  -7   2  17 45.7640 2.15404  13
  -7  -2  17 44.8788 2.47678  12
  -7   2  17 45.6774 2.54179  12
  -7   2  17 41.7431 2.32591   7
  -7  -2  19 8.11131 1.33654  13
  -7   2  19 8.81123 1.25815  13
  -7  -2  19 9.34763 1.79579  12
  -7   2  19 6.27470 1.60888  12
  -7  -2  21 16.7789 1.82628  13
  -7  -2  21 20.0154 2.43307  12
  -7   2  21 18.1245 2.17248  12
  -7  -2  23 25.1887 2.17369  13
  -7  -2  23 24.4647 2.70584  12
  -7   2  23 25.8671 2.59301  12
  -7  -2  25 11.8383 1.90271  13
  -7  -2  25 11.2528 2.48727  12
  -7   2  25 15.5663 2.67574  12
  -7   3 -24 39.3998 2.64677   4
  -7   3 -22 5.09559 1.43253   4
  -7   3 -22 4.45355 2.38621   9
  -7  -3 -22 7.89232 2.65116   9
  -7   3 -20 1.79044 2.10669   9
  -7  -3 -20 0.60171 2.01561   9
  -7  -3 -18 3.91579 1.80596   9
  -7   3 -18 6.44213 1.86332   9
  -7  -3 -16 2.75607 1.56438   9
  -7   3 -16 2.70063 1.49801   9
  -7  -3 -14 9.29848 1.43706   9
  -7   3 -14 7.84737 1.32817   9
  -7   3 -14 6.37306 0.95245   7
  -7   3 -12 26.2282 1.11669  12
  -7   3 -12 23.8435 1.87862   9
  -7  -3 -12 27.0178 1.94570   9
  -7  -3 -12 27.6670 1.07000   7
  -7  -3 -10 59.4337 2.66624   9
  -7  -3 -10 60.5483 1.55110   7
  -7  -3 -10 62.2499 2.62007  13
  -7  -3  -8 4.53776 0.99272  13
  -7  -3  -8 5.01447 0.94813   9
  -7  -3  -8 4.08926 0.27220   7
  -7  -3  -8 3.24518 1.27074   6
  -7  -3  -8 4.12248 0.74136   5
  -7   3  -6 130.488 3.84026   3
  -7   3  -6 122.870 3.79361   6
  -7  -3  -6 133.483 3.86540   6
  -7  -3  -6 123.392 3.51816   5
  -7   3  -6 120.362 3.09379   5
  -7  -3  -6 133.903 3.71011  13
  -7  -3  -6 127.721 3.76955   9
  -7  -3  -4 3.79722 0.74317   9
  -7  -3  -4 3.15441 0.87203   1
  -7   3  -4 3.50972 0.84030   1
  -7  -3  -4 4.10092 0.90569   2
  -7   3  -4 3.72028 0.85136   2
  -7  -3  -4 5.84285 0.98173   6
  -7   3  -4 4.28118 0.91757   6
  -7   3  -4 2.63161 0.79534   3
  -7  -3  -4 2.41533 0.64564   5
  -7   3  -4 1.60470 0.50058   5
  -7  -3  -2 27.5562 1.55203   2
  -7   3  -2 27.0071 1.55213   2
  -7   3  -2 28.3298 1.53258   1
  -7  -3  -2 30.3121 1.61238   1
  -7   3  -2 26.7913 1.47775   3
  -7   3  -2 28.7447 1.58465   6
  -7  -3  -2 27.3805 1.56674   6
  -7  -3  -2 26.5111 1.37644   5
  -7   3  -2 28.6105 1.20769   5
  -7  -3  -2 28.5834 1.39509   9
  -7  -3   0 97.2154 2.95353   5
  -7  -3   0 92.7118 2.71985   3
  -7   3   0 97.8651 2.96657   3
  -7   3   0 94.5278 2.97297   1
  -7  -3   0 93.8079 2.98482   1
  -7  -3   0 95.0038 2.65423   9
  -7   3   0 93.6501 2.99528   2
  -7  -3   0 97.2500 3.03588   2
  -7   3   0 94.2775 2.00098   4
  -7  -3   0 94.3704 2.96370   6
  -7   3   0 96.5793 2.98948   6
  -7   3   2 11.1598 0.83568   7
  -7   3   2 13.4042 1.06109   3
  -7  -3   2 12.4141 0.89126   3
  -7   3   2 9.45481 0.99536   2
  -7   3   2 11.0802 1.04415   1
  -7  -3   2 13.1770 1.10418   1
  -7   3   2 14.7867 1.07652   6
  -7   3   2 11.8999 0.52630   8
  -7  -3   2 10.8060 0.81803   8
  -7  -3   2 12.4956 0.79243   9
  -7   3   2 12.6703 0.54232  10
  -7  -3   2 13.2606 0.94030   4
  -7  -3   2 13.5663 1.12773   2
  -7  -3   4 66.4944 2.17016   4
  -7  -3   4 66.0072 2.16292   8
  -7  -3   4 73.5431 2.47958   1
  -7   3   4 72.6674 2.46507   1
  -7   3   4 66.8288 2.20326   7
  -7   3   4 68.3932 2.28066   6
  -7  -3   4 65.9433 2.41812  11
  -7   3   4 65.3056 2.08337  11
  -7   3   4 68.0859 1.86709  10
  -7   3   4 63.0099 2.35445   2
  -7  -3   4 70.4420 2.45362   2
  -7  -3   4 71.1802 2.09432   3
  -7   3   4 63.0659 2.26860   3
  -7  -3   6 305.370 6.83577   8
  -7   3   6 297.100 6.87997   3
  -7  -3   6 315.297 6.81236   4
  -7  -3   6 305.624 7.09177   1
  -7   3   6 301.165 7.06180   1
  -7   3   6 304.100 6.92140   7
  -7  -3   6 298.764 6.50477   3
  -7   3   6 299.335 6.74853   6
  -7   3   6 305.418 7.08953   2
  -7   3   6 312.178 6.01750   9
  -7   3   6 310.033 5.89411  13
  -7  -3   6 303.026 7.07756  11
  -7   3   6 299.239 6.65307  11
  -7   3   6 302.653 6.54110  10
  -7  -3   6 299.848 6.80447  10
  -7   3   8 9.14750 0.97908   7
  -7   3   8 8.01809 0.79823   6
  -7   3   8 9.29178 0.57399  13
  -7  -3   8 8.56915 0.92135  10
  -7  -3   8 9.28911 0.88687   4
  -7  -3   8 7.59405 0.96209  11
  -7   3   8 9.25569 0.86147  11
  -7  -3   8 8.68749 0.72084   3
  -7   3   8 9.97354 1.01655  12
  -7  -3  10 17.9932 1.31535  10
  -7   3  10 18.7851 1.16839  11
  -7  -3  10 18.6226 1.37472  11
  -7   3  10 18.3486 1.36256  12
  -7   3  10 18.1599 1.29416   7
  -7  -3  10 16.7538 0.95103   3
  -7   3  10 19.3484 1.01300   6
  -7  -3  12 6.50692 1.02668  10
  -7   3  12 8.11954 0.79465  13
  -7   3  12 8.38455 1.11332   7
  -7   3  12 7.88363 1.06657  12
  -7  -3  12 9.37801 1.14494  11
  -7   3  14 36.7068 1.68038  13
  -7  -3  14 38.8513 2.16397  12
  -7   3  14 41.0471 2.17036  12
  -7   3  14 40.9466 2.12738   7
  -7  -3  16 17.4620 1.54342  13
  -7   3  16 20.1415 1.38561  13
  -7  -3  16 15.1277 1.69691  12
  -7   3  16 14.6966 1.58566  12
  -7   3  16 17.9016 1.54926   7
  -7  -3  18 5.75597 1.72370  12
  -7   3  18 1.08190 1.19920  12
  -7  -3  18 3.51399 1.19154  13
  -7   3  18 2.40705 1.02737   7
  -7  -3  20 30.9894 2.19397  13
  -7   3  20 31.4679 2.65447  12
  -7  -3  20 27.7363 2.65937  12
  -7  -3  22 2.31305 1.95111  12
  -7   3  22 4.18545 1.78379  12
  -7  -3  22 1.50144 1.40214  13
  -7  -3  24 22.2151 2.72240  12
  -7   3  24 16.1899 2.54210  12
  -7  -3  24 18.8420 2.10220  13
  -7  -3  26 0.59178 2.36498  12
  -7  -3  26 1.71193 1.70123  13
  -7   4 -23 14.7654 1.81765   4
  -7   4 -21 3.54731 1.29818   4
  -7  -4 -21 6.25576 2.29894   9
  -7   4 -21 3.10442 2.16842   9
  -7   4 -19 25.1981 1.88413   4
  -7  -4 -19 22.1010 2.58760   9
  -7   4 -19 25.1827 2.58923   9
  -7   4 -17 35.2482 2.73109   9
  -7  -4 -17 31.8966 2.80931   9
  -7  -4 -15 82.5637 3.62866   9
  -7   4 -15 82.7026 3.57514   9
  -7   4 -15 85.7185 2.84831   7
  -7  -4 -13 6.98230 1.27650   9
  -7  -4 -11 3.97274 1.14814   9
  -7   4 -11 3.56869 0.52571  12
  -7  -4  -9 16.6494 1.42065   9
  -7  -4  -9 13.8051 1.33364  13
  -7  -4  -7 2.05268 0.75075   5
  -7  -4  -7 2.06636 1.19007   6
  -7   4  -7 2.00357 1.15354   6
  -7  -4  -7 1.40012 0.68703  13
  -7  -4  -7 1.84009 0.78153   9
  -7  -4  -5 16.7229 1.36636   6
  -7   4  -5 12.4867 1.23383   6
  -7  -4  -5 15.9745 1.14085   5
  -7   4  -5 15.1681 0.84557   5
  -7   4  -5 15.1902 1.23626   2
  -7  -4  -5 13.2447 1.18796   2
  -7  -4  -5 15.1161 1.19906   9
  -7   4  -5 17.4663 1.32028   3
  -7   4  -3 0.37478 0.69182   3
  -7  -4  -3 0.32661 0.55288   9
  -7   4  -3-0.18162 0.64727   1
  -7  -4  -3 0.18151 0.77598   1
  -7  -4  -3-0.42530 0.59883   5
  -7   4  -3 0.43617 0.39276   5
  -7   4  -3 0.66986 0.78276   6
  -7  -4  -3 0.84844 0.78877   6
  -7  -4  -3 0.74739 0.74629   2
  -7   4  -3 0.65415 0.67012   2
  -7   4  -1 11.7636 1.06118   2
  -7   4  -1 11.0924 1.04955   3
  -7  -4  -1 13.0575 1.15734   2
  -7   4  -1 10.5582 0.76472   5
  -7  -4  -1 11.0705 0.96714   5
  -7   4  -1 12.6041 1.08250   1
  -7  -4  -1 12.8782 1.14679   1
  -7  -4  -1 11.5910 0.92433   9
  -7   4  -1 11.3009 1.07684   6
  -7  -4   1 11.2916 0.83961   8
  -7  -4   1 9.48290 0.93265   5
  -7   4   1 6.68938 0.83988   1
  -7   4   1 8.40040 0.92049   6
  -7  -4   1 9.99004 0.77965   9
  -7  -4   1 9.96432 0.82194   3
  -7   4   1 10.4229 1.00048   3
  -7  -4   1 8.71451 0.99804   2
  -7   4   1 9.09955 0.97206   2
  -7  -4   1 12.2984 1.10225   1
  -7   4   3 3.93249 0.41183  10
  -7   4   3 3.49814 0.65434   7
  -7  -4   3 5.31359 0.58440   9
  -7   4   3 4.12081 0.37349   8
  -7  -4   3 3.78500 0.65758   8
  -7   4   3 4.23027 0.75909   3
  -7   4   3 3.82130 0.75658   1
  -7  -4   3 2.62742 0.78689   1
  -7  -4   3 3.50154 0.72514  11
  -7   4   3 1.87446 0.52622  11
  -7  -4   3 3.49906 0.59081   3
  -7   4   3 4.82376 0.81698   2
  -7  -4   3 4.41444 0.78328   2
  -7   4   3 4.42954 0.72953   6
  -7  -4   3 4.64113 0.72771   4
  -7   4   5 354.155 8.11310   2
  -7  -4   5 353.585 8.11774   2
  -7  -4   5 364.029 7.92047   4
  -7  -4   5 367.956 7.95446   8
  -7   4   5 360.436 7.94566  12
  -7   4   5 357.793 8.01628   3
  -7   4   5 349.073 7.97025   7
  -7  -4   5 367.608 7.55209   3
  -7  -4   5 359.831 8.19295  11
  -7   4   5 372.120 7.66427  11
  -7   4   5 363.944 8.11883   1
  -7  -4   5 358.432 8.11124   1
  -7   4   5 367.490 7.48182  10
  -7   4   5 370.773 7.91887   6
  -7  -4   7 186.399 4.66856   8
  -7   4   7 180.386 4.71899   7
  -7  -4   7 190.098 4.84953   1
  -7   4   7 180.319 4.77983   1
  -7  -4   7 180.078 4.83053  11
  -7   4   7 177.229 4.31684  11
  -7  -4   7 187.338 4.66712  10
  -7   4   7 183.344 3.66686   9
  -7  -4   7 184.627 4.59674   4
  -7   4   7 182.886 4.70600  12
  -7  -4   7 181.192 4.14298   3
  -7   4   7 184.430 4.44431   6
  -7  -4   9 66.4137 2.40513  10
  -7  -4   9 64.3409 2.51036  11
  -7   4   9 66.3026 2.12805  11
  -7  -4   9 63.2940 2.28962   4
  -7   4   9 64.2772 2.42955   7
  -7   4   9 60.7461 2.39415  12
  -7   4   9 59.4942 1.96548   6
  -7  -4   9 59.1131 1.80972   3
  -7   4  11 32.7749 1.30281   6
  -7   4  11 32.7542 1.79607  12
  -7  -4  11 33.0530 1.25085   3
  -7  -4  11 34.1667 1.82250  10
  -7  -4  11 33.0038 1.81809  11
  -7   4  11 32.9002 1.79611   7
  -7   4  13 4.02644 1.08038  12
  -7  -4  13 3.95676 1.01395  11
  -7   4  13 3.76578 0.90297   7
  -7   4  15 1.61562 0.98852  12
  -7   4  15 0.27992 0.78684   7
  -7  -4  15 0.69815 1.14750  12
  -7   4  17 38.2277 2.29995  12
  -7  -4  17 37.4813 2.39864  12
  -7   4  17 35.5573 2.19949   7
  -7  -4  17 36.4089 2.19238  13
  -7  -4  19 3.07523 1.61766  12
  -7   4  19 4.37481 1.43292  12
  -7   4  19 4.79912 1.23064   7
  -7  -4  19 1.84829 1.11614  13
  -7  -4  21 2.60911 1.43799  13
  -7  -4  21 3.62953 1.95305  12
  -7   4  21 1.76205 1.63579  12
  -7  -4  23 13.3751 1.83673  13
  -7  -4  23 12.9660 2.45703  12
  -7   4  23 15.9631 2.44388  12
  -7  -4  25 2.59259 1.57839  13
  -7  -4  25 4.60153 2.33882  12
  -7   4  25 5.07354 2.42865  12
  -7  -4  27 8.56893 2.17225  13
  -7  -5 -22 2.37521 2.53796   9
  -7   5 -22 1.28655 2.49758   9
  -7   5 -22-0.16015 1.17575   4
  -7   5 -20 0.40180 1.87778   9
  -7  -5 -20-0.61228 1.98713   9
  -7   5 -20-1.73223 1.16448   4
  -7  -5 -18 20.3999 2.29622   9
  -7   5 -18 19.1681 2.21854   9
  -7   5 -18 17.3103 1.54733   4
  -7   5 -16-0.17122 1.51887   9
  -7   5 -16 1.10503 0.86135   4
  -7  -5 -14 19.7004 1.85563   9
  -7  -5 -12 7.18204 1.26543   9
  -7  -5 -10 18.7150 1.57854   9
  -7   5 -10 19.2224 0.78424  12
  -7  -5  -8 29.4667 1.62451   5
  -7  -5  -8 29.4687 1.74630   9
  -7  -5  -8 28.8877 1.75795  13
  -7  -5  -6 7.24829 1.00708   9
  -7   5  -6 5.97204 0.55461   5
  -7  -5  -6 4.72266 0.81524   5
  -7   5  -6 3.76994 1.10168   6
  -7   5  -6 7.10796 1.19977   3
  -7  -5  -4 6.95565 0.89576   9
  -7   5  -4 6.27406 0.91778   2
  -7  -5  -4 6.65391 0.97681   2
  -7   5  -4 7.21467 1.01207   3
  -7  -5  -4 6.76843 0.85157   5
  -7   5  -4 4.78414 0.91901   6
  -7   5  -4 6.19984 0.37546   4
  -7   5  -4 7.64600 0.93592   1
  -7  -5  -4 5.83854 0.96932   1
  -7   5  -4 6.35171 0.57242   5
  -7   5  -2 18.4181 1.31330   6
  -7  -5  -2 16.7810 1.24015   2
  -7   5  -2 17.6831 1.24128   2
  -7  -5  -2 16.5190 1.19287   5
  -7   5  -2 17.7101 0.87591   5
  -7  -5  -2 19.5288 1.35226   1
  -7   5  -2 17.0218 1.23985   1
  -7  -5  -2 18.6485 1.16193   9
  -7   5  -2 16.3816 1.29244   3
  -7   5   0 15.4419 1.19005   3
  -7   5   0 14.1632 1.12751   6
  -7  -5   0 14.2106 1.17893   2
  -7   5   0 14.4924 1.14946   2
  -7  -5   0 12.8676 1.06724   5
  -7  -5   0 16.4416 1.23576   1
  -7   5   0 14.1076 1.12038   1
  -7  -5   0 15.0682 0.97462   9
  -7  -5   2 96.1784 2.73331   8
  -7  -5   2 87.3850 2.95592   5
  -7   5   2 96.1727 2.93618   1
  -7  -5   2 90.7716 2.89864   1
  -7  -5   2 91.5100 2.84075   4
  -7   5   2 84.5020 2.84582   2
  -7  -5   2 93.2656 2.98463   2
  -7   5   2 94.5193 2.93931   3
  -7  -5   2 91.2648 2.53455   9
  -7   5   2 93.6711 2.50632  11
  -7   5   2 90.9600 2.00750  10
  -7   5   2 95.9449 2.91482   6
  -7  -5   4 131.175 3.48133   8
  -7   5   4 126.495 2.89918  10
  -7   5   4 128.679 3.57647   3
  -7   5   4 121.959 3.45823   7
  -7  -5   4 118.016 3.04366   3
  -7   5   4 129.190 3.36530  12
  -7   5   4 117.109 3.05191  11
  -7  -5   4 119.069 3.62469  11
  -7   5   4 128.683 3.47461   6
  -7  -5   4 120.911 3.46491   4
  -7  -5   4 117.682 3.55514   2
  -7   5   4 120.555 3.55292   2
  -7   5   4 123.913 3.53656   1
  -7  -5   4 132.670 3.63042   1
  -7  -5   6 224.984 5.28541  10
  -7  -5   6 216.928 5.28045   4
  -7  -5   6 212.952 5.29138   8
  -7  -5   6 217.143 5.38908   1
  -7   5   6 217.938 5.37957   1
  -7   5   6 210.263 5.33256   7
  -7  -5   6 215.121 4.71575   3
  -7   5   6 210.920 5.37054   2
  -7  -5   6 210.821 5.34236   2
  -7   5   6 220.091 5.13742   6
  -7   5   6 215.797 4.85538  11
  -7   5   6 216.502 5.24278  12
  -7  -5   6 212.572 5.49714  11
  -7   5   8 53.2725 2.20274   7
  -7   5   8 55.1856 1.84065  11
  -7  -5   8 55.1635 1.60536   3
  -7  -5   8 53.1321 2.10368   4
  -7  -5   8 51.0561 2.10204  10
  -7  -5   8 50.5664 2.24743  11
  -7   5   8 56.1918 1.89864   6
  -7   5   8 51.0823 2.12369  12
  -7  -5   8 53.0755 2.11058   8
  -7  -5  10 0.67176 0.41308   3
  -7   5  10 1.46701 0.58614   6
  -7  -5  10 0.82075 0.69021  10
  -7   5  10 1.21529 0.73299   7
  -7  -5  10 1.67970 0.73841   4
  -7  -5  10 0.88938 0.73757  11
  -7   5  10 1.44557 0.79237  12
  -7  -5  12 13.9498 1.31122  11
  -7  -5  12 15.7003 1.34864  10
  -7   5  12 13.7349 1.26392   7
  -7   5  12 12.6374 0.81094   6
  -7  -5  12 12.7656 0.74651   3
  -7   5  12 13.7443 1.31200  12
  -7   5  14 22.5626 1.71445  12
  -7  -5  14 19.3907 0.93581   3
  -7   5  14 20.7185 1.60612   7
  -7  -5  14 20.7892 1.68455  11
  -7  -5  16 60.5385 2.94458  12
  -7   5  16 62.9759 2.86327  12
  -7   5  16 63.2770 2.86346   7
  -7   5  18 8.81989 1.38588   7
  -7  -5  18 6.11688 1.83134  12
  -7   5  18 7.32118 1.53175  12
  -7  -5  18 5.59299 1.22129  13
  -7  -5  20 25.6816 2.61340  12
  -7   5  20 20.7678 2.33634  12
  -7  -5  20 19.8133 1.99007  13
  -7   5  20 18.7817 1.86596   7
  -7  -5  22 1.81393 1.49689  13
  -7  -5  22 1.77891 1.88398  12
  -7   5  22 1.47631 1.73111  12
  -7  -5  24-0.43381 1.55541  13
  -7  -5  24 2.05343 2.22833  12
  -7   5  24 1.19061 1.88076  12
  -7  -5  26 6.40383 1.94239  13
  -7   6 -21 2.25702 1.26571   4
  -7   6 -21 5.02500 2.38307   9
  -7  -6 -21 3.60910 2.37555   9
  -7   6 -19 0.80639 0.98688   4
  -7  -6 -19 0.19988 2.03928   9
  -7   6 -19 2.92928 1.96850   9
  -7   6 -17 20.6710 1.56845   4
  -7   6 -17 19.6938 2.21020   9
  -7  -6 -17 24.5307 2.48720   9
  -7   6 -15 10.2881 1.16070   4
  -7  -6 -15 10.4459 1.70489   9
  -7   6 -13 11.8642 1.06490   4
  -7  -6 -13 11.2543 1.51709   9
  -7   6 -11 8.26419 0.85037   4
  -7  -6 -11 8.63667 1.35533   9
  -7   6  -9 115.751 2.96773   4
  -7   6  -9 116.205 2.47789  12
  -7  -6  -9 116.196 3.83547  13
  -7  -6  -9 121.306 3.93519   9
  -7  -6  -7 2.69478 0.75606   5
  -7  -6  -7 4.39989 0.91635   9
  -7   6  -5 4.44873 1.04492   6
  -7  -6  -5 2.02525 0.72711   5
  -7  -6  -5 3.67954 0.88457   9
  -7   6  -5 3.94750 1.04598   3
  -7  -6  -5 4.74367 0.98396   2
  -7   6  -5 4.63716 0.90212   2
  -7   6  -5 3.49655 0.34617   4
  -7  -6  -3 4.00599 0.76750   9
  -7   6  -3 3.99767 0.82854   2
  -7  -6  -3 3.91002 0.84885   2
  -7   6  -3 4.61126 0.80601   1
  -7  -6  -3 6.42417 1.01536   1
  -7   6  -3 3.36478 0.90525   3
  -7  -6  -3 4.25410 0.77386   5
  -7   6  -3 5.01151 0.93479   6
  -7  -6  -1 14.4050 1.05841   9
  -7   6  -1 16.6198 0.85035   5
  -7  -6  -1 15.9401 1.16592   5
  -7   6  -1 16.0482 1.26667   3
  -7   6  -1 15.9622 1.17201   2
  -7  -6  -1 16.2074 1.22921   2
  -7   6  -1 13.5710 1.16521   6
  -7   6  -1 17.7979 1.22980   1
  -7  -6  -1 14.4631 1.19729   1
  -7   6   1 138.879 3.39180  12
  -7   6   1 139.314 3.90466   3
  -7   6   1 139.466 3.87282   2
  -7  -6   1 138.908 3.89506   2
  -7  -6   1 140.287 4.00439   5
  -7  -6   1 141.953 3.85666   1
  -7   6   1 142.179 3.85868   1
  -7  -6   1 127.951 3.50596   9
  -7   6   1 138.904 3.88853   6
  -7   6   3 208.245 4.75303  11
  -7  -6   3 224.865 5.57567  11
  -7   6   3 212.092 5.38304   3
  -7  -6   3 225.858 5.29364   8
  -7  -6   3 219.661 5.40813   4
  -7   6   3 218.808 5.03665  12
  -7   6   3 217.231 5.39128   2
  -7  -6   3 217.969 5.41933   2
  -7   6   3 222.174 5.32926   6
  -7   6   3 219.547 5.35422   1
  -7  -6   3 217.521 5.35534   1
  -7   6   5 17.5486 1.19820   3
  -7   6   5 17.0833 1.20116   7
  -7  -6   5 15.5394 0.83411   3
  -7  -6   5 17.1295 1.25005   1
  -7   6   5 17.8813 1.21041   1
  -7  -6   5 17.2922 1.23677   4
  -7  -6   5 18.1443 1.25605   8
  -7   6   5 16.8930 1.21778   2
  -7  -6   5 17.7634 1.26226   2
  -7   6   5 17.0396 0.89459  11
  -7  -6   5 15.0979 1.26729  11
  -7   6   5 17.4498 1.12964  12
  -7   6   5 16.9276 1.14511   6
  -7   6   7 18.0253 1.11456   6
  -7  -6   7 18.4184 1.28213   8
  -7  -6   7 17.8734 1.39726  11
  -7   6   7 18.5612 1.31181   7
  -7   6   7 17.4336 1.21494  12
  -7  -6   7 19.1338 1.26753  10
  -7  -6   7 19.5544 0.85951   3
  -7  -6   7 19.2549 1.33169   4
  -7   6   7 21.1140 1.00902  11
  -7   6   9 226.253 4.41298   9
  -7  -6   9 225.101 4.74219   3
  -7  -6   9 229.586 5.76545  10
  -7   6   9 227.657 5.84226   7
  -7  -6   9 230.509 5.68960   4
  -7  -6   9 227.634 5.71893   8
  -7   6   9 231.925 5.20695   6
  -7   6   9 220.319 5.65562  12
  -7  -6   9 226.053 5.89731  11
  -7  -6  11 19.1424 1.47392  10
  -7   6  11 22.1949 1.52618   7
  -7   6  11 23.4919 1.10281   6
  -7  -6  11 22.4709 0.86235   3
  -7  -6  11 22.1176 1.60544  11
  -7   6  11 23.2418 1.52666  12
  -7   6  13 28.3345 1.86575   7
  -7  -6  13 31.0956 1.06270   3
  -7   6  13 33.3822 1.19324   6
  -7   6  13 33.0260 1.90820  12
  -7  -6  13 29.7721 1.89624  11
  -7  -6  15 11.4080 1.66001  12
  -7   6  15 13.1426 1.44901   7
  -7   6  15 14.7688 1.43973  12
  -7  -6  17 2.44169 1.33802  12
  -7   6  17 2.27284 1.03084   7
  -7   6  17 1.34566 1.06629  12
  -7  -6  19 14.8260 2.14019  12
  -7  -6  19 10.9856 1.63410  13
  -7   6  19 14.2062 1.64775   7
  -7   6  19 13.1429 1.86708  12
  -7  -6  21 7.36105 1.72349  13
  -7   6  21 10.8221 1.68838   7
  -7  -6  21 9.35250 2.03799  12
  -7   6  21 8.76150 1.85331  12
  -7  -6  23 5.99890 2.21683  12
  -7   6  23 8.89088 2.10207  12
  -7  -6  23 8.65468 1.90205  13
  -7  -6  25 16.3160 2.66696  12
  -7  -6  25 12.4278 2.18142  13
  -7   7 -20 8.44033 1.44932   4
  -7   7 -20 8.38436 2.12991   9
  -7  -7 -20 12.5236 2.47010   9
  -7   7 -18 7.08589 1.24503   4
  -7  -7 -18 7.42944 1.98130   9
  -7   7 -18 7.80596 1.79708   9
  -7   7 -16 0.43113 0.81381   4
  -7  -7 -16 2.17525 1.78207   9
  -7   7 -14 8.10940 1.01634   4
  -7  -7 -14 6.50174 1.51976   9
  -7   7 -12 21.9381 1.28544   4
  -7  -7 -12 22.4568 1.86412   9
  -7   7 -10 1.17902 0.58759   4
  -7  -7 -10 2.59967 1.01636   9
  -7  -7  -8 6.55556 1.01280   5
  -7  -7  -8 7.73027 1.17020   9
  -7  -7  -6 33.6997 1.79431   5
  -7   7  -6 37.0770 1.07129   4
  -7   7  -6 37.0938 0.98304  12
  -7  -7  -6 32.3109 1.80404   9
  -7  -7  -4 240.210 6.06081   1
  -7   7  -4 248.354 6.04715   1
  -7  -7  -4 243.516 6.08820   2
  -7   7  -4 254.666 6.12449   2
  -7  -7  -4 252.848 6.14162   9
  -7   7  -4 251.520 6.24376   3
  -7  -7  -4 244.589 6.14716   5
  -7   7  -4 263.166 6.29422   6
  -7   7  -2 59.1098 2.22796   1
  -7  -7  -2 56.1131 2.23876   1
  -7  -7  -2 58.8299 2.19020   9
  -7  -7  -2 56.2306 2.22509   2
  -7   7  -2 60.5629 2.27553   2
  -7   7  -2 57.5950 2.30894   6
  -7   7  -2 59.3466 2.38784   3
  -7  -7  -2 56.7096 2.29195   5
  -7   7   0 181.112 4.82435   3
  -7   7   0 181.137 4.69606   1
  -7  -7   0 183.087 4.70099   1
  -7  -7   0 185.649 4.90013   5
  -7  -7   0 176.957 4.72758   2
  -7   7   0 183.368 4.74003   2
  -7   7   0 182.135 4.75773   6
  -7   7   0 181.431 4.12559  12
  -7  -7   0 191.100 4.57988   9
  -7   7   2 30.2620 1.26614  12
  -7   7   2 33.0769 1.62025   6
  -7  -7   2 31.9578 1.53958   8
  -7  -7   2 32.5366 1.67019   5
  -7  -7   2 28.9743 1.56433   1
  -7   7   2 30.1651 1.51799   1
  -7  -7   2 25.9303 1.49308   2
  -7   7   2 28.1971 1.53510   2
  -7   7   2 29.6902 1.12753  11
  -7   7   2 27.7210 1.55976   3
  -7   7   4 327.938 7.11520  12
  -7  -7   4 337.422 7.49179   8
  -7  -7   4 326.893 7.71582  11
  -7   7   4 327.400 6.72525  11
  -7   7   4 323.679 7.44800   2
  -7  -7   4 326.659 7.47840   2
  -7  -7   4 324.344 7.40704   1
  -7   7   4 330.118 7.41767   1
  -7   7   4 317.332 7.47693   3
  -7  -7   4 332.838 7.58602   4
  -7   7   4 318.417 7.31437   6
  -7   7   6 31.6060 1.68714   7
  -7  -7   6 29.5381 1.72666  11
  -7  -7   6 32.3714 1.66678   1
  -7   7   6 30.9936 1.62161   1
  -7   7   6 30.2603 1.48873  12
  -7  -7   6 32.0955 1.66819   8
  -7  -7   6 31.0653 1.66050   4
  -7   7   6 31.4770 1.48681   6
  -7   7   6 30.8792 1.64283   2
  -7  -7   6 31.3282 1.60390   2
  -7   7   6 28.6362 1.14217  11
  -7  -7   8 26.4292 1.60838   8
  -7   7   8 27.7673 1.55446  12
  -7   7   8 27.1890 1.64002   7
  -7  -7   8 28.3903 0.94722   3
  -7   7   8 30.3495 1.38802   6
  -7  -7   8 29.9012 1.64677  10
  -7  -7   8 27.8249 1.62755   4
  -7  -7   8 27.7691 1.68468  11
  -7  -7  10 10.1629 1.18751   8
  -7   7  10 12.2061 1.17098  12
  -7  -7  10 11.6718 0.56263   3
  -7  -7  10 9.37306 1.13752  11
  -7  -7  10 10.0928 1.17308  10
  -7  -7  10 10.8745 1.19039   4
  -7   7  10 11.1808 1.16525   7
  -7   7  10 11.2121 0.87672   6
  -7   7  10 10.9677 0.45288   9
  -7   7  12 61.4081 2.69887   7
  -7  -7  12 59.9341 2.65159  11
  -7  -7  12 59.5398 1.46105   3
  -7   7  12 63.6941 2.60081  12
  -7   7  12 62.4015 1.87617   6
  -7   7  14 8.40208 1.29043   7
  -7  -7  14 9.03194 1.35470  11
  -7   7  14 8.40016 0.62288   6
  -7   7  14 12.5301 1.42931  12
  -7   7  16 0.85985 0.99736  12
  -7  -7  16 3.28123 1.39479  12
  -7   7  16 4.45220 1.12045   7
  -7   7  18 2.21406 1.26540  12
  -7  -7  18 4.60725 1.81785  12
  -7   7  18 5.38378 1.25495   7
  -7   7  20 37.1445 2.48890   7
  -7  -7  20 38.3726 2.72064  13
  -7   7  20 37.3686 2.63074  12
  -7  -7  20 35.3774 2.90089  12
  -7  -7  22 0.17785 1.92954  12
  -7   7  22 0.75175 1.81773  12
  -7  -7  22-0.21434 1.49950  13
  -7   7  22 1.63097 1.34258   7
  -7  -7  24 14.0754 2.53823  12
  -7  -7  24 17.9783 2.32828  13
  -7  -7  26 6.55858 2.13244  13
  -7  -8 -21 17.4156 2.94218   9
  -7   8 -21 19.0033 2.83716   9
  -7  -8 -19-0.61556 1.99784   9
  -7   8 -19 4.00475 2.13802   9
  -7  -8 -17-1.53160 1.75091   9
  -7   8 -17-0.68927 0.91333   4
  -7  -8 -15 9.20617 1.77923   9
  -7   8 -15 7.16934 1.03232   4
  -7  -8 -13 18.6534 1.79546   9
  -7   8 -13 21.5125 1.33431   4
  -7   8 -11 2.95491 0.67076   4
  -7  -8 -11 4.57090 1.16219   9
  -7   8  -9 0.29624 0.49158   4
  -7  -8  -9 0.26595 0.83733   9
  -7  -8  -7 44.0619 2.19989   9
  -7   8  -7 45.8189 1.33638   4
  -7  -8  -7 46.1144 2.16578   5
  -7  -8  -5 206.052 5.48546   5
  -7  -8  -5 210.426 5.49022   9
  -7   8  -5 209.776 5.32850   1
  -7  -8  -5 209.631 5.39355   1
  -7   8  -5 210.052 4.11231  12
  -7   8  -3 6.17393 1.15156   3
  -7   8  -3 8.28130 1.15104   6
  -7  -8  -3 6.68534 0.90624   5
  -7  -8  -3 9.42012 1.14599   1
  -7   8  -3 7.71737 0.96425   1
  -7   8  -3 6.68718 0.48588   5
  -7   8  -3 6.53257 0.95859   2
  -7  -8  -3 5.92056 0.95819   2
  -7  -8  -3 8.07624 1.00947   9
  -7   8  -1 135.894 3.95942   6
  -7  -8  -1 139.930 4.05734   5
  -7   8  -1 142.083 3.87480   1
  -7  -8  -1 140.692 3.88066   1
  -7  -8  -1 138.349 3.88814   2
  -7   8  -1 138.419 3.88957   2
  -7   8  -1 138.591 4.04759   3
  -7   8  -1 137.486 3.17414  12
  -7  -8   1 89.6654 2.91571   2
  -7   8   1 93.4318 2.94331   2
  -7   8   1 85.5691 2.96900   3
  -7  -8   1 90.9147 3.08110   5
  -7   8   1 90.8681 2.42875  12
  -7   8   1 95.4422 2.97446   6
  -7   8   1 89.2079 2.85304   1
  -7  -8   1 91.4683 2.89194   1
  -7   8   3 111.680 3.32328   6
  -7   8   3 115.500 3.32410   1
  -7  -8   3 109.289 3.29971   1
  -7  -8   3 113.212 3.55464   5
  -7   8   3 117.018 3.38976   2
  -7  -8   3 113.639 3.37436   2
  -7  -8   3 113.923 3.57388  11
  -7  -8   3 111.934 3.51069   4
  -7   8   3 111.551 3.42662   3
  -7  -8   3 113.597 3.38922   8
  -7   8   3 108.619 2.96846  12
  -7   8   5 207.866 4.94710  12
  -7  -8   5 207.254 5.21621   2
  -7   8   5 205.107 5.19747   2
  -7  -8   5 205.430 5.35637   4
  -7   8   5 199.237 5.03195   6
  -7  -8   5 206.872 5.50374  11
  -7   8   5 208.513 5.36011   7
  -7  -8   5 200.927 5.27379   8
  -7   8   5 206.242 5.16237   1
  -7  -8   5 216.906 5.21644   1
  -7   8   7 17.1549 1.33735   7
  -7  -8   7 19.0909 1.35322   2
  -7   8   7 19.5227 1.36178   2
  -7  -8   7 17.2524 1.32591   8
  -7  -8   7 20.2216 1.45055   4
  -7   8   7 17.9452 1.22034  12
  -7   8   7 17.9022 1.15609   6
  -7  -8   7 17.1254 1.35323  11
  -7  -8   9 5.63694 0.98230  10
  -7  -8   9 7.19962 1.02592   8
  -7  -8   9 6.95089 1.12165   4
  -7   8   9 3.94907 0.88071  12
  -7  -8   9 5.81027 1.04472  11
  -7   8   9 6.56042 0.77089   6
  -7   8   9 4.70675 0.90239   7
  -7   8  11 76.9738 1.72705   9
  -7  -8  11 76.2285 3.04468  11
  -7   8  11 69.3223 2.96150   7
  -7   8  11 79.6684 2.87435  12
  -7   8  11 78.1546 2.29081   6
  -7   8  13 2.58543 0.89240   7
  -7   8  13 3.50600 0.56514   6
  -7   8  13 4.30484 1.01727  12
  -7  -8  13 3.23070 1.15597  11
  -7   8  15 28.2591 1.92662  12
  -7   8  15 27.1735 1.94460   7
  -7   8  17 0.45622 1.16665  12
  -7  -8  17-0.15546 1.57174  12
  -7   8  17-0.17051 0.98624   7
  -7   8  19 10.5234 1.91907  12
  -7  -8  19 6.08079 2.23336  12
  -7  -8  19 6.36457 1.50886  13
  -7   8  19 7.02840 1.38771   7
  -7  -8  21-0.21167 1.47142  13
  -7  -8  21-1.73519 1.94109  12
  -7   8  21 1.45851 1.62348  12
  -7   8  21-0.19957 1.23681   7
  -7  -8  23 3.62632 2.08328  12
  -7  -8  23 1.60683 1.70505  13
  -7  -8  25 31.2878 3.04816  12
  -7  -8  25 31.2595 3.02090  13
  -7   9 -20 18.4641 2.70035   9
  -7  -9 -20 18.9797 2.71151   9
  -7  -9 -18 9.71636 2.31029   9
  -7  -9 -16 5.82779 1.77350   9
  -7   9 -16 6.76769 1.07585   4
  -7  -9 -14 51.6320 2.88652   9
  -7   9 -14 49.5471 2.06096   4
  -7  -9 -12 17.9105 1.76404   9
  -7   9 -12 14.0398 1.08020   4
  -7  -9 -10 5.90891 1.23870   9
  -7   9 -10 7.21217 0.75063   4
  -7  -9  -8 13.5125 1.30007   5
  -7  -9  -8 11.6318 1.32971   9
  -7  -9  -6 25.7643 1.64660   9
  -7  -9  -6 26.0350 1.64139   5
  -7  -9  -4 2.45789 0.81671   9
  -7  -9  -4 1.83449 1.25125   1
  -7   9  -4 3.09901 0.85905   1
  -7   9  -4 2.40781 0.27090  12
  -7  -9  -4 1.43871 0.73015   5
  -7   9  -4 2.97413 0.83846   2
  -7  -9  -4 2.81149 0.88934   2
  -7   9  -2 212.673 5.62031   6
  -7  -9  -2 212.036 5.66957   5
  -7   9  -2 225.092 4.54311   5
  -7  -9  -2 222.763 5.50454   1
  -7   9  -2 221.394 5.45802   1
  -7   9  -2 219.521 5.74513   3
  -7  -9  -2 217.903 5.49231   2
  -7   9  -2 226.608 5.52090   2
  -7   9   0 109.436 2.62021  12
  -7   9   0 97.8286 3.22468   6
  -7  -9   0 103.517 3.42840   5
  -7   9   0 107.472 3.20500   1
  -7  -9   0 103.485 3.17655   1
  -7   9   0 105.668 3.40061   3
  -7   9   0 108.764 3.25938   2
  -7  -9   0 106.778 3.24258   2
  -7  -9   2 102.460 3.42892   5
  -7   9   2 107.231 2.77708  12
  -7   9   2 103.388 3.32771   3
  -7   9   2 107.791 3.25473   6
  -7  -9   2 103.854 3.22823   2
  -7   9   2 112.449 3.28573   2
  -7   9   2 100.505 3.11709   1
  -7  -9   2 107.980 3.21950   1
  -7  -9   2 109.137 3.31857   8
  -7   9   4 134.651 3.49478  12
  -7  -9   4 147.428 4.21417  11
  -7  -9   4 134.075 4.10276   5
  -7   9   4 132.543 3.79614   2
  -7  -9   4 131.866 3.81374   2
  -7  -9   4 137.786 3.96783   8
  -7   9   4 134.877 3.76566   1
  -7  -9   4 144.176 3.86139   1
  -7   9   4 131.694 3.93055   3
  -7   9   4 130.736 3.73539   6
  -7  -9   4 139.246 4.09572   4
  -7   9   6 15.2321 1.12582   6
  -7   9   6 12.7733 1.11635   2
  -7  -9   6 13.8082 1.17934   2
  -7  -9   6 16.1675 1.48255   1
  -7   9   6 12.1934 1.19533   7
  -7  -9   6 11.7289 1.25344  11
  -7   9   6 12.9291 1.02125  12
  -7  -9   6 13.7580 1.31322   4
  -7  -9   6 14.7091 1.27259   8
  -7   9   8 129.208 4.06893   7
  -7  -9   8 135.247 4.15544  11
  -7   9   8 126.655 3.68610  12
  -7   9   8 129.610 3.51468   6
  -7  -9   8 131.121 4.02198   4
  -7  -9   8 131.020 4.01601   8
  -7   9  10 52.9920 1.49302   9
  -7   9  10 53.8014 2.45837   7
  -7   9  10 52.4198 2.23169  12
  -7   9  10 50.9294 1.86334   6
  -7  -9  10 50.9726 2.42834  11
  -7   9  12 71.7142 2.98830   7
  -7   9  12 66.2682 2.71835  12
  -7   9  12 67.1572 2.06881   6
  -7  -9  12 69.4355 2.98411  11
  -7  -9  14 10.7876 1.41129  11
  -7   9  14 7.89762 1.25004   7
  -7   9  14 11.0294 1.34365  12
  -7   9  16 4.02397 1.08177   7
  -7   9  16 2.19169 1.14575  12
  -7   9  18 90.8730 3.81711   7
  -7  -9  18 82.3327 3.85845  12
  -7   9  18 93.0333 3.77637  12
  -7  -9  20 11.0748 1.85143  13
  -7  -9  20 12.2165 2.19690  12
  -7   9  20 12.1886 1.94357  12
  -7   9  20 11.5737 1.73279   7
  -7   9  22 0.84059 1.28123   7
  -7  -9  22 0.53367 1.95519  12
  -7  -9  22-0.68204 1.65944  13
  -7  -9  24 2.02329 2.25240  12
  -7  -9  24 1.70860 1.82289  13
  -7  10 -21 4.15419 2.44191   9
  -7 -10 -21 6.76194 2.32890   9
  -7 -10 -19 6.61546 2.15446   9
  -7 -10 -17 1.19951 1.86196   9
  -7 -10 -15 12.4208 2.20064   9
  -7 -10 -13 19.2867 1.97895   9
  -7  10 -11 19.9775 1.16690   4
  -7 -10 -11 23.2866 1.90859   9
  -7 -10  -9 49.0042 2.48422   9
  -7 -10  -7 11.5440 1.32758   9
  -7 -10  -7 10.9412 1.21662   5
  -7 -10  -5 32.4514 1.79630   1
  -7  10  -5 31.2811 1.65567   1
  -7 -10  -5 28.1673 1.79281   9
  -7 -10  -5 28.0562 1.70824   5
  -7  10  -3 196.011 4.89017   2
  -7 -10  -3 190.177 4.88617   2
  -7  10  -3 182.693 3.59949   5
  -7 -10  -3 187.460 5.12814   5
  -7 -10  -3 184.953 4.88223   1
  -7  10  -3 203.810 4.90726   1
  -7  10  -1 53.6473 2.05054   1
  -7 -10  -1 46.9650 2.12424   1
  -7  10  -1 44.4078 1.30375   5
  -7 -10  -1 47.2048 2.14933   5
  -7  10  -1 50.8539 2.05581   2
  -7 -10  -1 48.1792 2.01757   2
  -7  10  -1 47.2608 2.13916   6
  -7  10   1 33.2425 1.77198   6
  -7 -10   1 36.4416 1.89965   5
  -7  10   1 33.9921 1.26084  12
  -7  10   1 32.7854 1.67000   2
  -7 -10   1 34.0948 1.71319   2
  -7  10   1 35.8333 1.94570   3
  -7 -10   1 38.0922 1.82853   1
  -7  10   1 37.7209 1.70065   1
  -7  10   3 41.1721 2.04467   3
  -7 -10   3 41.2654 2.05633  11
  -7 -10   3 42.5406 1.96952   1
  -7  10   3 38.8577 1.77453   1
  -7 -10   3 39.0190 2.01779   5
  -7 -10   3 40.8989 1.83731   2
  -7  10   3 42.4326 1.86663   2
  -7 -10   3 40.4875 2.07244   4
  -7  10   3 40.5454 1.88667   6
  -7  10   3 41.7894 1.54811  12
  -7  10   3 41.9143 1.11835  11
  -7  10   3 41.7848 1.10213   8
  -7 -10   3 41.9602 1.96762   8
  -7 -10   5 61.7370 2.58646  11
  -7 -10   5 64.8595 2.39987   2
  -7  10   5 60.7569 2.33754   2
  -7 -10   5 65.3545 2.67599   4
  -7 -10   5 69.0295 2.62597   8
  -7  10   5 64.1517 2.17576  12
  -7 -10   5 62.8592 2.67014   5
  -7  10   5 64.1154 2.34393   1
  -7 -10   5 68.6520 2.55628   1
  -7  10   5 65.4153 2.32491   6
  -7 -10   7 18.4994 1.48271  11
  -7 -10   7 16.7379 1.30111   2
  -7  10   7 20.7830 1.42709   2
  -7 -10   7 19.1844 1.51461   8
  -7 -10   7 20.1755 1.56001   4
  -7  10   7 18.4252 1.45770   7
  -7  10   7 19.4210 1.25162  12
  -7  10   7 16.5433 1.16220   6
  -7  10   9 41.6271 1.91284  12
  -7 -10   9 43.3780 2.22354  11
  -7  10   9 38.9797 1.68137   6
  -7  10   9 37.9385 2.08527   7
  -7 -10  11 3.32397 1.09089  11
  -7  10  11 2.56737 0.95349   7
  -7  10  11 2.44223 0.93383  12
  -7  10  11 2.49905 0.67037   6
  -7  10  11 1.82617 0.45550   9
  -7  10  13 6.15978 1.17928   7
  -7  10  13 5.13733 1.07132  12
  -7 -10  13 4.63799 1.13380  11
  -7  10  13 5.42873 0.68007   6
  -7  10  15 23.2858 1.90782   7
  -7 -10  15 21.9753 1.91733  11
  -7  10  15 20.3069 1.73318  12
  -7  10  17 22.9351 1.94986   7
  -7 -10  17 21.4090 2.14897  12
  -7  10  17 21.1572 1.90408  12
  -7  10  19 20.6550 2.02044   7
  -7 -10  19 18.8272 2.42811  12
  -7  10  21 3.31251 1.44028   7
  -7 -10  21 4.34768 2.07215  12
  -7 -10  21 2.24749 1.48112  13
  -7 -10  23 3.25413 2.13962  12
  -7 -10  23 1.69660 1.82038  13
  -7  10  23 2.64095 1.43961   7
  -7 -10  25 9.01597 2.35603  13
  -7 -10  25 13.6854 2.55458  12
  -7 -11 -20 1.12096 2.53888   9
  -7 -11 -18-1.48154 2.09412   9
  -7 -11 -16 9.49463 1.95242   9
  -7 -11 -14 4.58248 1.84388   9
  -7 -11 -12 14.0055 1.78078   9
  -7 -11 -10 1.08312 1.07578   9
  -7 -11  -8 22.4635 1.65656   5
  -7 -11  -8 22.9428 1.82163   9
  -7 -11  -6 4.03872 1.18757   1
  -7  11  -6 4.78931 0.94151   1
  -7 -11  -6 4.36567 0.91421   5
  -7 -11  -6 4.65147 1.04042   9
  -7 -11  -4 15.8898 1.34305   5
  -7 -11  -4 17.9956 1.41210   1
  -7  11  -4 17.4427 1.25766   1
  -7 -11  -2 13.3546 1.17177   2
  -7  11  -2 13.0663 1.15505   2
  -7 -11  -2 14.3487 1.36102   1
  -7  11  -2 12.9751 1.11754   1
  -7  11  -2 13.7824 0.45342   5
  -7 -11  -2 15.2595 1.32795   5
  -7  11   0 31.0852 0.98050  11
  -7  11   0 32.4859 0.93783  10
  -7  11   0 30.8455 1.57280   1
  -7 -11   0 31.9208 1.81236   1
  -7 -11   0 34.7276 1.87091   5
  -7  11   0 33.2595 1.13956  12
  -7  11   0 31.8532 1.60815   2
  -7 -11   0 35.4193 1.73042   2
  -7  11   2 6.55547 0.34148  11
  -7 -11   2 9.31554 1.16016  11
  -7  11   2 5.70865 0.86271   1
  -7 -11   2 5.69099 1.21693   1
  -7  11   2 7.78720 0.68963  12
  -7 -11   2 5.86309 0.90376   2
  -7  11   2 6.69175 0.95079   2
  -7 -11   2 7.03737 1.00455   5
  -7 -11   2 5.66491 0.94852   8
  -7 -11   4 204.268 5.76630  11
  -7  11   4 213.150 4.92700  12
  -7 -11   4 216.926 5.75760   5
  -7 -11   4 204.941 5.23504   1
  -7  11   4 214.206 5.24258   1
  -7 -11   4 213.956 5.61273   8
  -7  11   4 213.337 5.29062   2
  -7 -11   4 209.389 5.29378   2
  -7 -11   4 212.338 5.76082   4
  -7  11   6 10.3060 1.08598   2
  -7 -11   6 10.6563 1.10303   2
  -7  11   6 11.8412 0.99735  12
  -7  11   6 9.78431 0.98766   6
  -7 -11   6 12.7782 1.30952   8
  -7 -11   6 11.8731 1.22274   5
  -7 -11   6 10.5281 1.29426   4
  -7 -11   6 10.8780 1.36195  11
  -7 -11   8 5.00471 1.09253  11
  -7  11   8 4.69217 0.81207   6
  -7  11   8 7.36278 0.94716  12
  -7 -11   8 7.05134 1.04479   2
  -7  11   8 6.41475 1.01551   2
  -7  11   8 4.85410 1.03456   7
  -7  11  10 1.31723 0.52575   9
  -7  11  10 2.73978 0.90124   7
  -7  11  10 1.78534 0.67267   6
  -7  11  10 1.04910 0.82615  12
  -7 -11  10 0.13887 1.03727  11
  -7  11  12 0.71568 0.91099  12
  -7  11  12 1.54004 0.97797   7
  -7 -11  12 2.52520 1.12202  11
  -7  11  12 2.81140 0.69468   6
  -7  11  14 0.67106 1.00218  12
  -7  11  14-0.66256 0.99292   7
  -7 -11  14 1.93114 1.19497  11
  -7  11  16 18.4049 1.74564  12
  -7  11  16 17.0700 1.69364   7
  -7  11  18 28.0522 2.25109   7
  -7 -11  18 27.3771 2.66548  12
  -7 -11  20 10.2670 2.23499  12
  -7  11  20 7.76069 1.52465   7
  -7 -11  22 2.66364 1.89649  12
  -7 -11  22 3.12416 1.82473  13
  -7  11  22 2.17319 1.41130   7
  -7 -11  24 2.91789 2.29270  12
  -7 -11  24 2.56564 2.26731  13
  -7 -12 -19 2.89696 2.36683   9
  -7 -12 -17 7.13568 2.29863   9
  -7 -12 -15 7.24867 1.87432   9
  -7 -12 -13 53.5393 3.12220   9
  -7 -12 -11 49.8596 2.78954   9
  -7 -12  -9 23.2142 1.83712   9
  -7 -12  -7 10.8820 1.26074   5
  -7 -12  -5 8.32813 1.10010   5
  -7 -12  -5 7.57922 1.17946   1
  -7  12  -5 7.38405 0.99410   1
  -7 -12  -3 8.27127 1.06975   2
  -7  12  -3 10.7534 1.11174   2
  -7  12  -3 10.0817 1.03063   1
  -7 -12  -3 10.5569 1.16930   1
  -7 -12  -3 9.53161 1.16531   5
  -7  12  -1 1.66682 0.32292  10
  -7 -12  -1 2.20135 0.84916   2
  -7  12  -1 2.07093 0.78068   2
  -7  12  -1 0.74649 0.68201   1
  -7 -12  -1 1.57682 0.92409   1
  -7  12  -1 1.10124 0.28799   5
  -7 -12  -1 0.12405 0.69083   5
  -7 -12   1 32.2788 1.85826   5
  -7  12   1 30.5137 1.55218   1
  -7 -12   1 31.2920 1.69296   1
  -7 -12   1 33.0430 1.65652   2
  -7  12   1 35.9533 1.69149   2
  -7  12   3 5.93145 0.46435   8
  -7 -12   3 5.42070 0.89418   2
  -7  12   3 6.91766 0.93462   2
  -7 -12   3 4.38109 0.98761   8
  -7 -12   3 5.20889 1.09172  11
  -7  12   3 6.47059 0.71529  12
  -7 -12   3 4.95520 0.98082   5
  -7 -12   3 6.66566 1.11906   1
  -7  12   3 6.71207 0.89010   1
  -7  12   5 115.633 3.19549  12
  -7 -12   5 110.129 3.85539  11
  -7  12   5 119.050 3.46484   2
  -7 -12   5 115.699 3.47304   2
  -7 -12   5 115.562 3.84884   5
  -7 -12   5 120.662 3.49194   1
  -7  12   7 12.7321 1.31271   7
  -7 -12   7 11.7326 1.24008   5
  -7 -12   7 12.3220 1.18994   2
  -7  12   7 11.7895 1.15311   2
  -7  12   7 13.2158 1.06585  12
  -7 -12   7 11.4973 1.34598  11
  -7  12   9 2.64950 0.72713   6
  -7  12   9 2.17411 0.72691  12
  -7  12   9 3.36043 0.95631   7
  -7 -12   9 1.25794 1.18061  11
  -7  12  11 9.07969 1.18524  12
  -7 -12  11 6.66194 1.29118  11
  -7  12  11 7.15538 1.19092   7
  -7  12  11 9.25014 0.93140   6
  -7  12  11 8.77345 0.75650   9
  -7  12  13 8.21746 1.26061  12
  -7  12  13 5.63008 1.15079   7
  -7 -12  13 7.31512 1.48648  11
  -7  12  15 1.77618 1.03737   7
  -7 -12  15 2.07955 1.39810  11
  -7  12  17 4.92441 1.37739   7
  -7  12  19 0.80874 1.24294   7
  -7 -12  19-0.33716 1.92285  12
  -7  12  21 11.3928 1.77940   7
  -7 -12  21 12.0529 2.23999  12
  -7  12  23 2.04060 1.42893   7
  -7 -12  23 4.85991 2.34159  12
  -7 -12  23 4.84888 2.29982  13
  -7 -13 -18 3.31563 2.04470   9
  -7 -13 -16 11.8544 2.30789   9
  -7 -13 -14 7.37286 1.94246   9
  -7 -13  -8 9.33643 1.24677   5
  -7 -13  -6 11.1404 1.28304   5
  -7  13  -6 11.1998 1.15316   1
  -7 -13  -6 12.7540 1.51882   1
  -7 -13  -4 1.45251 0.84446   5
  -7 -13  -4 0.79727 0.91453   1
  -7  13  -4 0.26397 0.75245   1
  -7 -13  -2 1.81722 0.83049   5
  -7 -13  -2 1.49044 0.77819   2
  -7  13  -2 1.02794 0.76037   2
  -7 -13  -2 0.92044 0.90350   1
  -7  13  -2 2.50112 0.79070   1
  -7  13   0 22.3640 1.31851   1
  -7 -13   0 22.6717 1.42296   1
  -7 -13   0 18.5218 1.33232   2
  -7  13   0 19.8406 1.30416   2
  -7 -13   0 22.7409 1.58724   5
  -7  13   2 66.7601 2.31418   1
  -7 -13   2 63.0084 2.30563   1
  -7 -13   2 55.1562 2.63986  11
  -7  13   2 65.1366 2.36061   2
  -7 -13   2 64.8285 2.37541   2
  -7 -13   2 66.1392 2.74169   5
  -7 -13   4 5.83445 1.10950  11
  -7  13   4 4.44119 0.84599   1
  -7 -13   4 5.67993 1.02366   1
  -7 -13   4 7.56505 1.09066   5
  -7 -13   4 5.33042 0.94915   2
  -7  13   4 6.12514 0.94670   2
  -7 -13   6 155.946 4.83524  11
  -7 -13   6 162.140 4.87630   5
  -7 -13   6 164.727 4.39015   2
  -7  13   6 158.960 4.33208   2
  -7 -13   8 10.8439 1.30777   5
  -7  13   8 11.7878 1.21410   2
  -7 -13   8 9.15241 1.10547   2
  -7  13   8 8.45464 1.26005   7
  -7 -13   8 9.88836 1.48651  11
  -7  13  10 25.2402 1.25149   9
  -7  13  10 22.3143 1.34013   6
  -7 -13  10 25.6924 1.92766  11
  -7  13  10 26.4645 1.94582   7
  -7  13  12 1.00101 0.97428   7
  -7  13  12 1.74138 0.71332   6
  -7 -13  12 2.05581 1.25124  11
  -7  13  14 16.6810 1.70288   7
  -7 -13  14 11.7557 1.87233  11
  -7  13  16 32.2003 2.34707   7
  -7  13  18 3.61273 1.41579   7
  -7 -13  18 7.68718 2.13497  12
  -7  13  20 6.17849 1.68847   7
  -7 -13  20 4.82554 2.08202  12
  -7  13  22 8.99410 1.78968   7
  -7 -13  22 15.0557 2.39868  12
  -7 -13  22 9.64702 2.49563  13
  -7 -13  24-0.72171 2.36358  12
  -7 -14  -7 36.8561 2.15878   5
  -7 -14  -5 1.11417 0.86322   5
  -7  14  -5 0.08890 0.71027   1
  -7 -14  -5 1.26054 1.24176   1
  -7 -14  -3 0.95396 0.83822   5
  -7  14  -3 1.42632 0.72092   1
  -7 -14  -3 2.53636 1.06091   1
  -7 -14  -1 59.4267 2.27143   2
  -7  14  -1 63.1316 2.30483   2
  -7 -14  -1 58.3010 2.63999   5
  -7 -14  -1 59.3797 2.25724   1
  -7  14  -1 59.4338 2.20008   1
  -7 -14   1 23.9557 1.42581   2
  -7  14   1 20.7641 1.37059   2
  -7 -14   1 21.2138 1.77273  11
  -7 -14   1 25.3555 1.57071   1
  -7  14   1 23.7843 1.35900   1
  -7 -14   1 26.4728 1.74665   5
  -7 -14   3 6.64820 1.10592   5
  -7  14   3 9.53635 0.99429   1
  -7 -14   3 8.43500 1.12832   1
  -7 -14   3 9.66651 1.42661  11
  -7 -14   3 9.29170 1.05773   2
  -7  14   3 8.65085 1.03021   2
  -7 -14   5 11.8935 1.31084   5
  -7 -14   5 11.2434 1.51776  11
  -7  14   5 11.1671 0.82146   8
  -7 -14   5 12.3823 1.16840   2
  -7  14   5 12.9693 1.13526   2
  -7 -14   7 60.8928 2.35587   2
  -7  14   7 60.1668 2.33695   2
  -7 -14   7 59.6252 2.87661  11
  -7 -14   7 61.4503 2.77242   5
  -7  14   9 12.6451 1.46858   7
  -7 -14   9 15.5327 1.64410  11
  -7 -14   9 14.7705 1.43251   5
  -7  14   9 17.2193 1.37091   2
  -7  14  11 7.44953 1.33326   7
  -7 -14  11 8.35658 1.46454  11
  -7  14  11 7.35400 0.90220   6
  -7 -14  13 28.5051 2.34400  11
  -7  14  13 23.7103 2.00120   7
  -7  14  15 9.83563 1.54525   7
  -7 -14  15 12.4246 2.29585  11
  -7  14  17 45.1189 2.86180   7
  -7  14  19 11.6417 1.86009   7
  -7 -14  19 11.6300 2.26672  12
  -7  14  21 0.44622 1.27846   7
  -7 -14  21 0.52518 2.01567  12
  -7 -14  23 9.27677 2.53521  12
  -7 -14  23 12.5865 2.85046  13
  -7 -15  -6 4.85462 1.06378   5
  -7  15  -6 3.41601 0.88962   1
  -7 -15  -4 0.85766 0.85712   5
  -7 -15  -4 2.14003 1.12762   1
  -7  15  -4 1.01336 0.74641   1
  -7 -15  -2 7.16754 1.14846   5
  -7  15  -2 4.47125 0.82288   1
  -7 -15  -2 5.23138 1.22411   1
  -7  15   0 26.7150 1.12655  10
  -7 -15   0 30.5679 1.59921   2
  -7  15   0 26.6409 1.48859   2
  -7 -15   0 29.5268 1.61616   1
  -7  15   0 25.2727 1.42190   1
  -7 -15   0 22.6585 1.73864   5
  -7 -15   2 23.1241 1.41244   2
  -7  15   2 22.4109 1.38810   2
  -7 -15   2 25.4918 1.95157  11
  -7 -15   2 24.7441 1.50407   1
  -7  15   2 25.2470 1.41846   1
  -7 -15   2 25.5497 1.77356   5
  -7 -15   4 37.5680 2.31667  11
  -7 -15   4 42.9557 2.27075   5
  -7  15   4 38.5967 1.39858   8
  -7 -15   4 38.7957 1.80346   2
  -7  15   4 39.8035 1.83125   2
  -7 -15   6 73.8721 3.20648  11
  -7  15   6 72.4193 2.51890   2
  -7 -15   6 68.4229 2.52018   2
  -7 -15   6 71.2221 3.01391   5
  -7  15   6 68.9892 2.21807   8
  -7 -15   8 10.4076 1.54784  11
  -7  15   8 10.7437 1.39004   7
  -7 -15   8 8.72412 1.09547   2
  -7  15   8 7.08503 1.07388   2
  -7 -15   8 10.1288 1.28709   5
  -7  15  10 3.78108 1.18180   7
  -7 -15  10 5.05914 1.52598  11
  -7 -15  10 4.06668 1.07626   5
  -7 -15  12 6.53804 1.64448  11
  -7  15  12 9.57880 1.45168   7
  -7 -15  14 92.3760 4.12869  11
  -7  15  14 90.0940 3.95298   7
  -7  15  16 77.1293 3.70038   7
  -7  15  18 2.96005 1.35307   7
  -7 -15  20 0.52151 2.00662  12
  -7  15  20 2.88905 1.39988   7
  -7 -15  22 0.17638 2.28114  12
  -7 -16  -7 58.5151 2.84781   5
  -7 -16  -5 9.78456 1.29300   5
  -7 -16  -5 10.1346 1.33658   1
  -7  16  -5 8.58018 0.99307   1
  -7 -16  -3 0.44072 0.82591   5
  -7 -16  -3 0.96920 1.03302   1
  -7  16  -3 1.19565 0.72914   1
  -7 -16  -1 7.10434 1.23440   5
  -7 -16  -1 5.39101 0.95179   2
  -7  16  -1 6.33501 0.88217   1
  -7 -16  -1 6.52338 1.30899   1
  -7  16   1 10.4004 0.99541   1
  -7 -16   1 12.3127 1.44248   1
  -7 -16   1 11.0753 1.35349   5
  -7 -16   1 11.8391 1.60272  11
  -7  16   1 9.38718 0.82002  10
  -7 -16   1 10.4446 1.09014   2
  -7  16   1 10.8251 1.08682   2
  -7  16   3 10.4425 1.07233   2
  -7 -16   3 9.54144 1.08359   2
  -7 -16   3 9.73056 1.51238  11
  -7 -16   3 15.0533 1.47693   5
  -7 -16   5 0.72937 0.90419   5
  -7 -16   5 1.03506 1.24273  11
  -7  16   5 0.85784 0.58494   8
  -7  16   5 0.91095 0.78232   2
  -7 -16   5 0.68709 0.78267   2
  -7  16   7 73.6533 2.42224   8
  -7 -16   7 70.4189 3.19265  11
  -7 -16   7 74.4243 2.62606   2
  -7  16   7 71.6082 2.57765   2
  -7 -16   7 69.0476 3.05038   5
  -7 -16   9 4.44521 1.41420  11
  -7  16   9 1.51118 0.88351   2
  -7 -16   9 2.13164 1.01048   5
  -7  16   9 1.22276 1.06562   7
  -7 -16  11 5.93688 1.19748   5
  -7 -16  11 4.51653 1.63243  11
  -7  16  11 7.34215 1.35989   7
  -7 -16  13 30.9759 2.74149  11
  -7  16  13 23.4304 2.06791   7
  -7  16  15 4.23723 1.41462   7
  -7 -16  15 6.90996 2.13322  11
  -7  16  17 9.13264 1.68012   7
  -7  16  19 4.21330 1.60131   7
  -7 -16  19 3.45825 2.07423  12
  -7 -16  21 7.88023 2.48903  12
  -7 -17  -6 1.90054 1.01292   5
  -7  17  -6 0.59742 0.80073   1
  -7 -17  -4 9.24851 1.30539   5
  -7  17  -4 9.13952 1.02528   1
  -7 -17  -4 7.69733 1.26972   1
  -7 -17  -2 1.05829 1.00975   5
  -7  17  -2-0.07525 0.70089   1
  -7 -17  -2 1.21867 1.01033   1
  -7 -17   0 70.9039 2.48862   1
  -7  17   0 67.2588 2.33501   2
  -7 -17   0 67.3547 2.37711   2
  -7  17   0 69.0768 2.34027   1
  -7 -17   0 76.2919 3.12805   5
  -7  17   0 67.1094 2.12331  10
  -7 -17   0 72.4974 3.17728  11
  -7 -17   2 1.93192 0.93611   5
  -7 -17   2 1.49057 1.23074  11
  -7  17   2 1.29358 0.75565   2
  -7 -17   2 0.79557 0.79249   2
  -7 -17   2 1.94268 1.02402   1
  -7 -17   4 5.88787 1.45359  11
  -7  17   4 6.03055 0.95773   2
  -7 -17   4 3.76334 0.88568   2
  -7 -17   4 5.83361 1.14541   5
  -7 -17   6 19.2632 1.36101   2
  -7  17   6 19.5882 1.37341   2
  -7 -17   6 18.2606 1.61331   5
  -7  17   6 18.4301 1.18412   8
  -7 -17   6 17.7661 1.83237  11
  -7  17   8 48.1065 2.10569   2
  -7 -17   8 47.4447 2.08153   2
  -7  17   8 55.0559 2.89281   7
  -7  17   8 49.2333 2.05645   8
  -7 -17   8 50.0705 2.93802  11
  -7 -17   8 47.4094 2.52863   5
  -7  17  10 14.9391 1.73737   7
  -7 -17  10 14.8816 2.10838  11
  -7 -17  10 16.0537 1.59723   5
  -7 -17  12 0.48540 1.10294   5
  -7  17  12 0.78082 1.23875   7
  -7 -17  12 0.35407 1.98532  11
  -7 -17  14 5.17634 1.38239   5
  -7 -17  14 6.80582 2.04833  11
  -7  17  14 5.69254 1.54672   7
  -7  17  16 4.89750 1.52035   7
  -7  17  18 0.22266 1.41293   7
  -7  17  20 5.08712 1.73869   7
  -7 -17  20 5.06110 2.27153  12
  -7 -17  22 1.22420 2.13258  12
  -7 -18  -5 22.2210 1.55061   1
  -7 -18  -5 21.5054 1.85780   5
  -7 -18  -3 1.28326 1.16337   1
  -7 -18  -3 2.83787 1.16470   5
  -7 -18  -1 1.00905 1.12356   1
  -7 -18  -1 1.39791 0.96305   5
  -7 -18  -1 3.08517 1.53125  11
  -7  18   1 4.86342 0.77519  10
  -7 -18   1 5.35170 1.51926  11
  -7 -18   1 2.91912 1.06356   5
  -7 -18   1 3.26606 0.85271   2
  -7 -18   1 3.37044 1.03865   1
  -7 -18   3 18.9922 1.65539   5
  -7 -18   3 17.3391 1.27012   2
  -7 -18   3 18.1817 2.02014  11
  -7 -18   5 20.1195 1.37650   2
  -7 -18   5 24.0178 2.16690  11
  -7 -18   5 23.4478 1.87294   5
  -7 -18   7 33.9279 2.15420   5
  -7  18   7 33.0507 1.64638   8
  -7 -18   7 33.6055 2.64749  11
  -7  18   9 3.42069 1.19750   7
  -7 -18   9 1.26910 1.02307   5
  -7 -18   9 6.71892 1.74456  11
  -7  18   9 1.91535 0.82966   8
  -7 -18  11 2.11760 1.99839  11
  -7 -18  11 0.16250 1.07020   5
  -7  18  11 0.99289 1.25045   7
  -7 -18  13 10.8583 2.25901  11
  -7  18  13 13.8224 1.86328   7
  -7 -18  13 10.0181 1.53009   5
  -7  18  15 10.9421 1.80580   7
  -7 -18  15 17.0540 1.78152   5
  -7  18  17 0.22373 1.34109   7
  -7 -18  19 23.3531 2.70030  12
  -7  18  19 24.8159 2.48249   7
  -7 -18  21 6.79542 2.32268  12
  -7 -19  -6 27.8824 2.12321   5
  -7 -19  -4 14.8490 1.65000   5
  -7 -19  -2 20.0721 2.18766  11
  -7 -19  -2 19.5256 1.76085   5
  -7 -19   0 55.4837 3.15914  11
  -7 -19   0 61.8571 2.93729   5
  -7 -19   2 1.57817 1.04713   5
  -7 -19   2 2.04706 1.77482  11
  -7 -19   4 123.676 4.75052  11
  -7 -19   4 139.724 4.60472   5
  -7 -19   6 0.97952 1.65553  11
  -7 -19   6-0.31744 1.00720   5
  -7  19   8 12.7261 1.20797   8
  -7 -19   8 8.32768 1.34834   5
  -7 -19   8 9.96690 1.98190  11
  -7  19  10 25.6718 2.21828   7
  -7  19  10 22.6086 1.59762   8
  -7 -19  10 16.9862 1.76167   5
  -7 -19  10 25.3835 2.67385  11
  -7 -19  12 7.24758 2.07593  11
  -7 -19  12 5.00644 1.33650   5
  -7  19  12 4.40788 1.47153   7
  -7 -19  14 14.0648 2.38669  11
  -7 -19  14 11.4832 1.63608   5
  -7  19  14 14.1048 1.98394   7
  -7 -19  16 3.34884 1.31810   5
  -7  19  16 4.95392 1.70153   7
  -7 -19  18 11.7581 1.72995   5
  -7  19  18 7.71322 1.83948   7
  -7 -19  20 7.56770 1.59871   5
  -7 -19  20 9.91523 2.46916  12
  -7 -20  -5 33.1337 2.30995   5
  -7 -20  -3 0.50477 1.06774   5
  -7 -20  -1 32.8668 2.25500   5
  -7 -20  -1 36.8212 2.67240  11
  -7 -20   1 6.85470 1.33338   5
  -7 -20   1 4.51285 1.76583  11
  -7 -20   3 31.5468 2.22433   5
  -7 -20   3 28.5900 2.46930  11
  -7 -20   5 7.11217 1.37709   5
  -7 -20   5 8.10915 1.98447  11
  -7 -20   7 1.95522 1.05815   5
  -7 -20   7 2.04099 2.22028  11
  -7 -20   9 76.8487 3.92638  11
  -7 -20   9 85.8083 3.54494   5
  -7  20   9 85.0002 3.90650   7
  -7  20   9 80.0335 2.96936   8
  -7 -20  11 102.852 4.43817  11
  -7 -20  11 103.662 4.01166   5
  -7  20  11 99.1595 4.37253   7
  -7  20  11 97.1835 3.50275   8
  -7 -20  13 5.12336 1.38092   5
  -7 -20  13 6.84463 2.36167  11
  -7  20  13 5.07372 1.46636   7
  -7 -20  15 15.7524 1.77403   5
  -7  20  15 13.1805 2.00994   7
  -7 -20  17 7.68636 1.55364   5
  -7  20  17 7.04288 1.77758   7
  -7 -20  19 2.73328 1.46370   5
  -7 -20  19 4.00682 2.49904  12
  -7 -21  -4 1.05267 1.11349   5
  -7 -21  -2-0.66417 2.11955  11
  -7 -21  -2 1.88690 1.24497   5
  -7 -21   0 3.95730 2.16057  11
  -7 -21   0 2.36056 1.19547   5
  -7 -21   2 0.99293 2.24556  11
  -7 -21   2 4.00360 1.25398   5
  -7 -21   4-0.33530 2.22378  11
  -7 -21   4 0.49654 1.15057   5
  -7 -21   6 3.08891 2.04504  11
  -7 -21   6 3.80549 1.24408   5
  -7 -21   8 62.1735 3.04032   5
  -7 -21   8 64.8195 3.50990  11
  -7  21  10 2.17372 1.37023   7
  -7 -21  10 5.53374 2.06956  11
  -7 -21  10 3.86875 1.29201   5
  -7  21  12 76.6534 3.17740   8
  -7  21  12 89.5598 4.15918   7
  -7 -21  12 83.8660 3.66016   5
  -7 -21  12 79.4876 4.11387  11
  -7 -21  14-0.17368 1.15998   5
  -7  21  14-1.15168 1.45038   7
  -7 -21  14 0.20591 2.18043  11
  -7  21  16 15.1536 2.08945   7
  -7 -21  16 11.8595 1.74038   5
  -7 -21  18 1.61821 1.42958   5
  -7 -22  -3-0.53383 1.15499   5
  -7 -22  -3-0.85122 1.75739  11
  -7 -22  -1-0.17450 1.09875   5
  -7 -22  -1 0.67355 2.06602  11
  -7 -22   1 11.8621 1.59524   5
  -7 -22   1 14.4761 2.32936  11
  -7 -22   3 0.34023 1.09612   5
  -7 -22   3 3.05936 2.00226  11
  -7 -22   5 28.0283 2.55567  11
  -7 -22   5 19.4184 1.89205   5
  -7 -22   7 2.30940 2.02181  11
  -7 -22   7 2.19390 1.21810   5
  -7 -22   9 8.83631 2.10333  11
  -7 -22   9 8.99313 1.45598   5
  -7  22   9 3.53977 1.40928   7
  -7 -22  11 4.23399 2.22678  11
  -7 -22  11 1.88310 1.40111   5
  -7  22  11 2.73927 1.56707   7
  -7  22  13 1.17225 1.46502   7
  -7 -22  13 1.90051 1.31180   5
  -7 -22  13 2.44050 2.12988  11
  -7  22  15 1.43579 1.59870   7
  -7  22  15 3.37382 1.33287   8
  -7 -22  15 1.57753 1.32390   5
  -7 -22  17 3.89577 1.48334   5
  -7 -23  -4 38.1136 2.84157  11
  -7 -23  -4 36.8549 2.51369   5
  -7 -23  -2 44.1322 2.87089  11
  -7 -23  -2 50.0009 2.88123   5
  -7 -23   0 3.54301 1.31043   5
  -7 -23   0 6.33575 2.08079  11
  -7 -23   2-0.69862 1.14200   5
  -7 -23   2-1.03315 1.80317  11
  -7 -23   4 17.9864 1.79701   5
  -7 -23   4 19.3555 2.30139  11
  -7 -23   6 29.7049 2.18380   5
  -7 -23   6 31.3924 2.81778  11
  -7 -23   8 13.4119 2.36793  11
  -7 -23   8 10.6150 1.57994   5
  -7 -23  10 3.44459 2.28927  11
  -7 -23  10 1.37533 1.24757   5
  -7  23  10-1.39255 1.35480   7
  -7 -23  12 13.6401 2.52698  11
  -7  23  12 17.3817 2.21157   7
  -7 -23  12 14.7214 1.79436   5
  -7 -23  14 1.91522 1.29332   5
  -7 -23  16 0.17490 1.36275   5
  -7 -24  -5 5.31526 2.05659  11
  -7 -24  -3 8.41734 1.59023   5
  -7 -24  -3 3.31949 2.07075  11
  -7 -24  -1 3.28583 1.37181   5
  -7 -24  -1 2.78042 1.89610  11
  -7 -24   1 1.43428 1.24664   5
  -7 -24   1 2.09034 1.82434  11
  -7 -24   3 1.41526 1.20625   5
  -7 -24   3 2.28771 1.93442  11
  -7 -24   5 33.1150 2.31460   5
  -7 -24   5 29.0386 2.79303  11
  -7 -24   7 11.0379 2.26823  11
  -7 -24   7 8.51362 1.49533   5
  -7 -24   9 10.4719 2.32265  11
  -7 -24   9 9.34990 1.59202   5
  -7  24   9 7.55020 1.78888   7
  -7 -24  11 1.98389 2.76706  11
  -7 -24  11 2.94201 1.38259   5
  -7  24  11-0.48372 1.65971   7
  -7 -24  13 1.38985 1.22342   5
  -7 -24  13 2.50545 2.47611  11
  -7 -24  15 3.30303 1.46860   5
  -7 -25  -6 9.69776 2.43436  11
  -7 -25  -4 2.65396 2.18475  11
  -7 -25  -2-0.35169 1.99133  11
  -7 -25  -2 0.37674 1.27540   5
  -7 -25   0 1.58275 2.06242  11
  -7 -25   0 0.36882 1.22308   5
  -7 -25   2 19.8507 2.60682  11
  -7 -25   2 22.8080 2.08353   5
  -7 -25   4 8.27661 2.23366  11
  -7 -25   4 6.07257 1.49293   5
  -7 -25   6 19.6657 2.58186  11
  -7 -25   6 20.3243 1.99205   5
  -7 -25   8 13.8286 1.78299   5
  -7 -25   8 14.9592 2.53356  11
  -7  25   8 13.4344 2.01475   7
  -7 -25  10 2.08514 1.29103   5
  -7 -25  10 3.73226 2.41553  11
  -7 -25  12 7.96071 1.57414   5
  -7 -25  12 13.1523 2.77863  11
  -7 -26  -7 3.97901 2.44614  11
  -7 -26  -5 18.2107 2.80943  11
  -7 -26  -3 0.17736 2.08001  11
  -7 -26  -1 5.67144 2.16695  11
  -7 -26  -1 3.59540 1.36725   5
  -7 -26   1 7.29737 2.32723  11
  -7 -26   1 7.60140 1.60451   5
  -7 -26   3 0.36050 2.02639  11
  -7 -26   3 0.90991 1.29713   5
  -7 -26   5 8.06184 2.42602  11
  -7 -26   5 7.70618 1.58362   5
  -7 -26   7 9.40572 2.59402  11
  -7 -26   7 12.0464 1.78668   5
  -7 -26   9-0.35044 1.34422   5
  -7 -26   9 1.74918 2.39440  11
  -7 -26  11 4.67508 1.52614   5
  -7 -27  -6 8.76693 2.49267  11
  -7 -27  -4 1.42245 2.46021  11
  -7 -27  -2 5.32742 2.37403  11
  -7 -27   0-1.07042 2.42400  11
  -7 -27   0 0.56830 1.27393   5
  -7 -27   2 1.79957 2.46158  11
  -7 -27   2 1.11363 1.33912   5
  -7 -27   4 7.48681 2.66044  11
  -7 -27   4 5.82505 1.50706   5
  -7 -27   6 2.23952 2.26636  11
  -7 -27   6 1.61122 1.29185   5
  -7 -27   8-1.41068 1.40882   5
  -7 -28  -1 3.90870 2.39476  11
  -7 -28   1 1.43278 2.30785  11
  -7 -28   3 7.61727 2.48468  11
  -6   0 -24-0.84296 2.33404   9
  -6   0 -22 0.39824 2.17167   9
  -6   0 -20 16.1251 2.33026   9
  -6   0 -18 3.58523 1.75329   9
  -6   0 -16 9.51696 1.57466   9
  -6   0 -16 11.0925 1.05497   7
  -6   0 -16 10.1265 0.98292  12
  -6   0 -14 30.0435 1.39294  12
  -6   0 -14 24.2656 1.90401   9
  -6   0 -14 30.1092 1.43382   7
  -6   0 -12 13.1773 1.38057   9
  -6   0 -12 11.1104 1.26058  13
  -6   0 -12 14.4642 1.40253   6
  -6   0 -12 12.9432 0.91845   7
  -6   0 -10 1.24035 0.80382   9
  -6   0 -10 1.91758 1.07000   6
  -6   0 -10 0.34825 0.43979   7
  -6   0 -10 1.27951 0.77388  13
  -6   0  -8 54.4205 2.21571   9
  -6   0  -8 51.4268 2.11938  13
  -6   0  -8 54.5859 2.21126   6
  -6   0  -6 64.6911 2.32972   9
  -6   0  -6 65.0378 2.02525   5
  -6   0  -6 66.9930 2.25090  13
  -6   0  -6 66.5361 2.38822   6
  -6   0  -4 92.5713 2.89077   2
  -6   0  -4 91.4023 2.57725  13
  -6   0  -4 91.7276 2.85969   6
  -6   0  -4 92.2348 2.78878   3
  -6   0  -4 93.4308 2.54476   5
  -6   0  -4 88.8998 2.71574   9
  -6   0  -2 23.7011 1.33076   1
  -6   0  -2 22.0103 1.08350   5
  -6   0  -2 22.6768 1.33740   6
  -6   0  -2 22.6330 1.30671   2
  -6   0  -2 24.0159 1.16251   9
  -6   0  -2 23.9750 1.22411   3
  -6   0   0 612.868 12.5379   1
  -6   0   0 608.315 12.1069   9
  -6   0   0 620.077 12.3700   3
  -6   0   0 599.669 11.8331   7
  -6   0   0 628.750 12.5319   6
  -6   0   0 608.203 12.5489   2
  -6   0   2 19.1108 1.11766   6
  -6   0   2 18.0248 1.24504   1
  -6   0   2 19.4810 1.16523   2
  -6   0   2 19.6855 0.86480   4
  -6   0   2 18.6591 0.82702   8
  -6   0   2 20.8373 1.08405   3
  -6   0   4 53.3541 1.69472  10
  -6   0   4 56.9729 1.84337   3
  -6   0   4 55.7322 1.87678   6
  -6   0   4 57.7904 1.74446   7
  -6   0   4 56.3333 1.88410  11
  -6   0   4 53.9059 1.42142   9
  -6   0   4 55.8726 1.65168   4
  -6   0   4 54.6078 2.01393   1
  -6   0   4 54.0060 1.99077   2
  -6   0   6 76.4133 2.23123   7
  -6   0   6 70.8809 2.38481   1
  -6   0   6 73.4978 2.15668   6
  -6   0   6 73.3886 2.16231   3
  -6   0   6 70.1803 2.15818  10
  -6   0   6 67.4373 2.20608  11
  -6   0   8 161.842 4.12440  11
  -6   0   8 170.413 4.17995   7
  -6   0   8 160.207 4.08927  10
  -6   0  10 3.64165 0.65726   7
  -6   0  10 3.11968 0.67722  11
  -6   0  10 3.52103 0.72824  10
  -6   0  10 2.41258 0.76565  12
  -6   0  12 235.125 5.75465  13
  -6   0  12 242.192 6.05074  12
  -6   0  12 242.893 5.99483   7
  -6   0  14 0.93116 0.69229   7
  -6   0  14 2.49279 0.95783  12
  -6   0  14 1.87257 0.81524  13
  -6   0  16 14.9361 1.57651  12
  -6   0  16 16.0155 1.41048  13
  -6   0  18 4.15746 1.28382  12
  -6   0  18 4.06918 1.13421  13
  -6   0  20 1.71622 1.65695  12
  -6   0  20 1.57481 1.12965  13
  -6   0  22 26.3491 2.51752  12
  -6   0  22 25.1091 2.09866  13
  -6   0  24 0.18160 2.01129  12
  -6   0  26 61.6527 3.70878  12
  -6   1 -25 1.56528 1.51701   4
  -6   1 -23 5.34101 2.44693   9
  -6  -1 -23-1.23121 2.28431   9
  -6   1 -21 10.5710 2.29139   9
  -6  -1 -21 9.05815 2.30264   9
  -6   1 -19 12.4556 2.31883   9
  -6  -1 -19 9.83395 2.23452   9
  -6  -1 -17 1.64050 1.53906   9
  -6   1 -17 3.09572 1.45131   9
  -6  -1 -17 2.14142 0.81944  12
  -6   1 -17 1.34465 0.81445   7
  -6  -1 -15 40.4048 1.75839  12
  -6   1 -15 42.8067 1.65601  12
  -6  -1 -15 39.5217 1.70964   7
  -6   1 -15 46.6770 1.86263   7
  -6  -1 -15 43.6100 2.50229   9
  -6   1 -15 42.8831 2.44975   9
  -6  -1 -13 13.2027 0.94484   7
  -6   1 -13 13.6903 1.01028   7
  -6   1 -13 12.3986 0.90903  12
  -6  -1 -13 14.3195 1.02745  12
  -6   1 -13 13.7314 1.48597   9
  -6  -1 -13 13.8956 1.54029   9
  -6  -1 -11 188.642 5.25049   9
  -6   1 -11 184.067 5.21526   9
  -6  -1 -11 193.164 5.11267   6
  -6   1 -11 186.824 5.07719   6
  -6  -1 -11 194.423 4.35862   7
  -6   1 -11 190.725 4.48002   7
  -6  -1 -11 193.276 5.28130  13
  -6  -1  -9 62.8831 2.51938   9
  -6   1  -9 65.0263 2.52952   9
  -6   1  -9 66.7905 2.48882   6
  -6  -1  -9 67.7659 2.47839   6
  -6  -1  -9 65.4344 1.81874   7
  -6   1  -9 61.8453 2.42690  13
  -6  -1  -9 64.1739 2.49134  13
  -6   1  -7 54.2819 2.13545   6
  -6  -1  -7 52.3539 2.12225   6
  -6  -1  -7 50.4187 1.80067   5
  -6   1  -7 48.5276 1.67268   5
  -6  -1  -7 49.3436 2.05810   9
  -6  -1  -7 50.9222 2.02647  13
  -6   1  -7 49.8347 1.96388  13
  -6  -1  -5 4.18230 0.82643   2
  -6   1  -5 3.58744 0.74964   3
  -6   1  -5 4.52155 0.78115   2
  -6  -1  -5 4.25547 0.70516   9
  -6  -1  -5 4.27621 0.59647   5
  -6   1  -5 3.35306 0.52247   5
  -6   1  -5 4.58773 0.79499   6
  -6  -1  -5 4.67067 0.82228   6
  -6   1  -5 5.22069 0.67613  13
  -6  -1  -5 4.17578 0.65898  13
  -6  -1  -3 3.92247 0.80173   6
  -6   1  -3 2.48265 0.71291   6
  -6  -1  -3 2.98280 0.59199   3
  -6   1  -3 3.23390 0.72747   3
  -6   1  -3 3.63053 0.74839   2
  -6  -1  -3 3.38639 0.72607   2
  -6  -1  -3 2.77879 0.58987   9
  -6  -1  -3 4.32287 0.61478   5
  -6   1  -3 3.65679 0.52839   5
  -6   1  -3 2.71123 0.49566  13
  -6  -1  -1 117.303 3.32648   2
  -6   1  -1 120.990 3.36211   2
  -6   1  -1 117.972 3.29512   1
  -6  -1  -1 115.973 3.30176   1
  -6  -1  -1 117.597 2.58249   7
  -6   1  -1 116.931 3.28353   6
  -6  -1  -1 118.678 3.31295   6
  -6   1  -1 117.517 2.76115  13
  -6   1  -1 114.879 3.20814   3
  -6  -1  -1 120.762 3.17810   3
  -6  -1  -1 117.312 3.02729   9
  -6  -1  -1 116.912 3.10927   5
  -6   1  -1 117.818 3.00984   5
  -6  -1   1 42.6275 1.26038   7
  -6  -1   1 42.1048 1.81428   1
  -6   1   1 41.2893 1.76537   1
  -6   1   1 41.7520 1.67068   3
  -6  -1   1 44.7618 1.61261   3
  -6  -1   1 48.0615 1.78779   6
  -6   1   1 43.5136 1.70510   6
  -6  -1   1 44.0573 1.41804   9
  -6   1   1 44.7907 1.41471   9
  -6  -1   1 41.1145 1.33330   8
  -6   1   1 43.6840 1.21601   8
  -6  -1   1 44.6604 1.77188   2
  -6   1   1 43.7808 1.76428   2
  -6  -1   1 41.1830 1.44799   4
  -6   1   1 42.9240 1.26459   4
  -6  -1   3 37.0175 1.31355   4
  -6  -1   3 34.4666 1.28066   8
  -6   1   3 35.9750 1.19598   8
  -6  -1   3 32.4934 1.53892   2
  -6   1   3 30.5619 1.49540   2
  -6   1   3 37.1744 1.15841   4
  -6   1   3 36.1064 1.31710   7
  -6  -1   3 38.1893 1.53126  11
  -6   1   3 37.1503 1.42951  11
  -6   1   3 35.7298 1.19083  10
  -6  -1   3 38.9824 1.30181  10
  -6  -1   3 38.2900 1.52227   6
  -6   1   3 35.2350 1.46429   6
  -6   1   3 35.3764 1.45418   3
  -6  -1   3 34.0557 1.36075   3
  -6   1   3 36.4600 1.62992   1
  -6  -1   3 38.6345 1.67231   1
  -6  -1   5 92.0794 2.53786  10
  -6   1   5 88.6722 2.44622  10
  -6  -1   5 95.1480 2.50341   7
  -6   1   5 92.8089 2.58908   7
  -6   1   5 91.6239 2.81620   1
  -6  -1   5 95.4346 2.81770   1
  -6   1   5 94.6702 2.60534  11
  -6  -1   5 94.1398 2.71870  11
  -6   1   5 95.5457 2.60903   6
  -6  -1   5 92.4074 2.59652   6
  -6   1   5 92.2870 2.03757   9
  -6  -1   5 91.5402 2.48101   4
  -6   1   5 97.0935 2.65374   3
  -6  -1   5 91.2065 2.51081   3
  -6   1   7 12.6216 0.91487  11
  -6  -1   7 12.9751 0.82850   3
  -6  -1   7 14.5810 0.99632  11
  -6  -1   7 12.3321 0.91973  10
  -6   1   7 13.4325 0.90577  10
  -6  -1   7 14.4077 0.91927   7
  -6   1   7 12.9852 0.94553   7
  -6   1   7 13.8621 0.83606   6
  -6  -1   9 15.1426 1.06614  10
  -6   1   9 15.2342 1.18004  12
  -6   1   9 15.6482 0.93702  13
  -6  -1   9 17.0653 1.09803   7
  -6   1   9 16.7546 1.11921   7
  -6  -1   9 13.6939 1.07374  11
  -6   1   9 16.3982 1.06899  11
  -6  -1  11 47.2703 2.00447  10
  -6   1  11 47.2836 2.07376  12
  -6  -1  11 46.6682 2.06976  12
  -6   1  11 46.9119 1.82499  13
  -6   1  11 46.2472 1.99476   7
  -6  -1  11 45.5603 1.94844   7
  -6  -1  11 47.8425 2.01076  11
  -6   1  11 47.9174 1.93984  11
  -6   1  13 102.273 3.12690  13
  -6  -1  13 104.817 3.25418  13
  -6   1  13 97.0335 3.29674   7
  -6   1  13 92.6349 3.26326  12
  -6  -1  13 98.3482 3.34380  12
  -6  -1  13 104.047 3.35621  10
  -6   1  15 93.3628 3.31544   7
  -6  -1  15 87.5027 3.17505  13
  -6   1  15 89.1050 3.07782  13
  -6   1  15 90.9253 3.33644  12
  -6  -1  15 85.9321 3.29255  12
  -6   1  17 0.87809 0.86638  13
  -6  -1  17-0.13666 0.89353  13
  -6   1  17 1.23421 1.20194  12
  -6  -1  17-0.82394 1.09161  12
  -6  -1  19 5.58203 1.27032  13
  -6   1  19 4.86196 1.15554  13
  -6  -1  19 2.68953 1.31155  12
  -6   1  19 2.25056 1.21794  12
  -6  -1  21 7.60791 2.24063  12
  -6   1  21 6.85978 2.01736  12
  -6  -1  21 6.40427 1.36320  13
  -6   1  21 10.2452 1.50837  13
  -6  -1  23 4.16244 1.48633  13
  -6  -1  23 7.65587 1.93062  12
  -6   1  23 9.01595 2.03410  12
  -6  -1  25 1.63760 1.49419  13
  -6  -1  25 0.74283 2.13329  12
  -6   1  25-0.75626 1.94029  12
  -6  -1  27 19.7522 2.95121  12
  -6  -2 -24 25.4195 3.06693   9
  -6   2 -24 29.1937 3.13895   9
  -6   2 -24 22.0385 2.14784   4
  -6   2 -22 19.3257 2.61224   9
  -6  -2 -22 20.5893 2.65827   9
  -6   2 -20 15.3971 2.34162   9
  -6  -2 -20 21.0923 2.49382   9
  -6  -2 -18 0.17253 1.72311   9
  -6   2 -18 0.68183 1.64320   9
  -6   2 -16 81.7943 3.41340   9
  -6  -2 -16 72.7667 3.29213   9
  -6  -2 -16 80.9730 2.64363  12
  -6  -2 -16 76.2607 2.50318   7
  -6   2 -16 77.1184 2.66996   7
  -6  -2 -14 17.7544 1.71330   9
  -6   2 -14 19.9411 1.76327   9
  -6   2 -14 18.1260 1.05192  12
  -6  -2 -14 16.6582 1.19791  12
  -6  -2 -14 19.4667 1.12327   7
  -6   2 -14 19.3657 1.23798   7
  -6  -2 -12 9.80815 0.76605   7
  -6   2 -12 12.8786 1.44140   9
  -6  -2 -12 10.8167 1.38674   9
  -6  -2 -12 12.3004 1.36517  13
  -6   2 -12 11.5589 1.33766   6
  -6  -2 -12 11.2786 1.25592   6
  -6   2 -12 12.1586 0.81364  12
  -6  -2 -10 3.44212 0.84346   9
  -6  -2 -10 2.59477 0.85741  13
  -6  -2 -10 2.09049 0.47941   7
  -6  -2 -10 2.19878 1.13201   6
  -6   2 -10 1.64293 1.11360   6
  -6  -2  -8 248.170 5.79856   5
  -6  -2  -8 246.958 6.19454   9
  -6  -2  -8 255.279 5.16496   7
  -6  -2  -8 250.430 6.10772   6
  -6   2  -8 264.236 6.19358   6
  -6  -2  -8 246.780 6.14868  13
  -6   2  -6 19.9661 1.15419  13
  -6  -2  -6 20.5551 1.24543  13
  -6   2  -6 19.4343 0.97079   5
  -6  -2  -6 19.8323 1.28100   9
  -6   2  -6 20.0842 1.30314   3
  -6  -2  -6 21.1378 1.14273   5
  -6  -2  -6 20.5362 0.66910   7
  -6  -2  -6 18.9699 1.28944   6
  -6   2  -6 19.9440 1.33542   6
  -6   2  -4 178.979 4.13222  13
  -6  -2  -4 175.559 4.40927   9
  -6   2  -4 178.992 4.51676   3
  -6   2  -4 175.777 4.53784   2
  -6  -2  -4 180.464 4.54400   2
  -6   2  -4 175.587 4.01522   5
  -6  -2  -4 169.292 4.24233   5
  -6   2  -4 166.859 4.54377   6
  -6  -2  -4 184.916 4.57904   6
  -6  -2  -2 20.9307 0.60184   7
  -6  -2  -2 20.7524 1.11112   5
  -6   2  -2 21.8590 0.98796   5
  -6   2  -2 20.7929 1.22513   3
  -6  -2  -2 20.8479 1.14525   3
  -6  -2  -2 18.5157 1.24238   6
  -6   2  -2 21.4979 1.29241   6
  -6  -2  -2 23.3979 1.14567   9
  -6   2  -2 20.0995 0.88317  13
  -6   2  -2 21.4876 1.24193   1
  -6  -2  -2 20.2246 1.27896   1
  -6   2  -2 19.7114 1.19953   2
  -6  -2  -2 21.9095 1.27526   2
  -6   2   0 9.97433 0.50845   4
  -6   2   0 9.84192 0.86453   2
  -6  -2   0 10.3200 0.92672   2
  -6   2   0 11.3089 0.97779   1
  -6  -2   0 11.0485 0.48789   7
  -6  -2   0 9.96618 0.81542   3
  -6   2   0 11.4811 0.94091   3
  -6  -2   0 12.5225 0.98802   6
  -6   2   0 11.3321 0.96664   6
  -6   2   0 10.1599 0.49560  13
  -6  -2   0 9.34971 1.06075   1
  -6  -2   0 10.8704 0.74064   9
  -6  -2   0 8.66886 0.78378   5
  -6  -2   2 8.46970 0.71457   4
  -6   2   2 10.0324 0.53331   8
  -6  -2   2 10.2791 0.70770   8
  -6  -2   2 9.07723 0.54423   7
  -6   2   2 8.92590 0.48215   4
  -6   2   2 9.44360 0.68169   7
  -6   2   2 8.25827 0.84364   3
  -6  -2   2 8.68884 0.70389   3
  -6   2   2 9.81756 0.52309  10
  -6  -2   2 11.2427 1.05625   1
  -6   2   2 10.2372 0.96691   1
  -6   2   2 10.4864 0.91661   2
  -6  -2   2 9.17923 0.87567   2
  -6   2   2 9.72600 0.83165   6
  -6  -2   2 9.44249 0.84812   6
  -6   2   4 22.0508 0.79705   9
  -6  -2   4 22.2591 1.06011   4
  -6  -2   4 19.6316 1.01386   8
  -6   2   4 18.0872 1.04907   3
  -6  -2   4 19.2021 0.77293   9
  -6   2   4 19.6054 1.03330   7
  -6   2   4 24.3345 1.15642   6
  -6   2   4 21.2279 1.19985   2
  -6  -2   4 21.5468 1.22656   2
  -6   2   4 21.0518 1.22979   1
  -6  -2   4 21.4164 1.25900   1
  -6  -2   4 21.0602 1.00189   3
  -6  -2   4 20.1329 1.15490  11
  -6   2   4 20.5645 1.02252  11
  -6   2   4 20.9416 0.90717  10
  -6  -2   4 23.7111 1.07364  10
  -6   2   6 125.037 3.34089   7
  -6  -2   6 128.461 3.18968   7
  -6  -2   6 125.523 3.07697   3
  -6   2   6 130.175 3.21280   6
  -6   2   6 121.931 2.53666   9
  -6   2   6 124.914 3.20791  11
  -6  -2   6 125.020 3.43328  11
  -6  -2   6 132.252 3.53378   1
  -6   2   6 125.724 3.49199   1
  -6  -2   6 130.152 3.26300   4
  -6   2   6 127.599 2.82447  13
  -6  -2   6 127.274 3.32627  10
  -6  -2   8 5.30413 0.78480  11
  -6   2   8 3.37390 0.61909  11
  -6   2   8 5.47186 0.79995  12
  -6   2   8 4.58738 0.55366   6
  -6  -2   8 5.02809 0.72575  10
  -6  -2   8 4.61806 0.65243   7
  -6   2   8 5.42073 0.72892   7
  -6  -2   8 5.09954 0.59009   3
  -6   2  10 18.9513 1.31996  12
  -6  -2  10 21.2317 1.32450  10
  -6  -2  10 17.9665 1.22712  11
  -6   2  10 19.5205 1.18242  11
  -6   2  10 20.0225 1.06789  13
  -6   2  10 22.2989 1.34831   7
  -6   2  12 42.8636 2.12637  12
  -6  -2  12 42.2700 2.10734  12
  -6  -2  12 40.6541 1.97013  10
  -6  -2  12 45.5282 2.06677  11
  -6   2  12 48.0540 1.83460  13
  -6   2  12 48.1805 2.11301   7
  -6  -2  14 23.5857 1.63205  10
  -6  -2  14 19.5540 1.48512  13
  -6   2  14 21.5931 1.37047  13
  -6   2  14 21.1103 1.52846   7
  -6   2  14 26.1899 1.65233  12
  -6  -2  14 20.6100 1.61822  12
  -6   2  16 113.933 3.56582  13
  -6  -2  16 109.261 3.74792  13
  -6   2  16 103.918 3.72186   7
  -6  -2  16 103.324 3.72843  12
  -6   2  16 102.662 3.69996  12
  -6   2  18 31.2488 2.04094  12
  -6  -2  18 30.5850 2.11254  12
  -6   2  18 29.3871 1.84535  13
  -6  -2  18 32.8715 2.11883  13
  -6  -2  20-0.51002 1.07882  13
  -6   2  20 1.61028 1.12895  13
  -6  -2  20-0.46523 1.61008  12
  -6   2  20 1.26077 1.47814  12
  -6  -2  22 4.68730 1.46315  13
  -6  -2  22 4.01240 1.94901  12
  -6   2  22 4.28845 1.98597  12
  -6  -2  24 1.63080 1.40827  13
  -6  -2  24 2.14334 2.05679  12
  -6   2  24 1.47756 2.02503  12
  -6   2  26 3.54602 2.41779  12
  -6  -2  26 3.40387 2.30176  12
  -6  -2  26 2.82475 1.70266  13
  -6   3 -25 8.86260 1.68291   4
  -6   3 -23 3.19006 1.29543   4
  -6   3 -23 5.16088 2.46513   9
  -6  -3 -23 4.35330 2.47545   9
  -6   3 -21 37.4528 2.39776   4
  -6  -3 -21 35.8145 2.94523   9
  -6   3 -21 40.2188 3.07356   9
  -6  -3 -19 3.43552 2.01338   9
  -6   3 -19 2.31802 2.06808   9
  -6  -3 -17 3.99335 1.62655   9
  -6   3 -17 3.26252 1.43701   9
  -6  -3 -15 9.03836 1.01786  12
  -6   3 -15 8.89414 1.50253   9
  -6  -3 -15 7.74944 1.40878   9
  -6  -3 -15 9.05472 0.89086   7
  -6   3 -15 7.88828 0.98113   7
  -6  -3 -13 44.7969 2.38988   9
  -6  -3 -13 45.5097 1.61014   7
  -6   3 -13 44.1842 1.50781  12
  -6   3 -11 4.07300 0.55734  12
  -6  -3 -11 4.19775 1.06778  13
  -6  -3 -11 4.30794 1.01024   9
  -6   3 -11 3.19213 1.26877   6
  -6  -3 -11 5.85420 1.29915   6
  -6  -3 -11 5.16691 0.56057   7
  -6  -3  -9 8.18334 1.13341   9
  -6  -3  -9 7.60651 1.14575   6
  -6   3  -9 9.97159 1.14727   6
  -6  -3  -9 7.72602 1.02152  13
  -6  -3  -9 8.28225 0.54006   7
  -6  -3  -7 228.468 5.67991   9
  -6  -3  -7 227.321 4.49843   7
  -6  -3  -7 231.416 5.64815  13
  -6  -3  -7 231.074 5.64204   6
  -6   3  -7 228.461 5.65880   6
  -6   3  -7 226.842 5.65897   3
  -6  -3  -7 226.816 5.39136   5
  -6   3  -5 12.0625 1.06134   6
  -6  -3  -5 11.1852 1.03625   6
  -6  -3  -5 11.9643 0.96644   9
  -6  -3  -5 9.45897 1.01009   2
  -6   3  -5 12.0844 1.05658   2
  -6   3  -5 11.7570 0.70905   5
  -6  -3  -5 11.5794 0.91050   5
  -6   3  -5 10.6228 1.01073   3
  -6  -3  -3 53.4199 1.90201   5
  -6   3  -3 52.1213 1.62124   5
  -6   3  -3 52.6271 2.03363   2
  -6  -3  -3 56.8915 2.10250   2
  -6   3  -3 57.3937 2.08791   3
  -6   3  -3 52.7941 2.05395   6
  -6  -3  -3 58.7655 2.08893   6
  -6  -3  -3 56.6299 1.95992   9
  -6   3  -3 56.0110 2.04060   1
  -6  -3  -1 27.2071 1.37922   2
  -6   3  -1 23.6265 1.30501   2
  -6   3  -1 23.6595 1.32738   6
  -6  -3  -1 25.3425 1.35004   6
  -6   3  -1 22.7822 1.29394   3
  -6  -3  -1 26.7431 1.20503   3
  -6   3  -1 22.9834 1.00918   5
  -6  -3  -1 23.0056 1.22475   5
  -6  -3  -1 23.7659 1.12716   9
  -6  -3  -1 22.1266 1.30752   1
  -6   3  -1 25.7617 1.32847   1
  -6   3  -1 22.4439 0.69658   4
  -6   3   1 6.80796 0.80145   1
  -6  -3   1 8.46459 0.94640   1
  -6  -3   1 8.41931 0.66521   8
  -6   3   1 7.94143 0.35750   8
  -6   3   1 7.62156 0.79977   3
  -6  -3   1 7.50843 0.69199   3
  -6   3   1 8.50145 0.81222   2
  -6  -3   1 8.53916 0.86004   2
  -6   3   1 7.49053 0.81140   6
  -6  -3   1 9.15660 0.88810   6
  -6  -3   1 7.72637 0.62145   9
  -6   3   3 78.2546 2.27257   7
  -6  -3   3 77.1731 2.12018   3
  -6   3   3 69.7183 2.35550   3
  -6   3   3 74.8062 1.89781  10
  -6   3   3 78.7401 2.37288   6
  -6  -3   3 74.4184 2.43254  11
  -6   3   3 71.2796 2.09709  11
  -6  -3   3 79.9314 2.26447   8
  -6  -3   3 77.5574 2.28898   4
  -6  -3   3 73.5692 2.42281   2
  -6   3   3 73.9000 2.41072   2
  -6   3   3 79.4280 2.45674   1
  -6  -3   3 74.6040 2.41893   1
  -6  -3   5 159.500 3.85685   8
  -6   3   5 154.815 3.98363   1
  -6  -3   5 157.247 3.99087   1
  -6   3   5 148.036 3.83540   7
  -6   3   5 151.322 3.74282   6
  -6   3   5 155.737 3.65259  11
  -6  -3   5 146.620 3.94478  11
  -6  -3   5 149.844 3.79764  10
  -6  -3   5 157.234 3.82463   4
  -6  -3   5 146.381 3.51617   3
  -6   3   5 154.040 3.05967  13
  -6  -3   7 43.3764 1.41086   3
  -6   3   7 43.6869 1.52603   6
  -6  -3   7 44.4696 1.73743  10
  -6   3   7 41.1514 1.24095  13
  -6   3   7 38.4899 1.68359   7
  -6   3   7 44.8661 1.79919  12
  -6  -3   7 42.3400 1.77630  11
  -6   3   7 45.4345 1.58456  11
  -6  -3   7 42.7844 1.66813   4
  -6  -3   9 37.2087 1.72571  11
  -6   3   9 39.6401 1.56862  11
  -6   3   9 37.6251 1.72266   7
  -6   3   9 35.6485 1.69218  12
  -6  -3   9 35.7085 1.28374   3
  -6  -3   9 35.0544 1.67905  10
  -6   3   9 36.4783 1.32492   6
  -6   3  11 158.141 4.44694   7
  -6  -3  11 162.674 4.46574  10
  -6   3  11 163.630 4.48408  12
  -6   3  11 163.068 3.96495  13
  -6  -3  11 158.708 4.41838  11
  -6   3  13 40.7245 1.73594  13
  -6   3  13 41.9851 2.07115   7
  -6  -3  13 43.7206 2.10343  10
  -6  -3  13 42.9663 2.13269  12
  -6   3  13 39.6709 2.02552  12
  -6   3  15 4.06655 0.84268  13
  -6  -3  15 3.81561 1.05344  13
  -6   3  15 4.32406 0.90906   7
  -6  -3  15 5.17899 1.28384  12
  -6   3  15 6.74033 1.10177  12
  -6  -3  17 23.9538 1.86915  12
  -6   3  17 25.6544 1.86299  12
  -6   3  17 28.1956 1.91007   7
  -6   3  17 27.8529 1.70621  13
  -6  -3  17 27.5752 1.96980  13
  -6  -3  19 12.7060 1.70399  12
  -6   3  19 13.0465 1.72460  12
  -6  -3  19 16.0037 1.71992  13
  -6  -3  21 1.28575 1.88508  12
  -6   3  21 1.16091 1.79008  12
  -6  -3  21 2.22580 1.22188  13
  -6  -3  23 0.86008 1.83161  12
  -6   3  23 2.33709 1.89848  12
  -6  -3  23 0.20279 1.30661  13
  -6  -3  25 3.65176 2.19839  12
  -6   3  25-1.93185 2.06816  12
  -6  -3  25 0.21738 1.53035  13
  -6  -3  27 16.0484 2.44419  13
  -6  -3  27 14.5324 2.72384  12
  -6   4 -24 0.91985 1.39651   4
  -6   4 -22 30.8048 3.01892   9
  -6  -4 -22 32.2052 2.92997   9
  -6   4 -22 27.8018 2.15890   4
  -6   4 -20 6.31275 1.33615   4
  -6  -4 -20 3.98348 1.93145   9
  -6   4 -20 2.80106 1.80828   9
  -6   4 -18 8.24393 2.08687   9
  -6  -4 -18 8.59134 1.97236   9
  -6   4 -16 11.7580 1.72404   9
  -6  -4 -16 12.2198 1.63079   9
  -6  -4 -14 20.4767 1.76479   9
  -6  -4 -14 22.9222 1.15485   7
  -6   4 -14 22.8170 1.01349  12
  -6  -4 -12 60.0741 2.64690   9
  -6   4 -12 61.7873 1.70239  12
  -6  -4 -12 58.4770 1.77512   7
  -6  -4 -10 22.0762 1.62088  13
  -6   4 -10 20.3569 0.87951  12
  -6   4 -10 21.7308 1.70913   6
  -6  -4 -10 21.7827 0.84847   7
  -6  -4 -10 22.6419 1.67261   6
  -6  -4 -10 23.7605 1.61270   9
  -6  -4  -8 12.8957 1.19801  13
  -6   4  -8 12.9488 1.20811   6
  -6  -4  -8 12.8873 1.02011   5
  -6  -4  -8 12.5043 1.19670   6
  -6   4  -8 13.4963 1.22968   3
  -6  -4  -8 11.9426 1.22146   9
  -6   4  -6 163.066 4.42021   3
  -6  -4  -6 163.877 4.39270   6
  -6   4  -6 172.824 4.47431   6
  -6  -4  -6 161.341 4.38730   9
  -6  -4  -6 165.266 4.24513   5
  -6   4  -4 10.0044 0.97494   3
  -6   4  -4 11.7154 0.99952   2
  -6  -4  -4 10.1601 0.98364   2
  -6   4  -4 9.85734 0.97128   6
  -6  -4  -4 10.7615 1.00920   6
  -6  -4  -4 10.6712 0.93784   9
  -6  -4  -4 10.5456 0.91170   5
  -6  -4  -2 89.5293 2.74965   5
  -6  -4  -2 96.6188 2.87544   2
  -6   4  -2 89.0106 2.79319   2
  -6   4  -2 98.3393 2.90826   3
  -6   4  -2 91.1017 2.80241   1
  -6  -4  -2 95.6055 2.83743   1
  -6  -4  -2 96.0877 2.71460   9
  -6   4  -2 94.7202 2.88784   6
  -6   4   0 143.203 3.69960   1
  -6  -4   0 138.140 3.67139   1
  -6  -4   0 140.148 3.70181   5
  -6   4   0 137.946 3.69491   6
  -6   4   0 138.707 3.69550   3
  -6  -4   0 128.995 3.35559   9
  -6   4   0 139.625 3.68694   2
  -6  -4   0 137.288 3.69776   2
  -6  -4   2 25.3707 1.35296   2
  -6   4   2 27.7067 1.37122   2
  -6   4   2 26.7125 0.83083  10
  -6   4   2 28.0759 1.36839   6
  -6   4   2 24.9590 1.31262   3
  -6  -4   2 26.8271 1.10777   3
  -6  -4   2 26.0225 1.27555   4
  -6  -4   2 26.9567 1.07908   9
  -6   4   2 25.4431 1.32661   1
  -6  -4   2 28.9381 1.43354   1
  -6  -4   2 27.0068 1.21393   8
  -6   4   2 25.8365 0.76780   8
  -6   4   4 151.111 3.92018   3
  -6   4   4 148.603 3.86059   7
  -6  -4   4 151.523 3.51681   3
  -6  -4   4 159.161 3.89180   8
  -6   4   4 150.626 3.55416  11
  -6  -4   4 154.452 4.02625  11
  -6  -4   4 158.098 3.91446   4
  -6  -4   4 153.395 3.97412   2
  -6   4   4 150.459 3.95799   2
  -6  -4   4 151.064 3.95198   1
  -6   4   4 160.706 3.99129   1
  -6   4   4 154.995 3.83033   6
  -6   4   4 152.488 3.79828  12
  -6  -4   6 146.132 3.73099   4
  -6  -4   6 149.333 3.76706   8
  -6   4   6 140.306 3.78761   1
  -6  -4   6 145.525 3.82875   1
  -6   4   6 134.492 3.73053   7
  -6  -4   6 139.524 3.25277   3
  -6  -4   6 147.853 3.76619  10
  -6  -4   6 141.333 3.84232  11
  -6   4   6 139.220 3.70708  12
  -6   4   6 142.420 3.41251  11
  -6   4   6 141.282 3.52435   6
  -6   4   8 0.26358 0.56206   7
  -6  -4   8 0.95562 0.39032   3
  -6  -4   8 0.50201 0.56291  10
  -6   4   8 1.49203 0.49507  11
  -6  -4   8 0.26533 0.62673  11
  -6  -4   8 1.23493 0.61076   4
  -6   4   8 1.65502 0.68950  12
  -6   4   8 0.87270 0.48178   6
  -6   4  10 205.463 5.26888  12
  -6   4  10 207.320 5.34635   7
  -6   4  10 209.202 4.54018   6
  -6  -4  10 208.516 5.31425  11
  -6  -4  10 206.676 5.27476  10
  -6  -4  10 202.423 4.45504   3
  -6  -4  12 193.220 5.22191  11
  -6   4  12 203.153 5.30948   7
  -6  -4  12 187.776 5.17792  10
  -6   4  12 198.441 5.20464  12
  -6   4  14 1.64378 0.79648   7
  -6  -4  14 1.70549 1.09765  12
  -6   4  14 0.35565 0.90493  12
  -6  -4  16 7.42520 1.37574  12
  -6   4  16 3.54105 0.98258   7
  -6   4  16 5.54167 1.24528  12
  -6  -4  16 4.82654 1.08718  13
  -6   4  18 4.56828 1.17856   7
  -6  -4  18 1.61688 1.03652  13
  -6   4  18 4.95390 1.18302  12
  -6  -4  18 6.47339 1.46505  12
  -6  -4  20 36.9539 2.47030  13
  -6   4  20 33.3060 2.43792  12
  -6  -4  20 34.7415 2.44118  12
  -6  -4  22 4.01341 1.54201  13
  -6  -4  22 6.46266 2.10495  12
  -6   4  22 4.71121 1.78231  12
  -6  -4  24 3.90954 1.59707  13
  -6  -4  24 5.81394 2.15905  12
  -6   4  24 5.66132 2.08668  12
  -6  -4  26 2.99776 1.98903  13
  -6  -4  26 3.15427 2.36003  12
  -6   5 -25 0.56956 1.39385   4
  -6  -5 -23-0.63009 2.43536   9
  -6   5 -23 1.04377 2.37556   9
  -6   5 -23 2.62192 1.29096   4
  -6  -5 -21 3.76534 2.15069   9
  -6   5 -21 3.32280 2.11003   9
  -6   5 -21 2.36895 1.23166   4
  -6  -5 -19 8.49661 2.02457   9
  -6   5 -19 5.96322 2.15688   9
  -6   5 -19 7.83400 1.30105   4
  -6  -5 -17 5.11310 1.69585   9
  -6   5 -17 6.96671 1.57133   9
  -6   5 -17 6.96396 1.11969   4
  -6  -5 -15 14.9487 1.72047   9
  -6  -5 -13 84.8403 2.27720   7
  -6  -5 -13 80.0850 3.31200   9
  -6   5 -13 81.0713 2.04068  12
  -6  -5 -11 28.2224 1.89101  13
  -6  -5 -11 32.2714 1.89722   9
  -6   5 -11 31.8973 1.00981  12
  -6  -5  -9 85.1252 3.04539   9
  -6   5  -9 86.3821 1.99780  12
  -6   5  -9 84.1178 2.96466   6
  -6  -5  -9 83.9930 3.03464  13
  -6   5  -7 54.7786 2.18622   6
  -6  -5  -7 50.5795 2.00249   5
  -6   5  -7 52.3863 2.22246   3
  -6  -5  -7 48.3121 2.11131   9
  -6   5  -5 8.50099 1.01479   6
  -6  -5  -5 6.24516 0.77234   5
  -6  -5  -5 6.23360 0.84795   9
  -6  -5  -5 8.14347 0.91789   2
  -6   5  -5 8.03237 0.90032   2
  -6   5  -5 7.09334 0.95752   3
  -6  -5  -3 17.7222 1.17339   1
  -6   5  -3 18.7404 1.14094   1
  -6  -5  -3 16.9816 1.10559   5
  -6   5  -3 20.4729 1.21392   2
  -6  -5  -3 17.2887 1.16693   2
  -6  -5  -3 20.4684 1.17648   9
  -6   5  -3 18.2502 1.21045   6
  -6   5  -3 17.7875 1.20957   3
  -6   5  -3 17.8538 0.52950   4
  -6  -5  -1 55.5699 1.93407   9
  -6   5  -1 61.7362 2.16524   6
  -6   5  -1 59.7183 2.17158   3
  -6  -5  -1 61.2896 2.13748   1
  -6   5  -1 58.8779 2.09165   1
  -6  -5  -1 62.6121 2.18127   5
  -6  -5  -1 58.1821 2.12037   2
  -6   5  -1 62.5194 2.16491   2
  -6  -5   1 133.780 3.61198   5
  -6   5   1 126.626 2.62073  10
  -6   5   1 130.295 3.50486   6
  -6  -5   1 127.054 3.48879   1
  -6   5   1 135.184 3.52942   1
  -6  -5   1 133.032 3.37018   8
  -6  -5   1 131.442 3.24411   9
  -6   5   1 130.724 3.55759   3
  -6   5   1 131.223 3.53576   2
  -6  -5   1 131.603 3.54379   2
  -6  -5   3 6.03363 0.73483   4
  -6  -5   3 4.93676 0.68273   8
  -6  -5   3 5.90854 0.79100  11
  -6   5   3 3.73759 0.47746  11
  -6   5   3 4.77030 0.68269   3
  -6  -5   3 5.09265 0.73564   2
  -6   5   3 4.28624 0.66765   2
  -6   5   3 4.68690 0.67497   1
  -6  -5   3 4.82169 0.80595   1
  -6  -5   3 5.41311 0.53676   3
  -6   5   3 4.06318 0.58252  12
  -6   5   3 5.69200 0.71751   6
  -6   5   5 173.798 4.43438   7
  -6  -5   5 170.740 3.85769   3
  -6   5   5 183.998 4.31921  12
  -6  -5   5 184.587 4.41728  10
  -6  -5   5 176.097 4.40766   1
  -6   5   5 182.173 4.43222   1
  -6   5   5 174.713 4.23050   6
  -6  -5   5 172.701 4.40795   4
  -6  -5   5 176.896 4.42209   8
  -6   5   5 173.370 3.94002  11
  -6  -5   5 173.356 4.51834  11
  -6  -5   7 335.567 7.42051   8
  -6   5   7 324.823 7.31486  12
  -6   5   7 333.638 7.49367   7
  -6  -5   7 331.413 6.64944   3
  -6   5   7 331.012 6.89899  11
  -6  -5   7 332.986 7.38481   4
  -6  -5   7 318.922 7.49022  11
  -6   5   7 330.698 7.03366   6
  -6  -5   7 326.541 7.40048  10
  -6  -5   9 0.09286 0.64551  10
  -6  -5   9 0.60089 0.68574   4
  -6  -5   9 0.42256 0.33167   3
  -6   5   9 0.24669 0.43594   6
  -6   5   9 0.70662 0.60610  12
  -6  -5   9 0.48237 0.65763  11
  -6   5   9-0.19592 0.62642   7
  -6  -5  11 172.741 4.74118  10
  -6  -5  11 170.783 3.72987   3
  -6   5  11 169.574 4.66132  12
  -6   5  11 169.083 4.75289   7
  -6   5  11 173.601 3.84043   6
  -6  -5  11 169.860 4.76475  11
  -6  -5  13 5.39103 1.02205  11
  -6   5  13 3.19251 0.91921   7
  -6   5  13 2.36476 0.81497  12
  -6  -5  13 4.04105 0.98778  10
  -6   5  15 6.03592 1.06004   7
  -6  -5  15 7.94237 1.45971  12
  -6   5  15 7.30790 1.20909  12
  -6  -5  17 11.9343 1.54610  12
  -6   5  17 9.60694 1.32999   7
  -6   5  17 11.1854 1.41496  12
  -6  -5  17 11.1524 1.47133  13
  -6   5  19 3.36724 1.11873   7
  -6  -5  19 3.36721 1.28030  13
  -6  -5  19 4.04501 1.63112  12
  -6   5  19 4.63408 1.43508  12
  -6  -5  21 10.8642 1.77515  13
  -6  -5  21 10.4265 2.26580  12
  -6   5  21 8.11225 2.00357  12
  -6  -5  23 4.09927 1.59506  13
  -6   5  23 5.14474 1.93117  12
  -6  -5  23 4.08797 1.94449  12
  -6  -5  25 5.08747 1.87038  13
  -6  -5  25 11.1284 2.18402  12
  -6  -5  27 0.97124 2.06723  13
  -6  -5  27 0.18706 2.19375  12
  -6   6 -24 4.70721 1.56989   4
  -6  -6 -22 23.9377 2.77765   9
  -6   6 -22 23.6689 2.74256   9
  -6   6 -22 24.3424 2.04666   4
  -6   6 -20 5.89026 2.00313   9
  -6  -6 -20 2.52064 2.20833   9
  -6   6 -20 5.64423 1.20169   4
  -6  -6 -18 16.3697 2.25130   9
  -6   6 -18 17.1120 1.55638   4
  -6  -6 -16 82.5391 3.66974   9
  -6   6 -16 79.1682 2.93812   4
  -6  -6 -14 79.6738 3.33735   9
  -6   6 -14 81.6299 2.77243   4
  -6   6 -12 41.5869 1.76735   4
  -6   6 -12 41.6752 1.09266  12
  -6  -6 -12 42.9401 2.29745   9
  -6  -6 -10 22.6759 1.62437  13
  -6  -6 -10 25.6472 1.65561   9
  -6   6 -10 25.6105 1.80494   6
  -6   6 -10 24.4834 1.21010   4
  -6   6 -10 23.2189 0.70102  12
  -6  -6  -8 27.8155 1.51681   5
  -6   6  -8 27.5458 1.13560   4
  -6  -6  -8 24.7492 1.63976   9
  -6   6  -8 28.1640 1.67432   3
  -6   6  -8 28.3261 1.67481   6
  -6   6  -8 27.7287 0.77125  12
  -6  -6  -6 0.61456 0.60258   5
  -6   6  -6 0.74975 0.77729   6
  -6  -6  -6 0.28675 0.60671   9
  -6   6  -6 1.89349 0.80958   3
  -6  -6  -4 71.5775 2.45051   9
  -6   6  -4 74.5330 2.47521   2
  -6  -6  -4 71.8711 2.47131   2
  -6   6  -4 71.7443 1.77522   5
  -6  -6  -4 72.3879 2.46447   5
  -6   6  -4 71.6916 1.62311   4
  -6   6  -4 74.7906 2.56654   6
  -6   6  -4 73.3835 2.56297   3
  -6  -6  -2 1.16380 0.54422   9
  -6  -6  -2 1.72658 0.64583   2
  -6   6  -2 2.19305 0.65332   2
  -6   6  -2 1.46369 0.74316   3
  -6   6  -2 1.37442 0.57435   1
  -6  -6  -2 2.96666 0.74860   1
  -6   6  -2 2.51859 0.70637   6
  -6  -6  -2 2.24416 0.60766   5
  -6  -6   0 62.7281 2.12746   1
  -6   6   0 62.7137 2.11308   1
  -6   6   0 58.7934 2.17386   3
  -6   6   0 56.8156 1.69222  12
  -6  -6   0 64.0583 2.22369   5
  -6  -6   0 58.1618 2.11884   2
  -6   6   0 61.9101 2.15752   2
  -6  -6   0 61.3150 1.99826   9
  -6   6   0 59.5532 2.13554   6
  -6   6   2 3.66595 0.51390  12
  -6   6   2 4.62184 0.73735   3
  -6   6   2 3.22937 0.65015   1
  -6  -6   2 4.15215 0.73574   1
  -6  -6   2 4.19158 0.71760   5
  -6  -6   2 3.08208 0.66391   8
  -6   6   2 3.45433 0.66703   2
  -6  -6   2 4.10746 0.74614   2
  -6   6   2 3.59314 0.67414   6
  -6   6   4 20.1297 1.05950  12
  -6  -6   4 20.1564 1.18963   1
  -6   6   4 17.5247 1.13665   1
  -6   6   4 21.1048 1.13081   6
  -6  -6   4 21.2062 1.23810   8
  -6  -6   4 20.8446 1.25259   4
  -6  -6   4 20.5352 1.25320  11
  -6  -6   4 20.6715 1.21918   2
  -6   6   4 20.4279 1.21170   2
  -6  -6   6 4.91252 0.78682   8
  -6  -6   6 3.64118 0.76542  11
  -6   6   6 3.76729 0.63276   6
  -6  -6   6 4.51233 0.43925   3
  -6  -6   6 4.44799 0.78304   1
  -6   6   6 4.09264 0.75998   1
  -6   6   6 3.08593 0.70499   7
  -6   6   6 4.42862 0.52574  11
  -6  -6   6 3.19060 0.71238  10
  -6  -6   6 3.53098 0.81935   4
  -6   6   6 4.97138 0.71553  12
  -6  -6   8 450.793 9.78122   4
  -6   6   8 451.125 9.25636   6
  -6   6   8 443.347 9.90045   7
  -6  -6   8 466.934 9.84217   8
  -6  -6   8 445.966 9.81061  10
  -6   6   8 446.178 9.66813  12
  -6  -6   8 445.169 9.88482  11
  -6  -6   8 453.578 8.77396   3
  -6  -6  10 24.3843 0.82604   3
  -6  -6  10 26.8673 1.56640  10
  -6   6  10 24.0917 0.67088   9
  -6   6  10 21.1187 1.46940   7
  -6   6  10 23.7967 1.05021   6
  -6  -6  10 27.8942 1.53245   4
  -6   6  10 21.4019 1.42321  12
  -6  -6  10 23.5271 1.55511  11
  -6  -6  12 194.788 5.28616  10
  -6   6  12 194.250 5.32272   7
  -6   6  12 194.666 4.17160   6
  -6  -6  12 190.210 4.00783   3
  -6  -6  12 190.215 5.27632  11
  -6   6  12 189.282 5.16076  12
  -6   6  14 8.81759 1.13678   7
  -6   6  14 6.72517 1.16656  12
  -6   6  16 65.9277 2.91541   7
  -6   6  16 66.5703 2.88123  12
  -6  -6  16 67.5891 2.97461  12
  -6   6  18 0.49052 0.93691   7
  -6   6  18 0.59465 1.09765  12
  -6  -6  18-0.69004 1.16803  13
  -6  -6  18-1.30299 1.24307  12
  -6  -6  20-0.46643 1.60969  12
  -6   6  20 0.49045 1.56549  12
  -6   6  20 1.61415 1.13825   7
  -6  -6  20 1.54376 1.23404  13
  -6  -6  22 10.7333 2.19707  12
  -6   6  22 10.1805 1.90875  12
  -6  -6  22 14.4982 2.10710  13
  -6  -6  24 46.5793 3.19701  13
  -6  -6  24 48.4145 3.13422  12
  -6  -6  26 0.97880 2.02949  13
  -6  -6  26 3.45344 2.37267  12
  -6   7 -23 13.4205 1.75996   4
  -6  -7 -23 17.1353 2.79322   9
  -6   7 -23 14.6374 2.74135   9
  -6   7 -21 22.4970 1.95131   4
  -6  -7 -21 19.6663 2.59000   9
  -6   7 -21 23.3317 2.70332   9
  -6  -7 -19 27.1025 2.52678   9
  -6   7 -19 26.5252 1.91620   4
  -6  -7 -17 0.35074 1.61563   9
  -6   7 -17 0.12122 0.90513   4
  -6  -7 -15 40.7309 2.45034   9
  -6   7 -15 41.5150 1.99509   4
  -6  -7 -13 26.3366 1.94414   9
  -6   7 -13 24.3039 1.42527   4
  -6  -7 -11 1.71590 1.00188   9
  -6   7 -11-0.28351 0.55509   4
  -6  -7  -9 15.7291 1.33727   9
  -6   7  -9 15.4818 0.92929   4
  -6   7  -9 15.1228 1.54785   6
  -6  -7  -7 0.10504 0.73499   9
  -6   7  -7-0.09955 0.86909   3
  -6  -7  -7 0.38184 0.65515   5
  -6   7  -5 35.7914 1.04200   4
  -6  -7  -5 37.2560 1.75406   9
  -6   7  -5 36.4633 0.92028  12
  -6  -7  -5 35.7438 1.71058   5
  -6   7  -5 36.8165 1.84375   3
  -6   7  -5 35.3736 1.76401   6
  -6   7  -3 48.6787 2.04733   3
  -6   7  -3 47.9523 1.27075  12
  -6  -7  -3 45.4362 1.86869   9
  -6   7  -3 47.1388 1.99079   6
  -6  -7  -3 46.7082 1.88924   1
  -6   7  -3 46.7509 1.86665   1
  -6   7  -3 45.6616 1.25553   5
  -6  -7  -3 50.2957 1.97298   5
  -6   7  -3 45.8419 1.87245   2
  -6  -7  -3 49.7666 1.94660   2
  -6  -7  -1 37.1903 1.66389   2
  -6   7  -1 40.5981 1.68606   2
  -6  -7  -1 40.0222 1.74604   5
  -6  -7  -1 36.3602 1.57327   9
  -6  -7  -1 40.1159 1.67522   1
  -6   7  -1 38.2812 1.61922   1
  -6   7  -1 34.2747 1.64698   6
  -6   7  -1 41.4280 1.81580   3
  -6   7   1 190.152 4.86994   3
  -6   7   1 198.209 4.73996   1
  -6  -7   1 192.855 4.73819   1
  -6   7   1 187.538 4.28734  12
  -6  -7   1 205.587 4.82203   8
  -6   7   1 194.587 4.80229   6
  -6   7   1 197.862 4.79249   2
  -6  -7   1 199.670 4.81832   2
  -6  -7   1 198.468 4.97929   5
  -6   7   3 198.116 4.53720  12
  -6   7   3 201.475 4.80954   6
  -6  -7   3 200.671 4.81326   1
  -6   7   3 196.034 4.78234   1
  -6  -7   3 193.603 4.84178   2
  -6   7   3 199.000 4.84162   2
  -6  -7   3 202.099 4.93623   8
  -6  -7   3 204.919 5.07030  11
  -6  -7   3 191.101 4.99507   4
  -6  -7   5 9.33540 0.96121  11
  -6   7   5 9.78813 0.84748   6
  -6  -7   5 9.47090 0.98605   4
  -6  -7   5 7.90333 0.86128   2
  -6   7   5 9.44204 0.87951   2
  -6   7   5 8.85573 0.82568  12
  -6  -7   5 9.25867 0.95853   1
  -6   7   5 8.64946 0.88383   1
  -6  -7   5 8.68525 0.95632   8
  -6  -7   7 1.90481 0.71414  10
  -6  -7   7 0.68470 0.58151  11
  -6   7   7 1.83693 0.70790  12
  -6   7   7 0.58938 0.59412   7
  -6  -7   7 1.00756 0.74246   4
  -6   7   7 0.73173 0.48975   6
  -6  -7   7 0.37162 0.68228   8
  -6  -7   9 10.9925 1.07372   8
  -6  -7   9 10.2268 1.06423   4
  -6   7   9 10.3472 0.77261   6
  -6   7   9 8.62030 1.02526   7
  -6  -7   9 10.6007 0.45556   3
  -6  -7   9 11.4201 1.15283  11
  -6   7   9 11.0172 0.57596   9
  -6  -7   9 9.84801 1.08421  10
  -6   7   9 8.84103 0.99055  12
  -6  -7  11 55.8598 1.30034   3
  -6  -7  11 59.4046 2.38358   4
  -6  -7  11 56.3606 2.39034  11
  -6   7  11 54.5139 1.70124   6
  -6   7  11 59.0580 2.32491  12
  -6   7  11 56.4924 2.41452   7
  -6  -7  11 56.7577 2.39578  10
  -6   7  11 56.0163 1.36205   9
  -6   7  13 4.07514 0.96752   7
  -6   7  13 4.34467 1.00041  12
  -6  -7  13 4.58799 1.03504  11
  -6  -7  13 3.57475 0.35325   3
  -6   7  13 3.62647 0.47629   6
  -6   7  15 7.05339 1.21548  12
  -6   7  15 8.53428 1.19178   7
  -6  -7  15 7.59273 1.47858  12
  -6   7  17 0.28584 1.02494  12
  -6   7  17 1.43367 0.96319   7
  -6  -7  17 0.70245 1.18592  12
  -6   7  19 1.42059 1.46999  12
  -6  -7  19-0.56512 1.21363  13
  -6   7  19 0.69827 1.06430   7
  -6  -7  19-0.60181 1.69137  12
  -6   7  21 8.48840 1.95427  12
  -6  -7  21 7.70373 2.27264  12
  -6   7  21 9.69930 1.57841   7
  -6  -7  21 8.77038 1.76243  13
  -6  -7  23 20.1213 2.33482  13
  -6  -7  23 20.4439 2.43001  12
  -6  -7  25 15.6323 2.49081  13
  -6  -7  25 19.6220 2.47124  12
  -6   8 -24 35.7398 2.52756   4
  -6   8 -22 3.43275 1.41080   4
  -6   8 -22 3.33322 2.41625   9
  -6  -8 -22 3.38683 2.30944   9
  -6   8 -20-0.14697 1.06651   4
  -6  -8 -20 0.59751 2.08559   9
  -6   8 -18-0.90810 0.95242   4
  -6  -8 -18 2.22603 1.92043   9
  -6   8 -16 6.52452 1.11025   4
  -6  -8 -16 8.73864 1.68965   9
  -6   8 -14 30.4687 1.63563   4
  -6  -8 -14 30.1235 2.17606   9
  -6   8 -12 33.8619 1.57274   4
  -6  -8 -12 34.8590 2.16764   9
  -6   8 -10 2.01430 0.60831   4
  -6  -8 -10 3.20980 1.01147   9
  -6   8  -8 6.25575 1.28996   3
  -6  -8  -8 5.29504 0.95838   9
  -6   8  -8 4.17032 0.58297   4
  -6  -8  -8 4.76771 0.84819   5
  -6   8  -8 4.02580 1.22711   6
  -6   8  -6 126.317 3.72529   6
  -6   8  -6 122.760 3.70565   3
  -6  -8  -6 114.218 3.57194   5
  -6   8  -6 122.295 2.76652   4
  -6  -8  -6 123.965 3.72565   9
  -6   8  -4 15.5715 1.27218   3
  -6  -8  -4 12.5326 1.08231   5
  -6   8  -4 11.8232 1.04591   1
  -6   8  -4 16.2680 1.13392   2
  -6  -8  -4 14.7840 1.11643   2
  -6   8  -4 12.5622 1.19952   6
  -6  -8  -4 13.0107 1.08315   9
  -6   8  -4 12.9955 0.45886  12
  -6  -8  -2 289.345 6.55707   2
  -6   8  -2 288.599 6.55003   2
  -6   8  -2 291.804 6.52762   1
  -6  -8  -2 282.197 6.49302   1
  -6  -8  -2 286.010 6.72252   5
  -6   8  -2 290.351 5.70102   5
  -6   8  -2 278.894 5.70765  12
  -6   8  -2 291.440 6.76792   3
  -6  -8  -2 280.309 6.59806   9
  -6   8   0 70.0437 1.60573  10
  -6  -8   0 76.6453 2.44115   2
  -6   8   0 72.5301 2.38223   2
  -6   8   0 71.4481 2.51704   3
  -6   8   0 74.8218 2.36502   1
  -6  -8   0 73.3589 2.37889   1
  -6  -8   0 73.3478 2.52800   5
  -6   8   2 177.325 3.97830  12
  -6  -8   2 176.404 4.40133   2
  -6   8   2 173.781 4.36081   2
  -6   8   2 164.894 3.64649  11
  -6  -8   2 174.829 4.46879   8
  -6   8   2 173.797 3.48967   8
  -6  -8   2 174.527 4.59879   5
  -6   8   2 169.234 4.47156   3
  -6  -8   2 179.138 4.34510   1
  -6   8   2 176.321 4.32219   1
  -6  -8   4 250.378 5.93692   2
  -6   8   4 255.777 5.93270   2
  -6   8   4 252.712 5.16884  11
  -6   8   4 252.090 5.65107  12
  -6  -8   4 262.834 6.22041  11
  -6   8   4 245.264 5.82075   6
  -6  -8   4 262.243 5.90642   1
  -6   8   4 258.184 5.89258   1
  -6  -8   4 261.286 6.14491   8
  -6  -8   4 262.072 6.25660   4
  -6  -8   6 6.59542 0.95904   4
  -6   8   6 4.85540 0.80580   7
  -6   8   6 5.57681 0.70280   6
  -6  -8   6 5.47717 0.84321  11
  -6  -8   6 5.00983 0.85404   8
  -6   8   6 6.21180 0.78265  12
  -6   8   8 3.72330 0.73546  12
  -6  -8   8 3.26677 0.87908  11
  -6   8   8 2.78545 0.59719   6
  -6  -8   8 1.79332 0.66247  10
  -6   8   8 1.62907 0.72186   7
  -6  -8   8 2.19059 0.80830   4
  -6  -8   8 3.12956 0.84227   8
  -6   8  10 7.56863 1.01002   7
  -6   8  10 7.82330 0.98832  12
  -6  -8  10 9.18865 1.07139  11
  -6  -8  10 9.81524 1.12777   8
  -6  -8  10 9.42703 1.11561  10
  -6   8  10 7.94770 0.54839   9
  -6  -8  10 9.00596 1.10122   4
  -6   8  10 8.16777 0.72383   6
  -6   8  12 6.10384 1.02789   7
  -6   8  12 5.86904 0.60053   6
  -6   8  12 5.87420 0.45807   9
  -6  -8  12 5.23552 0.99196  11
  -6   8  12 6.30436 0.99991  12
  -6   8  14 167.088 5.03469   7
  -6   8  14 164.365 4.79723  12
  -6  -8  14 152.730 4.95208  11
  -6   8  14 165.554 3.50979   6
  -6   8  16 7.69212 1.25202  12
  -6  -8  16 9.17539 1.45064  12
  -6   8  16 8.88927 1.29693   7
  -6   8  18 5.63867 1.46785  12
  -6  -8  18 5.41531 1.46539  12
  -6   8  18 5.79930 1.23482   7
  -6  -8  20 5.11355 1.59034  13
  -6   8  20 7.79814 1.42218   7
  -6   8  20 6.20871 1.76143  12
  -6  -8  20 7.46920 2.01996  12
  -6  -8  22 7.41694 1.79294  13
  -6   8  22 7.63016 1.58755   7
  -6  -8  22 9.87262 1.97836  12
  -6  -8  24 6.87811 2.23513  12
  -6  -8  24 5.83956 2.02102  13
  -6  -8  26-0.89065 2.26942  12
  -6  -8  26-0.51499 2.24778  13
  -6   9 -23 8.71926 1.60028   4
  -6   9 -21 5.13199 1.31100   4
  -6  -9 -21 7.12725 2.31809   9
  -6   9 -19 4.43586 1.15794   4
  -6  -9 -19 5.69649 2.14407   9
  -6   9 -17 8.49480 1.27305   4
  -6  -9 -17 8.19690 2.15615   9
  -6   9 -15 10.3274 1.20442   4
  -6  -9 -15 9.72953 1.74666   9
  -6  -9 -13 23.1484 1.95165   9
  -6   9 -13 26.0664 1.48577   4
  -6   9 -11 1.07600 0.61610   4
  -6  -9 -11 0.27853 0.91721   9
  -6   9  -9 83.4232 2.39063   4
  -6  -9  -9 91.0379 3.25637   9
  -6   9  -7 16.0163 1.53999   6
  -6  -9  -7 16.0950 1.29084   5
  -6  -9  -7 15.0387 1.31526   9
  -6   9  -7 18.4421 1.59063   3
  -6  -9  -5 327.165 7.59891   5
  -6   9  -5 322.393 7.55560   3
  -6  -9  -5 319.915 7.57982   9
  -6  -9  -3 378.213 8.38555   2
  -6   9  -3 399.693 8.42826   2
  -6  -9  -3 369.410 8.53801   9
  -6   9  -3 389.356 7.35098  12
  -6   9  -3 384.563 7.28177   5
  -6  -9  -3 380.530 8.63494   5
  -6   9  -3 376.833 8.33841   1
  -6  -9  -3 373.461 8.33397   1
  -6   9  -3 381.928 8.66541   3
  -6  -9  -1 39.3004 1.68248   1
  -6   9  -1 35.7719 1.58594   1
  -6  -9  -1 38.4870 1.78164   5
  -6   9  -1 34.2734 1.79968   3
  -6  -9  -1 35.7026 1.59110   2
  -6   9  -1 35.9483 1.60127   2
  -6   9  -1 34.2078 0.92060  10
  -6   9   1 82.5524 2.15347  12
  -6   9   1 83.5117 1.94093  11
  -6  -9   1 81.6536 2.77721   5
  -6  -9   1 82.0323 2.70880   8
  -6   9   1 80.3733 2.51366   1
  -6  -9   1 82.1720 2.56275   1
  -6   9   1 85.5385 2.62512   2
  -6  -9   1 80.8962 2.59825   2
  -6   9   1 80.6302 2.72569   3
  -6   9   3 4.32414 0.59531  12
  -6   9   3 4.70970 0.36071  11
  -6  -9   3 4.29339 0.82062  11
  -6  -9   3 4.80556 0.81193   1
  -6   9   3 4.04913 0.68490   1
  -6  -9   3 3.55535 0.87585   4
  -6   9   3 3.31155 0.68528   2
  -6  -9   3 5.15337 0.77232   2
  -6  -9   3 3.73335 0.75766   5
  -6  -9   3 4.34375 0.77739   8
  -6   9   5 38.4444 1.55922  12
  -6  -9   5 43.1140 1.94207   8
  -6   9   5 41.2165 1.70902   1
  -6  -9   5 42.9655 1.78493   1
  -6  -9   5 40.9148 1.87974  11
  -6   9   5 39.9726 1.71167   2
  -6  -9   5 42.1361 1.77905   2
  -6  -9   5 41.4167 1.97244   4
  -6  -9   7 31.0214 1.69283  11
  -6  -9   7 26.3192 1.59679   8
  -6   9   7 27.2759 1.31169   6
  -6   9   7 27.7298 1.40869  12
  -6   9   7 28.7949 1.64202   7
  -6  -9   7 28.3631 1.67352   4
  -6   9   9 1.19131 0.80681   7
  -6   9   9 0.35936 0.69307  12
  -6  -9   9 0.86927 0.73094  10
  -6   9   9 0.80516 0.42229   9
  -6  -9   9 2.69475 0.88999   4
  -6  -9   9 1.09475 0.75140   8
  -6   9   9 0.83960 0.52593   6
  -6  -9   9 1.13555 0.82421  11
  -6   9  11 2.32383 0.83282   7
  -6   9  11 2.08087 0.53082   6
  -6  -9  11 4.06314 0.97002  11
  -6   9  11 2.01531 0.43627   9
  -6   9  11 2.47935 0.81013  12
  -6   9  13 3.44945 0.52952   6
  -6   9  13 2.67893 0.86880   7
  -6  -9  13 5.29234 1.07507  11
  -6   9  13 3.16672 0.97441  12
  -6   9  13 2.88896 0.44886   9
  -6   9  15 24.7359 1.82507   7
  -6   9  15 25.7065 1.82120  12
  -6  -9  17 5.71789 1.49338  12
  -6   9  17 8.36685 1.31615   7
  -6   9  17 5.44413 1.39507  12
  -6  -9  19 20.6110 2.10904  12
  -6   9  19 14.1892 1.66724   7
  -6  -9  21 3.09279 1.73906  13
  -6   9  21 1.17925 1.30386   7
  -6  -9  21 0.96251 2.15780  12
  -6  -9  23 0.48077 1.80490  13
  -6   9  23-0.21097 1.30750   7
  -6  -9  23-0.50348 1.90968  12
  -6  -9  25-0.25721 2.06459  13
  -6  -9  25-0.17393 2.24535  12
  -6  10 -22 5.21725 1.45961   4
  -6 -10 -22 1.75679 2.33949   9
  -6  10 -20 10.2951 1.53122   4
  -6 -10 -20 12.2471 2.49654   9
  -6  10 -18 14.2463 1.50744   4
  -6 -10 -18 11.6413 2.06923   9
  -6 -10 -16 26.7767 2.49781   9
  -6  10 -16 22.9841 1.63070   4
  -6 -10 -14 39.5125 2.48726   9
  -6  10 -14 35.6829 1.80305   4
  -6 -10 -12 49.8850 2.56716   9
  -6  10 -12 47.8592 1.93176   4
  -6 -10 -10 35.8136 2.13267   9
  -6  10 -10 31.5536 1.40016   4
  -6 -10  -8 1.50474 0.84410   9
  -6 -10  -8 2.52089 0.81256   5
  -6 -10  -6 0.75991 0.72009   5
  -6  10  -6 1.96989 1.13669   3
  -6 -10  -6 0.11398 0.77182   9
  -6 -10  -4 26.0931 1.51452   5
  -6  10  -4 24.0989 1.56568   3
  -6  10  -4 25.7845 1.38936   1
  -6 -10  -4 24.5906 1.41447   1
  -6  10  -2 14.1722 0.47730   5
  -6 -10  -2 13.4294 1.14576   5
  -6  10  -2 12.9123 1.00570   1
  -6 -10  -2 12.4973 1.09412   1
  -6  10  -2 13.4161 0.54380  10
  -6  10  -2 14.3999 1.07164   2
  -6 -10  -2 12.9052 1.05501   2
  -6  10  -2 11.3343 1.18303   3
  -6 -10   0 58.2325 2.25802   5
  -6  10   0 55.4398 2.26390   3
  -6  10   0 54.0137 1.97375   1
  -6 -10   0 57.3476 2.04368   1
  -6  10   0 58.9510 2.06411   2
  -6 -10   0 55.6592 2.04765   2
  -6  10   2 116.552 2.55711   8
  -6 -10   2 121.992 3.55684   8
  -6  10   2 112.600 2.85091  12
  -6  10   2 119.849 2.38802  11
  -6  10   2 120.087 3.28383   2
  -6 -10   2 116.427 3.27278   2
  -6 -10   2 115.552 3.20876   1
  -6  10   2 112.264 3.16940   1
  -6 -10   2 105.462 3.46690   5
  -6  10   2 109.497 3.43099   3
  -6 -10   4 16.1880 1.34407   4
  -6 -10   4 18.7189 1.30639   5
  -6 -10   4 18.7739 1.20635   2
  -6  10   4 18.4087 1.16778   2
  -6  10   4 19.7035 1.17312   1
  -6 -10   4 15.2767 1.12757   1
  -6 -10   4 14.9019 1.27142  11
  -6  10   4 16.8721 0.99519  12
  -6 -10   4 17.0194 1.30784   8
  -6 -10   6 193.080 5.06137   8
  -6  10   6 182.367 4.50985  12
  -6 -10   6 175.064 4.96642  11
  -6 -10   6 183.878 4.66541   2
  -6  10   6 183.871 4.64185   2
  -6 -10   6 192.814 5.08549   4
  -6  10   8 51.7457 2.02943  12
  -6 -10   8 49.3327 2.23499   4
  -6  10   8 47.7475 2.22837   7
  -6 -10   8 46.9895 2.20438   8
  -6 -10   8 48.6878 2.22707  11
  -6  10  10 0.23819 0.52822   6
  -6  10  10 0.88093 0.66722  12
  -6  10  10 0.39014 0.77281   7
  -6  10  10 0.36655 0.43131   9
  -6 -10  10-0.24439 0.78726  11
  -6  10  12 17.1067 0.86873   9
  -6  10  12 23.7070 1.66977   7
  -6 -10  12 17.8628 1.54434  11
  -6  10  12 17.1945 0.94349   6
  -6  10  12 16.2198 1.38567  12
  -6  10  14 1.39122 0.98705  12
  -6  10  14 3.12171 0.50807   6
  -6  10  14 5.48640 1.11380   7
  -6 -10  14 2.21519 1.18100  11
  -6  10  16 0.85018 1.01010  12
  -6  10  16 1.15550 0.96373   7
  -6 -10  18 86.2647 3.64537  12
  -6  10  18 90.4227 3.78474   7
  -6  10  20 11.2022 1.67957   7
  -6 -10  20 13.2818 2.45716  12
  -6  10  22 12.4158 1.86299   7
  -6 -10  22 11.8451 2.08805  13
  -6 -10  22 11.4943 2.21196  12
  -6  10  24 2.20471 1.44172   7
  -6 -10  24-0.16991 2.09345  12
  -6 -10  24 1.78666 2.15453  13
  -6 -10  26 8.01883 2.39291  12
  -6 -11 -21 0.87216 2.35313   9
  -6 -11 -19 3.90736 2.15375   9
  -6  11 -19 1.39229 1.04594   4
  -6 -11 -17 35.7221 2.85978   9
  -6  11 -17 32.8343 1.97237   4
  -6 -11 -15 8.36330 1.81376   9
  -6  11 -15 5.73032 1.06633   4
  -6 -11 -13 23.4162 2.07831   9
  -6  11 -13 27.6560 1.55586   4
  -6 -11 -11 32.9930 2.14528   9
  -6  11 -11 32.7856 1.52865   4
  -6 -11  -9 33.0865 2.01682   9
  -6  11  -9 34.9038 1.40388   4
  -6 -11  -7 2.68335 0.82845   5
  -6 -11  -7 3.76056 0.99322   9
  -6  11  -5 34.9165 1.65881   1
  -6 -11  -5 38.9896 1.91784   1
  -6  11  -5 40.6067 2.11651   3
  -6 -11  -5 36.9818 1.88447   5
  -6 -11  -3 7.66014 0.98460   1
  -6  11  -3 5.45168 0.79076   1
  -6 -11  -3 5.07576 0.79057   5
  -6  11  -3 3.75424 0.99972   3
  -6 -11  -3 7.26203 0.90511   2
  -6  11  -3 5.05809 0.81596   2
  -6  11  -1 1.66490 0.83099   3
  -6  11  -1 1.63283 0.68719   2
  -6 -11  -1 1.51094 0.67892   2
  -6  11  -1 2.01499 0.39205  10
  -6  11  -1 2.36755 0.67386   1
  -6 -11  -1 2.15331 0.75247   1
  -6 -11  -1 2.12410 0.70031   5
  -6  11   1 158.601 4.00665   2
  -6 -11   1 148.477 3.98016   2
  -6 -11   1 156.133 3.95083   1
  -6  11   1 158.636 3.94583   1
  -6  11   1 147.906 4.22028   3
  -6 -11   1 152.794 4.37112   5
  -6 -11   3 102.478 3.48515   4
  -6 -11   3 108.354 3.04423   1
  -6 -11   3 111.524 3.49821  11
  -6  11   3 104.337 2.99260   1
  -6 -11   3 102.594 3.36505   5
  -6  11   3 104.974 2.75496  12
  -6  11   3 106.820 3.06217   2
  -6 -11   3 106.268 3.09226   2
  -6 -11   3 109.111 3.41769   8
  -6  11   5 279.146 6.43316  12
  -6 -11   5 294.581 7.11681  11
  -6 -11   5 296.573 7.13436   5
  -6 -11   5 300.376 6.71087   2
  -6  11   5 295.854 6.66876   2
  -6 -11   5 290.271 7.25725   4
  -6 -11   5 294.588 7.13738   8
  -6  11   7 2.28741 0.70622  12
  -6 -11   7 1.05401 0.99783   4
  -6 -11   7 2.42873 0.83523  11
  -6 -11   7 2.67100 0.91489   8
  -6  11   7 1.94890 0.82566   7
  -6  11   9 21.2671 1.60007   7
  -6 -11   9 21.0792 1.58451  11
  -6  11   9 20.3289 1.36425  12
  -6  11  11 7.04492 1.12398   7
  -6  11  11 5.43375 0.97169  12
  -6  11  11 4.52661 0.63588   9
  -6  11  11 5.44183 0.70620   6
  -6 -11  11 3.82794 1.08379  11
  -6  11  13 59.8437 1.77674   9
  -6  11  13 58.0886 2.75849   7
  -6 -11  13 63.7304 2.88305  11
  -6  11  13 54.7678 1.77284   6
  -6  11  13 53.9698 2.52106  12
  -6  11  15 1.31304 0.90461   7
  -6 -11  17 5.82529 1.70929  12
  -6  11  17 2.99987 1.05091   7
  -6 -11  19 19.5924 2.55523  12
  -6  11  19 14.0694 1.73736   7
  -6  11  21 11.0114 1.73909   7
  -6 -11  21 9.29951 1.98449  12
  -6 -11  21 10.5126 2.01486  13
  -6  11  23 6.50650 1.65861   7
  -6 -11  23 5.29922 2.12341  13
  -6 -11  23 5.49669 2.01695  12
  -6 -11  25 10.7709 2.64535  13
  -6 -11  25 9.73158 2.43726  12
  -6 -12 -20-2.38408 2.28911   9
  -6  12 -18-0.13176 0.99476   4
  -6 -12 -18-0.81605 1.84488   9
  -6 -12 -16 28.3679 2.61224   9
  -6  12 -16 26.1766 1.72586   4
  -6 -12 -14 32.4475 2.49176   9
  -6  12 -14 30.8187 1.69831   4
  -6 -12 -12 77.0957 3.41145   9
  -6  12 -12 82.6169 2.67108   4
  -6 -12 -10 57.6750 2.79221   9
  -6 -12  -8 12.4477 1.29175   5
  -6  12  -6 24.1187 1.40317   1
  -6 -12  -6 26.4882 1.66736   5
  -6  12  -4 15.1890 1.12108   1
  -6 -12  -4 17.6584 1.40400   1
  -6 -12  -4 17.5504 1.34042   5
  -6  12  -2 5.22046 0.74529   1
  -6 -12  -2 5.38673 0.94758   1
  -6 -12  -2 4.13502 0.80173   5
  -6  12  -2 5.56064 0.83234   2
  -6 -12  -2 4.47222 0.79673   2
  -6  12  -2 5.11065 1.19404   3
  -6  12   0 176.596 4.91499   3
  -6  12   0 187.594 4.55378   1
  -6 -12   0 183.928 4.56741   1
  -6 -12   0 194.298 4.66126   2
  -6  12   0 191.393 4.61866   2
  -6 -12   0 186.833 5.06502   5
  -6 -12   2 37.7767 1.85781   5
  -6 -12   2 33.1573 1.98887  11
  -6 -12   2 33.4175 1.53963   1
  -6  12   2 35.1313 1.55938   1
  -6  12   2 33.4455 1.55735   2
  -6 -12   2 34.0083 1.55408   2
  -6 -12   2 34.7205 1.82697   8
  -6 -12   4 133.098 3.56069   1
  -6  12   4 125.405 3.47985   1
  -6 -12   4 139.221 3.62923   2
  -6  12   4 133.203 3.54403   2
  -6 -12   4 123.100 4.07388   4
  -6 -12   4 128.413 3.97139   5
  -6  12   4 128.869 3.15758   8
  -6 -12   4 122.565 3.90855   8
  -6 -12   4 134.154 4.04575  11
  -6 -12   6 3.52078 0.84515   5
  -6 -12   6 4.58323 1.03709  11
  -6 -12   6 2.69322 1.04069   4
  -6  12   6 4.75060 0.78721   2
  -6 -12   6 5.06429 0.83823   2
  -6 -12   6 4.27377 1.00070   8
  -6  12   8 6.50949 1.06843   7
  -6 -12   8 9.62877 1.28031  11
  -6  12   8 5.66944 0.83312  12
  -6  12  10 2.54890 0.61626   9
  -6 -12  10 3.41225 1.10436  11
  -6  12  10 4.13491 0.98639   7
  -6  12  12 3.95632 1.04707   7
  -6  12  12 4.28672 0.65183   6
  -6  12  12 4.28981 0.64873   9
  -6 -12  12 4.55205 1.24926  11
  -6  12  14 23.1905 1.84164   7
  -6 -12  14 19.2005 1.87201  11
  -6  12  16 0.70206 0.95719   7
  -6  12  18 3.75718 1.29068   7
  -6 -12  18 3.16152 1.75078  12
  -6  12  20 0.20114 1.25661   7
  -6 -12  20 0.47136 1.90785  12
  -6 -12  22 8.33521 2.20030  12
  -6 -12  22 4.98664 2.06985  13
  -6  12  22 4.06916 1.44350   7
  -6 -12  24 7.38008 2.22373  12
  -6  12  24 5.42208 1.63363   7
  -6 -12  24 6.14326 2.57724  13
  -6 -13 -17 32.1767 2.83533   9
  -6 -13 -15 6.41954 2.12195   9
  -6  13 -15 7.90645 1.16161   4
  -6  13 -13 7.12937 0.98204   4
  -6 -13  -7 137.093 4.27739   5
  -6 -13  -5 23.5735 1.58097   5
  -6 -13  -5 25.4445 1.51011   1
  -6  13  -5 20.9300 1.28251   1
  -6 -13  -3 13.8495 1.28277   1
  -6  13  -3 13.3766 1.02424   1
  -6  13  -3 12.2265 0.63330  11
  -6 -13  -3 10.4227 1.11073   5
  -6 -13  -1 166.937 4.13374   2
  -6  13  -1 155.421 4.03768   2
  -6 -13  -1 157.966 4.57623   5
  -6  13  -1 163.892 4.04527   1
  -6 -13  -1 164.650 4.11161   1
  -6  13  -1 152.153 3.61351  10
  -6 -13   1 1.81637 0.93986   1
  -6  13   1 0.94195 0.61999   1
  -6  13   1 0.56915 0.63860   2
  -6 -13   1 0.58619 0.62929   2
  -6 -13   1 0.34779 0.64536   5
  -6 -13   3 217.836 6.01228   4
  -6 -13   3 222.739 5.87407   5
  -6  13   3 221.180 5.22584   1
  -6 -13   3 218.347 5.24966   1
  -6 -13   3 233.005 5.95598  11
  -6 -13   3 238.710 5.97326   8
  -6  13   3 220.303 4.85428   8
  -6 -13   3 232.823 5.36452   2
  -6  13   3 217.843 5.25037   2
  -6 -13   5 1.07963 0.89080  11
  -6 -13   5 1.31890 0.74316   5
  -6 -13   5 0.31237 0.64179   2
  -6  13   5-0.07579 0.67236   2
  -6 -13   7 0.37407 0.94644  11
  -6  13   7 0.24356 0.67627   2
  -6 -13   7-0.08169 0.65889   2
  -6 -13   7 0.61429 0.74905   5
  -6  13   9 0.72165 0.81146   7
  -6 -13   9 1.31660 0.96117  11
  -6  13  11 1.19223 0.60940   9
  -6 -13  11 2.54013 1.30975  11
  -6  13  11 1.07757 0.88242   7
  -6  13  13 5.47489 0.73046   9
  -6  13  13 5.33185 0.71642   6
  -6  13  13 4.41370 1.07330   7
  -6 -13  13 6.44304 1.36427  11
  -6  13  15 5.24918 1.27338   7
  -6  13  17 5.42128 1.39169   7
  -6 -13  19 9.75336 2.19080  12
  -6  13  19 13.3438 1.78704   7
  -6 -13  21 0.32079 1.93124  12
  -6  13  21 1.05873 1.20192   7
  -6  13  23 3.79904 1.63193   7
  -6 -13  23 2.38032 2.34648  13
  -6 -13  23 1.15704 2.15016  12
  -6 -13  25 3.34482 2.19957  12
  -6  14 -10 37.8697 1.71598  11
  -6  14  -8 23.6075 1.23002  11
  -6  14  -6 1.12342 0.70903   1
  -6 -14  -6 0.40964 0.89124   1
  -6 -14  -6 0.39065 0.87575   5
  -6  14  -6 0.34317 0.49273  11
  -6  14  -4 17.2593 0.85706  10
  -6  14  -4 17.2514 0.77103  11
  -6  14  -4 17.9204 1.16691   1
  -6 -14  -4 17.2055 1.30485   1
  -6 -14  -4 16.1553 1.41267   5
  -6  14  -2 2.87023 0.54665  10
  -6 -14  -2 1.83222 0.79442   5
  -6 -14  -2 2.73802 0.88902   1
  -6  14  -2 2.57206 0.67646   1
  -6 -14  -2 3.58592 0.76367   2
  -6 -14   0 45.7290 2.17749   5
  -6  14   0 44.0860 1.12937   5
  -6  14   0 44.5933 1.56339  10
  -6  14   0 44.5969 1.75398   2
  -6 -14   0 46.8352 1.81509   2
  -6 -14   0 44.5344 1.86693   1
  -6  14   0 41.9359 1.68107   1
  -6  14   2 36.3106 1.57541   2
  -6 -14   2 37.4686 1.97016   5
  -6  14   2 31.7477 1.23559   8
  -6 -14   2 39.2059 1.63166   2
  -6 -14   2 37.2998 2.07075  11
  -6  14   2 39.5410 1.58711   1
  -6 -14   2 39.5608 1.73703   1
  -6  14   4 4.65136 0.66058   8
  -6 -14   4 3.42730 0.94703   5
  -6 -14   4 5.02655 1.16845  11
  -6  14   4 4.04736 0.77121   2
  -6 -14   4 3.59675 0.77500   2
  -6 -14   6 3.50610 0.92264   5
  -6 -14   6 4.04794 1.18069  11
  -6  14   6 4.46831 0.85255   2
  -6 -14   6 4.82802 0.86003   2
  -6 -14   8 11.5554 1.26675   5
  -6  14   8 10.1024 1.04477   2
  -6 -14   8 10.7342 1.03934   2
  -6  14   8 10.4106 1.29117   7
  -6 -14   8 14.7211 1.51941  11
  -6  14  10 2.01652 0.70900   9
  -6 -14  10 3.79243 1.32719  11
  -6  14  10 1.24771 0.93565   7
  -6  14  12 12.7248 1.49044   7
  -6 -14  12 16.4981 1.69291  11
  -6  14  12 11.7195 0.96776   9
  -6  14  14 6.30693 1.25562   7
  -6 -14  14 8.77254 1.71368  11
  -6  14  16 61.8348 3.12633   7
  -6 -14  18 2.75759 2.11643  12
  -6  14  18 1.38624 1.19768   7
  -6 -14  20 2.53116 1.76217  12
  -6  14  20 4.40848 1.49772   7
  -6 -14  22 4.71032 2.03105  12
  -6  14  22 4.20855 1.54187   7
  -6 -14  24 4.12522 2.39952  12
  -6  15  -9 30.5649 1.41858  11
  -6  15  -7 17.1705 1.22811   1
  -6 -15  -7 17.4259 1.54513   1
  -6  15  -7 17.5896 0.98816  11
  -6 -15  -7 15.8556 1.50241   5
  -6  15  -5 35.7955 1.63125   1
  -6 -15  -5 36.8862 1.75432   1
  -6 -15  -5 35.2683 2.10312   5
  -6  15  -5 35.9056 1.21575  11
  -6  15  -3 1.02205 0.47948  10
  -6 -15  -3 0.28403 0.85138   1
  -6  15  -3 1.04948 0.65404   1
  -6  15  -3 0.62568 0.20819  11
  -6 -15  -3 1.03081 0.80508   5
  -6  15  -1 0.40813 0.64933   2
  -6 -15  -1 1.13021 0.69462   2
  -6 -15  -1 1.13543 0.71624   5
  -6  15  -1 0.85743 0.62533   1
  -6 -15  -1 2.45838 0.84826   1
  -6  15  -1 0.45341 0.49902  10
  -6  15   1 63.4610 2.13923   2
  -6 -15   1 61.7649 2.15228   2
  -6 -15   1 62.7146 2.77912  11
  -6 -15   1 58.9720 2.58529   5
  -6  15   1 63.0331 1.60670   5
  -6 -15   1 63.4942 2.13954   1
  -6  15   1 60.2533 2.05558   1
  -6  15   3 75.5043 2.21501   8
  -6 -15   3 68.5828 2.95484  11
  -6 -15   3 82.0499 3.06731   5
  -6 -15   3 74.4842 2.43584   2
  -6  15   3 79.3425 2.45240   2
  -6  15   5 27.1465 1.32947   8
  -6 -15   5 27.2964 1.85319  11
  -6  15   5 24.6312 1.35061   2
  -6 -15   5 29.4208 1.45362   2
  -6 -15   5 28.1781 1.77512   5
  -6 -15   7 108.067 3.91074  11
  -6 -15   7 117.270 3.30761   2
  -6  15   7 110.834 3.24557   2
  -6 -15   7 112.780 3.82973   5
  -6  15   9 32.0281 1.64878   2
  -6 -15   9 31.3264 1.90862   5
  -6  15   9 29.1373 2.02711   7
  -6 -15   9 32.8055 2.20028  11
  -6  15  11 7.88125 1.31946   7
  -6  15  11 6.85557 0.91221   9
  -6 -15  11 6.16111 1.38021  11
  -6  15  13 8.12210 1.35437   7
  -6 -15  13 6.49990 1.59824  11
  -6  15  15 16.4482 1.80926   7
  -6  15  17 75.7768 3.68164   7
  -6  15  19 2.50644 1.35617   7
  -6 -15  19 1.09431 1.86645  12
  -6  15  21-0.21994 1.38491   7
  -6 -15  21 1.44127 2.04798  12
  -6 -15  23 3.59866 2.60636  13
  -6 -15  23 3.75173 2.17231  12
  -6 -16  -8 6.90669 1.30339   1
  -6  16  -8 5.99433 0.91772   1
  -6 -16  -6 15.1133 1.46537   5
  -6 -16  -6 15.5658 1.53918   1
  -6  16  -6 16.0371 1.15360   1
  -6  16  -4 2.47796 0.57862  10
  -6 -16  -4 3.16677 0.98724   1
  -6  16  -4 2.53484 0.68271   1
  -6 -16  -4 2.58701 0.87853   5
  -6  16  -2 0.36084 0.50772  10
  -6 -16  -2 0.66261 0.79444   5
  -6 -16  -2 0.39835 0.78911   1
  -6  16  -2 0.91612 0.64338   1
  -6 -16   0 43.2663 1.68601   2
  -6  16   0 47.5959 1.71803   2
  -6  16   0 46.0021 1.66725  10
  -6  16   0 32.8486 0.90653   5
  -6 -16   0 44.5402 2.22807   5
  -6 -16   0 44.8651 2.32703  11
  -6 -16   0 44.7493 1.70763   1
  -6  16   0 43.3099 1.62933   1
  -6 -16   2 5.70842 0.82777   2
  -6  16   2 6.17372 0.79800   2
  -6  16   2 7.08364 0.59832   5
  -6 -16   2 6.46715 1.35581  11
  -6 -16   2 7.24390 0.95008   1
  -6  16   2 6.36973 0.69239   8
  -6 -16   2 5.44310 1.02188   5
  -6 -16   4 6.70888 1.26723  11
  -6  16   4 5.17771 0.64439   5
  -6 -16   4 5.87987 1.04784   5
  -6 -16   4 4.93657 0.77966   2
  -6  16   4 5.27291 0.78282   2
  -6  16   4 3.74269 0.71566   8
  -6  16   6 116.763 3.29021   2
  -6 -16   6 117.697 3.33052   2
  -6 -16   6 119.683 4.00377   5
  -6 -16   6 121.241 4.12763  11
  -6  16   6 119.466 3.37682   8
  -6 -16   8 12.0862 1.34266   5
  -6  16   8 11.7951 1.09175   2
  -6 -16   8 12.4538 1.67977  11
  -6 -16   8 14.2089 1.13497   2
  -6  16  10 7.23977 0.95381   9
  -6  16  10 9.53584 1.43900   7
  -6 -16  10 8.36379 1.19638   5
  -6 -16  10 9.13222 1.61844  11
  -6 -16  12 8.98412 1.73101  11
  -6  16  12 9.86387 1.45700   7
  -6 -16  14 7.67238 1.85988  11
  -6  16  14 10.8982 1.58883   7
  -6  16  16 48.0018 2.85799   7
  -6 -16  18 3.26227 1.92164  12
  -6  16  18-0.62630 1.29384   7
  -6 -16  20-0.79334 2.02151  12
  -6  16  20 1.75187 1.40035   7
  -6 -16  22 2.41292 2.06933  12
  -6 -16  24 5.00309 2.35439  12
  -6  17  -9 0.08456 0.75001   1
  -6 -17  -7 7.94348 1.24089   1
  -6  17  -7 6.37081 0.90979   1
  -6 -17  -5 13.1107 1.43820   5
  -6  17  -5 12.3240 1.02481   1
  -6 -17  -5 10.8654 1.28345   1
  -6  17  -3 61.1524 2.04077   1
  -6 -17  -3 60.1922 2.21728   1
  -6 -17  -3 60.0098 2.68972   5
  -6  17  -3 57.4989 1.97155  10
  -6 -17  -1 18.6941 1.23392   1
  -6  17  -1 16.9691 1.06494   1
  -6 -17  -1 19.3793 1.58953   5
  -6  17  -1 19.3684 1.14255  10
  -6 -17   1 2.68952 0.70751   2
  -6  17   1 3.85534 0.74705   2
  -6 -17   1 3.80494 0.87084   1
  -6  17   1 4.11187 0.71561   1
  -6 -17   1 4.57083 1.00060   5
  -6 -17   1 4.12926 1.35254  11
  -6 -17   3 0.26902 1.31827  11
  -6 -17   3 2.41732 0.95162   5
  -6 -17   3 2.08610 0.71101   2
  -6  17   3 0.76580 0.62982   2
  -6  17   3 0.80731 0.48973   5
  -6  17   3 1.69469 0.59656   8
  -6  17   5 1.64521 0.65656   8
  -6 -17   5 2.34198 1.23212  11
  -6  17   5 1.62482 0.67085   2
  -6 -17   5 2.76783 0.78293   2
  -6  17   5 2.02634 0.64768   5
  -6 -17   5 2.43815 0.96025   5
  -6  17   7 42.8932 1.92014   8
  -6  17   7 40.7228 1.74562   2
  -6 -17   7 42.5902 1.80408   2
  -6 -17   7 43.7319 2.45765  11
  -6 -17   7 47.0180 2.35172   5
  -6 -17   9 21.7428 1.98135  11
  -6 -17   9 19.1742 1.30952   2
  -6  17   9 20.1483 1.34832   2
  -6 -17   9 22.9657 1.72251   5
  -6  17   9 24.5942 1.97604   7
  -6  17  11 1.92271 0.83139   9
  -6 -17  11 0.31868 1.61108  11
  -6  17  11 0.72855 1.05364   7
  -6 -17  11 0.43446 0.94015   5
  -6 -17  13 38.2689 2.26779   5
  -6 -17  13 36.1988 2.57860  11
  -6  17  13 34.3165 2.45642   7
  -6  17  15 0.79735 1.25526   7
  -6  17  17-0.20971 1.37107   7
  -6 -17  19 11.9834 2.21035  12
  -6  17  19 8.75358 1.75780   7
  -6 -17  21 2.71101 2.09279  12
  -6  17  21-0.91256 1.33170   7
  -6 -17  23 22.5731 2.70813  12
  -6 -18  -8 3.01975 1.12508   1
  -6 -18  -6-0.58954 1.08824   1
  -6 -18  -6 1.37464 0.97669   5
  -6  18  -4 1.28912 0.65214  10
  -6 -18  -4 1.12948 0.98687   1
  -6  18  -4 1.09498 0.65542   1
  -6 -18  -4 0.44077 0.88091   5
  -6  18  -2 52.1545 1.94630  10
  -6 -18  -2 54.4587 2.58771   5
  -6 -18  -2 51.4579 1.92986   1
  -6  18  -2 51.8593 1.82165   1
  -6 -18   0 11.5074 1.36865   5
  -6  18   0 12.6127 0.92261   1
  -6 -18   0 10.5326 1.11452   1
  -6  18   0 9.86948 0.97599  10
  -6 -18   0 12.2296 1.63914  11
  -6 -18   2 1.66353 0.90646   5
  -6 -18   2 0.82722 1.23734  11
  -6  18   2 0.82770 0.59244   2
  -6 -18   2 0.25196 0.65790   2
  -6  18   2 0.80503 0.57275   8
  -6 -18   4 7.14376 1.56700  11
  -6  18   4 5.54475 0.73195   5
  -6  18   4 7.02840 0.87743   8
  -6 -18   4 5.65611 0.85467   2
  -6  18   4 5.01598 0.75851   2
  -6 -18   4 8.18777 1.23593   5
  -6  18   6 31.9917 1.47007   5
  -6 -18   6 33.2948 1.54927   2
  -6  18   6 32.1880 1.64290   8
  -6 -18   6 31.4724 2.29950  11
  -6 -18   6 32.2181 2.03667   5
  -6 -18   8 9.74397 1.04218   2
  -6 -18   8 10.3863 1.31289   5
  -6 -18   8 9.77765 1.57156  11
  -6  18   8 10.1963 1.10121   5
  -6  18   8 7.85634 1.07828   8
  -6 -18  10 2.06445 1.75010  11
  -6  18  10 1.11138 1.10104   7
  -6 -18  10 1.60515 1.02121   5
  -6  18  12 0.96850 1.17142   7
  -6 -18  12 1.94806 1.10681   5
  -6 -18  12 2.03208 1.74317  11
  -6 -18  14 2.19605 2.18964  11
  -6 -18  14 1.54532 1.16744   5
  -6  18  14 3.42811 1.30954   7
  -6  18  16 29.6733 2.44511   7
  -6  18  18 5.05503 1.56925   7
  -6  18  20 32.3621 2.68195   7
  -6 -18  20 33.8031 2.74749  12
  -6 -18  22 44.2635 3.23628  12
  -6 -19  -5 3.25357 1.11925   5
  -6 -19  -3 10.2038 1.34059   5
  -6  19  -3 8.02683 0.89683  10
  -6  19  -1 58.4722 2.19709  10
  -6 -19  -1 59.9021 2.79154   5
  -6 -19  -1 63.7504 2.92045  11
  -6 -19   1 6.65273 1.38515  11
  -6  19   1 9.13497 1.01627  10
  -6 -19   1 6.19515 1.16487   5
  -6  19   3 3.37601 0.75631   8
  -6 -19   3 3.28218 1.00644   5
  -6 -19   3 2.99967 1.28331  11
  -6  19   5 35.4511 1.72594   8
  -6 -19   5 39.2105 2.21879   5
  -6 -19   5 38.4742 2.36940  11
  -6 -19   7 0.86737 0.93142   5
  -6  19   7 0.40662 0.77169   8
  -6  19   7 0.74552 0.76742   5
  -6 -19   7 0.60618 1.55982  11
  -6  19   9 3.77602 1.26287   7
  -6 -19   9 3.51541 1.09596   5
  -6  19   9 3.23497 0.97768   8
  -6 -19   9 6.49610 1.79559  11
  -6  19  11 7.68505 1.55565   7
  -6 -19  11 5.71210 1.21833   5
  -6 -19  11 6.89079 2.00108  11
  -6 -19  13-0.77176 1.07983   5
  -6  19  13-0.61478 1.28025   7
  -6 -19  13 2.34617 2.05849  11
  -6 -19  15 29.5482 2.14986   5
  -6  19  15 30.7728 2.54425   7
  -6 -19  17 19.1559 1.90040   5
  -6  19  17 16.1151 2.09632   7
  -6  19  19 15.7861 2.11104   7
  -6 -19  19 21.2070 2.43836  12
  -6 -19  21-0.94680 2.28688  12
  -6 -20  -4 0.47265 1.01506   5
  -6  20  -2 32.5680 1.65493  10
  -6 -20  -2 32.7540 2.13710   5
  -6 -20  -2 34.9365 2.39848  11
  -6 -20   0 3.14560 1.10749   5
  -6  20   0 2.44435 0.82602  10
  -6 -20   0 5.80818 1.61328  11
  -6 -20   2 10.6528 1.67051  11
  -6 -20   2 9.46344 1.30881   5
  -6  20   4 25.2500 1.43705   8
  -6 -20   4 21.1103 1.74377   5
  -6 -20   4 20.4744 2.01272  11
  -6  20   6 1.51020 0.82856   8
  -6 -20   6 3.82474 1.09324   5
  -6 -20   6 3.05714 1.65025  11
  -6 -20   8 47.6684 2.80828  11
  -6  20   8 41.6967 2.07072   8
  -6 -20   8 40.1453 2.31939   5
  -6  20  10 0.60167 1.24300   7
  -6  20  10 1.78428 1.02306   8
  -6 -20  10 0.45205 1.05420   5
  -6  20  12 21.2613 2.10999   7
  -6 -20  12 25.5905 1.96974   5
  -6 -20  12 26.3481 2.62201  11
  -6 -20  14 42.3418 2.47073   5
  -6  20  14 46.8705 3.00865   7
  -6  20  16 25.8166 2.47900   7
  -6 -20  16 28.5088 2.18838   5
  -6 -20  18 2.98426 1.29346   5
  -6  20  18 4.37737 1.57176   7
  -6 -20  20-0.16854 1.23732   5
  -6 -20  20-1.25889 2.24315  12
  -6 -21  -5 6.46617 1.39843   5
  -6 -21  -3 4.48450 1.22352   5
  -6 -21  -3 1.96668 1.44970  11
  -6  21  -3 2.79135 0.87275  10
  -6 -21  -1 13.5666 1.58583   5
  -6 -21  -1 12.8146 1.83729  11
  -6  21  -1 16.5763 1.29884  10
  -6 -21   1 1.99236 1.12609   5
  -6 -21   1 4.02311 1.68390  11
  -6  21   1 2.41620 0.82400  10
  -6 -21   3 0.90482 1.47788  11
  -6 -21   3 1.21131 1.03915   5
  -6  21   5 1.48906 0.85649   8
  -6 -21   5 3.69938 1.58215  11
  -6 -21   5 1.20197 0.96847   5
  -6  21   7 8.87922 1.23010   8
  -6 -21   7 10.5189 2.18056  11
  -6 -21   7 11.4650 1.49444   5
  -6  21   9 29.0443 2.39628   7
  -6 -21   9 31.6729 2.15619   5
  -6 -21   9 32.1844 2.84819  11
  -6  21   9 31.0368 1.95159   8
  -6 -21  11 26.4053 2.62748  11
  -6  21  11 23.9534 2.25516   7
  -6  21  11 27.1696 1.92504   8
  -6 -21  11 28.5026 2.01994   5
  -6  21  13 5.90612 1.63684   7
  -6 -21  13 5.80831 1.33502   5
  -6 -21  13 5.46259 2.31359  11
  -6 -21  15 33.8660 2.31908   5
  -6  21  15 34.8294 2.70983   7
  -6  21  17 1.85238 1.53632   7
  -6 -21  17 2.94480 1.35129   5
  -6 -21  19 2.51874 2.28133  12
  -6 -21  19-0.16581 1.23814   5
  -6 -21  21 1.23525 2.14678  12
  -6 -22  -4 2.01414 1.10604   5
  -6 -22  -4 2.80116 2.06820  11
  -6 -22  -2 8.46305 1.40231   5
  -6  22  -2 9.81195 1.13067  10
  -6 -22  -2 10.2386 2.13840  11
  -6 -22   0 15.7128 1.70790   5
  -6 -22   0 17.3469 2.23856  11
  -6  22   0 13.9214 1.28154  10
  -6 -22   2 1.71867 1.07927   5
  -6  22   2 0.46613 0.87995  10
  -6 -22   2 1.22480 1.65235  11
  -6 -22   4-0.30929 1.05412   5
  -6 -22   4 0.15563 1.92901  11
  -6 -22   6 5.37245 1.28694   5
  -6 -22   6 5.60431 2.14040  11
  -6  22   6 3.77132 0.94793   8
  -6  22   8 30.7963 1.97296   8
  -6 -22   8 33.3812 2.20204   5
  -6 -22   8 32.4437 3.04398  11
  -6 -22  10 20.0381 1.80248   5
  -6 -22  10 16.9573 2.31631  11
  -6  22  10 22.6498 2.23219   7
  -6  22  10 20.9279 1.71940   8
  -6 -22  12 0.47053 1.12468   5
  -6 -22  12 1.66712 1.92318  11
  -6  22  12-0.30176 1.12660   8
  -6  22  12-0.22260 1.42337   7
  -6  22  14 3.98395 1.36688   8
  -6 -22  14 4.60537 1.34907   5
  -6  22  14 6.16310 1.69719   7
  -6 -22  16-0.32268 1.26355   5
  -6  22  16-0.70101 1.47136   7
  -6 -22  18 17.4264 1.91973   5
  -6 -22  20-1.38981 2.19806  12
  -6 -23  -5 31.2828 2.73810  11
  -6 -23  -3 33.1615 2.73303  11
  -6 -23  -3 34.4450 2.33202   5
  -6 -23  -1 6.43606 1.36058   5
  -6 -23  -1 5.90169 2.04114  11
  -6  23  -1 5.73925 1.06257  10
  -6 -23   1 28.2101 2.09078   5
  -6 -23   1 24.5879 2.51478  11
  -6  23   1 23.7801 1.72027  10
  -6 -23   3 7.15231 1.34129   5
  -6 -23   3 5.20284 2.24047  11
  -6 -23   5 4.67165 2.13020  11
  -6 -23   5 3.14776 1.21549   5
  -6  23   7 14.9204 1.48125   8
  -6 -23   7 21.2465 1.85354   5
  -6 -23   7 20.5987 2.42291  11
  -6  23   9 15.1727 2.03876   7
  -6 -23   9 10.6355 1.47968   5
  -6  23   9 15.1239 1.55356   8
  -6 -23   9 8.16557 2.13083  11
  -6  23  11 1.92822 1.17383   8
  -6  23  11 1.13210 1.35772   7
  -6 -23  11 1.57423 1.12942   5
  -6  23  13 3.01519 1.56128   7
  -6  23  13 3.88463 1.27585   8
  -6 -23  13 4.11931 1.27360   5
  -6  23  15 27.9036 2.54264   7
  -6 -23  15 22.7877 1.98071   5
  -6  23  15 22.5872 2.12508   8
  -6 -23  17 7.84872 1.54571   5
  -6 -24  -6 37.3336 2.79590  11
  -6 -24  -4 60.9832 3.25247  11
  -6 -24  -2 5.65400 1.35776   5
  -6 -24  -2 2.52946 1.73061  11
  -6 -24   0 6.67751 1.41884   5
  -6  24   0 4.72210 1.10789  10
  -6 -24   0 6.00061 2.09336  11
  -6 -24   2 0.79604 1.84600  11
  -6 -24   2 1.63320 1.25302   5
  -6  24   2 0.38993 1.02825  10
  -6 -24   4 6.92828 1.48475   5
  -6 -24   4 7.45700 1.93109  11
  -6 -24   6 1.11589 1.15007   5
  -6 -24   6 0.16636 1.84719  11
  -6 -24   8 2.07378 1.93323  11
  -6 -24   8-0.15824 1.19465   5
  -6  24  10 8.46630 1.40823   8
  -6 -24  10 6.69550 2.35249  11
  -6  24  10 6.90435 1.69441   7
  -6 -24  10 5.68439 1.30379   5
  -6  24  12 0.63611 1.17465   8
  -6 -24  12 1.89674 1.25072   5
  -6 -24  12 3.64255 2.11278  11
  -6  24  12 2.59472 1.54256   7
  -6  24  14 4.47506 1.44692   8
  -6 -24  14 1.26890 1.18494   5
  -6  24  14 0.71965 1.46299   7
  -6  24  16 1.48664 1.35699   8
  -6 -24  16 2.85161 1.36082   5
  -6 -25  -7 12.9207 2.25576  11
  -6 -25  -5 23.5173 2.67935  11
  -6 -25  -3 27.4409 2.64350  11
  -6 -25  -1 44.3740 2.65232   5
  -6 -25  -1 42.5615 2.91743  11
  -6 -25   1 65.7565 3.20533   5
  -6 -25   1 65.7338 3.38434  11
  -6 -25   3 27.0555 2.11922   5
  -6 -25   3 31.7585 2.65151  11
  -6  25   3 32.2748 2.08764  10
  -6 -25   5 0.97613 1.18793   5
  -6 -25   5 3.99274 1.98180  11
  -6 -25   7 0.80396 1.21396   5
  -6 -25   7 0.34400 2.10169  11
  -6 -25   9 5.55337 2.27848  11
  -6 -25   9 1.27412 1.23563   5
  -6  25   9 3.74627 1.54271   7
  -6 -25  11 1.88756 2.28234  11
  -6  25  11 1.19796 1.49680   7
  -6 -25  11-0.94831 1.24401   5
  -6  25  13 1.52050 1.30992   8
  -6 -25  13 1.41764 1.26462   5
  -6  25  15 0.18136 1.31609   8
  -6 -25  15 0.94027 1.23966   5
  -6 -26  -8 18.5707 2.68825  11
  -6 -26  -6 2.62372 2.03724  11
  -6 -26  -4 11.6811 2.24774  11
  -6 -26  -2 16.1436 2.37200  11
  -6 -26   0 12.9485 2.32102  11
  -6 -26   0 11.2797 1.67593   5
  -6 -26   2 7.84493 2.23844  11
  -6 -26   2 5.59253 1.41001   5
  -6 -26   4 34.9210 2.88145  11
  -6 -26   4 32.8503 2.33516   5
  -6  26   4 34.0396 2.27299  10
  -6 -26   6 10.7708 2.35167  11
  -6 -26   6 7.83973 1.51318   5
  -6 -26   8-0.48369 1.29418   5
  -6 -26   8-0.17739 2.12213  11
  -6  26  10-0.48630 1.50693   7
  -6 -26  10 3.89770 2.37364  11
  -6 -26  10-0.15914 1.22083   5
  -6 -26  12 0.47136 1.21801   5
  -6 -26  14 0.31024 1.23910   5
  -6 -27  -9-0.16752 2.28371  11
  -6 -27  -7 0.49380 2.16013  11
  -6 -27  -5 5.70830 2.26626  11
  -6 -27  -3-0.64866 1.96914  11
  -6 -27  -1 8.11634 2.10084  11
  -6 -27   1 6.53556 2.21753  11
  -6 -27   1 3.12839 1.34934   5
  -6 -27   3 4.31378 2.16980  11
  -6 -27   3 1.18769 1.20243   5
  -6 -27   5 5.42834 2.10132  11
  -6 -27   5 6.30545 1.49892   5
  -6 -27   7 5.05058 1.39679   5
  -6 -27   7 7.01229 2.23155  11
  -6 -27   9 1.76295 1.24900   5
  -6 -27   9-0.54817 2.38944  11
  -6 -27  11 0.31492 1.20799   5
  -6 -28  -8 0.32773 2.17352  11
  -6 -28  -6 6.34574 2.49924  11
  -6 -28  -4-0.32391 2.18196  11
  -6 -28  -2 22.0310 2.61346  11
  -6 -28   0 0.16293 2.20256  11
  -6 -28   2 0.32991 2.25658  11
  -6 -28   2 2.59823 1.37064   5
  -6 -28   4 0.67212 2.22496  11
  -6 -28   4 1.18265 1.24050   5
  -6 -28   6 1.48417 1.27902   5
  -6 -28   6 5.19188 2.43324  11
  -6 -28   8 0.96626 1.34781   5
  -6 -28   8 4.30382 2.44491  11
  -6 -28  10 0.94633 1.26610   5
  -6 -29  -5 1.92431 2.21897  11
  -6 -29  -3 1.92789 2.27289  11
  -6 -29  -1 13.4053 2.55442  11
  -6 -29   1 0.98087 2.21008  11
  -6 -29   3 6.13683 2.36589  11
  -6 -29   3 4.11969 1.52505   5
  -6 -29   5 10.8447 1.68289   5
  -6 -29   5 10.2266 2.44122  11
  -6 -30   0 5.46915 2.27766  11
  -6 -30   2 0.81435 2.12974  11
  -5   0 -25 3.86685 2.67659   9
  -5   0 -23-2.31231 2.30051   9
  -5   0 -21 0.53821 1.82480   9
  -5   0 -19 3.13583 1.77259   9
  -5   0 -17 12.1667 1.06911  12
  -5   0 -17 12.2800 1.14836   7
  -5   0 -17 11.2814 1.59946   9
  -5   0 -15 69.8822 2.40536   7
  -5   0 -15 66.7009 2.96972   9
  -5   0 -15 71.9716 2.62715   6
  -5   0 -15 69.9231 2.27883  12
  -5   0 -13 47.7336 1.77738   7
  -5   0 -13 42.3105 2.19957   9
  -5   0 -13 42.0038 2.11216   6
  -5   0 -13 47.3138 1.70019  12
  -5   0 -11 13.5074 1.26443  13
  -5   0 -11 13.2742 1.20489   6
  -5   0 -11 12.2474 1.19079   9
  -5   0 -11 11.5502 0.86829   7
  -5   0  -9 341.516 7.74782  13
  -5   0  -9 341.829 7.56055   6
  -5   0  -9 327.602 7.67180   9
  -5   0  -7 1.29908 0.70722   6
  -5   0  -7 1.06108 0.58255   9
  -5   0  -7 2.12338 0.63802  13
  -5   0  -7 1.97887 0.49280   5
  -5   0  -5 86.3357 2.61976   2
  -5   0  -5 81.0616 2.24528   5
  -5   0  -5 83.2086 2.61682   6
  -5   0  -5 86.1982 2.46526  13
  -5   0  -5 83.5199 2.55182   9
  -5   0  -3 174.154 4.24355   9
  -5   0  -3 181.836 4.09327   5
  -5   0  -3 178.018 4.31674   3
  -5   0  -3 185.588 4.41586   6
  -5   0  -3 180.586 4.40804   2
  -5   0  -3 185.366 4.11968  13
  -5   0  -1 1431.97 27.2831   3
  -5   0  -1 1413.07 27.1357   5
  -5   0  -1 1433.13 27.4322   2
  -5   0  -1 1418.98 27.0928   9
  -5   0  -1 1425.53 27.3743   6
  -5   0  -1 1446.20 27.4119   1
  -5   0   1 9.28283 0.71818   3
  -5   0   1 9.38531 0.78681   2
  -5   0   1 10.2221 0.54906   8
  -5   0   1 9.48797 0.78268   6
  -5   0   1 9.00975 0.54052   7
  -5   0   1 9.34472 0.88586   1
  -5   0   1 8.77493 0.56388   4
  -5   0   3 14.1019 0.85052   6
  -5   0   3 15.9267 0.85653   3
  -5   0   3 14.3223 0.97292   1
  -5   0   3 14.0188 0.92402   2
  -5   0   3 12.8092 0.81624  11
  -5   0   3 14.9558 0.71880   4
  -5   0   3 13.9532 0.59594   9
  -5   0   3 14.4360 0.72973  10
  -5   0   5 923.041 17.4970  11
  -5   0   5 898.760 17.3951  10
  -5   0   5 891.770 16.7583   9
  -5   0   5 917.871 17.6641   1
  -5   0   5 893.317 17.4158   7
  -5   0   5 889.976 17.3739   6
  -5   0   5 893.635 17.2860   4
  -5   0   7 39.1111 1.49424  11
  -5   0   7 33.8841 1.21973   6
  -5   0   7 35.3920 1.42833   7
  -5   0   9 14.7907 1.04508  12
  -5   0   9 14.9663 0.99396  11
  -5   0   9 14.0375 1.00570   7
  -5   0  11 144.532 3.82625  13
  -5   0  11 138.778 3.92067  12
  -5   0  11 143.056 3.93435   7
  -5   0  13 22.7681 1.42821  13
  -5   0  13 23.8359 1.60476  12
  -5   0  13 22.0159 1.41198   7
  -5   0  15 295.297 7.29280  12
  -5   0  15 302.521 7.33822  13
  -5   0  17 0.12648 1.09065  12
  -5   0  17-1.21992 0.84692  13
  -5   0  19 7.65931 1.48953  12
  -5   0  19 7.70946 1.29783  13
  -5   0  21 2.58939 1.70111  12
  -5   0  21 4.48848 1.31922  13
  -5   0  23 6.62719 1.98954  12
  -5   0  23 5.88277 1.70028  13
  -5   0  25 3.02848 2.05195  12
  -5   1 -24 1.59078 2.35292   9
  -5  -1 -24 0.19859 2.23258   9
  -5  -1 -22 11.5679 2.21915   9
  -5   1 -22 12.8485 2.19533   9
  -5  -1 -20 10.8909 2.36101   9
  -5   1 -20 4.99294 2.19390   9
  -5  -1 -18 16.1965 1.30170   7
  -5  -1 -18 15.4093 1.24258  12
  -5  -1 -18 14.5656 1.95576   9
  -5   1 -18 15.7386 1.98738   9
  -5   1 -16 60.8498 2.33243   7
  -5  -1 -16 65.1093 2.30479   7
  -5   1 -16 56.8151 2.03598  12
  -5  -1 -16 61.4667 2.19222  12
  -5   1 -16 59.2876 2.54016   6
  -5  -1 -16 62.6291 2.54143   6
  -5  -1 -16 58.3562 2.85831   9
  -5   1 -16 60.6201 2.86060   9
  -5   1 -14 23.2869 1.32791   7
  -5  -1 -14 21.1911 1.22233   7
  -5  -1 -14 20.8459 1.23738  12
  -5   1 -14 23.4028 1.16763  12
  -5  -1 -14 25.4916 1.82675   9
  -5   1 -14 22.1045 1.70410   9
  -5   1 -14 22.8319 1.61496   6
  -5  -1 -14 23.3485 1.53669   6
  -5  -1 -12 40.5593 2.13184  13
  -5  -1 -12 41.9581 1.59371   7
  -5   1 -12 48.4504 1.74566   7
  -5   1 -12 44.1537 1.56462  12
  -5  -1 -12 44.7625 1.67295  12
  -5  -1 -12 44.3788 2.03829   6
  -5   1 -12 44.7608 2.06583   6
  -5  -1 -12 40.0791 2.05540   9
  -5   1 -12 42.5776 2.03540   9
  -5  -1 -10 32.2713 1.26296   7
  -5  -1 -10 38.9241 1.90809  13
  -5   1 -10 35.2557 1.78905  13
  -5  -1 -10 32.3297 1.65122   6
  -5   1 -10 34.6177 1.69404   6
  -5  -1 -10 35.7487 1.75386   9
  -5  -1  -8 54.4880 1.58360   7
  -5   1  -8 54.5664 2.07807  13
  -5  -1  -8 55.2129 2.13578  13
  -5  -1  -8 56.9161 2.12884   9
  -5   1  -8 56.1297 2.09133   6
  -5  -1  -8 54.3698 2.05825   6
  -5   1  -6 207.492 4.89712  13
  -5  -1  -6 203.107 4.94219  13
  -5  -1  -6 208.848 5.02806   6
  -5   1  -6 211.701 5.03312   6
  -5  -1  -6 208.650 5.00913   9
  -5   1  -6 205.733 4.55236   5
  -5  -1  -6 206.682 4.69845   5
  -5  -1  -4 1.60592 0.44557  13
  -5   1  -4 1.88934 0.66614   6
  -5  -1  -4 1.53226 0.66529   6
  -5   1  -4 1.69040 0.45261  13
  -5  -1  -4 1.38902 0.49015   5
  -5   1  -4 1.41688 0.58248   3
  -5   1  -4 1.83198 0.60315   2
  -5  -1  -4 1.48026 0.57998   2
  -5  -1  -4 1.59405 0.54364   9
  -5   1  -2 2.27598 0.58995   6
  -5  -1  -2 2.72396 0.62699   6
  -5   1  -2 3.05402 0.56265   3
  -5  -1  -2 2.17799 0.48188   3
  -5   1  -2 2.72848 0.40186  13
  -5   1  -2 3.09963 0.60720   2
  -5  -1  -2 2.37341 0.57041   2
  -5  -1  -2 2.13360 0.46526   5
  -5  -1  -2 2.76330 0.49471   9
  -5  -1   0 456.937 9.32946   1
  -5   1   0 444.179 9.31294   1
  -5  -1   0 445.281 8.83372   8
  -5   1   0 452.536 9.34771   2
  -5  -1   0 449.857 9.34912   2
  -5  -1   0 449.863 8.67594   7
  -5   1   0 457.561 9.25187   3
  -5  -1   0 436.909 9.12130   3
  -5  -1   0 439.740 9.27656   6
  -5   1   0 455.574 9.29363   6
  -5  -1   2 262.845 5.29154   7
  -5   1   2 257.290 5.63486   3
  -5  -1   2 254.228 5.53024   3
  -5   1   2 260.708 5.22031   4
  -5  -1   2 258.165 5.45322   4
  -5   1   2 261.509 5.76147   1
  -5  -1   2 253.191 5.73549   1
  -5  -1   2 257.233 5.35485  10
  -5   1   2 254.794 5.22965  10
  -5  -1   2 252.043 5.40640   8
  -5   1   2 257.782 5.24462   8
  -5  -1   2 255.500 5.75129   2
  -5   1   2 252.682 5.74279   2
  -5   1   2 262.287 5.67350   6
  -5  -1   2 259.789 5.68058   6
  -5   1   4 13.4078 0.81591   3
  -5   1   4 12.3195 0.76962   6
  -5  -1   4 11.2736 0.75632   6
  -5  -1   4 11.2185 0.71044   3
  -5  -1   4 11.3374 0.73491  10
  -5   1   4 11.4346 0.67237  10
  -5  -1   4 11.8409 0.49517   9
  -5  -1   4 11.8812 0.80460  11
  -5   1   4 11.1083 0.74501  11
  -5  -1   4 13.5818 0.76171   4
  -5   1   4 11.7596 0.49450   9
  -5  -1   4 11.6939 0.87756   1
  -5   1   4 12.4895 0.90618   1
  -5   1   6 44.3710 1.70861   1
  -5  -1   6 46.3299 1.74103   1
  -5   1   6 44.6078 1.55056  11
  -5  -1   6 43.2453 1.60625  11
  -5   1   6 42.8008 1.42274   6
  -5  -1   6 44.5818 1.52223   4
  -5   1   6 47.2492 1.62107   7
  -5  -1   6 43.1251 1.52185   7
  -5  -1   6 43.4529 1.57267  10
  -5   1   8 44.2635 1.81086  12
  -5  -1   8 51.0252 1.81408  10
  -5  -1   8 50.7166 1.78176   7
  -5   1   8 47.1393 1.79258   7
  -5  -1   8 47.5200 1.80030  11
  -5   1   8 52.0633 1.75705  11
  -5   1   8 48.4194 1.46688   6
  -5  -1  10 17.3377 1.19946  12
  -5   1  10 17.9197 1.17246  12
  -5   1  10 17.7334 1.06727  13
  -5  -1  10 18.2199 1.15412  11
  -5   1  10 16.8796 1.12653   7
  -5  -1  10 16.2910 1.08803   7
  -5  -1  12 85.7970 2.85219  12
  -5   1  12 81.3992 2.79754  12
  -5   1  12 84.6998 2.83527   7
  -5   1  12 81.4040 2.68139  13
  -5  -1  12 83.6759 2.78230  13
  -5  -1  14 66.3754 2.67016  12
  -5   1  14 71.7687 2.72526  12
  -5   1  14 71.5557 2.70701   7
  -5   1  14 71.7757 2.63785  13
  -5  -1  14 71.2106 2.71297  13
  -5  -1  16 134.991 4.21890  12
  -5   1  16 127.500 4.08632  12
  -5   1  16 137.833 4.15836  13
  -5  -1  16 127.115 4.16791  13
  -5  -1  18 6.75044 1.28959  13
  -5   1  18 7.27380 1.25284  13
  -5  -1  18 8.32271 1.46189  12
  -5   1  18 6.94161 1.52128  12
  -5  -1  20 2.53391 1.13693  13
  -5   1  20 1.73097 1.08779  13
  -5  -1  20 1.73836 1.52616  12
  -5   1  20 4.11097 1.35337  12
  -5  -1  22-0.18753 1.23495  13
  -5   1  22 0.35248 1.12695  13
  -5  -1  22-0.78754 1.96017  12
  -5   1  22 0.80344 1.86738  12
  -5  -1  24 3.66624 1.46293  13
  -5  -1  24 5.79055 1.93973  12
  -5   1  24 4.86884 2.03635  12
  -5  -1  26 11.2762 2.50455  12
  -5   2 -25 6.16550 1.61538   4
  -5  -2 -25 3.47931 2.59977   9
  -5   2 -25 7.97733 2.78602   9
  -5   2 -23 22.2589 2.07746   4
  -5   2 -23 28.9644 2.92458   9
  -5  -2 -23 22.0583 2.54956   9
  -5   2 -21 25.3329 2.52057   9
  -5  -2 -21 22.5696 2.43097   9
  -5  -2 -19 0.83292 1.61673   9
  -5   2 -19 2.14275 1.70658   9
  -5   2 -17 27.3237 1.33569  12
  -5  -2 -17 29.2033 1.55097  12
  -5  -2 -17 28.8499 1.55339   7
  -5   2 -17 25.6291 1.62070   7
  -5   2 -17 26.1979 2.04900   9
  -5  -2 -17 25.9979 2.03373   9
  -5  -2 -15 7.25650 1.11419   6
  -5   2 -15 5.41871 1.11861   6
  -5   2 -15 6.99218 0.77586  12
  -5  -2 -15 6.32486 0.88714  12
  -5   2 -15 7.15305 1.36102   9
  -5  -2 -15 4.81282 1.21543   9
  -5   2 -15 6.67084 0.96626   7
  -5  -2 -15 4.95763 0.81864   7
  -5  -2 -13 26.7669 1.72856   9
  -5  -2 -13 28.3927 1.32169   7
  -5   2 -13 28.8781 1.44225   7
  -5  -2 -13 30.2266 1.90707  13
  -5  -2 -13 27.0889 1.73761   6
  -5   2 -13 27.3889 1.74397   6
  -5  -2 -13 27.0292 1.38791  12
  -5   2 -13 27.5856 1.18805  12
  -5  -2 -11 13.2562 1.27415   9
  -5  -2 -11 13.7103 1.29977  13
  -5  -2 -11 14.7150 0.88287   7
  -5  -2 -11 14.9163 1.21656   6
  -5   2 -11 14.8199 1.21332   6
  -5   2 -11 14.0619 0.82147  12
  -5  -2  -9 52.9643 1.57994   7
  -5   2  -9 52.2676 2.07158   6
  -5  -2  -9 55.2831 2.11232   6
  -5  -2  -9 51.2300 2.17453  13
  -5  -2  -9 56.0926 2.20007   9
  -5  -2  -7 61.8984 2.24134   9
  -5  -2  -7 66.5549 2.26960   6
  -5   2  -7 66.7715 2.26343   6
  -5  -2  -7 64.7936 1.64519   7
  -5  -2  -7 64.3404 2.26893  13
  -5   2  -7 63.7022 2.16849  13
  -5  -2  -7 65.2762 2.05855   5
  -5  -2  -5 31.1661 1.62267   6
  -5   2  -5 28.5815 1.53679   6
  -5  -2  -5 32.5957 1.47334   2
  -5   2  -5 31.2659 1.45183   2
  -5  -2  -5 29.9859 0.83848   7
  -5   2  -5 31.3894 1.55219   3
  -5  -2  -5 29.4020 1.25263   5
  -5   2  -5 29.5958 1.27233  13
  -5  -2  -5 31.1805 1.43564   9
  -5   2  -3 89.5844 2.29473  13
  -5   2  -3 92.0090 2.64892   2
  -5  -2  -3 89.9969 2.63926   2
  -5   2  -3 88.7109 2.60054   3
  -5  -2  -3 85.8413 2.65127   6
  -5   2  -3 86.8789 2.62461   6
  -5  -2  -3 89.3736 2.45539   5
  -5  -2  -3 89.1932 2.51336   9
  -5  -2  -1 143.709 2.87929   7
  -5   2  -1 143.739 3.64259   2
  -5  -2  -1 145.238 3.64672   2
  -5   2  -1 141.859 3.58741   3
  -5  -2  -1 134.141 3.44843   3
  -5   2  -1 143.524 3.62397   6
  -5  -2  -1 144.416 3.62506   6
  -5   2  -1 139.525 3.61164   1
  -5  -2  -1 144.231 3.63701   1
  -5  -2  -1 145.215 3.52380   5
  -5  -2  -1 146.464 3.41467   9
  -5   2  -1 145.317 3.10321  13
  -5  -2   1 57.0650 1.41356   7
  -5  -2   1 55.4794 1.89686   2
  -5   2   1 54.9715 1.87938   2
  -5   2   1 58.4248 1.91950   1
  -5  -2   1 55.5093 1.91195   1
  -5  -2   1 56.6707 1.71140   3
  -5   2   1 58.0835 1.86262   3
  -5   2   1 57.5610 1.35521   4
  -5  -2   1 57.6785 1.65550   8
  -5   2   1 57.1947 1.35965   8
  -5   2   1 56.2949 1.34444  10
  -5   2   1 59.2742 1.87475   6
  -5  -2   1 54.1366 1.82352   6
  -5   2   3 2.17578 0.34267  10
  -5  -2   3 2.50999 0.34102   9
  -5  -2   3 2.69667 0.46643   4
  -5  -2   3 2.23995 0.44566   8
  -5  -2   3 2.21075 0.37129   7
  -5  -2   3 1.82731 0.51612  11
  -5   2   3 2.12670 0.43799  11
  -5  -2   3 1.78401 0.41405  10
  -5  -2   3 1.86210 0.51164   2
  -5   2   3 2.47223 0.52548   2
  -5   2   3 2.34572 0.54333   1
  -5  -2   3 1.86294 0.59965   1
  -5  -2   3 1.83256 0.48722   6
  -5   2   3 1.79172 0.45990   6
  -5   2   3 2.89815 0.51502   3
  -5  -2   3 2.08269 0.40221   3
  -5  -2   5 172.390 4.16704   1
  -5   2   5 167.334 4.14707   1
  -5   2   5 178.326 4.08379   7
  -5  -2   5 162.419 4.08089  11
  -5   2   5 168.867 3.90047  11
  -5  -2   5 167.095 4.03411  10
  -5  -2   5 173.938 4.01326   4
  -5  -2   5 168.184 3.80644   3
  -5   2   5 169.606 3.91264   6
  -5   2   5 176.204 3.59452  13
  -5  -2   7 14.9490 1.03610  11
  -5  -2   7 13.1677 0.89827  10
  -5  -2   7 14.5651 0.87440   7
  -5   2   7 14.4715 0.94670   7
  -5   2   7 15.5404 0.77855   6
  -5   2   7 13.6804 0.82480  11
  -5  -2   7 15.7495 0.92377   4
  -5   2   7 12.8219 1.01433  12
  -5  -2   9 14.2365 1.02602  10
  -5   2   9 15.6253 1.06255   7
  -5  -2   9 14.8262 0.99435   7
  -5  -2   9 14.8747 1.03937  11
  -5   2   9 12.9553 0.91542  11
  -5   2   9 14.4290 0.70763   6
  -5   2   9 14.5247 0.88058  13
  -5   2   9 14.6430 1.04077  12
  -5  -2  11 7.47756 0.87766  10
  -5  -2  11 6.65339 0.88521  11
  -5  -2  11 7.13890 0.98016  12
  -5   2  11 6.97626 0.86921  12
  -5   2  11 7.46705 0.87348   7
  -5   2  11 8.01244 0.81670  13
  -5   2  13 75.3800 2.57203  13
  -5  -2  13 72.1164 2.71789  13
  -5   2  13 74.0973 2.76187  12
  -5  -2  13 75.5853 2.79542  12
[truncated: 1,021,600 more chars]
