# Supplementary material for: Reactivity of Low Valent Magnesium(I) Complexes with Epoxides and Episulfides
Source: Angew Chem Int Ed Engl. 2025 Nov 2;64(52):e20259. doi: 10.1002/anie.202520259 (PMC12723457; doi:10.1002/anie.202520259)
Supplement: Supplementary file 2 — Supporting Information [file ANIE-64-e20259-s002.zip › 12_Et2O_13_Et2O_jg25009.cif]

data_12-Et2O-13-Et2O
# JG25009
_audit_creation_date               2025-03-05
_audit_creation_method
;
Olex2 1.5-beta
(compiled 2024.02.16 svn.r378c4104 for OlexSys, GUI svn.r6928)
;
loop_
  _audit_author_name
  _audit_author_email
  _audit_author_address
 'Shaw, P.' ''
;
The University of Edinburgh
School of Chemistry
Joseph Black Building David Brewster Road
Edinburgh
EH9 3FJ
;
 'Nichol, G.S.' g.s.nichol@ed.ac.uk
;
The University of Edinburgh
School of Chemistry
Joseph Black Building David Brewster Road
Edinburgh
EH9 3FJ
;

_audit_contact_author_address
;
The University of Edinburgh
School of Chemistry
Joseph Black Building David Brewster Road
Edinburgh
EH9 3FJ
;
_audit_contact_author_email        g.s.nichol@ed.ac.uk
_audit_contact_author_name         'Nichol, G.S.'
_audit_contact_author_phone        '+44 131 650 4806'
_publ_contact_author_id_orcid      0000-0002-1597-3679
_publ_section_references
;
Bourhis, L.J., Dolomanov, O.V., Gildea, R.J., Howard, J.A.K., Puschmann, H.
 (2015). Acta Cryst. A71, 59-75.

Dolomanov, O.V., Bourhis, L.J., Gildea, R.J, Howard, J.A.K. & Puschmann, H.
 (2009), J. Appl. Cryst. 42, 339-341.

Kleemiss, F., Dolomanov, O.V., Bodensteiner, M., Peyerimhoff, N., Midgley, L.,
Bourhis, L.J., Genoni, A., Malaspina, L.A., Jayatilaka, D., Spencer, J.L.,
White, F., Grundkoetter-Stock, B., Steinhauer, S., Lentz, D., Puschmann, H.,
Grabowsky, S. (2021), Chem. Sci., 12, 1675-1692.
;
_chemical_formula_moiety           'C66 H102 Mg2 N4 O2 S1.16'
_chemical_formula_sum              'C66 H102 Mg2 N4 O2 S1.16'
_chemical_formula_weight           1069.378
_chemical_oxdiff_formula           C66H100Mg2N4O2S
_chemical_oxdiff_usercomment       '@ 100 K Exp-317'
loop_
  _atom_type_symbol
  _atom_type_scat_dispersion_real
  _atom_type_scat_dispersion_imag
  _atom_type_scat_source
  _atom_type_scat_dispersion_source
 C 0.01788 0.00908 'NoSpherA2: Chem.Sci. 2021, DOI:10.1039/D0SC05526C'
 'Brennan, Cowan, Rev. Sci. Instrum., 1992, 63, 850'
 H 0.00000 0.00000 'NoSpherA2: Chem.Sci. 2021, DOI:10.1039/D0SC05526C'
 'Brennan, Cowan, Rev. Sci. Instrum., 1992, 63, 850'
 Mg 0.17276 0.17757 'NoSpherA2: Chem.Sci. 2021, DOI:10.1039/D0SC05526C'
 'Brennan, Cowan, Rev. Sci. Instrum., 1992, 63, 850'
 N 0.03110 0.01806 'NoSpherA2: Chem.Sci. 2021, DOI:10.1039/D0SC05526C'
 'Brennan, Cowan, Rev. Sci. Instrum., 1992, 63, 850'
 O 0.04960 0.03234 'NoSpherA2: Chem.Sci. 2021, DOI:10.1039/D0SC05526C'
 'Brennan, Cowan, Rev. Sci. Instrum., 1992, 63, 850'
 S 0.33376 0.55840 'NoSpherA2: Chem.Sci. 2021, DOI:10.1039/D0SC05526C'
 'Brennan, Cowan, Rev. Sci. Instrum., 1992, 63, 850'

_space_group_crystal_system        'monoclinic'
_space_group_IT_number             14
_space_group_name_H-M_alt          'P 1 21/n 1'
_space_group_name_Hall             '-P 2yn'
loop_
  _space_group_symop_id
  _space_group_symop_operation_xyz
 1 x,y,z
 2 -x+1/2,y+1/2,-z+1/2
 3 -x,-y,-z
 4 x-1/2,-y-1/2,z-1/2

_symmetry_Int_Tables_number        14
_cell_length_a                     11.78149(10)
_cell_length_b                     15.18093(13)
_cell_length_c                     18.03239(15)
_cell_angle_alpha                  90
_cell_angle_beta                   98.2690(8)
_cell_angle_gamma                  90
_cell_volume                       3191.64(5)
_cell_formula_units_Z              2
_cell_measurement_reflns_used      18394
_cell_measurement_temperature      100.00(10)
_cell_measurement_theta_max        76.8380
_cell_measurement_theta_min        3.7990
_exptl_absorpt_coefficient_mu      1.021
_exptl_absorpt_correction_T_max    0.94692
_exptl_absorpt_correction_T_min    0.94692
_exptl_absorpt_correction_type     multi-scan
_exptl_absorpt_process_details
;
CrysAlisPro 1.171.43.144a (Rigaku Oxford Diffraction, 2024)
Spherical absorption correction
using equivalent radius and absorption coefficient.
Empirical absorption correction using spherical harmonics,
implemented in SCALE3 ABSPACK scaling algorithm.
;
_exptl_crystal_colour              'clear colourless'
_exptl_crystal_density_diffrn      1.113
_exptl_crystal_description         prism
_exptl_crystal_F_000               1173.649
loop_
  _exptl_crystal_face_index_h
  _exptl_crystal_face_index_k
  _exptl_crystal_face_index_l
  _exptl_crystal_face_perp_dist
 0 8 7 0.0180
 0 -7 8 0.0390
 0 0 -12 0.0222
 0 7 -8 0.0187
 0 7 8 0.0238
 -7 2 5 0.0545
 0 -7 -8 0.0288
 7 -3 -6 0.0259
 6 5 4 0.0211
 -7 -4 -2 0.0505

_exptl_crystal_recrystallization_method 
 'The material was recrystallised from diethyl ether by slow evaporation'
_exptl_crystal_size_max            0.094
_exptl_crystal_size_mid            0.058
_exptl_crystal_size_min            0.053
_exptl_crystal_size_rad            0.036
loop_
  _exptl_oxdiff_crystal_face_indexfrac_h
  _exptl_oxdiff_crystal_face_indexfrac_k
  _exptl_oxdiff_crystal_face_indexfrac_l
  _exptl_oxdiff_crystal_face_x
  _exptl_oxdiff_crystal_face_y
  _exptl_oxdiff_crystal_face_z
 0.1439 7.7610 7.1033 -0.1316 -0.0071 0.9913
 -0.4858 -7.0841 8.1267 0.9968 0.0799 -0.0097
 0.2790 -0.0846 -11.6409 -0.6924 -0.0580 -0.7192
 0.4888 7.3868 -7.7397 -0.9953 -0.0796 0.0551
 -0.2886 6.8521 8.3784 0.0122 -0.0435 0.9990
 -7.1393 2.1698 4.8447 0.1735 -0.9208 0.3492
 0.2406 -6.8554 -8.3675 -0.0110 0.0373 -0.9992
 6.5148 -3.3363 -6.0615 -0.1594 0.8416 -0.5161
 5.8334 4.6597 3.8228 -0.1368 0.7464 0.6512
 -6.6645 -3.6146 -2.3001 0.1577 -0.8544 -0.4952

_diffrn_reflns_av_R_equivalents    0.0287
_diffrn_reflns_av_unetI/netI       0.0215
_diffrn_reflns_Laue_measured_fraction_full  1.0000
_diffrn_reflns_Laue_measured_fraction_max  0.9889
_diffrn_reflns_limit_h_max         14
_diffrn_reflns_limit_h_min         -14
_diffrn_reflns_limit_k_max         19
_diffrn_reflns_limit_k_min         -17
_diffrn_reflns_limit_l_max         22
_diffrn_reflns_limit_l_min         -21
_diffrn_reflns_number              34485
_diffrn_reflns_point_group_measured_fraction_full  1.0000
_diffrn_reflns_point_group_measured_fraction_max  0.9889
_diffrn_reflns_theta_full          67.6840
_diffrn_reflns_theta_max           77.19
_diffrn_reflns_theta_min           3.82
_diffrn_ambient_environment        N~2~
_diffrn_ambient_temperature        100.00(10)
_diffrn_detector                   'Hybrid Pixel Array Detector'
_diffrn_detector_area_resol_mean   10.0000
_diffrn_detector_type              'HyPix-Arc 100'
_diffrn_measured_fraction_theta_full  1.0000
_diffrn_measured_fraction_theta_max  0.9889
_diffrn_measurement_details
;
List of Runs (angles in degrees, time in seconds):

  # Type    Start    End  Width  t~exp~   \w     \q     \k     \f   Frames
--------------------------------------------------------------------------
  1  \w    100.00 171.00   0.50    0.74    --  102.60  61.00  77.00  142
  2  \w    102.00 151.00   0.50    0.74    --  102.60  15.00-120.00   98
  3  \w    105.00 171.00   0.50    0.74    --  102.60  45.00 -30.00  132
  4  \w    120.00 150.00   0.50    0.74    --  102.60  77.00 120.00   60
  5  \w     46.00  92.00   0.50    0.74    --  102.60 -95.00-150.00   92
  6  \w    113.00 160.00   0.50    0.74    --  102.60  77.00-180.00   94
  7  \w     46.00  72.00   0.50    0.74    --  102.60 -77.00   0.00   52
  8  \w    106.00 166.00   0.50    0.74    --  102.60  45.00  60.00  120
  9  \w    107.00 163.00   0.50    0.74    --  102.60  77.00 -30.00  112
 10  \w     41.00  68.00   0.50    0.74    --  102.60 -77.00 120.00   54
 11  \w    114.00 157.00   0.50    0.74    --  102.60  77.00 -90.00   86
 12  \w     41.00  67.00   0.50    0.74    --  102.60 -77.00  60.00   52
 13  \w     40.00  92.00   0.50    0.74    --  102.60 -95.00-120.00  104
 14  \w    106.00 158.00   0.50    0.74    --  102.60  77.00   0.00  104
 15  \w    105.00 132.00   0.50    0.74    --  102.60  45.00 -30.00   54
 16  \w     49.00  74.00   0.50    0.74    --  102.60 -77.00-120.00   50
 17  \w     43.00  70.00   0.50    0.74    --  102.60 -77.00  30.00   54
 18  \w     40.00  68.00   0.50    0.74    --  102.60 -77.00 -60.00   56
 19  \w     43.00  92.00   0.50    0.74    --  102.60 -95.00   0.00   98
 20  \w    128.00 154.00   0.50    0.74    --  102.60  77.00 150.00   52
 21  \w    -49.00 -19.00   0.50    0.74    --  -87.42  61.00  77.00   60
 22  \w   -155.00 -85.00   0.50    0.74    --  -87.42 -61.00 -60.00  140
 23  \w    -49.00 -19.00   0.50    0.74    --  -87.42  61.00   0.00   60
 24  \w   -150.00 -99.00   0.50    0.74    --  -87.42 -77.00  60.00  102
 25  \w    -49.00 -19.00   0.50    0.74    --  -87.42  61.00  30.00   60
 26  \w    -49.00 -19.00   0.50    0.74    --  -87.42  61.00 -90.00   60
 27  \w    -49.00  13.00   0.50    0.19    --  -55.00  61.00  77.00  124
 28  \w    -20.00  17.00   0.50    0.19    --  -55.00  38.00-120.00   74
 29  \w    -44.00  14.00   0.50    0.19    --  -55.00  57.00-180.00  116
 30  \w    -20.00  17.00   0.50    0.19    --  -55.00  38.00 150.00   74
 31  \w    -16.00  53.00   0.50    0.19    --   51.75 -61.00 -60.00  138
 32  \w     53.00 122.00   0.50    0.19    --   51.75  19.00  60.00  138
;
_diffrn_measurement_device         'four-circle diffractometer'
_diffrn_measurement_device_type    'XtaLAB Synergy R, HyPix-Arc 100'
_diffrn_measurement_method         '\w scans'
_diffrn_orient_matrix_type        
 'CrysAlisPro convention (1999,Acta A55,543-557)'
_diffrn_orient_matrix_UB_11        -0.0054555000
_diffrn_orient_matrix_UB_12        -0.0716523000
_diffrn_orient_matrix_UB_13        0.0598660000
_diffrn_orient_matrix_UB_21        0.1312529000
_diffrn_orient_matrix_UB_22        -0.0108627000
_diffrn_orient_matrix_UB_23        0.0082099000
_diffrn_orient_matrix_UB_31        0.0144982000
_diffrn_orient_matrix_UB_32        0.0710626000
_diffrn_orient_matrix_UB_33        0.0616150000
_diffrn_radiation_monochromator    mirror
_diffrn_radiation_probe            x-ray
_diffrn_radiation_type             'Cu K\a'
_diffrn_radiation_wavelength       1.54184
_diffrn_source                     'Rotating-anode X-ray tube'
_diffrn_source_current             30.0
_diffrn_source_type                'PhotonJet R (Cu) X-ray Source'
_diffrn_source_voltage             40.0
_diffrn_special_details            ?
_reflns_Friedel_coverage           0.0
_reflns_limit_h_max                11
_reflns_limit_h_min                -14
_reflns_limit_k_max                19
_reflns_limit_k_min                0
_reflns_limit_l_max                22
_reflns_limit_l_min                -10
_reflns_number_gt                  6259
_reflns_number_total               6687
_reflns_threshold_expression       I>=2u(I)
_computing_cell_refinement         'CrysAlisPro 1.171.43.144a (Rigaku OD, 2024)'
_computing_data_collection         'CrysAlisPro 1.171.43.144a (Rigaku OD, 2024)'
_computing_data_reduction          'CrysAlisPro 1.171.43.144a (Rigaku OD, 2024)'
_computing_molecular_graphics      'Olex2 1.5-beta (Dolomanov et al., 2009)'
_computing_publication_material    'Olex2 1.5-beta (Dolomanov et al., 2009)'
_computing_structure_refinement   
 'olex2.refine 1.5-beta (Bourhis et al., 2015)'
_computing_structure_solution      'SHELXS  (Sheldrick, 2008)'
_refine_diff_density_max           0.2867
_refine_diff_density_min           -0.2413
_refine_diff_density_rms           0.0379
_refine_ls_d_res_high              0.7906
_refine_ls_d_res_low               11.5629
_refine_ls_goodness_of_fit_ref     1.0946
_refine_ls_hydrogen_treatment      refall
_refine_ls_matrix_type             full
_refine_ls_number_constraints      1
_refine_ls_number_parameters       809
_refine_ls_number_reflns           6687
_refine_ls_number_restraints       264
_refine_ls_R_factor_all            0.0313
_refine_ls_R_factor_gt             0.0280
_refine_ls_restrained_S_all        1.0708
_refine_ls_shift/su_max            -0.0005
_refine_ls_shift/su_mean           0.0000
_refine_ls_structure_factor_coef   Fsqd
_refine_ls_weighting_details      
 'w=1/[\s^2^(Fo^2^)+(0.0000P)^2^+1.1192P] where P=(Fo^2^+2Fc^2^)/3'
_refine_ls_weighting_scheme        calc
_refine_ls_wR_factor_gt            0.0582
_refine_ls_wR_factor_ref           0.0594
_refine_special_details
;
NoSpherA2 refinement.

The structure is a disordered mix of sulfide (84%) and disulfide (16%) bridged complexes.
;
_olex2_refinement_description
;
1. Rigid bond restraints
 All non-hydrogen atoms
 with sigma for 1-2 distances of 0.01 and sigma for 1-3 distances of 0.01
2. Others
 Sof(s1a)=1-FVAR(1)
 Sof(S1)=0.5*FVAR(2)
;
_olex2_refine_details
;
Refinement using NoSpherA2, an implementation of
NOn-SPHERical Atom-form-factors in Olex2.
Please cite:
F. Kleemiss et al. Chem. Sci. DOI 10.1039/D0SC05526C - 2021
NoSpherA2 implementation of HAR makes use of
tailor-made aspherical atomic form factors calculated
on-the-fly from a Hirshfeld-partitioned electron density (ED) - not from
spherical-atom form factors.

The ED is calculated from a gaussian basis set single determinant SCF
wavefunction - either Hartree-Fock or DFT using selected funtionals
 - for a fragment of the crystal.
This fragment can be embedded in an electrostatic crystal field by employing cluster charges
or modelled using implicit solvation models, depending on the software used.
The following options were used:
   SOFTWARE:       ORCA 5.0
   PARTITIONING:   NoSpherA2
   INT ACCURACY:   Normal
   METHOD:         R2SCAN
   BASIS SET:      def2-TZVP
   CHARGE:         0
   MULTIPLICITY:   1
   DATE:           2025-03-05_01-59-04
;
_atom_sites_solution_primary       direct
loop_
  _atom_site_label
  _atom_site_type_symbol
  _atom_site_fract_x
  _atom_site_fract_y
  _atom_site_fract_z
  _atom_site_U_iso_or_equiv
  _atom_site_adp_type
  _atom_site_occupancy
  _atom_site_site_symmetry_order
  _atom_site_refinement_flags_posn
  _atom_site_refinement_flags_adp
  _atom_site_refinement_flags_occupancy
  _atom_site_disorder_group
 Mg1 Mg 0.02656(2) 0.391686(19) 0.087797(16) 0.01185(7) Uani 1.000000 1 . U . .
 O1 O 0.19217(5) 0.42030(4) 0.14394(4) 0.01805(14) Uani 1.000000 1 . U . .
 N1 N -0.06721(6) 0.37145(5) 0.17558(4) 0.01333(15) Uani 1.000000 1 . U . .
 N2 N 0.03342(6) 0.25735(5) 0.06669(4) 0.01246(15) Uani 1.000000 1 . U . .
 C1 C -0.08332(10) 0.29172(7) 0.29331(6) 0.0217(2) Uani 1.000000 1 . U . .
 C2 C -0.04170(7) 0.30079(6) 0.21815(5) 0.01362(17) Uani 1.000000 1 . U . .
 C3 C 0.02374(8) 0.22885(6) 0.19804(5) 0.01369(18) Uani 1.000000 1 . U . .
 C4 C 0.04908(7) 0.20509(6) 0.12652(5) 0.01251(17) Uani 1.000000 1 . U . .
 C5 C 0.09571(9) 0.11277(6) 0.12070(6) 0.0191(2) Uani 1.000000 1 . U . .
 C6 C -0.14853(8) 0.43288(6) 0.19813(5) 0.01535(18) Uani 1.000000 1 . U . .
 C7 C -0.26374(8) 0.42856(6) 0.16375(5) 0.01553(18) Uani 1.000000 1 . U . .
 C8 C -0.34389(9) 0.48533(7) 0.18842(6) 0.0211(2) Uani 1.000000 1 . U . .
 C9 C -0.31187(9) 0.54640(7) 0.24495(6) 0.0231(2) Uani 1.000000 1 . U . .
 C10 C -0.19778(9) 0.55261(7) 0.27606(6) 0.0251(2) Uani 1.000000 1 . U . .
 C11 C -0.11472(9) 0.49714(7) 0.25323(6) 0.0229(2) Uani 1.000000 1 . U . .
 C12 C -0.30175(8) 0.36177(6) 0.10251(5) 0.01742(19) Uani 1.000000 1 . U . .
 C13 C -0.40070(9) 0.39496(8) 0.04510(6) 0.0239(2) Uani 1.000000 1 . U . .
 C14 C -0.33356(10) 0.27436(7) 0.13669(7) 0.0260(2) Uani 1.000000 1 . U . .
 C15 C 0.00941(10) 0.50977(9) 0.28704(8) 0.0406(3) Uani 1.000000 1 . U . .
 C16 C 0.02593(16) 0.51680(13) 0.37300(10) 0.0616(5) Uani 1.000000 1 . U . .
 C17 C 0.05689(14) 0.59073(12) 0.25288(13) 0.0607(5) Uani 1.000000 1 . U . .
 C18 C 0.03394(8) 0.21590(6) -0.00465(5) 0.01387(18) Uani 1.000000 1 . U . .
 C19 C -0.06375(8) 0.16799(6) -0.03674(5) 0.01657(19) Uani 1.000000 1 . U . .
 C20 C -0.06062(9) 0.12334(7) -0.10408(5) 0.0204(2) Uani 1.000000 1 . U . .
 C21 C 0.03554(9) 0.12635(7) -0.14066(5) 0.0237(2) Uani 1.000000 1 . U . .
 C22 C 0.12906(9) 0.17656(7) -0.11016(6) 0.0232(2) Uani 1.000000 1 . U . .
 C23 C 0.13021(8) 0.22187(6) -0.04258(5) 0.01728(19) Uani 1.000000 1 . U . .
 C24 C -0.17389(8) 0.16476(7) -0.00199(6) 0.0209(2) Uani 1.000000 1 . U . .
 C25 C -0.20455(11) 0.07124(9) 0.01998(8) 0.0326(3) Uani 1.000000 1 . U . .
 C26 C -0.27315(11) 0.20413(10) -0.05569(8) 0.0355(3) Uani 1.000000 1 . U . .
 C27 C 0.23644(9) 0.27373(7) -0.01162(6) 0.0203(2) Uani 1.000000 1 . U . .
 C28 C 0.25932(12) 0.34789(8) -0.06525(7) 0.0321(3) Uani 1.000000 1 . U . .
 C29 C 0.34096(10) 0.21344(9) 0.00566(8) 0.0311(3) Uani 1.000000 1 . U . .
 C30 C 0.24261(9) 0.37992(7) 0.21322(5) 0.0195(2) Uani 1.000000 1 . U . .
 C31 C 0.32609(11) 0.30712(9) 0.20288(7) 0.0353(3) Uani 1.000000 1 . U . .
 C32 C 0.27097(9) 0.47241(7) 0.10742(6) 0.0226(2) Uani 1.000000 1 . U . .
 C33 C 0.31815(14) 0.55118(9) 0.15172(8) 0.0393(3) Uani 1.000000 1 . U . .
 S1 S 0.0 0.5 0.0 0.0363(2) Uani 0.8397(16) 2 S TU P 1
 H30a H 0.1695(11) 0.3531(9) 0.2372(7) 0.038(3) Uani 1.000000 1 . . . .
 H27 H 0.2214(10) 0.3049(8) 0.0408(6) 0.030(3) Uani 1.000000 1 . . . .
 H12 H -0.2282(10) 0.3505(8) 0.0726(7) 0.028(3) Uani 1.000000 1 . . . .
 H3 H 0.0458(11) 0.1800(8) 0.2410(6) 0.030(3) Uani 1.000000 1 . . . .
 H9 H -0.3747(12) 0.5895(9) 0.2622(8) 0.047(4) Uani 1.000000 1 . . . .
 H24 H -0.1623(11) 0.2047(9) 0.0492(7) 0.040(3) Uani 1.000000 1 . . . .
 H30b H 0.2832(12) 0.4326(8) 0.2494(7) 0.039(3) Uani 1.000000 1 . . . .
 H10 H -0.1708(12) 0.6018(9) 0.3186(8) 0.042(4) Uani 1.000000 1 . . . .
 H14a H -0.3652(12) 0.2266(9) 0.0937(8) 0.048(4) Uani 1.000000 1 . . . .
 H33a H 0.2514(14) 0.5874(9) 0.1583(11) 0.075(5) Uani 1.000000 1 . . . .
 H13a H -0.4790(11) 0.4007(9) 0.0703(8) 0.042(3) Uani 1.000000 1 . . . .
 H32a H 0.2211(11) 0.4913(10) 0.0532(7) 0.046(4) Uani 1.000000 1 . . . .
 H13b H -0.3811(12) 0.4603(9) 0.0240(8) 0.049(4) Uani 1.000000 1 . . . .
 H22 H 0.2034(11) 0.1793(9) -0.1399(7) 0.038(3) Uani 1.000000 1 . . . .
 H14b H -0.3985(13) 0.2839(9) 0.1710(9) 0.050(4) Uani 1.000000 1 . . . .
 H20 H -0.1358(11) 0.0861(9) -0.1291(7) 0.035(3) Uani 1.000000 1 . . . .
 H28a H 0.3384(13) 0.3806(10) -0.0441(8) 0.055(4) Uani 1.000000 1 . . . .
 H13c H -0.4174(12) 0.3488(9) -0.0015(7) 0.044(4) Uani 1.000000 1 . . . .
 H26a H -0.2518(14) 0.2695(11) -0.0715(10) 0.067(5) Uani 1.000000 1 . . . .
 H31a H 0.3543(12) 0.2771(9) 0.2575(8) 0.048(4) Uani 1.000000 1 . . . .
 H29a H 0.4157(12) 0.2502(10) 0.0322(9) 0.057(4) Uani 1.000000 1 . . . .
 H21 H 0.0365(13) 0.0874(10) -0.1919(7) 0.046(4) Uani 1.000000 1 . . . .
 H14c H -0.2607(12) 0.2454(9) 0.1709(8) 0.049(4) Uani 1.000000 1 . . . .
 H29b H 0.3275(12) 0.1620(10) 0.0421(9) 0.057(4) Uani 1.000000 1 . . . .
 H8 H -0.4339(11) 0.4838(9) 0.1635(8) 0.047(4) Uani 1.000000 1 . . . .
 H33b H 0.3706(14) 0.5903(10) 0.1184(8) 0.055(4) Uani 1.000000 1 . . . .
 H25a H -0.2849(13) 0.0728(10) 0.0436(9) 0.059(4) Uani 1.000000 1 . . . .
 H1a H -0.0601(17) 0.2317(11) 0.3190(9) 0.081(6) Uani 1.000000 1 . . . .
 H32b H 0.3432(12) 0.4294(9) 0.0964(9) 0.052(4) Uani 1.000000 1 . . . .
 H25b H -0.2170(15) 0.0298(10) -0.0298(10) 0.067(5) Uani 1.000000 1 . . . .
 H15 H 0.0589(11) 0.4528(9) 0.2715(9) 0.057(4) Uani 1.000000 1 . . . .
 H17a H 0.0428(15) 0.5930(13) 0.1926(12) 0.078(5) Uani 1.000000 1 . . . .
 H26b H -0.2890(13) 0.1664(11) -0.1083(8) 0.058(4) Uani 1.000000 1 . . . .
 H26c H -0.3530(12) 0.2057(10) -0.0297(8) 0.052(4) Uani 1.000000 1 . . . .
 H29c H 0.3641(13) 0.1825(10) -0.0471(9) 0.058(4) Uani 1.000000 1 . . . .
 H1b H -0.052(2) 0.3419(13) 0.3308(9) 0.104(7) Uani 1.000000 1 . . . .
 H31b H 0.2840(14) 0.2560(10) 0.1655(8) 0.062(5) Uani 1.000000 1 . . . .
 H28b H 0.2711(15) 0.3230(10) -0.1192(8) 0.061(4) Uani 1.000000 1 . . . .
 H28c H 0.1846(15) 0.3969(10) -0.0738(9) 0.060(5) Uani 1.000000 1 . . . .
 H16a H -0.0116(16) 0.5792(12) 0.3885(10) 0.085(6) Uani 1.000000 1 . . . .
 H17b H 0.0122(16) 0.6503(11) 0.2622(13) 0.089(6) Uani 1.000000 1 . . . .
 H25c H -0.1367(14) 0.0419(12) 0.0593(10) 0.081(6) Uani 1.000000 1 . . . .
 H5a H 0.1262(18) 0.0854(10) 0.1730(8) 0.079(6) Uani 1.000000 1 . . . .
 H5b H 0.0364(15) 0.0689(10) 0.0939(12) 0.094(6) Uani 1.000000 1 . . . .
 H17c H 0.1478(14) 0.6030(13) 0.2738(12) 0.097(6) Uani 1.000000 1 . . . .
 H1c H -0.1721(15) 0.3010(17) 0.2895(9) 0.107(8) Uani 1.000000 1 . . . .
 H5c H 0.1644(17) 0.1114(10) 0.0877(11) 0.084(6) Uani 1.000000 1 . . . .
 H16b H 0.1171(17) 0.5217(15) 0.3922(12) 0.117(8) Uani 1.000000 1 . . . .
 H31c H 0.4016(14) 0.3309(13) 0.1810(9) 0.071(5) Uani 1.000000 1 . . . .
 H33c H 0.3721(19) 0.5332(13) 0.2069(8) 0.097(6) Uani 1.000000 1 . . . .
 H16c H -0.016(3) 0.4564(16) 0.3956(12) 0.121(8) Uani 1.000000 1 . . . .
 s1a S -0.01779(14) 0.54816(11) 0.04172(9) 0.0205(6) Uani 0.1603(16) 1 . U P 2

loop_
  _atom_site_aniso_label
  _atom_site_aniso_U_11
  _atom_site_aniso_U_22
  _atom_site_aniso_U_33
  _atom_site_aniso_U_12
  _atom_site_aniso_U_13
  _atom_site_aniso_U_23
 Mg1 0.01275(14) 0.00947(14) 0.01352(14) 0.00023(11) 0.00250(11) 0.00109(11)
 O1 0.0141(3) 0.0217(4) 0.0181(3) -0.0034(3) 0.0018(2) -0.0010(3)
 N1 0.0135(4) 0.0109(4) 0.0166(4) 0.0010(3) 0.0057(3) -0.0009(3)
 N2 0.0165(4) 0.0099(4) 0.0115(3) 0.0007(3) 0.0038(3) 0.0000(3)
 C1 0.0274(5) 0.0232(5) 0.0168(5) 0.0035(4) 0.0112(4) 0.0005(4)
 C2 0.0156(4) 0.0128(4) 0.0135(4) 0.0004(3) 0.0058(3) -0.0005(3)
 C3 0.0176(4) 0.0117(4) 0.0124(4) 0.0014(3) 0.0046(3) 0.0008(3)
 C4 0.0160(4) 0.0098(4) 0.0120(4) 0.0013(3) 0.0031(3) -0.0000(3)
 C5 0.0270(5) 0.0126(5) 0.0179(5) 0.0053(4) 0.0036(4) -0.0003(4)
 C6 0.0150(4) 0.0121(4) 0.0201(4) 0.0015(3) 0.0064(3) -0.0024(3)
 C7 0.0142(4) 0.0135(4) 0.0204(4) 0.0019(3) 0.0075(3) 0.0009(3)
 C8 0.0173(5) 0.0197(5) 0.0279(5) 0.0053(4) 0.0093(4) 0.0002(4)
 C9 0.0240(5) 0.0193(5) 0.0282(5) 0.0076(4) 0.0119(4) -0.0018(4)
 C10 0.0260(5) 0.0193(5) 0.0309(6) 0.0059(4) 0.0073(4) -0.0093(4)
 C11 0.0203(5) 0.0183(5) 0.0303(5) 0.0037(4) 0.0047(4) -0.0105(4)
 C12 0.0138(4) 0.0158(5) 0.0230(5) 0.0001(4) 0.0039(4) -0.0000(4)
 C13 0.0201(5) 0.0243(6) 0.0268(5) 0.0022(4) 0.0013(4) 0.0015(5)
 C14 0.0265(6) 0.0180(5) 0.0327(6) -0.0046(4) 0.0021(5) 0.0029(5)
 C15 0.0237(6) 0.0340(7) 0.0616(8) 0.0045(5) -0.0020(5) -0.0325(6)
 C16 0.0499(9) 0.0615(11) 0.0638(10) 0.0187(8) -0.0247(8) -0.0394(9)
 C17 0.0337(8) 0.0481(10) 0.1044(15) -0.0164(7) 0.0238(9) -0.0337(10)
 C18 0.0180(4) 0.0120(4) 0.0122(4) 0.0012(3) 0.0040(3) -0.0003(3)
 C19 0.0197(5) 0.0154(4) 0.0145(4) 0.0008(4) 0.0020(3) -0.0032(3)
 C20 0.0256(5) 0.0194(5) 0.0160(5) 0.0010(4) 0.0021(4) -0.0055(4)
 C21 0.0315(6) 0.0256(5) 0.0149(5) 0.0018(4) 0.0058(4) -0.0071(4)
 C22 0.0287(5) 0.0265(5) 0.0164(5) 0.0002(4) 0.0099(4) -0.0042(4)
 C23 0.0212(5) 0.0179(5) 0.0141(4) 0.0006(4) 0.0070(4) -0.0011(4)
 C24 0.0184(5) 0.0234(5) 0.0210(5) -0.0013(4) 0.0028(4) -0.0068(4)
 C25 0.0270(6) 0.0328(7) 0.0394(7) -0.0047(5) 0.0094(5) 0.0045(5)
 C26 0.0267(6) 0.0405(8) 0.0384(7) 0.0121(6) 0.0017(5) 0.0011(6)
 C27 0.0214(5) 0.0216(5) 0.0197(5) -0.0022(4) 0.0092(4) -0.0016(4)
 C28 0.0440(7) 0.0282(6) 0.0271(6) -0.0117(6) 0.0154(5) 0.0000(5)
 C29 0.0215(6) 0.0327(7) 0.0398(7) 0.0011(5) 0.0066(5) -0.0011(5)
 C30 0.0177(5) 0.0208(5) 0.0195(5) 0.0003(4) 0.0007(4) -0.0012(4)
 C31 0.0289(6) 0.0432(8) 0.0309(7) 0.0176(6) -0.0051(5) -0.0074(6)
 C32 0.0174(5) 0.0296(6) 0.0215(5) -0.0080(4) 0.0052(4) -0.0031(4)
 C33 0.0535(9) 0.0310(7) 0.0373(7) -0.0189(6) 0.0197(6) -0.0083(6)
 S1 0.0364(3) 0.0320(4) 0.0408(4) 0.0067(2) 0.0064(2) 0.0271(3)
 H30a 0.027(6) 0.053(9) 0.035(7) 0.002(5) 0.011(6) 0.016(6)
 H27 0.033(7) 0.034(8) 0.024(6) -0.004(5) 0.006(5) -0.004(5)
 H12 0.016(5) 0.026(7) 0.044(8) -0.001(5) 0.011(5) -0.009(5)
 H3 0.044(8) 0.024(7) 0.023(6) 0.010(6) 0.002(6) 0.015(5)
 H9 0.046(7) 0.050(9) 0.049(9) 0.022(7) 0.017(7) -0.010(7)
 H24 0.028(7) 0.056(8) 0.040(7) -0.011(7) 0.015(5) -0.029(7)
 H30b 0.062(9) 0.022(6) 0.030(7) -0.005(6) -0.006(6) -0.007(5)
 H10 0.044(8) 0.034(8) 0.048(9) 0.010(6) 0.005(6) -0.029(6)
 H14a 0.052(9) 0.038(8) 0.051(8) -0.030(7) -0.007(6) -0.005(6)
 H33a 0.060(9) 0.019(7) 0.160(16) -0.016(6) 0.067(9) -0.006(8)
 H13a 0.022(6) 0.048(9) 0.055(9) 0.007(6) 0.009(6) -0.004(7)
 H32a 0.026(7) 0.084(11) 0.025(6) -0.026(7) -0.005(5) 0.013(6)
 H13b 0.051(9) 0.036(7) 0.057(10) 0.001(7) -0.000(7) 0.018(6)
 H22 0.037(7) 0.041(9) 0.041(8) -0.004(6) 0.024(6) -0.021(7)
 H14b 0.048(8) 0.035(9) 0.071(10) -0.004(7) 0.028(7) 0.011(7)
 H20 0.036(7) 0.042(9) 0.029(7) -0.011(6) 0.007(6) -0.014(6)
 H28a 0.053(7) 0.060(10) 0.053(9) -0.022(7) 0.019(7) 0.010(7)
 H13c 0.043(9) 0.052(8) 0.035(7) 0.005(7) -0.005(6) -0.017(6)
 H26a 0.053(10) 0.050(8) 0.097(14) 0.013(7) 0.004(9) 0.030(7)
 H31a 0.049(10) 0.045(9) 0.043(7) 0.019(7) -0.012(6) 0.002(6)
 H29a 0.023(6) 0.065(10) 0.081(11) -0.003(6) 0.001(7) -0.017(8)
 H21 0.063(10) 0.064(10) 0.012(7) -0.005(8) 0.009(6) -0.017(6)
 H14c 0.045(7) 0.032(8) 0.063(10) 0.004(7) -0.019(6) 0.010(6)
 H29b 0.033(8) 0.055(9) 0.081(10) 0.011(6) 0.006(8) 0.030(8)
 H8 0.018(6) 0.049(9) 0.070(10) 0.011(6) -0.003(6) -0.015(8)
 H33b 0.070(10) 0.047(9) 0.054(9) -0.036(8) 0.035(8) 0.001(7)
 H25a 0.041(7) 0.061(11) 0.081(12) -0.014(7) 0.026(7) -0.009(8)
 H1a 0.147(16) 0.057(8) 0.054(10) 0.049(10) 0.068(11) 0.038(7)
 H32b 0.035(7) 0.046(8) 0.082(11) 0.002(6) 0.037(7) -0.005(7)
 H25b 0.087(13) 0.040(8) 0.079(10) -0.022(9) 0.029(8) -0.024(8)
 H15 0.026(7) 0.049(7) 0.093(10) 0.012(6) -0.005(8) -0.042(8)
 H17a 0.042(10) 0.101(15) 0.100(8) -0.016(10) 0.041(8) -0.002(9)
 H26b 0.049(10) 0.095(11) 0.027(7) 0.023(9) -0.010(6) -0.010(7)
 H26c 0.025(6) 0.066(11) 0.067(10) 0.013(7) 0.012(6) -0.017(8)
 H29c 0.049(10) 0.055(11) 0.073(9) 0.019(8) 0.018(8) -0.026(7)
 H1b 0.198(18) 0.089(10) 0.038(9) -0.073(14) 0.063(11) -0.034(9)
 H31b 0.076(11) 0.052(9) 0.049(9) 0.040(7) -0.023(8) -0.028(8)
 H28b 0.100(13) 0.056(10) 0.037(7) -0.022(8) 0.041(8) -0.007(6)
 H28c 0.069(9) 0.042(9) 0.069(12) 0.016(8) 0.007(9) 0.018(8)
 H16a 0.086(12) 0.081(10) 0.080(11) 0.036(10) -0.016(10) -0.052(10)
 H17b 0.067(10) 0.030(7) 0.174(18) -0.013(7) 0.030(12) -0.034(10)
 H25c 0.050(8) 0.083(12) 0.105(12) -0.000(9) -0.005(8) 0.061(10)
 H5a 0.155(17) 0.045(9) 0.034(7) 0.050(10) -0.004(7) 0.020(7)
 H5b 0.070(10) 0.025(8) 0.167(17) 0.007(7) -0.049(10) -0.029(10)
 H17c 0.031(7) 0.097(14) 0.166(17) -0.032(7) 0.025(8) -0.062(14)
 H1c 0.043(7) 0.23(2) 0.054(11) 0.036(10) 0.036(7) 0.068(13)
 H5c 0.103(12) 0.045(10) 0.126(14) 0.043(8) 0.092(12) 0.028(10)
 H16b 0.062(8) 0.130(17) 0.140(15) 0.034(9) -0.051(11) -0.092(15)
 H31c 0.033(8) 0.113(15) 0.068(11) 0.032(7) 0.015(7) 0.014(9)
 H33c 0.156(17) 0.102(15) 0.019(7) -0.055(11) -0.027(9) 0.004(7)
 H16c 0.19(2) 0.092(11) 0.076(11) -0.024(14) -0.002(15) -0.018(11)
 s1a 0.0315(9) 0.0137(9) 0.0172(9) 0.0060(6) 0.0065(6) 0.0024(7)

loop_
  _geom_bond_atom_site_label_1
  _geom_bond_atom_site_label_2
  _geom_bond_distance
  _geom_bond_site_symmetry_2
  _geom_bond_publ_flag
 Mg1 O1 2.1101(7) . ?
 Mg1 N1 2.0792(8) . ?
 Mg1 N2 2.0783(8) . ?
 Mg1 S1 2.2728(3) 3_565 ?
 Mg1 s1a 2.4959(15) 3_565 ?
 Mg1 s1a 2.5459(15) . ?
 O1 C30 1.4410(11) . ?
 O1 C32 1.4481(11) . ?
 N1 C2 1.3281(11) . ?
 N1 C6 1.4371(11) . ?
 N2 C4 1.3304(11) . ?
 N2 C18 1.4330(11) . ?
 C1 C2 1.5125(12) . ?
 C1 H1a 1.040(15) . ?
 C1 H1b 1.050(17) . ?
 C1 H1c 1.048(16) . ?
 C2 C3 1.4139(12) . ?
 C3 C4 1.4118(12) . ?
 C3 H3 1.077(11) . ?
 C4 C5 1.5145(12) . ?
 C5 H5a 1.046(13) . ?
 C5 H5b 1.033(15) . ?
 C5 H5c 1.071(15) . ?
 C6 C7 1.4104(13) . ?
 C6 C11 1.4083(13) . ?
 C7 C8 1.3975(13) . ?
 C7 C12 1.5185(13) . ?
 C8 C9 1.3894(15) . ?
 C8 H8 1.091(12) . ?
 C9 C10 1.3833(15) . ?
 C9 H9 1.068(12) . ?
 C10 C11 1.3972(13) . ?
 C10 H10 1.086(12) . ?
 C11 C15 1.5136(15) . ?
 C12 C13 1.5289(14) . ?
 C12 C14 1.5322(14) . ?
 C12 H12 1.098(11) . ?
 C13 H13a 1.089(13) . ?
 C13 H13b 1.098(14) . ?
 C13 H13c 1.090(13) . ?
 C14 H14a 1.087(13) . ?
 C14 H14b 1.061(14) . ?
 C14 H14c 1.077(13) . ?
 C15 C16 1.538(2) . ?
 C15 C17 1.517(2) . ?
 C15 H15 1.102(13) . ?
 C16 H16a 1.099(16) . ?
 C16 H16b 1.082(18) . ?
 C16 H16c 1.14(3) . ?
 C17 H17a 1.08(2) . ?
 C17 H17b 1.072(17) . ?
 C17 H17c 1.100(16) . ?
 C18 C19 1.4131(13) . ?
 C18 C23 1.4090(13) . ?
 C19 C20 1.3958(13) . ?
 C19 C24 1.5208(13) . ?
 C20 C21 1.3912(15) . ?
 C20 H20 1.092(12) . ?
 C21 C22 1.3867(15) . ?
 C21 H21 1.099(12) . ?
 C22 C23 1.3978(13) . ?
 C22 H22 1.091(12) . ?
 C23 C27 1.5156(14) . ?
 C24 C25 1.5310(16) . ?
 C24 C26 1.5287(15) . ?
 C24 H24 1.096(12) . ?
 C25 H25a 1.093(15) . ?
 C25 H25b 1.089(16) . ?
 C25 H25c 1.085(16) . ?
 C26 H26a 1.073(16) . ?
 C26 H26b 1.101(14) . ?
 C26 H26c 1.110(14) . ?
 C27 C28 1.5330(15) . ?
 C27 C29 1.5299(15) . ?
 C27 H27 1.094(11) . ?
 C28 H28a 1.076(15) . ?
 C28 H28b 1.070(14) . ?
 C28 H28c 1.146(16) . ?
 C29 H29a 1.092(14) . ?
 C29 H29b 1.047(15) . ?
 C29 H29c 1.130(15) . ?
 C30 C31 1.5087(15) . ?
 C30 H30a 1.096(12) . ?
 C30 H30b 1.097(12) . ?
 C31 H31a 1.093(14) . ?
 C31 H31b 1.098(15) . ?
 C31 H31c 1.085(17) . ?
 C32 C33 1.4997(16) . ?
 C32 H32a 1.104(13) . ?
 C32 H32b 1.113(13) . ?
 C33 H33a 0.981(15) . ?
 C33 H33b 1.096(13) . ?
 C33 H33c 1.134(16) . ?
 s1a s1a 2.181(3) 3_565 ?

loop_
  _geom_angle_atom_site_label_1
  _geom_angle_atom_site_label_2
  _geom_angle_atom_site_label_3
  _geom_angle
  _geom_angle_site_symmetry_1
  _geom_angle_site_symmetry_3
  _geom_angle_publ_flag
 N1 Mg1 O1 102.77(3) . . ?
 N2 Mg1 O1 103.43(3) . . ?
 N2 Mg1 N1 91.91(3) . . ?
 S1 Mg1 O1 102.14(2) 3_565 . ?
 S1 Mg1 N1 127.03(2) 3_565 . ?
 S1 Mg1 N2 125.98(2) 3_565 . ?
 s1a Mg1 O1 95.55(4) . . ?
 s1a Mg1 O1 106.53(4) 3_565 . ?
 s1a Mg1 N1 106.24(4) . . ?
 s1a Mg1 N1 144.23(5) 3_565 . ?
 s1a Mg1 N2 150.16(4) . . ?
 s1a Mg1 N2 100.67(5) 3_565 . ?
 s1a Mg1 S1 25.90(4) 3_565 3_565 ?
 s1a Mg1 S1 25.36(4) . 3_565 ?
 C30 O1 Mg1 124.47(6) . . ?
 C32 O1 Mg1 120.22(6) . . ?
 C32 O1 C30 114.54(7) . . ?
 C2 N1 Mg1 117.29(6) . . ?
 C6 N1 Mg1 124.64(6) . . ?
 C6 N1 C2 117.72(7) . . ?
 C4 N2 Mg1 116.18(6) . . ?
 C18 N2 Mg1 126.91(6) . . ?
 C18 N2 C4 116.63(7) . . ?
 H1a C1 C2 112.3(8) . . ?
 H1b C1 C2 112.4(9) . . ?
 H1b C1 H1a 107.7(15) . . ?
 H1c C1 C2 112.2(8) . . ?
 H1c C1 H1a 110.1(16) . . ?
 H1c C1 H1b 101.6(18) . . ?
 C1 C2 N1 121.06(8) . . ?
 C3 C2 N1 124.19(8) . . ?
 C3 C2 C1 114.74(8) . . ?
 C4 C3 C2 128.78(8) . . ?
 H3 C3 C2 115.5(6) . . ?
 H3 C3 C4 114.9(6) . . ?
 C3 C4 N2 124.44(8) . . ?
 C5 C4 N2 120.33(8) . . ?
 C5 C4 C3 115.23(8) . . ?
 H5a C5 C4 112.7(8) . . ?
 H5b C5 C4 113.7(9) . . ?
 H5b C5 H5a 106.7(15) . . ?
 H5c C5 C4 111.5(8) . . ?
 H5c C5 H5a 107.7(15) . . ?
 H5c C5 H5b 104.0(16) . . ?
 C7 C6 N1 118.95(8) . . ?
 C11 C6 N1 121.11(8) . . ?
 C11 C6 C7 119.94(8) . . ?
 C8 C7 C6 118.88(9) . . ?
 C12 C7 C6 121.02(8) . . ?
 C12 C7 C8 120.08(9) . . ?
 C9 C8 C7 121.36(10) . . ?
 H8 C8 C7 121.1(7) . . ?
 H8 C8 C9 117.5(7) . . ?
 C10 C9 C8 119.24(9) . . ?
 H9 C9 C8 119.8(8) . . ?
 H9 C9 C10 120.9(8) . . ?
 C11 C10 C9 121.35(10) . . ?
 H10 C10 C9 120.2(7) . . ?
 H10 C10 C11 118.5(7) . . ?
 C10 C11 C6 119.10(9) . . ?
 C15 C11 C6 122.06(9) . . ?
 C15 C11 C10 118.82(9) . . ?
 C13 C12 C7 112.88(8) . . ?
 C14 C12 C7 110.45(8) . . ?
 C14 C12 C13 110.55(9) . . ?
 H12 C12 C7 106.9(6) . . ?
 H12 C12 C13 107.3(6) . . ?
 H12 C12 C14 108.6(6) . . ?
 H13a C13 C12 110.7(7) . . ?
 H13b C13 C12 110.7(7) . . ?
 H13b C13 H13a 107.8(11) . . ?
 H13c C13 C12 110.2(7) . . ?
 H13c C13 H13a 107.7(10) . . ?
 H13c C13 H13b 109.6(11) . . ?
 H14a C14 C12 111.7(7) . . ?
 H14b C14 C12 110.8(7) . . ?
 H14b C14 H14a 107.8(11) . . ?
 H14c C14 C12 111.3(8) . . ?
 H14c C14 H14a 107.4(11) . . ?
 H14c C14 H14b 107.7(12) . . ?
 C16 C15 C11 112.93(12) . . ?
 C17 C15 C11 109.29(12) . . ?
 C17 C15 C16 110.63(14) . . ?
 H15 C15 C11 108.3(7) . . ?
 H15 C15 C16 108.5(8) . . ?
 H15 C15 C17 107.0(9) . . ?
 H16a C16 C15 108.6(10) . . ?
 H16b C16 C15 107.6(13) . . ?
 H16b C16 H16a 106.0(14) . . ?
 H16c C16 C15 107.8(11) . . ?
 H16c C16 H16a 113.1(18) . . ?
 H16c C16 H16b 113.5(19) . . ?
 H17a C17 C15 115.1(10) . . ?
 H17b C17 C15 113.7(10) . . ?
 H17b C17 H17a 97.1(16) . . ?
 H17c C17 C15 113.3(12) . . ?
 H17c C17 H17a 110.0(14) . . ?
 H17c C17 H17b 106.2(13) . . ?
 C19 C18 N2 119.03(8) . . ?
 C23 C18 N2 121.01(8) . . ?
 C23 C18 C19 119.96(8) . . ?
 C20 C19 C18 118.97(9) . . ?
 C24 C19 C18 122.74(8) . . ?
 C24 C19 C20 118.28(9) . . ?
 C21 C20 C19 121.45(10) . . ?
 H20 C20 C19 119.3(6) . . ?
 H20 C20 C21 119.2(6) . . ?
 C22 C21 C20 119.00(9) . . ?
 H21 C21 C20 119.3(8) . . ?
 H21 C21 C22 121.7(8) . . ?
 C23 C22 C21 121.59(10) . . ?
 H22 C22 C21 118.3(7) . . ?
 H22 C22 C23 120.1(7) . . ?
 C22 C23 C18 118.94(9) . . ?
 C27 C23 C18 122.30(8) . . ?
 C27 C23 C22 118.73(9) . . ?
 C25 C24 C19 112.56(9) . . ?
 C26 C24 C19 110.28(9) . . ?
 C26 C24 C25 109.81(10) . . ?
 H24 C24 C19 108.6(6) . . ?
 H24 C24 C25 107.5(7) . . ?
 H24 C24 C26 108.0(7) . . ?
 H25a C25 C24 109.3(8) . . ?
 H25b C25 C24 109.3(9) . . ?
 H25b C25 H25a 108.2(12) . . ?
 H25c C25 C24 111.8(9) . . ?
 H25c C25 H25a 110.6(13) . . ?
 H25c C25 H25b 107.5(14) . . ?
 H26a C26 C24 110.0(9) . . ?
 H26b C26 C24 111.2(8) . . ?
 H26b C26 H26a 105.7(13) . . ?
 H26c C26 C24 111.0(8) . . ?
 H26c C26 H26a 109.7(12) . . ?
 H26c C26 H26b 109.0(11) . . ?
 C28 C27 C23 111.10(9) . . ?
 C29 C27 C23 111.23(9) . . ?
 C29 C27 C28 111.00(9) . . ?
 H27 C27 C23 108.4(6) . . ?
 H27 C27 C28 107.0(6) . . ?
 H27 C27 C29 107.9(6) . . ?
 H28a C28 C27 109.7(8) . . ?
 H28b C28 C27 111.8(8) . . ?
 H28b C28 H28a 105.4(11) . . ?
 H28c C28 C27 111.1(8) . . ?
 H28c C28 H28a 111.0(12) . . ?
 H28c C28 H28b 107.7(12) . . ?
 H29a C29 C27 111.0(8) . . ?
 H29b C29 C27 112.6(8) . . ?
 H29b C29 H29a 106.9(12) . . ?
 H29c C29 C27 111.2(8) . . ?
 H29c C29 H29a 107.7(11) . . ?
 H29c C29 H29b 107.1(12) . . ?
 C31 C30 O1 113.54(9) . . ?
 H30a C30 O1 104.5(6) . . ?
 H30a C30 C31 109.9(7) . . ?
 H30b C30 O1 107.2(6) . . ?
 H30b C30 C31 111.8(7) . . ?
 H30b C30 H30a 109.7(10) . . ?
 H31a C31 C30 108.2(7) . . ?
 H31b C31 C30 110.4(8) . . ?
 H31b C31 H31a 108.1(11) . . ?
 H31c C31 C30 112.6(9) . . ?
 H31c C31 H31a 107.9(11) . . ?
 H31c C31 H31b 109.5(13) . . ?
 C33 C32 O1 113.95(9) . . ?
 H32a C32 O1 104.5(7) . . ?
 H32a C32 C33 112.0(8) . . ?
 H32b C32 O1 108.4(7) . . ?
 H32b C32 C33 109.2(8) . . ?
 H32b C32 H32a 108.6(11) . . ?
 H33a C33 C32 105.6(10) . . ?
 H33b C33 C32 109.5(8) . . ?
 H33b C33 H33a 106.7(12) . . ?
 H33c C33 C32 113.2(10) . . ?
 H33c C33 H33a 112.7(16) . . ?
 H33c C33 H33b 108.8(13) . . ?
 Mg1 S1 Mg1 180.0 . 3_565 ?
 s1a s1a Mg1 63.18(7) 3_565 . ?
 s1a s1a Mg1 65.55(7) 3_565 3_565 ?

loop_
  _geom_torsion_atom_site_label_1
  _geom_torsion_atom_site_label_2
  _geom_torsion_atom_site_label_3
  _geom_torsion_atom_site_label_4
  _geom_torsion
  _geom_torsion_site_symmetry_1
  _geom_torsion_site_symmetry_2
  _geom_torsion_site_symmetry_3
  _geom_torsion_site_symmetry_4
  _geom_torsion_publ_flag
 Mg1 O1 C30 C31 100.53(9) . . . . ?
 Mg1 O1 C32 C33 125.78(9) . . . . ?
 Mg1 N1 C2 C1 164.99(7) . . . . ?
 Mg1 N1 C2 C3 -15.64(8) . . . . ?
 Mg1 N1 C6 C7 88.42(7) . . . . ?
 Mg1 N1 C6 C11 -91.11(8) . . . . ?
 Mg1 N2 C4 C3 21.98(7) . . . . ?
 Mg1 N2 C4 C5 -158.77(6) . . . . ?
 Mg1 N2 C18 C19 -109.88(7) . . . . ?
 Mg1 N2 C18 C23 70.53(8) . . . . ?
 N1 C2 C3 C4 -17.85(11) . . . . ?
 N1 C6 C7 C8 176.76(8) . . . . ?
 N1 C6 C7 C12 -1.43(10) . . . . ?
 N1 C6 C11 C10 -176.83(9) . . . . ?
 N1 C6 C11 C15 4.90(12) . . . . ?
 N2 C4 C3 C2 13.93(11) . . . . ?
 N2 C18 C19 C20 -176.27(8) . . . . ?
 N2 C18 C19 C24 5.32(10) . . . . ?
 N2 C18 C23 C22 176.70(9) . . . . ?
 N2 C18 C23 C27 -1.59(10) . . . . ?
 C1 C2 C3 C4 161.55(8) . . . . ?
 C2 C3 C4 C5 -165.35(10) . . . . ?
 C6 C7 C8 C9 1.04(10) . . . . ?
 C6 C7 C12 C13 -148.60(9) . . . . ?
 C6 C7 C12 C14 87.08(10) . . . . ?
 C6 C11 C10 C9 -0.89(12) . . . . ?
 C6 C11 C15 C16 -133.19(13) . . . . ?
 C6 C11 C15 C17 103.20(13) . . . . ?
 C7 C8 C9 C10 1.69(12) . . . . ?
 C8 C9 C10 C11 -1.76(12) . . . . ?
 C9 C10 C11 C15 177.43(11) . . . . ?
 C10 C11 C15 C16 48.54(13) . . . . ?
 C10 C11 C15 C17 -75.07(13) . . . . ?
 C18 C19 C20 C21 -1.13(11) . . . . ?
 C18 C19 C24 C25 -118.65(10) . . . . ?
 C18 C19 C24 C26 118.34(11) . . . . ?
 C18 C23 C22 C21 0.22(11) . . . . ?
 C18 C23 C27 C28 -119.46(10) . . . . ?
 C18 C23 C27 C29 116.34(10) . . . . ?
 C19 C20 C21 C22 -1.50(12) . . . . ?
 C20 C21 C22 C23 1.97(12) . . . . ?
 C21 C22 C23 C27 178.58(10) . . . . ?
 C22 C23 C27 C28 62.24(10) . . . . ?
 C22 C23 C27 C29 -61.96(10) . . . . ?

loop_
  _diffrn_refln_index_h
  _diffrn_refln_index_k
  _diffrn_refln_index_l
  _diffrn_refln_intensity_net
  _diffrn_refln_intensity_u
  _diffrn_refln_scale_group_code
 0 0 1 5.5352 49.4248 27
 0 0 1 81.4227 51.4246 31
 0 0 2 1982.21 143.253 27
 0 0 2 1631.97 147.644 31
 0 0 3 75.8094 145.251 27
 0 0 3 93.4682 162.832 31
 0 0 4 45409.5 1442.19 31
 0 0 -4 44119.5 1353.62 28
 0 0 4 45254.4 1440.84 27
 0 0 5 -29.3934 226.703 31
 0 0 5 -101.789 224.017 27
 0 0 -5 279.223 100.495 28
 0 0 6 3729.4 331.056 31
 0 0 -6 3280.24 169.465 28
 0 0 6 3226.71 308.282 27
 0 0 7 21.8362 237.499 31
 0 0 7 -73.5393 120.068 21
 0 0 -7 26.672 85.4871 28
 0 0 7 259.571 256.83 27
 0 0 8 61794.5 2048.72 27
 0 0 8 59020.9 2030.85 31
 0 0 8 59648.9 1833.2 21
 0 0 9 155.669 139.129 21
 0 0 9 180.431 289.323 27
 0 0 9 -91.5575 273.493 31
 0 0 10 49466 1592.56 18
 0 0 10 51534 1594.98 21
 0 0 10 54043.4 1868.7 27
 0 0 10 50957.7 1596.27 4
 0 0 11 190.917 142.909 20
 0 0 11 -122.426 321.084 31
 0 0 11 62.22 146.363 18
 0 0 11 -164.5 149.509 21
 0 0 12 2988.22 238.997 25
 0 0 12 3248.05 205.536 6
 0 0 -12 3300.48 406.455 32
 0 0 12 2502.09 427.748 31
 0 0 12 3247.87 246.578 18
 0 0 12 3870.95 244.772 20
 0 0 -13 244.783 241.187 32
 0 0 13 129.95 172.718 18
 0 0 13 264.011 165.644 20
 0 0 13 169.471 180.336 25
 0 0 13 89.2434 128.119 6
 0 0 -14 10603.1 685.464 32
 0 0 14 11501.9 484.7 25
 0 0 14 10626.5 481.629 20
 0 0 15 -15.2615 179.632 25
 0 0 15 14.5294 181.298 20
 0 0 15 -181.826 182.247 19
 0 0 16 4231.67 298.515 19
 0 0 17 15.4473 184.998 19
 0 0 17 -107.936 157.738 23
 0 0 17 62.4022 179.92 25
 0 0 18 713.772 165.185 23
 0 0 18 558.092 195.729 25
 0 0 19 -62.0706 131.597 23
 0 0 19 40.0885 172.541 7
 0 0 19 78.2138 164.244 25
 0 0 19 77.1706 158.894 19
 0 0 20 27500.1 925.771 19
 0 0 20 26691.5 903.902 17
 0 0 20 28747.9 936.687 7
 0 0 21 77.4659 132.768 7
 0 0 21 118.101 126.359 19
 0 0 22 1930.57 140.398 7
 0 0 22 1708.67 123.752 19
 0 1 0 9.67126 57.7748 28
 0 1 1 86565.1 2604.74 27
 0 -1 1 88518.5 2605.74 27
 0 1 1 87079.4 2601.17 28
 0 1 1 87146.9 2607.91 29
 0 1 -1 86893.3 2619.74 28
 0 -1 1 87711.5 2605.16 31
 0 1 1 88953.8 2595.96 30
 0 1 1 88127.3 2606.04 31
 0 -1 2 268052 8053.99 27
 0 1 2 272685 8054.69 27
 0 1 2 272661 8055.62 31
 0 -1 2 271920 8054.72 31
 0 1 -2 275913 8049.82 28
 0 1 3 106484 3138.39 31
 0 -1 3 106680 3138.6 31
 0 -1 3 99792.2 3134.31 27
 0 1 3 103369 3135.39 27
 0 1 -3 102617 3110.65 28
 0 1 4 211291 6460.77 31
 0 -1 4 219207 6463.07 31
 0 1 4 218098 6460.92 27
 0 -1 4 220289 6461.49 27
 0 1 -4 212463 6412.17 28
 0 1 5 9958.09 470.319 31
 0 -1 5 9907.93 468.105 31
 0 1 -5 9722.4 386.461 28
 0 -1 5 9611.27 460.863 27
 0 1 5 8995.22 469.634 27
 0 1 6 236.58 234.219 31
 0 -1 6 271.794 232.773 31
 0 1 -6 295.914 144.788 28
 0 1 6 413.083 248.07 27
 0 -1 6 -54.0066 226.055 27
 0 -1 7 14187.6 498.273 21
 0 1 7 14462.7 498.75 21
 0 1 7 15293.3 668.157 31
 0 -1 7 15957.1 680.801 31
 0 -1 7 16158.7 679.22 27
 0 1 -7 14149.6 535.704 28
 0 1 7 14042.7 667.838 27
 0 1 8 69094.3 2168.12 21
 0 -1 8 73927.2 2172.49 21
 0 -1 8 74245.7 2381.62 31
 0 1 8 75254.7 2384.33 31
 0 1 -8 68728.5 2201.83 28
 0 1 8 68018.7 2367.23 27
 0 -1 8 75430.2 2382.29 27
 0 -1 9 78029.5 2377.03 21
 0 1 9 76013.4 2376.75 21
 0 -1 9 82508 2626.84 27
 0 1 9 80269.6 2616.71 27
 0 1 9 77856.1 2610.26 31
 0 -1 9 79718.9 2619.76 31
 0 1 10 7326.66 326.085 18
 0 -1 -10 7601.19 464.617 32
 0 -1 10 6963.7 320.054 20
 0 1 10 7186.26 321.27 21
 0 -1 10 6656.59 321.473 21
 0 1 10 8411.63 541.47 27
 0 -1 10 7163.32 534.618 27
 0 -1 10 6766.8 322.467 4
 0 1 11 54780.5 1735.25 25
 0 -1 11 54203.2 1737.81 4
 0 1 11 57063.3 2047.3 31
 0 -1 -11 55317.5 1928.52 32
 0 -1 11 58909.9 2059.18 31
 0 1 11 54555 1735.36 21
 0 1 11 54914.4 1730.54 20
 0 -1 11 54954.6 1734.03 21
 0 -1 11 55447.3 1738.64 20
 0 1 11 54783.1 1739.59 18
 0 -1 11 57086.9 1737 18
 0 -1 12 1797.26 199.195 20
 0 1 12 1551.24 191.874 20
 0 -1 12 1575.18 372.386 31
 0 1 12 1532.78 385.53 31
 0 1 12 1298.39 150.961 6
 0 1 12 1577.86 189.308 25
 0 1 -12 1977.86 358.721 32
 0 -1 12 1327.38 157.922 6
 0 -1 12 1425.91 189.289 18
 0 1 12 1352.54 194.341 18
 0 -1 13 11515.1 487.21 25
 0 1 13 11317.7 476.86 25
 0 1 -13 11368.7 704.607 32
 0 -1 13 10891 443.621 6
 0 1 13 12007.8 492.805 18
 0 -1 13 10811.5 474.48 20
 0 1 13 11413.5 471.458 20
 0 1 14 463.619 175.925 25
 0 -1 14 610.184 201.777 25
 0 1 14 376.9 172.196 20
 0 -1 14 461.619 185.481 20
 0 1 14 752.625 206.38 19
 0 -1 14 510.145 145.473 6
 0 1 -14 382.307 320.007 32
 0 1 15 118.271 155.522 23
 0 1 15 354.151 200.045 19
 0 -1 15 416.904 187.744 19
 0 -1 15 296.631 195.476 20
 0 1 -15 249.477 300.138 32
 0 -1 15 481.018 188.731 25
 0 1 15 -29.957 175.271 25
 0 -1 16 8819.16 425.46 20
 0 1 16 8565.87 423.886 19
 0 -1 16 8025.35 417.109 19
 0 -1 17 7927.72 419.123 25
 0 1 17 8533.37 419.777 25
 0 1 17 8094.04 385.645 23
 0 -1 17 8373.25 403.159 23
 0 -1 17 8660.82 421.551 19
 0 1 17 8479 421.142 19
 0 -1 18 758.067 165.304 23
 0 1 18 577.72 152.511 23
 0 1 18 969.525 201.264 25
 0 -1 18 968.165 204.24 25
 0 -1 19 1364.39 202.937 25
 0 1 19 1231.06 174.69 17
 0 -1 19 1466.98 179.424 23
 0 1 19 1638.59 194.576 25
 0 1 19 1791.33 205.601 19
 0 -1 19 1751.36 200.091 19
 0 1 19 1329.91 206.982 7
 0 -1 20 1799.14 182.566 25
 0 -1 20 1335 193.96 7
 0 1 20 1491.22 192.088 7
 0 1 20 1381.62 187.174 19
 0 -1 20 1645.03 182.021 19
 0 1 21 5736.12 278.708 7
 0 -1 21 6398.52 286.329 7
 0 -1 21 5900.44 263.462 19
 0 1 21 5571.02 274.776 19
 0 -1 22 6181.13 250.046 7
 0 1 22 5695.17 244.234 7
 0 1 22 6031.95 239.841 19
 0 2 0 2706.57 174.738 28
 0 -2 1 389438 11791.5 27
 0 2 1 415788 11792.9 27
 0 2 1 416365 11826 28
 0 2 1 428984 11827.7 29
 0 2 -1 415306 11846.2 28
 0 -2 1 383972 11790.1 31
 0 2 1 390704 11792.1 31
 0 2 2 448223 12906.1 30
 0 2 2 431113 12925.4 31
 0 -2 2 434375 12924 31
 0 2 -2 438307 12955.1 28
 0 2 2 438805 12930 29
 0 -2 2 439695 12925.4 27
 0 2 2 432439 12923.8 27
 0 2 3 214907 6281.28 31
 0 -2 3 208639 6278.23 31
 0 2 -3 209110 6290.56 28
 0 2 3 212628 6265.33 29
 0 2 3 210618 6279.64 27
 0 -2 3 208093 6279.21 27
 0 2 4 15855.4 633.495 31
 0 -2 4 16271.1 629.499 31
 0 2 -4 16479.3 616.135 28
 0 -2 4 17415.4 632.882 27
 0 2 4 17244.2 626.434 27
 0 2 5 30381.8 1107.64 31
 0 -2 5 33553.8 1119.34 31
 0 2 -5 32117.3 1077.7 28
 0 -2 5 32493.8 1114.87 27
 0 2 5 32249.1 1115.86 27
 0 2 6 14295.7 653.646 31
 0 -2 6 14732 639.896 31
 0 2 -6 14637 577.393 28
 0 2 6 14904 644.744 27
 0 -2 6 14789.4 633.521 27
 0 2 7 14268.4 510.69 21
 0 -2 7 15023.2 512.424 21
 0 2 7 17101.4 695.51 31
 0 -2 7 15445.1 681.598 31
 0 -2 7 16160.8 696.837 27
 0 2 7 15699.9 680.855 27
 0 2 -7 14596.2 592.178 28
 0 2 8 42876.2 1342.39 21
 0 -2 8 42162.7 1340.31 21
 0 2 8 42860.9 1340.84 25
 0 -2 8 46766.9 1563.11 31
 0 2 8 43968.6 1547.6 31
 0 -2 8 45652.1 1558.43 27
 0 2 -8 42679.3 1424.66 28
 0 2 8 42816.8 1546.59 27
 0 2 9 79823.5 2429.94 21
 0 -2 9 79904.8 2430.61 21
 0 2 -9 77335.3 2503.91 28
 0 -2 9 84006.4 2682.67 27
 0 2 9 82013.9 2675.59 27
 0 2 9 78803.7 2428 25
 0 -2 9 83574.3 2682.06 31
 0 2 9 82302.3 2677.42 31
 0 -2 -9 78283 2549.59 32
 0 -2 10 13180.5 481.384 4
 0 2 10 12450.3 474.837 21
 0 -2 10 12015.8 476.256 21
 0 -2 -10 12971.5 599.419 32
 0 2 10 11825.6 695.907 27
 0 -2 10 11834.4 697.788 27
 0 2 10 12513.7 482.437 18
 0 2 10 12453.7 471.633 25
 0 -2 11 11883.7 462.363 18
 0 2 11 11811.6 483.019 18
 0 -2 11 11963.4 723.282 31
 0 2 -11 11472.7 705.661 32
 0 2 11 11659.6 715.553 31
 0 2 11 12680.7 470.811 20
 0 -2 11 11732.3 473.279 4
 0 -2 11 11792.4 452.174 6
 0 2 11 12302 469.624 25
 0 2 12 27008.6 916.465 18
 0 2 12 26453.6 915.69 19
 0 2 -12 26437.3 1184.01 32
 0 2 12 27497.5 903.602 20
 0 -2 12 27650 916.292 20
 0 -2 12 26363.6 910.803 4
 0 2 12 26528.9 906 25
 0 -2 12 24884.7 880.512 6
 0 2 12 25909.3 872.522 6
 0 2 13 2858.64 212.845 23
 0 2 -13 2346 397.247 32
 0 2 13 3319.81 262.187 18
 0 2 13 3489.87 254.729 19
 0 -2 13 2331.54 237.968 20
 0 2 13 2990.16 242.354 25
 0 -2 13 3035.62 217.847 6
 0 2 14 21004.3 729.214 23
 0 -2 14 19569.9 751.513 20
 0 2 -14 20522.2 1048.83 32
 0 2 14 20262.6 760.716 19
 0 2 14 21549.7 753.627 25
 0 -2 14 20437.8 761.734 25
 0 -2 14 18934.2 713.041 6
 0 -2 15 11411.6 492.945 20
 0 2 -15 10517.9 746.584 32
 0 2 15 11421.7 498.866 19
 0 -2 15 11405.4 500.153 25
 0 2 15 10598.6 479.398 25
 0 2 15 10474 458.503 23
 0 2 -16 4908.53 541.054 32
 0 -2 16 4269.5 301.666 20
 0 -2 16 4779.06 311.209 19
 0 2 16 4624.89 313.943 19
 0 2 17 20450.5 775.348 7
 0 -2 17 20526.6 768.139 19
 0 2 17 20524.6 784.214 19
 0 2 17 20886.3 766.313 25
 0 -2 17 20228.7 779.29 25
 0 -2 17 21343.7 779.779 20
 0 2 18 3252.88 242.527 17
 0 -2 18 3695.74 278.193 25
 0 2 18 3684.76 262.649 25
 0 -2 18 3380.29 253.329 23
 0 2 19 22934.1 820.264 19
 0 -2 19 23431.6 804.926 19
 0 2 19 23710.5 816.453 7
 0 2 19 22165.3 782.023 17
 0 -2 19 22537.4 818.039 25
 0 -2 19 22799.1 796.355 23
 0 2 20 344.765 154.789 19
 0 -2 20 298.659 137.286 19
 0 -2 20 173.701 164.095 7
 0 2 20 336.81 150.775 7
 0 -2 20 350.802 156.555 25
 0 -2 20 87.3861 122.795 23
 0 2 21 429.206 138.105 19
 0 -2 21 431.927 106.648 19
 0 2 21 333.158 130.508 7
 0 -2 21 405.313 137.732 7
 0 2 22 25.3736 84.4859 19
 0 -2 22 108.076 96.1186 7
 0 3 0 -168.019 161.273 28
 0 3 1 213315 6292.73 32
 0 3 1 218981 6354.06 29
 0 3 -1 211199 6376.41 28
 0 3 1 208429 6357.97 28
 0 3 -2 172083 5186.82 28
 0 3 2 168255 5151.88 29
 0 3 2 172260 5108.27 30
 0 3 2 169198 5117.74 31
 0 -3 2 177207 5117.02 31
 0 3 2 172705 5116.53 27
 0 -3 2 170094 5116.7 27
 0 3 2 176008 5148.19 28
 0 -3 3 70632.7 2154.3 31
 0 3 3 70939.6 2158.91 31
 0 3 -3 68741.3 2207.64 28
 0 3 3 73027 2168.53 29
 0 -3 3 67750.3 2152.9 27
 0 3 3 70084.3 2154.68 27
 0 -3 4 6830.34 356.201 31
 0 3 4 7064.97 363.44 31
 0 3 4 7455.8 344.758 29
 0 3 -4 6462.22 383.923 28
 0 -3 4 7128.61 352.866 27
 0 3 4 7478.26 359.034 27
 0 3 5 12295.9 557.633 31
 0 -3 5 13183.1 558.668 31
 0 3 -5 12752.6 551.32 28
 0 -3 5 12995.8 558.405 27
 0 3 5 13460.9 553.592 27
 0 3 6 45561.9 1614.5 31
 0 -3 6 49028.3 1626.17 31
 0 3 6 50465.2 1622.95 27
 0 3 -6 48579.6 1604.29 28
 0 -3 6 48095.8 1618.04 27
 0 -3 7 223147 6734.26 21
 0 3 7 228418 6734.79 21
 0 -3 -7 226098 6786.68 32
 0 -3 7 232575 6916.04 31
 0 3 7 230823 6917.23 31
 0 -3 7 224760 6909.77 27
 0 3 -7 232792 6869.38 28
 0 3 7 228774 6913.12 27
 0 3 8 2294.61 155.172 23
 0 -3 8 2764.42 317.8 27
 0 3 8 2450.83 167.155 25
 0 3 8 2459.95 316.633 27
 0 -3 8 1694.59 322.882 31
 0 3 8 2223.44 319.025 31
 0 -3 -8 2097.61 208.495 32
 0 -3 8 1985.4 165.478 21
 0 3 8 2057.37 163.427 21
 0 3 -8 1983.63 249.629 28
 0 3 9 5460.74 261.56 25
 0 3 -9 5952.62 366.297 28
 0 3 9 5439.84 433.643 27
 0 -3 9 5770.28 463.085 27
 0 3 9 5609.99 249.367 23
 0 3 9 5408.45 262.854 21
 0 -3 9 5505.28 266.832 21
 0 -3 9 5249.74 430.85 31
 0 -3 -9 5007.34 312.358 32
 0 3 9 5744.99 449.812 31
 0 3 10 772.899 159.536 19
 0 3 10 638.686 156.102 18
 0 -3 10 517.415 145.197 4
 0 3 10 632.417 157.656 13
 0 3 10 503.25 141.428 25
 0 -3 10 549.206 143.177 21
 0 3 10 661.025 128.105 23
 0 3 11 2720.4 223.594 19
 0 3 11 3059.64 232.268 18
 0 3 -11 2964.54 403.273 32
 0 3 -11 2584.68 184.653 3
 0 -3 11 2881.46 224.974 4
 0 3 11 2930.5 200.682 23
 0 3 11 2804.67 209.755 25
 0 3 -11 2640.48 180.576 15
 0 -3 11 2605.85 193.542 6
 0 -3 11 2758.74 404.274 31
 0 3 11 2617.18 390.51 31
 0 3 12 18794.8 655.988 25
 0 3 12 17838.2 634.678 23
 0 3 -12 16907 936.021 32
 0 -3 12 16648.7 656.51 4
 0 -3 12 17377.4 637.016 6
 0 3 12 18569.6 668.526 19
 0 3 12 18016.8 667.238 18
 0 3 13 15319.5 594.862 25
 0 3 13 15515.3 576.713 23
 0 -3 13 15769.8 614.394 20
 0 3 -13 16058.4 911.639 32
 0 -3 13 15306.2 606.247 4
 0 -3 13 14813.8 579.113 6
 0 3 13 16276.1 616.358 18
 0 3 13 15594.1 612.06 19
 0 3 14 23728.4 813.909 23
 0 3 14 23608.1 852.887 19
 0 3 -14 23542.9 1177.11 32
 0 -3 14 23579.1 856.315 20
 0 -3 14 22780.7 812.91 6
 0 3 14 23153.8 836.699 25
 0 3 15 4820.93 276.496 23
 0 3 15 4639.93 315.168 19
 0 3 -15 4046.52 526.235 32
 0 -3 15 4861.3 323.367 20
 0 -3 15 4798.7 275.502 6
 0 3 15 4980.95 301.672 25
 0 -3 15 5150.2 327.07 25
 0 3 16 1359.69 216.068 7
 0 3 16 925.145 184.248 25
 0 3 16 1133.66 236.328 19
 0 -3 16 823.4 185.511 19
 0 -3 16 1097.94 219.267 20
 0 -3 16 1394.37 220.373 25
 0 3 -16 1255.82 405.958 32
 0 3 16 1085.38 195.321 17
 0 3 17 9536.71 423.217 17
 0 3 17 8962.79 449.175 19
 0 -3 17 9735.41 430.197 19
 0 3 -17 8414 686.682 32
 0 -3 17 9526.27 450.31 20
 0 3 17 9768.82 445.341 7
 0 -3 17 8905.3 442.653 25
 0 3 17 8793.22 417.804 25
 0 3 18 4448.34 262.692 17
 0 -3 18 4360.18 278.051 19
 0 -3 18 4746.42 309.211 25
 0 -3 19 6052.43 310.357 23
 0 -3 19 5961.45 298.147 19
 0 3 19 5891.12 328.059 19
 0 3 19 5556.39 270.74 17
 0 3 19 5772.3 317.41 7
 0 -3 19 5906.13 327.067 25
 0 3 20 209.946 156.272 19
 0 -3 20 404.425 128.249 19
 0 -3 20 177.206 128.62 23
 0 3 20 -29.5095 139.184 7
 0 -3 20 289.273 151.876 7
 0 -3 20 223.203 152.657 25
 0 -3 21 9974.06 386.319 7
 0 3 21 10371.8 381.892 7
 0 3 21 10379.6 390.31 19
 0 -3 21 9272.97 350.312 19
 0 -3 21 10224.6 366.519 17
 0 -3 22 989.285 100.306 7
 0 3 22 771.892 100.043 19
 0 4 0 10662.7 404.834 32
 0 4 0 10177.4 477.129 28
 0 4 1 153032 4530.67 28
 0 4 -1 147088 4549.2 28
 0 4 1 155085 4523.31 29
 0 4 1 147008 4442.84 32
 0 4 2 919.077 129.188 30
 0 4 2 942.37 185.52 29
 0 4 2 831.714 193.407 28
 0 4 -2 1055.94 244.954 28
 0 4 3 31502.3 977.323 30
 0 4 -3 31564.8 1098.88 28
 0 -4 3 29447.9 997.016 27
 0 4 3 30050.4 998.498 27
 0 -4 3 31865 1001.22 31
 0 4 3 30725 1003.36 31
 0 4 3 31264.8 1045.74 29
 0 4 -4 314568 9347.54 28
 0 4 4 316398 9275.08 27
 0 -4 4 316855 9276.75 27
 0 4 4 305425 9275.71 31
 0 -4 4 306405 9273.86 31
 0 4 4 311436 9286.22 29
 0 -4 5 160188 4822.43 27
 0 4 5 160390 4821.77 27
 0 4 -5 153908 4864.47 28
 0 4 5 157770 4826.75 31
 0 -4 5 160183 4823.25 31
 0 4 6 69545.2 2238.02 27
 0 4 -6 69429.5 2262.61 28
 0 -4 6 67953.8 2236.98 27
 0 -4 6 72606.7 2250.58 31
 0 4 6 68371.1 2241.1 31
 0 4 -7 966.952 252.505 28
 0 4 7 994.539 125.073 21
 0 -4 7 1229.82 134.842 21
 0 4 7 893.034 130.164 25
 0 4 7 783.513 245.198 27
 0 -4 7 608.561 231.893 27
 0 -4 7 1170.39 249.638 31
 0 4 7 918.053 260.762 31
 0 4 8 6000.62 437.424 27
 0 -4 8 5218.27 418.927 27
 0 4 -8 5910.33 400.215 28
 0 4 8 5573.43 248.583 25
 0 4 8 5482.3 242.908 23
 0 -4 8 5916.07 428.89 31
 0 4 8 5525.55 413.639 31
 0 -4 8 5843.24 254.907 21
 0 4 8 5462.75 253.448 21
 0 -4 9 38492 1207.39 21
 0 4 9 38747.2 1204.23 25
 0 4 9 39067.5 1446.99 31
 0 -4 9 39196.7 1446.72 31
 0 4 9 36906.2 1218.78 13
 0 4 9 37839.8 1193.9 23
 0 4 9 37737.9 1217.72 18
 0 4 9 37473.3 1221.38 19
 0 4 -9 38826 1384 28
 0 4 10 142.232 115.298 23
 0 4 -10 41.0596 280.399 32
 0 4 10 306.147 151.571 19
 0 4 10 435.519 150.434 13
 0 -4 10 277.018 138.668 4
 0 4 10 341.613 149.303 18
 0 4 -10 451.113 132.864 15
 0 4 -10 558.456 130.948 3
 0 4 10 394.187 138.914 5
 0 4 10 203.724 120.686 25
 0 4 -10 263.361 195.835 28
 0 4 -11 11199 423.381 15
 0 -4 11 10528.6 436.649 4
 0 4 11 10702.9 408.117 23
 0 4 11 10749.7 443.022 13
 0 4 -11 9143.56 673.61 32
 0 4 11 9388.39 440.769 19
 0 4 11 10679.1 441.881 18
 0 4 11 10268.8 421.975 25
 0 4 -11 10111.7 413.254 3
 0 -4 12 3734.59 240.978 6
 0 4 -12 3459.21 224.491 15
 0 -4 12 3512.09 260.995 4
 0 4 -12 3598.42 225.78 3
 0 4 12 3692.39 245.705 25
 0 4 -12 3729.7 477.419 32
 0 4 12 3987.13 275.133 18
 0 4 12 3731.28 269.742 19
 0 4 12 3652.27 216.785 23
 0 4 13 2586.87 199.533 23
 0 4 -13 3445.16 482.982 32
 0 -4 13 2398.29 214.653 6
 0 -4 13 2833.73 240.688 4
 0 4 13 2513.36 213.372 25
 0 4 13 2701.13 249.582 19
 0 4 13 2781.21 249.774 18
 0 4 14 12450.9 527.018 19
 0 4 -14 11671.5 825.408 32
 0 -4 14 11280.2 523.662 20
 0 4 14 12607.3 505.018 25
 0 4 14 11418.3 510.963 7
 0 -4 14 12083.2 492.257 6
 0 4 14 12487.5 502.322 17
 0 -4 15 236.816 189.201 20
 0 4 15 241.076 208.393 19
 0 4 -15 239.396 359.972 32
 0 -4 15 383.411 158.372 6
 0 4 15 269.868 177.371 7
 0 4 15 39.8255 163.487 17
 0 -4 16 38840.6 1320.74 25
 0 -4 16 37725.8 1316.43 20
 0 4 -16 36219.3 1676.13 32
 0 4 16 40035.3 1325.19 19
 0 -4 16 40829 1298.42 19
 0 4 16 39851.6 1312.32 7
 0 4 16 37601.8 1280.34 17
 0 -4 17 8585.06 420.761 20
 0 4 17 8059.92 405.134 7
 0 4 17 8454.39 425.083 19
 0 4 -17 8650.75 707.195 32
 0 -4 17 7964.94 423.061 25
 0 4 18 1396.74 163.098 17
 0 -4 18 1624.32 217.476 25
 0 -4 18 1406.9 198.813 20
 0 -4 18 1080.7 177.502 19
 0 4 18 1371.7 214.597 19
 0 4 18 1500.74 202.312 7
 0 -4 19 1047.56 173.016 23
 0 4 19 955.753 180.613 7
 0 -4 19 717.278 174.115 25
 0 4 19 802.894 187.872 19
 0 -4 19 931.591 153.881 19
 0 4 20 2268.48 207.438 19
 0 -4 20 2072.63 153.127 19
 0 -4 20 2566.55 198.109 25
 0 -4 20 2375.53 182.582 23
 0 -4 20 2465.47 197.589 7
 0 4 20 2268.3 185.205 7
 0 4 21 233.072 121.884 19
 0 -4 21 137.863 114.732 7
 0 4 22 2785.24 139.711 19
 0 5 0 104.229 230.424 28
 0 5 0 115.126 145.875 32
 0 5 1 213798 6428.67 28
 0 5 -1 208101 6446.4 28
 0 5 -1 213681 6384.87 32
 0 5 1 213154 6322.27 32
 0 5 1 214711 6418.46 29
 0 5 2 171577 5127.84 29
 0 5 2 168484 5051.15 30
 0 5 2 167517 5135.63 28
 0 5 -2 169569 5175.79 28
 0 5 3 1314.02 137.58 30
 0 5 3 1303.8 226.699 29
 0 5 -3 1123.26 274.62 28
 0 5 -4 533.656 128.909 24
 0 5 4 415.997 186.615 29
 0 5 -4 355.253 261.698 28
 0 5 5 677.037 191.377 31
 0 -5 5 546.774 174.532 31
 0 5 -5 713.962 131.562 24
 0 5 5 617.455 197.54 29
 0 5 -5 451.071 253.485 28
 0 5 -6 2741.98 317.584 28
 0 5 6 3011.65 281.275 31
 0 -5 6 3101.05 275.855 31
 0 5 7 24576.3 793.274 25
 0 5 -7 23515.7 995.616 28
 0 5 7 25367 792.259 23
 0 -5 7 24576.9 958.869 31
 0 5 7 24125.2 965.57 31
 0 5 8 562.119 116.464 25
 0 5 8 494.05 111.512 23
 0 5 -8 519.704 248.097 28
 0 5 9 5750.34 250.747 23
 0 5 -9 5680.12 276.486 3
 0 5 -9 6672 528.768 32
 0 5 9 5712.24 288.591 19
 0 5 9 6051.46 287.885 18
 0 5 9 5489.24 276.194 16
 0 5 9 4990.04 266.633 7
 0 5 9 5650.32 276.735 5
 0 -5 9 5747.01 278.045 4
 0 5 9 4914.2 280.474 13
 0 5 9 5787.91 264.359 25
 0 5 -9 5812.88 277.719 15
 0 5 -9 5694.21 436.224 28
 0 5 10 1208.5 150.372 25
 0 -5 10 1375.39 174.608 4
 0 5 10 1522.45 149.513 12
 0 5 10 1372.96 139.308 23
 0 5 -10 1692.55 361.183 32
 0 5 10 1184.93 185.312 19
 0 5 10 1300.1 168.655 5
 0 5 10 1566.85 180.805 18
 0 5 10 1234.32 158.87 17
 0 5 10 1268.74 164.143 7
 0 5 10 1525.09 179.182 13
 0 5 -10 1269.88 257.728 28
 0 5 -10 1191.37 163.518 15
 0 5 -10 1370.42 171.582 3
 0 5 -11 394.35 334.516 32
 0 5 11 534.917 175.606 19
 0 5 11 449.852 145.215 25
 0 5 11 538.191 150.295 17
 0 5 11 539.882 168.356 18
 0 5 11 679.309 161.397 7
 0 5 -11 466.006 149.334 3
 0 5 11 498.769 172.016 13
 0 5 11 309.133 112.181 23
 0 5 -11 249.683 147.641 15
 0 -5 11 640.766 162.114 4
 0 5 11 690.812 156.745 5
 0 5 12 6596.76 342.507 19
 0 5 12 6294.34 334.057 18
 0 5 -12 6183.33 309.661 3
 0 5 -12 7491.82 632.144 32
 0 5 12 6470.87 314.455 17
 0 5 12 6100.92 325.119 7
 0 -5 12 6097.18 327.3 4
 0 5 12 6108.35 339.783 13
 0 5 -12 5763.22 304.682 15
 0 5 12 5885.9 299.825 25
 0 5 13 414.674 184.085 19
 0 -5 13 123.023 167.878 4
 0 5 13 233.393 159.511 17
 0 5 -13 131.023 143.292 15
 0 5 -13 115.913 368.635 32
 0 5 13 -13.5065 155.44 7
 0 -5 13 12.5446 147.023 6
 0 5 13 120.457 141.179 25
 0 5 -13 115.283 150.518 24
 0 5 -13 -23.7448 141.915 3
 0 5 14 7215.11 356.184 17
 0 5 -14 6515.44 663.543 32
 0 5 14 8102.01 388.26 7
 0 -5 14 6914.1 354.907 6
 0 5 14 7569.21 401.15 19
 0 -5 14 7713.95 404.624 20
 0 5 15 1080.71 184.513 17
 0 5 15 1290.36 215.352 7
 0 -5 15 1019.48 181.457 6
 0 -5 15 1296.87 230.61 20
 0 5 15 1466.25 225.789 19
 0 5 -15 683.139 390.473 32
 0 5 16 3114.77 235.029 17
 0 -5 16 3002.4 274.829 25
 0 5 16 3593.97 281.147 19
 0 -5 16 2382.32 226.144 19
 0 -5 16 3397.09 283.572 20
 0 5 -16 2073.43 473.417 32
 0 5 16 2969.45 256.58 7
 0 -5 17 8207.28 380.622 19
 0 -5 17 8729.66 417.523 25
 0 5 -17 8827.92 703.63 32
 0 5 18 1359.43 189.76 7
 0 5 -18 1094.1 162.828 9
 0 -5 18 1232.8 166.436 19
 0 -5 18 1589.24 210.161 20
 0 5 18 1394.65 210.155 19
 0 -5 18 1231.51 206.993 25
 0 5 19 865.409 155.26 7
 0 -5 19 1061.38 173.365 25
 0 5 19 754.075 182.629 19
 0 -5 19 1087.55 169.135 23
 0 -5 20 413.845 123.757 23
 0 -5 20 475.349 133.87 25
 0 5 20 559.571 149.936 19
 0 -5 20 509.726 142.883 7
 0 5 21 3010.19 172.904 19
 0 -5 21 2568.18 161.375 7
 0 6 0 52923.5 1687.24 32
 0 6 0 50972.1 1627.31 26
 0 6 0 55293.6 1790.98 29
 0 6 0 54178.6 1626.92 24
 0 6 0 56732.3 1807.02 28
 0 6 -1 23323.1 839.55 32
 0 6 1 22479.1 764.078 32
 0 6 1 23422.6 909.104 28
 0 6 -1 22465.5 926.11 28
 0 6 -1 23757.3 747.767 26
 0 6 1 22516.9 746.125 26
 0 6 1 24152.2 888.206 29
 0 6 -1 22993.3 745.718 24
 0 6 1 22915 743.285 24
 0 6 -2 3444.55 295.51 32
 0 6 2 3401.14 215.267 30
 0 6 -2 4048.15 373.364 28
 0 6 2 3832.32 333.43 28
 0 6 2 3543.52 200.471 26
 0 6 2 3470.87 314.739 29
 0 6 2 3382.24 197.96 24
 0 6 -2 3894.5 203.295 24
 0 6 -3 13156.3 600.876 32
 0 6 3 12541.3 574.732 29
 0 6 -3 13667.6 647.657 28
 0 6 3 12841.3 455.125 26
 0 6 -3 12773.2 457.57 24
 0 6 3 12673.6 466.784 30
 0 6 -4 27691.6 924.842 24
 0 6 4 29815 1052.68 29
 0 6 4 29588.3 919.619 26
 0 6 -4 29078.6 1131.06 28
 0 6 -5 3650.81 211.277 24
 0 6 5 3870.28 312.012 29
 0 6 -5 3560.7 380.825 28
 0 6 -6 211.977 270.605 28
 0 6 -6 482.688 138.402 24
 0 6 -7 23043.3 1011.08 28
 0 6 -7 23589.2 785.044 24
 0 6 -8 14522.9 540.579 24
 0 6 8 15142.6 543.379 5
 0 6 8 14849.4 546.559 13
 0 6 -8 15465.5 549.623 3
 0 6 -8 14200.3 543.264 15
 0 6 -8 14954 765.865 28
 0 6 8 14847.2 545.904 19
 0 -6 9 1361.26 162.623 4
 0 6 9 1095.37 146.821 12
 0 6 9 1249.29 173.907 19
 0 6 -9 1209.99 171.316 24
 0 6 -9 1461.54 174.481 3
 0 6 9 1293.47 160.136 17
 0 6 9 1107.2 152.819 16
 0 6 9 1427.85 173.664 18
 0 6 -9 1369.91 174.955 15
 0 6 -9 1045.6 356.508 32
 0 6 9 1677.42 175.739 5
 0 6 9 1348.34 160.995 7
 0 6 9 1192.39 174.327 13
 0 6 10 28022.6 941.901 19
 0 6 10 27854 934.535 18
 0 6 -10 27423.9 926.704 24
 0 6 10 26468.7 906.959 12
 0 6 10 26321.6 915.331 17
 0 6 -10 27340.7 935.061 15
 0 -6 10 27798.2 929.588 4
 0 6 10 29067.1 938.668 5
 0 6 10 27926.1 939.236 13
 0 6 -10 28286.6 937.012 3
 0 6 -10 29674.1 1280.61 32
 0 6 10 26963.1 924.864 7
 0 6 -11 471.835 157.905 24
 0 6 -11 423.392 339.646 32
 0 6 11 470.012 147.867 17
 0 6 11 897.722 170.498 18
 0 6 11 731.366 173.175 7
 0 6 11 793.063 176.7 13
 0 6 -11 549.225 159.137 3
 0 6 11 535.181 175.881 19
 0 -6 11 551.908 164.959 4
 0 6 -11 574.646 163.904 15
 0 6 11 820.104 169.367 5
 0 6 12 1979.59 198.867 17
 0 6 -12 2070.33 208.861 15
 0 6 -12 2088.69 209.629 3
 0 6 -12 2119.46 463.935 32
 0 -6 12 2146.66 222.243 4
 0 6 12 2240.52 231.88 13
 0 6 12 2283.53 246.531 19
 0 6 12 2413.43 211.587 7
 0 6 -12 2235.72 211.046 24
 0 -6 13 32119.5 1090.28 6
 0 6 13 31915.8 1093.98 7
 0 6 -13 33312.8 1083.8 24
 0 6 -13 34163.1 1526.55 32
 0 6 -13 32707.8 1089.28 3
 0 6 13 33527.2 1118.61 19
 0 6 13 30915 1077.88 17
 0 -6 13 31456.2 1097.74 4
 0 6 14 5398.2 338.278 19
 0 6 -14 5649.62 306.784 3
 0 -6 14 5762.92 318.336 6
 0 6 14 5853.9 325.837 7
 0 6 -14 6187.69 648.335 32
 0 6 14 5225.98 302.215 17
 0 -6 15 10666.8 506.422 20
 0 6 15 11072.8 458.924 17
 0 6 15 11349.8 482.418 7
 0 -6 15 11014.7 463.694 6
 0 6 15 10618.1 493.501 19
 0 -6 15 11639.1 503.742 25
 0 -6 16 7402.12 394.433 25
 0 -6 16 8047.89 404.094 20
 0 6 16 7065.7 375.21 7
 0 6 -16 7609.77 676.512 32
 0 6 16 7812.65 404.587 19
 0 6 17 313.129 171.192 7
 0 -6 17 155.841 180.766 25
 0 6 -17 388.647 164.645 9
 0 -6 18 12956.2 526.332 25
 0 -6 18 12842.9 522.325 20
 0 6 -18 12677.6 490.925 9
 0 6 18 13099.6 505.559 7
 0 6 18 13539.6 533.028 19
 0 6 -19 3157.28 183.333 9
 0 -6 19 3384.57 230.929 25
 0 6 19 3253.64 235.475 19
 0 -6 19 3490.71 230.014 20
 0 -6 20 220.895 118.537 7
 0 -6 20 238.711 122.421 25
 0 6 20 325.481 133.801 19
 0 -6 20 167.139 116.6 23
 0 6 21 4107.61 191.41 19
 0 -6 21 3832.08 168.466 7
 0 7 0 176.883 129.078 24
 0 7 0 369.135 273.091 28
 0 7 0 -40.1612 147.879 32
 0 7 0 24.4695 243.849 29
 0 7 1 35814.8 1298.05 28
 0 7 -1 34072.7 1318.19 28
 0 7 1 34629.4 1104.11 26
 0 7 1 35339.3 1101.23 24
 0 7 -1 33769.5 1100.98 24
 0 7 1 33951.8 1120.76 32
 0 7 -1 36515.8 1211.71 32
 0 7 1 37012.7 1279.54 29
 0 7 -2 120372 3725.22 28
 0 7 2 115962 3484.86 26
 0 7 2 116793 3481.55 24
 0 7 -2 115430 3484.46 24
 0 7 2 118152 3651.95 29
 0 7 -2 116139 3620.41 32
 0 7 2 113305 3527.03 30
 0 7 -3 119986 3690.24 28
 0 7 3 117532 3432.05 26
 0 7 3 115935 3595.07 29
 0 7 -3 116890 3604.96 32
 0 7 3 108899 3443.42 30
 0 7 -3 112955 3431.86 24
 0 7 -4 84729.1 2711.58 28
 0 7 -4 81135.2 2645.05 32
 0 7 -4 78697.7 2446.34 24
 0 7 4 81677.2 2602.06 29
 0 7 -5 28830.7 1152.5 28
 0 7 -5 26424.4 1100.75 32
 0 7 -5 26663.6 890.986 24
 0 7 5 27266 1030.27 29
 0 7 -6 4410.88 249.612 24
 0 7 -6 3992.53 244.854 3
 0 7 -6 4781.37 450.519 28
 0 7 -6 3946.72 242 15
 0 7 7 19662.2 697.661 10
 0 7 -7 19973.3 710.681 3
 0 7 7 20798.2 707.732 5
 0 7 -7 20575.6 705.519 24
 0 7 -7 20331.3 712.621 15
 0 7 7 19816.3 701.761 13
 0 7 7 21075.2 707.748 19
 0 7 8 473.572 132.729 10
 0 7 8 600.893 157.171 13
 0 7 8 629.647 151.295 19
 0 7 -8 557.019 320.361 32
 0 7 8 534.672 132.077 17
 0 7 8 367.26 127.137 18
 0 7 8 291.249 121.87 16
 0 7 8 470.73 132.252 7
 0 -7 8 775.466 143.981 4
 0 7 8 519.993 134.093 12
 0 7 8 563.625 155.567 5
 0 7 -8 545.272 157.696 15
 0 7 -8 609.749 165.295 24
 0 7 -8 543.804 157.965 3
 0 7 9 5931.04 308.753 19
 0 7 9 5900.6 285.381 18
 0 7 9 5341.87 296.054 5
 0 -7 9 5156.73 279.406 4
 0 7 9 5410.5 278.173 17
 0 7 9 6144.69 288.779 16
 0 7 -9 6133.21 307.848 15
 0 7 9 5602.19 276.249 12
 0 7 9 5886.26 304.344 13
 0 7 -9 5393.02 301.062 3
 0 7 -9 5991.43 298.935 24
 0 7 -9 6123.05 511.05 28
 0 7 -9 5400.61 547.045 32
 0 7 9 6018.44 285.986 7
 0 7 10 13953.4 535.983 16
 0 7 10 14314.5 534.109 17
 0 7 -10 14465.7 556.831 15
 0 7 10 14370.1 548.743 5
 0 -7 10 13799.5 535.286 4
 0 7 -10 14450.5 870.966 32
 0 7 -10 14138.1 556.353 3
 0 7 10 13566.4 523.862 12
 0 7 10 14576.4 558.634 13
 0 7 -10 13551.4 543.012 24
 0 7 10 13957.9 535.781 7
 0 7 10 14205 557.317 19
 0 7 10 14205.5 543.737 18
 0 7 11 34836.5 1137.99 17
 0 7 -11 34516.7 1156.42 15
 0 7 -11 33532.6 1145.92 24
 0 7 -11 38582.9 1596.74 32
 0 7 11 34734.7 1162.59 13
 0 7 -11 34719.5 1157 3
 0 7 11 35162.1 1164.12 19
 0 7 11 35011.3 1143.3 7
 0 -7 11 33566.2 1142.25 4
 0 7 11 33875.9 1155.24 5
 0 7 12 -154.28 148.428 17
 0 7 12 291.686 157.043 7
 0 7 -12 202.705 179.595 3
 0 7 -12 60.318 353.409 32
 0 7 12 14.2887 176.218 13
 0 7 12 219.065 180.832 19
 0 -7 12 166.708 163.18 4
 0 7 -12 278.142 161.79 24
 0 7 12 229.591 168.895 5
 0 7 -13 1229.41 200.509 3
 0 7 -13 1832.91 468.222 32
 0 7 13 1242.93 219.923 19
 0 -7 13 1294.73 192.626 4
 0 7 13 1046.8 174.55 17
 0 7 13 1382.3 193.884 7
 0 7 -13 1191.07 187.611 24
 0 7 14 2937.65 271.057 19
 0 7 14 2898.23 237.312 7
 0 -7 14 2808.68 236.059 6
 0 7 -14 3360.95 242.001 3
 0 7 -15 828.925 393.776 32
 0 7 15 622.719 211.36 19
 0 -7 15 1004.31 225.532 20
 0 7 15 850.714 183.85 7
 0 -7 15 677.693 167.442 6
 0 -7 15 962.356 194.864 25
 0 7 -15 769.307 170.448 3
 0 -7 16 515.706 180.072 25
 0 7 -16 422.993 366.76 32
 0 -7 16 524.815 152.706 6
 0 -7 17 15505.1 604.95 20
 0 -7 17 14718.9 586.143 25
 0 7 -17 14876.1 573.742 9
 0 7 17 15790.4 604.585 19
 0 -7 18 481.217 171.791 20
 0 7 18 543.85 175.348 19
 0 -7 18 927.427 168.268 25
 0 7 -18 679.063 143.757 9
 0 7 19 1017.01 162.577 19
 0 -7 19 584.517 159.878 20
 0 7 -19 580.746 101.538 9
 0 -7 19 690.087 135.685 25
 0 7 20 1555.01 146.827 19
 0 -7 20 1573.87 127.966 7
 0 7 -21 137.109 71.829 14
 0 8 0 20523.7 695.841 24
 0 8 0 20015.4 892.575 29
 0 8 0 20737.8 922.179 28
 0 8 0 20210.9 752.172 32
 0 8 -1 26970.1 889.053 24
 0 8 1 26871.9 886.761 24
 0 8 1 27440 1085.6 29
 0 8 -1 27224.1 1107.83 29
 0 8 -1 25969.8 1125.99 28
 0 8 -1 27846.2 996.85 32
 0 8 -2 15314 542.737 24
 0 8 2 14523.9 539.976 24
 0 8 2 14636 710.729 29
 0 8 -2 15444.4 775.914 28
 0 8 -2 15536.5 672.525 32
 0 8 -3 7477.87 330.81 24
 0 8 -3 6893.32 460.217 32
 0 8 3 8051.39 484.541 29
 0 8 -3 7789.26 542.296 28
 0 8 -4 29184.4 949.779 24
 0 8 -4 28981.4 951.577 3
 0 8 4 28055 1108.33 29
 0 8 -4 31006.3 1163.24 32
 0 8 -4 28305 951.919 9
 0 8 4 28200 950.601 10
 0 8 5 22035.4 760.393 13
 0 8 -5 22946.5 777.553 9
 0 8 5 21347.3 769.781 10
 0 8 -5 21950.6 773.373 3
 0 8 -5 23784.4 775.441 24
 0 8 5 22210.6 923.489 29
 0 8 5 23060.6 771.008 5
 0 8 6 25052.8 822.773 13
 0 8 6 24497.3 824.675 10
 0 8 -6 24464.8 836.733 9
 0 8 -6 24400.4 834.237 3
 0 8 -6 24220.7 833.61 15
 0 8 -6 23694.4 828.153 24
 0 8 6 24558.8 978.053 29
 0 8 6 23677.3 813.752 19
 0 8 6 23796.1 828.176 5
 0 8 7 3045.46 211.807 19
 0 8 -7 2129.17 382.332 28
 0 8 7 3165.96 203.965 16
 0 8 -7 3118.35 231.81 15
 0 8 7 2972.21 217.567 13
 0 8 -7 3089.14 226.955 24
 0 8 -7 3291.22 235.643 3
 0 8 -7 3267.4 238.732 9
 0 8 7 3304.65 220.093 10
 0 8 7 3304.61 227.204 5
 0 8 -7 3084.6 411.501 32
 0 8 8 1608.32 187.409 13
 0 8 8 1640.1 187.725 19
 0 8 -8 1315.55 367.543 28
 0 8 8 1536.09 171.504 16
 0 8 -8 1856.65 202.4 15
 0 8 -8 2082.05 207.785 3
 0 8 8 1987.85 186.688 10
 0 8 -8 1492.09 374.04 32
 0 -8 8 1809.6 168.859 4
 0 8 -8 1739.42 197.71 24
 0 8 8 1810.93 194.3 5
 0 8 -9 142.059 167.673 3
 0 8 9 135.533 163.139 5
 0 8 -9 357.633 344.084 32
 0 8 9 105.202 132.045 16
 0 8 9 -36.7448 153.733 13
 0 -8 9 10.2691 128.139 4
 0 8 -9 -60.4437 152.32 24
 0 8 9 24.2174 148.995 19
 0 8 10 28170.5 930.958 19
 0 8 -10 26656.6 934.483 3
 0 8 10 25620.5 918.843 5
 0 -8 10 26807 904.981 4
 0 8 -10 29060.8 1321.18 32
 0 8 10 26499.3 906.037 16
 0 8 10 27463.3 929.566 13
 0 8 10 25471 896.677 7
 0 8 -10 25922.5 921.616 24
 0 8 11 31592.1 1063.96 7
 0 8 -11 32195.7 1079.2 24
 0 8 -11 30307.2 1474.85 32
 0 8 11 31682.6 1086.79 13
 0 8 -11 32637.3 1097.18 3
 0 -8 11 31244.6 1063.98 4
 0 8 11 32475.7 1086.44 5
 0 8 11 31745.6 1088.68 19
 0 8 12 19852 722.272 7
 0 8 -12 20203.6 748.207 3
 0 8 -12 18998 729.226 24
 0 8 12 20356.5 745.528 13
 0 8 12 20277.6 743.322 5
 0 -8 12 20003.2 727.863 4
 0 8 -12 19957.3 1138.12 32
 0 8 12 19527.6 750.268 19
 0 8 13 21677.8 780.676 7
 0 8 -13 21213.4 1199.27 32
 0 8 13 21884.8 807.039 13
 0 8 -13 22065.9 802.879 3
 0 8 13 21570 813.498 19
 0 8 -13 22055.5 813.782 9
 0 -8 13 21974.9 782.082 4
 0 8 -14 -64.6094 371.74 32
 0 8 -14 164.001 167.555 3
 0 -8 14 55.2171 156.324 6
 0 8 -14 180.942 171.958 9
 0 -8 14 145.163 169.028 25
 0 8 14 290.108 187.941 19
 0 8 -14 289.756 162.146 24
 0 8 -15 20851.6 1149.64 32
 0 -8 15 20259.1 743.034 25
 0 -8 15 19480.4 760.22 20
 0 8 -16 5756.89 306.844 9
 0 -8 16 5508.66 323.567 20
 0 -8 16 5172.42 285.103 6
 0 8 16 5589.35 324.59 19
 0 -8 16 5358.92 309.255 25
 0 -8 17 2002.7 201.283 25
 0 8 17 1887.1 218.919 19
 0 -8 17 2195.38 215.357 20
 0 8 -17 1843.39 188.848 9
 0 -8 18 236.596 135.208 25
 0 8 -18 -171.32 118.806 9
 0 8 18 -110.756 148.942 19
 0 -8 18 263.23 155.317 20
 0 -8 19 3596.14 211.325 20
 0 -8 19 3512.55 177.183 7
 0 8 19 3432.94 203.509 19
 0 -8 19 3373.59 189.101 25
 0 8 -19 3071.2 159.904 9
 0 8 -20 -49.3981 93.7625 14
 0 9 0 28.7821 138.936 24
 0 9 0 106.28 127.887 3
 0 9 0 47.9438 135.781 9
 0 9 0 175.115 142.114 10
 0 9 0 276.848 285.457 29
 0 9 -1 15136.3 571.735 24
 0 9 1 15307.6 572.901 24
 0 9 -1 15707.1 565.589 3
 0 9 1 15303.8 776.283 29
 0 9 1 15369.5 568.14 9
 0 9 1 15276.7 571.387 10
 0 9 -1 16306.2 574.742 9
 0 9 -1 16093.5 569.433 10
 0 9 2 104.138 140.137 9
 0 9 -2 427.283 136.149 10
 0 9 2 102.43 147.742 10
 0 9 2 96.4368 147.655 24
 0 9 -2 79.5771 153.288 24
 0 9 -2 182.075 148.247 9
 0 9 2 322.637 261.335 29
 0 9 -2 327.274 190.142 32
 0 9 -2 68.0603 137.327 3
 0 9 -3 39036.8 1261.08 14
 0 9 3 42216 1498.23 29
 0 9 -3 39847.4 1281.77 9
 0 9 3 39405.5 1270.22 9
 0 9 3 39433.7 1281.09 10
 0 9 -3 40489.8 1279.65 3
 0 9 -3 40438 1281.1 24
 0 9 -3 39140.5 1457.3 32
 0 9 -3 38471.7 1263.13 10
 0 9 -4 1086.87 183.094 24
 0 9 4 1147.89 262.822 29
 0 9 -4 1232.56 158.224 14
 0 9 4 1313.88 161.188 13
 0 9 -4 1076.43 173.627 9
 0 9 -4 1275.87 178.008 3
 0 9 -4 1092.68 355.693 28
 0 9 4 1250.09 183.52 10
 0 9 4 1149.46 161.813 9
 0 9 5 502.24 131.812 19
 0 9 5 536.051 150.699 13
 0 9 -5 866.019 335.203 28
 0 9 -5 611.865 168.661 24
 0 9 5 554.769 229.573 29
 0 9 -5 727.779 169.13 9
 0 9 5 608.424 153.966 5
 0 9 -5 606.277 165.568 3
 0 9 -5 822.591 290.311 32
 0 9 5 526.602 168.945 10
 0 9 -6 451.728 166.262 9
 0 9 6 418.678 145.662 19
 0 9 -6 475.418 302.617 28
 0 9 -6 453.685 176.301 24
 0 9 6 252.223 126.33 16
 0 9 6 498.818 163.409 5
 0 9 -6 332.501 300.237 32
 0 9 6 436.033 154.79 13
 0 9 6 450.149 153.82 10
 0 9 -6 435.946 161.615 3
 0 9 7 4478.68 255.428 19
 0 9 -7 4533.53 273.765 24
 0 9 -7 4252.33 282.782 3
 0 9 -7 4316.25 285.008 9
 0 9 7 4304.57 233.117 16
 0 9 -7 3463.96 481.193 28
 0 9 7 4105.93 253.857 13
 0 9 7 3911.68 255.323 10
 0 9 -7 4078.82 455.224 32
 0 9 7 4183.42 264.626 5
 0 9 -8 14733.7 564.484 24
 0 9 -8 14125.7 573.021 3
 0 9 8 13989.7 562.05 5
 0 9 -8 14440.9 848.437 32
 0 9 8 14608.4 552.753 19
 0 9 8 14338.3 553.241 13
 0 9 -8 13581.8 571.914 9
 0 9 8 14083.4 528.394 16
 0 9 -9 3481.03 265.335 24
 0 9 -9 3934.05 281.816 3
 0 9 9 3797.03 257.959 5
 0 9 -9 4455.56 551.997 32
 0 9 9 3594.62 256.192 19
 0 9 9 3542.79 262.178 13
 0 9 -9 3337.79 271.959 9
 0 9 9 3748.26 236.038 16
 0 9 -10 8671.97 751.06 32
 0 9 -10 10339.4 443.81 24
 0 9 -10 9496.05 448.53 3
 0 9 -10 9107.11 448.993 9
 0 9 10 9156.95 434.261 19
 0 9 10 9598.72 434.171 13
 0 9 10 9673.5 433.016 5
 0 9 -11 20276.7 1164.83 32
 0 9 -11 22536.6 815.117 24
 0 9 -11 22271.1 826.828 9
 0 9 -11 22133.9 824.092 3
 0 9 11 22753.7 817.343 19
 0 9 11 22850 820.758 13
 0 9 11 22532.7 817.075 5
 0 9 -12 6235.36 643.69 32
 0 9 -12 6598.14 359.32 3
 0 9 -12 6873.11 380.908 9
 0 9 12 6351.1 358.405 19
 0 9 12 6907.41 367.771 13
 0 9 12 6281.31 353.187 5
 0 9 -13 21400.9 789.591 24
 0 9 -13 22745.6 809.944 3
 0 9 13 22502.8 812.523 13
 0 9 -13 21881.4 814.371 9
 0 9 13 21601.3 803.134 19
 0 9 -13 20622.7 1181.66 32
 0 -9 14 6229.2 336.954 6
 0 9 -14 5866.92 314.873 24
 0 9 -14 6473.94 671.644 32
 0 -9 14 5722.05 319.858 25
 0 9 14 6000.49 342.296 19
 0 9 -14 5586.57 325.256 3
 0 9 -14 5808.86 337.084 9
 0 9 -15 5935.32 337.531 9
 0 -9 15 5569.5 312.497 25
 0 9 15 6750.86 346.97 19
 0 -9 15 6353.37 321.545 6
 0 9 -15 5772 311.418 3
 0 -9 16 7519.19 338.548 6
 0 -9 16 7199.6 344.89 25
 0 9 -16 7455.48 334.117 3
 0 9 -16 8018.19 360.954 9
 0 9 16 7465.75 363.486 19
 0 -9 16 7506.46 376.375 20
 0 9 -17 573.871 143.715 9
 0 -9 17 642.972 141.52 25
 0 -9 17 741.926 164.854 20
 0 9 17 404.042 158.435 19
 0 9 -18 341.307 113.763 9
 0 -9 18 167.862 109.872 25
 0 9 -19 1930.17 149.552 14
 0 10 0 75270 2319.13 10
 0 10 0 74641.3 2317.27 9
 0 10 0 75968.2 2309.55 3
 0 10 0 72810.2 2598.03 29
 0 10 0 74443.9 2293.75 14
 0 10 0 74141.5 2317.76 24
 0 10 1 5243.11 287.943 10
 0 10 -1 5228.94 287.825 9
 0 10 1 5176.89 288.556 9
 0 10 -1 5406.24 290.775 10
 0 10 1 5027.22 268.351 3
 0 10 -1 5321.08 281.287 3
 0 10 -1 4798.11 485.284 29
 0 10 1 5382.49 262.044 14
 0 10 -1 4947.37 258.912 14
 0 10 1 5288.62 296.439 24
 0 10 -1 5001.2 290.947 24
 0 10 -2 674.929 172.767 9
 0 10 -2 264.76 172.569 24
 0 10 -2 623.639 156.881 3
 0 10 2 365.754 132.873 3
 0 10 2 338.947 153.327 9
 0 10 -2 409.165 162.129 10
 0 10 2 401.444 166.793 10
 0 10 -2 -217.43 298.97 29
 0 10 2 414.535 126.351 14
 0 10 -2 316.032 134.204 14
 0 10 -3 13110.9 527.405 9
 0 10 3 13443.4 528.442 10
 0 10 3 12533.9 508.229 9
 0 10 -3 13625.7 522.511 3
 0 10 3 12777 484.678 14
 0 10 -3 13078.5 500.187 14
 0 10 -3 13677.5 806.817 29
 0 10 -3 13737.5 527.771 24
 0 10 -4 432.819 248.502 32
 0 10 -4 815.28 356.691 29
 0 10 -4 820.451 179.834 3
 0 10 4 733.325 164.978 9
 0 10 4 273.432 169.866 10
 0 10 4 708.008 157.032 13
 0 10 -4 709.422 156.666 14
 0 10 -4 657.666 182.64 24
 0 10 -4 638.257 181.115 9
 0 10 -5 9925.19 420.415 14
 0 10 5 10022 435.804 5
 0 10 -5 8960.09 626.005 32
 0 10 -5 10830.6 450.964 3
 0 10 5 10139.5 423.908 13
 0 10 5 10107.7 449.188 10
 0 10 -5 10178.3 446.711 9
 0 10 -5 9766.64 443.033 24
 0 10 -6 1254.99 206.867 24
 0 10 -6 1538.9 205.597 3
 0 10 -6 1427.61 350.157 32
 0 10 6 1713.56 203.719 5
 0 10 -6 1514.26 205.747 9
 0 10 -6 1527.42 192.382 14
 0 10 6 1368.73 182.22 13
 0 10 6 1317.03 209.129 10
 0 10 7 5338.06 305.901 13
 0 10 -7 5660.48 541.282 32
 0 10 -7 5004.77 316.466 3
 0 10 7 5113.75 310.252 5
 0 10 -7 5519.33 322.844 9
 0 10 -7 5569.07 313.11 24
 0 10 8 8309.05 391.914 13
 0 10 -8 6871.07 620.602 32
 0 10 -8 8864.98 412.473 3
 0 10 8 8176.69 380.449 19
 0 10 8 8676.55 404.799 5
 0 10 -8 8103.22 408.151 9
 0 10 -8 8405.7 400.66 24
 0 10 9 8182.12 412.748 13
 0 10 -9 7755.12 674.564 32
 0 10 -9 9274.7 434.239 3
 0 10 9 8910.95 407.479 19
 0 10 9 9172.68 424.422 5
 0 10 -9 9706.62 454.258 9
 0 10 -9 8714.51 422.706 24
 0 10 10 28918.5 995.19 13
 0 10 -10 28554.1 1381.84 32
 0 10 -10 28196.8 1013.65 3
 0 10 10 28575.6 988.093 19
 0 10 10 29149.3 1002.14 5
 0 10 -10 29064.9 1015.8 9
 0 10 -10 27929 995.827 24
 0 10 11 5644.56 324.827 13
 0 10 11 5327.87 320.325 19
 0 10 11 5705.54 324.235 5
 0 10 -11 6439.53 659.716 32
 0 10 -11 5298.79 338.007 3
 0 10 -11 5456.26 347.901 9
 0 10 -12 1231.56 207.996 3
 0 10 -12 781.987 187.55 24
 0 10 12 1002.39 199.314 19
 0 10 12 1006.89 200.499 5
 0 10 -12 1317.35 405.919 32
 0 10 12 600.659 190.345 13
 0 10 -12 993.828 213.178 9
 0 10 -13 1682.65 198.128 24
 0 10 -13 2019.39 231.873 9
 0 10 -13 2191.25 233.12 3
 0 10 -13 1854.07 438.618 32
 0 -10 13 1559.62 195.343 25
 0 10 13 1673.49 213.422 19
 0 10 -14 4084.59 267.889 3
 0 -10 14 3200.54 238.185 25
 0 10 -14 3743.46 246.376 24
 0 10 14 3788.86 264.089 19
 0 -10 14 4033.16 264.765 6
 0 -10 15 77.9658 142.239 6
 0 10 -15 269.319 149.889 3
 0 -10 15 305.621 177.176 20
 0 10 15 224.875 159.976 19
 0 10 -15 -12.5219 162.886 9
 0 -10 15 -189.076 136.15 25
 0 -10 16 141.75 127.936 6
 0 10 -16 26.4208 125.675 3
 0 10 -16 168.167 149.969 9
 0 -10 16 142.361 121.5 25
 0 -10 16 104.16 163.126 20
 0 10 -17 4309.93 225.334 9
 0 -10 17 4409.24 245.312 20
 0 10 -17 4096.53 236.738 14
 0 10 -18 373.857 94.9528 9
 0 -10 18 394.986 127.001 20
 0 10 -18 386.158 122.553 14
 0 10 -19 720.392 87.4178 14
 0 11 0 138.72 155.8 9
 0 11 0 256.271 165.148 10
 0 11 0 126.457 151.415 3
 0 11 0 -40.1225 129.522 14
 0 11 0 -128.041 169.533 24
 0 11 0 -45.2976 288.109 29
 0 11 1 1091.62 337.191 29
 0 11 -1 944.237 316.345 29
 0 11 1 759.568 173.184 9
 0 11 1 550.14 182.654 10
 0 11 1 539.893 143.721 3
 0 11 -1 707.55 167.92 3
 0 11 1 511.228 133.707 14
 0 11 -1 667.704 183 9
 0 11 -1 586.416 147.259 14
 0 11 1 689.017 187.265 24
 0 11 -1 607.507 177.982 24
 0 11 -2 20910.6 1074.62 29
 0 11 2 21021.5 1006.57 29
 0 11 2 20864.4 775.955 10
 0 11 2 21202.2 742.219 3
 0 11 -2 21891.7 772.336 3
 0 11 -2 20629.8 742.989 14
 0 11 -2 21772.5 773.107 9
 0 11 2 21669.4 762.4 9
 0 11 -2 21441.9 774.988 24
 0 11 3 1142.38 313.42 29
 0 11 -3 1743.4 388.06 29
 0 11 3 1607.58 201.414 9
 0 11 3 1804.92 214.984 10
 0 11 -3 1735.17 211.383 3
 0 11 -3 1596.39 214.919 9
 0 11 -3 1871.26 224.983 24
 0 11 3 1742.81 189.149 13
 0 11 -3 1470.54 173.999 14
 0 11 -4 3426.37 494.03 29
 0 11 4 3763.88 411.093 29
 0 11 4 4104.22 278.83 10
 0 11 -4 3336.01 269.07 3
 0 11 -4 3772.6 247.498 14
 0 11 -4 3736.83 275.509 24
 0 11 4 4218.35 257.181 13
 0 11 -4 3410.67 267.526 9
 0 11 -5 8792.69 392.456 14
 0 11 -5 8644.75 602.42 32
 0 11 5 7597.06 398.639 5
 0 11 -5 8015.17 406.3 3
 0 11 -5 10183.6 725.588 29
 0 11 -5 9208.37 416.31 24
 0 11 5 8061.93 387.596 13
 0 11 -5 9024.81 417.144 9
 0 11 -6 5340.69 299.347 14
 0 11 -6 4552.29 474.761 32
 0 11 6 5164.46 308.562 5
 0 11 -6 4731.82 306.895 3
 0 11 -6 4965.24 590.561 29
 0 11 -6 4777.18 307.428 24
 0 11 -6 5010.8 316.992 9
 0 11 6 4358.92 284.79 13
 0 11 -7 467.378 176.671 14
 0 11 7 359.615 164.072 13
 0 11 -7 61.7186 195.317 9
 0 11 -7 50.461 313.668 32
 0 11 -7 485.484 188.368 24
 0 11 -7 -91.5105 192.329 3
 0 11 7 421.579 184.39 5
 0 11 8 20815.2 779.567 13
 0 11 -8 21654.1 788.504 14
 0 11 -8 21547.2 807.451 3
 0 11 -8 21180.4 1105.91 32
 0 11 -8 21988.8 808.696 9
 0 11 8 21812.6 797.816 5
 0 11 -8 21700.8 796.093 24
 0 11 9 2609.46 240.972 5
 0 11 -9 2850.56 273.042 9
 0 11 -9 2468.82 244.926 14
 0 11 9 3104.12 237.243 13
 0 11 -9 2925.31 274.107 3
 0 11 10 132.305 167.351 5
 0 11 -10 461.168 207.721 3
 0 11 -10 590.34 369.82 32
 0 11 -10 323.388 208.148 9
 0 11 10 310.266 175.438 13
 0 11 -10 175.349 173.663 14
 0 11 -10 163.611 181.307 24
 0 11 11 1645.17 204.861 5
 0 11 -11 1589.54 229.182 3
 0 11 -11 1618.21 412.654 32
 0 11 -11 1913.27 245.551 9
 0 11 11 2060.03 220.893 13
 0 11 -11 1987.34 220.531 14
 0 11 -11 1999.84 218.791 24
 0 11 -12 2022.48 235.626 3
 0 11 -12 1685.57 446.789 29
 0 11 -12 1897.37 447.024 32
 0 11 -12 2326.54 229.665 24
 0 11 -12 2028.02 251.689 9
 0 11 -13 1820.99 441.771 29
 0 11 -13 2574.37 238.011 3
 0 11 -13 2250.92 213.405 24
 0 11 -13 2451.52 235.639 14
 0 11 -14 674.208 173.323 3
 0 11 -14 681.561 180.466 14
 0 11 -14 335.32 167.092 9
 0 -11 14 485.175 172.334 20
 0 11 -14 366.51 147.3 24
 0 -11 14 363.081 161.252 6
 0 -11 15 6838.78 324.317 6
 0 11 -15 7548.64 345.587 14
 0 11 -15 7502.72 347.752 9
 0 -11 15 6558.58 345.289 20
 0 11 -15 7491.96 329.52 3
 0 11 -16 2280.85 186.357 14
 0 11 -16 2079.46 177.977 9
 0 11 -16 2075.56 157.637 3
 0 -11 16 1791.86 181.745 20
 0 -11 17 4208.14 223.565 20
 0 11 -17 4229.98 214.561 14
 0 11 -17 4162.64 202.795 9
 0 -11 18 466.037 97.8563 20
 0 11 -18 377.247 82.9016 14
 0 12 0 18006.7 690.067 24
 0 12 0 18193.7 674.601 3
 0 12 0 18108.5 690.561 9
 0 12 0 18953.6 985.388 29
 0 12 -1 5651.36 319.664 3
 0 12 1 4972.29 294.805 3
 0 12 -1 5289.41 538.261 29
 0 12 1 5329.95 523.023 29
 0 12 -1 5767.95 348.867 24
 0 12 1 5800.51 325.153 9
 0 12 -1 6191.96 332.383 9
 0 12 -1 5991.28 292.591 14
 0 12 -2 5455.66 316.334 3
 0 12 2 4112.91 479.813 29
 0 12 -2 5404.2 570.902 29
 0 12 -2 5233.72 321.34 24
 0 12 2 5007.23 304.777 9
 0 12 -2 5333.02 317.033 9
 0 12 -2 5364.19 283.567 14
 0 12 -3 2456.41 241.69 3
 0 12 3 2042.49 358.175 29
 0 12 -3 2190.06 458.16 29
 0 12 -3 2541.91 246.142 24
 0 12 3 2328.66 232.168 9
 0 12 -3 2667.42 250.011 9
 0 12 3 2547.88 215.763 13
 0 12 -3 2277.05 199.173 14
 0 12 -4 5061.98 287.504 14
 0 12 4 5814.52 330.868 5
 0 12 -4 5313.85 329.714 3
 0 12 -4 6057.97 633.091 29
 0 12 -4 5078.21 333.42 24
 0 12 -4 4872.75 328.622 9
 0 12 4 5661.33 309.264 13
 0 12 -5 26435.1 891.633 14
 0 12 5 26205 920.117 5
 0 12 -5 26112.4 920.024 3
 0 12 -5 25423.2 1288.62 29
 0 12 -5 24974.3 915.521 24
 0 12 -5 24593.7 915.911 9
 0 12 5 25071.1 896.565 13
 0 12 -6 4613.18 278.348 14
 0 12 6 4088.41 298.107 5
 0 12 -6 4012.56 289.66 3
 0 12 -6 4656.72 582.915 29
 0 12 -6 4387.06 313.019 24
 0 12 -6 4018.47 309.859 9
 0 12 6 4569.27 277.653 13
 0 12 -7 127.465 191.369 3
 0 12 -7 198.746 285.95 32
 0 12 -7 190.994 392.536 29
 0 12 7 212.871 189.866 5
 0 12 7 217.93 156.538 13
 0 12 -7 324.948 172.719 14
 0 12 -7 500.747 220.985 9
 0 12 -8 321.759 196.448 3
 0 12 -8 157.636 321.362 32
 0 12 8 151.078 173.15 5
 0 12 -8 194.102 402.108 29
 0 12 -8 221.339 171.709 14
 0 12 8 315.238 172.813 13
 0 12 -8 97.7421 216.911 9
 0 12 -9 18965.6 1139.39 29
 0 12 9 20862.6 758.327 13
 0 12 9 20612.5 770.009 5
 0 12 -9 21300.4 790.788 3
 0 12 -9 20370.9 758.702 14
 0 12 -9 21106 773.266 24
 0 12 -9 21003 793.268 9
 0 12 -9 18158.9 1057.49 32
 0 12 -10 2758.55 477.742 29
 0 12 10 2985.24 235.74 13
 0 12 10 2451.01 232.878 5
 0 12 -10 3024.21 259.82 3
 0 12 -10 2573.92 249.462 24
 0 12 -10 2564.7 234.571 14
 0 12 -10 3073.19 263.346 9
 0 12 -11 1472.18 209.935 24
 0 12 -11 1044.04 371.925 32
 0 12 -11 744.85 402.437 29
 0 12 12 8337.49 392.114 5
 0 12 -12 8198.66 394.243 14
 0 12 -12 8554.69 406.639 3
 0 12 12 9075.9 393.503 13
 0 12 -12 8020.72 698.364 29
 0 12 -12 8467.5 393.561 24
 0 12 -12 9005.03 420.768 9
 0 12 -13 3442.32 255.915 3
 0 12 -13 3539.4 261.883 9
 0 12 -13 3512.2 234.495 24
 0 12 -13 3656.82 244.97 14
 0 -12 14 100.916 144.693 6
 0 12 -14 204.193 126.362 24
 0 12 -14 294.498 154.572 3
 0 12 -14 92.1664 138.261 14
 0 -12 14 66.8539 156.128 20
 0 12 -14 280.078 158.927 9
 0 12 -15 3564.81 210.837 14
 0 -12 15 3477.27 222.55 20
 0 12 -15 3508.04 219.362 9
 0 -12 15 3572.96 203.184 6
 0 12 -15 3140.76 201.337 3
 0 12 -16 5601.26 236.494 14
 0 12 -16 4989.99 235.995 9
 0 12 -16 5043.14 218.745 3
 0 -12 16 5030.75 245.518 20
 0 -12 17 610.496 103.914 20
 0 12 -17 389.397 77.8805 14
 0 13 0 264.164 333.558 29
 0 13 0 89.4483 182.837 9
 0 13 0 384.378 170.985 3
 0 13 -1 384.382 327.606 29
 0 13 1 -202.796 320.215 29
 0 13 -1 357.626 200.726 24
 0 13 1 499.398 194.471 9
 0 13 -1 529.745 201.423 9
 0 13 -1 457.043 174.543 3
 0 13 -2 4934.18 303.543 3
 0 13 -2 4355.58 310.174 24
 0 13 2 4700.17 484.19 29
 0 13 -2 4329.82 548.697 29
 0 13 2 4647.64 285.423 13
 0 13 2 4542.44 301.312 9
 0 13 -2 4787.09 317.44 9
 0 13 -3 3893.02 531.394 29
 0 13 3 3541.36 258.891 13
 0 13 -3 3632.57 282.434 9
 0 13 -3 3775.65 275.215 3
 0 13 -4 13767.4 546.886 14
 0 13 4 14403.2 593.992 5
 0 13 -4 13793.9 917.235 29
 0 13 4 14339.3 563.391 13
 0 13 -4 14461.2 594.319 9
 0 13 -4 14313.9 585.128 3
 0 13 -5 6371.84 343.392 14
 0 13 5 7036.02 358.63 13
 0 13 5 7161.62 382.934 5
 0 13 -5 7662.26 689.272 29
 0 13 -5 7155.88 388.747 3
 0 13 -5 7444.52 390.9 9
 0 13 -6 194.287 195.301 9
 0 13 -6 231.384 160.59 14
 0 13 6 387.933 169.382 13
 0 13 6 463.617 186.037 5
 0 13 -6 570.763 378.207 29
 0 13 -6 348.139 200.691 24
 0 13 -6 -79.2688 194.44 3
 0 13 -7 43159.2 1441.55 14
 0 13 7 44456.2 1448.27 13
 0 13 -7 45344.6 1484.99 3
 0 13 7 45498.8 1477.96 5
 0 13 -7 42733.9 1889.98 29
 0 13 -7 44499.9 1475.12 24
 0 13 -7 44777.4 1483.45 9
 0 13 8 247.711 164.37 13
 0 13 -8 64.9686 158.686 14
 0 13 8 221.587 181.858 5
 0 13 -8 -127.614 390.2 29
 0 13 -8 315.499 194.97 3
 0 13 -8 289.23 187.014 24
 0 13 -8 223.967 184.591 9
 0 13 -9 461.482 197.386 3
 0 13 -9 876.079 195.98 24
 0 13 -9 872.653 206.523 9
 0 13 10 6406.13 339.857 5
 0 13 -10 5562.09 628.26 29
 0 13 -10 6152.31 348.945 24
 0 13 -10 7348.25 342.122 14
 0 13 10 6245.96 327.303 13
 0 13 -11 1360.85 217.946 9
 0 13 -11 1582.04 202.182 3
 0 13 11 1638.31 184.999 5
 0 13 -11 1463.43 199.021 24
 0 13 11 1748.18 181.185 13
 0 13 -11 1513.2 183.976 14
 0 13 -12 4990.51 300.605 9
 0 13 12 5204.08 274.516 5
 0 13 -12 4809.68 297.402 3
 0 13 -12 5389.55 279.235 14
 0 13 -12 5096.19 280.639 24
 0 13 -13 1579.56 166.894 14
 0 13 -13 1624.87 195.148 9
 0 13 -13 1549.19 165.878 24
 0 13 -13 1957.69 190.012 3
 0 -13 13 1854.17 187.506 20
 0 -13 14 1935.13 176.333 20
 0 13 -14 1727.33 166.005 3
 0 -13 14 1775.9 161.697 6
 0 13 -14 2098.99 182.875 9
 0 13 -14 1694.69 140.143 24
 0 13 -14 1501.82 152.958 14
 0 13 -15 15199.6 532.83 9
 0 -13 15 15651.4 534.132 20
 0 13 -15 15372.3 523.261 3
 0 -13 16 952.972 95.1239 2
 0 13 -16 1036.55 96.2878 9
 0 -13 16 1045.67 105.539 20
 0 14 0 12343.2 529.638 9
 0 14 0 12078.4 801.589 29
 0 14 1 3149.23 245.893 13
 0 14 -1 3645.19 260.385 3
 0 14 1 3286.73 263.201 9
 0 14 -1 3859.82 286.542 9
 0 14 -1 2536.68 434.081 29
 0 14 1 2628.31 422.616 29
 0 14 2 3195.4 242.126 13
 0 14 -2 2722.03 248.095 3
 0 14 -2 3051.76 265.205 9
 0 14 3 6097.69 329.163 13
 0 14 -3 6508.38 349.957 3
 0 14 3 6517.61 371.706 5
 0 14 -3 6065.33 359.333 24
 0 14 -3 6377.18 364.278 9
 0 14 4 19048.2 725.866 13
 0 14 -4 20573.3 758.925 3
 0 14 4 20113.3 764.14 5
 0 14 -4 20140.4 1117.39 29
 0 14 -4 21280.5 769.452 9
 0 14 -4 20266.9 769.616 24
 0 14 -5 755.674 218.244 24
 0 14 5 610.629 171.896 13
 0 14 5 796.928 208.397 5
 0 14 -5 121.578 366.084 29
 0 14 -5 537.311 198.158 9
 0 14 -5 883.396 209.851 3
 0 14 -6 61229.9 1996.87 3
 0 14 -6 63069.4 2440.94 29
 0 14 -6 63626.4 2004.3 9
 0 14 6 62456.4 1997.71 5
 0 14 -6 62270.9 2002.17 24
 0 14 -7 121.235 364.672 29
 0 14 -7 418.047 194.46 24
 0 14 8 6180.86 308.971 13
 0 14 8 5487.81 324.777 5
 0 14 -8 5688.4 614.049 29
 0 14 -8 5882.84 303.178 14
 0 14 -8 6371.91 344.044 24
 0 14 -9 20816.1 754.311 24
 0 14 -9 20317.9 756.724 3
 0 14 9 20070.3 720.996 13
 0 14 9 20223.5 742.691 5
 0 14 -9 21490.1 768.2 9
 0 14 -9 21033.7 725.667 14
 0 14 -10 363.64 167.942 24
 0 14 10 342.815 124.064 13
 0 14 -10 178.172 132.827 14
 0 14 -10 353.864 178.613 9
 0 14 10 433.285 154.706 5
 0 14 -10 633.332 191.742 3
 0 14 -11 8111.44 367.185 3
 0 14 -11 7140.68 343.319 24
 0 14 -11 7312.23 321.094 14
 0 14 11 7210.39 334.084 5
 0 14 -11 7545.96 359.213 9
 0 14 -12 81.238 142.891 3
 0 14 -12 72.6862 149.245 9
 0 14 -12 26.7883 126.813 24
 0 14 -13 112.82 128.121 9
 0 -14 13 125.494 117.591 6
 0 14 -13 334.894 130.046 3
 0 -14 13 152.976 120.623 20
 0 14 -14 7700.02 306.62 9
 0 -14 14 7580.77 291.187 6
 0 14 -14 7396.87 299.749 3
 0 -14 14 7263.53 293.808 20
 0 14 -15 5977.84 221.674 9
 0 -14 15 5231.94 219.429 2
 0 15 0 -216.206 179.957 9
 0 15 -1 978.214 348.964 29
 0 15 -1 1479.2 208.535 9
 0 15 -2 586.314 329.029 29
 0 15 -3 2182.03 425.471 29
 0 15 4 11946.5 474.998 13
 0 15 -4 11110.9 785.117 29
 0 15 5 35375.4 1147 13
 0 15 -5 33069.5 1528.57 29
 0 15 -6 24879.9 832.393 3
 0 15 -6 23597.8 830.169 9
 0 15 6 23201.6 819.866 5
 0 15 -7 1454.4 206.636 3
 0 15 7 1138.73 146.686 13
 0 15 -7 1592.08 205.923 9
 0 15 7 1678.73 202.997 5
 0 15 -8 7085.45 354.791 9
 0 15 -8 6031.21 332.815 3
 0 15 8 6185.39 324.797 5
 0 15 -9 226.235 172.427 9
 0 15 -9 292.482 163.625 3
 0 15 9 -72.8105 137.515 5
 0 15 -10 2687.42 221.86 9
 0 15 -10 3112.92 226.124 3
 0 15 10 2928.66 201.329 5
 0 -15 11 2231.75 164.247 20
 0 15 -11 2789.33 201.654 3
 0 15 -11 2429.77 197.993 9
 0 15 -12 199.33 119.453 3
 0 15 -12 117.343 127.748 9
 0 -15 12 -151.27 113.085 6
 0 -15 12 107.777 103.675 20
 0 -15 13 1413.58 114.024 6
 0 15 -13 1387.37 126.561 9
 0 -15 13 1036.21 98.2525 20
 0 -15 14 1004.47 90.6851 2
 0 16 0 4871.28 307.708 5
 0 16 -1 9390.58 400.803 13
 0 16 1 10396.2 453.661 5
 0 16 -1 10831 451.398 9
 0 16 2 18147.6 654.154 5
 0 16 -2 18705 646.494 9
 0 16 3 37328.1 1124.12 5
 0 16 -3 37062.7 1120.31 9
 0 16 4 1601.33 202.107 5
 0 16 -4 1281.37 192.843 9
 0 16 5 6824.56 347.411 5
 0 16 -5 7133.62 356.689 9
 0 16 6 345.02 155.064 5
 0 16 -6 291.557 160.131 3
 0 16 -6 106.441 156.483 9
 0 16 7 2101.1 195.366 5
 0 16 -7 2885.84 215.955 3
 0 16 -7 2640.12 221.822 9
 0 16 8 1096.69 153.643 5
 0 16 -8 885.691 163.749 3
 0 16 -8 832.356 163.88 9
 0 16 9 -53.4384 116.208 5
 0 16 -9 225.131 133.402 3
 0 16 -9 9.23091 141.069 9
 0 16 -10 600.184 135.483 9
 0 -16 10 528.895 92.9484 20
 0 16 -11 72.3618 107.313 9
 0 16 -12 151.443 81.6737 9
 0 -16 12 107.362 82.1225 2
 0 -16 12 279.761 76.5789 6
 0 17 0 169.423 163.128 5
 0 17 1 2523.34 218.075 5
 0 17 -1 2753.74 221.197 5
 0 17 2 3853.11 247.767 5
 0 17 -2 3812.36 253.129 5
 0 17 3 3045.13 218.614 5
 0 17 -4 6623.19 309.28 9
 0 17 4 6356.82 309.485 5
 0 17 -5 4700.22 252.645 9
 0 17 5 4585.02 251.001 5
 0 17 -6 14877.8 559.746 9
 0 17 6 16368.1 557.866 5
 0 17 -7 695.914 145.457 9
 0 17 7 564.287 119.869 5
 0 17 -8 5463.15 253.909 9
 0 17 8 5582.2 238.69 5
 0 -17 9 1836.39 124.135 2
 0 17 -9 1752.85 137.833 9
 0 17 -10 72.4884 82.6878 9
 0 -17 10 132.283 77.2351 6
 0 18 0 40721.1 1287.09 5
 0 18 1 16030 558.07 5
 0 18 -1 15553.2 557.691 5
 0 18 2 10093.4 392.534 5
 0 18 -2 10223.2 396.809 5
 0 18 3 640.731 128.981 5
 0 18 -3 451.805 131.222 5
 0 18 -4 10069.9 386.483 5
 0 18 4 10063.3 375.224 5
 0 18 5 4988.22 220.459 5
 0 18 -5 5137.5 236.733 5
 0 18 6 313.349 87.513 5
 0 18 -6 387.392 105.852 5
 0 18 -7 234.266 87.9619 5
 0 19 0 32.3256 76.4438 5
 0 19 -1 357.76 81.8222 5
 0 19 1 383.925 79.9824 5
 0 19 -2 817.564 91.8821 5
 0 19 -3 2915.82 138.982 5
 -1 0 22 18.3087 102.924 7
 -1 0 22 40.5362 97.8726 19
 -1 0 21 1968.14 179.535 7
 -1 0 21 1923.11 176.164 19
 -1 0 20 228.338 161.897 7
 -1 0 20 45.3758 148.63 19
 -1 0 20 27.6983 123.329 23
 -1 0 19 1914.75 218.224 25
 -1 0 19 1957.36 216.228 19
 -1 0 19 1573.32 189.643 23
 -1 0 18 -53.6333 161.605 23
 -1 0 18 105.53 186.991 25
 -1 0 17 1438.88 228.222 19
 -1 0 17 1323.98 203.094 23
 -1 0 17 1223.01 220.277 25
 -1 0 16 127.752 173.631 20
 -1 0 16 126.878 197.922 19
 -1 0 15 14074.8 576.968 20
 -1 0 15 14395.1 594.862 18
 -1 0 15 15271.7 600.64 25
 -1 0 14 -56.0901 173.969 18
 -1 0 14 451.045 355.891 31
 1 0 -14 -89.0186 263.111 32
 -1 0 14 256.899 181.246 25
 -1 0 14 220.354 164.928 20
 -1 0 13 8381.22 392.743 20
 1 0 -13 8211.3 602.531 32
 -1 0 13 9357.01 703.617 31
 -1 0 13 9469.01 411.984 25
 -1 0 13 8475.67 401.678 18
 -1 0 12 -85.3212 145.356 20
 -1 0 12 -91.1107 326.883 31
 -1 0 12 139.721 160.767 25
 -1 0 12 196.578 167.674 4
 -1 0 12 115.212 152.019 18
 -1 0 11 41431.2 1333.61 18
 -1 0 11 40514.4 1324.32 20
 -1 0 11 41351.2 1620.52 31
 -1 0 11 42637.8 1337.48 4
 -1 0 11 41858.6 1335.84 25
 -1 0 10 8.94807 137.813 4
 -1 0 10 8.98907 136.644 25
 -1 0 9 11103.9 631.533 31
 -1 0 8 102.528 258.567 31
 -1 0 7 10229.8 549.686 31
 -1 0 6 272.965 244.831 31
 -1 0 5 179710 5438.67 31
 -1 0 4 82.1872 191.951 31
 -1 0 3 126649 3816.4 31
 -1 0 2 77.9267 122.778 31
 1 0 -1 350683 10320.7 29
 -1 0 0 25.4118 83.9149 32
 1 0 0 162.947 77.2375 30
 1 0 0 39.3881 73.7797 29
 1 0 1 976721 29094 30
 -1 0 -1 999999 29087.5 32
 -1 0 -2 -26.0147 118.871 32
 1 0 2 -37.9519 140.879 27
 -1 0 -3 402.19 162.052 32
 1 0 3 50.563 173.778 27
 1 0 4 52.2998 213.009 31
 -1 0 -4 -43.5537 171.769 32
 1 0 4 155.168 202.219 27
 1 0 5 7110.44 403.692 31
 -1 0 -5 6425.97 376.062 32
 1 0 5 6259.83 392.058 27
 1 0 6 59.0711 241.792 31
 -1 0 -6 32.4685 210.394 32
 1 0 6 135.82 262.236 27
 -1 0 -7 69583.7 2256.84 32
 1 0 7 67728.4 2299 31
 1 0 7 72289.2 2304.58 27
 1 0 7 69492.3 2112.65 21
 -1 0 -8 20.4311 118.098 28
 1 0 8 165.995 269.664 31
 1 0 8 135.853 259.661 27
 -1 0 -8 -22.5782 225.685 32
 1 0 8 92.1793 131.379 21
 1 0 9 10621.1 405.387 21
 1 0 9 9974.08 607.971 27
 -1 0 -9 9150.86 544.799 32
 -1 0 -10 -59.8903 227.3 32
 1 0 10 -19.0096 137.214 18
 1 0 10 19.0139 135.211 20
 1 0 10 -75.5498 143.558 21
 1 0 11 27518.2 918.183 20
 1 0 11 28111.2 920.049 21
 1 0 11 25771.7 900.358 6
 1 0 11 28220.8 1208.09 27
 1 0 12 -72.5347 163.391 21
 -1 0 -12 113.113 248.735 32
 1 0 12 236.405 309.704 27
 1 0 12 124.854 138.246 6
 1 0 12 12.0746 165.1 20
 1 0 12 35.4475 156.723 19
 1 0 13 37889.2 1287.96 19
 -1 0 -13 36562.2 1525.5 32
 1 0 13 39160.7 1268.43 6
 1 0 13 40443.9 1657.17 27
 1 0 13 38919.4 1289.43 21
 1 0 13 40661.8 1296.41 20
 1 0 14 99.323 181.192 19
 1 0 14 173.156 167.198 20
 1 0 14 107.69 144.237 6
 1 0 14 -57.5439 176.308 25
 1 0 15 1482.74 224.309 19
 1 0 15 1457.63 187.885 6
 1 0 15 1554.38 221.754 25
 1 0 16 -152.649 182.868 19
 1 0 17 684.514 189.259 19
 1 0 17 563.128 156.401 23
 1 0 17 878.304 202.522 25
 1 0 18 28.0139 162.655 25
 1 0 19 219.278 161.379 25
 1 0 19 217.889 182.362 7
 1 0 19 117.957 157.894 19
 1 0 20 99.9636 133.867 17
 1 0 20 59.0166 130.008 25
 1 0 20 -46.7951 131.078 19
 1 0 20 63.1171 151.864 7
 1 0 21 2556 162.807 19
 1 0 21 2734.16 187.594 7
 1 0 22 109.031 87.939 7
 -1 1 22 2790.7 166.767 19
 -1 -1 22 2744.35 152.333 19
 -1 -1 22 3147.13 172.758 7
 -1 1 22 2834.2 162.557 7
 -1 1 21 151.121 132.781 19
 -1 -1 21 -91.7099 126.738 19
 -1 -1 21 125.34 135.915 7
 -1 1 21 -60.2363 128.182 7
 -1 -1 20 -29.1758 127.406 23
 -1 -1 20 57.3834 161.232 7
 -1 1 20 89.003 157.986 7
 -1 -1 20 -43.9223 148.153 19
 -1 1 20 34.3922 154.937 19
 -1 1 19 1091.2 203.393 19
 -1 -1 19 802.462 186.561 19
 -1 1 19 509.285 131.728 17
 -1 1 19 941.302 198.585 7
 -1 -1 19 883.398 175.734 23
 -1 1 19 790.957 164.168 23
 -1 -1 19 957.936 186.414 25
 -1 -1 18 9041.78 429.659 25
 -1 1 18 9596.54 433.629 25
 -1 1 18 8701.87 402.343 23
 -1 -1 18 8561.6 416.495 23
 -1 -1 17 9764.45 455.104 23
 -1 1 17 9756.94 449.27 23
 -1 -1 17 10822 474.708 19
 -1 1 17 10261.1 482.44 19
 -1 1 17 10514.1 470.981 25
 -1 -1 17 9946.42 475.844 25
 -1 -1 17 9721.41 451.186 20
 -1 -1 16 1094.3 200.027 20
 -1 1 16 1025.31 224.48 19
 1 1 -16 1126.16 343.86 32
 -1 1 15 1209.96 210.246 18
 -1 -1 15 837.372 196.006 20
 -1 1 15 927.131 222.199 19
 -1 1 15 817.055 188.234 23
 -1 1 15 1043.54 200.083 25
 -1 -1 15 804.7 211.359 25
 -1 -1 14 30304.3 1050.74 18
 -1 1 14 29816.4 1063.67 18
 1 1 -14 30317.5 1363.97 32
 -1 -1 14 31526.8 1437.64 31
 -1 1 14 32332.1 1441.66 31
 -1 1 14 30449.8 1042.85 20
 -1 -1 14 31303.4 1054.45 20
 -1 1 14 31129.5 1046.79 23
 -1 -1 14 30959.6 1065.19 25
 -1 1 14 30676.6 1058.86 25
 -1 -1 13 6097.54 322.408 18
 -1 1 13 5880.43 327.571 18
 1 -1 -13 5080.94 457.6 32
 1 1 -13 5131.4 491.07 32
 -1 -1 13 6152.95 327.473 4
 -1 1 13 5529.26 298.347 20
 -1 -1 13 5718.77 311.46 20
 -1 1 13 5733.49 324.69 25
 -1 -1 13 6254.53 327.791 25
 -1 1 13 5479.9 575.364 31
 -1 -1 13 5263.14 551.43 31
 -1 -1 12 3389.74 253.68 4
 -1 -1 12 3903.34 247.176 18
 -1 1 12 3320.62 253.435 18
 -1 1 12 3770.97 232.125 20
 -1 -1 12 3718.59 242.309 20
 -1 -1 12 3689.6 260.062 25
 -1 1 12 4067.62 253.919 25
 -1 -1 12 3508.21 451.629 31
 -1 1 12 4201.02 485.288 31
 -1 1 11 2290.61 197.047 25
 -1 -1 11 1874.56 195.588 25
 -1 1 11 2253.38 204.59 18
 -1 -1 11 2093.02 198.72 4
 -1 1 11 2322.44 189.908 20
 -1 1 11 2279.08 204.088 4
 -1 -1 11 2447.78 194.664 18
 -1 1 11 1967.55 376.192 31
 -1 -1 11 1602.62 359.317 31
 -1 1 10 79153.3 2433.8 18
 -1 1 10 78986.6 2430.69 25
 -1 -1 10 80199.1 2433.71 4
 -1 1 9 251545 7490.26 25
 -1 -1 9 251303 7726.66 31
 -1 1 9 256274 7732.52 31
 -1 1 8 4657.75 237.582 25
 -1 1 8 4066.48 392.33 31
 -1 -1 8 5031.7 416.454 31
 -1 1 7 1199.95 275.879 31
 -1 -1 7 892.073 269.813 31
 -1 1 7 1194.85 141.838 25
 -1 1 6 62426.4 2041.14 31
 -1 -1 6 62948.9 2041.78 31
 -1 1 5 25198.7 904.517 31
 -1 -1 5 24563.7 905.795 31
 -1 -1 4 49549.8 1554.1 31
 -1 1 4 47079.6 1548.62 31
 -1 1 3 23779.7 806.061 31
 -1 -1 3 23668.9 801.643 31
 -1 -1 2 103708 3153.54 31
 -1 1 2 106341 3154.95 31
 1 -1 -1 19869.6 610.114 30
 1 1 -1 20075.7 647.438 29
 -1 1 0 72181.9 2186.45 32
 1 1 0 72921 2189.11 29
 -1 -1 -1 150740 4401.69 32
 -1 1 -1 145955 4431.18 32
 1 1 1 146486 4429.89 29
 1 1 1 149221 4425.92 30
 -1 -1 -2 83072.5 2481.82 32
 -1 1 -2 81321.7 2519.42 32
 1 1 2 83885.4 2514.49 30
 1 1 2 82142.4 2512.08 27
 1 -1 2 82865 2513.9 27
 -1 -1 -3 13092.6 467.085 32
 -1 1 -3 12089.7 517.389 32
 1 1 3 13298.7 515.65 27
 1 -1 3 13779.3 513.971 27
 1 -1 4 140494 4249.1 31
 -1 -1 -4 139783 4202.56 32
 1 1 4 142302 4252.64 31
 -1 1 -4 136167 4246.39 32
 1 1 4 138785 4246.83 27
 1 -1 4 141879 4249.6 27
 -1 -1 -5 3136.9 243.888 32
 -1 1 -5 3238.04 298.069 32
 1 -1 5 3181.89 311.675 31
 1 1 5 2858.07 316.755 31
 1 1 5 3331.11 311.151 27
 1 -1 5 3429.59 310.383 27
 -1 -1 -6 1987.82 231.967 32
 -1 1 -6 1533.24 264.724 32
 1 1 6 1919.73 283.179 27
 1 -1 6 1499.14 283.466 27
 1 -1 6 1615.29 294.878 31
 1 1 6 1564.09 288.111 31
 1 1 7 8506.26 492.002 27
 1 -1 7 8816.22 500.385 27
 1 1 7 7070.02 313.154 21
 1 -1 7 8402.68 322.9 21
 -1 1 -7 8374.73 471.006 32
 1 -1 7 7638.6 489.102 31
 1 1 7 8049.83 504.82 31
 -1 -1 -7 9002.16 433.473 32
 1 1 8 1590.61 158.646 21
 1 -1 8 1559.12 160.383 21
 -1 1 -8 1437.89 186.174 28
 1 1 8 1469.07 323.377 27
 1 -1 8 1773.57 301.72 27
 -1 1 -8 1431.73 274.114 32
 -1 -1 -8 1560 245.768 32
 -1 -1 -9 37264 1328.28 32
 -1 1 -9 38760.2 1387.34 32
 1 -1 9 37775.8 1423.48 27
 1 1 9 39228 1420.34 27
 1 -1 9 35603.4 1172.87 21
 1 1 9 36515.7 1174.65 21
 -1 -1 -10 5017.45 382.759 32
 -1 1 -10 4313.11 415.025 32
 1 1 10 4463.4 257.596 18
 1 -1 10 4177.84 254.884 21
 1 1 10 4849.36 258.859 21
 1 -1 10 4776.9 258.198 20
 1 1 10 4573.56 256.838 20
 1 -1 11 6916.59 334.955 21
 1 1 11 6956.16 328.284 21
 1 1 11 6568.4 328.756 20
 1 -1 11 6843.73 328.168 20
 -1 -1 -11 5538.68 441.516 32
 1 1 11 6596.36 329.085 19
 1 -1 11 5836.22 542.072 27
 1 1 11 6450.68 536.966 27
 1 -1 11 6816.43 312.169 6
 1 1 11 7046.03 309.23 6
 1 1 12 61765.1 1917.05 20
 1 -1 12 59872.3 1917.82 21
 1 1 12 61323.6 1916.41 21
 1 -1 12 61384.5 1921.3 20
 -1 1 -12 62892.9 2217.26 32
 1 1 12 61277.8 1917.77 19
 1 1 12 61970.8 2260.93 27
 1 -1 12 58791 2258 27
 1 1 12 60016.2 1895 6
 1 -1 12 59464.7 1896.62 6
 1 1 13 4773.17 303.178 21
 1 -1 13 5373.6 313.673 21
 1 1 13 4797.44 293.865 20
 1 -1 13 5471.82 303.359 20
 -1 1 -13 4230.06 464.1 32
 1 -1 13 4922.12 272.688 6
 1 1 13 4301.91 262.453 6
 1 1 13 4905.34 554.072 27
 1 -1 13 4704.7 539.567 27
 1 1 13 5238.07 294.534 25
 1 -1 13 5053.74 299.242 19
 1 1 13 4617.29 300.141 19
 -1 1 -14 431.83 294.225 32
 1 -1 14 859.735 188.404 19
 1 1 14 857.668 199.343 19
 1 -1 14 570.968 203.022 20
 1 -1 14 720.886 168.526 6
 1 1 14 885.877 170.703 6
 1 1 14 731.184 192.275 25
 1 -1 15 27169.7 916.729 25
 1 1 15 25014.2 904.19 25
 1 -1 15 25571.5 912.049 20
 -1 1 -15 23285.3 1172.66 32
 1 1 15 25143.3 908.252 19
 1 -1 15 25265 901.199 19
 1 1 15 24088.4 865.312 23
 1 -1 15 25204.7 874.446 6
 1 1 15 24885 870.416 6
 1 -1 16 12267.4 506.097 6
 1 -1 16 13107.6 545.04 19
 1 1 16 12446.1 549.956 19
 1 -1 16 13859.9 561.792 20
 1 1 16 12738.1 537.537 25
 1 -1 16 12700.4 549.252 25
 1 1 17 3316.9 264.329 19
 1 -1 17 2792.24 251.144 19
 1 -1 17 3725.53 270.204 25
 1 1 17 3124.55 258.629 25
 1 -1 17 3135.29 233.598 23
 1 1 17 3270.45 272.566 7
 1 -1 18 777.568 184.819 19
 1 -1 18 801.46 162.614 23
 1 1 18 566.706 174.117 25
 1 -1 18 586.308 182.345 25
 1 -1 19 2412.53 216.279 19
 1 1 19 2546.56 223.376 19
 1 -1 19 2383.31 224.926 25
 1 1 19 2975.81 226.809 25
 1 1 19 2448.85 214.692 17
 1 -1 19 2450.52 237.762 7
 1 1 19 2733.54 237.842 7
 1 -1 20 261.882 132.136 19
 1 1 20 242.342 144.924 19
 1 -1 20 279.642 136.277 17
 1 1 20 129.323 121.278 17
 1 -1 20 80.9412 137.565 25
 1 -1 20 259.8 150.145 7
 1 1 20 260.135 151.876 7
 1 -1 21 3254.49 201.305 7
 1 1 21 3430.53 202.277 7
 1 -1 21 3524.09 179.999 17
 1 1 21 3165.24 186.595 19
 1 -1 21 2853.34 164.765 19
 1 -1 22 1715.43 119.922 7
 -1 -2 22 -35.6689 97.8497 7
 -1 2 22 -50.9872 85.8011 7
 -1 -2 22 13.1699 70.6877 19
 -1 2 22 11.7535 99.9582 19
 -1 2 21 1978.63 170.181 7
 -1 -2 21 1802.4 176.053 7
 -1 -2 21 1874.25 162.089 19
 -1 2 21 2175.55 180.433 19
 -1 -2 21 1684.48 143.924 23
 -1 -2 20 6879.26 314.556 23
 -1 -2 20 6721.98 319.663 19
 -1 2 20 7065.24 336.568 19
 -1 -2 20 6397.38 330.455 25
 -1 2 20 6197.11 317.822 7
 -1 -2 19 596.902 186.059 25
 -1 -2 19 529.175 172.887 19
 -1 2 19 447.057 175.209 19
 -1 -2 19 677.612 173.162 23
 -1 2 19 453.411 126.811 23
 -1 2 19 344.449 170.126 7
 -1 -2 18 470.003 197.327 25
 -1 2 18 794.599 162.37 23
 -1 -2 18 520.246 177.756 23
 -1 -2 17 14472.7 605.8 19
 -1 2 17 14947 617.574 19
 1 2 -17 13970.3 870.008 32
 -1 -2 17 15284.4 611.529 25
 -1 2 17 14855 602.088 25
 -1 2 17 15591.4 585.63 23
 -1 -2 17 13889.6 594.387 20
 1 2 -16 3018.27 452.06 32
 -1 2 16 2385.29 269.865 19
 -1 -2 16 2258.88 239.586 20
 -1 2 15 6108.31 362.125 19
 -1 2 15 6406.05 364.765 18
 1 2 -15 6019.68 592.229 32
 -1 -2 15 5545.95 342.161 25
 -1 2 15 5624.14 346.057 25
 -1 -2 15 5901.1 340.456 20
 -1 2 15 5815.39 325.351 23
 -1 2 14 3890.25 534.395 31
 -1 -2 14 3204.79 263.477 25
 -1 2 14 3471.22 263.953 25
 -1 2 14 3554.86 251.459 23
 -1 -2 14 3390.06 267.468 4
 1 2 -14 3304.18 447.276 32
 -1 -2 14 3161.67 252.401 20
 -1 2 14 3254.65 270.554 19
 -1 2 14 3036.21 267.976 18
 -1 -2 14 2596.82 241.445 18
 -1 2 13 359.417 343.867 31
 -1 -2 13 715.475 353.764 31
 -1 -2 13 674.001 197.035 4
 -1 2 13 589.565 165.434 25
 -1 -2 13 454.594 185.073 25
 -1 2 13 592.983 188.02 18
 -1 -2 13 802.798 175.886 18
 -1 -2 13 419.816 174.187 20
 -1 2 13 448.707 163.899 23
 1 2 -13 958.112 369.769 32
 -1 2 12 41.0723 135.75 20
 -1 2 12 254.96 174.003 18
 -1 -2 12 87.712 152.622 18
 -1 2 12 -229.409 351.966 31
 -1 -2 12 182.667 323.768 31
 -1 -2 12 297.688 169.637 4
 -1 2 12 106.921 150.942 23
 1 2 -12 120.237 123.565 3
 -1 -2 12 107.97 168.829 25
 -1 2 12 57.6187 146.902 25
 1 2 -12 101.888 122.249 15
 -1 -2 11 47614.2 1519.69 18
 -1 -2 11 48662.1 1530.34 4
 -1 2 11 46173 1528.75 18
 -1 2 11 49230.1 1515.05 20
 -1 2 11 48705.9 1529.9 25
 -1 2 11 47274.2 1816.05 31
 -1 -2 11 48340.9 1824.97 31
 -1 2 10 3533.35 226.314 18
 -1 2 10 3397.86 227.679 13
 -1 2 10 3511.62 221.697 25
 -1 -2 10 3645.66 230.095 4
 -1 2 9 2799.32 190.623 25
 -1 -2 9 2264.67 340.485 31
 -1 2 9 2913.69 352.703 31
 -1 -2 8 16169 758.716 31
 -1 2 8 15946.7 758.444 31
 -1 2 8 17006 573.128 25
 -1 2 7 773.516 132.217 25
 -1 2 7 813.871 273.689 31
 -1 -2 7 524.903 255.466 31
 -1 -2 6 7730.21 439.187 31
 -1 2 6 7743.91 433.913 31
 -1 -2 5 119144 3539.59 31
 -1 2 5 112286 3530.41 31
 1 2 -5 113525 3496.15 28
 -1 -2 4 146227 4236.07 31
 -1 2 4 137245 4228.79 31
 1 2 -4 143956 4220.28 28
 -1 2 4 138194 4125.72 28
 -1 -2 3 432028 12379.2 31
 -1 2 3 413435 12377.7 31
 1 2 -3 408865 12384.8 28
 -1 2 2 41616.2 1262.76 29
 -1 -2 2 42511.7 1305.34 31
 -1 2 2 41713.2 1302.69 31
 -1 2 1 118611 3543.14 32
 1 2 0 18999.1 671.738 29
 -1 2 0 20096.8 654.559 32
 1 2 1 28209.7 932.289 29
 -1 2 -1 28380.5 931.963 32
 1 2 1 28524.6 917.975 30
 1 2 2 290715 8142.98 29
 -1 -2 -2 265722 8067.72 32
 -1 2 -2 270484 8146.54 32
 1 2 2 279368 8124.18 30
 1 2 2 278185 8117.32 27
 1 -2 2 273439 8117.67 27
 1 2 3 44104.2 1383.35 27
 1 -2 3 42954.5 1384.23 27
 1 2 3 44089.8 1396.81 29
 -1 2 -3 42070.2 1407.85 32
 -1 -2 -3 42958.1 1320 32
 1 2 4 143600 4265.9 27
 1 -2 4 138171 4263.27 27
 -1 2 -4 141273 4288.94 32
 -1 -2 -4 139572 4192.93 32
 1 -2 5 128420 3982.25 27
 1 2 5 133226 3987.87 27
 -1 2 -5 128064 4001.46 32
 -1 -2 -5 129330 3904.66 32
 1 -2 6 56549.1 1829.84 27
 1 2 6 55451.7 1821.97 27
 -1 2 -6 54640.5 1836.14 32
 -1 -2 -6 53598.3 1732.27 32
 1 -2 7 99840.7 2952.97 21
 1 2 7 96817.5 2951.99 21
 1 2 7 101100 3138.55 27
 1 -2 7 96862.5 3133.73 27
 -1 2 -7 97143.7 3059.72 28
 -1 -2 -7 97879.7 3036.26 32
 -1 2 -7 98273.1 3148.27 32
 1 -2 8 5764.8 268.161 21
 1 2 8 5863.77 268.75 21
 1 -2 8 6475.55 462.436 27
 1 2 8 6190.46 450.978 27
 -1 2 -8 5368.4 346.685 28
 -1 2 -8 5691.91 444.176 32
 -1 -2 -8 6158.33 351.984 32
 1 -2 9 13136.2 486.86 21
 1 2 9 12435.5 481.345 21
 -1 -2 -9 13481.1 593.696 32
 -1 2 -9 14844.3 709.538 32
 1 -2 9 12153.1 688.092 27
 1 2 9 13693 710.945 27
 -1 2 -9 13346.2 577.354 28
 1 2 10 8975.73 386.171 18
 1 2 10 8929.78 383.892 19
 -1 -2 -10 8341.41 477.889 32
 1 -2 10 9430.76 373.577 6
 1 2 10 9663.99 386.263 21
 1 2 10 9389.06 381.385 20
 1 -2 10 8924.29 384.334 21
 1 -2 10 8826.11 386.206 20
 1 -2 10 8634.72 379.795 4
 1 -2 11 6717.64 317.229 6
 1 2 11 7208.36 316.682 6
 1 2 11 6787.17 336.813 19
 -1 2 -11 6209.88 515.517 32
 1 -2 11 6496.05 555.874 27
 1 -2 11 6549.2 333.941 20
 1 -2 11 6147.97 323.734 21
 1 2 11 6737.07 323.222 21
 1 2 11 7204.1 321.943 25
 1 -2 12 984.2 173.78 6
 1 2 12 1233.78 183.375 21
 1 -2 12 1299.43 182.846 21
 -1 2 -12 1472.99 371.639 32
 1 2 12 1183.06 170.875 6
 1 2 12 1635.27 178.551 25
 1 -2 12 1095.19 353.594 27
 1 2 12 1469.41 367.318 27
 1 -2 12 1095.5 192.124 20
 1 2 12 1255.38 184.106 19
 1 2 13 8615.04 382.89 23
 1 -2 13 9247 427.567 20
 -1 2 -13 8169.73 652.896 32
 1 2 13 9088.08 398.422 6
 1 -2 13 9718.03 412.069 6
 1 2 13 10012.5 418.106 25
 1 2 13 9634.52 434.134 19
 1 2 14 82682.2 2657 23
 1 -2 14 87051.8 2703.99 20
 -1 2 -14 82753.7 3040.37 32
 1 2 14 87288.2 2668.56 6
 1 -2 14 86633.7 2677.22 6
 1 2 14 86518.2 2703.85 19
 1 -2 14 89011.5 2690.72 19
 1 2 14 89121.3 2692.49 25
 1 -2 15 5719.85 339.644 20
 1 -2 15 5301.52 302.453 6
 1 -2 15 5983.82 347.762 25
 1 2 15 5585.89 322.424 25
 -1 2 -15 4540.48 532.714 32
 1 2 15 4952.4 326.859 19
 1 -2 15 5187.73 312.399 19
 1 -2 16 623.421 172.827 6
 1 2 16 445.337 200.147 7
 1 -2 16 804.339 208.201 25
 1 2 16 975.305 180.558 25
 -1 2 -16 684.319 327.903 32
 1 -2 16 821.97 213.058 20
 1 2 16 826.169 214.495 19
 1 -2 16 1000.44 197.375 19
 1 2 17 448.068 201.086 7
 1 2 17 169.324 178.078 19
 1 -2 17 261.159 171.99 19
 1 2 17 252.163 168.283 25
 1 -2 17 124.803 181.708 25
 1 2 18 5317.99 305.19 17
 1 2 18 4890.88 319.254 7
 1 -2 18 5095.32 297.774 19
 1 2 18 5866.65 318.483 19
 1 2 18 5178.1 298.06 25
 1 -2 18 5360.99 321.416 25
 1 -2 18 4764.84 285.419 23
 1 2 19 10.6206 140.765 17
 1 -2 19 494.18 177.677 7
 1 2 19 222.995 157.423 7
 1 -2 19 342.387 144.995 19
 1 2 19 256.31 162.571 19
 1 -2 19 187.55 167.682 25
 1 -2 19 156.092 128.875 23
 1 2 20 4865.86 263.616 7
 1 -2 20 4919.59 263.767 7
 1 -2 20 4264.45 230.26 19
 1 2 20 4450.3 253.629 19
 1 -2 20 4133.43 248.74 25
 1 2 20 4475.99 231.199 17
 1 2 21 1039.14 130.033 19
 1 -2 21 624.33 88.781 19
 1 -2 21 855.281 116 17
 1 -2 21 862.948 135.315 7
 1 2 21 975.761 137.692 7
 1 -2 22 43.4005 71.6079 7
 -1 3 22 1420.42 125.44 19
 -1 -3 22 1455.39 122.27 7
 -1 -3 21 4575.72 220.379 19
 -1 3 21 4794.54 246.683 19
 -1 -3 21 3923.71 215.198 23
 -1 -3 21 4712.2 239.969 7
 -1 3 21 4781.54 225.712 7
 -1 -3 20 15344.1 542.987 19
 -1 3 20 14883.2 558.883 19
 -1 -3 20 14227.1 540.346 23
 -1 -3 20 14187.5 552.41 25
 -1 3 20 14525.4 543.994 7
 -1 3 19 621.652 177.584 19
 -1 -3 19 436.401 149.003 19
 -1 -3 19 198.271 172.574 25
 -1 3 19 300.743 162.125 7
 -1 -3 19 308.038 156.816 23
 -1 -3 18 7135.45 370.666 23
 -1 -3 18 7680.06 384.502 25
 -1 3 18 6530.02 324.726 23
 -1 3 17 2429.57 209.214 23
 1 3 -17 2617.82 448.537 32
 -1 3 17 2109.56 244.991 7
 -1 -3 17 2506.97 262.501 25
 -1 -3 17 2559.09 247.177 20
 -1 3 17 2898.83 264.606 19
 -1 -3 16 3085.09 259.866 20
 1 3 -16 2836.89 461.446 32
 -1 3 16 2637.97 225.649 17
 -1 3 16 3410.36 286.25 19
 -1 3 15 1860.2 233.956 19
 -1 -3 15 1894.19 236.642 20
 -1 -3 15 1478.76 228.237 25
 -1 3 15 2409.06 216.481 23
 -1 3 15 1756.32 211.729 25
 1 3 -15 1665.77 413.276 32
 -1 3 15 1609.22 254.426 18
 -1 3 14 1876.66 241.591 19
 -1 -3 14 1803.7 226.102 20
 -1 3 14 1939.54 220.573 25
 -1 -3 14 1408.16 210.959 25
 -1 -3 14 1954.1 235.137 4
 -1 3 14 1970.37 203.969 23
 1 3 -14 1483.85 376.476 32
 -1 3 14 2044.91 239.821 18
 -1 3 13 21158.8 739.027 23
 -1 3 13 21359 754.556 25
 -1 -3 13 22085.5 766.239 25
 1 3 -13 19898 723.664 3
 -1 -3 13 21501.8 741.628 18
 -1 3 13 20080.5 760.414 19
 -1 3 13 21086.2 767.507 18
 -1 -3 13 20176 758.658 4
 -1 3 13 21855.2 1100.97 31
 1 3 -13 19812.3 1061.1 32
 -1 -3 13 19649.8 1053.64 31
 1 3 -13 20145.8 726.277 15
 1 3 -12 35308.8 1167.65 15
 -1 3 12 36580.5 1179.83 23
 -1 3 12 36760.2 1190.35 25
 1 3 -12 36121.5 1169.44 3
 -1 3 12 36531 1201.99 18
 -1 -3 12 36109 1175.9 18
 -1 -3 12 36458.8 1200.19 4
 -1 3 12 36108.5 1502.16 31
 -1 -3 12 37071.9 1512.27 31
 -1 -3 12 35327.4 1162.15 6
 -1 -3 11 12400.5 474.598 18
 -1 3 11 12699.9 499.827 18
 -1 -3 11 11778.1 492.648 4
 -1 3 11 12179.6 478.977 23
 -1 3 11 13155.3 490.063 25
 1 3 -11 11773.1 468.115 3
 -1 3 11 12251.4 728.52 31
 -1 -3 11 12116 732.607 31
 -1 3 11 13155.6 502.14 13
 1 3 -11 13424 477.806 15
 -1 3 10 2484.7 186.345 23
 -1 3 10 2235.32 198.843 18
 -1 3 10 2423.63 186.32 25
 -1 -3 10 2184.52 192.943 4
 -1 3 10 1841.51 189.016 5
 -1 3 10 2411.43 201.856 13
 -1 3 9 314.956 128.974 23
 -1 3 9 153.371 241.461 31
 -1 -3 9 182.519 241.817 31
 -1 3 9 238.058 128.139 25
 -1 3 8 200139 5896.31 23
 -1 3 8 197290 5898.7 25
 -1 3 8 200030 6106.43 31
 -1 -3 8 194033 6093.45 31
 -1 3 7 97.1906 112.89 23
 -1 3 7 243.033 118.321 25
 -1 3 7 22.2696 216.413 31
 -1 -3 7 308.792 225.198 31
 1 3 -6 2195.85 258.728 28
 -1 -3 6 1842.58 262.995 31
 -1 3 6 1917.81 259.963 31
 1 3 -5 96002.4 2908.86 28
 -1 3 5 91536.5 2907.81 31
 -1 -3 5 92509.9 2902.03 31
 1 3 -4 164395 5016.82 28
 -1 3 4 165340 4928.74 28
 -1 3 4 163796 4993.28 31
 -1 -3 4 169569 4997.84 31
 1 3 -3 97555.2 3083.8 28
 -1 3 3 102468 3042.32 31
 -1 -3 3 99666.9 3038.83 31
 -1 3 3 99780.2 3002.94 29
 -1 3 3 100612 3022.59 28
 1 3 -2 277341 8311.11 28
 -1 -3 2 278773 8246.66 31
 -1 3 2 280329 8248.22 31
 -1 3 2 279385 8269.49 28
 -1 3 2 276558 8243.66 29
 -1 3 1 17973.6 609.261 32
 -1 3 0 391538 11360.4 32
 1 3 0 373508 11392.3 29
 -1 3 -1 239088 7036.94 32
 1 3 1 239890 7047.35 29
 1 -3 1 232403 6984.48 27
 1 3 1 235858 6981.56 27
 1 3 2 2917.56 198.163 27
 1 -3 2 3101.08 205.248 27
 1 3 2 2433.3 251.9 29
 -1 3 -2 3540.02 272.301 32
 1 3 2 2344.2 206.741 30
 1 3 3 445.631 172.215 30
 1 3 3 282.977 195.803 29
 1 3 3 496 171.023 27
 1 -3 3 124.865 170.029 27
 -1 3 -3 455.382 232.817 32
 1 3 4 154951 4535.3 27
 1 -3 4 153923 4537.43 27
 -1 -3 -4 146335 4423.77 32
 -1 3 -4 155584 4590.57 32
 1 -3 5 408042 12126 27
 1 3 5 419973 12128.7 27
 -1 -3 -5 399629 12009.2 32
 -1 3 -5 418710 12172.5 32
 -1 3 -6 40537.2 1345.65 28
 1 3 6 40681.8 1359.27 27
 1 -3 6 38769.4 1355.32 27
 -1 3 -6 38742.8 1400.42 32
 -1 -3 -6 37464.1 1225.06 32
 -1 3 -7 4996.41 336.376 28
 1 3 7 4538.09 351.527 27
 1 -3 7 4082.93 373.462 27
 -1 3 -7 3671.85 370.395 32
 -1 -3 -7 3577.53 236.048 32
 1 3 7 4486.79 214.125 21
 1 -3 7 4010.17 208.584 21
 1 3 8 93931 2949.05 27
 1 -3 8 89624.2 2942.35 27
 1 3 8 90933.2 2721.24 25
 -1 3 -8 89161.4 2880.32 28
 -1 3 -8 89241.3 2971.52 32
 -1 -3 -8 86625.8 2785.6 32
 1 3 8 90923.8 2729.01 21
 1 -3 8 90733.3 2729.59 21
 -1 3 -9 2054.25 265.857 28
 1 3 9 1718.67 164.272 25
 1 3 9 2061.51 321.337 27
 1 -3 9 1721.08 340.406 27
 1 -3 9 1948.35 175.31 21
 1 3 9 1984.79 175.684 21
 1 3 9 2402.82 191.59 19
 1 3 9 1900.8 186.399 18
 1 3 9 2063.22 143.47 23
 1 3 10 652.247 157.947 18
 1 3 10 660.351 143.589 6
 1 3 10 585.633 167.113 19
 -1 3 -10 508.728 286.422 32
 1 -3 10 847.046 154.185 21
 1 3 10 707.66 152.282 21
 1 3 10 570.689 142.032 25
 1 -3 10 871.614 157.872 4
 1 3 10 551.327 115.511 23
 1 -3 11 34878.8 1122.4 6
 1 3 11 32384 1106.9 6
 1 -3 11 36566.5 1436.37 27
 1 3 11 34702.6 1417.74 27
 1 3 11 35525.7 1117.58 25
 1 3 11 33926.1 1134.31 19
 1 3 11 35144.5 1126.8 21
 1 -3 11 33251.9 1123.41 21
 1 3 11 33622 1093.06 23
 1 -3 11 35046.4 1127.52 4
 -1 3 -11 32644.3 1411.12 32
 1 3 12 12227.5 486.643 25
 1 3 12 12095.5 464.884 23
 -1 3 -12 12213.8 774.961 32
 1 -3 12 12943.8 497.377 6
 1 3 12 13125.1 519.227 19
 1 3 12 10697.5 755.427 27
 1 -3 12 10721.4 754.691 27
 1 3 12 13086.2 507.869 21
 1 -3 12 12216.4 500.12 21
 1 -3 12 11931.8 508.578 20
 1 -3 13 54102.9 1730.2 6
 -1 3 -13 56363.8 2119.96 32
 1 -3 13 55718.4 1752.73 20
 1 3 13 52997 1726.27 25
 1 3 13 54126.1 1751.69 19
 1 -3 14 3250.68 243.612 6
 1 3 14 3101.1 265.856 7
 -1 3 -14 3540.79 475.816 32
 1 3 14 3519.93 256.869 25
 1 -3 14 2952.75 244.741 19
 1 3 14 3508.47 287.871 19
 1 -3 14 2756.27 269.169 20
 1 -3 15 15040.5 612.19 20
 -1 3 -15 14598.1 902.901 32
 1 3 15 15185.7 612.823 7
 1 -3 15 14297.7 578.368 6
 1 -3 15 14393.4 580.347 19
 1 3 15 15387.6 616.783 19
 1 -3 16 21947.5 830.097 25
 1 3 16 21394.5 800.464 25
 1 3 16 22161.3 822.952 7
 1 -3 16 22213.8 789.323 6
 1 3 16 22119.7 808.747 17
 1 -3 16 22616.3 828.64 20
 1 -3 16 23062.2 806.671 19
 1 3 16 22316.1 835.133 19
 -1 3 -16 22489 1162.09 32
 1 3 17 120.841 177.451 7
 1 3 17 46.2243 188.49 19
 1 -3 17 76.3339 184.065 20
 1 -3 17 248.951 191.506 25
 -1 3 -17 260.781 313.681 32
 1 3 17 249.049 159.382 25
 1 3 18 84.3415 151.553 17
 1 3 18 151.595 184.716 7
 1 3 18 -14.055 179.157 19
 1 -3 18 136.921 150.578 19
 1 -3 18 213.305 177.464 25
 1 -3 19 8113.59 382.239 25
 1 3 19 8373.62 354.729 17
 1 3 19 8495.12 382.066 19
 1 -3 19 7982.02 345.335 19
 1 -3 19 8656.05 385.13 7
 1 3 19 7716.44 375.147 7
 1 -3 19 7526.13 347.677 23
 1 -3 20 1625.57 175.799 7
 1 3 20 1737 179.174 7
 1 -3 20 1867.3 183.916 25
 1 3 20 1597.68 178.46 19
 1 -3 20 1304.13 134.222 19
 1 -3 21 1709.5 135.649 17
 1 3 21 1666.17 147.473 19
 1 -3 21 1764.93 149.028 7
 -1 4 22 77.3614 82.8418 19
 -1 -4 22 283.061 83.5655 7
 -1 4 21 659.811 138.132 19
 -1 -4 21 744.172 96.5062 19
 -1 -4 21 788.58 134.485 7
 -1 -4 20 1210.28 159.717 23
 -1 -4 20 1112.3 146.16 19
 -1 4 20 944.813 174.856 19
 -1 -4 20 973.425 166.709 25
 1 4 -20 950.367 128.524 9
 -1 4 20 1212.47 155.261 7
 -1 -4 19 16161.4 627.144 23
 -1 -4 19 17047.7 636.253 25
 -1 -4 19 17099.3 614.563 19
 -1 4 19 16345.4 634.992 19
 -1 -4 19 16800.2 625.048 20
 -1 4 19 16951.6 617.184 7
 -1 -4 18 618.233 185.632 25
 -1 4 18 696.228 202.483 19
 -1 -4 18 622.053 165.276 19
 -1 -4 18 354.792 181.99 20
 -1 4 18 425.144 178.003 7
 -1 4 17 2661.14 245.61 7
 1 4 -17 2588.38 458.004 32
 -1 -4 17 3290.51 262.674 25
 -1 -4 17 3136.94 259.676 20
 -1 4 17 2414.74 259.924 19
 -1 4 16 28481.6 956.094 7
 1 4 -16 24802.6 1306.51 32
 -1 4 16 25155.7 917.333 23
 -1 -4 16 26183.6 961.715 25
 -1 4 16 27492.6 973.62 19
 -1 -4 16 29023.3 974.049 20
 -1 -4 15 3026.48 276.131 20
 -1 4 15 3027.11 227.876 23
 1 4 -15 2649.7 484.636 32
 -1 4 15 3060.07 262.308 7
 -1 4 15 3192.42 277.122 19
 -1 4 15 3249.7 287.297 18
 -1 4 14 484.314 212.051 18
 -1 4 14 81.7436 142.356 17
 1 4 -14 71.9954 141.982 15
 -1 4 14 109.335 169.965 25
 1 4 -14 348.455 360.94 32
 -1 4 14 196.369 153.258 23
 -1 4 14 393.524 190.063 19
 -1 -4 14 193.118 185.091 20
 -1 -4 14 164.797 184.439 25
 -1 -4 14 279.592 177.464 4
 1 4 -14 347.304 152.178 3
 -1 -4 13 602.522 195.175 4
 -1 -4 13 845.861 194.314 25
 -1 4 13 759.367 198.569 19
 -1 4 13 662.319 199.594 18
 1 4 -13 350.098 155.413 15
 -1 4 13 752.468 156.299 23
 1 4 -13 980.577 374.622 32
 -1 4 13 508.262 161.888 25
 -1 -4 13 407.727 143.535 6
 1 4 -13 454.395 157.56 3
 -1 4 12 102.517 165.18 19
 -1 4 12 -92.7153 307.972 31
 -1 -4 12 -91.6854 291.586 31
 -1 -4 12 -61.3104 130.505 18
 -1 4 12 334.073 170.143 18
 -1 -4 12 125.323 162.137 4
 -1 4 12 150.52 142.778 25
 1 4 -12 11.0439 138.097 15
 -1 4 12 160.244 133.847 23
 -1 4 12 39.0219 167.043 13
 1 4 -12 187.644 143.851 3
 1 4 -11 16156.9 592.075 15
 -1 4 11 15317.1 605.153 13
 1 4 -11 15535.1 590.435 3
 -1 4 11 16784.8 586.168 23
 1 4 -11 15851.9 567.401 24
 -1 4 11 16827.7 594.234 25
 -1 4 11 15894.6 856.486 31
 -1 -4 11 14978.9 833.984 31
 -1 4 11 16682.1 611.515 18
 -1 -4 11 16625.3 581.292 18
 -1 4 11 15857.3 608.176 19
 -1 -4 11 16440.8 603.673 4
 -1 4 11 16166.9 600.652 5
 -1 4 10 3853.72 240.825 5
 -1 4 10 4437.88 258.289 13
 -1 4 10 3971.45 226.254 23
 -1 -4 10 4227.3 251.966 4
 1 4 -10 4208.03 237.975 3
 -1 4 10 4124.5 246.238 16
 -1 4 10 4310.62 253.532 18
 -1 4 10 4204.16 257.736 19
 -1 4 10 4448.2 237.463 25
 1 4 -10 4037.46 236.947 15
 -1 4 9 56378 1758.28 25
 -1 4 9 59115.5 1998.52 31
 -1 -4 9 54767.1 1974.36 31
 -1 4 9 57648.4 1772.89 13
 -1 4 9 56584.8 1754.7 23
 -1 -4 8 216024 6779.79 31
 -1 4 8 220382 6788.89 31
 -1 4 8 225386 6584.76 25
 -1 4 8 219883 6581.66 23
 -1 4 7 3221.48 183.612 23
 -1 -4 7 3629.54 331.686 31
 -1 4 7 3279.07 182.263 25
 1 4 -6 1644.58 260.182 28
 -1 -4 6 1073 231.101 31
 -1 4 6 1165.94 232.5 31
 1 4 -5 58045.7 1922.26 28
 -1 -4 5 59081.3 1882.86 31
 -1 4 5 58276.3 1883.72 31
 1 4 -4 106138 3335.92 28
 -1 4 4 104374 3240.23 28
 -1 4 4 107477 3235.43 29
 -1 4 4 112326 3275.51 31
 -1 -4 4 104820 3265.8 31
 1 4 -3 914468 27538.4 28
 -1 4 3 952727 27477.5 28
 -1 4 3 919290 27452.5 29
 -1 4 3 963276 27458.8 31
 -1 -4 3 907570 27452.8 31
 1 4 -2 38997.2 1329.33 28
 -1 4 2 39837.9 1252.07 29
 -1 4 2 38896.7 1280.97 28
 -1 4 2 38606.4 1219.78 32
 -1 -4 2 38398.8 1211.17 31
 -1 4 2 39260.8 1213.81 31
 -1 4 1 144196 4256.7 28
 -1 4 1 145655 4204.22 32
 -1 4 1 140382 4154.17 31
 -1 -4 1 136001 4152.52 31
 1 4 0 7533.05 413.933 29
 -1 4 0 8117.02 414.094 28
 -1 4 0 7942.05 357.503 32
 1 4 1 384.163 213.49 29
 1 -4 1 212.778 101.931 27
 -1 4 -1 306.869 229.582 28
 1 4 1 148.989 95.8158 27
 -1 4 -1 292.528 198.436 32
 1 -4 2 13139.9 469.298 27
 1 4 2 12683.2 461.485 27
 1 4 2 12757.4 545.771 29
 -1 4 -2 11907.1 577.463 28
 -1 4 -2 12269.6 548.503 32
 1 4 2 13411.5 510.077 30
 1 4 3 81040.5 2478.47 27
 1 -4 3 80703.5 2482.09 27
 -1 4 -3 83337 2569.94 28
 1 4 3 79773.6 2538.01 29
 -1 4 -3 77193.8 2550.85 32
 1 4 3 81699.4 2491.55 30
 1 4 4 126790 3924.87 29
 -1 4 -4 127522 3955.17 28
 1 -4 4 129373 3890.5 27
 1 4 4 128065 3886.22 27
 -1 4 -4 124726 3958.1 32
 -1 4 -5 49137.9 1677.41 28
 1 -4 5 48210.9 1631.39 27
 1 4 5 51612.3 1638.23 27
 -1 4 -5 49000.2 1703.96 32
 -1 4 -6 109910 3407.52 28
 1 -4 6 108248 3374.12 27
 1 4 6 106587 3369.38 27
 -1 4 -6 104985 3434.4 32
 1 -4 7 5342.62 385.219 27
 1 4 7 4038.66 365.076 27
 -1 4 -7 5028.85 423.463 32
 -1 4 -7 4219.36 358.629 28
 1 4 7 4193.65 218.363 21
 1 -4 7 4559.76 216.01 21
 1 4 8 19638.8 635.928 25
 -1 4 -8 18718.3 885.055 32
 1 -4 8 18017.6 641.79 21
 1 4 8 19515.8 646.737 21
 1 -4 8 18707.7 837.173 27
 1 4 8 19917.8 846.102 27
 -1 4 -8 18280.2 817.151 28
 1 4 9 302.236 141.205 18
 1 4 9 56.2756 137.509 7
 1 4 9 309.509 133.088 13
 -1 4 -9 -166.158 210.291 28
 1 4 9 278.017 97.2878 23
 1 -4 9 246.307 129.592 21
 1 4 9 370.326 129.6 21
 1 4 9 226.808 149.825 19
 1 4 9 75.2141 107.786 25
 1 -4 9 65.7632 242.934 27
 1 4 9 130.106 241.658 27
 1 4 10 2890.29 224.953 19
 -1 4 -10 2459.08 187.638 3
 -1 4 -10 2804.47 410.749 32
 1 4 10 2524.6 209.734 7
 1 4 10 2583.83 209.829 13
 1 -4 10 2913.47 202.35 21
 1 4 10 2811.41 199.443 21
 1 -4 10 2666.43 206.725 4
 1 4 10 2627.09 187.073 5
 -1 4 -10 2632.59 187.727 15
 1 4 10 2597.54 188.742 25
 -1 4 -10 2255.85 297.611 28
 -1 4 -11 -9.37472 123.973 15
 -1 4 -11 93.4375 126.981 3
 1 4 11 247.748 157.613 7
 1 4 11 357.744 150.689 21
 1 -4 11 196.757 147.043 21
 1 -4 11 222.599 149.21 4
 1 4 11 98.7788 168.595 19
 -1 4 -11 141.344 315.181 32
 1 -4 11 -42.8984 292.818 27
 1 4 11 212.461 278.363 27
 1 4 11 108.061 125.739 25
 1 4 12 6745.04 325.467 12
 1 -4 12 7111.74 362.863 20
 -1 4 -12 7170.65 622.088 32
 1 4 12 7311.67 368.311 19
 1 4 12 6976.4 356.409 7
 1 -4 12 6589.83 343.152 6
 1 4 12 7609.42 334.568 25
 1 4 13 189.909 146.16 12
 1 -4 13 88.0525 192.311 20
 1 4 13 206.794 181.438 19
 1 4 13 107.908 149.084 25
 1 4 13 98.8906 173.536 7
 -1 4 -13 444.56 396.384 32
 1 -4 13 207.792 164.328 6
 1 -4 14 2087.42 217.88 6
 1 4 14 2055.91 200.717 25
 1 4 14 1924.58 218.896 17
 1 -4 14 2225.16 247.574 20
 -1 4 -14 1638.52 431.988 32
 1 4 14 2069.61 248.533 7
 1 4 15 28030.3 972.395 17
 -1 4 -15 28973.2 1361.3 32
 1 -4 15 27526.4 965.111 6
 1 4 15 27327.1 991.501 7
 1 -4 15 27962.5 960.262 19
 1 4 15 27724.7 996.651 19
 1 -4 15 28194.1 994.234 20
 1 4 16 4238.12 271.558 25
 1 -4 16 4067.78 312.404 25
 1 4 16 4218.97 290.077 17
 -1 4 -16 3263.46 506.779 32
 1 -4 16 4170.62 269.43 6
 1 4 16 4206.34 308.381 7
 1 -4 16 4484.92 309.554 20
 1 -4 16 4109.46 268.08 19
 1 4 16 4730.53 317.222 19
 1 -4 17 22074.5 800.746 25
 -1 4 -17 19338.2 1083.99 32
 1 4 18 1014 168.204 17
 1 -4 18 799.384 191.406 20
 1 4 18 1221.66 210.981 19
 1 4 18 797.976 189.147 7
 1 -4 18 828.871 196.577 25
 1 -4 19 1248.55 191.158 25
 1 4 19 1202.19 152.409 17
 1 -4 19 1312.62 184.772 7
 1 4 19 1553.28 191.737 7
 1 4 19 1334.44 194.259 19
 1 -4 19 1355.31 163.421 23
 1 -4 20 5130.57 267.341 25
 1 -4 20 5185.52 260.029 7
 1 4 20 5302.69 262.116 7
 1 4 20 5249.14 273.851 19
 1 4 21 1198.32 132.869 19
 1 -4 21 1523.76 124.888 7
 1 -4 21 1389.12 127.513 17
 -1 5 21 295.685 115.924 19
 -1 -5 21 499.772 117.75 7
 -1 -5 20 2098.58 182.401 23
 -1 5 20 2184.79 192.445 19
 -1 -5 20 2338.29 156.275 19
 -1 -5 20 2376.68 191.693 25
 -1 5 20 2468.99 166.372 7
 1 5 -20 1950.99 144.306 9
 1 5 -19 6116.66 295.026 9
 -1 -5 19 6527.42 327.249 23
 -1 5 19 6113.46 319.27 19
 -1 -5 19 5787.26 290.835 19
 -1 5 19 6192.06 296.948 7
 -1 -5 19 6179.01 316.068 25
 -1 -5 19 6294.05 319.663 20
 -1 -5 18 4857.82 285.682 19
 -1 5 18 5470.96 320.221 19
 -1 -5 18 5272.15 307.964 20
 -1 5 18 5113.83 291.96 7
 -1 -5 18 5604.83 311.027 25
 -1 -5 17 567.555 191.522 25
 1 5 -17 58.3047 356.756 32
 1 5 -16 8700.15 756.402 32
 -1 -5 16 10400.4 471.103 25
 -1 -5 16 10415.9 473.315 20
 -1 5 16 9387.94 439.345 7
 -1 5 16 9905.62 475.943 19
 -1 -5 15 1515.04 224.944 20
 -1 5 15 1653.16 233.909 19
 1 5 -15 1577.04 188.946 3
 -1 -5 15 1419.49 218.819 4
 1 5 -15 1311.54 422.869 32
 1 5 -15 1393.38 185.87 15
 -1 5 15 1442.57 199.435 7
 -1 5 14 567.885 214.027 19
 1 5 -14 1074.87 181.069 3
 -1 5 14 1034.81 210.885 18
 1 5 -14 923.8 179.032 15
 -1 -5 14 617.739 191.796 25
 1 5 -14 547.998 402.256 32
 -1 -5 14 610.469 156.13 6
 -1 5 14 746.974 190.252 7
 -1 -5 14 532.183 200.629 4
 -1 5 14 632.54 154.773 23
 1 5 -13 5218.25 297.676 3
 -1 -5 13 5212.26 312.829 4
 -1 5 13 5239.08 318.345 18
 -1 5 13 5435.58 321.316 19
 -1 -5 13 5452.03 285.875 6
 -1 5 13 5097.68 300.721 7
 1 5 -13 4686.45 288.643 15
 -1 -5 13 5596.18 317.494 25
 1 5 -13 4036.18 547.94 32
 -1 5 13 4993.21 282.444 23
 -1 5 13 5331.7 332.294 13
 -1 5 12 1842.89 215.776 19
 1 5 -12 2029.55 203.969 3
 -1 -5 12 1855.86 218.42 4
 -1 5 12 1923.88 220.649 18
 -1 5 12 1634.74 169.181 17
 1 5 -12 1768.18 193.347 15
 -1 5 12 1749.49 223.23 13
 1 5 -12 1772.47 174.709 24
 1 5 -12 1551.55 407.277 32
 -1 5 12 1455.85 192.164 7
 -1 5 12 1886.45 180.849 23
 -1 5 11 7672.11 365.924 18
 -1 5 11 7598.09 362.6 19
 1 5 -11 7457.02 327.781 24
 -1 5 11 7781.64 577.639 31
 -1 -5 11 8266.02 577.618 31
 -1 5 11 7802.89 370.513 13
 -1 5 11 7815.05 362.273 5
 -1 -5 11 7581.91 356.408 4
 -1 5 11 7669.16 340.728 23
 -1 5 11 6950.43 324.013 17
 1 5 -11 7424.13 346.23 15
 1 5 -11 7633.89 350.244 3
 -1 5 10 9772.91 419.52 13
 -1 5 10 10918.9 428.33 5
 -1 5 10 9851.66 390.213 23
 1 5 -10 9453.87 408.96 15
 -1 5 10 9428.24 408.622 16
 -1 5 10 9554.31 412.567 18
 1 5 -10 9637.18 388.007 24
 1 5 -10 9448.31 408.921 3
 -1 -5 10 10288.1 417.47 4
 -1 5 10 10291.1 419.016 19
 -1 5 9 21718.4 754.137 19
 -1 5 9 21685.3 750.737 18
 -1 5 9 21938 752.599 16
 1 5 -9 21223 751.73 15
 -1 5 9 22120.9 736.08 23
 -1 -5 9 22246.2 951.02 31
 -1 5 9 21842 947.866 31
 1 5 -9 22383.8 755.48 3
 -1 -5 9 22840.2 755.085 4
 -1 5 9 21790.9 756.617 5
 1 5 -9 21534.2 736.023 24
 -1 5 9 22494.2 763.07 13
 -1 5 8 513.721 125.284 23
 -1 -5 8 689.668 238.17 31
 -1 5 8 514.042 235.399 31
 1 5 -8 474.16 121.692 24
 -1 5 7 28274.5 878.693 23
 -1 -5 7 25702 1024.66 31
 -1 5 7 27685.4 1043.89 31
 1 5 -7 26892.9 878.62 24
 -1 -5 6 515.086 200.112 31
 -1 5 6 622.519 206.767 31
 1 5 -6 551.08 253.103 28
 1 5 -6 442.777 130.836 24
 1 5 -5 13967.6 696.057 28
 -1 5 5 15423.2 578.788 29
 1 5 -5 15644.3 518.916 24
 -1 5 5 15036.3 616.236 31
 -1 -5 5 14957.6 606.82 31
 -1 5 4 36437.5 1202.06 29
 -1 -5 4 35929.4 1194.14 31
 -1 5 4 36110.9 1199.99 31
 -1 5 4 38280.5 1223.18 28
 1 5 -4 35649.9 1315.32 28
 -1 5 3 47442.1 1546.09 29
 1 5 -3 49794.5 1650.58 28
 -1 5 3 49762.9 1576.63 28
 -1 -5 3 48046 1500.1 31
 -1 5 3 46998.1 1502.43 31
 -1 5 2 2284.44 115.896 30
 -1 5 2 2320.43 225.873 29
 -1 -5 2 2316.62 138.07 31
 -1 5 2 2074.6 168.211 32
 -1 5 2 2282.36 141.682 31
 1 5 -2 2192.22 313.572 28
 -1 5 2 1957.69 259.134 28
 -1 5 1 7229.45 329.949 32
 1 5 -1 6818.11 433.054 29
 -1 5 1 6836.61 406.275 28
 1 5 0 125.938 247.243 29
 -1 5 0 324.067 167.376 32
 -1 5 0 -53.9696 225.402 28
 1 5 1 15710.1 639.148 29
 -1 5 -1 15784.4 659.178 28
 1 5 1 14429.8 460.898 27
 1 -5 1 14224.9 471.793 27
 -1 5 -1 15639.5 600.098 32
 1 5 2 1012.33 248.784 29
 1 5 2 846.638 119.121 27
 1 5 2 570.692 173.852 30
 -1 5 -2 696.255 250.743 28
 1 -5 2 611.776 116.204 27
 -1 5 -2 422.848 204.438 32
 1 5 3 118245 3487.87 30
 -1 5 -3 111193 3588.7 28
 1 5 3 116249 3552.82 29
 1 -5 3 110042 3453.24 27
 1 5 3 114075 3451.45 27
 -1 5 -3 116285 3564.59 32
 1 5 4 14769 639.088 29
 -1 5 -4 14313.7 693.192 28
 1 -5 4 14941.9 582.788 27
 1 5 4 15114.5 580.323 27
 -1 5 -4 15009.8 683.215 32
 -1 5 -5 5913.73 429.582 28
 1 5 5 5653.59 383.774 29
 -1 5 -5 5348.03 441.198 32
 1 -5 5 5932.21 349.133 27
 1 5 5 5625.18 335.685 27
 -1 5 -6 377.783 238.173 28
 1 -5 6 20.3622 188.741 27
 1 5 6 259.439 202.623 27
 -1 5 -6 467.005 283.653 32
 1 -5 7 11261.6 582.375 27
 1 5 7 11862.9 587.77 27
 -1 5 -7 11208 618.731 28
 1 5 7 11890.9 419.321 21
 1 -5 7 11676.8 418.855 21
 -1 5 -7 10854.1 645.3 32
 1 5 8 60419.3 1860.9 25
 1 5 8 63898.5 2100.54 27
 -1 5 -8 61212.6 2107.21 28
 1 -5 8 62650.3 2094.04 27
 1 -5 8 60546.4 1873.89 21
 1 5 8 60889.2 1872.91 21
 1 5 8 61484.1 1899.47 19
 -1 5 -9 4356.41 454.008 32
 1 5 9 3422.1 203.049 21
 1 -5 9 3371.11 208.014 21
 -1 5 -9 3491.63 210.876 3
 -1 5 -9 2934.32 358.408 28
 1 5 9 3362.7 230.931 19
 1 5 9 3361.71 216.352 17
 1 5 9 3150.32 219.527 7
 1 5 9 3386.85 210.59 5
 1 -5 9 3769.19 214.045 4
 1 5 9 3263.65 214.058 13
 1 5 9 3382.25 192.584 25
 1 5 9 3243.77 359.135 27
 1 -5 9 2554.61 361.439 27
 1 5 9 3818.26 218.427 12
 -1 5 -9 3088.29 210.5 15
 1 5 10 783.783 145.093 12
 1 5 10 490.155 144.939 21
 1 -5 10 612.283 145.549 21
 1 5 10 635.664 170.441 19
 -1 5 -10 460.772 336.982 32
 1 5 10 545.959 154.964 17
 1 5 10 791.168 164.723 7
 1 5 10 766.74 148.987 5
 1 5 10 702.116 158.84 13
 -1 5 -10 642.804 138.653 15
 -1 5 -10 611.145 140.137 3
 1 5 10 570.217 125.667 25
 1 -5 10 505.159 148.079 4
 1 5 11 13101.4 508.454 17
 1 -5 11 12039.2 499.729 4
 1 5 11 12166.3 491.448 12
 -1 5 -11 12323.5 488.89 3
 -1 5 -11 12372 796.942 32
 1 5 11 14558.2 534.028 19
 1 5 11 13411.4 518.634 7
 1 5 11 12613.4 480.284 25
 1 5 12 42305 1365.39 7
 1 -5 12 40339.2 1355.56 6
 -1 5 -12 38872.6 1735.26 32
 1 5 12 41060.2 1336.42 12
 -1 5 -12 42329 1338.57 3
 1 5 12 42781.3 1375.49 19
 1 5 12 40583.9 1329.26 25
 1 5 12 41519.4 1355.76 17
 1 5 13 7898.66 388.568 17
 1 5 13 7709.4 361.272 12
 1 5 13 8062.18 362.116 25
 1 5 13 7848.57 411.718 19
 -1 5 -13 7996.12 708.722 32
 1 -5 13 9192.79 417.143 20
 1 -5 13 7694.12 387.475 6
 1 5 13 7956.33 400.178 7
 1 5 14 16047.4 640.544 19
 -1 5 -14 14829.1 956.659 32
 1 5 14 15843.7 613.854 17
 1 5 14 16480.2 636.994 7
 1 -5 14 15371.7 614.81 6
 1 -5 14 15218.5 633.978 20
 1 -5 15 1509.03 211.462 6
 -1 5 -15 802.436 412.527 32
 1 5 15 1352.3 204.801 17
 1 -5 15 2029.14 245.066 20
 1 5 15 1717.83 235.884 19
 1 5 15 1775.36 232.013 7
 -1 5 -15 1347.62 186.811 24
 1 -5 16 25981.6 932.531 25
 1 5 16 24905.2 901.363 17
 1 -5 16 26608.7 942.79 20
 -1 5 -16 24757.3 1283.65 32
 1 -5 16 25873.8 901.842 6
 1 5 16 27101.1 929.385 7
 1 5 16 25496.6 935.28 19
 1 -5 17 4614.28 304.335 25
 1 -5 17 4049.54 251.848 6
 1 5 17 4128.42 264.572 17
 1 5 18 30065.3 1025.65 17
 1 -5 18 32107.9 1067.74 25
 1 -5 18 31265.5 1064.88 20
 1 5 18 31436 1068.01 19
 1 5 18 32188.1 1054.89 7
 1 -5 19 502.551 144.611 23
 1 -5 19 589.299 150.095 7
 1 5 19 834.423 155.51 7
 1 5 19 973.666 180.773 19
 1 -5 19 979.443 171.537 25
 1 -5 20 650.266 120.064 23
 1 5 20 455.235 143.473 19
 1 -5 20 733.538 138.529 25
 1 -5 20 759.005 129.085 7
 1 5 21 24426.2 742.708 19
 1 -5 21 22055.1 721.465 7
 -1 6 21 198.579 99.6264 19
 -1 -6 21 120.082 88.8246 7
 -1 -6 20 9571.51 367.658 23
 -1 6 20 9625.65 369.896 19
 -1 -6 20 8929.42 357.852 25
 1 6 -19 3869.08 231.608 9
 -1 -6 19 4032.39 216.419 19
 -1 6 19 5029.86 269.05 19
 -1 -6 19 4594.75 261.989 23
 -1 -6 19 4946.96 265.382 20
 -1 -6 19 4074.85 254.2 25
 -1 6 18 123.257 138.23 7
 -1 -6 18 127.405 173.142 20
 -1 -6 18 297.479 138.768 19
 -1 6 18 257.252 170.986 19
 -1 -6 18 125.269 160.949 25
 -1 6 17 2258.46 210.03 7
 -1 -6 17 2460.01 238.6 25
 -1 -6 16 10177.9 467.462 20
 1 6 -16 9755.15 794.77 32
 -1 6 16 10226.4 445.005 7
 -1 6 16 9833.37 470.345 19
 -1 -6 16 10076.3 460.558 25
 1 6 -15 1021.84 410.514 32
 -1 -6 15 872.545 199.143 25
 -1 -6 15 1044.48 203.171 4
 -1 6 15 1016.73 190.065 7
 -1 6 15 1537.87 218.315 19
 -1 -6 15 1214.05 231.8 20
 1 6 -15 1018.45 174.014 3
 -1 6 14 8631.71 406.033 7
 -1 -6 14 8742.17 391.466 6
 -1 -6 14 9211.77 427.465 25
 1 6 -14 8464.65 734.176 32
 -1 6 14 8837.69 430.209 19
 1 6 -14 8611.96 407.582 3
 1 6 -14 8826.28 406.2 15
 -1 -6 14 9061.09 431.357 4
 -1 6 13 3967.44 261.498 7
 1 6 -13 3602.64 264.48 15
 -1 -6 13 4184.55 279.314 25
 1 6 -13 4000.79 566.798 32
 1 6 -13 3714.2 269.73 3
 -1 6 13 3752.39 286.396 13
 -1 6 13 3825.32 289.285 19
 -1 6 13 4073.8 279.942 18
 -1 -6 13 3577.41 280.794 4
 1 6 -12 18487.4 687.233 15
 1 6 -12 20395 1075.61 32
 -1 6 12 18308.5 672.476 7
 -1 6 12 18664.9 697.193 5
 -1 -6 12 17860.8 687.349 4
 1 6 -12 19041.6 667.09 24
 -1 6 12 18925.4 704.915 13
 1 6 -12 18947.2 690.671 3
 -1 6 12 18333.6 691.662 18
 -1 6 12 17914.1 694.787 19
 -1 6 11 3162.81 246.459 19
 -1 6 11 2890.81 226.647 18
 -1 6 11 2606.24 238.593 13
 1 6 -11 2517.79 224.846 15
 1 6 -11 2462.63 445.538 32
 1 6 -11 2823.74 209.362 24
 -1 -6 11 2526.13 220.093 4
 -1 6 11 3254.97 238.776 5
 -1 6 11 2698.29 231.725 16
 1 6 -11 2931.43 230.578 3
 -1 6 11 2631.89 214.971 7
 -1 6 10 26694.6 920.423 19
 -1 6 10 26789.9 915.651 18
 -1 6 10 27251.1 927.648 13
 1 6 -10 26165.3 920.76 15
 -1 6 10 25966 1132.04 31
 -1 -6 10 25975.7 1122.66 31
 1 6 -10 27009.4 901.681 24
 -1 6 10 27760.1 929.207 5
 -1 6 10 28267.6 920.911 16
 1 6 -10 27089.3 923.852 3
 -1 -6 10 26822.1 915.912 4
 -1 6 10 27370.5 902.149 7
 -1 6 9 6382.04 306.122 19
 -1 6 9 6338.48 316.329 13
 -1 6 9 6469.23 318.252 5
 -1 6 9 5920.73 301.966 16
 -1 6 9 5941.59 301.751 18
 1 6 -9 6967.1 321.516 15
 1 6 -9 5797.15 307.756 3
 -1 -6 9 6834.68 312.202 4
 -1 -6 9 6144.87 447.861 31
 -1 6 9 6057.88 283.889 7
 1 6 -9 6423.41 296.724 24
 -1 6 8 717.472 108.687 26
 1 6 -8 775.457 157.552 3
 1 6 -8 766.101 154.039 15
 -1 6 8 1052.62 153.234 16
 -1 6 8 1074.32 161.556 5
 -1 6 8 977.174 231.311 31
 -1 -6 8 921.687 225.442 31
 1 6 -8 1056.59 145.25 24
 -1 6 8 802.785 144.792 19
 -1 6 8 940.145 159.976 13
 -1 6 7 204977 6112.22 26
 -1 -6 7 203018 6271.92 31
 -1 6 7 210561 6288.74 31
 1 6 -7 206094 6125.71 24
 -1 6 6 53111.8 1601.5 26
 -1 -6 6 50537.8 1711.36 31
 -1 6 6 52768.8 1726.02 31
 1 6 -6 53581.3 1845.67 28
 1 6 -6 50745.5 1610.53 24
 1 6 -5 42340.1 1505.38 28
 1 6 -5 39595.8 1279.02 24
 -1 6 5 42175.4 1277.26 26
 -1 6 5 41462.6 1365.47 29
 -1 -6 5 40267 1349.9 31
 -1 6 5 40644.3 1359.71 31
 1 6 -4 295.347 280.618 28
 -1 6 4 295.051 187.055 28
 1 6 -4 354.107 130.831 24
 -1 6 4 405.756 124.665 26
 -1 6 4 470.715 172.953 29
 -1 -6 4 194.527 126.854 31
 -1 6 4 318.289 134.298 31
 1 6 -3 52728.5 1715.08 28
 -1 6 3 50624.3 1628.99 28
 1 6 -3 48353 1491.4 24
 -1 6 3 49904 1492.16 26
 -1 6 3 52169.8 1601.5 29
 -1 -6 3 45760 1483.29 31
 -1 6 3 46947.9 1493.72 31
 -1 6 2 126146 3751.2 28
 1 6 -2 128701 3805.04 28
 -1 6 2 111690 3573.68 30
 -1 6 2 124997 3593.96 26
 -1 6 2 123914 3709.57 29
 -1 6 2 116248 3617.34 32
 1 6 -2 125278 3592.22 24
 -1 6 1 40534.2 1420.78 28
 -1 6 1 40780.8 1264.07 26
 1 6 -1 42273.8 1449.29 29
 -1 6 1 40596.2 1323.27 32
 1 6 -1 40326.7 1261.94 24
 -1 6 0 1465.77 290.721 28
 -1 6 0 1525.41 157.209 26
 1 6 0 1627.82 306.482 29
 -1 6 0 1474.13 197.372 32
 1 6 0 1599.17 150.851 24
 -1 6 0 1451.84 146.095 24
 -1 6 -1 1243.78 287.187 28
 -1 6 -1 786.627 137.209 24
 1 6 1 740.79 140.111 24
 -1 6 -1 686.756 125.161 26
 1 6 1 538.911 266.083 29
 -1 6 -1 736.861 224.28 32
 1 6 1 655.249 112.756 32
 1 -6 2 32314.7 1076.61 27
 1 6 2 35134.4 1187.32 30
 -1 6 -2 36169.9 1103.35 24
 -1 6 -2 37265.1 1101.56 26
 -1 6 -2 36357.1 1304.03 28
 1 6 2 35638.1 1268.03 29
 -1 6 -2 37638.5 1255.1 32
 1 -6 3 101158 3116.1 27
 1 6 3 102175 3108.32 27
 1 6 3 103825 3175.25 30
 -1 6 -3 103935 3097.65 24
 -1 6 -3 101238 3089.48 26
 -1 6 -3 106767 3314.97 28
 1 6 3 107657 3266.7 29
 -1 6 -3 105029 3271.29 32
 1 -6 4 16208.3 638.751 27
 1 6 4 17164.9 635.013 27
 1 6 4 17527.1 660.721 30
 1 6 4 17155.5 744.578 29
 -1 6 -4 17627.9 805.235 28
 -1 6 -4 17716.9 581.37 26
 -1 6 -4 18140.6 779.791 32
 -1 6 -4 17404.5 595.956 24
 -1 6 -5 259.923 264.704 32
 1 6 5 188.06 146.821 27
 1 -6 5 48.6776 170.044 27
 -1 6 -5 149.197 264.359 28
 1 6 5 403.738 227.025 29
 -1 6 -6 9112.47 583.261 32
 1 -6 6 9626.5 476.985 27
 1 6 6 8627.99 456.214 27
 -1 6 -6 10140.3 587.625 28
 -1 6 -7 1957.5 177.543 15
 1 6 7 2327.56 269.078 27
 1 -6 7 1525.38 252.967 27
 1 -6 7 1776.53 139.545 21
 1 6 7 1834.05 134.449 21
 -1 6 -7 1906.54 183.167 3
 -1 6 -7 1692.35 309.185 28
 1 6 7 1750.49 178.129 19
 1 -6 8 14891.3 745.09 27
 -1 6 -8 14290.7 802.462 28
 1 6 8 17077.8 763.372 27
 1 6 8 17369.6 571.357 21
 1 -6 8 16068.4 569.663 21
 1 6 8 17079.6 607.04 19
 -1 6 -8 16908.1 872.907 32
 1 6 8 16664.9 595.734 17
 1 6 8 16850 596.305 7
 1 6 8 16892.2 594.358 12
 1 6 8 16296.9 589.764 13
 1 6 8 16484.8 586.87 5
 -1 6 -8 16071 594.942 3
 -1 6 -8 17099.7 598.263 15
 1 6 9 -11.3387 154.536 19
 -1 6 -9 45.2047 328.207 32
 1 6 9 -113.627 134.856 17
 1 6 9 103.159 137.787 13
 1 6 9 58.7211 125.452 5
 1 6 9 167.759 140.786 12
 1 6 9 41.5038 140.01 7
 1 6 9 194.901 117.765 10
 -1 6 -9 82.8942 130.822 3
 1 -6 9 64.4448 131.742 4
 1 6 10 6773.03 350.196 19
 1 6 10 6650.4 321.024 5
 1 -6 10 6391.28 316.464 4
 1 6 10 7013.35 334.965 7
 1 6 10 7296.01 327.308 12
 -1 6 -10 6536.2 516.581 28
 -1 6 -10 6477.21 325.174 3
 -1 6 -10 6921.73 598.304 32
 1 6 10 6604.05 329.732 13
 1 6 10 6554.44 328.128 17
 1 6 11 27822 951.882 17
 1 6 11 26762.1 953.29 7
 -1 6 -11 29433.3 1341.27 32
 1 6 11 27892.4 953.099 13
 1 6 11 27499.8 939.303 5
 1 -6 11 29067 947.529 4
 1 6 11 29321.5 973.543 19
 1 6 11 26891.7 936.445 12
 -1 6 -11 26904.3 942.062 3
 1 6 12 8435.6 393.708 7
 1 6 12 7997.58 365.682 12
 -1 6 -12 7651.56 694.184 32
 -1 6 -12 7826.4 382.225 24
 1 6 12 7690.91 379.717 17
 -1 6 -12 8182.62 373.139 3
 1 6 12 8051.64 409.305 19
 1 6 13 379.128 167.579 17
 -1 6 -13 437.589 152.891 3
 1 6 13 202.647 200.042 19
 1 -6 13 217.891 199.728 20
 -1 6 -13 678.187 401.074 32
 1 -6 13 268.794 165.702 6
 1 6 13 300.289 190.253 7
 -1 6 -13 412.423 163.342 24
 1 6 14 18817.2 694.16 17
 1 -6 14 18576.6 725.957 20
 1 6 14 18724.8 726.204 19
 1 6 14 18675.9 705.887 7
 1 -6 14 17364.2 692.435 6
 -1 6 -14 18493.2 1082.65 32
 -1 6 -15 4525.33 583.162 32
 1 6 15 5214.98 305.418 17
 1 -6 15 5206.8 325.506 20
 1 6 15 5305.65 341.823 19
 -1 6 -15 5509.03 312.401 9
 1 6 15 5080.23 313.381 7
 1 -6 15 5144.43 308.757 6
 -1 6 -15 4858.53 292.889 24
 1 -6 16 2538.08 259.211 20
 1 6 16 2347.72 247.826 19
 1 -6 16 2389.07 243.86 25
 1 6 17 11745 500.781 19
 1 6 17 11840.4 485.501 7
 1 -6 17 11555.2 464.369 6
 1 -6 17 11925.2 506.043 20
 1 -6 17 11727.6 502.77 25
 1 6 17 11477.2 463.899 17
 1 6 18 2749.93 240.031 19
 1 -6 18 2931.35 236.36 25
 1 -6 18 2744.83 240.224 20
 1 -6 19 1039.06 145.309 7
 1 6 19 1161.89 172.629 19
 1 -6 19 1302.2 167.983 25
 1 -6 20 5390.43 228.753 7
 1 6 20 5703.15 256.788 19
 1 -6 20 5101.41 245.727 25
 -1 6 -21 288.834 80.9425 14
 1 7 -21 1213.45 101.856 14
 -1 -7 20 923.528 130.25 23
 -1 7 20 666.795 129.544 19
 1 7 -20 543.238 86.559 9
 -1 -7 19 288.13 145.428 20
 -1 7 19 207.191 144.317 19
 1 7 -19 150.393 121.684 9
 -1 -7 19 340.353 133.274 25
 -1 -7 19 377.701 145.164 23
 1 7 -18 2107.2 193.852 9
 -1 -7 18 2255.7 203.232 25
 -1 -7 18 2093.7 213.48 20
 -1 7 18 1887.23 208.647 19
 1 7 -17 6325.08 327.164 9
 -1 -7 17 6086.75 327.806 20
 -1 7 17 6492.42 337.776 19
 -1 -7 17 5285.9 312.891 25
 -1 7 17 5285.1 283.409 7
 1 7 -16 11346.7 838.766 32
 -1 -7 16 12470.5 515.565 25
 -1 -7 15 219.766 172.934 25
 1 7 -15 320.715 372.477 32
 -1 7 15 228.623 186.501 19
 -1 7 15 236.129 157.317 7
 1 7 -15 160.522 165.378 3
 1 7 -14 112.663 168.05 3
 -1 -7 14 318.114 151.21 6
 1 7 -14 -322.961 407.75 32
 -1 -7 14 360.042 192.108 4
 -1 7 14 264.765 155.88 7
 -1 7 14 106.872 192.092 19
 -1 7 13 385.33 198.194 19
 -1 7 13 431.385 183.212 13
 -1 -7 13 496.531 173.082 25
 -1 7 13 313.945 166.4 18
 1 7 -13 399.772 177.033 15
 1 7 -13 455.601 179.332 3
 -1 -7 13 351.507 188.7 4
 1 7 -13 -62.9738 359.07 32
 -1 7 13 172.393 144.003 7
 -1 7 12 7017.03 345.087 7
 1 7 -12 7676.63 373.782 15
 1 7 -12 7177.98 347.44 24
 -1 -7 12 8082.11 382.919 4
 -1 7 12 7318.56 374.258 5
 1 7 -12 7865.89 377.588 3
 -1 7 12 6850.44 380.813 13
 1 7 -12 7003.33 698.85 32
 -1 7 12 7103.13 368.553 18
 -1 7 12 7704.52 384.413 19
 -1 7 11 2266.49 216.087 19
 -1 7 11 2226.72 227.854 13
 -1 -7 11 2152.25 219.512 4
 -1 7 11 2001.73 226.017 5
 -1 7 11 1866.08 208.109 18
 -1 7 11 2397.41 209.346 16
 1 7 -11 2162.96 222.317 15
 1 7 -11 1968.65 197.079 24
 1 7 -11 2360.6 222.477 3
 1 7 -11 2008.82 466.472 32
 -1 7 11 1904.39 189.16 7
 -1 7 10 643.354 171.838 19
 -1 7 10 332.497 166.958 13
 -1 7 10 528.677 167.285 5
 -1 7 10 509.151 156.882 18
 -1 7 10 536.741 167.325 16
 1 7 -10 482.239 170.39 15
 1 7 -10 464.624 148.683 24
 1 7 -10 341.988 171.219 3
 -1 -7 10 575.531 159.833 4
 1 7 -10 770.061 368.65 32
 -1 7 10 463.076 137.449 7
 -1 7 9 31589.6 1058.51 16
 -1 -7 9 32246.1 1056.3 4
 1 7 -9 32737.5 1074.72 3
 -1 7 9 33636.5 1073.72 5
 1 7 -9 32635 1074.01 15
 1 7 -9 31989.6 1054.6 24
 -1 7 9 31030.6 1066.78 13
 -1 7 9 30992.8 1033.55 7
 -1 7 9 32131.1 1054.1 18
 -1 7 9 31581.3 1057.32 19
 -1 7 8 7956.18 359.973 5
 1 7 -8 7730.75 361.607 15
 -1 7 8 8049.94 360.741 13
 1 7 -8 7854.13 351.833 24
 -1 7 8 8330.96 349.278 16
 1 7 -8 7849.25 361.541 3
 -1 7 8 8066.87 337.549 18
 -1 7 8 7398.53 341.307 19
 -1 7 7 362.41 150.217 5
 1 7 -7 406.617 147.514 24
 -1 7 7 325.528 127.64 26
 1 7 -7 623.221 149.899 15
 -1 7 7 337.167 151.809 13
 1 7 -7 407.818 151.703 3
 1 7 -6 11393.4 454.02 24
 1 7 -6 11811 459.966 3
 -1 7 6 12140.7 458.34 13
 -1 7 6 11983.3 442.927 26
 1 7 -6 12298.8 465.343 15
 -1 7 6 11704.3 459.645 5
 -1 7 5 28653.9 924.953 26
 -1 7 5 28100.7 1023.6 29
 1 7 -5 28418.7 926.74 24
 -1 7 4 404.093 133.997 26
 -1 7 4 326.45 187.796 28
 -1 7 4 548.055 193.273 29
 1 7 -4 361.214 147.366 24
 -1 7 3 35449.6 1172.49 26
 -1 7 3 37750.3 1166.35 24
 1 7 -3 37311.1 1175.4 24
 -1 7 3 38251.3 1337.14 28
 -1 7 3 38136.3 1301.99 29
 -1 7 2 15509.3 517.175 26
 -1 7 2 14507.5 668.309 28
 -1 7 2 14398 506.531 24
 1 7 -2 14134.7 512.985 24
 -1 7 2 12819.1 518.267 32
 1 7 -2 17047.4 747.31 29
 -1 7 2 14895.6 646.951 29
 -1 7 1 1827.09 174.699 26
 -1 7 1 2078.66 304.182 28
 -1 7 1 2086.8 167.673 24
 1 7 -1 2219.27 175.065 24
 -1 7 1 2104.44 204.423 32
 1 7 -1 2085.43 224.672 32
 -1 7 1 2326.24 283.158 29
 1 7 -1 2042.53 320.663 29
 -1 7 0 16535.5 594.179 26
 -1 7 0 17783.3 792.048 28
 -1 7 0 18001.9 593.543 24
 1 7 0 17838.4 596.152 24
 -1 7 0 17025.1 677.892 32
 1 7 0 17065 636.651 32
 1 7 0 16374.2 775.465 29
 -1 7 -1 34228.1 1055.12 26
 -1 7 -1 33218.8 1263.55 28
 -1 7 -1 33842.6 1051.04 24
 1 7 1 32879 1049.66 24
 1 7 1 34315.7 1248.27 29
 -1 7 -1 34837.3 1179.55 32
 1 7 1 30410.2 1036.57 32
 1 7 2 33730.6 1162.08 30
 -1 7 -2 33353.2 1070.21 26
 -1 7 -2 32508.4 1292.22 28
 -1 7 -2 33775 1071.21 24
 1 7 2 34062.3 1254.76 29
 -1 7 -2 34110 1228.66 32
 1 7 3 95207.5 3164.42 30
 -1 7 -3 105303 3090.46 26
 -1 7 -3 101246 3093.93 24
 -1 7 -3 109092 3292.34 32
 -1 7 -3 105816 3355.41 28
 1 7 3 101669 3285.07 29
 -1 7 -4 19563.4 692.786 24
 1 7 4 19990.4 756.048 30
 1 7 4 19562.4 861.829 29
 -1 7 -4 22087.4 947.763 28
 -1 7 -5 44436.2 1670.8 32
 -1 7 -5 46717 1716.58 28
 -1 7 -5 45795.9 1450.67 24
 1 7 5 47952.2 1644.3 29
 1 7 6 18422.5 647.521 12
 -1 7 -6 18782 654.457 3
 -1 7 -6 17848.1 653.612 9
 -1 7 -6 18529.5 656.832 24
 1 7 6 19124.5 653 19
 1 7 7 1892.68 193.681 19
 -1 7 -7 1841.83 197.477 24
 -1 7 -7 1860.88 196.422 3
 1 7 7 2131.99 186.586 10
 1 7 7 2243.36 185.607 17
 1 7 7 2048.93 177.469 7
 1 7 7 2043.24 174.273 13
 1 7 7 2220.2 185.333 12
 -1 7 -7 2293.18 385.19 32
 1 7 7 1839.75 172.718 5
 -1 7 -8 9086.22 649.641 32
 1 7 8 8954.92 403.773 19
 -1 7 -8 9538.12 408.468 24
 -1 7 -8 9952.94 404.294 3
 1 7 8 9336.32 384.695 10
 1 7 8 8932.78 393.13 17
 1 7 8 9248.99 387.5 5
 -1 7 -8 9263.94 626.873 28
 1 7 8 8961.51 389.25 12
 1 7 8 9456.94 390.8 13
 1 7 8 9305.56 390.645 7
 -1 7 -9 30379.9 1383.4 32
 1 7 9 30288.7 1046.97 19
 -1 7 -9 31496.3 1046.68 24
 -1 7 -9 30311.5 1041.41 3
 1 7 9 31062.9 1019.95 10
 1 7 9 31806.6 1036.49 17
 1 7 9 30744.9 1029.7 5
 1 -7 9 32514.4 1022.8 4
 -1 7 -9 31491.7 1330.23 28
 1 7 9 30226.3 1034.34 13
 1 7 9 30824.5 1032.8 12
 1 7 9 31468.4 1034.31 7
 1 7 10 442.501 150.259 12
 1 7 10 238.426 169.714 19
 -1 7 -10 361.222 171.126 24
 -1 7 -10 695.105 392.808 32
 1 7 10 248.878 146.422 17
 1 7 10 241.034 143.524 5
 1 7 10 240.783 149.031 13
 -1 7 -10 89.219 256.817 28
 1 -7 10 397.965 142.327 4
 1 7 10 452.333 158.161 7
 -1 7 -10 307.084 156.832 3
 1 7 11 483.325 155.353 12
 1 7 11 271.381 184.518 19
 -1 7 -11 551.428 186.639 24
 -1 7 -11 346.325 378.46 32
 1 7 11 818.544 179.892 17
 1 7 11 509.971 157.111 5
 -1 7 -11 587.418 294.34 28
 1 7 11 770.183 172.556 7
 1 -7 11 515.367 147.206 4
 1 7 11 531.683 167.06 13
 -1 7 -11 819.298 179.239 3
 1 7 12 9388.57 417.009 17
 1 7 12 8887.75 402.747 12
 -1 7 -12 9188.86 425.682 24
 -1 7 -12 10121.5 778.068 32
 -1 7 -12 9131.9 416.709 3
 1 7 12 8770.26 442.666 19
 1 7 12 9523 422.125 7
 1 7 13 32067.6 1119.89 7
 1 -7 13 33733.3 1126.89 6
 -1 7 -13 30338.3 1536.94 32
 -1 7 -13 32665.7 1106.15 3
 -1 7 -13 33348.6 1123.96 9
 1 7 13 32740.9 1111.39 17
 1 7 13 33325.7 1140.36 19
 1 7 14 239.708 162.401 17
 1 7 14 499.089 174.582 7
 1 -7 14 188.177 177.576 6
 1 -7 14 256.701 210.718 20
 1 7 14 399.273 193.074 19
 -1 7 -14 352.671 179.638 9
 -1 7 -14 515.146 387.321 32
 -1 7 -14 53.8285 163.765 24
 -1 7 -15 8724.57 405.341 24
 1 7 15 8874.62 407.039 17
 1 -7 15 9540.39 449.414 20
 1 -7 15 9175.04 423.348 6
 1 7 15 9083.65 425.529 7
 1 7 15 9486.78 450.596 19
 -1 7 -15 8972.7 767.105 32
 -1 7 -15 9434.53 421.272 9
 1 -7 16 10867 469.635 25
 -1 7 -16 10293.3 439.595 9
 1 -7 16 10074.6 439.319 6
 1 7 17 105.245 170.88 19
 1 -7 17 276.726 179.657 20
 1 -7 17 183.311 141.38 6
 -1 7 -17 107.438 131.218 9
 1 -7 17 295.291 169.173 25
 1 -7 18 717.246 163.661 25
 1 -7 18 747.532 180.65 20
 1 7 18 669.043 178.21 19
 1 7 19 290.104 138.855 19
 1 -7 19 260.799 100.79 7
 1 -7 19 162.721 124.916 25
 -1 7 -20 1691.92 140.386 14
 1 8 -20 175.746 96.4951 14
 -1 -8 20 207.013 78.67 7
 -1 8 19 3447.18 198.565 19
 -1 -8 19 3550.87 212.551 23
 -1 -8 19 2968.18 183.292 25
 1 8 -19 3528.03 186.103 9
 -1 -8 19 3163.03 208.629 20
 1 8 -18 2201.3 185.67 9
 -1 -8 18 2381.65 211.571 20
 -1 8 18 2631.49 200.769 19
 -1 -8 18 2025.38 177.206 25
 1 8 -17 2456.43 218.416 9
 1 8 -17 2290.43 186.4 3
 -1 -8 17 2811.5 245.163 20
 -1 -8 17 2776.88 217.557 25
 -1 8 17 2839.31 232.936 19
 1 8 -16 5229.39 292.377 3
 -1 8 16 5828.74 320.041 19
 1 8 -16 5902.71 320.773 9
 -1 -8 16 5716.38 311.704 25
 -1 8 15 3471.38 277.396 19
 1 8 -15 3652.03 532.806 32
 1 8 -15 4203.06 285.405 9
 -1 -8 15 3477.89 258.025 25
 -1 -8 14 23843.9 837.144 4
 -1 -8 14 24146.5 838.952 25
 1 8 -14 22872.9 840.776 3
 1 8 -14 22123.6 1243.45 32
 -1 -8 14 22806.8 821.675 6
 -1 8 14 23280.3 847.634 19
 1 8 -13 23921.6 1232.13 32
 -1 -8 13 22031.8 784.975 4
 -1 8 13 19794.2 787.728 19
 1 8 -13 21782.3 797.141 3
 -1 8 13 22271.7 811.914 13
 1 8 -12 178.07 168.448 15
 -1 8 12 136.554 190.141 13
 1 8 -12 236.438 149.136 24
 1 8 -12 248.639 389.359 32
 -1 8 12 132.684 170.508 5
 -1 8 12 155.977 172.072 19
 1 8 -12 325.456 187.551 3
 -1 -8 12 160.479 158.883 4
 1 8 -11 67881.9 2107.36 15
 -1 8 11 67673.2 2108.71 13
 1 8 -11 66182.6 2078.11 24
 1 8 -11 62937.3 2503.76 32
 -1 8 11 68683.7 2106.88 5
 -1 -8 11 65320.7 2081.44 4
 -1 8 11 62745.4 2073.07 18
 -1 8 11 65454 2088.78 19
 1 8 -11 66896.2 2105.17 3
 -1 8 11 67408.2 2088.1 16
 1 8 -10 18731.9 702.364 15
 -1 8 10 18265.1 696.608 13
 1 8 -10 18726.7 681.351 24
 1 8 -10 19111.2 1046.68 32
 -1 8 10 18100.2 694.023 5
 -1 8 10 18151.7 673.247 18
 -1 8 10 19174.2 686.903 19
 -1 -8 10 18798.9 683.341 4
 1 8 -10 18585.8 703.966 3
 -1 8 10 19178.8 684.591 16
 1 8 -9 6605.72 337.521 15
 -1 8 9 5979.44 334.671 13
 1 8 -9 6288.28 323.281 24
 1 8 -9 5486.27 553.797 32
 -1 8 9 6687.62 339.462 5
 -1 8 9 6404.98 308.862 18
 -1 8 9 6257.79 319.871 19
 -1 -8 9 6670.44 314.962 4
 1 8 -9 6653.15 339.056 3
 -1 8 9 6072.82 311.984 16
 -1 8 8 560.687 155.459 16
 1 8 -8 516.936 169.911 15
 -1 8 8 508.632 170.569 13
 1 8 -8 731.174 162.106 24
 1 8 -8 963.484 335.579 32
 -1 8 8 518.008 168.211 5
 -1 8 8 888.136 144.535 19
 1 8 -8 478.702 166.429 3
 -1 8 8 743.041 129.485 18
 1 8 -7 11247.3 448.04 24
 1 8 -7 10960.8 460.899 3
 -1 8 7 11105.6 454.124 13
 1 8 -7 11163.5 461.084 15
 1 8 -7 11954.6 719.069 32
 -1 8 7 10362.9 428.112 19
 -1 8 7 12352.2 467.318 5
 -1 8 6 865.318 163.874 13
 -1 8 6 906.045 150.751 26
 1 8 -6 770.526 157.468 24
 1 8 -6 601.487 162.675 15
 -1 8 6 774.495 168.683 5
 1 8 -6 674.826 167.57 3
 1 8 -5 120.381 149.653 9
 1 8 -5 33.2423 241.36 32
 -1 8 5 48.3877 138.069 13
 1 8 -5 119.941 147.869 3
 1 8 -5 188.399 142.641 24
 -1 8 5 165.523 146.645 10
 -1 8 5 39.9453 142.688 5
 -1 8 5 110.655 153.039 29
 1 8 -5 -60.1339 144.486 15
 -1 8 5 9.14575 129.696 26
 1 8 -4 71713.4 2261.18 15
 1 8 -4 71997.9 2262.88 9
 -1 8 4 74563.3 2260.79 9
 1 8 -4 74524.4 2261.96 24
 -1 8 4 75309.2 2406.77 29
 1 8 -4 72311.8 2461.32 32
 -1 8 4 75410.4 2261.21 26
 -1 8 4 73123.9 2263.62 10
 1 8 -4 73371.1 2263.79 3
 1 8 -3 17022 737.084 32
 1 8 -3 16471.6 815.984 29
 -1 8 3 16742.2 719.654 29
 -1 8 3 16077 580.247 10
 -1 8 3 15620.7 568.357 24
 1 8 -3 16246.9 577.889 24
 -1 8 3 17179.8 756.428 28
 -1 8 3 15610 577.455 26
 -1 8 2 132.429 133.917 26
 1 8 -2 153.336 140.754 24
 -1 8 2 221.65 131.1 24
 1 8 -2 67.1414 284.321 29
 -1 8 2 -25.213 204.23 29
 -1 8 2 442.155 255.978 28
 1 8 -2 43.4635 186.426 32
 -1 8 1 32506.6 1076.7 26
 -1 8 1 34995.4 1073 24
 1 8 -1 33131.6 1075.36 24
 1 8 -1 36199.9 1330.62 29
 -1 8 1 34452.9 1256.55 29
 -1 8 1 35369.7 1307.51 28
 -1 8 1 30408.1 1119.4 32
 1 8 -1 33263.6 1164 32
 -1 8 0 18611.7 633.239 26
 1 8 0 17956.2 629.963 24
 -1 8 0 18201.2 626.228 24
 1 8 0 17718.6 845.705 29
 -1 8 0 17296.2 801.528 29
 -1 8 0 18318.9 852.281 28
 -1 8 0 17693.4 710.578 32
 1 8 0 17470.1 663.202 32
 -1 8 -1 15417.2 547.407 26
 -1 8 -1 14937.4 651.991 32
 -1 8 -1 15167.5 543.747 24
 1 8 1 14610.9 544.671 24
 -1 8 -1 14504.3 768.109 28
 1 8 1 15746.5 746.352 29
 -1 8 -2 2281.35 186.838 26
 -1 8 -2 2246.59 289.377 32
 -1 8 -2 3128.15 397.993 28
 -1 8 -2 2602.8 202.961 24
 1 8 2 2620.1 243.91 30
 1 8 2 2842.9 346.142 29
 -1 8 -3 4303.51 250.667 9
 1 8 3 4704.59 254.33 10
 -1 8 -3 4109.11 242.45 3
 -1 8 -3 4425.01 451.268 28
 1 8 3 5045.4 410.567 29
 -1 8 -3 4495.21 255.22 24
 -1 8 -3 4414.68 391.393 32
 -1 8 -4 2882.6 212.892 9
 1 8 4 2505.27 206.943 10
 -1 8 -4 2829.25 209.774 3
 1 8 4 2721.39 333.407 29
 -1 8 -4 2375.8 331.511 32
 -1 8 -4 2711.83 209.818 24
 -1 8 -5 28163.6 922.504 24
 -1 8 -5 26376.9 916.882 3
 1 8 5 27060.3 914.708 10
 -1 8 -5 28105.7 923.114 9
 1 8 5 26765 1120.35 29
 1 8 5 27442.7 908.367 5
 1 8 5 27333.8 908.211 19
 -1 8 -6 3368.14 247.375 24
 -1 8 -6 3341.61 241.131 3
 1 8 6 3909.12 224.158 13
 -1 8 -6 3534.71 242.752 9
 1 8 6 3758.29 234.301 10
 -1 8 -6 3001.84 408.73 28
 1 8 6 3547.01 376.422 29
 1 8 6 3628.03 237.866 19
 1 8 6 3863.78 234.882 5
 1 8 7 3212.89 225.609 5
 -1 8 -7 3735.72 455.444 28
 -1 8 -7 4039.79 256.004 24
 -1 8 -7 3719.74 247.065 3
 1 8 7 3320.57 222.639 13
 1 8 7 3533.88 241.093 19
 -1 8 -7 3913.26 253.555 9
 1 8 7 3853.14 245.775 10
 -1 8 -7 3432.09 436.392 32
 1 8 8 12744.4 483.917 5
 -1 8 -8 11055.9 729.783 28
 -1 8 -8 12185.3 492.202 24
 -1 8 -8 12452.3 495.962 3
 1 8 8 10991.5 467.947 13
 1 8 8 11932.1 478.947 12
 1 8 8 12016.6 491.779 19
 -1 8 -8 12642 501.848 9
 1 8 8 11982.5 477.092 10
 -1 8 -8 13291.9 795.295 32
 1 8 9 4106.94 257.816 5
 -1 8 -9 3943.42 471.821 28
 -1 8 -9 3972.99 266.282 24
 -1 8 -9 3940.05 266.279 3
 1 8 9 4497.13 262.887 12
 1 8 9 3664.57 254.266 13
 1 8 9 4018.43 267.859 19
 1 8 9 3644.81 244.727 10
 -1 8 -9 3944.88 266.599 9
 -1 8 -9 3372.74 501.73 32
 -1 8 -10 9107.76 688.158 28
 1 8 10 9786.85 444.144 19
 -1 8 -10 10458.4 450.948 9
 -1 8 -10 9605.94 441.217 3
 1 8 10 9481.22 408.176 10
 1 8 10 9873.46 427.644 5
 -1 8 -10 9277.79 741.957 32
 1 8 10 9904.94 427.237 13
 -1 8 -10 9629.58 435.55 24
 1 8 10 9674.65 427.142 17
 1 8 11 8444.97 397.771 17
 1 8 11 8482.75 399.982 5
 -1 8 -11 8911.85 726.833 32
 -1 8 -11 8723.75 416.157 3
 1 8 11 9402.96 412.469 13
 1 8 11 9343.96 427.279 19
 -1 8 -11 8376.27 421.382 9
 -1 8 -11 8802 419.746 24
 -1 8 -12 6189.19 357.523 9
 -1 8 -12 6394.42 344.292 3
 -1 8 -12 6780.68 663.219 32
 1 8 12 6089.11 332.263 5
 1 8 12 6329.81 330.099 17
 1 8 12 5845.8 352.675 19
 -1 8 -12 6569.44 354.162 24
 -1 8 -13 15018 593.063 3
 -1 8 -13 15580.8 608.211 9
 1 8 13 15157.2 624.136 19
 -1 8 -13 13647.9 962.067 32
 -1 8 -14 22271.1 1204.25 32
 -1 8 -14 23118.1 805.893 24
 -1 8 -14 22468 795.624 3
 -1 8 -14 21798.2 810.511 9
 1 8 14 21999.7 826.64 19
 1 -8 14 22556.8 817.331 6
 1 -8 14 22126.6 831.79 20
 1 -8 15 113.802 164.062 25
 -1 8 -15 48.53 152.574 24
 -1 8 -15 -304.993 369.917 32
 1 8 16 639.429 189.425 19
 1 -8 16 385.18 180.296 20
 1 -8 16 430.055 172.663 25
 -1 8 -16 383.261 154.847 9
 1 -8 16 301.327 151.492 6
 1 -8 17 2922.09 206.594 6
 -1 8 -17 3391.08 206.794 9
 1 -8 17 2673.32 224.563 25
 1 8 17 2910.95 239.852 19
 1 -8 18 2344.79 197.299 20
 1 8 18 2152.57 199.349 19
 1 -8 18 1969.68 158.736 7
 1 -8 18 2556.78 188.057 25
 -1 8 -19 4771.69 237.15 14
 -1 8 -20 800.203 98.4271 14
 1 9 -19 361.851 95.9576 9
 -1 -9 19 585.108 126.011 20
 1 9 -19 578.78 117.337 14
 -1 -9 19 518.381 118.168 23
 1 9 -18 4149.13 221.004 9
 -1 -9 18 4298.8 241.356 20
 -1 -9 18 3621.61 197.671 25
 -1 9 18 3832.32 218.173 19
 1 9 -17 403.859 122.67 3
 1 9 -17 512.424 160.275 9
 -1 -9 17 272.367 127.231 25
 -1 -9 17 450.694 166.454 20
 -1 9 17 313.794 143.948 19
 -1 -9 16 3769.04 280.225 20
 -1 9 16 4005.32 258.489 19
 -1 -9 16 3877.52 241.329 25
 1 9 -16 4187.17 252.961 3
 1 9 -16 4156.34 273.263 9
 1 9 -15 4524.25 512.992 29
 1 9 -15 3903.47 528.26 32
 -1 9 15 4333.5 276.531 19
 1 9 -15 4239.12 276.729 3
 -1 -9 15 4633.08 262.42 6
 -1 -9 15 4057.69 260.846 25
 -1 -9 14 2574.66 221.312 25
 1 9 -14 2346.17 249.501 9
 1 9 -14 2334.71 468.327 32
 1 9 -14 2508.58 238.405 3
 -1 -9 14 2158.79 220.955 4
 -1 9 14 1930.99 229.076 19
 -1 9 13 2106.98 235.991 19
 1 9 -13 2049.67 485.729 32
 1 9 -13 2234.73 258.943 9
 -1 -9 13 2157.62 213.756 25
 -1 9 13 2538.58 240.597 5
 -1 9 13 2196.34 248.387 13
 1 9 -13 2479.09 239.259 3
 -1 -9 13 2481.77 217.772 4
 -1 9 12 46391.3 1446.62 13
 1 9 -12 43059.5 1440.14 3
 -1 9 12 43129 1419.69 19
 -1 9 12 42688.3 1435.95 5
 -1 -9 12 41844 1406.61 4
 1 9 -12 42565.7 1442.67 9
 1 9 -12 44753.9 1883.05 32
 1 9 -11 7791.72 687.301 32
 -1 -9 11 7028.53 350.756 4
 -1 9 11 6671.17 366.366 5
 -1 9 11 7035.04 374.916 13
 1 9 -11 6403.39 340.719 24
 1 9 -11 6763.96 370.738 3
 -1 9 11 7046.13 362.489 19
 1 9 -11 7406.06 385.292 9
 -1 9 11 6746.14 345.02 16
 1 9 -10 115.013 349.133 32
 -1 9 10 590.218 172.22 16
 1 9 -10 490.154 197.012 3
 -1 9 10 647.52 188.564 13
 1 9 -10 741.657 183.828 24
 -1 9 10 636.165 199.668 5
 -1 9 10 558.774 168.665 19
 1 9 -10 595.974 191.324 15
 -1 -9 10 445.681 159.509 4
 1 9 -9 158.97 176.422 9
 1 9 -9 214.206 343.199 32
 -1 9 9 287.049 159.788 16
 1 9 -9 14.2956 182.24 15
 -1 9 9 122.609 167.675 13
 1 9 -9 278.963 153.849 24
 -1 9 9 138.949 182.077 5
 1 9 -9 270.756 191.34 3
 -1 -9 9 67.9456 135.973 4
 -1 9 9 11.8147 142.459 19
 -1 9 8 1587.06 175.098 19
 1 9 -8 1675.68 394.022 32
 1 9 -8 1530.95 214.472 9
 1 9 -8 1489.61 206.659 3
 -1 9 8 1417.72 194.804 13
 -1 -9 8 1412.89 173.74 4
 1 9 -8 1518.76 199.472 24
 -1 9 8 1645 204.231 5
 -1 9 8 1468.09 176.69 16
 1 9 -8 1290.61 196.362 15
 -1 9 7 20737 772.967 19
 1 9 -7 23777.7 1101.93 32
 -1 9 7 22615.2 786.494 16
 1 9 -7 22823.2 803.59 24
 1 9 -7 23630.3 815.836 3
 -1 9 7 22918.2 812.365 5
 1 9 -7 24142.8 818.909 15
 1 9 -7 23893.3 818.683 9
 -1 9 7 23258.8 811.283 13
 -1 9 6 197.652 121.501 19
 1 9 -6 120.494 153.34 3
 1 9 -6 36.2647 149.702 15
 1 9 -6 351.688 177.678 9
 1 9 -6 56.4934 148.348 24
 1 9 -6 40.657 260.58 32
 -1 9 6 179.759 168.677 5
 -1 9 6 195.912 151.844 13
 -1 9 5 4280.82 260.128 13
 1 9 -5 3854.27 252.277 15
 1 9 -5 3990.79 257.463 24
 1 9 -5 4114.01 256.914 3
 1 9 -5 4069.52 256.178 9
 1 9 -5 3836.97 221.611 10
 -1 9 5 4081.47 262.709 5
 1 9 -4 19319.3 968.171 29
 -1 9 4 16924.3 797.006 29
 1 9 -4 18745.9 679.148 9
 1 9 -4 18611.5 654.772 10
 -1 9 4 19763.5 676.887 9
 1 9 -4 19120.2 678.228 3
 1 9 -4 18636.6 653.277 14
 -1 9 4 18896.7 658.195 14
 -1 9 4 19198.2 679.841 26
 1 9 -4 19746.8 679.619 24
 -1 9 3 30954.6 1016.54 24
 1 9 -3 30473.9 1027.44 24
 1 9 -3 32324.3 1027.38 3
 -1 9 3 32860.6 1211.66 29
 1 9 -3 30378.2 1014.22 10
 -1 9 3 31862.5 1027.9 9
 1 9 -3 30750.8 1026.76 9
 1 9 -3 30191.1 1189.87 32
 -1 9 3 30394.3 1010.64 14
 -1 9 3 31092.4 1027.92 26
 -1 9 2 2950.12 195.126 14
 -1 9 2 2677 209.547 24
 1 9 -2 2790.09 213.426 24
 -1 9 2 2929.5 196.053 3
 1 9 -2 2673.89 199.808 3
 -1 9 2 2387.61 320.684 29
 1 9 -2 2617.43 274.072 32
 1 9 -2 2731.42 209.615 9
 1 9 -2 2832.72 207.977 10
 -1 9 2 2782.43 212.426 9
 -1 9 2 3027.62 218.894 26
 -1 9 2 2931.19 365.552 28
 1 9 -1 12380.8 475.118 24
 -1 9 1 12299.3 464.672 24
 -1 9 1 11273.1 456.318 3
 1 9 -1 11945.1 456.64 3
 -1 9 1 12434.5 655.815 29
 -1 9 1 11317.2 449.643 14
 1 9 -1 12600.2 470.066 9
 -1 9 1 12216.7 471.76 9
 1 9 -1 12446.7 468.441 10
 -1 9 1 12043.4 476.058 26
 -1 9 1 10731.4 661.71 28
 -1 9 0 25309.6 859.55 24
 1 9 0 26118.2 865.729 24
 -1 9 0 24604 852.624 3
 -1 9 0 25064.2 846.96 14
 1 9 0 25641.3 853.666 9
 1 9 0 25767.9 863.706 10
 -1 9 0 25154.3 862.045 9
 -1 9 0 26219 868.671 26
 -1 9 0 27271.9 1087.84 29
 -1 9 -1 7279.85 532.689 29
 -1 9 -1 6844.86 421.765 32
 -1 9 -1 7252.61 330.599 3
 -1 9 -1 7784.68 342.46 9
 1 9 1 7448.73 323.388 9
 1 9 1 7334.67 340.35 10
 1 9 1 7419.56 340.442 24
 -1 9 -1 7348.16 335.625 24
 1 9 1 6993.93 417.478 30
 -1 9 -1 6919.69 320.657 14
 -1 9 -2 20880.7 738.651 3
 -1 9 -2 20958.4 728.942 14
 -1 9 -2 21239.3 893.345 32
 -1 9 -2 20854 741.154 9
 1 9 2 21934.8 727.052 9
 1 9 2 21362.7 746.211 10
 -1 9 -2 21276 742.161 24
 -1 9 -3 3904.25 249.799 24
 -1 9 -3 4120.84 255.897 3
 1 9 3 3791.98 221.491 13
 -1 9 -3 4336.34 246.098 14
 -1 9 -3 3746.4 374.725 32
 -1 9 -3 3691.85 447.115 28
 1 9 3 4328.75 231.943 9
 1 9 3 4380.22 265.59 10
 -1 9 -3 4416.47 256.659 9
 1 9 4 6964.02 306.678 13
 -1 9 -4 6462.71 330.245 3
 -1 9 -4 5964.81 552.369 28
 -1 9 -4 6724.9 324.078 14
 -1 9 -4 6773.29 334.123 24
 -1 9 -4 6669.21 333.647 9
 1 9 4 6570.67 301.492 9
 1 9 4 6994.83 336.409 10
 -1 9 -5 7265.39 619.359 28
 1 9 5 7837.47 369.237 10
 -1 9 -5 7356.15 365.842 9
 -1 9 -5 7665.23 368.003 3
 1 9 5 8096.19 359.237 5
 -1 9 -5 7639.67 571.025 32
 -1 9 -5 8076.77 371.594 24
 1 9 5 7854.34 337.71 13
 -1 9 -6 63527.9 2339.33 28
 -1 9 -6 62090.3 2283.32 32
 -1 9 -6 61913.2 1982.54 9
 1 9 6 63015.2 1976.18 10
 -1 9 -6 63480.9 1982.88 3
 1 9 6 65262.8 1973.47 5
 1 9 6 62440.1 1956.88 13
 1 9 6 62610.1 1966.56 19
 -1 9 -6 61482.5 1980.97 24
 1 9 7 177.498 155.062 19
 1 9 7 -142.108 142.996 13
 -1 9 -7 101.832 318.916 28
 -1 9 -7 285.994 314.464 32
 1 9 7 133.216 147.235 10
 1 9 7 282.634 158.932 5
 -1 9 -7 441.08 171.199 3
 -1 9 -7 76.4167 169.254 24
 -1 9 -7 39.0751 159.98 9
 1 9 8 7439.21 355.744 5
 1 9 8 7007.71 363.29 19
 -1 9 -8 7362.63 370.414 24
 -1 9 -8 6795.07 364.369 3
 -1 9 -8 7626.55 373.003 9
 1 9 8 7927.94 355.6 10
 -1 9 -8 8004.39 635.978 28
 1 9 8 6767.92 344.262 13
 -1 9 -8 7417.3 643.087 32
 1 9 9 14001.8 553.982 19
 -1 9 -9 14394.4 558.726 24
 -1 9 -9 13683.8 562.099 3
 1 9 9 12627.5 535.077 5
 -1 9 -9 13845.1 558.193 9
 -1 9 -9 13593.9 858.668 28
 1 9 9 13567.2 534.163 10
 -1 9 -9 12526.9 863.71 32
 1 9 9 13611.4 535.228 13
 1 9 10 33595 1125.26 5
 -1 9 -10 33972.8 1143.16 24
 -1 9 -10 32890.6 1139.01 3
 -1 9 -10 33991.8 1543.27 32
 1 9 10 33924.9 1125.43 13
 -1 9 -10 33003.9 1146.01 9
 1 9 10 32722.4 1141.38 19
 1 9 11 26675.6 928.317 5
 -1 9 -11 26140.4 943.47 24
 -1 9 -11 26565.3 1337.98 32
 1 9 11 26479.8 930.991 13
 1 9 11 26671.6 948.328 19
 -1 9 -11 26689.3 943.906 3
 -1 9 -11 27445.1 956.942 9
 -1 9 -12 63718.8 2428.58 32
 -1 9 -12 62473.2 1945.3 3
 1 9 12 62034.6 1956.96 19
 1 9 12 56523.7 1917.68 5
 -1 9 -12 62849.5 1952.89 9
 -1 9 -13 4524.65 298.232 24
 -1 9 -13 4757.98 291.741 3
 -1 9 -13 5025.08 311.703 9
 1 9 13 4573.61 312.329 19
 -1 9 -14 1429.8 200.701 24
 -1 9 -14 1420.85 423.71 32
 1 -9 15 9596.56 423.469 20
 -1 9 -15 8282.34 380.411 24
 -1 9 -15 8837.73 379.63 3
 1 -9 15 8701.7 404.263 25
 -1 9 -15 8970.27 400.013 9
 1 9 15 8372.78 414.277 19
 1 -9 15 8633.7 400.056 6
 1 -9 16 2447.02 203.694 6
 1 -9 16 2351.24 205.698 25
 -1 9 -16 2248.41 197.748 9
 1 9 16 2514.07 219.781 19
 1 -9 16 2461.28 224.989 20
 -1 9 -16 2323.84 182.334 24
 1 -9 17 2353.97 177.635 6
 1 -9 17 2887.28 217.133 20
 1 -9 17 2512.56 190.07 25
 -1 9 -17 2266.59 172.946 9
 -1 9 -18 2355.31 187.215 14
 1 -9 18 2004.44 180.704 20
 1 -9 18 2569.26 165.972 25
 -1 9 -19 1446.42 129.636 14
 -1 -10 19 93.7781 85.083 20
 1 10 -19 188.695 75.782 14
 -1 -10 18 3893.75 213.975 20
 1 10 -18 3812.17 197.104 14
 1 10 -18 3385.36 191.452 9
 1 10 -17 501.079 142.168 14
 1 10 -17 358.792 141.261 9
 -1 -10 17 617.722 163.641 20
 1 10 -17 452.731 109.527 3
 1 10 -16 856.579 172.362 9
 1 10 -16 931.629 152.589 3
 -1 10 16 1073.63 159.394 19
 -1 -10 16 873.555 184.95 20
 -1 -10 15 394.424 146.8 6
 1 10 -15 653.571 169.557 3
 1 10 -15 584.49 172.982 9
 -1 -10 15 1010.31 191.659 20
 -1 10 15 440.74 164.496 19
 -1 10 14 14486.4 562.819 19
 1 10 -14 14006.3 895.62 29
 1 10 -14 14027.9 916.528 32
 1 10 -13 16026 1032.06 32
 -1 10 13 17454.8 667.994 5
 1 10 -13 16820.8 1014.2 29
 1 10 -13 17207.5 676.168 3
 -1 10 13 17549 674.409 13
 1 10 -13 17304.2 642.181 24
 1 10 -13 18681.5 690.226 9
 -1 10 13 16421.4 648.608 19
 -1 10 12 5451.94 324.894 5
 1 10 -12 5218.87 617.597 29
 1 10 -12 4913.68 327.229 3
 -1 10 12 5614.41 311.829 19
 1 10 -12 5328.66 307.04 24
 1 10 -12 5385.73 336.883 9
 -1 10 12 6226.69 336.76 13
 -1 10 11 13066.7 557.691 5
 1 10 -11 13649.2 575.382 9
 1 10 -11 14309.6 573.374 3
 1 10 -11 13050.3 895.802 32
 -1 10 11 12787.3 528.86 19
 -1 10 11 12333.5 547.8 13
 -1 10 10 29367.2 1005.74 16
 -1 10 10 30321.9 1037.11 5
 1 10 -10 29453.7 1049.58 9
 1 10 -10 28408.1 1040.75 3
 1 10 -10 30291.9 1431.61 32
 1 10 -10 29469.4 1017.89 24
 -1 10 10 30223.1 1008.67 19
 -1 10 10 29648.6 1036.54 13
 -1 10 9 23634.8 836.137 16
 1 10 -9 21948.1 1180.61 32
 1 10 -9 23388.1 854.44 24
 1 10 -9 23978.3 877.524 3
 1 10 -9 24119.5 873.279 9
 -1 10 9 24108.3 871.138 5
 -1 10 9 24521.7 837.509 19
 -1 10 9 24425.5 863.512 13
 -1 10 8 614.974 158.91 16
 1 10 -8 647.204 179.446 24
 1 10 -8 570.947 330.46 32
 -1 10 8 469.692 142.759 19
 1 10 -8 356.513 192.023 9
 1 10 -8 427.115 198.264 3
 -1 10 8 259.341 168.719 5
 -1 10 8 719.644 179.633 13
 -1 10 7 1194.52 191.243 13
 1 10 -7 337.114 361.512 29
 -1 10 7 1153.9 201.834 5
 -1 10 7 964.794 163.689 16
 1 10 -7 1234.65 196.172 24
 1 10 -7 1337.85 356.354 32
 1 10 -7 1262.65 206.16 9
 1 10 -7 1056.14 193.057 3
 1 10 -6 6703.68 612.468 29
 -1 10 6 6488.25 329.57 13
 1 10 -6 5754.82 341.746 9
 1 10 -6 6189.92 334.681 3
 1 10 -6 6570.63 336.363 24
 1 10 -6 5955.13 306.024 14
 1 10 -6 5656.48 525.025 32
 -1 10 6 6381.24 341.788 5
 1 10 -5 4654.95 547.31 29
 -1 10 5 5870.39 316.458 13
 1 10 -5 6331.63 321.721 24
 1 10 -5 6181.03 327.017 3
 -1 10 5 6705.84 332.147 5
 1 10 -5 5640.36 488.74 32
 1 10 -5 5229.99 284.661 14
 1 10 -5 6061.96 326.275 9
 1 10 -4 6529 306.387 14
 1 10 -4 6535.11 489.898 32
 1 10 -4 6788.54 338.249 24
 1 10 -4 6991.45 341.85 3
 1 10 -4 6588.75 339.053 9
 1 10 -4 6760 315.738 10
 -1 10 4 6950.51 341.744 9
 1 10 -4 7232.9 591.301 29
 1 10 -3 1176.97 176.655 3
 -1 10 3 1255.11 164.955 14
 1 10 -3 1020.15 166.859 10
 -1 10 3 1358.94 178.062 9
 1 10 -3 1081.23 148.304 14
 1 10 -3 1060.72 185.009 9
 1 10 -3 1173.13 379.813 29
 1 10 -3 1378.45 189.266 24
 1 10 -2 12696.9 489.727 3
 -1 10 2 12173.5 473.8 3
 -1 10 2 11749.6 494.808 9
 1 10 -2 12187.1 484.445 10
 1 10 -2 12045.2 492.036 9
 -1 10 2 12277.2 472.876 14
 1 10 -2 11873.2 754.835 29
 1 10 -2 12831.6 495.789 24
 -1 10 2 12461.3 491.671 24
 1 10 -1 43522.4 1392.65 24
 -1 10 1 42975.7 1383.21 24
 -1 10 1 42599.1 1374.7 3
 1 10 -1 43569.8 1376.85 3
 -1 10 1 44068.3 1687.57 28
 -1 10 1 43338.1 1371.13 14
 1 10 -1 43123.7 1687.19 29
 1 10 -1 42153.1 1386.59 10
 -1 10 1 42138.5 1388.64 9
 1 10 -1 43125.6 1384.24 9
 -1 10 0 12324.4 492.673 24
 1 10 0 12008.6 491.915 24
 1 10 0 12741.2 475.285 3
 -1 10 0 12307.5 486.159 3
 -1 10 0 12548.5 761.348 28
 -1 10 0 12322.3 476.545 14
 1 10 0 12380.7 494.475 10
 -1 10 0 12031.5 495.027 9
 1 10 0 12342 484.586 9
 1 10 0 12803.9 738.975 29
 -1 10 -1 1730.93 373.596 28
 1 10 1 1699.3 198.154 10
 -1 10 -1 1996.22 203.775 9
 1 10 1 1459.47 173.782 9
 1 10 1 1635.13 165.643 3
 -1 10 -1 1662.4 190.404 3
 -1 10 -1 1407.42 170.689 14
 1 10 1 1690.07 359.564 29
 -1 10 -1 1333.62 345.466 29
 -1 10 -1 1561.15 195.924 24
 -1 10 -2 1466.09 376.219 28
 1 10 2 1455.73 176.067 9
 1 10 2 1634.37 196.52 10
 -1 10 -2 1356.72 189.286 3
 1 10 2 1351.39 141.816 3
 -1 10 -2 1303.61 171.822 14
 -1 10 -2 1464.97 196.822 9
 -1 10 -2 1417.79 195.693 24
 -1 10 -2 1108.68 329.697 29
 1 10 2 1580.25 333.762 29
 -1 10 -3 3971.5 249.461 14
 1 10 3 4014.15 239.677 9
 1 10 3 4169.43 278.859 10
 -1 10 -3 4043.78 272.114 9
 -1 10 -3 3985.28 267.352 3
 1 10 3 3721.67 426.122 29
 1 10 3 4458.63 240.681 13
 -1 10 -3 4598.57 271.548 24
 -1 10 -3 3344.04 482.298 28
 -1 10 -4 5824.5 307.357 14
 -1 10 -4 6367.75 496.142 32
 -1 10 -4 6131.73 573.935 28
 -1 10 -4 5810.28 314.773 3
 1 10 4 5937.26 493.926 29
 1 10 4 5519.1 282.886 13
 1 10 4 5413.02 281.552 9
 -1 10 -4 5275.32 313.498 9
 1 10 4 4811.53 308.116 10
 -1 10 -4 6135.8 319.309 24
 1 10 5 33987.9 1129.71 10
 -1 10 -5 33667.5 1136.44 9
 -1 10 -5 33559 1130.67 3
 -1 10 -5 32909.4 1120.23 14
 1 10 5 33957.4 1123.83 5
 -1 10 -5 34187.2 1493.54 28
 1 10 5 35719.4 1388.98 29
 -1 10 -5 32354.3 1382.67 32
 -1 10 -5 33577.2 1129.39 24
 1 10 5 33157.9 1102.79 13
 1 10 6 20506.1 759.663 13
 -1 10 -6 22345.8 1145.04 28
 -1 10 -6 20692.3 1051.69 32
 -1 10 -6 21870.3 796.462 3
 1 10 6 22584.6 794.211 10
 -1 10 -6 20772 787.058 9
 1 10 6 22255.8 782.223 5
 -1 10 -6 21897.4 779.944 14
 -1 10 -6 23106.3 798.618 24
 1 10 7 24801.3 866.578 13
 -1 10 -7 24145.6 886.892 14
 -1 10 -7 26286.3 1207.33 32
 -1 10 -7 25147.2 901.686 3
 1 10 7 25317.8 880.352 5
 -1 10 -7 25202.4 892.212 24
 -1 10 -7 25626.5 896.819 9
 1 10 7 25873.6 887.746 10
 -1 10 -7 22636.4 1223.49 28
 1 10 8 6090.14 323.065 19
 -1 10 -8 5209.8 588.765 28
 -1 10 -8 5924.73 335.32 24
 -1 10 -8 5398.48 335.012 3
 1 10 8 5607.89 318.54 5
 -1 10 -8 6094.87 595.834 32
 1 10 8 5635.62 323.713 10
 -1 10 -8 5613.56 338.915 9
 1 10 8 5834.94 315.712 13
 -1 10 -9 36847.1 1257.64 9
 -1 10 -9 36191.9 1251.32 3
 -1 10 -9 37353.7 1249.79 24
 -1 10 -9 36414.8 1625.88 32
 1 10 9 37444.6 1227.02 13
 1 10 9 36712 1234.13 5
 1 10 9 37375.1 1240.34 19
 1 10 10 1209.79 195.875 5
 -1 10 -10 1151.27 226.232 9
 -1 10 -10 1317.23 223.462 3
 -1 10 -10 1092.26 384.753 32
 1 10 10 1185.42 210.648 19
 1 10 10 1374.62 196.462 13
 -1 10 -11 9203.67 432.501 9
 -1 10 -11 9284.42 432.319 3
 -1 10 -11 7732.5 408.593 24
 -1 10 -11 8480.43 727.928 32
 1 10 11 7984.21 395.417 5
 1 10 11 8768.48 414.628 19
 1 10 11 8575.01 400.163 13
 -1 10 -12 -187.596 397.767 32
 1 10 12 167.744 156.287 5
 -1 10 -12 303.456 190.894 9
 -1 10 -12 232.529 177.829 24
 1 10 12 381.974 195.621 19
 -1 10 -12 102.414 170.384 3
 -1 10 -13 20025.6 1108.95 32
 -1 10 -13 19289.5 721.461 24
 -1 10 -14 4171.96 264.894 24
 -1 10 -14 4187.83 262.024 3
 1 -10 14 3808.56 256.078 25
 -1 10 -14 4138.26 276.974 9
 1 10 14 4432.17 283.81 19
 1 -10 14 4382.14 292.412 20
 1 -10 14 4665.35 285.497 6
 1 -10 15 1277.95 181.69 6
 1 -10 15 1220 172.529 25
 -1 10 -15 1236.96 181.531 9
 -1 10 -15 1450.75 170.765 24
 1 -10 15 1264.28 189.487 20
 -1 10 -15 1048.98 158.053 3
 1 -10 16 3040.62 199.638 25
 -1 10 -16 3538.58 213.066 9
 -1 10 -16 3165 235.315 14
 1 -10 16 3355.06 211.644 6
 1 -10 16 3367.4 231.156 20
 -1 10 -17 353.865 140 14
 1 -10 17 125.719 102.873 25
 1 -10 17 296.478 139.676 20
 -1 10 -17 92.9065 103.799 9
 -1 10 -18 4609.51 223.032 14
 -1 -11 18 173.003 97.2657 20
 1 11 -18 -9.18277 74.1228 9
 1 11 -17 952.355 125.98 14
 1 11 -17 1185.08 139.061 9
 -1 -11 17 1123.96 149.506 20
 1 11 -17 948.023 109.481 3
 1 11 -16 2186.76 178.411 14
 1 11 -16 2351.04 175.368 3
 1 11 -16 2070.13 195.082 9
 -1 -11 16 2277.67 200.52 20
 -1 -11 15 840.996 178.694 20
 1 11 -15 885.229 174.131 9
 1 11 -15 615.646 162.234 3
 1 11 -15 667.564 155.915 14
 -1 -11 15 639.785 136.205 6
 1 11 -14 8541.53 391.378 3
 1 11 -14 8050.82 373.868 14
 1 11 -14 8319.26 394.021 9
 -1 -11 14 7670.02 360.139 6
 1 11 -13 1077.24 173.556 24
 1 11 -13 1497.59 200.82 14
 1 11 -13 1047.98 374.842 29
 1 11 -12 11947.6 854.226 32
 1 11 -12 13301.1 538.747 24
 1 11 -12 14269.2 572.526 3
 1 11 -12 13125.3 902.79 29
 -1 11 12 13338.5 556.373 13
 -1 11 12 13722.1 557.722 5
 1 11 -12 13561.4 574.145 9
 1 11 -11 654.313 398.816 32
 1 11 -11 1066.8 224.459 9
 1 11 -11 703.635 401.558 29
 -1 11 11 1024.84 195.778 13
 1 11 -11 851.47 179.074 24
 -1 11 11 801.995 211.016 5
 1 11 -11 1061.77 210.113 3
 -1 11 10 5518.56 331.441 5
 1 11 -10 5813.07 616.086 29
 1 11 -10 4960 564.694 32
 1 11 -10 5696.22 324.898 14
 -1 11 10 5878.33 341.536 13
 1 11 -10 5910.8 365.101 9
 1 11 -10 4978.69 340.839 3
 1 11 -9 51502.9 1696.18 3
 1 11 -9 52050.1 1673.27 14
 -1 11 9 53074.8 1700.34 5
 1 11 -9 52684.9 2140.75 29
 -1 11 9 50878.9 1654.19 16
 -1 11 9 52490.1 1688.61 13
 1 11 -9 52285.1 1702.59 9
 1 11 -9 50731.9 2053.21 32
 1 11 -8 22181.4 778.027 24
 1 11 -8 20528.5 788.317 3
 1 11 -8 20431.3 747.797 14
 -1 11 8 19657.5 775.388 5
 1 11 -8 20032.4 1146.28 29
 -1 11 8 20242.6 737.984 16
 -1 11 8 21575.9 774.588 13
 1 11 -8 20547 790.856 9
 1 11 -8 22873.1 1110.03 32
 1 11 -7 24071 866.55 24
 1 11 -7 23227.6 872.872 3
 1 11 -7 23952.1 842.946 14
 -1 11 7 23771.3 873.126 5
 1 11 -7 22257.4 1230.63 29
 -1 11 7 23945.2 832.351 16
 1 11 -7 25119.4 1167.62 32
 -1 11 7 25543 866.414 13
 1 11 -7 23819.6 873.306 9
 1 11 -6 10423.6 793.448 29
 1 11 -6 11868.9 504.158 9
 1 11 -6 11241.5 503.931 3
 1 11 -6 11128.4 492.033 24
 1 11 -6 11490.7 464.443 14
 1 11 -6 10482.4 691.028 32
 -1 11 6 11646.5 493.274 13
 -1 11 6 11226.7 498.48 5
 1 11 -5 7526.13 344.4 14
 -1 11 5 7151.1 364.496 13
 1 11 -5 7436.9 664.156 29
 1 11 -5 7749.53 387.452 9
 1 11 -5 7582.11 383.294 24
 1 11 -5 7120.65 379.267 3
 -1 11 5 7701.73 382.588 5
 -1 11 4 2062.97 212.403 13
 1 11 -4 1813.99 178.116 14
 1 11 -4 1977.74 221.032 3
 1 11 -4 2052.24 221.254 24
 1 11 -4 1531.84 444.605 29
 1 11 -4 1920.38 224.46 9
 1 11 -3 4138.6 282.721 9
 -1 11 3 4472.5 274.484 9
 1 11 -3 4574.94 273.202 3
 1 11 -3 4260.13 260.956 10
 1 11 -3 3732.53 281.354 24
 -1 11 3 4044.74 253.221 14
 1 11 -3 4481.99 522.155 29
 1 11 -2 2318.85 216.91 3
 -1 11 2 2390.29 355.287 29
 1 11 -2 2595.3 439.386 29
 1 11 -2 2697.05 236.437 24
 -1 11 2 2886.16 229.606 24
 -1 11 2 2884.92 238.53 9
 1 11 -2 2519.05 229.273 9
 1 11 -2 2741.25 226.236 10
 -1 11 2 2334.73 197.278 14
 1 11 -1 2876.89 217.483 3
 -1 11 1 2824.45 222.779 3
 -1 11 1 3132.68 408.394 29
 1 11 -1 2898.15 431.745 29
 -1 11 1 2917.34 239.421 24
 1 11 -1 3479.67 251.92 24
 -1 11 1 2953.98 249.512 9
 1 11 -1 3081.42 231.786 9
 1 11 -1 2912.77 236.466 10
 -1 11 1 2633.92 217 14
 1 11 0 33665.5 1105.35 3
 -1 11 0 32519.4 1114.99 3
 1 11 0 33760 1438.45 29
 -1 11 0 32583.9 1395 29
 -1 11 0 33629.4 1125.41 24
 1 11 0 33708.1 1117.82 9
 -1 11 0 35666.8 1135.43 9
 1 11 0 32432.6 1126.22 10
 -1 11 0 33452.4 1106.98 14
 1 11 1 21846.2 771.898 3
 -1 11 -1 21812.1 798.401 3
 -1 11 -1 22129.6 1082.69 29
 1 11 1 23015.9 1094.88 29
 -1 11 -1 23654.9 807.092 24
 -1 11 -1 20832.4 781.977 14
 1 11 1 23371.7 794.828 9
 1 11 1 23049.2 816.68 10
 -1 11 -1 23257.5 814.428 9
 1 11 2 12075.4 491.463 10
 -1 11 -2 11067.6 490.019 9
 1 11 2 11059.5 466.851 9
 -1 11 -2 11953.9 486.264 3
 1 11 2 9784.9 703.531 29
 -1 11 -2 11939.4 756.551 29
 -1 11 -2 11659.8 485.978 24
 -1 11 -2 11123.1 466.829 14
 -1 11 -2 10800.8 781.647 28
 1 11 3 571.404 161.088 9
 1 11 3 360.474 188.923 10
 -1 11 -3 202.092 174.278 3
 1 11 3 297.486 134.877 13
 -1 11 -3 510.193 156.623 14
 -1 11 -3 124.829 180.705 9
 -1 11 -3 756.89 194.825 24
 -1 11 -3 276.396 343.67 28
 1 11 3 44.6921 277.919 29
 -1 11 -3 -50.412 328.01 29
 1 11 4 678.512 188.308 10
 -1 11 -4 726.817 197.755 3
 -1 11 -4 694.647 181.834 14
 1 11 4 541.442 153.208 13
 -1 11 -4 670.038 191.206 9
 -1 11 -4 459.095 183.748 24
 1 11 4 485.051 293.46 29
 -1 11 -4 636.082 355.005 29
 -1 11 -4 228.339 390.01 28
 -1 11 -5 13782.2 802.431 32
 -1 11 -5 15112.9 934.249 28
 1 11 5 14737.3 584.838 5
 1 11 5 14066.2 558.535 13
 -1 11 -5 15783.4 601.42 3
 1 11 5 13378.8 791.916 29
 -1 11 -5 15402.7 583.01 14
 -1 11 -5 14804.4 598.045 24
 1 11 5 14953.1 600.866 10
 -1 11 -5 14923 608.439 9
 -1 11 -6 5763.1 335.039 14
 1 11 6 5994.47 316.583 13
 -1 11 -6 6198.05 358.169 24
 -1 11 -6 6089.55 355.786 3
 -1 11 -6 5206.71 530.423 32
 1 11 6 6124.4 332.273 5
 -1 11 -6 6769.35 356.266 9
 1 11 6 6404.03 347.644 10
 -1 11 -6 5430.04 601.879 28
 1 11 7 5611.94 324.659 10
 -1 11 -7 5022.18 320.674 14
 -1 11 -7 5399.25 338.445 24
 -1 11 -7 5381.59 340.367 3
 1 11 7 5058.56 305.956 5
 -1 11 -7 5546.88 340.071 9
 1 11 7 5433.18 296.308 13
 -1 11 -8 24229.5 859.29 14
 -1 11 -8 23537.5 869.698 24
 -1 11 -8 25800.4 1214.33 32
 1 11 8 23784 848.544 5
 -1 11 -8 23430.4 869.805 3
 1 11 8 23166.3 829.013 13
 -1 11 -8 23125.1 869.229 9
 -1 11 -9 6981.43 379.597 14
 -1 11 -9 6408.06 382.953 3
 -1 11 -9 7580.17 660.37 32
 1 11 9 7547.65 369.197 5
 -1 11 -9 7060.16 398.131 9
 1 11 9 6770.53 350.567 13
 -1 11 -10 4518.04 303.198 14
 -1 11 -10 4904.44 304.484 24
 -1 11 -10 3812.65 292.347 3
 -1 11 -10 2976.5 503.452 32
 1 11 10 3947.93 275.182 5
 -1 11 -10 4452.68 312.963 9
 1 11 10 3722 259.217 13
 -1 11 -11 3283.59 276.418 14
 -1 11 -11 2814.98 485.147 32
 -1 11 -11 3358.51 264.432 3
 -1 11 -11 3088.9 268.988 9
 1 11 11 3324.21 249.677 5
 -1 11 -11 3514.84 263.756 24
 1 11 11 2928.44 234.084 13
 -1 11 -12 528.53 365.121 32
 -1 11 -12 376.229 186.802 24
 1 -11 13 1674.03 182.106 25
 -1 11 -13 2007.71 227.345 14
 -1 11 -13 2032.6 211.24 24
 -1 11 -13 1756.63 203.713 3
 -1 11 -13 2177.21 223.485 9
 1 -11 13 1703.67 219.464 20
 1 -11 14 3826.03 258.865 6
 -1 11 -14 3650.98 253.022 9
 -1 11 -14 3774.97 240.748 24
 -1 11 -14 4161.37 273.807 14
 1 -11 14 3834.4 230.18 25
 -1 11 -14 3991.48 246.167 3
 1 -11 14 3846.79 263.467 20
 -1 11 -15 282.427 139.068 9
 1 -11 15 187.679 138.697 6
 -1 11 -15 364.567 131.221 24
 -1 11 -15 21.6484 151.011 14
 1 -11 15 276.596 150.049 20
 1 -11 15 130.473 113.303 25
 -1 11 -15 233.028 124.934 3
 1 -11 16 111.907 113.832 6
 1 -11 16 425.958 119.96 2
 1 -11 16 289.04 134.653 20
 -1 11 -16 21.8906 106.701 9
 -1 11 -16 115.885 138.101 14
 1 -11 17 7346.82 283.283 20
 -1 11 -17 6856.26 283.845 14
 -1 11 -18 5382.01 210.175 14
 1 12 -17 21.102 85.9435 9
 -1 -12 17 -17.676 97.5267 20
 1 12 -16 10782.4 392.657 3
 -1 -12 16 10541.4 410.322 20
 1 12 -16 10675.9 405.976 9
 1 12 -15 6089.79 296.383 9
 1 12 -15 6214.13 287.664 3
 -1 -12 15 6044.66 299.45 20
 1 12 -15 5384.45 267.85 14
 1 12 -14 6910.25 331.967 3
 1 12 -14 6415.7 308.697 14
 1 12 -14 6794.75 340.864 9
 -1 -12 14 6697.06 309.539 6
 1 12 -13 1930.23 224.336 9
 1 12 -13 1730.29 200.347 3
 -1 12 13 1941.35 201.984 13
 1 12 -13 1440.87 179.595 14
 1 12 -13 1676.72 178.173 24
 1 12 -12 1825.03 200.451 24
 1 12 -12 2013.53 231.383 3
 -1 12 12 2039.87 209.407 13
 1 12 -12 1786.91 191.098 14
 1 12 -12 1638.27 443.096 29
 -1 12 12 2304.1 226.621 5
 1 12 -11 594.391 174.371 24
 1 12 -11 273.003 317.41 32
 1 12 -11 682.903 412.72 29
 -1 12 10 5547.38 321.685 13
 1 12 -10 5098.35 295.975 14
 1 12 -10 4753.26 605.493 29
 1 12 -10 5755.83 552.43 32
 1 12 -10 5823.99 338.025 3
 1 12 -10 5327.69 345.616 9
 1 12 -10 5335.35 318.845 24
 -1 12 10 5530.12 330.848 5
 1 12 -9 1427.18 213.064 24
 1 12 -9 1665.78 392.866 32
 1 12 -9 1691.16 235.506 9
 1 12 -9 1542.89 232.189 3
 -1 12 9 1255.88 208.435 13
 1 12 -9 1586.56 195.814 14
 -1 12 9 1692.26 223.954 5
 -1 12 8 8901.14 413.361 13
 1 12 -8 8067.08 748.274 29
 1 12 -8 9069.29 672.637 32
 1 12 -8 8294.94 438.922 9
 1 12 -8 8398.39 392.364 14
 1 12 -8 8488.63 432.053 3
 -1 12 8 8131.85 421.71 5
 -1 12 7 349.807 169.206 13
 1 12 -7 148.265 152.093 14
 1 12 -7 304.468 204.509 9
 1 12 -7 537.655 205.583 3
 1 12 -7 449.576 392.86 29
 -1 12 7 723.18 214.868 5
 1 12 -6 9098.47 436.635 24
 1 12 -6 8611.02 437.125 3
 1 12 -6 9202.61 398.726 14
 1 12 -6 9746.24 781.58 29
 1 12 -6 8146.28 430.886 9
 -1 12 6 9106.52 432.216 5
 -1 12 6 8819.38 416.242 13
 -1 12 5 8910.04 406.673 13
 1 12 -5 7923.62 414.081 3
 1 12 -5 8574.65 713.051 29
 1 12 -5 8002.43 421.61 9
 1 12 -5 8660.03 415.573 24
 -1 12 5 8129.95 418.02 5
 -1 12 4 18995.2 719.292 13
 1 12 -4 19274.5 725.175 3
 -1 12 4 19840.3 737.114 5
 1 12 -4 18969.1 733.582 9
 1 12 -4 18141.1 1053.45 29
 1 12 -4 19726.4 737.561 24
 1 12 -3 11411.4 489.735 9
 -1 12 3 10557.2 481.388 9
 1 12 -3 10467 466.959 3
 1 12 -3 12379.1 815.836 29
 1 12 -3 11005.9 492.964 24
 -1 12 2 7777.73 352.499 14
 1 12 -2 7236.93 369.403 3
 1 12 -2 7169.05 373.292 9
 -1 12 2 7617.72 384.615 9
 1 12 -2 8523.79 673.404 29
 1 12 -2 7299.39 391.159 24
 -1 12 1 786.17 170.1 14
 -1 12 1 1049.18 196.924 9
 1 12 -1 937.304 200.637 10
 -1 12 1 768.163 177.8 3
 1 12 -1 1033.98 174.895 3
 1 12 -1 657.743 185.449 9
 -1 12 1 677.86 309.517 29
 1 12 -1 864.068 367.068 29
 -1 12 1 1074.6 189.437 24
 -1 12 0 808.634 170.152 3
 1 12 0 706.359 162.852 3
 -1 12 0 920.45 166.336 14
 -1 12 0 666.488 189.814 9
 1 12 0 788.115 191.734 10
 1 12 0 843.377 182.043 9
 -1 12 0 663.396 198.671 24
 -1 12 0 809.593 338.385 29
 1 12 0 629.3 336.829 29
 1 12 1 153.134 315.159 29
 -1 12 -1 350.912 321.731 29
 1 12 1 609.822 153.125 3
 -1 12 -1 562.436 180.25 3
 -1 12 -1 506.386 163.042 14
 -1 12 -1 717.96 195.13 9
 1 12 1 673.36 196.288 10
 1 12 1 696.363 179.033 9
 -1 12 -1 730.232 196.559 24
 1 12 2 992.701 320.463 29
 -1 12 -2 1050.68 365.331 29
 -1 12 -2 1429.72 191.7 14
 1 12 2 1405.05 180.829 13
 -1 12 -2 1531.1 217.601 3
 -1 12 -2 1295.79 226.17 9
 1 12 2 1357.74 223.217 10
 1 12 2 1240.28 189.471 9
 -1 12 -2 1265.85 204.961 24
 1 12 3 31014.3 1027.54 13
 -1 12 -3 30172.7 1057.96 3
 -1 12 -3 30104.1 1054.71 24
 -1 12 -3 29934.5 1061.14 9
 1 12 3 32263.2 1069.63 10
 1 12 3 30352.3 1035.19 9
 -1 12 -3 30177.9 1036.96 14
 1 12 3 30253.7 1342.28 29
 -1 12 -3 29385.7 1386.62 29
 -1 12 -4 5260.3 606.867 29
 1 12 4 3920.66 457.959 29
 -1 12 -4 4866.16 293.456 14
 -1 12 -4 5725.71 327.98 3
 -1 12 -4 4492.42 317.744 24
 -1 12 -4 5423.16 327.967 9
 1 12 4 4579.32 320.925 10
 1 12 4 4679.44 305.488 5
 1 12 4 4353.82 264.827 13
 1 12 5 4256.6 262.136 13
 -1 12 -5 4562.37 317.983 24
 -1 12 -5 4714.66 314.592 3
 -1 12 -5 4518.3 572.74 29
 -1 12 -5 4505.85 291.294 14
 -1 12 -5 3870.22 303.196 9
 1 12 5 4026.97 286.893 5
 1 12 5 4367.43 310.393 10
 -1 12 -6 1547.3 238.636 3
 1 12 6 1961.08 223.809 5
 -1 12 -6 1783.47 472.481 29
 -1 12 -6 2034.02 246.232 24
 -1 12 -6 1549.06 367.63 32
 1 12 6 1890.1 195.418 13
 -1 12 -6 2182.05 226.924 14
 -1 12 -6 1677.13 251.737 9
 -1 12 -7 159.911 205.362 3
 -1 12 -7 -103.035 279.457 32
 1 12 7 130.225 162.625 5
 -1 12 -7 442.171 407.82 29
 -1 12 -7 86.9444 176.881 14
 1 12 7 248.091 155.726 13
 -1 12 -7 -64.5336 185.666 9
 -1 12 -8 38406.8 1280.44 24
 -1 12 -8 36526.1 1279.47 3
 -1 12 -8 36470.5 1607.41 32
 1 12 8 37992.6 1260.66 5
 -1 12 -8 38191.7 1286.3 9
 -1 12 -8 39627.3 1721.92 29
 -1 12 -8 37382.6 1264.26 14
 1 12 8 37527.7 1240.61 13
 -1 12 -9 6238.74 347.667 14
 1 12 9 5814.72 325.235 5
 -1 12 -9 6183.13 363.534 3
 -1 12 -9 5603.88 630.91 29
 -1 12 -9 5783.82 345.419 24
 -1 12 -9 5900.12 358.813 9
 -1 12 -10 137.685 195.381 3
 1 12 10 157.611 164.895 5
 -1 12 -10 -190.52 410.016 29
 -1 12 -10 168.106 334.129 32
 -1 12 -10 201.178 189.294 9
 -1 12 -10 104.407 174.423 24
 -1 12 -10 188.393 181.575 14
 1 12 11 2729.22 219.471 5
 -1 12 -11 2904.81 247.531 24
 -1 12 -12 294.105 167.66 24
 -1 12 -12 310.229 182.118 9
 -1 12 -12 118.424 159.075 3
 -1 12 -12 261.664 173.057 14
 1 -12 13 3555.28 254.489 6
 -1 12 -13 3920.37 247.18 3
 -1 12 -13 3674.22 245.522 24
 1 -12 13 3694.9 247.16 20
 -1 12 -13 3502.29 244.408 14
 -1 12 -13 3427.94 246.673 9
 1 -12 14 2827.12 214.515 6
 -1 12 -14 3123.05 215.292 9
 -1 12 -14 2973.59 202.679 3
 -1 12 -14 2742.9 195.345 24
 1 -12 14 2685.71 210.484 20
 -1 12 -14 2983.76 217.314 14
 -1 12 -15 686.665 143.827 14
 -1 12 -15 551.166 128.189 9
 -1 12 -15 628.268 113.615 24
 1 -12 15 447.759 131.185 6
 1 -12 15 620.847 136.115 20
 -1 12 -15 710.55 119.584 3
 -1 12 -16 747.489 122.888 14
 1 -12 16 703.092 117.979 20
 1 -12 16 575.811 108.155 2
 -1 12 -16 703.558 97.569 9
 -1 12 -17 451.636 80.2959 14
 -1 -13 16 4553.88 198.901 20
 1 13 -16 4505.9 196.796 9
 1 13 -15 14273.4 497.621 3
 -1 -13 15 13915.3 504.091 20
 1 13 -15 14297.4 505.489 9
 -1 -13 14 188.439 135.621 20
 1 13 -14 73.7235 134.403 3
 1 13 -14 87.3749 141.998 9
 -1 -13 14 -90.6365 113.598 6
 1 13 -13 398.652 158.226 3
 1 13 -13 217.512 160.334 9
 -1 13 12 2698.01 209.896 13
 1 13 -12 3074.53 237.815 3
 -1 13 12 2841.25 220.981 5
 1 13 -12 3259.1 252.827 9
 1 13 -12 2724.95 207.425 24
 1 13 -12 2430.24 188.284 14
 -1 13 11 8359.05 377.504 13
 1 13 -11 8094.42 396.235 3
 1 13 -11 7953.68 395.157 9
 1 13 -11 7943.49 369.559 24
 -1 13 11 7628 373.432 5
 1 13 -11 7357.41 344.56 14
 1 13 -10 26.5703 165.438 24
 -1 13 10 91.6914 166.625 13
 1 13 -10 -67.0323 138.848 14
 1 13 -10 242.821 365.055 29
 1 13 -9 2438.04 251.127 3
 -1 13 9 2571.93 256.058 5
 1 13 -9 2762.69 259.878 9
 1 13 -9 2377.43 236.066 24
 1 13 -9 2205.84 484.012 29
 -1 13 8 45636.9 1479.12 13
 1 13 -8 45229.5 1500.28 3
 -1 13 8 45309 1495.66 5
 1 13 -8 45807.6 1507.89 9
 1 13 -8 44467.3 1485.95 24
 1 13 -8 43254.8 1912.71 29
 -1 13 7 2806.19 246.347 13
 1 13 -7 2540.34 257.834 3
 -1 13 7 2696.33 264.105 5
 1 13 -7 3124.25 282.251 9
 1 13 -7 3086.83 258.451 24
 1 13 -6 303.036 205.192 9
 -1 13 6 520.253 190.086 13
 1 13 -6 449.503 352.147 29
 1 13 -6 390.841 182.81 3
 1 13 -6 453.524 209.606 24
 -1 13 6 493.874 208.352 5
 1 13 -5 24805.8 1238.98 29
 1 13 -5 21490.6 817.243 9
 -1 13 5 21836.4 800.907 13
 -1 13 5 21925.9 824.962 5
 1 13 -5 21986 811.473 3
 1 13 -4 6076.92 620.656 29
 1 13 -4 5970.47 350.408 9
 -1 13 4 6328.26 346.401 13
 -1 13 4 5706.98 354.86 5
 1 13 -4 6206.11 343.969 3
 1 13 -3 67971.6 2150.86 9
 1 13 -3 69403.4 2593.4 29
 1 13 -3 67622.9 2139.66 3
 -1 13 3 66677.9 2139.62 13
 1 13 -2 6283.29 338.229 3
 -1 13 2 5409.64 337.545 9
 1 13 -2 6220.26 351.511 9
 -1 13 1 13090.5 813.088 29
 1 13 -1 13841.9 895.983 29
 1 13 -1 14993.7 591.89 9
 -1 13 1 15667.9 600.56 9
 1 13 -1 13421 558.199 3
 -1 13 1 14312.6 552.921 14
 1 13 0 275.034 149.838 3
 -1 13 0 307.039 163.64 3
 1 13 0 55.549 336.919 29
 -1 13 0 50.0368 295.815 29
 -1 13 0 108.182 188.704 9
 1 13 0 341.753 181.235 9
 -1 13 0 121.486 181.574 24
 -1 13 0 137.184 154.801 14
 1 13 1 3098.98 227.507 13
 -1 13 -1 3333.52 262.205 3
 -1 13 -1 2521.33 431.219 29
 1 13 1 2849.52 462.494 29
 1 13 1 3190.29 260.493 9
 -1 13 -1 3372.97 269.25 9
 -1 13 -1 3029.79 269.717 24
 -1 13 -1 3028.98 234.6 14
 -1 13 -2 2038.11 218.632 3
 -1 13 -2 1597.14 427.738 29
 1 13 2 1354.6 381.72 29
 -1 13 -2 1751.62 232.847 9
 1 13 2 1524.5 197.977 9
 -1 13 -2 1819.83 236.04 24
 -1 13 -2 1822.08 198.97 14
 -1 13 -3 15.9628 209.141 9
 -1 13 -3 106.306 164.849 14
 -1 13 -3 275.114 199.894 3
 1 13 3 150.938 307.658 29
 -1 13 -3 -172.065 381.028 29
 -1 13 -4 7770.97 690.334 29
 -1 13 -4 7515.81 394.363 9
 -1 13 -4 7437.15 369.189 14
 1 13 4 7131.31 383.618 5
 -1 13 -4 6745.14 381.974 3
 -1 13 -5 7544.51 374.775 14
 -1 13 -5 7996.99 410.275 9
 -1 13 -5 7356.68 399.134 3
 1 13 5 7987.68 388.499 5
 -1 13 -6 4039.28 570.643 29
 -1 13 -6 5443.51 334.633 3
 -1 13 -6 5221.58 302.06 14
 -1 13 -6 4818.21 320.256 9
 1 13 6 4722.77 301.46 5
 -1 13 -6 4342.83 307.556 24
 -1 13 -7 11045 837.977 29
 -1 13 -7 11133.2 512.043 3
 -1 13 -7 11754.7 486.32 14
 -1 13 -7 11825.3 516.454 9
 1 13 7 11093.8 487.804 5
 -1 13 -7 10286.7 501.224 24
 -1 13 -8 4438.97 564.794 29
 -1 13 -8 4689.28 317.77 3
 -1 13 -8 4429.9 313.054 9
 -1 13 -8 4283.38 299.639 24
 1 13 8 4239.48 278.182 5
 -1 13 -8 4700.58 290.931 14
 -1 13 -9 1723.6 215.344 24
 -1 13 -9 1349.63 429.624 29
 -1 13 -10 4781.11 575.067 29
 -1 13 -10 5337.65 314.49 24
 -1 13 -10 5109.32 318.637 3
 -1 13 -10 5474.04 309.455 14
 -1 13 -10 5271.77 319.149 9
 1 13 10 4926.11 285.456 5
 -1 13 -11 8414.38 386.233 24
 -1 13 -11 8048.61 382.216 3
 -1 13 -11 7574.92 370.215 14
 1 13 11 7834.98 352.147 5
 -1 13 -11 7669.98 380.38 9
 1 -13 12 169.52 144.664 20
 -1 13 -12 138.249 161.634 3
 -1 13 -12 117.481 163.535 9
 -1 13 -12 144.383 158.231 24
 -1 13 -12 10.908 145.468 14
 -1 13 -13 616.702 147.537 14
 1 -13 13 805.57 161.287 6
 -1 13 -13 609.923 152.38 3
 -1 13 -13 841.256 156.94 9
 -1 13 -13 918.682 150.634 24
 1 -13 13 663.387 143.551 20
 -1 13 -14 273.877 125.598 14
 -1 13 -14 431.928 128.667 9
 1 -13 14 372.239 130.468 6
 -1 13 -14 205.836 110.165 24
 1 -13 14 629.476 129.75 20
 -1 13 -14 443.88 122.222 3
 -1 13 -15 277.186 97.8728 14
 -1 13 -15 326.038 97.3858 9
 1 -13 15 217.917 93.1559 6
 1 -13 15 230.715 104.985 2
 1 -13 15 380.631 97.6052 20
 1 14 -15 1606.98 113.259 3
 -1 -14 15 1777.69 118.801 20
 1 14 -15 1746.13 124.425 9
 1 14 -14 9012.89 344.98 3
 -1 -14 14 8893.24 346.005 20
 1 14 -14 8782.03 349.055 9
 1 14 -13 2296.64 188.963 9
 -1 -14 13 2084.61 166.344 6
 -1 -14 13 2059.83 174.282 20
 1 14 -13 2209.45 183.109 3
 1 14 -12 9294.86 392.784 3
 1 14 -12 8813.85 396.193 9
 -1 14 11 5586.92 283.007 13
 -1 14 11 5533.88 296.087 5
 1 14 -11 5801.69 312.497 3
 1 14 -11 5497.34 307.671 9
 -1 14 10 872.366 181.708 5
 -1 14 10 646.692 162.775 13
 1 14 -10 767.066 191.565 9
 1 14 -10 611.111 170.693 24
 1 14 -10 352.647 172.136 3
 -1 14 9 790.298 194.531 5
 -1 14 9 919.376 175.486 13
 1 14 -9 818.791 194.468 9
 1 14 -9 682.631 196.539 3
 1 14 -9 792.277 172.092 24
 1 14 -8 359.136 363.038 29
 -1 14 8 202.789 159.502 13
 1 14 -8 181.557 181.423 24
 1 14 -7 12557.2 879.497 29
 1 14 -7 12722.2 540.654 24
 -1 14 6 6452.46 352.14 13
 1 14 -6 7020.53 377.114 3
 1 14 -6 6908.34 374.985 24
 1 14 -6 6814.82 660.884 29
 1 14 -6 7769.64 394.439 9
 -1 14 6 6826.1 383.715 5
 1 14 -5 24314.5 876.5 3
 1 14 -5 23759.1 1258.65 29
 1 14 -5 24255.2 879.173 9
 -1 14 5 24143.4 864.48 13
 -1 14 5 24475.2 884.175 5
 1 14 -4 37695.8 1234.88 3
 1 14 -4 35632.3 1635.85 29
 1 14 -4 36865.5 1243.65 9
 -1 14 4 35311.7 1222.6 13
 -1 14 4 36795 1247.42 5
 1 14 -3 767.545 183.292 3
 1 14 -3 784.781 378.636 29
 1 14 -3 698.235 206.481 9
 -1 14 3 782.882 187.568 13
 -1 14 3 465.212 190.714 5
 1 14 -2 18611.3 1031.74 29
 1 14 -2 17465.3 665.151 3
 1 14 -2 17249.4 682.836 9
 -1 14 2 17767.4 672.311 13
 1 14 -1 24623.8 883.247 9
 -1 14 1 24095.4 891.222 9
 1 14 -1 24934.7 861.276 3
 1 14 -1 23426.7 1228.06 29
 1 14 0 14.3614 164.48 9
 -1 14 0 250.979 194.952 9
 1 14 0 -85.978 144.881 3
 1 14 0 111.388 317.433 29
 1 14 1 1667.87 394.942 29
 -1 14 -1 2870.89 438.418 29
 -1 14 -1 2570.83 210.047 14
 1 14 1 2769.24 237.664 9
 -1 14 -1 2043.13 253.094 9
 -1 14 -2 4580.29 295.553 3
 -1 14 -2 4489.47 314.931 24
 1 14 2 3409.93 458.698 29
 -1 14 -2 3758.59 487.431 29
 -1 14 -2 4432.41 319.902 9
 -1 14 -2 4194.4 264.746 14
 -1 14 -3 8316.23 389.319 14
 -1 14 -3 8506.97 413.782 3
 -1 14 -3 8435.42 427.509 24
 -1 14 -3 8293.31 688.475 29
 -1 14 -3 8094.07 425.459 9
 1 14 3 8528.43 413.093 5
 -1 14 -4 2493.32 227.826 14
 -1 14 -4 2990.07 275.071 3
 -1 14 -4 2603.13 266.285 9
 -1 14 -4 2552.11 454.277 29
 1 14 4 3028.64 260.268 5
 -1 14 -4 2622.16 263.645 24
 -1 14 -5 35881.9 1249.21 24
 -1 14 -5 36571.3 1247.09 3
 -1 14 -5 36366.6 1218.52 14
 -1 14 -5 37931.8 1646.5 29
 1 14 5 37701 1241.96 5
 -1 14 -5 37439.5 1257.61 9
 -1 14 -6 5103.33 586.583 29
 -1 14 -6 6450.64 362.239 9
 -1 14 -6 6283.6 367.201 24
 -1 14 -6 6279.62 362.932 3
 -1 14 -7 31388 1461.24 29
 -1 14 -7 31042.3 1079.29 24
 -1 14 -8 4217.7 290.035 24
 -1 14 -8 4848.08 301.802 3
 -1 14 -8 4307.54 275.164 14
 1 14 8 4801.19 283.235 5
 -1 14 -8 4264.71 297.585 9
 -1 14 -9 3280.47 265.683 24
 -1 14 -9 4092.48 271.967 3
 1 14 9 3198.37 229.545 5
 -1 14 -9 3992.1 277.785 9
 -1 14 -9 3066.93 235.169 14
 -1 14 -10 3332.68 243.474 24
 -1 14 -10 3804.66 253.772 3
 1 14 10 3191.35 217.914 5
 -1 14 -10 3630.55 232.435 14
 -1 14 -10 3725.94 256.432 9
 -1 14 -11 123.649 136.133 14
 -1 14 -11 21.3767 148.791 24
 -1 14 -11 110.531 149.171 3
 1 -14 11 18.2083 130.113 20
 -1 14 -11 402.02 163.132 9
 -1 14 -12 179.847 131.584 24
 -1 14 -12 141.203 138.723 3
 1 -14 12 148.363 114.932 20
 -1 14 -12 138.95 122.823 14
 -1 14 -12 76.4417 140.212 9
 -1 14 -13 2957.22 175.635 24
 -1 14 -13 2641.86 184.011 9
 1 -14 13 2749.53 189.015 6
 -1 14 -13 2881.17 168.523 14
 1 -14 13 2571.69 161.066 20
 1 -14 14 938.851 92.8116 20
 1 -14 14 1277.84 122.135 6
 1 -14 14 1141.35 125.725 2
 -1 14 -14 1014.61 112.653 9
 1 15 -14 183.52 77.4421 9
 1 15 -13 14397.6 486.65 3
 1 15 -13 14390.2 490.188 9
 -1 -15 13 13483.9 472.641 20
 1 15 -12 12899.6 474.219 3
 1 15 -12 13615.7 479.099 9
 -1 -15 12 12425.4 460.963 20
 1 15 -11 5328.77 277.001 3
 -1 15 11 5262.3 260.875 5
 1 15 -11 5395.57 280.015 9
 1 15 -10 12650.3 492.66 3
 1 15 -10 12814.5 498.003 9
 -1 15 10 12222.6 479.768 5
 1 15 -9 1860.96 206.096 3
 -1 15 9 1747.37 171.547 13
 1 15 -9 1523 202.146 9
 -1 15 9 1682.85 185.393 5
 1 15 -8 1348.75 199.305 3
 -1 15 8 1108.38 165.901 13
 1 15 -8 1746.76 204.527 9
 -1 15 8 1551.92 196.682 5
 -1 15 7 301.153 147.886 13
 1 15 -7 442.156 191.494 9
 -1 15 7 396.875 174.629 5
 1 15 -7 521.22 178.841 3
 -1 15 6 23238.8 818.401 13
 1 15 -6 23841.5 846.779 9
 1 15 -6 23912.9 840.962 3
 -1 15 6 23144.2 842.322 5
 -1 15 5 4933.8 285.843 13
 1 15 -5 5304.43 311.582 3
 1 15 -5 5504.75 595.25 29
 1 15 -4 25373.4 1262.67 29
 1 15 -3 9254.68 721.655 29
 1 15 -2 11410.1 792.105 29
 1 15 -1 6749.15 616.883 29
 -1 15 0 10414.9 475.246 9
 1 15 0 9657.69 715.938 29
 1 15 1 150.067 293.097 29
 -1 15 -2 300.92 309.299 29
 -1 15 -3 -155.097 323.833 29
 -1 15 -4 22693.4 1172.71 29
 -1 15 -4 25325.2 878.919 24
 -1 15 -4 23646.6 824.653 14
 -1 15 -5 348.795 142.623 14
 1 15 5 489.493 176.862 5
 -1 15 -5 572.038 183.894 3
 -1 15 -5 404.451 198.896 24
 -1 15 -5 480.043 190.675 9
 -1 15 -6 6643.67 327.944 14
 1 15 6 7216.27 351.906 5
 -1 15 -6 7415.53 372.891 3
 -1 15 -6 7880.2 383.626 24
 -1 15 -6 7182.64 379.232 9
 -1 15 -7 2344.82 196.405 14
 1 15 7 2643.11 210.323 5
 -1 15 -7 2592.23 231.195 3
 -1 15 -7 2605.53 234.691 24
 -1 15 -7 2582.59 236.938 9
 -1 15 -8 4645.3 261.78 14
 1 15 8 5320.94 276.872 5
 -1 15 -8 5769.98 312.046 9
 -1 15 -8 5843.52 312.257 3
 -1 15 -8 5113.96 300.611 24
 -1 15 -9 403.312 165.289 24
 1 15 9 367.006 132.663 5
 -1 15 -9 469.394 163.819 9
 -1 15 -9 380.603 131.07 14
 -1 15 -9 679.701 174.719 3
 -1 15 -10 1925.13 187.573 24
 -1 15 -10 1980.63 193.162 3
 -1 15 -10 2310.26 200.671 9
 1 -15 10 2090.64 155.652 20
 -1 15 -11 26.1152 132.73 9
 1 -15 11 177.612 97.7294 20
 1 -15 12 331.09 118.379 6
 -1 15 -12 399.536 121.938 9
 1 -15 12 270.402 76.2454 20
 -1 15 -13 364.895 89.7909 9
 1 -15 13 293.596 90.5707 6
 1 -15 13 361.951 100.289 2
 1 16 -12 248.36 91.0533 9
 1 16 -11 323.141 115.257 9
 -1 -16 11 171.123 81.9352 20
 1 16 -11 410.583 114.682 3
 -1 16 10 20209.8 667.225 5
 1 16 -10 19702.3 676.777 9
 1 16 -10 19735.8 675.791 3
 -1 16 9 221.437 132.126 5
 1 16 -9 64.2567 140.198 9
 1 16 -9 259.747 138.764 3
 -1 16 8 2610.19 201.839 5
 1 16 -8 2227.6 200.612 9
 1 16 -8 2293.51 199.309 3
 -1 16 7 1617.52 191.492 5
 1 16 -7 1546.42 193.808 9
 -1 16 6 515.733 136.458 13
 -1 16 6 373.22 164.578 5
 1 16 -6 357.965 150.283 3
 1 16 -6 413.125 165.156 9
 -1 16 5 -29.1176 135.809 13
 -1 16 5 99.1511 161.278 5
 1 16 -5 142.617 161.237 9
 -1 16 4 943.379 157.612 13
 -1 16 4 738.948 173.706 5
 1 16 -4 639.174 159.597 3
 1 16 -4 1091.41 188.154 9
 -1 16 3 200.6 173.093 5
 -1 16 3 74.7464 142.73 13
 1 16 -3 378.546 165.139 9
 -1 16 2 17475.6 656.465 5
 -1 16 2 16993 625.623 13
 1 16 -2 16924.4 638.531 9
 -1 16 1 427.661 188.236 5
 -1 16 1 380.337 154.113 13
 1 16 -1 668.574 171.417 9
 -1 16 0 6361.57 330.897 5
 1 16 0 5887.37 326.035 5
 1 16 1 6110.45 337.387 5
 -1 16 -1 7057.79 327.828 13
 1 16 2 127.942 161.891 5
 -1 16 -2 78.0521 145.888 13
 -1 16 -2 330.759 179.169 9
 -1 16 -3 7088.44 362.713 9
 1 16 3 7531.34 359.156 5
 -1 16 -4 44795 1451.92 9
 1 16 4 44462.8 1437.99 5
 -1 16 -5 2133 219.914 9
 1 16 5 1996.8 194.417 5
 -1 16 -6 1053.7 187.77 9
 1 16 6 1074.17 157.358 5
 -1 16 -7 130.995 152.642 9
 1 16 7 -80.2055 124.417 5
 -1 16 -8 2496.06 205.468 9
 1 16 8 2021.42 166.191 5
 -1 16 -9 219.811 134.869 9
 -1 16 -10 826.862 135.438 9
 -1 16 -11 -35.2919 100.158 9
 1 -16 11 23.6044 99.4159 2
 1 -16 11 135.68 103.173 6
 1 -16 12 10743.5 365.336 2
 1 17 -10 516.165 88.9004 9
 1 17 -9 4406.04 212.721 9
 -1 17 9 4531.76 199.968 5
 1 17 -8 2587.05 173.451 9
 -1 17 8 2772.25 170.649 5
 1 17 -7 9077.6 364.774 9
 -1 17 7 9267.63 364.658 5
 1 17 -6 391.799 138.033 9
 -1 17 6 457.734 139.248 5
 1 17 -5 6915.27 314.268 9
 -1 17 5 7236.28 326.706 5
 1 17 -4 2940.13 201.703 9
 -1 17 4 2497.76 206.333 5
 -1 17 3 279.205 155.467 5
 1 17 -2 3608.94 245.865 5
 -1 17 2 3719.49 243.76 5
 1 17 -1 738.202 163.6 5
 -1 17 1 495.605 161.934 5
 1 17 0 517.184 161.085 5
 -1 17 0 587.979 171.958 5
 1 17 1 7006.12 331.214 5
 -1 17 -1 7101.25 347.586 5
 1 17 2 3682.64 233.859 5
 -1 17 -2 3856.98 251.216 5
 1 17 3 974.209 160.387 5
 -1 17 -3 1392.02 181.99 5
 -1 17 -4 250.317 147.385 9
 1 17 4 393.452 138.764 5
 1 -17 5 772.555 104.841 2
 1 17 5 952.437 140.316 5
 -1 17 -6 1509.08 168.234 9
 1 -17 6 1678.8 131.017 2
 1 17 6 1296.21 139.839 5
 -1 17 -7 17212 600.527 9
 1 -17 7 17313 574.623 2
 -1 17 -8 759.11 127.143 9
 1 -17 8 642.208 107.502 2
 -1 17 -9 6312.3 250.542 9
 1 -17 9 5724.44 230.884 2
 1 -17 10 832.614 87.7055 6
 1 18 -7 131.981 83.8953 5
 -1 18 7 91.5632 73.2824 5
 1 18 -6 1224.62 125.253 5
 -1 18 6 1404.18 119.729 5
 -1 18 5 2489.93 164.097 5
 1 18 -5 2609.63 164.496 5
 1 18 -4 799.451 126.658 5
 -1 18 4 1066.51 132.619 5
 -1 18 3 7339.05 309.108 5
 1 18 -3 7376.2 311.399 5
 -1 18 2 398.293 130.39 5
 1 18 -2 655.242 131.747 5
 -1 18 1 6231.25 283.109 5
 1 18 -1 5851.28 273.72 5
 -1 18 0 2137.39 175.131 5
 1 18 0 2189.78 168.526 5
 -1 18 -1 23235.2 783.808 5
 1 18 1 23741.7 775.011 5
 -1 18 -2 16631 577.157 5
 1 18 2 16333 564.462 5
 -1 18 -3 2081.85 165.975 5
 1 18 3 2095.94 148.861 5
 -1 18 -4 1252.24 138.984 5
 1 18 4 1428.42 118.589 5
 -1 18 -5 220.028 103.441 5
 -1 18 -6 274.611 91.5519 5
 -1 18 -7 50.6939 71.1043 5
 -1 19 2 428.599 83.1459 5
 -1 19 1 409.333 85.5233 5
 -1 19 0 2444.7 134.275 5
 -1 19 -1 730.256 90.7191 5
 -1 19 -2 216.098 73.318 5
 -2 0 22 7741.18 299.524 19
 -2 0 22 7190.59 293.686 7
 -2 0 21 -43.987 130.902 7
 -2 0 21 177.511 115.567 23
 -2 0 21 183.373 139.042 19
 -2 0 20 10337.2 424.631 23
 -2 0 20 10696.4 445.842 19
 -2 0 19 212.291 159.55 23
 -2 0 19 165.322 170.29 19
 -2 0 18 4138.53 294.62 25
 -2 0 18 4635.24 294.126 23
 -2 0 17 105.368 167.492 23
 -2 0 17 -96.0053 194.474 25
 -2 0 17 48.0198 183.75 19
 -2 0 16 506.15 167.675 20
 -2 0 16 356.159 186.693 18
 2 0 -15 -96.0373 271.094 32
 -2 0 15 -29.5076 166.189 23
 -2 0 15 -12.9925 146.35 20
 -2 0 15 185.063 176.628 25
 -2 0 15 243.017 371.491 31
 -2 0 15 45.0148 193.031 18
 -2 0 14 562.897 157.188 20
 -2 0 14 590.343 191.053 4
 -2 0 14 633.185 202.268 25
 -2 0 14 394.976 367.348 31
 -2 0 14 619.27 189.71 18
 -2 0 13 190.782 144.671 20
 -2 0 13 170.713 170.208 25
 -2 0 13 128.326 172.293 4
 -2 0 13 -256.115 371.908 31
 -2 0 13 12.8813 171.767 18
 -2 0 12 5931.88 564.501 31
 -2 0 12 6513.27 306.821 20
 -2 0 12 5788.95 318.543 25
 -2 0 12 6003.15 324.853 18
 -2 0 12 6920.08 329.163 4
 -2 0 11 -31.3771 149.651 25
 -2 0 11 116.278 121.696 20
 -2 0 11 40.5019 321.811 31
 -2 0 11 82.2536 146.894 18
 -2 0 11 -61.3645 140.754 4
 -2 0 10 49232.1 1579.64 4
 -2 0 10 50927.7 1584.91 25
 -2 0 10 51191 1581.67 1
 -2 0 9 48.106 132.866 25
 -2 0 9 31.0235 258.191 31
 -2 0 8 24308.9 794.942 25
 -2 0 8 24072 990.308 31
 -2 0 7 95.2763 123.091 25
 -2 0 7 -91.6012 259.196 31
 -2 0 6 94203.4 2975.34 31
 -2 0 5 81.2557 226.896 31
 -2 0 4 2441.31 264.638 31
 2 0 -3 139.096 101.747 29
 2 0 -2 47767.4 1456.71 29
 2 0 -1 -80.5767 112.764 29
 -2 0 0 5556.99 282.97 32
 2 0 0 5341.2 273.646 30
 -2 0 -1 54.4296 162.425 32
 2 0 1 28.54 162.158 30
 -2 0 -2 102172 3109.88 32
 -2 0 -3 139.02 193.264 32
 2 0 3 -26.7306 210.586 27
 -2 0 -4 22138.5 804.671 32
 2 0 4 21856.8 828.536 27
 -2 0 -5 127.746 201.201 32
 2 0 5 -18.8327 240.024 27
 -2 0 -6 986.487 254.509 32
 2 0 6 632.401 129.03 22
 2 0 6 752.309 274.145 27
 -2 0 -7 21.5474 223.803 32
 2 0 7 -129.064 241.667 27
 -2 0 -8 4608.05 359.648 32
 2 0 8 4396.47 406.994 27
 2 0 8 4522.4 243.16 21
 2 0 9 254.909 142.947 20
 2 0 9 103.682 265.132 27
 -2 0 -9 -169.642 221.382 32
 2 0 9 116.15 139.417 21
 2 0 10 26241.5 876.778 19
 -2 0 -10 26823.3 1085.6 32
 2 0 10 26218 875.809 6
 2 0 10 26388.6 886.794 21
 2 0 10 25486.3 884.721 20
 2 0 11 116.29 152.079 20
 2 0 11 -32.4027 143.261 19
 2 0 11 -178.363 323.745 27
 2 0 11 96.3377 133.567 6
 2 0 11 68.8813 167.431 21
 2 0 12 6143.11 597.187 27
 2 0 12 6181.51 326.32 6
 2 0 12 6246.67 342.952 21
 2 0 12 6372.16 337.488 20
 -2 0 -12 6069.11 498.879 32
 2 0 12 7083.73 333.433 19
 2 0 13 220.026 355.142 27
 2 0 13 202.057 167.249 6
 2 0 13 350.68 179.489 21
 -2 0 -13 41.9994 269.173 32
 2 0 13 14.1385 178.869 20
 2 0 13 13.2138 168.452 19
 2 0 14 588.257 199.603 21
 2 0 14 637.056 195.479 19
 2 0 14 118.978 375.992 27
 2 0 14 835.503 171.079 6
 2 0 15 -132.434 171.272 19
 2 0 15 242.172 159.059 6
 2 0 16 396.314 198.148 19
 2 0 16 545.5 180.004 25
 2 0 16 391.376 153.769 6
 2 0 16 492.476 213.301 7
 2 0 17 173.084 182.789 25
 2 0 17 -45.7639 184.253 7
 2 0 18 5979.27 323.269 19
 2 0 18 6243.95 337.519 7
 2 0 18 6118.67 324.297 25
 2 0 19 51.3249 144.213 19
 2 0 19 -83.1729 154.545 7
 2 0 19 113.558 155.523 17
 2 0 19 65.6108 138.842 25
 2 0 20 933.191 142.004 25
 2 0 20 838.634 144.166 17
 2 0 20 833.329 163.136 7
 2 0 20 902.593 131.716 19
 2 0 21 96.5655 96.9406 17
 2 0 21 33.6861 75.2695 19
 2 0 21 87.8368 107.907 7
 -2 1 22 3475.1 186.872 19
 -2 -1 22 3153.06 175.723 19
 -2 1 22 3069.14 169.95 7
 -2 -1 22 3478.5 182.315 7
 -2 -1 21 116.21 132.74 7
 -2 1 21 260.167 128.896 7
 -2 1 21 211.826 141.054 19
 -2 -1 21 292.872 137.172 19
 -2 -1 21 163.917 115.782 23
 -2 1 20 588.401 170.722 7
 -2 1 20 516.241 175.222 19
 -2 -1 20 856.209 175.621 19
 -2 -1 20 527.706 152.314 23
 -2 1 20 625.173 141.03 23
 -2 1 19 7997.56 388.793 19
 -2 -1 19 8093.7 388.372 19
 -2 -1 19 8054.84 377.186 23
 -2 1 19 7295.29 364.128 23
 -2 -1 18 14566 608.928 25
 -2 1 18 14780.9 584.449 23
 -2 -1 18 15380.1 601.961 23
 -2 1 17 1092.31 230.186 19
 -2 -1 17 624.04 177.795 20
 -2 -1 17 868.142 212.115 25
 -2 -1 17 598.424 201.126 23
 -2 1 17 337.08 179.458 23
 -2 1 17 1235.11 206.368 25
 -2 -1 16 55.3052 174.227 20
 2 1 -16 -157.41 331.198 32
 -2 -1 16 330.208 183.575 18
 -2 1 16 31.67 195.251 18
 -2 1 15 60.7116 383.229 31
 -2 -1 15 -60.5835 382.42 31
 2 1 -15 207.152 331.898 32
 -2 1 15 125.011 159.972 20
 -2 -1 15 175.347 168.345 20
 -2 1 15 130.424 169.85 23
 -2 -1 15 305.964 185.73 18
 -2 1 15 122.817 192.723 18
 -2 1 15 91.9858 176.038 25
 -2 -1 15 30.9983 194.568 25
 -2 1 14 232.111 170.177 23
 -2 1 14 56.4511 356.388 31
 -2 -1 14 -112.681 352.943 31
 -2 -1 14 301.54 181.297 18
 -2 1 14 417.773 185.805 18
 -2 -1 14 173.649 183.868 25
 -2 1 14 473.258 191.993 25
 -2 -1 14 114.038 194.074 4
 -2 -1 14 190.869 157.993 20
 -2 1 14 247.743 155.815 20
 -2 -1 13 12722.1 542.786 4
 -2 1 13 14375.6 545.529 23
 -2 1 13 14798.5 558.219 25
 -2 -1 13 13507.7 555.123 25
 -2 -1 13 13578.3 527.915 20
 -2 1 13 13038.5 516.834 20
 -2 -1 13 13107.4 827.565 31
 -2 1 13 13336 840.297 31
 -2 -1 13 13612.5 541.846 18
 -2 1 13 13730.6 546.781 18
 -2 -1 12 83.0679 162.268 25
 -2 1 12 176.819 152.222 25
 -2 -1 12 -47.005 156.688 4
 -2 1 12 22.7575 154.315 4
 -2 -1 12 -319.52 315.62 31
 -2 1 12 91.4498 314.134 31
 -2 -1 12 200.786 142.12 20
 -2 1 12 155.671 132.83 20
 -2 -1 12 90.4855 148.72 18
 -2 1 12 -11.8931 157.206 18
 -2 1 11 18581.2 666.892 25
 -2 -1 11 18500.6 668.048 25
 -2 -1 11 17581.1 661.159 4
 -2 1 11 18751.1 661.236 4
 -2 1 11 17461.5 908.12 31
 -2 -1 11 19702.6 938.802 31
 -2 -1 11 18554.6 660.345 18
 -2 1 11 19296.5 669.04 18
 -2 -1 10 554.445 156.289 25
 -2 1 10 332.027 147.397 25
 -2 1 10 177.223 142.285 13
 -2 -1 10 350.426 151.217 4
 -2 -1 10 432.688 148.174 1
 -2 1 10 603.398 144.64 1
 -2 -1 9 4280.08 412.646 31
 -2 1 9 4163.28 414.015 31
 -2 -1 9 4110.94 234.086 25
 -2 1 9 4492.61 238.062 25
 -2 -1 8 61426.1 2067.46 31
 -2 1 8 61182 2069.23 31
 -2 -1 8 59332.5 1860.78 25
 -2 1 8 61935.1 1862.81 25
 -2 1 7 1793.1 312.543 31
 -2 -1 7 1950.69 318.687 31
 -2 -1 7 2310.61 167.943 25
 -2 1 7 2399.95 171.639 25
 -2 -1 6 77247.5 2430.9 31
 -2 1 6 73736.2 2426.51 31
 -2 1 5 90103.5 2819.76 31
 -2 -1 5 89775.4 2823.57 31
 -2 -1 4 806987 23914.7 31
 -2 1 4 812472 23919 31
 2 1 -3 912082 26861.8 29
 2 1 -2 14328.9 520.442 29
 2 -1 -1 47689.9 1502 30
 -2 1 1 49704.2 1538.78 32
 2 1 -1 49314.7 1520.41 29
 2 1 0 18964.2 682.869 30
 2 -1 0 20189.3 663.908 30
 -2 1 0 19655.6 690.768 32
 2 1 0 18875.8 675.758 29
 2 1 1 9580.84 430.337 30
 -2 1 -1 9972.33 436.507 32
 -2 -1 -1 10417.9 407.848 32
 2 1 1 11029.8 439.148 29
 2 1 2 166606 4936.73 30
 -2 -1 -2 161614 4900.57 32
 -2 1 -2 163833 4933.06 32
 2 -1 3 309582 9426.34 27
 2 1 3 315246 9425.02 27
 -2 -1 -3 319099 9390.73 32
 -2 1 -3 319725 9428.98 32
 2 -1 4 48186.4 1625.5 27
 2 1 4 49754 1627.87 27
 -2 1 -4 48369.8 1627.57 32
 -2 -1 -4 50917.9 1583.82 32
 2 -1 5 8147.57 454.726 27
 2 1 5 7402.66 452.255 27
 -2 1 -5 7759.87 445.815 32
 -2 -1 -5 7975.16 389.296 32
 -2 -1 -6 146.791 181.847 32
 -2 1 -6 480.141 253.454 32
 2 1 6 287.808 249.036 27
 2 -1 6 222.483 235.909 27
 2 1 6 486.53 129.225 22
 2 -1 6 468.079 126.609 22
 2 -1 7 10532.6 568.635 27
 2 1 7 9867.29 564.676 27
 -2 -1 -7 9709 492.227 32
 -2 1 -7 10145.8 537.89 32
 -2 -1 -8 1101.3 233.332 32
 -2 1 -8 849.772 270.057 32
 2 -1 8 510.729 297.629 27
 2 1 8 658.463 275.399 27
 2 -1 8 775.178 149.599 21
 2 1 8 959.996 153.692 21
 -2 -1 -9 14362.7 669.747 32
 -2 1 -9 15172.7 724.451 32
 2 -1 9 13317.5 523.667 21
 2 1 9 14351.5 526.89 21
 2 1 9 14003.7 524.448 20
 2 -1 9 14674.6 530.968 20
 2 1 9 14144.8 744.41 27
 2 -1 9 15441.1 773.311 27
 -2 -1 -10 106173 3417.01 32
 2 -1 10 107332 3229.02 6
 2 1 10 105447 3224.42 6
 2 -1 10 103487 3218.31 19
 2 1 10 108066 3230.89 19
 2 -1 10 110943 3238.89 20
 2 1 10 103412 3232.2 20
 2 -1 10 107044 3232.55 21
 2 1 10 105380 3232.22 21
 2 -1 11 70435.2 2128.54 21
 2 1 11 68469.5 2127.39 20
 2 -1 11 67790.9 2127.36 20
 2 1 11 68064.4 2125.19 21
 -2 1 -11 66806.1 2392.61 32
 2 -1 11 65581.4 2110.39 19
 2 1 11 68426.3 2122.17 19
 2 -1 11 71349.4 2123.96 6
 2 1 11 66264.1 2113.3 6
 2 -1 11 68864.6 2453.84 27
 2 1 11 65456.9 2437.02 27
 2 -1 12 16001.8 629.232 20
 2 -1 12 16720.9 623.391 21
 2 1 12 15950.9 622.754 21
 -2 1 -12 15703.3 861.395 32
 2 1 12 17295.6 624.805 19
 2 -1 12 16476 608.194 19
 2 1 12 14848.9 599.724 6
 2 -1 12 16701.7 612.191 6
 2 1 12 16868.2 942.808 27
 2 -1 12 15111.6 895.471 27
 2 -1 13 7931.21 383.669 21
 2 -1 13 8293.62 389.803 20
 2 1 13 7716.25 383.838 21
 -2 1 -13 7161.19 575.225 32
 2 1 13 7051.08 373.805 19
 2 -1 13 7263.99 364.679 19
 2 1 13 7363.4 359.314 6
 2 -1 13 7356.19 370.243 6
 2 -1 13 7267.48 650.836 27
 2 1 13 6699.51 643.624 27
 2 -1 14 1432.22 214.282 21
 2 1 14 1594.3 217.651 21
 2 -1 14 1266.88 215.873 20
 2 1 14 1213.94 207.777 19
 2 -1 14 1313.88 200.418 19
 2 -1 14 1655.49 203.863 6
 2 1 14 1170.1 182.082 6
 -2 1 -14 531.332 320.955 32
 2 1 14 1324.08 197.625 25
 2 -1 14 1843.52 445.793 27
 2 1 14 652.621 364.806 27
 2 1 15 4670.43 316.33 19
 2 -1 15 5307.51 306.574 19
 2 1 15 5230.64 335.375 7
 2 -1 15 4764.41 292.828 6
 2 1 15 4442.49 291.972 6
 2 1 16 1051.55 212.328 7
 2 -1 16 1018.13 189.825 6
 2 1 16 1103.59 198.617 19
 2 -1 16 1284.5 205.523 19
 2 -1 16 1073.35 200.165 25
 2 1 16 1605.72 207.366 25
 2 1 17 138.29 171.937 25
 2 -1 17 103.764 165.827 25
 2 1 17 274.97 186.495 7
 2 1 18 8357.38 401.32 17
 2 1 18 8436.81 406.734 7
 2 -1 18 9436.75 411.756 7
 2 -1 18 8490.48 398.375 25
 2 1 18 8221.56 381.579 25
 2 -1 18 7674.11 376.016 19
 2 1 18 8439.12 398.777 19
 2 1 19 21.414 137.749 19
 2 -1 19 -85.709 134.421 19
 2 1 19 92.2786 135.049 25
 2 1 19 66.2062 154.786 17
 2 -1 19 249.156 149.694 25
 2 1 19 11.8614 160.583 7
 2 -1 19 116.689 164.955 7
 2 -1 20 115.509 134.186 17
 2 1 20 167.299 127.344 17
 2 -1 20 70.453 128.082 25
 2 1 20 160.457 141.579 7
 2 -1 20 342.153 143.356 7
 2 -1 20 -67.1548 102.106 19
 2 1 20 -48.5689 119.426 19
 2 1 21 2005.46 131.917 17
 2 -1 21 2011.4 148.147 17
 2 1 21 2326.82 161.026 7
 2 -1 21 2349.39 157.663 7
 2 1 21 2132.36 130.098 19
 -2 2 22 7516.9 279.112 7
 -2 -2 22 7643.04 298.663 7
 -2 -2 22 7044.74 286.639 19
 -2 -2 21 19508.2 668.012 23
 -2 2 21 19549.4 666.701 7
 -2 -2 21 19318.1 679.578 7
 -2 -2 21 19750.7 674.826 19
 -2 2 21 20531.4 685.66 19
 -2 -2 20 -63.9861 140.716 23
 -2 2 20 10.2552 142.962 7
 -2 2 20 230.491 170.488 19
 -2 -2 20 163.488 151.458 19
 -2 -2 19 3696.74 266.592 23
 -2 2 19 4127.84 266.535 7
 -2 2 19 4052.14 248.572 23
 -2 -2 19 4079.69 278.721 25
 -2 2 19 3549.49 274.927 19
 -2 -2 19 3938.07 269.436 19
 -2 2 18 808.406 177.79 23
 -2 -2 18 1312.8 201.347 23
 -2 -2 18 727.267 211.674 25
 -2 -2 17 17012.6 653.783 20
 -2 -2 17 15969.6 665.959 25
 -2 2 17 17647.2 675.159 19
 -2 2 17 17219 655.082 23
 -2 -2 17 17739.1 672.747 23
 2 2 -16 2962.38 476.642 32
 -2 2 16 2931.48 276.252 19
 -2 2 16 3311.55 284.537 18
 -2 -2 16 3429.87 256.125 20
 -2 -2 15 20591.1 804.707 4
 -2 2 15 22442.8 804.598 25
 -2 -2 15 21998.1 813.679 25
 -2 -2 15 21227.4 782.821 20
 2 2 -15 21673.2 1119.52 32
 -2 -2 15 20217.7 1155.73 31
 -2 2 15 21032.7 1165.1 31
 -2 2 15 21539.8 804.102 18
 -2 -2 15 21085 783.56 18
 -2 2 15 22753.3 795.229 23
 2 2 -14 4604.1 267.522 3
 -2 -2 14 4100.68 539.848 31
 -2 2 14 4174.27 532.877 31
 -2 -2 14 5369.52 325.643 4
 -2 2 14 5016.65 305.012 25
 -2 -2 14 5421.69 320.244 25
 -2 -2 14 4924.11 295.255 20
 2 2 -14 4701.35 267.061 15
 -2 -2 14 4645.59 295.63 18
 -2 2 14 5460.41 318.001 18
 -2 2 14 4849.84 297.595 23
 -2 2 13 933.641 195.662 18
 -2 -2 13 647.572 171.079 18
 -2 2 13 565.285 364.808 31
 -2 -2 13 819.094 365.623 31
 -2 2 13 433.294 167.131 25
 -2 -2 13 920.862 199.954 25
 -2 -2 13 785.289 191.648 4
 -2 -2 13 527.633 165.787 20
 -2 2 13 472.478 139.311 20
 -2 2 13 686.773 169.519 23
 -2 2 12 5892.97 306.427 25
 -2 -2 12 5380.1 306.662 25
 -2 2 12 5765.17 304.173 23
 -2 -2 12 6004.41 539.128 31
 -2 -2 12 5811.01 308.677 4
 -2 2 12 4922.41 515.135 31
 -2 2 12 5295.67 271.298 20
 -2 -2 12 5402.19 293.106 18
 -2 2 12 5659.84 311.784 18
 -2 -2 11 6895.83 335.829 25
 -2 2 11 6902.57 328.683 25
 -2 -2 11 6948.33 332.743 4
 -2 2 11 6759.39 319.581 4
 -2 -2 11 5655.75 519.263 31
 -2 2 11 6451.48 533.421 31
 -2 2 11 7185.69 327.352 23
 -2 2 11 6676.4 331.838 13
 -2 -2 11 6940.09 317.558 18
 -2 2 11 6839.89 332.361 18
 -2 2 10 5702.66 296.569 13
 -2 2 10 6083.56 289.975 1
 -2 -2 10 6580.24 298.239 1
 -2 2 10 5984.94 301.961 16
 -2 -2 10 5803.34 292.518 25
 -2 2 10 6278.71 302.093 25
 -2 2 10 6288.8 297.831 23
 -2 -2 10 6282.36 301.12 4
 -2 2 9 10115.9 409.879 23
 -2 2 9 10656.2 413.993 25
 -2 -2 9 10637.3 412.798 25
 -2 2 9 11286.6 619.4 31
 -2 -2 9 10935 610 31
 -2 2 8 23248 784.1 23
 -2 -2 8 23699.8 783.278 25
 -2 2 8 24523.4 787.482 25
 -2 -2 8 24302.6 998.861 31
 -2 2 8 24636 985.5 31
 -2 2 7 730.561 137.629 23
 -2 2 7 827.725 140.569 25
 -2 2 7 882.963 276.246 31
 -2 -2 7 740.816 269.205 31
 -2 2 6 29697.9 1052.91 31
 -2 -2 6 27026.2 1042.25 31
 -2 -2 5 48309.9 1621.7 31
 -2 2 5 49884.6 1625.15 31
 -2 2 4 27959.5 974.602 31
 -2 -2 4 27397.8 970.034 31
 -2 2 3 6195.99 340.826 31
 2 2 -2 100904 3081.1 29
 2 -2 -2 100735 3004.44 30
 2 2 -1 83087 2608.14 29
 -2 2 1 86720.5 2604.94 32
 2 2 0 12809.8 512.83 29
 -2 2 0 12392.9 506.138 32
 2 2 1 54187.1 1711.61 29
 2 2 1 54812.3 1706.54 30
 -2 2 -1 52073.7 1707.46 32
 2 2 2 185107 5479.79 29
 2 2 2 180182 5466.01 30
 -2 2 -2 177887 5473.21 32
 -2 -2 -2 182578 5414.76 32
 -2 2 -3 368041 10964 32
 -2 -2 -3 358570 10886.4 32
 2 2 3 380523 10953.2 30
 2 -2 3 363963 10945 27
 2 2 3 375193 10944.8 27
 -2 2 -4 1238.75 261.95 32
 -2 -2 -4 1150.5 170.72 32
 2 2 4 973.291 228.206 27
 2 -2 4 1051.91 228.955 27
 -2 -2 -5 30325.3 1041.34 32
 -2 2 -5 30542 1133.83 32
 2 2 5 31785.7 1123.38 27
 2 -2 5 32428.1 1129.48 27
 2 2 6 13835.6 471.98 22
 2 -2 6 12998.8 467.373 22
 2 2 6 13083.9 627.253 27
 2 -2 6 14831.7 653.178 27
 -2 -2 -6 13413.2 549.693 32
 -2 2 -6 13470.7 652.784 32
 -2 2 -7 26835 1067.44 32
 -2 -2 -7 26970.7 961.946 32
 2 -2 7 26222.6 1058.92 27
 2 2 7 26179.4 1056.82 27
 2 2 7 27047.4 866.883 21
 -2 -2 -8 4501.51 315.948 32
 2 -2 8 4091.83 234.819 21
 2 2 8 4049.74 230.172 21
 2 -2 8 4674.72 411.507 27
 2 2 8 4910.89 427.357 27
 2 2 9 15510.5 789.97 27
 2 -2 9 15789.8 791.721 27
 2 2 9 15180.9 553.02 21
 2 -2 9 15840.2 560.453 20
 2 -2 9 13561.5 548.488 21
 -2 -2 -9 14206.9 652.45 32
 2 2 9 15952.4 558.319 19
 2 -2 9 15852.8 554.661 6
 -2 2 -9 14779.5 669.302 28
 2 -2 10 2372.22 211.21 20
 2 -2 10 2619.12 205.436 21
 2 2 10 2174.43 200.399 21
 2 2 10 2453.55 199.901 6
 2 -2 10 2777.92 210.056 6
 2 2 10 2575.9 212.286 19
 2 2 11 4072.44 266.029 19
 2 -2 11 4013.7 246.163 19
 2 -2 11 4482.44 263.473 21
 2 2 11 4390.54 263.32 21
 2 -2 11 3896.39 272.261 20
 2 2 11 3723.26 247.268 6
 2 -2 11 4008.1 248.781 6
 -2 2 -11 4205.6 461.578 32
 2 -2 11 3417.22 440.039 27
 2 2 11 3308.55 441.918 27
 2 -2 12 1304.22 374.22 27
 2 2 12 1356.22 180.359 25
 2 2 12 1147.55 414.878 27
 2 -2 12 1110.58 180.668 19
 2 -2 12 1288.84 208.931 20
 2 2 12 1338.72 200.154 19
 2 -2 12 989.881 185.358 21
 2 2 12 1253.66 195.052 21
 2 2 12 1011.76 174.647 6
 -2 2 -12 976.542 335.513 32
 2 -2 12 1339.59 183.652 6
 2 2 13 49699.7 1597.41 25
 2 2 13 50617.6 1616.53 19
 2 -2 13 49484.3 1592.32 19
 2 2 13 50605.9 1613.39 21
 2 -2 13 49979.3 1621.98 20
 2 -2 13 49264.6 1612.21 21
 2 -2 13 49971.4 2005 27
 2 2 13 48251.4 1981.16 27
 2 2 13 49549.1 1595.31 6
 2 -2 13 49755 1600.97 6
 -2 2 -13 45958.1 1922.13 32
 2 2 14 1296.64 399.436 27
 2 -2 14 1303.12 419.738 27
 2 2 14 1413.59 194.067 25
 -2 2 -14 1882.63 401.541 32
 2 -2 14 1651.68 228.544 20
 2 2 14 1416.15 225.744 19
 2 -2 14 1424.1 196.332 19
 2 -2 14 1785.87 227.653 21
 2 2 14 1523.52 219.571 21
 2 -2 14 1319.4 207.309 6
 2 2 14 1611.72 209.47 6
 2 2 14 1692.9 239.381 7
 -2 2 -15 2483.66 433.923 32
 2 2 15 2755.87 263.709 7
 2 -2 15 2024.56 226.607 6
 2 -2 15 2254.93 230.442 19
 2 -2 15 2761.86 272.963 20
 2 2 15 2705.22 260.99 19
 2 -2 16 10561.9 442.097 19
 2 2 16 9737.36 462.194 19
 2 2 16 9353.18 438.232 25
 2 -2 16 9612.02 459.711 25
 2 -2 16 9633.91 433.258 6
 2 2 16 10244.2 470.955 7
 2 2 17 3332.27 247.449 25
 2 -2 17 3649.98 278.977 25
 2 2 18 365.842 153.081 25
 2 -2 18 248.348 146.833 19
 2 2 18 339.693 162.104 19
 2 -2 18 424.517 175.067 7
 2 -2 18 251.32 121.151 6
 2 2 18 560.407 194.116 7
 2 2 18 510.791 176.651 17
 2 -2 18 607.957 187.452 25
 2 -2 18 374.98 123.92 23
 2 2 19 231.025 147.57 17
 2 -2 19 145.818 155.155 7
 2 2 19 174.201 169.649 7
 2 2 19 87.0339 152.167 19
 2 -2 19 101.242 118.947 19
 2 -2 19 11.4264 152.382 25
 2 2 20 1180.64 144.855 17
 2 -2 20 1648.41 166.911 17
 2 2 20 1427.74 172.496 7
 2 -2 20 1236.88 159.779 7
 2 2 20 1236.22 154.559 19
 2 -2 20 1462.75 162.893 25
 2 -2 21 5.84118 97.9746 17
 2 2 21 63.0104 84.7485 19
 2 -2 21 -72.1059 101.334 7
 -2 3 22 6075.29 242.81 19
 -2 -3 22 6076.34 240.413 7
 -2 -3 21 642.938 127.122 23
 -2 -3 21 798.753 135.291 19
 -2 3 21 846.381 147.449 19
 -2 3 21 569.346 116.615 7
 2 3 -21 579.999 98.217 9
 -2 -3 20 12079.7 481.437 19
 -2 3 20 12643.1 497.58 19
 -2 3 20 13242.2 477.615 7
 -2 -3 20 11780.1 482.625 23
 -2 -3 19 3116.9 249.257 23
 -2 -3 19 3433.72 258.128 25
 -2 3 19 3013.72 228.876 7
 -2 3 19 2612.54 248.011 19
 -2 -3 19 3671.47 252.48 19
 -2 -3 18 296.229 191.186 25
 -2 3 18 342.398 159.977 23
 -2 -3 18 451.589 189.08 23
 -2 -3 17 1784.38 227.146 20
 -2 3 17 1945.79 234.513 19
 -2 3 17 1377.06 192.976 23
 2 3 -17 1587.2 397.462 32
 -2 -3 17 1734.08 235.032 25
 2 3 -16 7808.97 684.312 32
 -2 -3 16 8735.89 415.324 20
 -2 3 16 8132.31 429.157 19
 -2 3 16 8901.51 431.749 18
 -2 3 15 6776.43 382.356 19
 -2 3 15 6885.63 386.094 18
 -2 -3 15 7304.69 670.807 31
 -2 3 15 6998.49 684.878 31
 2 3 -15 6165.63 622.677 32
 -2 -3 15 7217.97 377.332 20
 -2 -3 15 7490.48 386.04 4
 2 3 -15 6921.98 340.018 3
 -2 3 15 6762.66 360.171 23
 2 3 -15 6488.99 330.98 15
 -2 3 15 6999.58 366.883 25
 -2 -3 15 7321.18 383.025 25
 -2 3 14 870.026 207.787 18
 -2 -3 14 521.679 167.946 18
 2 3 -14 434.597 155.792 3
 2 3 -14 701.265 163.049 15
 -2 -3 14 614.389 366.427 31
 -2 3 14 955.991 374.137 31
 -2 3 14 669.883 184.835 25
 -2 -3 14 926.958 208.36 4
 -2 3 14 749.104 182.85 23
 -2 -3 14 749.055 192.612 20
 -2 3 14 753.806 200.475 19
 -2 -3 14 910.226 211.681 25
 -2 -3 13 2865.62 243.556 4
 2 3 -13 3039.84 230.035 15
 -2 -3 13 2468.16 222.492 18
 2 3 -13 3255.75 228.324 3
 -2 -3 13 2919.92 449.708 31
 -2 3 13 2419.92 416.358 31
 -2 3 13 3270.89 264.834 18
 -2 -3 13 2945.11 244.205 25
 -2 3 13 3199.31 238.793 25
 -2 3 13 3033.15 229.755 23
 -2 3 12 3773.61 269.598 18
 -2 3 12 3566.17 476.541 31
 -2 -3 12 3820.78 464.144 31
 -2 3 12 3560.66 268.097 13
 -2 3 12 4492.84 260.035 23
 -2 -3 12 3830.01 265.277 25
 -2 3 12 4411.41 270.949 25
 -2 -3 12 4312.39 272.605 4
 -2 -3 12 4099.09 250.101 18
 -2 3 11 1479.79 347.054 31
 -2 -3 11 1879.45 356.687 31
 -2 3 11 2038.53 207.957 13
 -2 -3 11 2064.18 204.64 4
 -2 3 11 1806.49 183.821 23
 -2 3 11 2070.7 200.974 25
 -2 -3 11 2073.11 197.53 25
 -2 -3 11 1870.75 181.234 18
 -2 3 11 2320.23 207.358 18
 -2 3 10 36943.9 1221.76 13
 -2 -3 10 37713.6 1222.35 4
 -2 -3 10 38183.5 1219.44 25
 -2 3 10 38347.4 1219.52 25
 -2 3 10 36510.8 1219.83 5
 -2 3 10 36725.6 1220.4 16
 -2 3 10 39808.6 1227.32 18
 -2 3 10 38641.7 1215.96 23
 -2 3 9 1381.06 165.991 23
 -2 -3 9 879.13 299.251 31
 -2 3 9 1389.78 296.929 31
 -2 3 9 1178.61 156.346 25
 -2 3 8 3584.2 211.291 23
 -2 -3 8 4116.82 363.993 31
 -2 3 8 3758.36 379.65 31
 -2 3 8 4051.42 219.88 25
 -2 3 7 87063.8 2719.11 23
 -2 3 7 92641.8 2905.29 31
 -2 -3 7 91704.7 2900.04 31
 -2 3 7 92258.7 2720.46 25
 -2 3 6 70085.6 2111.7 23
 -2 3 6 69414.9 2111.14 25
 -2 -3 6 70513.2 2262.31 31
 -2 3 6 69043.5 2264.09 31
 -2 3 5 635.56 227.015 31
 -2 -3 5 581.928 208.917 31
 -2 3 5 535.906 113.608 28
 -2 3 4 44754.2 1472.29 31
 -2 -3 4 45103.7 1472.12 31
 -2 -3 3 401.729 175.79 31
 -2 3 3 449.56 186.634 31
 -2 3 3 210.896 66.9948 29
 2 3 -2 66551.2 2108.66 29
 2 3 -1 65940.8 2159.6 29
 -2 3 1 70296.1 2132.49 32
 2 3 0 550.815 223.162 29
 -2 3 0 373.751 189.707 32
 2 3 1 1758.25 243.748 30
 2 3 1 1977.96 261.57 29
 -2 3 -1 1367.11 237.7 32
 2 3 2 78018 2412.79 30
 2 3 2 78468.7 2432.21 29
 -2 3 -2 74496.3 2429.51 32
 2 3 3 161962 4948.69 29
 -2 3 -3 159724 4952.14 32
 2 3 3 164712 4930.07 30
 2 3 3 166427 4912.87 27
 2 -3 3 158418 4910.75 27
 2 3 4 2250.01 244.451 27
 2 -3 4 1740.59 251.826 27
 -2 3 -4 2177.57 304.607 32
 -2 -3 -4 1555.42 155.734 32
 2 3 5 58885.3 1899.38 27
 2 -3 5 58935.9 1907.38 27
 -2 -3 -5 56758.5 1787.67 32
 -2 3 -5 56776 1938.56 32
 2 -3 6 9912.27 532.733 27
 2 3 6 10079.8 537.032 27
 -2 -3 -6 10469 426.959 32
 -2 3 -6 11353.7 585.101 32
 2 3 7 2226.24 312.465 27
 2 -3 7 2364.79 323.591 27
 -2 3 -7 1993.09 340.787 32
 -2 -3 -7 1903.79 192.939 32
 2 -3 7 1713.28 162.013 21
 2 3 7 2236.63 164.477 21
 -2 3 -8 5462.42 468.812 32
 2 -3 8 4880.74 259.019 21
 2 3 8 5644.31 260.047 21
 2 3 8 5571.55 441.945 27
 2 -3 8 6281.76 454.108 27
 -2 3 -8 4644.96 394.716 28
 2 3 9 35285 1187.63 6
 2 3 9 36919.7 1194.06 7
 2 3 9 36717 1195.67 19
 2 3 9 38296.2 1190.35 21
 2 -3 9 37668.9 1188.16 21
 2 3 9 35687 1429.73 27
 -2 3 -9 37672.4 1364.41 28
 2 3 10 20332.4 1005.58 27
 2 -3 10 22002.1 1017.93 27
 2 -3 10 21601.9 749.392 21
 2 3 10 22759.4 754.102 21
 2 -3 10 20898.2 753.738 20
 -2 3 -10 20552.7 1014.27 32
 2 3 10 20920.1 756.039 19
 2 3 10 21517.5 744.699 6
 2 -3 10 22528.3 756.361 6
 2 3 10 20436.2 754.3 7
 2 3 10 21623.7 731.318 25
 2 -3 11 16868.5 942.011 27
 2 3 11 17987.9 960.436 27
 2 3 11 18664.8 692.763 19
 2 -3 11 19807.4 699.819 20
 2 3 11 19219.6 690.633 21
 2 -3 11 19284.7 687.198 21
 -2 3 -11 19137.3 977.235 32
 2 3 11 17814.5 680.956 6
 2 -3 11 19566.5 692.85 6
 2 3 11 18437 691.391 7
 2 3 11 19362.9 671.121 25
 2 3 12 1195.08 385.309 27
 2 -3 12 1455.81 405.923 27
 2 3 12 741.478 160.617 25
 2 -3 12 1275.71 172.857 19
 2 -3 12 1089.45 216.452 20
 2 3 12 854.203 193.49 19
 2 3 12 1300.35 186.046 21
 2 -3 12 1425.65 197.378 21
 -2 3 -12 800.913 358.491 32
 2 -3 12 1007.25 195.213 6
 2 3 12 1282.16 181.146 6
 2 3 12 986.954 200.916 7
 2 3 13 545.964 377.592 27
 2 3 13 551.08 154.82 25
 2 -3 13 54.929 341.435 27
 2 -3 13 487.104 194.927 20
 2 3 13 117.252 186.626 19
 2 -3 13 119.454 142.076 19
 2 3 13 207.943 178.532 21
 2 -3 13 237.411 183.468 21
 -2 3 -13 53.5661 313.938 32
 2 -3 13 353.123 174.271 6
 2 3 13 321.974 195.299 7
 2 -3 14 26289.1 933.534 19
 2 3 14 27799 977.336 19
 2 -3 14 26905.4 970.923 20
 2 3 14 27053 967.129 7
 2 -3 14 28513.2 958.626 6
 -2 3 -14 25550.9 1294.79 32
 2 3 14 27484.3 943.334 25
 -2 3 -15 7929.19 679.573 32
 2 3 15 8280.04 413.945 17
 2 -3 15 8190.75 384.213 19
 2 3 15 8748.96 426.226 19
 2 -3 15 7929.66 417.809 20
 2 -3 15 7881.59 397.735 6
 2 3 15 8662.91 430.849 7
 2 3 15 8294.84 383.838 12
 2 -3 16 8794.11 442.128 25
 2 3 16 8406.74 400.46 25
 2 -3 16 9637.76 422.561 6
 2 3 16 9394.45 443.798 7
 2 3 16 9583.43 442.735 19
 2 3 16 8548.39 429.343 17
 -2 3 -16 7614.8 662.151 32
 2 -3 16 8687.68 443.679 20
 2 3 17 1440.97 187.315 25
 2 -3 17 1381.97 185.961 6
 2 -3 17 1545.63 226.288 25
 2 3 18 234.24 182.017 19
 2 -3 18 13.4026 174.374 25
 2 -3 18 201.965 172.925 7
 2 -3 18 19.9153 125.051 6
 2 3 18 463.617 185.852 7
 2 3 18 157.567 163.865 17
 2 3 19 21.6057 150.857 19
 2 -3 19 123.855 150.928 25
 2 3 19 77.7897 150.73 7
 2 -3 19 189.237 153.138 7
 2 3 19 156.22 140.366 17
 2 3 20 9084.82 361.291 19
 2 -3 20 9458.62 367.06 25
 2 3 20 7902.15 337.389 17
 2 3 20 8876.91 364.491 7
 2 -3 20 8934.37 355.5 7
 2 3 21 2187.17 135.108 19
 2 -3 21 1886.78 139.456 17
 2 -3 21 2148.31 135.124 7
 -2 4 22 5430.52 220.294 19
 -2 -4 22 5174.13 218.464 7
 2 4 -21 1144.07 108.139 9
 -2 4 21 1478.43 150.69 19
 -2 -4 21 1077.14 128.858 19
 -2 -4 21 1346.8 142.245 23
 -2 4 20 145.434 148.449 19
 -2 -4 20 154.436 132.909 19
 -2 4 20 16.2051 113.879 7
 -2 -4 20 203.831 145.859 23
 -2 -4 19 3299.3 252.55 25
 -2 4 19 3586.31 230.857 7
 -2 -4 19 3738.68 246.666 19
 -2 4 19 3318.78 253.453 19
 -2 -4 19 3543.4 255.216 23
 -2 -4 19 3381.38 239.434 20
 -2 -4 18 38917.1 1296.83 25
 -2 4 18 37076.5 1290.85 19
 -2 4 18 39465.5 1273.64 7
 -2 -4 18 38742.3 1280.7 20
 -2 -4 18 39482.9 1299.72 23
 -2 -4 17 4138.58 298.953 25
 -2 -4 17 4313.13 281.706 20
 2 4 -17 3907.48 533.924 32
 -2 4 17 3688.61 291.833 19
 -2 4 17 3639.44 264.352 7
 -2 4 17 4406.32 261.374 23
 -2 4 16 24092.7 881.281 7
 -2 -4 16 24914.6 905.38 4
 -2 4 16 24947.5 880.689 23
 -2 4 16 24586.9 902.299 19
 -2 4 16 24947.5 906.379 18
 2 4 -16 25815.3 1290.44 32
 -2 -4 16 26701.6 904.236 20
 -2 -4 16 24309.6 905.931 25
 2 4 -15 308.965 160.621 15
 -2 -4 15 187.277 198.021 4
 -2 4 15 299.991 170.098 23
 -2 4 15 460.958 199.746 18
 2 4 -15 60.7682 374.742 32
 -2 -4 15 585.503 203.822 20
 -2 4 15 516.221 193.51 19
 2 4 -15 218.41 165.271 3
 2 4 -14 23779 805.869 15
 2 4 -14 22841.4 800.185 3
 -2 -4 14 22457.8 826.422 25
 -2 -4 14 22124.3 829.3 4
 -2 4 14 23982.4 833.683 19
 -2 4 14 21360.5 824.564 18
 -2 4 14 21208.4 799.507 23
 -2 4 14 21720.7 1144.31 31
 -2 -4 14 21392.3 1160.17 31
 -2 4 13 1719.52 217.151 19
 -2 -4 13 1833.66 382.501 31
 -2 4 13 1285.86 355.565 31
 -2 -4 13 2100.8 189.302 18
 -2 4 13 2209.43 228.576 18
 -2 4 13 1956.57 227.827 13
 -2 -4 13 2000.73 220.599 4
 -2 4 13 2099.44 205.534 23
 2 4 -13 1701.98 197.833 15
 -2 -4 13 2024.22 219.661 25
 2 4 -13 1786.23 201.106 3
 -2 4 12 25365.2 895.84 18
 2 4 -12 25611.3 883.835 15
 -2 4 12 25430.5 896.677 13
 -2 4 12 24345.5 1177.17 31
 -2 -4 12 23662.7 1170.26 31
 -2 -4 12 27329.1 900.743 4
 2 4 -12 24218.7 875.816 3
 -2 -4 12 25917.4 887.963 25
 -2 4 12 25884.9 881.968 23
 -2 4 12 25803.7 893.922 19
 -2 -4 12 25519.5 862.094 18
 -2 4 11 4977.86 284.81 18
 -2 4 11 5055.33 291.997 16
 -2 4 11 5185.89 293.057 13
 -2 4 11 5123.28 273.483 23
 -2 4 11 5275.35 291.323 5
 -2 -4 11 5017.69 288.672 4
 -2 4 11 4804.29 469.946 31
 -2 -4 11 4638.21 461.717 31
 -2 4 11 4926.82 281.606 25
 -2 -4 11 5437.67 289.109 25
 -2 -4 11 4930.87 255.839 18
 -2 4 10 3020.65 233.344 13
 -2 4 10 3342.61 225.961 23
 -2 -4 10 3323.46 232.521 4
 -2 4 10 3546.93 230.617 25
 -2 4 10 3248.59 228.066 18
 -2 4 10 3262.72 229.483 16
 -2 4 10 3852.24 240.604 5
 -2 4 9 691.341 151.092 5
 -2 4 9 287.476 252.113 31
 -2 -4 9 506.308 259.422 31
 -2 4 9 759.918 155.707 16
 -2 4 9 824.139 159.17 13
 2 4 -9 727.072 116.244 24
 -2 4 9 590.236 141.735 23
 -2 4 8 858.975 255.363 31
 -2 -4 8 1098.13 263.76 31
 2 4 -8 968.03 113.409 24
 -2 4 8 819.459 145.334 23
 -2 -4 7 32887.1 1228.14 31
 -2 4 7 35691.9 1237.08 31
 -2 4 7 32789.5 1055.62 23
 -2 4 6 19705.8 650.384 23
 -2 4 6 20797.8 796.128 31
 -2 -4 6 21156 800.943 31
 -2 4 6 18871.6 641.295 28
 -2 -4 5 59048.7 1877.1 31
 -2 4 5 57973.5 1875.98 31
 -2 4 5 56619.9 1792.06 28
 -2 -4 4 21237.3 761.981 31
 -2 4 4 22120.2 771.254 31
 -2 4 4 20653 732.773 28
 -2 4 4 19951.5 652.975 29
 -2 4 3 27926.1 943.65 31
 -2 -4 3 28996.6 944.387 31
 -2 4 3 26780.4 880.738 29
 -2 4 2 17536.6 641.112 32
 2 4 -2 16760 717.056 29
 -2 4 1 33411.2 1138.01 32
 2 4 -1 35097.3 1199.36 29
 -2 4 0 4231.46 308.004 32
 2 4 0 3988.05 331.866 29
 -2 4 -1 11535.6 536.382 32
 2 4 1 11884.4 550.368 29
 2 4 1 12549.7 541.385 30
 -2 4 -2 5811.85 379.251 32
 2 4 2 5816.99 388.138 29
 2 -4 2 5204.34 301.563 27
 2 4 2 5711.08 300.309 27
 2 4 2 5681.91 351.47 30
 -2 4 -3 25370.2 971.592 32
 2 4 3 24278.1 963.723 29
 2 -4 3 25397.6 898.438 27
 2 4 3 25337.4 893.48 27
 2 4 3 26091.8 927.515 30
 -2 4 -4 372316 11184.4 32
 2 4 4 380977 11169.2 29
 2 4 4 385271 11134.9 30
 2 -4 4 360457 11114.3 27
 2 4 4 367861 11114.6 27
 2 -4 5 9874.23 496.751 27
 2 4 5 8911.04 475.776 27
 -2 4 -5 9543.42 556.484 32
 2 -4 6 2745.61 175.162 21
 2 4 6 3139.38 174.321 21
 2 4 6 3490.5 318.526 27
 2 -4 6 2288.68 285.205 27
 -2 4 -6 2843.19 351.544 32
 2 4 7 4376.99 220.727 21
 2 -4 7 4490.09 224.779 21
 -2 4 -7 4495.49 431.939 32
 2 4 7 4325.23 373.152 27
 -2 4 -7 3964.99 377.636 28
 2 -4 7 4581.27 379.45 27
 2 4 8 174.189 139.149 7
 2 4 8 151.619 128.358 21
 2 -4 8 234.632 133.485 21
 2 4 8 367.757 259.609 27
 2 -4 8 436.23 288.716 27
 2 4 8 319.475 106.086 25
 -2 4 -8 117.764 229.434 28
 2 4 8 132.147 139 19
 -2 4 -9 21307.8 941.514 28
 -2 4 -9 22169.3 1036.1 32
 2 -4 9 21085.5 742.492 21
 2 4 9 22675.3 746.711 21
 2 4 9 21664.4 761.654 19
 2 4 9 21528.6 753.24 7
 2 4 9 21856.3 723.195 25
 2 4 10 26154.6 855.24 25
 -2 4 -10 25177.8 1170.89 32
 2 4 10 26643.4 876.162 21
 2 -4 10 25519.9 874.384 21
 2 4 10 24930.5 888.257 19
 2 -4 10 24988.9 1149.15 27
 -2 4 -10 26261 1075.45 28
 2 4 10 25292.7 1132.41 27
 2 4 10 26176.1 887.364 7
 2 4 11 7556.04 327.828 25
 -2 4 -11 7361.94 624.135 32
 2 -4 11 7243.75 345.149 21
 2 -4 11 7539.39 364.637 20
 2 4 11 6580.69 342.933 21
 2 4 11 7728.82 368.073 19
 2 4 11 7809.77 601.245 27
 2 -4 11 6356.16 544.803 27
 2 4 11 7040.36 358.653 7
 2 -4 11 7273.02 353.723 6
 2 4 12 4746.71 278.088 21
 2 -4 12 4336.81 281.809 21
 2 -4 12 4334.61 290.385 20
 2 4 12 4322 503.587 27
 2 -4 12 4212.7 517.074 27
 2 4 12 4384.56 255.368 25
 2 4 12 4665.72 296.775 19
 -2 4 -12 4445.3 530.422 32
 2 -4 12 4999.43 289.914 6
 2 4 12 4397.36 298.724 7
 2 4 13 192.836 188.363 7
 2 4 13 126.249 148.297 12
 -2 4 -13 56.9228 324.453 32
 2 -4 13 82.925 159.794 21
 2 4 13 129.857 177.923 17
 2 4 13 30.2851 187.1 19
 2 -4 13 60.3141 189.277 20
 2 4 13 81.5979 130.708 25
 2 -4 13 436.091 346.724 27
 2 -4 13 154.631 173.346 6
 2 4 14 43822.5 1422.18 25
 2 4 14 43003.3 1451.99 17
 2 -4 14 44535.9 1467.13 20
 2 -4 14 44630.9 1449.41 6
 2 4 14 43826.5 1463.2 7
 2 4 14 45133.6 1464.33 19
 -2 4 -14 47197 1892.27 32
 2 4 14 42500.9 1423.86 12
 2 4 15 3057.94 254.098 17
 2 -4 15 2907.98 273.242 20
 -2 4 -15 2472.87 454.966 32
 2 4 15 2607.23 224.02 12
 2 -4 15 3215.65 257.108 6
 2 4 15 2916.22 274.486 7
 2 4 15 3004.49 278.981 19
 2 4 16 2029.69 227.19 17
 2 -4 16 1849.16 212.635 6
 2 4 16 2014.78 234.59 7
 2 -4 16 2087.63 241.307 20
 2 4 16 2300.83 248.341 19
 -2 4 -16 1979.88 407.866 32
 2 -4 16 2024.78 242.122 25
 2 -4 17 789.515 170.461 6
 2 -4 17 619.751 194.965 25
 2 4 17 542.244 182.16 17
 2 4 18 63.6367 172.36 19
 2 -4 18 175.913 159.888 7
 2 -4 18 145.174 126.42 6
 2 4 18 138.328 156.665 7
 2 -4 18 208.552 173.841 25
 2 4 18 214.121 157.897 17
 2 4 19 1883.98 194.493 19
 2 4 19 2446.52 211.111 7
 2 -4 19 2546.3 195.486 7
 2 -4 19 2401.55 207.669 25
 2 4 19 2029.62 178.495 17
 2 4 20 1020.04 145.609 19
 2 -4 20 1009.79 144.423 25
 2 -4 20 864.578 128.412 7
 -2 4 -21 497.537 85.4263 14
 2 -4 21 826.506 100.909 17
 2 5 -21 103.768 75.6754 9
 -2 -5 21 153.972 81.2922 19
 -2 5 21 6.83011 111.054 19
 -2 -5 20 220.649 139.379 23
 2 5 -20 360.379 124.656 9
 -2 -5 20 230.883 120.676 19
 -2 5 20 414.767 150.781 19
 -2 -5 19 33990.4 1111.67 20
 -2 5 19 32752.2 1086.84 7
 -2 -5 19 33761.1 1118.47 25
 -2 -5 19 33676.4 1123.11 23
 -2 -5 19 35134.7 1108.34 19
 -2 5 19 33563.6 1123.55 19
 -2 5 18 2192.3 231.77 19
 -2 -5 18 2460.69 217.598 20
 -2 5 18 2256.93 201.308 7
 -2 -5 18 2352.42 221.784 25
 2 5 -17 6126.18 621.191 32
 -2 -5 17 6433.15 352.044 25
 -2 5 16 4206.34 274.176 7
 -2 -5 16 4293.4 300.567 4
 -2 -5 16 3777.1 289.77 25
 -2 5 16 3645.42 284.904 19
 -2 5 16 3342.95 287.848 18
 2 5 -16 4268.79 266.571 3
 2 5 -16 3235.67 520.695 32
 2 5 -16 3429.11 250.93 15
 -2 -5 16 3607.75 291.588 20
 -2 5 15 6858.75 376.598 19
 -2 5 15 6301.26 373.755 18
 -2 -5 15 7092.02 373.633 4
 2 5 -15 6538.87 663.744 32
 -2 5 15 6383.84 341.954 7
 2 5 -15 7237.65 348.587 15
 2 5 -15 6282.69 338.785 3
 2 5 -14 12252.1 497.531 15
 -2 -5 14 11495.1 503.009 25
 -2 -5 14 10783.6 501.766 4
 -2 5 14 11908.2 483.845 7
 2 5 -14 11146 487.118 3
 -2 5 14 12187.1 508.871 19
 -2 5 14 11453.3 507.974 18
 -2 5 14 11164.4 481.43 23
 -2 5 13 15655.6 614.165 13
 2 5 -13 14232.1 591.262 15
 -2 -5 13 13613.7 857.491 31
 -2 5 13 16405.1 897.06 31
 -2 -5 13 15070.6 602.149 25
 -2 -5 13 16189.1 612.324 4
 2 5 -13 15061.4 595.508 3
 -2 5 13 14806.5 583.583 23
 -2 5 13 15214.6 614.268 18
 -2 5 13 15693.5 607.837 19
 -2 5 12 1328.07 206.829 18
 -2 5 12 940.5 203.558 13
 -2 5 12 1607.87 189.954 23
 -2 -5 12 1579.19 197.434 25
 2 5 -12 1590.99 195.094 15
 -2 -5 12 1512.87 208.759 4
 -2 -5 12 2063.63 378.939 31
 -2 5 12 1488.03 362.892 31
 -2 5 12 1152.79 186.587 19
 2 5 -12 1665.08 199.604 3
 -2 -5 11 8076.19 395.027 4
 2 5 -11 8930.22 392.067 3
 -2 -5 11 8674.66 595.856 31
 -2 5 11 9416.02 622.354 31
 -2 5 11 8507.11 394.83 18
 -2 5 11 8283.17 398.803 16
 -2 5 11 8846.39 398.381 5
 -2 5 11 8107.76 403.606 13
 -2 -5 11 8923.82 394.249 25
 -2 5 11 9585.2 396.847 19
 2 5 -11 9171.52 393.906 15
 -2 5 11 8829.27 383.6 23
 -2 5 10 27602.9 952.078 16
 -2 5 10 28682 952.404 18
 2 5 -10 29087.4 956.039 15
 -2 5 10 27776.6 956.194 5
 2 5 -10 28711.8 919.546 24
 -2 5 10 28540.6 1192.47 31
 -2 5 10 28028.8 941.392 23
 -2 5 10 28332.6 961.908 13
 2 5 -10 28010.6 952.194 3
 -2 -5 10 28427.1 954.002 4
 -2 5 10 28158.2 949.53 19
 -2 5 9 14147 515.951 19
 -2 5 9 14817.8 516.968 23
 -2 -5 9 12970.8 696.742 31
 -2 5 9 12890.3 705.715 31
 -2 5 9 14008.3 530.775 13
 -2 5 9 13244.3 523.25 5
 2 5 -9 14426.4 495.05 24
 -2 5 9 13604.5 523.655 16
 -2 5 9 13565.6 519.664 18
 -2 5 8 4918.72 262.726 5
 -2 5 8 4968.59 388.913 31
 -2 -5 8 4401.32 391.249 31
 -2 5 8 5048.35 256.817 23
 2 5 -8 4961.62 235.87 24
 -2 5 8 5332.81 225.094 26
 -2 5 8 4581.2 260.937 13
 2 5 -7 45178.9 1436.01 24
 -2 -5 7 47506.6 1618.65 31
 -2 5 7 46882.7 1619.31 31
 -2 5 7 47414.3 1435.78 26
 -2 5 7 46692.3 1448.94 23
 2 5 -6 52073.3 1596.14 24
 -2 5 6 50108.9 1634.64 28
 -2 5 6 52493.9 1747.15 31
 -2 -5 6 53476.2 1747.69 31
 -2 5 6 53099.7 1599.43 26
 2 5 -5 28419.4 910.222 24
 -2 5 5 28189.5 985.956 28
 -2 5 5 29714.3 916.828 26
 -2 -5 5 30485.3 1033.74 31
 -2 5 5 27076.3 1018.15 31
 -2 -5 4 4584.4 288.775 31
 -2 5 4 4453.23 289.334 31
 -2 5 4 4831.26 299.074 28
 -2 5 4 4174.97 224.645 29
 -2 5 3 85027.1 2584.05 31
 -2 -5 3 80635.9 2577.15 31
 2 5 -3 84352 2703.91 29
 -2 5 3 84573 2568.76 29
 -2 5 3 85129.6 2638.51 28
 -2 5 2 15076.1 577.578 32
 -2 5 2 14685.2 531.888 31
 -2 -5 2 14116.9 527.217 31
 -2 5 2 14755.5 626.407 28
 2 5 -2 13739.8 665.041 29
 2 5 -1 55804.9 1925.91 29
 -2 5 1 59428.3 1860.84 32
 2 5 0 28969.7 1119.03 29
 -2 5 0 31671.9 1073.23 32
 2 5 1 661.185 255.625 29
 2 -5 1 569.394 140.457 27
 2 5 1 392.563 129.768 27
 -2 5 -1 281.237 221.462 32
 -2 5 -2 4339.27 344.017 32
 2 -5 2 4024.95 248.799 27
 2 5 2 3748.07 242.778 27
 2 5 2 4217.13 345.513 29
 2 5 2 3906.21 312.251 30
 -2 5 -3 40666.8 1430.43 32
 2 5 3 39850 1335.6 27
 2 -5 3 40984.4 1343.38 27
 2 5 3 40577.7 1432.76 29
 2 5 3 41409.6 1385.45 30
 -2 5 -4 1214.78 302 32
 2 5 4 1037.79 232.226 30
 2 5 4 1465.2 287.703 29
 2 5 4 1324.53 210.676 27
 2 -5 4 1178.32 209.395 27
 -2 5 -5 65169 2187.09 32
 -2 5 -5 63826 2177.28 28
 2 5 5 65055.2 2090.63 27
 2 -5 5 62892.1 2091.84 27
 -2 5 -6 42986.3 1535.69 28
 2 5 6 42393.3 1465.56 27
 2 -5 6 42369.2 1470.54 27
 2 5 6 43222.6 1291.87 21
 2 -5 6 40113.9 1288.94 21
 -2 5 -6 38475 1534.07 32
 2 5 7 5620.83 283.052 19
 2 -5 7 4603.12 398.16 27
 2 5 7 5321.34 410.07 27
 2 5 7 6016.9 258.592 21
 2 -5 7 5633.33 258.025 21
 -2 5 -7 6055.87 453.493 28
 2 5 8 36764.2 1179.3 7
 -2 5 -8 36889.9 1468.23 32
 2 5 8 36055.5 1175.34 12
 -2 5 -8 36732.8 1408.26 28
 2 5 8 35958.1 1177.88 17
 2 -5 8 37795.7 1402.14 27
 2 5 8 38255 1390.72 27
 2 5 8 36564.3 1157.82 21
 2 -5 8 34735.3 1157.3 21
 2 5 8 37750.1 1185.97 19
 2 5 9 238.467 160.449 17
 2 5 9 227.388 150.57 7
 -2 5 -9 147.274 130.046 3
 2 5 9 101.891 156.418 19
 2 5 9 255.639 127.198 21
 2 -5 9 426.571 141.646 21
 -2 5 -9 176.374 325.722 32
 2 5 9 30.9236 137.552 12
 2 5 9 180.607 123.326 13
 2 5 10 2475.56 223.482 7
 2 5 10 2070.35 199.177 12
 2 5 10 2434.5 226 19
 -2 5 -10 2070.06 183.086 3
 2 -5 10 2275.55 190.303 21
 2 5 10 2419.2 199.237 21
 2 5 10 2151.09 209.576 17
 2 -5 10 2073.11 356.239 27
 2 5 10 1801.14 346.738 27
 2 5 11 32163.2 1112.13 17
 2 5 11 34508.3 1420.56 27
 2 -5 11 32068.4 1399.51 27
 2 -5 11 33028.4 1101.06 21
 2 -5 11 34409.8 1124.92 20
 2 5 11 33084.4 1099.13 21
 -2 5 -11 35344.2 1493.26 32
 2 5 11 33182.6 1126.09 19
 2 5 11 34434.1 1122.73 7
 2 5 11 31734.5 1100.84 12
 2 5 12 862.731 198.207 7
 2 5 12 750.174 168.757 12
 2 5 12 1129.5 363.795 27
 2 -5 12 995.814 340.987 27
 2 -5 12 771.161 174.556 21
 2 5 12 973.33 177.003 21
 -2 5 -12 740.015 389.53 32
 2 5 12 1060.55 214.795 19
 2 -5 12 1115.06 205.058 20
 2 -5 12 1098.6 205.897 6
 2 5 12 1190.53 195.598 17
 2 5 13 2792.42 262.931 17
 2 -5 13 3061.3 278.211 20
 2 5 13 2794.63 271.394 19
 2 5 13 2951.73 237.748 12
 2 -5 13 3448.09 273.649 6
 2 5 13 3372.92 273.878 7
 -2 5 -13 3118.62 504.958 32
 2 5 14 229.279 159.31 12
 2 5 14 278.683 205.395 7
 2 5 14 225.669 205.097 19
 2 -5 14 47.7963 192.481 20
 2 5 14 118.988 177.421 17
 -2 5 -14 368.113 362.666 32
 2 -5 14 -14.7619 178.351 6
 2 5 15 16650.5 660.015 17
 -2 5 -15 16873.7 1014.21 32
 2 5 15 16898.6 671.929 7
 2 -5 15 17046 656.427 6
 2 5 15 18252.2 687.833 19
 2 -5 15 16028.2 670.416 20
 -2 5 -16 461.411 338.109 32
 2 -5 16 491.723 208.003 20
 2 5 16 633.139 206.568 19
 -2 5 -16 208.978 157.691 24
 2 -5 17 5433.47 313.968 20
 2 5 17 4571.84 304.701 7
 2 -5 17 5078.68 280.357 6
 2 5 17 5190.95 318.14 19
 2 -5 17 5468.77 319.364 25
 2 5 17 4903.14 291.874 17
 2 -5 18 210.9 149.863 7
 2 5 18 -11.6514 157.052 7
 2 -5 18 147.391 126.505 6
 2 5 18 402.508 171.989 19
 2 -5 18 247.664 156.438 25
 2 5 18 285.376 149.824 17
 2 -5 19 131.945 124.643 7
 2 -5 19 464.447 146.428 25
 2 -5 19 276.476 117.32 23
 2 5 19 364.722 154.963 19
 2 -5 20 380.904 101.356 7
 2 5 20 238.052 120.908 19
 2 -5 20 225.774 116.676 25
 2 -5 21 199.144 76.304 17
 -2 6 21 10092.5 362.726 19
 -2 -6 21 10065.8 365.607 7
 2 6 -20 2496.1 162.125 9
 -2 -6 20 2581.99 186.883 23
 -2 6 20 2528.98 183.917 19
 -2 -6 20 2134.99 147.133 19
 -2 -6 19 23333.9 804.814 25
 -2 -6 19 23941.1 820.689 23
 -2 -6 19 23827.1 789.251 19
 -2 6 19 23424.2 810.69 19
 2 6 -19 22918.9 800.322 9
 -2 -6 19 23864.9 807.064 20
 -2 6 18 1483.31 203.455 19
 -2 -6 18 1437.69 194.522 20
 -2 -6 18 1305.03 189.649 25
 -2 6 18 1389.88 142.524 7
 -2 -6 17 1560.07 206.264 25
 -2 6 17 1797.69 184.405 7
 -2 -6 16 2335.12 243.639 4
 -2 -6 16 2331.03 242.874 25
 2 6 -16 2314.24 507.114 32
 2 6 -16 2256 219.94 3
 -2 -6 16 2647.81 246.171 20
 -2 6 16 2745.41 250.274 19
 2 6 -16 2586.2 226.048 15
 -2 6 16 2654.16 215.835 7
 2 6 -15 278.592 175.123 15
 -2 -6 15 489.882 200.451 4
 -2 -6 15 341.518 176.211 25
 2 6 -15 236.198 170.911 3
 2 6 -15 449.024 392.363 32
 -2 6 15 540.597 190.702 18
 -2 6 15 290.225 188.222 19
 -2 6 15 310.217 159.362 7
 -2 6 14 3510.34 252.694 7
 -2 6 14 4763.01 325.925 13
 -2 -6 14 4178.14 279.681 25
 -2 -6 14 3786.6 292.447 4
 -2 6 14 4194.15 298.044 18
 -2 6 14 3867.82 280.759 19
 2 6 -14 3797.1 272.453 15
 2 6 -14 4517.09 285.234 3
 -2 6 13 4444.21 266.916 7
 2 6 -13 4781.87 307.16 15
 -2 6 13 4613.62 319.089 13
 -2 -6 13 4988.1 299.953 25
 2 6 -13 5177.23 586.362 32
 -2 6 13 5451.66 320.269 19
 -2 6 13 5269.62 318.03 18
 -2 -6 13 4807.64 316.883 4
 2 6 -13 5363.91 317.977 3
 2 6 -12 1479.64 195.538 15
 -2 6 12 1357.35 201.45 16
 -2 6 12 1568.76 210.065 18
 -2 -6 12 1504.43 208.533 4
 -2 -6 12 1253.41 181.205 25
 -2 6 12 1825.39 227.302 13
 -2 6 12 1375.42 335.489 31
 -2 -6 12 1168.34 313.516 31
 -2 6 12 1420.21 198.863 19
 -2 6 12 1650.22 207.285 5
 -2 6 12 1100.15 171.005 7
 2 6 -12 1586.5 203.804 3
 2 6 -11 1397.37 199.266 15
 -2 6 11 1333.51 186.63 19
 -2 6 11 1631.48 210.622 5
 -2 6 11 1611.63 189.855 18
 -2 6 11 1823.91 212.387 16
 -2 6 11 1672.87 165.034 7
 -2 6 11 1342.7 206.339 13
 2 6 -11 1422.26 202.92 3
 -2 -6 11 1757.73 207.374 4
 -2 6 11 1574.86 337.231 31
 -2 -6 11 1422.85 332.444 31
 -2 -6 11 1753.47 184.489 25
 2 6 -10 7542.43 365.876 15
 -2 6 10 8209.16 377.08 13
 -2 -6 10 8017.21 549.766 31
 -2 6 10 6783.1 518.983 31
 2 6 -10 8402.93 340.684 24
 2 6 -10 8274.82 376.714 3
 -2 -6 10 7782.29 366.308 4
 -2 6 10 7683.86 358.669 18
 -2 6 10 8210.41 372.503 16
 -2 6 10 7518.75 372.934 5
 -2 6 10 8217.78 367.954 19
 -2 6 9 50503.6 1569.05 13
 2 6 -9 49659.7 1566.91 15
 2 6 -9 47913.1 1533.04 24
 2 6 -9 49161.2 1565.6 3
 -2 6 9 48949.8 1560.55 16
 -2 6 9 47814 1550.73 18
 -2 6 9 49904 1551.76 19
 -2 6 9 50141 1569.96 5
 -2 6 8 88557.8 2698.38 16
 -2 6 8 88872 2685.29 18
 2 6 -8 87279.1 2700.63 15
 -2 6 8 90025.1 2702.59 13
 -2 6 8 87099.8 2874.54 31
 -2 -6 8 89727.3 2874.93 31
 2 6 -8 85839.3 2699.35 3
 2 6 -8 88531.7 2676.11 24
 -2 6 8 87261.5 2668.67 26
 -2 6 8 88966.2 2703.37 5
 2 6 -7 83146.7 2474.54 15
 2 6 -7 81168.7 2471.68 3
 -2 6 7 78966.3 2470.31 5
 -2 6 7 80676.1 2618.6 31
 -2 -6 7 80261.3 2611.12 31
 -2 6 7 80049.4 2470.61 13
 2 6 -7 80189.3 2449.22 24
 -2 6 7 80910.1 2448.97 26
 -2 6 6 351066 10154.6 26
 2 6 -6 343952 10151.3 24
 -2 6 6 352805 10293 31
 -2 6 5 1926.04 166.857 29
 -2 6 5 2511.5 240.796 28
 -2 -6 5 2350.32 230.49 31
 -2 6 5 2181.05 229.596 31
 -2 6 5 2565.08 175.316 26
 2 6 -5 2369.47 169.694 24
 -2 6 4 11285 478.277 29
 -2 6 4 12233.2 554.007 28
 -2 -6 4 11703.5 495.949 31
 -2 6 4 12603.5 505.667 31
 2 6 -4 12266.6 439.177 24
 -2 6 4 13227.8 449.445 26
 -2 6 3 103153 3159.68 31
 -2 -6 3 98633.6 3152.49 31
 -2 6 3 105591 3124.31 26
 2 6 -3 105173 3118.29 24
 2 6 -3 107645 3344.2 29
 -2 6 3 102933 3195.41 29
 -2 6 3 106393 3268.45 28
 -2 6 2 104541 3284.88 29
 2 6 -2 112834 3413.31 29
 -2 6 2 109588 3357.98 28
 -2 6 2 104966 3204.35 31
 -2 -6 2 100589 3200.16 31
 -2 6 2 107306 3196.58 26
 2 6 -2 109142 3191.79 24
 -2 6 2 109633 3279.63 32
 -2 6 1 19287.7 788.002 28
 2 6 -1 18992.9 804.07 29
 -2 -6 1 17160.2 594.171 31
 -2 6 1 17561.9 593.546 31
 -2 6 1 17949.5 698.936 32
 -2 6 1 18151.4 606.97 26
 2 6 -1 18088.6 604.161 24
 -2 6 1 18598.2 596.875 24
 2 6 0 8255.17 506.338 29
 -2 6 0 8671.38 503.331 28
 2 -6 0 7507.14 315.158 27
 2 6 0 7943.65 305.452 27
 -2 6 0 8495.81 443.206 32
 -2 6 0 8776.61 337.829 26
 2 6 0 8211.64 329.149 24
 -2 6 0 9272.23 326.562 24
 2 6 1 36984.6 1351.35 29
 -2 6 -1 36320.7 1365.61 28
 2 6 1 35492.8 1157.43 27
 2 -6 1 35611.1 1169.84 27
 -2 6 -1 38881.4 1161.26 26
 -2 6 -1 37525.3 1158.63 24
 -2 6 -1 38799 1308.35 32
 -2 6 -2 5152.62 372.24 32
 -2 6 -2 4448.26 406.508 28
 2 6 2 4558.6 390.849 29
 2 -6 2 4584.83 256.317 27
 2 6 2 5013.53 247.69 27
 2 6 2 5493.6 364.826 30
 -2 6 -2 4801.34 230.973 26
 -2 6 -2 4703.65 234.948 24
 2 -6 3 280772 8556.73 27
 2 6 3 273937 8543.53 27
 -2 6 -3 300666 8701.01 32
 -2 6 -3 292424 8489.12 26
 -2 6 -3 295440 8734.58 28
 2 6 3 281037 8695.55 29
 2 6 3 290668 8629.98 30
 2 6 4 16830.8 665.899 27
 2 -6 4 16805 675.059 27
 -2 6 -4 17641.8 805.642 32
 -2 6 -4 17054.1 583.639 26
 2 6 4 19096.8 798.679 29
 -2 6 -4 16559.6 820.247 28
 2 6 4 18257.8 730.042 30
 -2 6 -5 67946.9 2083.57 26
 -2 6 -5 68723.6 2358.5 28
 2 6 5 71433.1 2322.45 29
 -2 6 -5 69552.1 2346.58 32
 2 -6 5 71459.2 2230.37 27
 2 6 5 65618.4 2205.96 27
 -2 6 -6 29762.3 1223.28 28
 2 -6 6 29672.7 1120.89 27
 2 6 6 30843.6 1118.12 27
 2 6 6 30706.3 950.843 21
 2 -6 6 29902.3 951.637 21
 2 6 6 29383.7 985.983 19
 2 6 7 36040.4 1133.79 17
 2 6 7 34564.1 1128.57 7
 -2 6 -7 34656.7 1125.15 3
 2 -6 7 37041.6 1314.8 27
 2 6 7 33548.5 1283.06 27
 2 6 7 35115.1 1099.66 21
 2 -6 7 34610.2 1101.38 21
 2 6 7 35228.6 1130.85 12
 -2 6 -7 34400.9 1123.7 9
 -2 6 -7 33177.8 1401.65 32
 2 6 7 34128.6 1136.11 19
 2 6 8 25482.4 860.451 19
 2 6 8 25600.2 851.802 12
 2 6 8 24753.1 851.384 17
 2 6 8 25468.5 850.472 7
 2 -6 8 24829.6 823.716 21
 2 6 8 24249.9 819.867 21
 -2 6 -8 24196.3 845.009 9
 2 6 8 24941.3 831.378 10
 2 6 8 24104.2 1026.4 27
 2 -6 8 25714.4 1052.34 27
 -2 6 -8 25370 844.027 3
 -2 6 -8 24022.9 1136.23 32
 2 6 8 25355.9 835.851 13
 -2 6 -9 571.785 297.329 28
 2 6 9 677.884 130.774 21
 2 -6 9 858.837 136.057 21
 2 6 9 566.262 165.235 12
 2 6 9 863.398 180.455 19
 -2 6 -9 908.713 369.425 32
 2 6 9 806.876 180.231 17
 2 6 9 511.632 145.617 13
 2 6 9 1040.98 169.915 7
 2 6 9 701.53 135.034 5
 2 6 9 677.689 136.542 10
 -2 6 -9 919.536 154.6 3
 2 6 10 9343.28 426.591 19
 2 6 10 9062.16 382.937 21
 2 -6 10 8827.91 385.438 21
 2 6 10 9595.41 414.909 17
 2 6 10 9696.82 416.179 7
 2 6 10 8881.68 382.312 5
 -2 6 -10 9317.51 396.544 3
 2 6 10 8810.89 408.133 12
 -2 6 -10 9094.95 704.481 32
 2 6 10 9503.3 617.339 27
 2 -6 10 9394.75 607.101 27
 -2 6 -10 9438.69 631.458 28
 2 -6 11 1875.85 188.75 21
 -2 6 -11 1653.71 192.136 9
 2 -6 11 1744.58 357.564 27
 2 6 11 1865.03 224.859 19
 2 6 11 1932.83 213.89 7
 -2 6 -11 1825.65 182.957 3
 2 6 11 1809.9 195.639 12
 -2 6 -11 2315.28 485.123 32
 2 6 11 1551.71 209.211 17
 -2 6 -11 1591.83 330.744 28
 2 6 12 12704.7 531.612 7
 2 -6 12 13223.6 536.02 6
 2 6 12 12348.9 511.177 12
 -2 6 -12 14701.6 921.098 32
 -2 6 -12 12383.3 508.554 9
 2 -6 12 12407.5 534.47 20
 2 6 12 12213.2 546.953 19
 2 6 12 12910.2 534.306 17
 2 6 13 520.791 169.469 12
 2 -6 13 468.56 204.747 20
 2 6 13 558.155 219.921 19
 -2 6 -13 693.92 172.944 9
 -2 6 -13 624.37 382.244 32
 2 -6 13 779.153 208.391 6
 2 6 13 1006.9 205.669 7
 2 6 13 539.747 177.562 17
 2 6 14 548.829 203.729 7
 2 6 14 606.167 172.506 12
 2 6 14 716.671 183.411 17
 -2 6 -14 367.781 180.19 24
 2 -6 14 780.112 202.198 20
 2 6 14 631.542 223.966 19
 2 -6 14 778.178 190.164 6
 -2 6 -14 567.097 391.982 32
 -2 6 -15 18785 732.531 24
 2 6 15 21359.9 774.528 19
 2 6 15 20285.2 747.12 17
 2 -6 15 19602.4 745.895 6
 2 6 15 20577.6 758.165 7
 -2 6 -15 18936.8 1097.02 32
 2 -6 15 20970.3 772.397 20
 2 -6 16 1415.97 211.536 25
 -2 6 -16 716.327 169.733 24
 -2 6 -16 692.749 362.625 32
 2 -6 17 349.21 183.176 25
 2 6 17 212.538 138.655 17
 -2 6 -17 137.557 134.311 24
 2 6 17 134.337 179.86 19
 2 -6 17 491.915 176.478 20
 2 -6 17 254.762 141.081 6
 2 6 18 330.359 169.573 19
 2 -6 18 297.407 156.016 25
 2 -6 18 135.229 129.726 7
 2 -6 18 187.466 126.387 6
 2 -6 19 1669.58 151.809 23
 2 -6 19 1741.1 138.136 7
 2 -6 19 2026.62 177.005 25
 2 6 19 2145.83 184.283 19
 -2 6 -20 293.951 109.379 14
 -2 -7 21 5519.82 212.253 7
 2 7 -20 5071.72 227.565 9
 -2 -7 20 4879.46 242.662 23
 -2 7 20 5307.42 235.584 19
 2 7 -19 133.692 131.217 9
 -2 -7 19 131.632 144.982 23
 -2 -7 19 121.411 136.706 20
 -2 -7 19 183.997 104.318 19
 -2 7 19 399.109 146.504 19
 -2 -7 18 2927.35 202.499 19
 -2 7 18 3110.95 230.113 19
 2 7 -18 3348.73 237.142 9
 -2 -7 18 3112.41 220.738 25
 -2 -7 18 2932.44 229.92 20
 -2 -7 17 444.427 166.402 25
 2 7 -17 380.383 150.012 3
 -2 -7 17 352.342 184.124 20
 -2 7 17 387.751 180.532 19
 2 7 -16 492.256 391.48 32
 -2 -7 16 296.867 166.979 25
 2 7 -15 21068.9 765.392 15
 -2 -7 15 21236.1 772.682 4
 -2 -7 15 19486.3 753.082 25
 2 7 -15 19119 1043.64 29
 2 7 -15 21347.8 1180.07 32
 -2 7 15 20276 765.673 19
 2 7 -15 21486.1 765.342 3
 -2 -7 14 104.465 185.147 4
 -2 7 14 117.717 177.767 19
 -2 7 14 144.806 194.778 13
 2 7 -14 -129.36 372.131 32
 -2 7 14 414.144 183.866 18
 2 7 -14 103.362 169.554 15
 2 7 -14 29.4581 170.305 3
 2 7 -13 44.5017 172.285 15
 -2 -7 13 58.5162 175.227 4
 -2 -7 13 204.404 168.714 25
 2 7 -13 504.367 401.004 32
 -2 7 13 252.392 196.074 13
 -2 7 13 57.4802 167.656 18
 2 7 -13 148.078 172.372 3
 -2 7 13 -28.5405 180.52 19
 -2 7 12 40122.3 1324.42 16
 -2 -7 12 39556.5 1303.47 25
 -2 -7 12 39045.6 1319.13 4
 -2 7 12 40971.1 1331 5
 -2 7 12 40301.8 1314.88 19
 -2 7 12 38095.7 1313.11 18
 2 7 -12 39575.9 1324.01 3
 2 7 -12 39836.1 1325.56 15
 2 7 -12 40402.2 1737.08 32
 -2 7 12 40255.5 1333.98 13
 -2 7 11 91128.1 2813.28 16
 2 7 -11 89449.9 2821.66 15
 -2 -7 11 93503.8 2798.09 25
 -2 7 11 95254.8 2827.17 5
 -2 7 11 90441.2 2805.26 19
 -2 7 11 90426.7 2804.07 18
 -2 -7 11 89795.8 2810.45 4
 2 7 -11 89103.2 2819.36 3
 -2 7 11 91667.8 2825.32 13
 -2 7 11 83793.1 3052.41 31
 2 7 -10 15913.1 610.111 15
 -2 -7 10 15519.2 582.152 25
 2 7 -10 14817.6 570.543 24
 -2 7 10 16277.6 613.324 5
 -2 7 10 15347.3 592.478 18
 -2 7 10 16730.4 613.784 16
 -2 -7 10 16155.6 605.263 4
 2 7 -10 16064.5 611.613 3
 -2 7 10 16291.9 593.805 19
 -2 7 10 15876.7 610.896 13
 2 7 -9 48764.4 1552.35 15
 -2 7 9 47009.4 1505.75 26
 2 7 -9 47430 1521.92 24
 -2 7 9 47143.4 1547.42 5
 -2 7 9 48626.5 1530.61 18
 -2 7 9 50819.8 1548.78 16
 2 7 -9 48676.4 1552.53 3
 -2 7 9 46289.9 1527.75 19
 -2 7 9 50564.6 1554.28 13
 2 7 -8 5675.89 301.47 15
 -2 7 8 5375.45 260.391 26
 2 7 -8 5272.92 271.399 24
 -2 7 8 5511.32 293.582 5
 -2 7 8 5587.32 290.019 16
 -2 7 8 5230.27 267.622 18
 -2 7 8 5511.39 298.799 13
 -2 7 8 5648.38 270.718 19
 2 7 -8 5627.4 300.957 3
 2 7 -7 94131.8 2926.45 3
 -2 7 7 96069.9 2929.54 13
 -2 7 7 96356.6 2907.27 26
 -2 7 7 95024.5 2928.09 5
 2 7 -7 94197.7 2928.15 15
 2 7 -7 98325.7 2909.84 24
 2 7 -6 41952.5 1365.61 3
 -2 7 6 41167.7 1366.55 5
 -2 7 6 43812.8 1370.14 13
 2 7 -6 43168 1368.94 15
 2 7 -6 42562.9 1353.89 24
 -2 7 6 44498.4 1355.91 26
 -2 7 5 17466.7 731.232 28
 -2 7 5 17265.8 626.039 5
 2 7 -5 18228.5 615.387 24
 -2 7 5 17945.1 619.906 26
 -2 7 4 42346.2 1345.62 26
 2 7 -4 45623.9 1618.19 29
 -2 7 4 41600.6 1412.79 29
 -2 7 4 42384.3 1325 24
 2 7 -4 43041.3 1340.07 24
 -2 7 4 43786.1 1500.16 28
 -2 7 3 37203.8 1179.22 26
 2 7 -3 37963.6 1424.31 29
 -2 7 3 35937.4 1269.45 29
 -2 7 3 37518.3 1350.93 28
 -2 7 3 36743.8 1159.75 24
 2 7 -3 37540.3 1174.23 24
 2 7 -2 1973.83 169.597 24
 -2 7 2 1767.64 150.037 24
 -2 7 2 1995.54 173.881 26
 -2 7 2 1694.84 233.351 29
 2 7 -2 1861.57 330.524 29
 -2 7 2 2087.6 219.189 32
 -2 7 2 1767.49 283.008 28
 2 7 -1 4904.73 250.287 24
 -2 7 1 5283 243.022 24
 -2 7 1 5355.08 334.885 32
 -2 7 1 4680.2 254.156 26
 2 7 -1 5100.66 445.818 29
 -2 7 1 5330.32 427.977 28
 -2 7 0 75053.1 2245.51 24
 2 7 0 72512.6 2249.9 24
 -2 7 0 77179.7 2482.3 28
 2 7 0 75300.7 2478.31 29
 -2 7 0 73307.1 2254.08 26
 -2 7 0 72017.9 2376.7 32
 -2 7 -1 1634.7 249.217 32
 -2 7 -1 2077.85 174.215 24
 -2 7 -1 1992.36 173.102 26
 2 7 1 2023.73 313.236 29
 -2 7 -1 2022.21 334.161 28
 2 7 1 1958.01 269.309 30
 -2 7 -2 66907 2265.1 32
 -2 7 -2 68249.6 2084.61 24
 2 7 2 66928.4 2300.94 29
 -2 7 -2 72006.4 2348.02 28
 -2 7 -2 69100 2084.96 26
 2 7 2 64561.3 2215.78 30
 -2 7 -3 1725.51 174.814 24
 -2 7 -3 1630.81 158.099 26
 2 7 3 2171.07 329.697 29
 2 7 3 1573.2 236.444 30
 -2 7 -3 1878.9 361.634 28
 -2 7 -3 1415.52 299.804 32
 -2 7 -4 91253.1 2903.57 32
 2 7 4 88456.8 2888.7 29
 -2 7 -4 92334.4 2949.62 28
 -2 7 -4 88211 2658.38 24
 -2 7 -4 83983.9 2642.96 26
 2 7 4 87644.6 2787.65 30
 2 7 5 87850.1 2827.41 29
 2 7 5 84160.2 2578.96 19
 -2 7 -5 84666.4 2580.54 24
 -2 7 -5 83704 2578.81 3
 -2 7 -5 82844.1 2560.17 26
 -2 7 -5 85957.7 2578.74 9
 2 7 5 83488.9 2578.39 12
 2 7 5 85016.7 2578.35 17
 2 7 6 10691.5 439.089 17
 2 7 6 11819.9 446.779 12
 2 7 6 10769 432.23 10
 -2 7 -6 10842 440.853 9
 2 7 6 10657.3 440.648 19
 -2 7 -6 11629 444.539 3
 -2 7 -6 10213.1 661.124 32
 2 7 7 128301 3780.93 17
 -2 7 -7 123443 4117.2 32
 2 7 7 122320 3756.61 13
 2 7 7 122824 3756.68 5
 2 7 7 123173 3776.73 12
 -2 7 -7 125771 3777.08 9
 2 7 7 126468 3770.05 10
 2 7 7 126541 3782.81 19
 -2 7 -7 123724 4101.44 28
 -2 7 -7 124300 3777.49 3
 -2 7 -8 8994.63 396.657 3
 2 7 8 9499.38 403.817 17
 2 7 8 9456.52 407.439 7
 2 7 8 9468.79 382.725 13
 2 7 8 9189.4 378.772 5
 2 7 8 9249.9 401.297 12
 2 7 8 8513.2 383.711 10
 -2 7 -8 9361.96 400.223 9
 2 7 8 9144.05 407.774 19
 -2 7 -8 9442.69 647.457 28
 -2 7 -8 9635.64 685.335 32
 -2 7 -9 50731.5 1620.89 3
 2 7 9 51139.4 1626.13 17
 2 7 9 50361.8 1622.09 7
 2 7 9 50035 1604.48 13
 2 7 9 49278.6 1598.91 5
 2 7 9 51279.6 1623.11 12
 -2 7 -9 52131.2 1623.72 9
 2 7 9 50558.8 1604.11 10
 2 7 9 52445.5 1637.47 19
 -2 7 -9 50679.3 1956.01 28
 -2 7 -9 51011.2 2003.21 32
 -2 7 -10 21637.3 776.181 3
 2 7 10 22172.5 781.551 12
 2 7 10 22020.6 800.259 19
 2 7 10 21586.7 758.122 5
 2 7 10 21533.7 787.824 17
 2 7 10 21873.6 784.897 7
 -2 7 -10 21293.3 1066.38 28
 -2 7 -10 21924.3 779.934 9
 2 7 10 21989.6 770.856 13
 -2 7 -10 23041.7 1166.74 32
 -2 7 -11 629.773 171.791 9
 2 7 11 851.453 215.207 19
 -2 7 -11 853.334 174.41 3
 2 7 11 758.745 198.05 17
 2 7 11 663.727 186.641 7
 -2 7 -11 381.317 303.98 28
 2 7 11 940.976 181.234 12
 -2 7 -11 874.385 198.151 24
 -2 7 -11 417.064 390.9 32
 2 7 12 7377.86 385.589 17
 2 7 12 7694.7 393.907 7
 -2 7 -12 6875.74 684.66 32
 2 -7 12 7670.29 406.315 20
 -2 7 -12 7773.01 365.041 3
 -2 7 -12 8217.88 380.66 9
 -2 7 -12 7181.13 390.113 24
 2 7 12 8580.46 382.755 12
 2 7 12 7757.53 414.241 19
 2 7 13 35982.2 1206.75 7
 2 -7 13 35679 1212.81 6
 -2 7 -13 34356.6 1627.17 32
 2 7 13 36216.2 1224.2 19
 2 -7 13 36381.2 1219.23 20
 -2 7 -13 34879.7 1185.22 9
 2 7 13 35954.2 1204.06 17
 2 7 13 34416.6 1180.27 12
 2 -7 14 14133.9 575.981 6
 2 7 14 14316.5 575.982 7
 2 7 14 13219.7 558.398 17
 -2 7 -14 13547 559.233 24
 2 7 14 13789.6 585.212 19
 2 -7 14 14059.8 578.68 20
 2 7 14 13094.1 535.912 12
 -2 7 -14 12842.6 920.035 32
 -2 7 -14 14254.8 550.202 9
 2 7 15 2824.56 267.03 19
 -2 7 -15 2912.19 234.151 24
 -2 7 -15 2741.62 484.322 32
 2 -7 16 125.767 181.232 25
 2 -7 16 614.103 184.925 20
 2 7 16 767.797 202.328 19
 -2 7 -16 443.538 158.561 24
 2 -7 16 361.608 163.87 6
 2 -7 17 593.458 137.627 7
 2 -7 17 700.001 152.397 6
 2 -7 17 502.039 169.744 20
 2 7 17 659.618 189.8 19
 2 -7 17 331.973 167.144 25
 -2 7 -17 379.106 131.571 24
 2 -7 18 3124.63 186.309 7
 2 -7 18 3797.8 233.991 25
 2 7 18 3637.85 238.632 19
 -2 7 -19 92.5051 124.869 14
 2 -7 19 31.0893 114.985 25
 -2 7 -20 283.397 87.6276 14
 2 8 -20 4631.75 193.674 9
 -2 -8 19 1126.16 149.836 20
 -2 8 19 948.788 131.539 19
 2 8 -19 994.759 136.865 9
 -2 -8 19 978.019 152.594 23
 2 8 -18 3652.9 230.592 9
 2 8 -18 2854.81 186.017 3
 -2 -8 18 3718.84 235.455 20
 -2 -8 18 3080.88 199.276 25
 -2 8 18 2940.31 214.436 19
 -2 -8 17 772.587 183.903 20
 -2 8 17 545.22 161.716 19
 2 8 -17 686.96 183.998 9
 2 8 -17 390.225 143.936 3
 -2 -8 17 644.813 155.548 25
 -2 -8 16 1590.23 224.507 20
 -2 8 16 1717.46 207.848 19
 -2 -8 16 1725.83 194.784 25
 2 8 -16 2056.63 209.66 3
 -2 -8 15 10731.8 458.554 25
 2 8 -15 11492.4 761.876 29
 2 8 -15 9320.91 778.346 32
 2 8 -15 10641.2 473.904 3
 2 8 -14 254.615 178.064 15
 -2 -8 14 517.848 189.672 4
 -2 -8 14 211.642 153.175 25
 -2 8 14 286.795 205.172 13
 -2 8 14 254.122 171.474 19
 2 8 -14 336.646 319.921 29
 2 8 -14 581.804 401.812 32
 2 8 -14 343.481 174.051 3
 -2 8 13 5422.51 338.426 5
 -2 -8 13 5425.39 326.294 4
 2 8 -13 5145.27 331.704 3
 -2 8 13 4889.84 333.923 13
 2 8 -13 4559.93 590.258 32
 2 8 -13 5529.72 583.103 29
 -2 8 13 5905.28 319.835 18
 -2 8 13 5483.82 320.193 19
 2 8 -13 5326.67 336.433 15
 -2 8 12 64227.8 1956.97 16
 2 8 -12 61370.6 1963.53 15
 -2 8 12 61362.9 1969.5 13
 2 8 -12 61320.8 1960.39 3
 -2 -8 12 59175.8 1930.28 25
 -2 8 12 62790.1 1966.56 5
 -2 -8 12 60995.9 1949.36 4
 2 8 -12 59678.1 2389.55 32
 -2 8 12 59604.6 1940.05 19
 -2 8 12 60743.4 1940.34 18
 -2 8 11 17361 681.014 16
 2 8 -11 18388.8 694.246 15
 -2 8 11 17750.9 695.679 13
 -2 -8 11 18053.2 679.673 4
 2 8 -11 18784.8 695.07 3
 -2 -8 11 17539.9 653.615 25
 2 8 -11 17244.6 649.23 24
 -2 8 11 18889.1 698.752 5
 2 8 -11 17598 1030.62 32
 -2 8 11 18575.2 672.988 18
 -2 8 11 17942.7 670.005 19
 -2 8 10 266.842 144.781 18
 -2 8 10 365.341 166.871 16
 2 8 -10 452.654 179.844 3
 2 8 -10 325.243 148.53 24
 -2 8 10 257.822 152.992 19
 -2 8 10 436.505 182.054 5
 2 8 -10 56.6874 171.785 15
 -2 -8 10 379.168 167.019 4
 -2 -8 10 384.139 143.55 25
 -2 8 10 309.843 182.758 13
 2 8 -9 21106.9 734.786 24
 -2 8 9 19619.8 726.743 19
 -2 8 9 21139.9 731.594 18
 -2 8 9 22088.4 767.234 5
 2 8 -9 21466.2 771.356 15
 2 8 -9 20022.2 761.029 3
 -2 8 9 21446.5 752.481 16
 -2 8 9 20874.6 766.815 13
 -2 8 8 20297.2 725.031 13
 2 8 -8 20497.5 701.094 24
 -2 8 8 19642.5 688.683 19
 -2 8 8 19862.7 687.912 18
 -2 8 8 18731.2 709.557 16
 2 8 -8 20884 726.912 15
 -2 8 8 19775.9 693.428 26
 2 8 -8 20678.4 727.774 3
 -2 8 8 18810.3 719.426 5
 -2 8 7 3279.72 237.111 5
 -2 8 7 3017.37 215.599 26
 2 8 -7 3306.35 201.89 11
 2 8 -7 3119.23 238.044 15
 2 8 -7 3250.64 220.57 24
 2 8 -7 3627.74 244.253 3
 -2 8 7 3122.59 239.329 13
 -2 8 6 7496.69 361.178 13
 2 8 -6 7895.31 585.926 29
 2 8 -6 8721.6 370.154 3
 2 8 -6 8465.74 353.952 24
 -2 8 6 8246.74 371.299 5
 -2 8 6 7505.6 353.031 26
 2 8 -6 8399.32 347.206 11
 2 8 -6 7996.64 367.726 15
 2 8 -5 41037 1322.07 15
 -2 8 5 40848.7 1323.09 5
 -2 8 5 42592.7 1325.96 13
 -2 8 5 41749.4 1470.49 28
 2 8 -5 41670.5 1308.82 11
 -2 8 5 41152.6 1315.97 26
 2 8 -5 38258.7 1314.85 3
 2 8 -5 42278.4 1314.2 24
 2 8 -4 491.369 142.662 3
 -2 8 4 323.293 141.214 26
 2 8 -4 661.627 150.544 24
 -2 8 4 513.592 118.641 24
 2 8 -4 347.394 140.417 9
 -2 8 4 526.68 220.608 28
 -2 8 4 301.246 139.604 9
 -2 8 4 317.305 141.797 14
 2 8 -4 539.633 142.929 15
 2 8 -4 313.095 138.521 11
 -2 8 3 45004.4 1531.73 29
 -2 8 3 46252.6 1621.29 28
 -2 8 3 44672.4 1414.41 26
 2 8 -3 42468.7 1403.1 11
 -2 8 3 46240.7 1415.72 9
 -2 8 3 44228.9 1395.35 24
 2 8 -3 44737.9 1407.32 24
 2 8 -2 53885.8 1694.6 24
 -2 8 2 55172.7 1685.41 24
 -2 8 2 59155.8 1941.25 28
 -2 8 2 52591.5 1701.19 26
 -2 8 2 53208.4 1698.82 9
 -2 8 2 56596.6 1851.94 29
 2 8 -2 56286.1 1978.63 29
 2 8 -1 1455.6 172.456 24
 -2 8 1 1602.54 162.735 24
 -2 8 1 1351.76 207.473 32
 -2 8 1 1717.39 306.182 28
 -2 8 1 1832.28 182.281 26
 -2 8 1 1780 184.131 9
 -2 8 1 1960.98 273.333 29
 2 8 -1 2017.62 367.594 29
 2 8 0 238538 6963.52 29
 -2 8 0 221061 6678.66 26
 2 8 0 219880 6676.21 24
 -2 8 0 233813 6674.38 24
 -2 8 0 224682 6822.08 32
 -2 8 0 227506 6946.15 28
 -2 8 0 222906 6679.8 9
 2 8 0 218286 6677.61 11
 2 8 1 8716.56 477.502 30
 2 8 1 8037.14 537.146 29
 -2 8 -1 7692.72 341.221 26
 -2 8 -1 7912.59 342.004 24
 -2 8 -1 7732.07 339.315 3
 -2 8 -1 7219.09 465.465 32
 -2 8 -1 8620.69 567.004 28
 -2 8 -1 7188.48 337.58 9
 2 8 1 8070.17 343.347 11
 2 8 2 20030.5 706.255 11
 -2 8 -2 19015.2 865.768 32
 -2 8 -2 20567.5 708.198 24
 -2 8 -2 20598.9 707.666 3
 -2 8 -2 20367.2 705.168 26
 -2 8 -2 21126.6 971.409 28
 2 8 2 21324.8 936.838 29
 2 8 2 19784 833.928 30
 -2 8 -2 20722.8 709.759 9
 -2 8 -2 20638.6 704.648 14
 -2 8 -3 12661.7 657.999 32
 2 8 3 11192.7 571.733 30
 -2 8 -3 12390.9 470.12 26
 -2 8 -3 12116.1 477.311 3
 -2 8 -3 12396.7 473.805 24
 2 8 3 13614.8 705.382 29
 -2 8 -3 12733.6 475.765 14
 -2 8 -3 12258.2 477.246 9
 2 8 4 17067.7 760.614 30
 -2 8 -4 19572.6 671.314 14
 2 8 4 18330.4 885.699 29
 -2 8 -4 18789.6 671.97 9
 2 8 4 18658.2 668.642 10
 -2 8 -4 19416.9 672.56 3
 -2 8 -4 18763.9 658.366 26
 -2 8 -4 18840.2 668.573 24
 -2 8 -5 149.281 154.033 24
 -2 8 -5 204.168 153.853 3
 2 8 5 218.994 123.45 5
 -2 8 -5 -43.1718 306.116 28
 2 8 5 318.766 157.059 12
 -2 8 -5 31.868 138.529 9
 -2 8 -5 658.687 322.509 32
 2 8 5 164.41 152.531 19
 2 8 5 241.169 149.685 10
 2 8 6 742.482 164.845 19
 -2 8 -6 383.949 287.836 32
 -2 8 -6 480.992 155.165 9
 -2 8 -6 591.392 175.567 24
 -2 8 -6 678.57 170.739 3
 2 8 6 661.831 143.535 5
 -2 8 -6 499.143 326.058 28
 2 8 6 770.794 169.573 12
 2 8 6 511.636 130.688 13
 2 8 6 466.392 155.232 10
 -2 8 -7 5446.21 317.574 24
 -2 8 -7 5772.28 307.322 3
 2 8 7 6228.22 290.527 5
 -2 8 -7 5799.88 549.515 28
 2 8 7 5984.14 310.11 12
 2 8 7 6021.07 324.235 19
 -2 8 -7 6449.09 554.526 32
 2 8 7 5127.86 269.181 13
 2 8 7 6040.35 304.508 10
 -2 8 -7 6021.25 311.437 9
 -2 8 -8 26363 909.011 24
 -2 8 -8 25625.4 895.737 3
 2 8 8 25191.4 872.405 5
 -2 8 -8 26265.3 1222.3 28
 2 8 8 26516.5 897.001 12
 2 8 8 25652.5 902.931 19
 -2 8 -8 26398.3 1232.21 32
 2 8 8 25160.2 870.778 13
 -2 8 -8 26350 895.828 9
 2 8 8 25606.7 882.804 10
 -2 8 -9 7769.23 366.644 9
 2 8 9 7423.47 348.275 10
 -2 8 -9 6944.48 362.252 3
 2 8 9 7255.24 376.756 19
 -2 8 -9 7157.52 643.752 32
 2 8 9 7432.99 368.174 17
 2 8 9 7269.35 336.532 5
 -2 8 -9 7013.42 598.249 28
 2 8 9 7527.64 361.556 12
 2 8 9 6481.76 328.964 13
 -2 8 -9 7031.63 375.645 24
 2 8 10 79.8944 133.243 10
 -2 8 -10 107.102 154.49 3
 2 8 10 249.658 191.084 19
 -2 8 -10 58.9011 377.493 32
 -2 8 -10 13.6138 160.67 9
 2 8 10 137.407 140.133 5
 2 8 10 333.021 173.965 12
 -2 8 -10 329.148 184.516 24
 -2 8 -10 208.501 318.772 28
 2 8 10 344.995 159.513 13
 2 8 10 204.669 175.283 17
 2 8 11 11666.7 475.254 17
 -2 8 -11 9321.91 711.645 28
 -2 8 -11 9737.1 789.073 32
 -2 8 -11 10390.2 470.509 24
 -2 8 -11 10085.5 449.356 3
 2 8 11 10662.1 480.311 19
 2 8 11 9341.47 449.745 12
 -2 8 -11 10681.2 464.207 9
 2 8 12 4111.02 282.891 12
 2 -8 12 4966.48 316.758 20
 -2 8 -12 5371.45 612.947 32
 -2 8 -12 4215.66 281.922 3
 -2 8 -12 4681.56 293.361 9
 2 8 12 4697.19 311.112 19
 2 8 12 4260.2 292.098 17
 2 8 13 47350.8 1604.81 19
 -2 8 -13 53926 2088.45 32
 -2 8 -13 49143.1 1579.83 9
 -2 8 -13 48148.6 1567.22 3
 2 -8 13 49833.3 1606.08 20
 2 -8 13 49121.9 1599.82 6
 -2 8 -13 48036.1 1590.14 24
 2 8 14 9751.11 456.905 19
 -2 8 -14 9402.75 791.312 32
 -2 8 -14 9692.17 444.636 24
 2 -8 14 9120.76 454.444 20
 2 -8 14 10512.9 456.86 6
 -2 8 -15 10956.8 461.001 24
 2 -8 15 11133.5 473.256 6
 -2 8 -15 10537 441.639 9
 2 -8 16 1431.54 198.227 25
 2 -8 16 1155.1 150.672 2
 2 -8 16 1311.78 177.404 6
 2 -8 16 1125.86 186.365 20
 2 8 16 1464.2 212.64 19
 -2 8 -16 1114.9 167.448 24
 2 -8 17 2702.58 214.371 25
 2 -8 17 2718.38 219.901 20
 2 8 17 2571.54 218.026 19
 2 -8 17 2571.8 193.274 6
 -2 8 -18 98.504 135.128 14
 2 -8 18 232.026 130.553 25
 -2 8 -19 1065.4 130.037 14
 2 9 -19 13148.7 469.003 14
 -2 -9 19 13593.1 484.835 23
 -2 -9 19 14289.8 484.454 20
 2 9 -19 13801.2 474.302 9
 -2 -9 18 7013.11 309.109 20
 -2 9 18 6525.55 278.645 19
 2 9 -18 6004.86 264.833 3
 2 9 -18 6552.76 301.879 9
 2 9 -17 1923.83 189.806 9
 2 9 -17 1987.62 176.034 3
 -2 9 17 1805.19 176.303 19
 -2 -9 17 2154.01 204.324 20
 2 9 -16 6806.1 341.311 3
 -2 -9 16 6594.89 352.244 20
 -2 9 16 6704.21 335.148 19
 -2 9 15 640.118 170.777 19
 -2 -9 15 725.525 169.298 4
 -2 -9 14 4416.26 283.269 4
 2 9 -14 4468.02 298.608 3
 -2 9 14 4331.57 303.387 13
 -2 9 14 3808.12 270.152 19
 2 9 -14 3268.59 486.436 29
 2 9 -14 3458.53 537.195 32
 2 9 -14 4198.8 302.836 9
 -2 9 13 5134.38 329.946 5
 -2 -9 13 4197.45 292.859 4
 -2 9 13 5201.3 327.018 13
 2 9 -13 5042.65 588.68 32
 2 9 -13 4737.86 562.197 29
 2 9 -13 4897.87 322.588 3
 -2 9 13 4522.85 289.613 19
 -2 9 12 130.706 151.136 19
 2 9 -12 301.194 380.242 29
 -2 9 12 14.1872 174.957 16
 -2 9 12 151.722 154.984 18
 2 9 -12 346.892 196.001 15
 -2 -9 12 41.44 168.276 4
 -2 9 12 95.1603 179.548 13
 2 9 -12 -251.885 372.227 32
 2 9 -12 125.77 182.599 3
 -2 9 12 281.938 196.24 5
 2 9 -11 11891.1 846.345 32
 -2 9 11 12662.6 523.34 13
 2 9 -11 11187.8 513.958 3
 -2 -9 11 11721.9 496.927 4
 2 9 -11 11636.8 478.251 24
 -2 9 11 11358.3 471.762 18
 -2 9 11 10830 475.946 19
 2 9 -11 10345.4 813.618 29
 -2 9 11 11771 496.634 16
 -2 9 11 12207.8 524.16 5
 2 9 -11 11983 524.228 15
 2 9 -10 41122.6 1729.96 32
 -2 9 10 39069.8 1332.44 13
 -2 -9 10 40866 1313.95 4
 2 9 -10 40288.7 1342.36 3
 2 9 -10 39000.9 1302.86 24
 -2 9 10 39860.2 1300.84 19
 2 9 -10 39831.8 1718.11 29
 -2 9 10 39252.5 1317.9 16
 -2 9 10 41335.5 1343.56 5
 2 9 -10 39512.6 1340.03 15
 2 9 -9 39473.8 1646.77 32
 -2 9 9 39402.4 1280.6 13
 2 9 -9 38682.3 1280.33 3
 2 9 -9 38911.9 1252.33 24
 -2 9 9 37720.4 1236.22 19
 -2 9 9 37057.9 1276.69 5
 -2 9 9 36998.9 1256.33 16
 2 9 -9 39220.3 1665.68 29
 2 9 -9 37129 1274.31 15
 2 9 -8 50195.7 1875.61 32
 -2 9 8 45328.9 1482.72 16
 2 9 -8 42075 1843.23 29
 -2 9 8 46265 1498.02 13
 2 9 -8 46414.5 1505.76 3
 2 9 -8 44223.1 1501.21 15
 -2 9 8 46059.4 1503 5
 2 9 -8 47302.1 1481.37 24
 2 9 -7 13209.1 845.023 29
 2 9 -7 13420 554.031 15
 -2 9 7 14076.6 551.106 13
 2 9 -7 12956.4 532.021 24
 2 9 -7 14058.3 556.676 3
 -2 9 7 14239.1 530.974 26
 -2 9 7 13952.3 554.384 5
 2 9 -6 13812.6 534.235 15
 2 9 -6 15211.7 863.974 29
 -2 9 6 14106 537.947 13
 2 9 -6 12821.8 520.843 24
 2 9 -6 13458.4 533.328 3
 2 9 -6 14347 539.911 9
 2 9 -6 12664.4 504.619 11
 -2 9 6 13287.2 520.579 26
 -2 9 6 13380.3 538.943 5
 2 9 -5 9118.29 403.558 15
 2 9 -5 8788.6 665.141 29
 -2 9 5 9489.79 412.668 13
 2 9 -5 9405.68 399.427 24
 2 9 -5 9402.58 407.427 3
 -2 9 5 9069.02 403.531 26
 2 9 -5 8978.71 376.242 10
 2 9 -5 9644.34 410.573 9
 2 9 -5 9768.8 397.263 11
 -2 9 5 9538.43 410.883 5
 2 9 -4 57315.3 2095.74 29
 -2 9 4 58344.6 1980.72 28
 2 9 -4 56021.9 1759.46 24
 2 9 -4 55811.1 1758.24 3
 -2 9 4 54454.4 1751.77 14
 2 9 -4 57527.8 1762.26 15
 2 9 -4 55606.4 1757.81 9
 2 9 -4 55527.2 1742.44 10
 -2 9 4 57191 1765.47 9
 -2 9 4 55314.4 1762.78 26
 2 9 -4 54685.2 1753.6 11
 -2 9 3 24709.9 865.827 26
 -2 9 3 26054.7 858.913 14
 2 9 -3 25992.7 860.238 15
 -2 9 3 25485.5 1079.39 28
 -2 9 3 26041.1 851.059 24
 2 9 -3 24716.5 861.066 24
 2 9 -3 25569.2 858.522 3
 2 9 -3 27162.4 1168.66 29
 2 9 -3 25074.4 859.127 9
 2 9 -3 25583.3 853.614 10
 -2 9 3 25278.3 870.015 9
 2 9 -3 23870.6 1009.6 32
 2 9 -3 25158.5 862.025 11
 2 9 -2 4514.56 259.919 11
 2 9 -2 4236.36 261.002 24
 -2 9 2 4550.39 245.313 24
 -2 9 2 4022.77 246.894 3
 2 9 -2 4517.51 245.436 3
 -2 9 2 4641.88 374.646 29
 2 9 -2 4534.93 251.465 10
 -2 9 2 4308.04 264.637 9
 2 9 -2 4677.2 251.102 9
 -2 9 2 4719.98 253.697 14
 -2 9 2 4477.56 270.944 26
 2 9 -1 3808.36 247.121 11
 2 9 -1 4133.94 256.804 24
 -2 9 1 4248.74 241.179 24
 2 9 -1 3687.54 223.783 3
 -2 9 1 3996.44 238.521 3
 -2 9 1 4641.23 384.412 29
 -2 9 1 4080.79 248.592 9
 2 9 -1 4057.62 242.247 10
 2 9 -1 4017.25 233.721 9
 -2 9 1 4106.76 259.956 26
 -2 9 1 4317.13 241.153 14
 -2 9 0 2121.48 258.027 32
 -2 9 0 1780.02 312.141 29
 2 9 0 2630.31 210.24 11
 -2 9 0 2340.61 197.737 24
 -2 9 0 2528.02 199.263 3
 -2 9 0 2482.19 199.132 14
 2 9 0 2555.62 207.306 10
 2 9 0 2430.13 181.035 9
 -2 9 0 2442.01 209.011 9
 -2 9 0 2261.81 207.382 26
 -2 9 -1 2891.81 217.611 14
 2 9 1 3183.91 229.537 11
 -2 9 -1 3100.28 226.123 26
 2 9 1 3133 319.023 30
 -2 9 -1 3154.28 225.864 24
 -2 9 -1 3392.36 227.359 3
 -2 9 -1 2787.93 299.916 32
 -2 9 -1 3047.36 224.633 9
 2 9 1 3101.25 201.342 9
 2 9 1 3504.79 233.811 10
 -2 9 -2 10406.5 576.135 32
 -2 9 -2 9556.04 656.509 28
 2 9 2 9752.56 409.538 10
 -2 9 -2 9925.86 411.22 9
 -2 9 -2 9191.03 403.639 3
 -2 9 -2 9785.52 408.629 26
 -2 9 -2 8771.39 402.424 24
 2 9 2 8853.44 501.295 30
 -2 9 -2 9650.95 402.403 14
 -2 9 -3 1785.52 193.463 9
 -2 9 -3 1448.55 196.177 24
 -2 9 -3 1756.62 201.369 3
 -2 9 -3 2026.81 195.781 14
 -2 9 -3 1573.51 360.789 28
 2 9 3 1540.65 196.301 10
 -2 9 -3 1825.86 192.083 26
 2 9 4 2711.76 384.197 29
 -2 9 -4 2835.77 366.375 32
 -2 9 -4 3229.59 235.322 3
 2 9 4 3593.13 244.132 10
 -2 9 -4 3186.58 231.619 9
 -2 9 -4 2913.11 430.672 28
 -2 9 -4 2727.2 221.963 14
 -2 9 -4 3066.93 241.631 24
 -2 9 -5 60419.2 1864.21 24
 -2 9 -5 57845.3 1856.73 3
 2 9 5 62865.6 2155.83 29
 -2 9 -5 60930.4 2159.41 32
 -2 9 -5 59903.9 2225.15 28
 2 9 5 58813.7 1856.79 10
 -2 9 -5 56960.9 1856.04 9
 -2 9 -5 58485.1 1857.7 14
 2 9 5 58129.7 1839.62 5
 -2 9 -6 7007.89 588.419 32
 -2 9 -6 7734.92 376.499 3
 2 9 6 7617.44 348.674 5
 -2 9 -6 6299.55 616.504 28
 2 9 6 8498.82 379.537 10
 -2 9 -6 7315 372.336 9
 -2 9 -6 7712.05 377.362 24
 2 9 7 78243.3 2438.36 19
 -2 9 -7 82044.7 2446.51 24
 -2 9 -7 77490.9 2438.78 3
 -2 9 -7 80077.6 2811.11 32
 2 9 7 78514.8 2405.31 13
 -2 9 -7 82069.6 2854.16 28
 2 9 7 75954.2 2414.66 5
 -2 9 -7 77053.3 2438.06 9
 2 9 7 77302.6 2432.47 10
 2 9 8 2953.16 250.093 19
 -2 9 -8 3371.74 255.48 24
 -2 9 -8 2890.99 241.492 3
 -2 9 -8 2703.51 471.549 32
 2 9 8 2579.64 203.051 13
 -2 9 -8 2967.33 463.262 28
 2 9 8 2808.47 215.719 5
 -2 9 -8 3349.26 250.512 9
 2 9 8 2865.07 228.571 10
 2 9 9 28304.6 982.291 19
 2 9 9 28100.6 947.093 13
 -2 9 -9 29020.2 985.151 24
 -2 9 -9 27260.7 974.045 3
 -2 9 -9 28195.3 1345.83 32
 -2 9 -9 26525.3 1335.58 28
 -2 9 -9 29095.2 981.512 9
 2 9 9 27083 955.155 10
 2 9 9 27302.2 949.206 5
 2 9 10 241.745 194.816 19
 2 9 10 300.871 155.503 5
 -2 9 -10 618.098 362.812 28
 2 9 10 185.659 149.293 10
 -2 9 -10 14.3629 177.892 3
 -2 9 -10 45.2495 179.182 24
 -2 9 -10 243.744 375.689 32
 2 9 10 156.757 146.062 13
 -2 9 -10 348.531 180.936 9
 -2 9 -11 12947.6 548.474 9
 -2 9 -11 13315.7 914.711 32
 -2 9 -11 12596.8 835.397 28
 2 9 11 13589.7 569.336 19
 -2 9 -11 13363.6 551.763 3
 -2 9 -12 10730 471.115 9
 -2 9 -12 10493.2 454.429 3
 2 -9 12 10531.8 477.865 20
 -2 9 -12 9869.31 473.655 24
 -2 9 -12 9333.33 786.071 32
 2 9 12 11047.7 492.447 19
 -2 9 -13 30105.5 1497.86 32
 2 -9 13 31973.3 1090.77 20
 -2 9 -13 31100.9 1071.38 9
 -2 9 -13 32107.7 1086.54 24
 -2 9 -13 31476.5 1065.4 3
 2 -9 13 31365.5 1093.48 6
 2 9 13 31387.5 1096.43 19
 -2 9 -14 1963.67 216.101 24
 -2 9 -14 1933.71 454.734 32
 -2 9 -14 1837.73 203.771 9
 -2 9 -15 21673.6 750.858 9
 2 9 15 21142.1 782.529 19
 2 -9 15 21497.4 774.919 6
 2 -9 15 22192.3 782.628 20
 -2 9 -15 21489.5 762.925 24
 2 -9 16 2237.34 200.568 25
 2 -9 16 2001.1 201.005 20
 2 -9 16 1868.39 187.206 6
 2 -9 16 1878.35 173.664 2
 -2 9 -16 2122.5 180.545 24
 -2 9 -16 2433.43 222.531 14
 2 -9 17 245.616 120.968 6
 2 -9 17 37.2068 132.535 20
 2 -9 17 143.128 129.184 25
 -2 9 -17 -9.78946 145.459 14
 -2 9 -18 253.393 129.371 14
 -2 9 -19 1671.28 117.84 14
 -2 -10 19 638.408 96.6658 20
 2 10 -19 569.948 88.9983 9
 2 10 -18 80.4648 113.19 9
 2 10 -18 84.1333 92.6689 14
 -2 -10 18 99.9244 111.057 23
 -2 -10 18 353.561 129.98 20
 2 10 -18 209.814 85.8832 3
 2 10 -17 1726.58 164.462 14
 2 10 -17 2110.57 188.642 9
 -2 -10 17 1609.38 177.657 20
 2 10 -17 1779.09 161.384 3
 -2 -10 16 226.977 169.405 20
 -2 10 16 43.9373 114.118 19
 2 10 -16 73.8536 142.135 3
 2 10 -16 94.6308 155.538 9
 2 10 -15 1360.29 208.246 9
 -2 10 15 968.38 161.777 19
 2 10 -15 1121.45 192.283 3
 2 10 -14 1180.31 399.249 32
 -2 10 14 1264.25 171.281 19
 -2 -10 14 1309.93 183.098 4
 2 10 -14 1426.03 413.596 29
 2 10 -13 9924.57 477.625 9
 2 10 -13 8271.99 736.429 29
 -2 10 13 10400.7 472.247 5
 2 10 -13 10030.6 469.021 3
 -2 10 13 10780.3 471.744 13
 2 10 -13 10185.3 785.562 32
 2 10 -12 23530 857.321 9
 2 10 -12 22451.3 1208.09 29
 -2 -10 12 23435.9 824.518 4
 -2 10 12 22379.7 847.338 5
 2 10 -12 23652.4 853.637 3
 -2 10 12 23291.8 851.532 13
 2 10 -12 19806.9 1173.95 32
 -2 10 11 57784.3 1860.46 13
 2 10 -11 57755.1 1860.77 3
 2 10 -11 57670.7 1864.85 9
 2 10 -11 56275.2 2287.49 29
 -2 10 11 57591.5 1858.34 5
 -2 -10 11 57009 1828.09 4
 2 10 -11 57432.4 2282.2 32
 -2 10 11 57381.5 1837.73 16
 -2 10 10 18398.9 701.577 16
 2 10 -10 19660.5 735.231 15
 2 10 -10 19389.1 701.021 24
 -2 -10 10 18247.4 687.847 4
 2 10 -10 18620.2 732.178 3
 2 10 -10 19613.5 734.098 9
 2 10 -10 20091.7 1116.83 29
 -2 10 10 18729.4 726.558 5
 2 10 -10 17855.9 1048.14 32
 -2 10 10 17984.8 721.545 13
 -2 10 9 13236.2 518.982 16
 2 10 -9 12091.2 536.407 15
 2 10 -9 11978.6 512.199 24
 2 10 -9 12824.8 540.394 3
 -2 -10 9 12291.5 502.027 4
 2 10 -9 12375.5 545.762 9
 2 10 -9 11357.1 860.902 29
 -2 10 9 12308.5 538.119 5
 2 10 -9 11235.4 808.134 32
 -2 10 9 12932 538.93 13
 -2 10 8 40777.4 1389.63 16
 2 10 -8 43695.3 1417.5 15
 2 10 -8 40906.2 1409.11 9
 2 10 -8 42669.1 1413.67 3
 2 10 -8 41429.9 1744.67 32
 2 10 -8 43955.2 1397.13 24
 -2 10 8 43274.4 1411.71 13
 -2 10 8 43664.8 1420.31 5
 2 10 -8 43991.6 1834.58 29
 2 10 -7 13561.6 549.512 15
 2 10 -7 13789.3 550.749 9
 2 10 -7 14297.4 554.223 3
 2 10 -7 12591.3 789.153 32
 2 10 -7 12213 531.992 24
 -2 10 7 13251 547.821 13
 -2 10 7 13333.9 548.941 5
 2 10 -7 12375.8 855.021 29
 -2 10 6 23101.5 822.473 5
 2 10 -6 22739.4 806.562 24
 2 10 -6 23507.4 820.187 3
 -2 10 6 23110.4 820.328 13
 2 10 -6 21721.4 810.481 15
 2 10 -6 23150.6 822.592 9
 -2 10 6 21938.7 807.52 26
 2 10 -6 23490.8 1072.89 32
 2 10 -6 22066.8 1156.71 29
 2 10 -5 272.34 241.994 32
 2 10 -5 280.627 162.911 9
 -2 10 5 397.938 178.678 5
 -2 10 5 194.461 174.054 13
 2 10 -5 683.375 407.55 29
 2 10 -5 204.129 162.019 15
 2 10 -5 554.852 161.586 24
 -2 10 5 265.44 161.742 26
 2 10 -5 508.714 167.537 3
 2 10 -5 420.665 131.679 10
 2 10 -4 607.308 367.865 29
 -2 10 4 553.384 176.206 26
 2 10 -4 612.649 160.862 3
 2 10 -4 667.581 168.786 9
 -2 10 4 476.893 160.499 14
 2 10 -4 523.963 156.056 10
 2 10 -4 849.403 178.105 24
 2 10 -3 21774.9 785.107 24
 -2 10 3 23051.1 773.897 24
 2 10 -3 21528.2 778.535 3
 2 10 -3 23106 1124.27 29
 -2 10 3 21915 795.248 26
 2 10 -3 21817.2 779.569 9
 2 10 -3 22386.1 774.872 10
 -2 10 3 21636.8 788.135 9
 -2 10 3 23165.2 779.686 14
 -2 10 3 22892.5 1025.57 28
 -2 10 2 7713.06 346.028 24
 2 10 -2 8264.19 374.396 24
 2 10 -2 7745.66 348.756 3
 2 10 -2 7474.54 608.904 29
 -2 10 2 7428.08 370.22 26
 -2 10 2 7473.47 364.515 9
 2 10 -2 7296.52 352.335 10
 2 10 -2 7368.69 354.568 9
 -2 10 2 7723.85 357.23 14
 -2 10 2 7240.43 555.447 28
 2 10 -1 2682.87 223.431 24
 -2 10 1 3008.51 220.083 24
 2 10 -1 3075.27 206.374 3
 -2 10 1 2446.52 213.773 3
 2 10 -1 2623.81 415.694 29
 -2 10 1 3365.72 242.539 26
 2 10 -1 2815.73 205.571 9
 -2 10 1 2829.27 239.325 9
 2 10 -1 2421 221.543 10
 -2 10 1 2498.43 210.332 14
 -2 10 1 2229.99 377.487 28
 2 10 0 101655 3625.16 30
 2 10 0 113536 3784.89 29
 -2 10 0 113961 3443.85 24
 2 10 0 110669 3419.7 3
 -2 10 0 115123 3446.89 3
 -2 10 0 113649 3789.89 28
 2 10 0 113468 3432.83 9
 -2 10 0 116910 3455.77 9
 2 10 0 114366 3451.07 10
 -2 10 0 115571 3456.75 26
 -2 10 0 110868 3438.93 14
 -2 10 -1 149.441 165.648 24
 -2 10 -1 331.267 165.104 3
 -2 10 -1 94.5579 307.569 28
 2 10 1 255.206 166.077 10
 2 10 1 120.409 134.7 9
 -2 10 -1 544.018 165.953 14
 -2 10 -1 256.794 159.245 26
 -2 10 -1 392.269 174.256 9
 2 10 1 133.722 302.321 29
 -2 10 -1 358.298 287.463 29
 -2 10 -2 18759.1 694.837 24
 -2 10 -2 19708.4 699.279 3
 -2 10 -2 19364.8 1012.18 28
 -2 10 -2 18286.6 688.555 14
 2 10 2 19171.6 970.9 29
 2 10 2 19049 671.817 9
 2 10 2 19312.8 703.719 10
 -2 10 -2 19089.3 704.711 9
 2 10 3 933.012 178.183 10
 2 10 3 590.972 143.284 9
 -2 10 -3 1225.98 196.961 3
 -2 10 -3 792.589 181.498 24
 -2 10 -3 1175.02 373.745 28
 -2 10 -3 587.205 178.528 9
 -2 10 -3 828.458 266.296 32
 2 10 3 663.104 327.287 29
 -2 10 -3 626.826 174.202 14
 -2 10 -4 2526.39 239.405 24
 -2 10 -4 2686.69 230.788 3
 -2 10 -4 2495.24 476.466 28
 -2 10 -4 2574.26 236.34 14
 -2 10 -4 2030.76 354.83 32
 2 10 4 2738.62 231.888 10
 -2 10 -4 3074.65 241.39 9
 2 10 4 2002.73 370.139 29
 2 10 5 14033.2 801.058 29
 -2 10 -5 12986.9 547.623 14
 -2 10 -5 14010.4 559.81 9
 2 10 5 14018.3 550.289 10
 -2 10 -5 12947.5 548.005 3
 -2 10 -5 13494.5 864.99 28
 2 10 5 12929.9 523.304 5
 -2 10 -5 14831.9 815.928 32
 -2 10 -5 13742.5 557.422 24
 -2 10 -6 1046.07 212.085 14
 -2 10 -6 1139.66 410.2 28
 -2 10 -6 968.06 195.257 24
 -2 10 -6 1478.79 208.606 3
 -2 10 -6 1065.91 198.257 9
 2 10 6 1012.11 193.772 10
 2 10 6 1206.05 182.16 5
 -2 10 -6 1028.24 352.877 32
 -2 10 -7 16411.4 654.665 14
 -2 10 -7 17175.4 657.435 24
 -2 10 -7 16723 654.498 3
 -2 10 -7 15468.2 970.617 28
 2 10 7 17290.5 652.82 10
 -2 10 -7 16687.4 656.086 9
 2 10 7 16339 623.968 5
 -2 10 -7 17736.6 975.658 32
 -2 10 -8 18447.4 704.861 14
 -2 10 -8 19163.4 706.514 24
 -2 10 -8 17264.3 693.002 3
 -2 10 -8 18137 1049.21 28
 2 10 8 19200 693.859 10
 -2 10 -8 18223.3 703.107 9
 2 10 8 17010.8 665.234 5
 -2 10 -8 17510.1 1016.22 32
 -2 10 -9 2764.8 275.135 14
 -2 10 -9 2576.23 477.63 28
 -2 10 -9 3090.5 271.278 3
 -2 10 -9 3106.15 272.006 24
 2 10 9 3322.77 238.73 5
 2 10 9 3086.81 245.239 10
 -2 10 -9 3137.75 262.287 9
 -2 10 -9 2787.74 484.289 32
 -2 10 -10 29833.5 1416.09 28
 -2 10 -10 30724.3 1455.58 32
 -2 10 -10 30858 1043.38 9
 2 10 10 28729 1002.17 5
 -2 10 -10 29869.5 1040.8 3
 -2 10 -11 5699.89 340.711 24
 -2 10 -11 5288.52 326.898 3
 -2 10 -11 6558.43 661.274 32
 -2 10 -11 6089.04 336.357 9
 -2 10 -12 8545.82 420.911 24
 -2 10 -12 8854.51 403.932 3
 2 -10 12 8475.63 412.628 20
 -2 10 -12 8559.15 405.676 9
 -2 10 -13 3181.74 255.453 24
 -2 10 -13 3151.26 240.105 3
 -2 10 -13 2760.18 471.653 32
 -2 10 -14 8867.78 396.331 9
 -2 10 -14 8139.24 375.951 3
 2 -10 14 9412.06 413.448 6
 -2 10 -14 9525.14 410.65 24
 -2 10 -14 8858.01 422.806 14
 2 -10 14 9150.72 410.615 20
 2 -10 15 6660.37 328.308 20
 2 -10 15 6521.16 323.018 6
 2 -10 15 6735.19 318.261 2
 2 -10 15 5984.2 311.803 25
 -2 10 -15 5914 305.542 24
 -2 10 -15 7129.23 346.513 14
 -2 10 -15 6923.92 305.228 9
 2 -10 16 780.058 147.903 6
 -2 10 -16 745.723 118.785 9
 -2 10 -16 1089.15 140.501 24
 -2 10 -16 1033.73 173.248 14
 2 -10 16 1091.94 148.104 25
 2 -10 16 910.757 157.795 20
 2 -10 16 941.691 141.259 2
 2 -10 17 94.4961 107.278 6
 2 -10 17 -22.1604 114.073 20
 -2 10 -17 104.891 129.467 14
 -2 10 -18 1937.25 138.594 14
 -2 -11 18 481.396 108.478 20
 2 11 -18 391.911 94.0799 9
 2 11 -17 2273.97 179.369 9
 2 11 -17 2396.48 153.972 3
 -2 -11 17 2730.3 188.241 20
 2 11 -16 9457.43 385.71 3
 2 11 -16 9343.59 398.234 9
 -2 -11 16 9602.29 406.977 20
 2 11 -16 9775.66 374.459 14
 2 11 -15 4777.65 287.648 9
 2 11 -15 5057.68 287.359 3
 2 11 -15 4835.03 258.455 14
 2 11 -14 10465.5 445.506 14
 2 11 -14 11425.3 475.02 3
 2 11 -14 11581.2 485.561 9
 -2 11 14 11289.1 476.169 13
 2 11 -13 6811.76 649.528 29
 2 11 -13 8752.75 386.613 14
 2 11 -12 -60.7273 352.744 29
 -2 11 12 435.344 189.428 13
 2 11 -12 370.43 190.194 3
 2 11 -12 471.806 207.754 9
 2 11 -12 408.553 335.939 32
 -2 11 12 301.737 180.593 5
 -2 11 11 21708.2 812.939 13
 2 11 -11 21420 780.295 24
 2 11 -11 22671.3 827.708 3
 -2 11 11 21542.3 785.759 16
 2 11 -11 22532.7 784.272 14
 2 11 -11 21517.5 1152.59 32
 -2 11 11 21959.9 814.67 5
 2 11 -11 21808.2 822.942 9
 2 11 -11 22152 1211.89 29
 2 11 -10 291.961 203.067 9
 2 11 -10 128.193 395.273 29
 -2 11 10 326.532 189.679 13
 2 11 -10 314.07 156.502 14
 2 11 -10 352.727 170.278 24
 2 11 -10 225.86 198.793 3
 -2 11 10 571.736 207.589 5
 -2 11 10 480.861 174.377 16
 2 11 -10 575.389 331.202 32
 -2 11 9 4022.45 300.478 13
 2 11 -9 4927.89 315.278 3
 -2 11 9 4237.51 272.328 16
 -2 11 9 4719.18 319.074 5
 2 11 -9 4344.23 305.909 9
 2 11 -9 3912.57 261.395 14
 2 11 -9 3540.83 484.73 32
 2 11 -9 3582.83 567.05 29
 2 11 -8 1862.29 244.308 9
 2 11 -8 1954.95 466.801 29
 -2 11 8 1837.91 203.296 16
 -2 11 8 2307.66 242.86 5
 2 11 -8 1854.97 224.139 24
 2 11 -8 1971.28 249.108 3
 2 11 -8 2351.12 423.174 32
 -2 11 8 2065.59 241.066 13
 -2 11 7 6781.42 382.463 13
 2 11 -7 7086.06 670.895 29
 -2 11 7 7644.43 390.857 5
 2 11 -7 6719.56 367.426 24
 2 11 -7 6388.86 376.87 3
 2 11 -7 7652.01 384.853 9
 2 11 -7 7578.56 604.508 32
 2 11 -6 1822.84 347.135 32
 2 11 -6 2573.77 238.08 3
 2 11 -6 2515.96 480.356 29
 2 11 -6 1936.53 225.718 24
 -2 11 6 1974.24 234.149 13
 2 11 -6 2320.57 235.87 9
 -2 11 6 2405.06 247.213 5
 2 11 -5 9701.51 765.151 29
 2 11 -5 9640.43 451.112 24
 2 11 -5 10751.2 457.348 3
 2 11 -5 9874.96 458.491 9
 -2 11 5 10112.7 463.441 5
 2 11 -5 10458.1 430.526 10
 -2 11 5 10158 461.811 13
 2 11 -4 68.2814 164.263 24
 2 11 -4 148.136 160.954 9
 -2 11 4 14.2605 179.692 5
 2 11 -4 -337.713 384.165 29
 2 11 -4 59.5192 144.698 10
 2 11 -4 185.1 159.707 3
 -2 11 3 7699.83 358.804 14
 2 11 -3 7478.1 367.874 3
 2 11 -3 7187.65 361.51 10
 2 11 -3 7928.11 379.041 9
 -2 11 3 7480.4 384.189 9
 2 11 -3 7654.11 386.3 24
 2 11 -3 7905.99 661.493 29
 -2 11 2 85.5827 157.035 24
 2 11 -2 256.171 184.686 24
 2 11 -2 23.7532 153.114 3
 2 11 -2 87.0242 159.381 9
 2 11 -2 216.283 164.316 10
 -2 11 2 109.1 165.448 9
 -2 11 2 243.524 160.976 14
 2 11 -2 -158.767 336.624 29
 -2 11 1 33338.6 1355.6 29
 2 11 -1 33498.3 1464.78 29
 2 11 -1 32062.6 1092.12 3
 -2 11 1 33789.4 1111.26 3
 -2 11 1 33261.2 1110.74 24
 2 11 -1 32986.6 1119.57 10
 -2 11 1 32859.5 1125.97 9
 2 11 -1 32991.3 1102.68 9
 -2 11 1 33858.2 1109.37 14
 -2 11 1 33138.5 1431.99 28
 -2 11 0 6755.64 539.351 29
 2 11 0 5468.95 576.438 29
 2 11 0 6067.09 308.262 3
 -2 11 0 6497.22 342.929 3
 -2 11 0 7243.84 351.283 24
 -2 11 0 7306.67 360.798 9
 2 11 0 6796.63 327.785 9
 2 11 0 6960.32 358.792 10
 -2 11 0 6645.92 338.388 14
 -2 11 0 6504.21 590.465 28
 2 11 1 14597.4 858.283 29
 -2 11 -1 12660 773.848 29
 -2 11 -1 13396 552.336 3
 -2 11 -1 14362.7 555.342 24
 2 11 1 13663.1 526.643 9
 -2 11 -1 13619 557.157 9
 2 11 1 13482.9 551.45 10
 -2 11 -1 13717.9 542.397 14
 -2 11 -1 13985.6 873.51 28
 2 11 2 59985.1 2193.27 29
 -2 11 -2 58365.7 2168.48 29
 2 11 2 57365.9 1813.83 9
 -2 11 -2 55952.9 1846.32 9
 2 11 2 60353.6 1853.17 10
 -2 11 -2 57518.6 1844.02 3
 -2 11 -2 56327.4 1838.97 24
 -2 11 -2 58427.8 1837.31 14
 -2 11 -2 56789.1 2224.78 28
 2 11 3 1397.81 164.547 9
 2 11 3 1596.64 211.105 10
 -2 11 -3 1989.74 220.352 3
 -2 11 -3 2392.76 461.88 28
 -2 11 -3 1690.52 213.922 14
 -2 11 -3 1762.84 225.445 24
 -2 11 -3 2137.03 224.411 9
 2 11 3 1075.72 358.456 29
 2 11 4 681.541 317.48 29
 -2 11 -4 930.882 198.663 9
 2 11 4 1060.06 207.578 10
 -2 11 -4 1010.48 206.367 3
 -2 11 -4 695.484 289.74 32
 -2 11 -4 559.598 186.602 14
 -2 11 -4 1117.22 412.439 28
 -2 11 -4 626.606 189.063 24
 -2 11 -5 8003.82 613.22 32
 2 11 5 8613.43 389.743 5
 -2 11 -5 8710.44 722.028 28
 -2 11 -5 7495.74 403.182 3
 -2 11 -5 8314.53 406.404 9
 2 11 5 7841.05 413.117 10
 -2 11 -5 8958.96 406.25 14
 -2 11 -5 8238.41 412.928 24
 -2 11 -6 30.3398 182.075 24
 -2 11 -6 15.2164 183.795 3
 2 11 6 143.711 144.303 5
 -2 11 -6 680.273 375.041 28
 -2 11 -6 136.714 187.296 9
 2 11 6 -14.8654 177.278 10
 -2 11 -6 -43.8681 175.508 14
 -2 11 -6 51.056 299.128 32
 -2 11 -7 3362.91 273.646 14
 2 11 7 2948.3 230.492 5
 -2 11 -7 2510.48 471.631 28
 -2 11 -7 3269.64 273.797 3
 2 11 7 2773.16 261.438 10
 -2 11 -7 2855.81 269.627 9
 -2 11 -7 2443.41 452.248 32
 -2 11 -7 2922.32 262.148 24
 2 11 8 -12.9834 149.047 5
 -2 11 -8 188.873 368.85 28
 -2 11 -8 -57.1372 337.726 32
 2 11 8 14.6042 166.086 10
 -2 11 -8 108.14 195.023 14
 -2 11 -8 -46.8872 198.814 3
 -2 11 -8 140.196 186.158 9
 -2 11 -9 55240.4 1750.95 14
 -2 11 -9 53989.7 1746.82 3
 2 11 9 52230 1724.21 10
 -2 11 -9 55356.2 2167.96 32
 -2 11 -9 54354 1745.58 9
 2 11 9 52608.3 1709.76 5
 -2 11 -10 265.079 199.857 24
 -2 11 -10 -181.956 183.532 3
 -2 11 -10 -180.63 339.924 32
 -2 11 -10 15.2033 175.347 9
 -2 11 -10 297.188 188.131 14
 -2 11 -11 10077.9 444.424 3
 -2 11 -11 9067.85 438.706 9
 -2 11 -11 9035.42 444.984 14
 -2 11 -11 8881.24 732.2 32
 -2 11 -11 9215.21 439.163 24
 -2 11 -12 1801.32 431.271 32
 -2 11 -12 2214.47 234.624 24
 -2 11 -13 4215.93 281.33 14
 -2 11 -13 3873.86 252.448 9
 -2 11 -13 3748.86 263.853 24
 2 -11 13 4253.67 277.931 6
 -2 11 -13 4003.19 257.37 3
 2 -11 13 3808.88 257.68 20
 -2 11 -14 292.444 138.721 9
 2 -11 14 304.591 137.795 25
 2 -11 14 662.552 171.716 6
 -2 11 -14 358.126 135.876 3
 2 -11 14 601.207 161.318 20
 -2 11 -14 446.007 175.775 14
 -2 11 -14 616.825 151.643 24
 2 -11 15 2442.24 200.607 6
 2 -11 15 1882.67 166.746 25
 2 -11 15 2732.2 198.199 20
 -2 11 -15 2610.46 174.011 9
 2 -11 15 2506.59 191.291 2
 -2 11 -15 2548.2 185.43 24
 -2 11 -15 2696.95 212.68 14
 2 -11 16 409.746 119.517 6
 2 -11 16 211.019 105.496 2
 2 -11 16 256.145 121.257 20
 -2 11 -16 555.178 142.019 14
 -2 11 -17 1080.92 123.468 14
 -2 -12 17 2452.76 153.605 20
 2 12 -17 2134.93 124.827 3
 2 12 -17 2640.36 152.78 9
 -2 -12 16 817.112 146.93 20
 2 12 -16 921.066 132.791 3
 2 12 -16 998.707 148.911 9
 -2 -12 15 2457.57 206.04 20
 2 12 -15 2096.21 186.817 3
 2 12 -15 2316.55 199.42 9
 2 12 -14 573.412 180.917 9
 2 12 -14 721.244 169.956 3
 2 12 -13 4601.07 247.841 14
 2 12 -13 5348.94 315.322 9
 -2 12 13 5454.99 295.646 13
 2 12 -13 4710.35 291.103 3
 2 12 -12 3376.27 488.525 29
 2 12 -12 4213.28 254.316 24
 2 12 -12 4613.27 302.18 3
 -2 12 12 4810.28 294.862 13
 -2 12 12 4374.82 287.832 5
 2 12 -12 3813.71 290.352 9
 2 12 -11 3167.4 240.371 24
 2 12 -11 4179.78 509.576 32
 2 12 -11 3543.02 513.436 29
 2 12 -10 2477.7 493.62 29
 -2 12 10 2512.82 247.508 13
 2 12 -10 2793.83 452.03 32
 -2 12 10 2346.28 250.099 5
 2 12 -10 3191.23 241.892 24
 -2 12 10 2710.11 225.625 16
 2 12 -10 2258.23 255.88 3
 2 12 -10 3001.43 274.06 9
 -2 12 9 3640.53 258.085 16
 2 12 -9 3890.1 488.727 32
 2 12 -9 3886.68 585.481 29
 2 12 -9 4475.37 283.547 24
 -2 12 9 3999.12 287.063 13
 -2 12 9 3881.92 293.299 5
 2 12 -9 3885.52 303.487 9
 2 12 -9 4079.36 308.959 3
 -2 12 8 20081.4 745.76 16
 -2 12 8 21061 789.317 5
 -2 12 8 20476.5 775.254 13
 2 12 -8 20887.7 780.131 3
 2 12 -8 19531.3 1031.66 32
 2 12 -8 21121.3 782.335 9
 2 12 -8 20556.5 1177.86 29
 -2 12 7 8059 414.051 13
 2 12 -7 7721.58 413.703 3
 -2 12 7 8472.26 386.863 16
 2 12 -7 8849.94 747.622 29
 2 12 -7 7702.25 416.719 9
 -2 12 7 8750.42 434.118 5
 2 12 -6 63.5831 407.534 29
 2 12 -6 430.945 190.679 9
 -2 12 6 350.05 195.536 5
 -2 12 6 212.711 188.989 13
 2 12 -6 167.614 181.088 3
 2 12 -6 239.001 181.34 24
 2 12 -5 14200.9 568.159 3
 -2 12 5 13662 580.93 5
 2 12 -5 14875.6 579.33 24
 -2 12 5 13553.5 571.396 13
 2 12 -5 13368 573.139 9
 2 12 -4 25659.3 856.509 10
 2 12 -4 22455.8 1218.26 29
 2 12 -4 23684.1 868.301 9
 2 12 -4 24993.5 868.254 3
 2 12 -4 22809.9 870.041 24
 -2 12 4 22843.6 877.527 5
 -2 12 4 25295.1 878.972 13
 2 12 -3 1302.21 407.952 29
 2 12 -3 1092.77 190.253 9
 2 12 -3 1301.29 201.667 10
 -2 12 3 1001.52 182.244 14
 2 12 -3 1051.9 188.449 3
 2 12 -2 693.784 389.873 29
 2 12 -2 624.612 186.107 10
 -2 12 2 894.186 202.044 9
 2 12 -2 806.864 179.892 3
 -2 12 2 612.03 170.517 14
 2 12 -2 488.067 174.233 9
 2 12 -1 112.952 348.185 29
 2 12 -1 121.006 149.274 3
 2 12 -1 128.51 173.616 10
 -2 12 1 433.047 200.176 9
 2 12 -1 131.328 159.693 9
 -2 12 1 52.5129 150.439 14
 -2 12 1 302.021 164.486 24
 2 12 0 2100.82 210.666 9
 2 12 0 2444.42 248.386 10
 -2 12 0 2669.66 252.674 9
 2 12 0 2028.41 196.268 3
 -2 12 0 2457.7 224.169 3
 -2 12 0 2674.12 234.194 14
 -2 12 0 2644.19 235.757 24
 2 12 0 1881.14 423.47 29
 -2 12 0 2502.17 381.637 29
 -2 12 -1 453.276 198.917 9
 2 12 1 433.365 153.627 9
 2 12 1 448.418 190.425 10
 -2 12 -1 243.709 173.463 3
 -2 12 -1 323.95 173.313 14
 -2 12 -1 413.881 182.531 24
 -2 12 -1 174.561 353.018 28
 -2 12 -1 145.236 278.715 29
 2 12 1 270.909 328.741 29
 -2 12 -2 808.463 210.645 9
 2 12 2 818.299 163.29 9
 2 12 2 517.526 192.936 10
 -2 12 -2 353.251 174.864 3
 -2 12 -2 591.8 183.046 14
 -2 12 -2 554.703 197.055 24
 -2 12 -2 60.0356 355.281 28
 2 12 2 479.865 347.177 29
 -2 12 -2 818.708 315.913 29
 2 12 3 8087.01 678.807 29
 -2 12 -3 9727.96 727.142 29
 -2 12 -3 9265.87 439.866 3
 2 12 3 9563.9 449.811 10
 -2 12 -3 9259.32 453.03 9
 -2 12 -3 9314.31 446.946 24
 -2 12 -3 9021.1 427.357 14
 -2 12 -3 9754.71 752.776 28
 2 12 4 30165.7 1038.17 5
 2 12 4 29253 1356.82 29
 -2 12 -4 30189.7 1410.43 29
 -2 12 -4 31394.8 1061.95 9
 2 12 4 28841.8 1056.41 10
 -2 12 -4 30370.6 1054.95 3
 -2 12 -4 30222.3 1059.03 24
 -2 12 -4 30184.6 1041.64 14
 -2 12 -4 30537.3 1460.73 28
 2 12 5 936.673 185.727 5
 -2 12 -5 450.696 404.208 28
 -2 12 -5 920.964 208.521 24
 2 12 5 1269.52 231.227 10
 -2 12 -5 886.235 214.6 9
 -2 12 -5 822.197 374.557 29
 2 12 5 649.86 321.543 29
 -2 12 -5 1210.52 235.166 3
 -2 12 -5 867.781 205.598 14
 -2 12 -6 25921.8 948.374 9
 2 12 6 25509.2 942.756 10
 -2 12 -6 27031 935.436 14
 -2 12 -6 25780.8 1221.4 32
 2 12 6 25899.9 916.334 5
 -2 12 -6 26630.9 946.607 3
 -2 12 -6 25966.1 1339.44 28
 -2 12 -7 21955 1165.98 32
 -2 12 -7 23949 890.335 3
 -2 12 -7 23949 886.764 9
 2 12 7 25841.6 887.086 10
 2 12 7 23674.1 853.262 5
 -2 12 -7 24573.5 881.678 14
 -2 12 -8 28197.9 991.401 24
 -2 12 -8 27932.4 988.879 3
 -2 12 -8 28752.8 991.475 9
 2 12 8 27021.6 949.997 5
 -2 12 -8 27418.1 982.676 14
 -2 12 -8 26441.6 1303.25 32
 -2 12 -9 43239.2 1436.09 24
 -2 12 -9 44124.9 1433.19 3
 2 12 9 41711.6 1392.07 5
 -2 12 -9 42736.4 1789.83 32
 -2 12 -9 42901.9 1431.89 14
 -2 12 -9 43717 1434.34 9
 -2 12 -10 4253.06 304.459 24
 -2 12 -10 4919.57 559.983 32
 -2 12 -11 224.466 184.778 14
 -2 12 -11 -13.5648 166.237 3
 -2 12 -11 125.679 178.65 24
 2 -12 11 37.0215 145.575 20
 -2 12 -11 -13.6176 166.884 9
 -2 12 -12 1907.09 214.735 14
 -2 12 -12 2037.59 218.767 24
 -2 12 -12 1640.37 200.689 3
 -2 12 -12 1757.85 202.703 9
 2 -12 12 2144.23 199.623 20
 2 -12 13 365.613 149.249 20
 -2 12 -13 187.089 158.239 24
 -2 12 -13 162.517 154.57 14
 -2 12 -13 132.298 140.584 3
 -2 12 -13 125.421 149.394 9
 2 -12 13 -46.5764 163.397 6
 2 -12 14 807.259 155.361 2
 -2 12 -14 857.702 160.595 14
 -2 12 -14 675.998 144.876 24
 2 -12 14 1096.46 166.77 6
 2 -12 14 896.08 145.896 20
 -2 12 -14 1000.94 140.33 9
 2 -12 15 248.567 117.958 2
 2 -12 15 312.522 125.333 6
 -2 12 -15 259.391 96.7791 9
 2 -12 15 142.719 108.96 20
 -2 12 -15 81.0712 123.883 14
 2 -12 16 121.094 87.9692 6
 2 -12 16 160.078 80.5103 2
 -2 12 -16 95.9853 98.144 14
 2 13 -16 94.6001 84.8306 3
 2 13 -16 214.538 99.1906 9
 -2 -13 16 5.79703 98.439 20
 2 13 -15 3027.23 194.444 9
 2 13 -15 2973.21 187.906 3
 -2 -13 15 3332.79 200.899 20
 2 13 -14 4046.2 239.11 3
 2 13 -14 4191.98 250.021 9
 2 13 -13 7396.51 351.931 9
 -2 13 13 6894.52 328.766 13
 2 13 -13 7084.81 342.589 3
 2 13 -12 1181.38 196.953 9
 2 13 -12 1494.93 201.388 3
 -2 13 12 1472.47 191.541 13
 -2 13 12 1460.95 191.982 5
 2 13 -11 586.472 194.842 9
 -2 13 11 850.145 176.881 13
 -2 13 11 1035.42 200.606 5
 2 13 -11 1107.91 204.5 3
 2 13 -10 9507.32 746.878 29
 2 13 -9 11163.7 473.453 24
 2 13 -9 9356.2 786.363 29
 2 13 -8 639.256 427.771 29
 2 13 -8 511.177 203.279 3
 -2 13 8 518.254 197.85 5
 2 13 -8 171.378 185.769 9
 -2 13 8 325.512 185.725 13
 2 13 -8 489.431 179.302 24
 2 13 -7 17251.8 1070.38 29
 2 13 -7 18825.2 712.16 9
 -2 13 7 17463.6 707.385 5
 2 13 -7 17989.7 701.627 24
 -2 13 7 18598.6 708.062 13
 2 13 -7 18915.8 715.896 3
 -2 13 6 517.483 198.963 13
 2 13 -6 645.139 381.662 29
 2 13 -6 611.889 205.623 3
 -2 13 6 298.762 150.886 16
 2 13 -6 511.688 200.111 9
 -2 13 6 582.277 214.372 5
 2 13 -6 980.849 204.25 24
 -2 13 5 7893.56 402.486 13
 2 13 -5 8692.01 731.705 29
 -2 13 5 7967.78 419.018 5
 2 13 -5 7894 404.625 9
 2 13 -5 7948.37 398.337 3
 -2 13 4 7183 376.902 13
 2 13 -4 6495.2 651.109 29
 -2 13 4 6052.21 364.899 5
 2 13 -4 6593.86 364.701 9
 2 13 -4 6247.63 351.714 3
 -2 13 3 20178.7 777.745 13
 2 13 -3 20955.6 762.773 3
 2 13 -3 21464.4 778.276 9
 2 13 -3 21745 1176.9 29
 -2 13 3 20389.5 793.445 5
 2 13 -2 18273.1 688.12 9
 -2 13 2 17369.3 699.23 9
 -2 13 2 17037.7 665.746 14
 2 13 -2 18127.6 685.949 10
 2 13 -2 18160.3 1057.26 29
 2 13 -2 18729.5 673.087 3
 2 13 -1 1377.96 196.944 9
 -2 13 1 1672.81 225.517 9
 2 13 -1 1851.7 225.627 10
 -2 13 1 1646.83 201.071 14
 2 13 -1 1367.97 434.141 29
 2 13 -1 1309.91 180.112 3
 2 13 0 1819.22 199.733 9
 2 13 0 1559.25 218.336 10
 -2 13 0 1428.74 226.264 9
 2 13 0 1684.73 414.74 29
 -2 13 0 1804.21 231.568 24
 -2 13 0 1653.92 203.556 14
 -2 13 -1 25956.8 886.705 14
 -2 13 -1 23329.4 1169.65 29
 2 13 1 25728.1 1264.58 29
 2 13 1 23416.1 867.588 9
 -2 13 -1 25738.9 910.114 9
 2 13 1 25455.6 907.954 10
 2 13 2 337.429 158.597 9
 2 13 2 622.714 223.292 10
 -2 13 -2 417.508 205.063 9
 -2 13 -2 536.232 176.202 14
 -2 13 -2 317.241 331.409 29
 2 13 2 554.674 347.644 29
 -2 13 -2 383.145 196.851 3
 -2 13 -3 1112.67 226.613 9
 2 13 3 982.163 218.047 10
 2 13 3 953.566 196.97 5
 -2 13 -3 830.703 187.739 14
 2 13 3 270.133 303.17 29
 -2 13 -3 830.59 363.624 29
 -2 13 -3 906.023 217.564 3
 2 13 4 1402.71 229.31 10
 -2 13 -4 1051.44 225.816 9
 -2 13 -4 1131.22 197.44 14
 2 13 4 1557.81 370.296 29
 -2 13 -4 1553.23 397.22 29
 2 13 4 1552.93 215.658 5
 -2 13 -4 1599.73 236.38 3
 2 13 5 12338.4 514.285 5
 -2 13 -5 10892.1 822.732 29
 -2 13 -5 12580.8 539.12 9
 -2 13 -5 11967.3 520.957 14
 -2 13 -5 12171.8 537.353 24
 2 13 5 12433.8 540.906 10
 -2 13 -5 12418.6 541.203 3
 2 13 6 108.804 164.372 5
 -2 13 -6 382.121 188.311 3
 -2 13 -6 -241.429 383.935 29
 -2 13 -6 234.838 187.151 14
 -2 13 -6 336.3 206.098 9
 -2 13 -6 142.755 194.859 24
 -2 13 -7 8172.67 381.612 14
 -2 13 -7 6264.29 379.071 3
 2 13 7 6858.5 356.534 5
 -2 13 -7 7437.49 393.554 24
 -2 13 -7 7487.55 703.072 29
 -2 13 -7 7290.33 397.388 9
 -2 13 -8 38183.4 1277.13 3
 -2 13 -8 38103.6 1278.86 24
 -2 13 -8 37457.4 1672.7 29
 -2 13 -8 36889.9 1274.08 9
 2 13 9 1787.13 181.981 5
 -2 13 -9 1832.05 401.655 29
 -2 13 -9 1938.03 233.901 24
 -2 13 -10 6821.17 353.398 14
 2 -13 10 6467.95 321.557 20
 -2 13 -10 6871.79 355.064 3
 -2 13 -10 6740.13 346.654 9
 -2 13 -10 6823.18 352.438 24
 -2 13 -11 4935.31 281.258 14
 -2 13 -11 4356.91 275.527 3
 -2 13 -11 4401.9 281.427 24
 -2 13 -11 4520.01 278.147 9
 2 -13 11 4258.91 251.034 20
 -2 13 -12 187.431 148.65 9
 -2 13 -12 155.612 140.322 3
 -2 13 -12 248.965 157.739 24
 2 -13 12 71.4031 128.593 20
 -2 13 -12 248.017 154.624 14
 2 -13 12 362.392 170.639 6
 2 -13 13 1220.55 171.284 6
 -2 13 -13 1449.41 166.345 24
 2 -13 13 1234.89 137.151 20
 -2 13 -13 1330.23 151.849 9
 -2 13 -13 1509.27 168.973 14
 -2 13 -14 75.1351 114.308 14
 2 -13 14 68.732 121.594 6
 -2 13 -14 171.694 113.772 24
 2 -13 14 218.063 100.967 20
 -2 13 -14 142.357 100.122 9
 2 -13 14 265.228 125.99 2
 2 -13 15 578.314 98.7499 6
 2 -13 15 643.757 99.2762 2
 -2 13 -15 640.224 105.905 14
 2 14 -15 7280.34 282.545 9
 2 14 -15 7318.11 276.64 3
 -2 -14 15 7401.3 280.055 20
 2 14 -14 524.294 124.338 3
 -2 -14 14 635.446 128.16 20
 2 14 -14 770.961 129.522 9
 2 14 -13 2888.06 207.487 9
 2 14 -13 3061.89 205.678 3
 -2 14 12 6227.56 289.724 13
 -2 14 12 6436.14 304.027 5
 2 14 -12 5595.95 299.963 9
 2 14 -12 6089.61 306.983 3
 -2 14 11 528.385 156.052 13
 -2 14 11 1037.65 183.316 5
 2 14 -11 805.299 184.312 9
 2 14 -11 872.289 175.159 3
 -2 14 10 7488.64 357.792 13
 -2 14 10 7830.22 371.988 5
 2 14 -10 7133.79 366.273 9
 2 14 -10 7238.99 366.881 3
 -2 14 9 1737.87 201.972 13
 -2 14 9 1492.16 206.784 5
 2 14 -9 1542.57 209.258 3
 2 14 -9 1809.54 219.48 9
 -2 14 8 7295.88 363.366 13
 2 14 -8 6235.59 637.527 29
 2 14 -7 1712.34 439.079 29
 2 14 -6 186.392 383.021 29
 -2 14 6 302.023 176.986 13
 -2 14 6 46.7568 188.663 5
 2 14 -6 -101.421 179.018 3
 2 14 -6 162.612 178.574 9
 2 14 -5 436.939 372.394 29
 -2 14 5 469.714 183.961 13
 -2 14 5 507.409 210.335 5
 2 14 -5 400.792 182.537 3
 2 14 -5 398.862 174.343 9
 2 14 -4 808.617 387.735 29
 -2 14 4 1041.43 202.051 13
 -2 14 4 896.666 205.589 5
 2 14 -4 1383.22 198.963 3
 2 14 -4 892.257 199.716 9
 2 14 -3 24395.6 1292.3 29
 2 14 -3 24678.7 901.467 9
 -2 14 3 25758.8 912.241 13
 -2 14 3 26517.9 933.421 5
 2 14 -3 25351.3 892.405 3
 2 14 -2 12485.9 849.58 29
 2 14 -2 12213.6 511.481 9
 -2 14 2 12005.5 522.751 13
 -2 14 2 11981.6 541.175 5
 2 14 -2 12662.3 503.093 3
 2 14 -1 44451 1809.74 29
 -2 14 1 41741.2 1359.61 14
 2 14 -1 42187.6 1373.25 9
 -2 14 1 39712.7 1385.67 9
 2 14 0 13106.3 874.699 29
 -2 14 0 13549.8 551.758 14
 2 14 0 13724.2 549.249 9
 -2 14 0 14700 593.098 9
 2 14 1 5755.4 583.833 29
 -2 14 -1 6511.67 347.434 24
 -2 14 -1 5539.85 319.875 14
 -2 14 -1 5649.54 341.654 9
 2 14 1 5534.37 311.768 9
 -2 14 -2 6708.13 592.666 29
 -2 14 -2 6491.54 378.088 9
 -2 14 -2 7731.81 394.163 24
 -2 14 -2 6748.16 352.749 14
 -2 14 -3 82.3553 166.864 14
 -2 14 -3 199.478 187.304 3
 2 14 3 104.356 308.435 29
 -2 14 -3 213.908 313.327 29
 -2 14 -3 48.0393 195.462 9
 2 14 3 28.5505 171.366 5
 -2 14 -3 310.322 195.909 24
 -2 14 -4 42221.2 1391.78 14
 -2 14 -4 42939.6 1410.53 3
 -2 14 -4 41293.8 1760.53 29
 -2 14 -4 41926.9 1415.31 9
 2 14 4 41717.6 1389.28 5
 -2 14 -4 42820.1 1413.31 24
 -2 14 -5 25172.9 902.582 9
 -2 14 -5 25653.9 899.925 3
 -2 14 -5 24490.4 893.448 24
 -2 14 -6 47060.6 1549.15 24
 -2 14 -6 47052.7 1933.76 29
 -2 14 -7 7417.93 353.747 14
 -2 14 -7 5210.52 604.824 29
 -2 14 -7 6653.82 369.589 24
 2 14 7 6091.52 320.948 5
 -2 14 -8 15883 595.124 14
 -2 14 -8 16032.6 612.92 3
 2 14 8 14493.4 564.994 5
 -2 14 -8 15630.1 609.722 9
 -2 14 -8 15185.3 602.581 24
 -2 14 -9 211.696 160.865 14
 -2 14 -9 63.8235 164.573 9
 -2 14 -9 243.985 166.777 3
 -2 14 -9 77.4701 174.557 24
 -2 14 -10 5674.28 293.966 14
 -2 14 -10 5477.79 305.186 3
 -2 14 -10 5764.71 302.692 9
 -2 14 -10 5379.9 300.341 24
 2 -14 11 3588.8 195.852 20
 -2 14 -11 3705.71 233.299 9
 -2 14 -11 3592.74 225.677 14
 -2 14 -11 3675.2 234.143 24
 2 -14 12 985.884 156.806 6
 -2 14 -12 886.151 141.255 14
 -2 14 -12 753.796 138.662 9
 2 -14 12 808.71 108.457 20
 -2 14 -12 1094.44 152.17 24
 -2 14 -13 337.224 111.772 14
 -2 14 -13 262.762 97.4574 9
 2 -14 13 181.068 119.228 6
 2 -14 13 351.574 123.954 2
 -2 14 -14 1557.23 109.835 14
 2 -14 14 1347.67 115.727 6
 2 -14 14 1341.31 120.274 2
 2 15 -14 2524.41 132.582 3
 2 15 -14 2447.37 135.686 9
 2 15 -13 6.34727 103.431 9
 2 15 -13 6.27524 104.245 3
 -2 -15 13 209.904 97.6135 20
 2 15 -12 2630.05 184.385 9
 2 15 -12 2714.45 187.8 3
 2 15 -11 -9.29029 135.488 9
 -2 15 11 151.288 133.655 5
 2 15 -11 -46.3202 133.538 3
 -2 15 11 -53.8394 112.169 13
 2 15 -10 11188 439.929 3
 -2 15 10 10419.8 418.86 13
 -2 15 10 10115 429.899 5
 2 15 -10 11252.1 442.28 9
 2 15 -9 1942.2 206.382 9
 -2 15 9 1962.12 192.1 13
 -2 15 9 2114.44 210.577 5
 2 15 -9 2494.35 206.49 3
 2 15 -8 255.958 169.445 9
 2 15 -8 228.48 163.696 3
 -2 15 8 89.3678 148.26 13
 -2 15 8 187.691 163.717 5
 -2 15 7 6913.15 344.253 13
 2 15 -7 7124.9 349.361 3
 -2 15 7 6839.67 359.278 5
 2 15 -7 6969.68 356.334 9
 -2 15 6 313.897 164.661 13
 2 15 -6 314.486 172.135 9
 -2 15 6 252.495 170.302 5
 2 15 -6 152.421 165.677 3
 -2 15 5 9191.43 414.217 13
 2 15 -5 8112.13 687.952 29
 2 15 -5 8775.33 405.344 3
 -2 15 5 8733.85 425.476 5
 2 15 -5 9352.63 413.656 9
 2 15 -4 1860.86 193.288 3
 2 15 -4 2118.85 224.898 9
 2 15 -4 1666.42 416.216 29
 2 15 -3 20612.8 1081.88 29
 2 15 -3 18254.3 674.752 3
 2 15 -2 1019.02 399.311 29
 2 15 -2 1751.07 184.634 3
 2 15 -1 20781.6 1113.92 29
 2 15 0 270.418 316.958 29
 2 15 1 7469.22 646.249 29
 -2 15 -2 6122.02 316.541 14
 2 15 2 6153.27 552.769 29
 -2 15 -3 3455.05 265.466 24
 2 15 3 3697.1 255.2 5
 -2 15 -3 3514.39 246.051 14
 -2 15 -4 3111.75 264.877 24
 2 15 4 3202.3 240.141 5
 -2 15 -4 3088.14 232.84 14
 -2 15 -5 28154.4 988.93 24
 -2 15 -5 28402 995.673 9
 2 15 5 28719.8 965.827 5
 -2 15 -5 28694.8 966.263 14
 -2 15 -6 14488.3 575.726 24
 -2 15 -6 13936.8 544.366 14
 -2 15 -6 14595.5 573.939 9
 2 15 6 14181.7 539.602 5
 -2 15 -7 636.481 183.236 24
 -2 15 -7 535.08 157.39 14
 -2 15 -7 292.637 165.201 9
 2 15 7 494.101 139.763 5
 -2 15 -8 3479.98 226.886 14
 -2 15 -8 3784.3 258.036 24
 -2 15 -8 3563.98 249.683 9
 -2 15 -9 116.95 130.21 14
 -2 15 -9 235.648 159.012 24
 -2 15 -9 336.692 156.635 9
 -2 15 -10 2661.86 180.601 14
 -2 15 -10 2837.51 205.213 24
 -2 15 -10 2853.25 200.327 9
 -2 15 -11 958.118 139.997 24
 2 -15 11 1034.05 144.703 2
 2 -15 11 752.876 141.363 6
 -2 15 -11 756.409 129.801 9
 -2 15 -11 798.769 115.721 14
 2 -15 12 1540.72 138.295 2
 -2 15 -12 1185.33 116.029 9
 2 -15 12 1392.08 134.192 6
 2 -15 13 1183.1 105.751 2
 2 -15 13 1290.58 101.576 6
 2 16 -12 458.327 90.2059 9
 2 16 -11 2138.79 155.246 3
 2 16 -11 2714.56 163.108 9
 -2 16 10 548.238 128.487 5
 2 16 -10 713.547 132.537 9
 2 16 -10 505.909 125.605 3
 -2 16 9 3538.23 215.902 5
 2 16 -9 3200.76 208.813 9
 -2 16 9 3675.35 193.052 13
 2 16 -9 3517.75 215.022 3
 -2 16 8 79.4099 143.961 5
 2 16 -8 284.344 142.191 9
 -2 16 8 172.726 122.051 13
 2 16 -8 -74.1039 131.378 3
 -2 16 7 5191.64 282.029 5
 2 16 -7 5387.05 279.548 9
 -2 16 7 5104.57 265.126 13
 2 16 -7 5315.92 273.089 3
 -2 16 6 186.95 160.603 5
 2 16 -6 106.3 148.006 9
 -2 16 6 19.8206 133.109 13
 2 16 -6 332.834 147.158 3
 -2 16 5 1060.26 187.707 5
 2 16 -5 863.896 169.163 9
 -2 16 5 1075.88 167.046 13
 2 16 -5 812.543 156.243 3
 -2 16 4 2452.04 233.207 5
 2 16 -4 2147.29 203.168 9
 -2 16 4 2102.89 201.486 13
 2 16 -4 2449.38 193.656 3
 -2 16 3 5125.33 300.855 5
 2 16 -3 4864.75 275.99 9
 -2 16 3 5236.58 287.428 13
 -2 16 2 1780.32 221.736 5
 2 16 -2 1430.55 174.705 9
 -2 16 2 1395.79 188.872 13
 -2 16 1 6378.65 339.346 5
 -2 16 1 5568.96 309.146 13
 -2 16 0 1984.09 226.94 5
 2 16 0 2224.42 213.828 5
 -2 16 0 1996.4 206.998 13
 -2 16 -1 20068.7 740.285 5
 2 16 1 20794.4 729.124 5
 -2 16 -1 19542.3 720.732 13
 -2 16 -2 15334.7 608.804 9
 2 16 2 16157.6 596.47 5
 -2 16 -3 38958.7 1254.2 14
 -2 16 -3 39943.9 1297.55 9
 2 16 3 39241.5 1276.51 5
 2 16 4 14297.7 522.699 5
 2 -16 4 13738.1 506.57 2
 -2 16 -4 13614.3 503.654 14
 -2 16 -4 13210 545.471 9
 -2 16 -5 721.838 133.074 14
 2 16 5 655.631 143.244 5
 -2 16 -5 888.539 180.421 9
 2 16 6 115.336 120.013 5
 -2 16 -6 522.214 169.051 9
 -2 16 -7 5623.94 292.742 9
 2 -16 7 5720.67 274.915 2
 -2 16 -8 1449.97 170.04 9
 2 -16 8 1400.99 156.819 2
 -2 16 -9 3818.26 215.108 9
 2 -16 9 3348.39 201.265 2
 2 -16 10 235.725 113.875 6
 -2 16 -10 196.743 105.471 9
 2 -16 10 211.263 111.574 2
 -2 16 -11 1502.56 112.069 9
 2 -16 11 1532.19 122.098 2
 2 17 -10 2208.16 122.864 9
 2 17 -9 439.986 94.7751 9
 -2 17 9 417.388 101.281 5
 2 17 -8 560.109 113.249 9
 -2 17 8 513.451 122.734 5
 2 17 -7 154.319 111.627 9
 -2 17 7 270.671 130.127 5
 2 17 -6 2105.21 163.538 9
 -2 17 6 1991.96 180.404 5
 -2 17 5 5930.14 270.642 13
 2 17 -5 6678.21 286.502 9
 -2 17 5 6392.57 308.959 5
 -2 17 4 804.501 134.546 13
 2 17 -4 1177.17 144.748 9
 -2 17 4 997.355 167.003 5
 -2 17 3 6394.21 290.597 13
 -2 17 3 6433.92 318.091 5
 -2 17 2 9545.95 389.774 13
 -2 17 2 9988.94 423.908 5
 2 17 -2 10545.1 413.146 5
 -2 17 1 1960.17 174.333 13
 -2 17 1 1943.72 197.535 5
 2 17 -1 2314.75 192.266 5
 -2 17 0 6203.21 285.254 13
 -2 17 0 5848.4 305.899 5
 2 17 0 6256.72 298.237 5
 -2 17 -1 9954.92 406.765 13
 2 17 1 10647.5 416.36 5
 -2 17 -1 10872.5 437.551 5
 2 17 2 8527.81 341.955 5
 -2 17 -2 8305.71 359.815 5
 -2 17 -3 374.626 128.429 13
 2 17 3 270.365 126.889 5
 -2 17 -3 375.018 153.29 5
 -2 17 -4 94.0919 115.391 13
 -2 17 -4 120.352 133.89 5
 2 17 4 146.353 110.256 5
 -2 17 -5 2916.77 179.244 13
 2 -17 5 2590.88 156.83 2
 2 -17 6 2160.86 144.35 2
 -2 17 -6 2780.06 179.156 5
 2 -17 7 474.856 94.7603 2
 -2 17 -7 494.276 114.815 5
 2 -17 8 1941.87 119.192 2
 -2 17 -8 1917.73 129.585 5
 2 -17 9 1637.23 117.441 6
 -2 18 7 397.309 85.3743 5
 2 18 -7 344.168 81.0295 5
 2 18 -6 95.9722 90.5034 5
 -2 18 6 -16.6357 94.8239 5
 2 18 -5 379.888 108.261 5
 -2 18 5 442.124 108.668 5
 2 18 -4 4608.74 213.315 5
 -2 18 4 4234.15 216.348 5
 2 18 -3 2931.52 176.542 5
 -2 18 3 3194.2 190.863 5
 2 18 -2 15355.2 527.161 5
 -2 18 2 15227.5 537.782 5
 2 18 -1 4080.37 205.456 5
 -2 18 1 4056.63 221.47 5
 2 18 0 8334.91 327.904 5
 -2 18 0 9093.45 351.798 5
 -2 18 -1 5580.65 257.426 5
 2 18 1 5321.65 236.11 5
 -2 18 -2 3454.83 197.746 5
 -2 18 -3 5947.42 260.01 5
 -2 18 -4 2106.28 149.319 5
 -2 18 -5 1971.7 133.04 5
 -2 18 -6 1845.97 111.987 5
 -2 19 1 747.146 84.091 5
 -2 19 0 652.264 82.4272 5
 -3 0 22 70.2111 104.732 19
 -3 0 22 97.255 90.4633 7
 -3 0 21 3648.8 208.213 23
 -3 0 21 3493.98 230.645 19
 -3 0 21 3687.01 213.335 7
 -3 0 20 -23.2661 167.714 19
 -3 0 20 192.117 144.52 23
 -3 0 19 4977.9 293.038 23
 -3 0 19 5212.83 315.321 19
 -3 0 18 43.5997 171.433 23
 -3 0 17 6512.97 380.461 25
 -3 0 17 7465.52 382.217 18
 -3 0 17 6934.2 681.234 31
 -3 0 17 7076.63 379.007 23
 -3 0 16 -48.8815 147.908 20
 -3 0 16 108.784 175.471 18
 -3 0 16 63.5978 404.501 31
 -3 0 15 5517 327.006 25
 -3 0 15 4995.31 327.194 23
 -3 0 15 5308.77 319.849 18
 -3 0 15 4770.85 595.832 31
 -3 0 15 5468.78 327.878 4
 -3 0 15 4653.74 280.607 20
 -3 0 14 -114.145 334.37 31
 -3 0 14 292.965 183.49 25
 -3 0 14 -42.1154 176.537 4
 -3 0 14 85.6379 177.034 18
 -3 0 14 -86.4851 183.704 23
 -3 0 14 -91.6256 138.041 20
 -3 0 13 69569 2235.02 18
 -3 0 13 73849.2 2240.03 4
 -3 0 13 70763.9 2242.36 25
 -3 0 13 70700.6 2621.81 31
 -3 0 13 74111 2244.85 23
 -3 0 13 69423 2207.02 20
 -3 0 12 47.8202 126.629 20
 -3 0 12 343.682 164.15 1
 -3 0 12 -47.2219 311.515 31
 -3 0 12 23.794 159.161 18
 -3 0 12 -36.45 166.397 25
 -3 0 12 -221.832 156.196 4
 -3 0 11 22221.3 776.169 25
 -3 0 11 21775.1 1055.14 31
 -3 0 11 21496.3 766.563 4
 -3 0 11 22792.3 772.094 1
 -3 0 10 64.5598 134.172 4
 -3 0 10 96.091 149.944 25
 -3 0 10 245.976 143.483 1
 -3 0 9 11447.9 669.381 31
 -3 0 9 12379 460.886 25
 -3 0 8 28.7657 267.429 31
 -3 0 8 96.2278 131.79 25
 -3 0 7 242082 7118.45 31
 -3 0 7 239617 6909.01 25
 3 0 -7 221996 6930 29
 3 0 -6 126.542 115.247 29
 -3 0 6 196.572 248.418 31
 3 0 -5 24183.9 794.201 29
 -3 0 5 25123.3 939.622 31
 3 0 -4 155.136 116.863 29
 3 0 -3 15736.8 546.631 29
 3 0 -2 65.0675 136.733 29
 3 0 -1 317329 9447.43 30
 3 0 0 291.873 205.35 30
 -3 0 0 13.2551 211.454 32
 3 0 1 449185 13618.7 30
 -3 0 -1 468532 13619.6 32
 -3 0 -2 131.22 201.983 32
 -3 0 -3 226983 6833.37 32
 3 0 4 -159.929 256.221 27
 -3 0 -4 70.3421 221.145 32
 3 0 5 646.522 134.742 22
 3 0 5 432.233 256.199 27
 -3 0 -5 511.599 235.771 32
 3 0 6 132.683 131.368 22
 3 0 6 260.337 263.428 27
 -3 0 -6 132.615 208.415 32
 3 0 7 2596.39 188.905 22
 -3 0 -7 2012.41 306.208 32
 3 0 7 2557.05 344.214 27
 -3 0 -8 83.8643 223.194 32
 3 0 8 -33.8497 292.714 27
 -3 0 -9 3883.77 387.611 32
 3 0 9 4553.22 258.002 6
 3 0 9 4093.06 253.349 21
 3 0 9 4437.71 258.943 20
 3 0 9 4688.69 240.88 19
 3 0 10 89.3181 164.228 21
 3 0 10 112.948 154.686 20
 3 0 10 70.1847 136.865 19
 3 0 10 -76.7534 150.166 6
 3 0 10 -303.627 314.919 27
 3 0 11 27841.5 970.709 19
 -3 0 -11 29997.7 1234.61 32
 3 0 11 30504.3 993.121 6
 3 0 11 28057.6 1297.02 27
 3 0 11 28203 987.214 21
 3 0 11 29487.6 991.584 20
 3 0 12 49.3757 146.245 19
 -3 0 -12 249.194 270.096 32
 3 0 12 -213.149 382.358 27
 3 0 12 13.6803 175.009 21
 3 0 12 -26.1334 168.407 6
 3 0 13 1504.07 430.62 27
 3 0 13 1005.24 197.15 21
 3 0 13 736.785 190.068 6
 3 0 13 1104.56 193.695 19
 3 0 14 -183.709 386.551 27
 3 0 14 62.2759 190.459 21
 3 0 14 246.209 195.435 7
 3 0 14 201.4 175.994 6
 3 0 14 223.363 174.597 19
 3 0 15 1386.47 431.111 27
 3 0 15 911.26 208.952 7
 3 0 15 991.123 204.494 6
 3 0 15 975.067 194.757 19
 3 0 16 43.3524 170.868 25
 3 0 16 205.192 178.601 6
 3 0 16 200.317 199.357 7
 3 0 16 68.4829 173.605 19
 3 0 17 9490.66 419.44 25
 3 0 17 8791.16 409.223 19
 3 0 18 103.083 174.758 17
 3 0 18 92.4392 149.777 25
 3 0 18 -25.4135 166.197 7
 3 0 18 233.178 152.815 19
 3 0 19 3664.67 238.285 17
 3 0 19 3473.6 212.727 25
 3 0 19 3533.81 233.448 7
 3 0 19 3286.33 207.681 19
 3 0 20 108.937 84.1448 19
 3 0 20 -63.7571 122.275 7
 3 0 20 15.7202 123.848 17
 3 0 21 6906.46 262.119 17
 -3 -1 22 2496.29 153.489 7
 -3 1 22 2708.79 165.21 19
 -3 -1 22 3023.17 165.16 19
 -3 -1 21 1423.61 152.823 23
 -3 -1 21 1644.18 167 7
 -3 1 21 1361.45 148.472 7
 -3 1 21 1404.49 168.68 19
 -3 -1 21 1182.74 162.15 19
 -3 1 20 153.311 135.72 23
 -3 -1 20 152.732 151.008 23
 -3 1 20 338.663 148.947 7
 -3 1 20 243.411 165.975 19
 -3 -1 20 263.399 170.95 19
 -3 1 19 149.855 160.058 23
 -3 -1 19 -13.1181 167.506 23
 -3 -1 19 312.278 187.159 19
 -3 1 19 -204.867 163.572 19
 -3 -1 18 1873.8 230.763 23
 -3 1 18 1516.34 207.451 23
 -3 -1 17 352.001 208.93 25
 -3 -1 17 74.7158 154.247 20
 -3 1 17 287.724 193.546 19
 3 1 -17 362.558 303.495 32
 -3 1 17 273.154 177.502 23
 -3 -1 17 282.263 189.876 23
 -3 -1 17 73.9049 168.582 18
 -3 1 17 31.3913 196.687 18
 -3 -1 16 1836 459.024 31
 -3 1 16 1459.15 454.559 31
 3 1 -16 2530.21 428.659 32
 -3 1 16 2497.55 265.941 18
 -3 -1 16 2284.61 242.68 18
 -3 -1 16 2226.19 218.579 20
 -3 1 15 2428.96 247.926 18
 -3 -1 15 2395.27 246.831 18
 -3 -1 15 3056.57 265.908 25
 -3 -1 15 2388.29 245.91 4
 -3 -1 15 2720.39 247.718 23
 -3 -1 15 2320.73 491.255 31
 -3 1 15 2688.33 484.431 31
 -3 1 15 2900.71 253.384 23
 -3 1 15 2494.38 255.255 25
 -3 -1 15 2613.62 216.586 20
 -3 -1 14 222.219 173.771 18
 -3 1 14 306.815 173.607 18
 -3 -1 14 175.747 177.764 25
 -3 1 14 206.621 166.862 4
 -3 -1 14 171.846 186.386 4
 -3 1 14 185.803 188.696 23
 -3 1 14 57.1788 369.207 31
 -3 -1 14 399.627 368.632 31
 -3 1 14 234.466 182.614 25
 -3 -1 14 313.898 146.59 20
 -3 1 13 282.906 171.796 18
 -3 -1 13 102.537 159.404 18
 -3 1 13 314.061 347.774 31
 -3 -1 13 365.894 344.871 31
 -3 1 13 264.551 172.146 23
 -3 1 13 120.324 123.268 20
 -3 -1 13 246.109 139.982 20
 -3 1 13 75.9012 163.446 4
 -3 -1 13 185.096 167.328 4
 -3 1 13 337.456 190.606 25
 -3 -1 13 295.667 177.102 25
 -3 -1 12 8433.31 401.427 25
 -3 1 12 9454.67 408.833 25
 -3 1 12 9277.78 408.027 18
 -3 -1 12 8347.14 388.953 18
 -3 1 12 9036.84 399.699 23
 -3 -1 12 9637.03 688.009 31
 -3 1 12 9365.81 696.699 31
 -3 1 12 8398.08 360.092 20
 -3 1 12 9206.75 396.853 4
 -3 -1 12 8541.54 400.871 4
 -3 -1 11 5942.56 299.07 25
 -3 1 11 6034.93 309.783 25
 -3 1 11 5433.02 298.68 23
 -3 1 11 5678.37 514.03 31
 -3 -1 11 6348.92 531.357 31
 -3 1 11 6050.06 298.166 4
 -3 -1 11 5508.53 296.855 4
 -3 1 11 5867.2 302.364 1
 -3 -1 11 5479.65 295.387 1
 -3 1 10 1714.87 181.259 13
 -3 1 10 2425.74 197.269 1
 -3 -1 10 2075.09 182.333 1
 -3 1 10 2161.24 193.085 23
 -3 -1 10 2393.34 195.832 4
 -3 1 10 2293 182.176 4
 -3 -1 10 2602.64 198.995 25
 -3 1 10 2228.27 198.964 25
 -3 1 9 68856.7 2094.86 25
 -3 -1 9 67611.9 2091.83 25
 -3 1 9 66957.6 2093.2 23
 -3 1 9 68797.3 2349.3 31
 -3 -1 9 70976 2360.75 31
 -3 1 8 2140.6 177.399 25
 -3 -1 8 2350.22 180.85 25
 -3 1 8 1888.24 174.687 23
 -3 1 8 1501.06 312.47 31
 -3 -1 8 1989.89 341.057 31
 -3 -1 7 3533 199.607 25
 -3 1 7 3562.17 206.736 25
 -3 1 7 3443.23 205.083 23
 -3 -1 7 3946.5 385.768 31
 -3 1 7 3874.54 381.028 31
 3 1 -6 9614 411.054 29
 -3 1 6 9657.77 351.423 25
 -3 1 6 9291.99 508.051 31
 -3 -1 6 9790.01 516.438 31
 -3 1 6 8410.02 346.301 23
 -3 -1 5 43547.6 1517.74 31
 -3 1 5 44910.4 1514.45 31
 3 1 -5 44769 1429.21 29
 3 1 -4 26398.4 892.76 29
 3 1 -3 72254.1 2232.98 29
 3 -1 -2 14543.7 543.516 30
 3 1 -2 14285.3 551.824 29
 3 -1 -1 18068.8 652.873 30
 3 1 -1 17681.1 661.908 29
 3 -1 0 470793 13767.6 30
 3 1 0 475526 13790.5 30
 3 1 0 439678 13775.2 29
 -3 1 0 473965 13791.2 32
 3 1 1 254160 7698.3 30
 -3 -1 -1 262748 7676.72 32
 -3 1 -1 252272 7692.9 32
 3 1 2 190350 5629.22 30
 -3 -1 -2 189920 5596.84 32
 -3 1 -2 175760 5620.26 32
 -3 -1 -3 2920.35 260.332 32
 -3 1 -3 2586.09 301.152 32
 3 -1 4 6638.76 433.598 27
 3 1 4 6726.12 439.377 27
 -3 -1 -4 7232.71 395.105 32
 -3 1 -4 7546.07 431.104 32
 3 1 5 19050.8 807.795 27
 3 -1 5 18900.7 814.14 27
 -3 -1 -5 18829.2 750.62 32
 -3 1 -5 18550.1 789.267 32
 3 1 5 19943.6 639.191 22
 3 -1 5 19145.4 637.644 22
 -3 -1 -6 239.778 219.136 32
 -3 1 -6 146.044 250.031 32
 3 -1 6 654.433 279.603 27
 3 1 6 286.433 272.088 27
 3 -1 6 126.265 132.956 22
 3 1 6 319.719 131.825 22
 3 -1 7 1977.03 175.378 22
 3 1 7 2384.93 187.448 22
 3 1 7 2110.17 337.817 27
 3 -1 7 2657.36 367.164 27
 -3 -1 -7 2277.4 270.917 32
 -3 1 -7 2189.45 317.21 32
 3 -1 8 8670.57 562.45 27
 3 1 8 8295.69 557.378 27
 -3 -1 -8 7847.17 476.407 32
 -3 1 -8 7926.28 527.785 32
 -3 -1 -9 28825.6 1094.87 32
 3 -1 9 26832 911.892 6
 3 1 9 27580 913.107 6
 3 1 9 26712.4 903.52 19
 3 -1 9 27957.4 913.973 21
 3 -1 9 26454.2 911.625 20
 3 1 9 27220.3 910.78 21
 3 1 10 125364 3839.92 19
 3 -1 10 127155 3829.51 19
 -3 1 -10 126206 4125.66 32
 3 1 10 127904 3848.59 6
 3 -1 10 125791 3846.19 6
 3 1 10 127589 4186.79 27
 3 -1 10 122635 4163.42 27
 3 -1 10 127506 3848 21
 3 -1 10 128000 3849.71 20
 3 1 10 127824 3848.67 21
 3 1 11 9245.35 402.128 19
 3 -1 11 8191.54 376.779 19
 -3 1 -11 9137.9 619.926 32
 3 1 11 9481.66 406.381 6
 3 -1 11 9214.76 412.116 6
 3 1 11 9125.32 676.868 27
 3 -1 11 8767.15 657.185 27
 3 1 11 9156.34 413.2 21
 3 -1 11 8886.15 413.13 20
 3 -1 11 8971.55 405.093 21
 3 1 12 22342.2 807.641 19
 3 -1 12 22252.6 794.614 19
 -3 1 -12 22790.9 1085.36 32
 3 1 12 22951.9 814.99 6
 3 -1 12 23419.1 813.703 6
 3 1 12 21913.4 814.109 7
 3 1 12 22576.6 1161.1 27
 3 -1 12 20972.9 1121.59 27
 3 -1 12 22040.7 814.821 21
 3 1 12 23297.2 818.504 21
 3 -1 12 23311.7 821.837 20
 3 -1 13 194.53 191.854 20
 3 1 13 124.73 172.998 19
 3 -1 13 267.622 163.414 19
 -3 1 -13 336.429 296.321 32
 3 1 13 281.36 199.864 7
 3 -1 13 196.828 171.656 6
 3 1 13 207.6 174.789 6
 3 1 13 115.403 358.598 27
 3 -1 13 -57.8671 365.289 27
 3 1 13 29.4899 181.497 21
 3 -1 13 88.7143 184.194 21
 3 -1 14 14586.6 623.375 21
 3 1 14 16578.5 636.297 21
 -3 1 -14 15624.3 886.105 32
 3 1 14 15849 621.207 19
 3 -1 14 15357.7 605.464 19
 3 1 14 15714.4 613.62 25
 3 -1 14 15843.6 975.332 27
 3 1 14 15616.5 981.383 27
 3 1 14 15078.8 614.992 6
 3 1 14 15387 636.655 7
 3 -1 14 16584.8 631.341 6
 3 1 15 8846.24 428.012 19
 3 -1 15 8988.74 416.207 19
 3 1 15 8681.68 414.324 6
 3 1 15 10158.7 452.748 7
 3 -1 15 8493.18 436.858 7
 3 -1 15 9510.79 435.101 6
 3 1 15 8770.07 422.278 25
 3 1 15 8525.88 435.812 21
 3 -1 15 9120.21 448.933 21
 3 -1 15 7730.87 735.8 27
 3 1 15 9465.26 761.454 27
 3 -1 16 4330.35 288.916 25
 3 1 16 3371.08 257.03 25
 3 1 16 3463.42 272.359 19
 3 -1 16 3383.23 251.982 19
 3 -1 16 3327.09 263.125 6
 3 1 16 3932.31 299.668 7
 3 -1 16 3724.36 292.636 7
 3 1 17 75.5812 153.764 25
 3 -1 17 55.2762 159.768 25
 3 -1 17 98.7893 149.177 6
 3 1 17 39.1984 159.162 19
 3 -1 17 234.139 153.122 19
 3 1 18 430.643 180.651 17
 3 -1 18 397.09 164.251 25
 3 1 18 345.17 138.563 25
 3 1 18 255.862 166.656 7
 3 -1 18 210.855 167.89 7
 3 1 18 570.147 154.879 19
 3 -1 18 116.58 135.741 19
 3 1 19 50.3002 121.57 25
 3 1 19 51.5061 149.593 17
 3 -1 19 -159.199 144.65 17
 3 -1 19 19.494 132.626 25
 3 -1 19 -28.4033 110.924 19
 3 1 19 271.996 129.805 19
 3 1 19 211.451 156.406 7
 3 -1 19 204.142 149.085 7
 3 -1 20 1116.38 141.095 7
 3 1 20 795.303 143.111 7
 3 -1 20 821.612 119.309 25
 3 1 20 824.516 113.109 19
 3 1 20 855.542 139.627 17
 3 -1 20 912.98 142.3 17
 3 1 21 26.0982 76.5389 17
 3 -1 21 72.9845 83.7294 17
 -3 2 22 2726.14 165.692 19
 -3 -2 22 2666.16 157.741 19
 -3 -2 22 2801.48 162.092 7
 -3 -2 21 1378.04 150.815 23
 -3 2 21 1614.13 170.217 19
 -3 -2 21 1522.32 161.598 19
 -3 2 21 1826.07 149.381 7
 -3 2 20 4873.91 288.858 19
 -3 -2 20 5418.59 293.981 19
 -3 -2 20 5526.37 286.855 23
 -3 2 20 5236.13 266.916 7
 -3 -2 19 1261.24 195.912 23
 -3 2 19 772.122 174.805 23
 -3 -2 19 911.952 179.731 19
 -3 2 19 964.461 190.951 19
 -3 2 19 757.468 169.369 7
 -3 -2 18 720.842 162.006 20
 -3 -2 18 867.454 203.785 25
 -3 2 18 709.782 175.099 23
 -3 -2 18 414.44 190.396 23
 -3 -2 17 1356.85 224.435 23
 -3 2 17 1549.94 211.392 23
 -3 2 17 1221.34 217.24 18
 3 2 -17 1099.24 369.744 32
 -3 2 17 1298.23 217.557 19
 -3 -2 17 1467.48 199.229 20
 -3 -2 17 1169.96 225.571 25
 -3 -2 16 25868.8 907.98 20
 3 2 -16 25926.3 1266.67 32
 -3 -2 16 24648.1 1301.76 31
 -3 2 16 26954.7 1353.72 31
 -3 2 16 26588.4 945.987 18
 -3 -2 16 26181.8 921.103 18
 -3 -2 16 25436 939.416 4
 3 2 -15 20270.7 746.809 15
 -3 -2 15 21288.8 788.016 4
 -3 -2 15 21097.6 786.055 25
 3 2 -15 20770.8 750.085 3
 -3 -2 15 21274.4 1145.28 31
 -3 2 15 20746.6 1144.4 31
 -3 -2 15 20441.5 762.611 20
 -3 2 15 22144.7 792.234 23
 -3 2 15 20596.9 796.921 18
 -3 -2 15 21719.5 775.126 18
 -3 2 14 40048.4 1331.31 18
 -3 2 14 40254 1323.02 23
 -3 -2 14 40141 1327.66 4
 -3 -2 14 39920.1 1329.45 25
 -3 2 14 38362.4 1325.19 25
 -3 -2 14 39418 1710.76 31
 -3 2 14 36810.8 1683.28 31
 -3 -2 14 39477.1 1305.13 20
 -3 -2 14 40704.4 1315.73 18
 -3 2 13 543.983 183.38 25
 -3 -2 13 529.306 190.861 4
 -3 2 13 317.427 182.281 18
 -3 -2 13 598.115 164.681 18
 -3 -2 13 104.481 335.054 31
 -3 2 13 628.823 331.04 31
 -3 2 13 357.49 175.223 23
 -3 -2 13 484.994 181.364 25
 -3 -2 12 3385.69 245.915 25
 -3 2 12 2929.35 237.59 25
 -3 -2 12 2719.62 237.62 4
 -3 2 12 2806.97 219.501 4
 -3 2 12 2857.79 228.933 23
 -3 2 12 3147.77 242.012 18
 -3 -2 12 2648.25 218.301 18
 -3 2 12 3324.32 472.262 31
 -3 -2 12 3173.01 456.166 31
 -3 -2 11 17745.7 628.324 18
 -3 2 11 17227.5 638.247 13
 -3 2 11 18463.9 642.773 25
 -3 -2 11 17068.2 637.269 25
 -3 2 11 17279 622.35 4
 -3 -2 11 17547.8 638.127 4
 -3 2 11 16908 632.255 23
 -3 2 11 16709.6 629.439 1
 -3 -2 11 17789.8 634.455 1
 -3 2 11 17604 910.949 31
 -3 -2 11 17560.3 910.006 31
 -3 2 10 27757.4 889.72 23
 -3 -2 10 26364.5 881.227 1
 -3 2 10 26283.7 880.224 1
 -3 -2 10 26605.6 888.133 4
 -3 2 10 26128.5 872.499 4
 -3 2 10 26433.6 885.224 25
 -3 -2 10 27086.3 883.275 25
 -3 2 10 24905.7 883.277 13
 -3 2 10 25396.1 884.486 16
 -3 2 9 14333.2 535.073 25
 -3 -2 9 15089.3 532.967 25
 -3 2 9 14481 537.671 23
 -3 -2 9 15455.1 762.857 31
 -3 2 9 14454.5 744.069 31
 -3 2 8 10568.4 408.688 25
 -3 -2 8 10572.6 402.292 25
 -3 2 8 10726.7 414.491 23
 -3 2 8 10246 594.103 31
 -3 -2 8 10515.4 592.305 31
 -3 2 7 10843.2 413.929 25
 -3 -2 7 10683.9 401.78 25
 -3 2 7 11607.8 415.847 23
 -3 2 7 10921.5 587.834 31
 -3 -2 7 11509.4 594.4 31
 -3 2 6 5247.41 246.225 23
 -3 -2 6 5542.11 391.53 31
 -3 2 6 5438.99 398.791 31
 -3 -2 5 1149.53 265.218 31
 -3 2 5 1208.82 265.186 31
 3 2 -5 1008.96 208.691 29
 3 2 -4 185961 5610.7 29
 3 -2 -3 3713.83 214.028 30
 3 2 -3 3683.79 286.981 29
 3 -2 -2 833.282 154.51 30
 3 2 -2 790.659 216.355 29
 3 -2 -1 13269.2 500.699 30
 3 2 -1 13153.7 547.863 29
 -3 2 1 12854.8 571.881 32
 3 2 0 581378 17377.3 30
 3 2 0 590961 17372.1 29
 -3 2 0 586479 17378.5 32
 3 2 1 64735.4 2094.87 30
 3 2 1 65622 2096.87 29
 -3 2 -1 65797.9 2108.43 32
 3 2 2 128295 4051.75 30
 3 2 2 134111 4064.18 29
 -3 2 -2 133212 4068.25 32
 3 2 3 127464 3842.03 30
 -3 2 -3 121644 3839.63 32
 -3 -2 -3 122718 3774.29 32
 -3 -2 -4 453.127 185.378 32
 -3 2 -4 683.257 250.583 32
 3 2 4 420.861 236.295 27
 3 -2 4 406.001 235.615 27
 3 2 5 3259.63 186.166 22
 3 -2 5 3136.27 188.117 22
 -3 -2 -5 2810.33 260.771 32
 -3 2 -5 2961.65 338.977 32
 3 -2 5 2801.55 335.782 27
 3 2 5 3226.29 353.202 27
 3 2 6 13636.5 491.253 22
 3 -2 6 13879.9 488.87 22
 3 -2 6 14514.5 691.792 27
 3 2 6 13656.4 668.808 27
 -3 -2 -6 13801.1 593.592 32
 -3 2 -6 14059.6 681.737 32
 3 -2 7 1447.36 295.712 27
 3 2 7 1522.31 320.412 27
 -3 -2 -7 1731.07 247.279 32
 -3 2 -7 1924.84 332.104 32
 3 -2 7 1439.02 163.094 22
 3 2 7 1668.08 167.667 22
 3 -2 8 39165.4 1240.71 6
 3 2 8 37433.5 1233.38 6
 3 2 8 39024.9 1237.67 7
 3 -2 8 37881.4 1234.06 20
 3 2 8 40501.2 1489.8 27
 3 -2 8 40776.3 1497.3 27
 -3 -2 -8 41121.7 1380.02 32
 -3 2 -8 35335.1 1463.04 32
 3 2 9 464.445 147.319 6
 3 2 9 310.345 158.34 7
 3 -2 9 411.726 151.506 21
 3 2 9 379.055 159.359 21
 3 -2 9 392.472 157.257 6
 3 -2 9 429.067 155.352 20
 3 2 9 478.906 152.546 19
 3 2 10 1871.87 195.787 19
 3 -2 10 1562.77 191.284 20
 3 -2 10 1357.99 154.112 19
 -3 2 -10 1778.08 356.131 32
 3 -2 10 1692.88 194.83 6
 3 2 10 1387.84 195.411 7
 3 2 10 1349 187.756 6
 3 2 10 1610.12 189.288 21
 3 -2 10 2149.04 195.433 21
 3 -2 10 1268.77 340.462 27
 3 2 10 869.041 329.516 27
 3 2 11 5264.54 559.449 27
 3 -2 11 5152.88 537.727 27
 3 -2 11 5420.28 320.626 20
 3 2 11 5517.99 318.808 21
 3 -2 11 6550.92 329.728 21
 -3 2 -11 6468.58 556.381 32
 3 -2 11 6297.4 294.215 19
 3 2 11 5905.42 318.625 19
 3 -2 11 5915.55 321.163 6
 3 2 11 6155.72 320.669 6
 3 2 11 5699.14 321.98 7
 3 -2 11 5726.54 283.667 2
 3 2 12 61646 1950.83 21
 3 -2 12 60560.3 1950.33 21
 3 -2 12 59637.5 1954.07 20
 -3 2 -12 61650.1 2293.01 32
 3 -2 12 62350.7 1924.91 19
 3 2 12 63065.6 1953.38 19
 3 -2 12 56983.2 2310.05 27
 3 2 12 61369.3 2334.08 27
 3 2 12 61309.2 1943.56 6
 3 2 12 62388.8 1954.4 7
 3 -2 12 60427.2 1948.68 6
 3 -2 13 2610.63 243.367 21
 3 2 13 2185.46 234.67 21
 -3 2 -13 2117.85 386.191 32
 3 2 13 2499.59 238.984 6
 3 2 13 2886.75 260.22 7
 3 -2 13 2878.63 244.512 6
 3 -2 13 2135.68 466.482 27
 3 2 13 1721.66 413.225 27
 3 2 13 2523.53 223.671 25
 3 -2 13 2293.24 209.396 19
 3 2 13 2246.62 237.604 19
 3 -2 13 2668.97 245.792 20
 3 2 14 276.317 189.931 21
 3 -2 14 432.199 203.56 21
 -3 2 -14 479.616 333.932 32
 3 2 14 299.185 187.263 6
 3 -2 14 545.167 187.363 6
 3 2 14 393.495 205.354 7
 3 2 14 270.464 188.507 19
 3 -2 14 347.732 196.326 20
 3 -2 14 341.254 165.016 19
 3 2 14 302.615 382.159 27
 3 2 14 293.98 168.362 25
 3 -2 14 365.179 393.067 27
 -3 2 -15 45996.4 1838.09 32
 3 2 15 45549.2 1492.32 19
 3 -2 15 43786.7 1459.34 19
 3 2 15 43865.6 1465.93 25
 3 2 15 47952.8 1507.31 7
 3 -2 15 44431.1 1492.48 7
 3 -2 15 46083.4 1488.19 6
 3 2 16 9956.98 477.393 17
 3 2 16 10769.2 472.055 19
 3 2 16 10116.9 441.729 25
 3 -2 16 10095.3 472.893 25
 3 2 16 10598.7 478.673 7
 3 -2 16 9983.31 456.626 6
 3 -2 16 10781.8 477.817 7
 3 2 17 16682.5 622.466 12
 3 2 17 17928.4 660.96 19
 3 2 17 16375.5 658.186 17
 3 -2 17 18159.7 665.626 7
 3 -2 17 17209.5 643.89 6
 3 2 17 16862.3 633.505 25
 3 -2 17 17962.5 668.433 25
 3 2 18 7730.17 350.22 19
 3 2 18 7422.55 362.206 17
 3 -2 18 7229.8 330.023 6
 3 -2 18 7379.99 352.783 7
 3 2 18 7016.46 358.667 7
 3 2 18 6662.38 313.889 25
 3 -2 18 7028.76 353.669 25
 3 2 19 245.471 134.776 19
 3 2 19 305.083 147.293 17
 3 2 19 176.604 153.544 7
 3 -2 19 106.022 140.052 7
 3 -2 19 69.5612 136.858 25
 3 2 20 62.1845 99.8481 19
 3 2 20 140.945 111.238 17
 3 -2 20 116.971 124.58 17
 3 -2 20 225.298 115.949 7
 3 -2 20 137.795 108.989 25
 3 -2 21 4759.25 200.241 17
 -3 3 22 6194.47 262.886 19
 -3 -3 22 6301.45 251.178 19
 -3 -3 21 3653.25 207.891 19
 -3 3 21 3522.47 213.116 19
 -3 -3 21 3348.58 206.768 23
 -3 3 20 667.53 165.758 19
 -3 -3 20 269.708 145.259 19
 -3 3 20 478.943 133.92 7
 -3 -3 20 524.55 156.061 23
 -3 3 19 12009.8 486.092 19
 -3 -3 19 11377 477.199 19
 -3 -3 19 11322.8 477.253 23
 -3 3 19 10653.6 447.885 7
 -3 -3 18 -231.957 190.6 25
 -3 3 18 64.828 158.237 23
 -3 -3 18 146.795 182.078 23
 -3 -3 18 -96.8953 157.25 20
 -3 3 18 247.781 152.131 7
 -3 3 17 5223.78 305.915 23
 -3 -3 17 4585.51 313.397 23
 -3 3 17 4348.73 314.508 19
 -3 3 17 4984.99 317.638 18
 3 3 -17 4465.72 525.589 32
 -3 -3 17 4732.56 311.564 25
 -3 -3 17 4456.65 291.456 20
 3 3 -16 1190.4 391.006 32
 -3 3 16 807.143 208.729 19
 -3 -3 16 1408.5 206.132 20
 3 3 -16 929.815 174.42 15
 -3 -3 16 956.965 188.167 18
 -3 3 16 745.321 215.467 18
 -3 3 16 918.48 198.053 23
 3 3 -16 992.913 180.753 3
 -3 -3 16 550.702 393.25 31
 -3 3 16 1047.66 407.633 31
 -3 -3 16 1337.85 229.822 4
 -3 -3 16 1216.12 207.574 25
 -3 -3 15 14360.8 583.44 20
 3 3 -15 14483.1 574.936 15
 3 3 -15 13890.8 569.646 3
 -3 -3 15 14871.8 604.107 4
 -3 3 15 15808.5 600.534 23
 -3 -3 15 15358 947.134 31
 -3 3 15 13712.1 907.846 31
 -3 -3 15 14504.5 576.31 18
 -3 3 15 14755.8 600.532 19
 -3 3 15 14695.6 612.39 18
 -3 -3 15 14344.9 598.759 25
 -3 3 14 1163.01 198.658 23
 -3 -3 14 1112.46 200.309 25
 -3 -3 14 1182.45 213.888 4
 -3 3 14 1094.07 225.064 18
 -3 -3 14 1237.93 193.927 18
 -3 -3 14 1356.27 409.266 31
 -3 3 14 568.209 376.328 31
 -3 -3 13 4743.85 540.319 31
 -3 3 13 5344.2 545.969 31
 -3 3 13 4963.75 289.094 23
 -3 -3 13 4456.06 293.239 4
 -3 -3 13 4625.79 293.921 25
 -3 3 13 4646.85 299.896 18
 -3 -3 13 4497.38 272.013 18
 -3 -3 12 379.475 308.716 31
 -3 3 12 762.359 342.104 31
 -3 3 12 625.145 183.993 23
 -3 -3 12 208.699 150.18 18
 -3 3 12 373.884 185.689 18
 -3 -3 12 478.545 162.345 25
 -3 3 12 360.424 173.807 13
 -3 -3 12 447.722 169.801 4
 -3 -3 11 12381.6 472.937 25
 -3 3 11 11634.7 478.208 16
 -3 -3 11 11892 454.467 18
 -3 3 11 11358.9 462.689 1
 -3 -3 11 11698.3 464.419 1
 -3 -3 11 10087.2 678.653 31
 -3 3 11 12183.2 720.818 31
 -3 3 11 11780.6 471.713 23
 -3 3 11 11083.4 473.879 13
 -3 -3 11 11917.7 481.409 4
 -3 3 10 1884.42 194.914 16
 -3 3 10 1919.78 188.227 13
 -3 3 10 1871.6 347.426 31
 -3 3 10 1847.55 169.071 4
 -3 3 10 1803.01 190.556 23
 -3 3 10 1571.68 171.649 1
 -3 -3 10 1478.81 172.126 1
 -3 -3 10 1602.42 179.306 25
 -3 3 10 2074.2 195.808 5
 -3 -3 9 123558 4241.93 31
 -3 3 9 131809 4015.34 13
 -3 3 9 134869 4018.86 5
 -3 3 9 130785 4015.09 16
 -3 3 9 136390 4015.17 23
 -3 -3 9 135621 4008.92 25
 -3 3 8 40408.3 1256.49 23
 -3 3 8 42365.1 1481.79 31
 -3 -3 8 39910.7 1472.5 31
 -3 -3 8 38247.2 1245.74 25
 -3 3 7 121264 3658.39 23
 -3 3 7 124378 3859.63 31
 -3 -3 7 128079 3863.04 31
 -3 -3 7 120505 3646.92 25
 -3 3 6 95384.5 3033.8 31
 -3 -3 6 98741.4 3039.54 31
 -3 3 6 94107.8 2865.53 23
 -3 3 5 28479.8 860.756 23
 3 -3 -5 25252.1 836.522 30
 -3 3 5 27275.6 1002.76 31
 -3 -3 5 27835.9 1007.31 31
 3 3 -5 28093.6 997.602 29
 -3 3 4 7381.4 416.17 31
 3 -3 -4 7197.92 272.781 30
 -3 -3 4 8443.73 427.511 31
 3 3 -4 7709.41 415.82 29
 3 3 -3 3272.57 303.988 29
 3 3 -2 2841.96 317.148 29
 -3 3 1 116511 3606.83 32
 3 3 -1 117479 3617.12 29
 -3 3 0 29235.6 1039.65 32
 3 3 0 29494.6 1056.68 30
 3 3 0 28422.2 1041.32 29
 -3 3 -1 381324 11480.2 32
 3 3 1 380949 11478.6 30
 3 3 1 391513 11487.1 29
 -3 3 -2 72917 2339.76 32
 3 3 2 72251.6 2327.58 30
 3 3 2 71769.9 2337.48 29
 -3 3 -3 3903.44 378.695 32
 3 3 3 4069.36 353.476 29
 3 3 3 2881.26 307.982 30
 3 -3 3 3694.14 325.519 27
 3 3 3 4164.79 324.306 27
 3 3 4 102419 3227.04 27
 3 -3 4 102002 3232.71 27
 -3 3 -4 103265 3266.07 32
 3 3 5 1269.52 278.01 27
 3 -3 5 939.811 267.519 27
 -3 -3 -5 1430.46 198.294 32
 -3 3 -5 1371.04 305.881 32
 3 -3 5 1470.27 141.383 22
 3 3 5 1251.05 139.141 22
 -3 -3 -6 35977.6 1154.04 32
 -3 3 -6 31465 1276.01 32
 3 -3 6 33177.6 1063.53 22
 3 3 6 33764 1064.51 22
 3 3 6 34104.9 1256.39 27
 3 -3 6 31577.2 1252.88 27
 -3 3 -7 1843.17 335.25 32
 -3 -3 -7 1944.91 210.462 32
 3 -3 7 1770.3 318.776 27
 3 3 7 1806.04 310.049 27
 3 3 7 1735.22 164.744 22
 3 3 8 445.736 148.032 6
 3 3 8 454.236 156.434 7
 3 3 8 352.96 149.459 19
 3 -3 8 148.617 135.377 20
 3 -3 8 107.838 134.169 21
 3 3 8 391.094 141.541 21
 3 -3 8 659.126 283.699 27
 3 3 8 171.34 253.263 27
 -3 3 -9 27718.6 1234.4 32
 3 3 9 28853.7 955.693 6
 3 3 9 27703.8 957.112 7
 3 -3 9 28680.8 960.703 6
 3 3 9 29521.9 958.71 19
 3 -3 9 29335.1 958.87 20
 3 3 9 27374.6 947.381 21
 3 -3 9 28434.8 952.726 21
 3 3 10 5629.53 302.757 21
 3 -3 10 6082.92 307.271 21
 3 -3 10 5414.55 306.915 20
 -3 3 -10 6119.02 554.134 32
 3 3 10 5438.52 302.238 19
 3 3 10 5484.1 299.597 6
 3 -3 10 5118.92 305.548 6
 3 3 10 5213.51 300.029 7
 3 3 10 4867.31 500.406 27
 3 -3 10 5453.74 529.858 27
 3 -3 11 584.709 333.862 27
 3 3 11 868.998 332.967 27
 3 3 11 870.396 144.634 25
 3 -3 11 1165.23 191.471 21
 3 3 11 993.012 174.97 21
 -3 3 -11 1265.61 382.23 32
 3 3 11 1270.43 194.805 19
 3 -3 11 886.65 189.971 20
 3 3 11 1061.37 175.712 6
 3 3 11 1055.39 191.596 7
 3 -3 11 959.482 187.014 6
 -3 3 -12 679.814 356.402 32
 3 3 12 1058.28 401.141 27
 3 3 12 1363.06 168.235 25
 3 -3 12 961.132 377.976 27
 3 -3 12 1298.46 206.516 21
 3 3 12 1355.03 203.139 21
 3 -3 12 1034.49 164.086 2
 3 3 12 1166.63 211.627 19
 3 -3 12 1095.97 206.85 20
 3 3 12 1442.11 197.527 6
 3 3 12 1203.4 212.346 7
 3 -3 12 1532.53 217.886 6
 3 -3 13 82004.1 2955.54 27
 3 3 13 80211.7 2938.8 27
 3 -3 13 80146.5 2544.03 20
 3 3 13 81401.9 2538.04 21
 3 -3 13 82340.9 2539.7 21
 3 3 13 82506.2 2545.2 19
 3 3 13 80205.5 2508.93 25
 -3 3 -13 79705.9 2930.33 32
 3 3 13 79662.2 2548.86 7
 3 -3 13 81815.3 2540.81 6
 3 -3 14 1211.9 216.35 6
 3 3 14 944.493 218.107 19
 3 -3 14 1109.82 227.346 20
 -3 3 -14 848.806 371.792 32
 3 3 14 1197.72 224.991 17
 3 3 14 919.981 227.447 7
 3 -3 14 601.187 394.859 27
 3 3 14 1609.52 458.191 27
 3 3 14 789.06 162.834 25
 3 3 15 3921.58 302.792 7
 3 -3 15 3772.42 273.17 6
 3 3 15 3443.17 246.193 25
 3 3 15 3686.81 292.61 19
 3 3 15 4480.27 278.397 12
 3 3 15 3904.35 303.804 17
 3 -3 15 3064.5 279.533 20
 -3 3 -15 3461.58 473.3 32
 3 3 16 16305.2 642.339 19
 -3 3 -16 15069.2 911.095 32
 3 3 16 16847.5 646.249 17
 3 3 16 15443.9 595.091 25
 3 3 16 16482.3 653.921 7
 3 3 17 18903.9 702.966 17
 3 -3 17 18701.4 704.658 25
 3 3 17 18420.9 701.305 19
 3 3 17 19160.2 710.55 7
 3 -3 17 18967.8 685.639 6
 3 -3 17 18254.2 689.844 7
 3 3 18 104.835 161.61 17
 3 -3 18 73.0994 159.332 25
 3 3 18 126.845 155.597 19
 3 3 18 122.511 168.066 7
 3 -3 18 -29.7388 135.106 6
 3 -3 18 55.3807 154.891 7
 3 3 19 659.383 139.309 17
 3 -3 19 836.442 150.597 25
 3 3 19 855.963 156.943 19
 3 -3 19 844.078 150.09 7
 3 -3 20 1756.38 157.797 17
 3 3 20 1609.51 141.578 17
 3 -3 20 1619.36 130.583 7
 3 -3 20 1663.74 148.628 25
 3 -3 21 7798.09 280.62 17
 -3 -4 22 716.796 96.8061 7
 -3 4 22 637.077 92.1411 19
 -3 -4 21 488.677 118.561 23
 -3 -4 21 499.225 120.425 19
 -3 4 21 544.317 129.96 19
 3 4 -21 390.998 105.808 9
 -3 -4 20 328.391 143.247 23
 -3 4 20 388.997 146.924 19
 -3 -4 20 415.637 149.058 19
 -3 4 19 8335.73 382.545 19
 -3 -4 19 8810.95 383.528 19
 -3 4 19 7349.4 340.283 7
 -3 -4 19 7969.56 353.471 20
 -3 -4 19 8233.61 386.806 23
 -3 -4 18 689.627 194.155 23
 -3 -4 18 538.384 186.604 25
 -3 4 18 403.68 152.105 7
 -3 -4 18 548.793 170.449 20
 -3 4 18 586.139 189.262 19
 3 4 -17 38105.3 1652.49 32
 -3 4 17 36055.5 1252.1 19
 -3 4 17 38443.9 1265.39 18
 -3 -4 17 37002.7 1253.82 25
 3 4 -16 5558.63 306.774 15
 -3 -4 16 5966.76 336.445 25
 -3 4 16 5049.41 317.934 23
 -3 -4 16 5640.34 321.995 20
 3 4 -16 4911.83 611.047 32
 3 4 -16 6037.59 311.426 3
 -3 4 16 5007.64 341.204 18
 -3 4 16 5603.96 344.477 19
 -3 -4 16 5887.26 356.318 4
 -3 -4 15 59584.6 1968.98 4
 3 4 -15 60054.5 1941.17 3
 -3 -4 15 62768.1 1955.91 20
 -3 4 15 62079.2 1968.26 19
 -3 -4 15 62161.2 1931.68 18
 -3 4 15 62189.8 1970.95 18
 -3 4 15 57232.6 2344.85 31
 -3 -4 15 59777.7 2364.02 31
 3 4 -15 60673.6 1943.24 15
 -3 4 14 3954.23 291.983 18
 -3 -4 14 3291.4 501.865 31
 -3 4 14 3038.51 466.044 31
 -3 -4 14 4517.33 302.517 4
 -3 -4 14 3951.87 287.472 25
 -3 4 14 4322.83 281.928 23
 -3 -4 14 3611.72 247.826 18
 -3 4 14 4402.64 289.818 19
 3 4 -14 4130.06 277.993 3
 3 4 -14 3521.02 268.094 15
 -3 -4 13 1831.72 215.659 25
 -3 4 13 1488.18 208.022 23
 -3 4 13 1776.69 402.295 31
 -3 -4 13 2073.95 438.554 31
 -3 4 13 1835.46 236.445 13
 -3 4 13 2207.02 243.073 18
 -3 -4 13 1580.11 182.47 18
 -3 -4 13 2212.27 230.612 4
 -3 -4 12 18191.4 689.452 25
 -3 4 12 18058 690.594 23
 -3 -4 12 19096 705.59 4
 -3 4 12 19189.7 703.306 13
 -3 4 12 20589.6 709.074 16
 -3 -4 12 18787.4 670.021 18
 -3 4 12 18674.2 702.028 18
 -3 4 12 17349.2 961.553 31
 -3 -4 12 17080.5 953.968 31
 -3 4 11 184.263 168.963 13
 -3 -4 11 344.498 145.532 25
 -3 4 11 343.296 162.801 5
 -3 -4 11 205.86 164.118 4
 -3 -4 11 256.331 265.591 31
 -3 4 11 215.067 273.689 31
 -3 4 11 229.276 153.301 23
 -3 4 11 207.815 170.038 16
 -3 -4 11 314.259 136.682 18
 -3 4 10 26159.4 875.684 16
 -3 4 10 24786.7 871.131 5
 -3 4 10 25859.7 868.492 23
 -3 -4 10 25512.4 857.094 1
 -3 4 10 25466.3 854.316 1
 -3 4 10 24803.6 872.226 13
 -3 4 10 24926.2 1110.9 31
 -3 -4 10 25420.7 1107.54 31
 -3 -4 10 25487.7 860.406 25
 -3 4 9 16487.1 604.882 16
 -3 4 9 16637.7 604.923 5
 -3 -4 9 15350.5 582.901 25
 -3 -4 9 16105 582.633 1
 -3 4 9 17557.1 606.082 13
 -3 4 9 17646.8 602.257 23
 -3 4 8 1114.88 158.599 23
 -3 -4 8 908.019 138.008 25
 -3 4 8 931.782 274.977 31
 -3 -4 8 1075.59 278.308 31
 -3 4 7 186980 5456.82 23
 -3 -4 7 181218 5439.43 25
 -3 4 7 178939 5641.67 31
 -3 -4 7 181095 5647.08 31
 -3 4 6 56812.3 1867.16 31
 -3 -4 6 55386.3 1860.61 31
 -3 4 6 52949.5 1729.62 28
 -3 4 6 56103.1 1699.2 23
 3 4 -5 29573 1125.48 29
 -3 -4 5 31525.6 1108.26 31
 -3 4 5 29634.1 1095.97 31
 3 4 -4 113479 3600.51 29
 -3 4 4 118077 3562.14 31
 -3 -4 4 112954 3554.77 31
 -3 4 3 20218.8 662.683 29
 3 4 -3 22850 855.511 29
 3 4 -2 27430.4 1015.84 29
 -3 4 2 26777.7 980.434 32
 3 4 -1 741.839 279.753 29
 -3 4 1 946.458 224.052 32
 3 4 0 17393.2 734.136 29
 -3 4 0 17336 709.363 32
 3 4 1 36436.2 1315.05 29
 -3 4 -1 37705.7 1306.62 32
 3 4 1 36809.8 1298.95 30
 -3 4 -2 1881.39 301.142 32
 3 4 2 2414.07 301.502 30
 3 4 2 2024.08 314.244 29
 3 4 3 81013.7 2599.38 29
 3 4 3 79058.9 2564.02 30
 3 -4 3 79581.6 2535.18 27
 3 4 3 80202.1 2531.13 27
 -3 4 -3 78144.9 2588.28 32
 3 4 4 31254.7 1135.49 30
 -3 4 -4 29366.8 1155.7 32
 3 4 4 29470.5 1091.17 27
 3 -4 4 30112 1103.23 27
 3 -4 5 238665 7248.42 27
 3 4 5 237974 7237.78 27
 3 -4 5 233692 7056.7 22
 3 4 5 242365 7059 22
 -3 4 -5 240000 7306.53 32
 3 -4 6 3452.07 343.944 27
 3 4 6 3243.76 352.196 27
 3 -4 6 3746.6 201.181 22
 3 4 6 3302.12 200.845 22
 -3 4 -6 3565.6 407.091 32
 3 4 7 3381.8 217.585 7
 3 4 7 3105.22 214.277 19
 3 4 7 3916.01 385.954 27
 3 4 7 3229.92 215.736 17
 3 4 8 12012.9 479.597 17
 -3 4 -8 13363.6 756.642 32
 3 4 8 11692.5 667.388 27
 3 4 8 12358 481.987 19
 3 -4 8 12159.2 461.897 21
 3 -4 8 11403.2 466.134 20
 3 4 8 12211.8 461.96 21
 3 4 8 12604.8 483.576 7
 3 4 9 537.799 164.161 17
 -3 4 -9 263.994 337.722 32
 3 4 9 77.9992 273.358 27
 3 -4 9 753.392 324.329 27
 3 4 9 467.38 170.929 19
 3 -4 9 545.712 159.396 20
 3 4 9 441.974 161.378 7
 3 -4 9 295.954 153.325 21
 3 4 9 322.21 138.645 21
 3 -4 10 466.128 152.046 21
 3 4 10 213.258 139.17 21
 3 4 10 43.5584 293.464 27
 3 -4 10 132.509 287.358 27
 3 4 10 301.433 168.217 17
 -3 4 -10 192.442 334.876 32
 3 4 10 188.069 167.063 19
 3 -4 10 182.362 166.69 20
 3 4 10 287.133 167.775 7
 3 -4 10 423.198 172.587 6
 3 -4 11 688.027 179.338 21
 3 4 11 852.71 176.93 21
 3 4 11 770.584 346.175 27
 3 -4 11 634.275 352.754 27
 3 4 11 545.07 191.328 7
 -3 4 -11 939.453 356.797 32
 3 4 11 737.371 191.72 17
 3 -4 11 566.828 193.014 6
 3 4 11 560.177 176.288 19
 3 -4 11 802.888 183.789 20
 3 4 12 22473 841.568 19
 3 -4 12 22672.1 839.432 20
 3 4 12 23079.4 829.322 21
 3 -4 12 23087.9 828.715 21
 -3 4 -12 22381.3 1180.99 32
 3 4 12 22643 1155.87 27
 3 -4 12 22286.8 1150.34 27
 3 -4 12 24363.9 847.777 6
 3 4 12 24450.2 850.306 7
 3 4 12 23048.6 848.534 17
 3 -4 13 26579.6 903.554 2
 3 4 13 26122.1 946.73 17
 3 -4 13 25834.3 939.518 20
 3 4 13 26989.2 930.94 21
 3 -4 13 25551 927.373 21
 -3 4 -13 28328.4 1330.81 32
 3 4 13 26583.6 945.498 19
 3 -4 13 26266.9 939.779 6
 3 4 13 26941.8 949.068 7
 3 -4 13 23157.8 1253.35 27
 3 4 13 25321.2 1267.4 27
 3 -4 14 9968.3 769.57 27
 -3 4 -14 9922.05 776.564 32
 3 4 14 11222 510.098 19
 3 -4 14 10911.7 507.688 20
 3 4 14 10981.3 499.321 17
 3 4 14 11316.6 482.957 12
 3 4 14 10688.7 503.65 7
 3 -4 14 11876.7 504.835 6
 -3 4 -15 17932.1 1051.47 32
 3 4 15 18441 722.418 19
 3 4 15 18349.4 719.686 17
 3 4 15 18866.6 696.373 12
 3 -4 15 19005.4 729.329 20
 3 4 15 18285.1 724.121 7
 3 -4 15 19436.7 717.063 6
 -3 4 -16 651.097 345.627 32
 3 -4 17 5057.52 284.412 6
 3 4 17 4419.28 291.548 7
 3 -4 17 4227.39 269.523 7
 3 4 17 4861.43 299.408 19
 3 -4 17 4795.5 298.835 25
 -3 4 -17 4491.64 263.884 24
 3 4 17 4594.88 285.588 17
 3 4 18 12556.3 507.821 19
 3 -4 18 12175.7 480.883 6
 3 4 18 12504.9 509.591 7
 3 -4 18 13131.8 491.189 7
 3 -4 18 13428.3 515.423 25
 3 4 18 12810.8 500.828 17
 3 4 19 282.832 139.477 19
 3 -4 19 227.009 137.172 25
 3 -4 19 350.807 122.613 7
 3 4 19 198.318 128.489 17
 3 -4 20 127.872 86.2085 7
 -3 4 -20 247.64 93.8899 14
 3 -4 20 82.399 112.477 17
 3 5 -21 243.663 96.3674 9
 -3 -5 21 326.061 116.019 23
 -3 -5 21 186.144 92.8157 19
 -3 5 21 423.862 109.833 19
 -3 -5 20 10964.8 436.684 19
 -3 5 20 11837.4 449.478 19
 -3 -5 20 12336.1 457.193 23
 -3 -5 19 2131 203.41 23
 -3 -5 19 1712.73 179.3 20
 -3 -5 19 1389.6 179.934 19
 -3 5 19 2292.39 205.638 19
 -3 -5 18 4248.48 289.431 23
 -3 5 18 4101.78 281.196 19
 -3 -5 18 4837.72 284.052 25
 -3 -5 18 3963.02 259.709 20
 3 5 -17 648.618 375.183 32
 -3 -5 17 282.419 186.601 25
 3 5 -16 -67.5951 162.944 15
 3 5 -16 437.001 378.589 32
 -3 -5 16 118.623 175.676 25
 3 5 -16 121.451 160.23 3
 -3 -5 16 -14.5976 172.57 20
 -3 5 16 -15.0802 190.74 19
 -3 -5 16 203.234 198.115 4
 -3 5 16 -110.258 189.446 18
 -3 5 15 159.132 146.708 7
 -3 5 15 241.952 174.491 19
 -3 5 15 113.687 317.863 31
 -3 -5 15 224.175 337.071 31
 3 5 -15 99.54 169.299 3
 3 5 -15 142.346 172.379 15
 -3 5 15 397.083 205.914 18
 -3 -5 15 236.944 200.256 4
 -3 5 14 1040.37 199.607 19
 -3 5 14 1347.71 240.031 13
 -3 5 14 1004.43 219.827 18
 -3 5 14 788.931 166.262 7
 -3 -5 14 543.175 359.377 31
 -3 5 14 990.446 376.558 31
 -3 -5 14 879.614 195.189 25
 3 5 -14 1089.92 201.473 3
 3 5 -14 832.13 197.444 15
 -3 5 14 786.432 188.6 23
 -3 -5 14 1067.44 226.637 4
 -3 5 13 15998.1 641.031 18
 3 5 -13 16461.6 627.577 15
 -3 -5 13 16070 619.559 25
 -3 -5 13 14655.5 893.921 31
 -3 5 13 15555 912.491 31
 -3 -5 13 15626.4 631.573 4
 -3 5 13 16577.1 643.592 13
 -3 5 13 16079.6 626.686 19
 3 5 -13 16110.8 626.038 3
 -3 5 13 16588.2 625.013 23
 -3 5 12 34956.7 1179.91 18
 -3 5 12 35189.8 1182.46 16
 3 5 -12 34552.6 1171.84 15
 -3 -5 12 34851 1163.79 25
 -3 -5 12 34357.5 1469.62 31
 -3 5 12 32868.5 1452.47 31
 -3 5 12 34748.5 1169.06 23
 -3 5 12 34858.4 1167.61 19
 -3 -5 12 34907.2 1183.82 4
 3 5 -12 36298.4 1178.73 3
 -3 5 12 35766.8 1190.87 13
 -3 5 11 4642.77 290.323 16
 -3 5 11 5137.62 302.557 18
 -3 5 11 4813.39 308.406 13
 -3 -5 11 4510.52 447.84 31
 -3 -5 11 5244.52 286.03 25
 -3 5 11 5189.21 287.435 23
 -3 5 11 4817.6 280.893 19
 -3 5 11 5136.69 302.238 5
 -3 5 11 6061.26 514.071 31
 -3 -5 11 5264.35 300.875 4
 -3 5 10 4203.68 270.739 16
 -3 5 10 4823.82 273.441 23
 -3 5 10 5119.02 283.709 5
 -3 5 10 5080.94 265.571 19
 -3 5 10 4830.73 253.927 1
 -3 5 10 4483.68 284.686 13
 -3 -5 10 4083.99 430.461 31
 -3 5 10 5204.1 454.801 31
 -3 -5 10 4559.96 259.528 25
 -3 5 9 14351.6 551.965 13
 -3 5 9 14987.8 547.565 23
 -3 5 9 14981.2 558.457 5
 -3 5 9 15313.2 557.28 16
 -3 5 9 14834.3 515.144 26
 -3 -5 9 14657.6 530.955 25
 -3 -5 9 14655.3 528.541 1
 -3 5 9 13820.8 523.074 1
 -3 5 8 5550.46 438.584 31
 -3 -5 8 5199.05 412.903 31
 -3 5 8 5137.25 247.868 26
 -3 -5 8 5545.13 254.607 25
 -3 5 8 5993.52 288.538 5
 -3 5 8 5005.09 278.541 13
 -3 5 8 5496.74 283.632 23
 3 5 -8 5564.32 242.566 24
 -3 -5 7 33078.2 1016.97 25
 3 5 -7 31668.3 1007.16 24
 -3 5 7 31327.3 1211.97 31
 -3 -5 7 30615.3 1202.06 31
 3 5 -6 128813 3926.68 24
 -3 5 6 138176 4121.26 31
 -3 -5 6 139664 4120.28 31
 -3 5 6 129089 4008.74 28
 3 5 -6 135674 4178.92 29
 3 5 -5 20297.7 660.715 24
 3 5 -5 20651.8 878.847 29
 -3 5 5 19242.3 758.955 28
 -3 5 5 21033 808.252 31
 -3 -5 5 20603.6 805.187 31
 3 5 -4 462.513 270.44 29
 -3 -5 4 763.116 207.974 31
 -3 5 4 487.073 197.634 31
 3 5 -3 445.702 276.653 29
 -3 5 3 494.232 123.182 29
 -3 -5 3 672.349 187.156 31
 -3 5 3 550.391 187.252 31
 3 5 -2 33307.7 1238.53 29
 -3 5 2 33156 1174.91 32
 3 5 -1 61437.4 2150.81 29
 -3 5 1 67433 2111.31 32
 3 5 0 21869.6 915.983 29
 -3 5 0 22498.2 878.339 32
 3 5 1 23667.9 952.381 29
 3 5 1 23385.6 927.075 30
 -3 5 -1 23388.9 924.593 32
 3 5 2 96247.5 3012.59 29
 3 5 2 92322.6 2968.4 30
 -3 5 -2 97166.9 2999.52 32
 3 -5 2 90776.1 2907.6 27
 3 5 2 91872.1 2900.21 27
 -3 5 -3 3626.14 358.018 32
 3 5 3 3225.81 316.973 30
 3 5 3 3457.6 377.124 29
 3 5 3 3222.3 278.397 27
 3 -5 3 3374.09 288.865 27
 -3 5 -4 8473.81 529.906 32
 3 -5 4 9464.51 477.279 27
 3 5 4 9175.48 463.954 27
 -3 5 -4 7976.96 321.057 26
 3 5 4 9391.28 515.654 30
 3 5 4 7943.81 531.939 29
 3 -5 5 55301.2 1891.69 27
 3 5 5 57842.9 1894.92 27
 -3 5 -5 55387.6 1707.49 26
 -3 5 -5 55857.4 1974.97 32
 3 5 5 57164.4 1712.7 22
 3 -5 5 55142.6 1709.79 22
 3 5 6 1186.99 161.079 7
 3 5 6 1306.29 166.472 17
 3 -5 6 1015.96 255.22 27
 3 5 6 1228.31 248.342 27
 3 5 6 1401.65 168.253 19
 3 5 7 8478.51 366.576 7
 -3 5 -7 7962.86 572.763 28
 3 5 7 8759.92 371.111 17
 3 5 7 8478.02 341.665 21
 3 -5 7 8344.21 344.706 21
 -3 5 -7 7478.77 589.35 32
 3 -5 7 8695.61 546.227 27
 3 5 7 8960.75 529.813 27
 3 5 7 8319.44 371.935 19
 3 5 8 4345.12 268.099 19
 -3 5 -8 4335.33 494.084 32
 -3 5 -8 4024.73 229.299 9
 -3 5 -8 4819.04 237.432 3
 3 -5 8 4413.68 247.633 21
 3 5 8 4640.63 241.169 21
 3 5 8 4713.94 267.281 7
 3 5 8 4383.47 269.48 17
 3 5 9 41266.7 1335.2 17
 3 5 9 41145.7 1331.48 7
 -3 5 -9 41811.5 1606.93 28
 -3 5 -9 39523.1 1296.25 3
 -3 5 -9 39558.6 1663.64 32
 3 -5 9 41336.2 1312.42 21
 3 5 9 41943.4 1312.54 21
 3 -5 9 41341.9 1327.11 20
 -3 5 -9 39304.9 1298.49 9
 3 5 9 40930.6 1334.4 19
 3 -5 9 42410.7 1605.05 27
 3 5 9 41242.9 1590.32 27
 3 5 10 4198.16 283.333 7
 -3 5 -10 4647.86 444.129 28
 3 5 10 4076.47 279.723 17
 -3 5 -10 4390.73 517.822 32
 3 5 10 3991.61 274.203 19
 3 -5 10 3948.54 255.382 21
 3 5 10 3880.54 253.485 21
 3 -5 10 4368.67 277.982 20
 3 -5 10 3353.51 440.055 27
 3 5 10 3861.44 448.949 27
 3 5 10 4590.87 273.1 12
 3 5 11 5844.89 329.491 7
 3 -5 11 6106.57 334.594 6
 3 -5 11 6346.18 555.585 27
 3 5 11 5548.1 324.988 17
 -3 5 -11 5612.87 588.768 32
 3 5 11 4980.94 330.849 19
 3 -5 11 5647.53 325.658 20
 3 5 11 5749.23 304.128 21
 3 -5 11 5468.29 304.015 21
 3 5 11 4289.15 485.339 27
 3 5 11 5490.52 320.366 12
 3 -5 12 32645.6 1469.2 27
 3 5 12 33346.2 1469.1 27
 -3 5 -12 32356.3 1517.91 32
 3 -5 12 34396.6 1139.61 21
 3 -5 12 32673.8 1155.17 20
 3 5 12 34618 1138.85 21
 3 5 12 34886.9 1161.62 17
 3 5 12 33085 1159.35 19
 3 -5 12 34120.6 1157.17 6
 3 5 12 33577.2 1155.24 7
 3 5 12 34041.7 1148.14 12
 3 5 13 5861.42 576.582 27
 3 -5 13 6281.38 603.312 27
 -3 5 -13 5661 620.299 32
 3 5 13 5836.84 325.829 21
 3 -5 13 6260.32 334.651 21
 3 -5 13 6810.6 368.568 20
 3 5 13 6446.45 366.157 17
 3 5 13 5993.55 356.023 19
 3 5 13 6236.46 340.32 12
 3 -5 13 6083.08 360.08 6
 3 5 13 6008.85 349.552 7
 -3 5 -14 22515.2 1198.5 32
 3 -5 14 23230.7 850.769 20
 3 5 14 23376 854.012 19
 3 5 14 23033.6 846.722 17
 3 5 14 21772.7 842.718 7
 3 -5 14 23710 851.929 6
 3 5 14 22979.1 826.188 12
 3 -5 15 2275.16 250.638 20
 3 5 15 1923.5 253.377 19
 3 5 15 2312.14 236.709 17
 3 -5 15 2573.09 250.023 6
 3 5 15 2159.43 248.08 7
 -3 5 -15 1490.8 437.477 32
 3 5 15 1900.04 210.597 12
 3 5 16 4792.33 274.262 12
 3 -5 16 5072.08 287.84 7
 -3 5 -16 5019.69 291.086 24
 -3 5 -17 711.728 155.143 24
 3 5 17 627.882 171.558 17
 3 -5 17 664.792 193.559 25
 3 -5 17 561.606 164.9 6
 3 -5 17 405.46 147.386 7
 3 5 17 635.117 187.638 19
 3 5 18 803.746 156.129 17
 3 -5 18 841.802 162.588 25
 3 5 18 982.946 181.376 19
 3 -5 18 958.867 148.348 6
 3 -5 18 781.649 139.002 7
 3 -5 19 2611.05 161.297 7
 3 -5 19 3086.69 197.599 25
 3 -5 20 1230.16 126.202 17
 -3 5 -20 930.28 101.288 14
 3 6 -21 239.403 80.38 9
 -3 6 21 115.549 82.6634 19
 3 6 -20 29222.6 926.269 9
 -3 -6 20 27924.6 910.494 19
 -3 6 20 28721.6 924.835 19
 -3 -6 20 28584.4 937.089 23
 -3 -6 19 4803.09 259.047 19
 -3 6 19 5196.84 270.611 19
 -3 -6 19 4945.49 261.812 20
 -3 -6 19 4860.51 279.656 23
 -3 -6 18 4165.88 284.9 23
 -3 -6 18 4212.09 264.446 20
 -3 6 18 4265.54 260.215 19
 -3 -6 18 4096.76 256.918 25
 3 6 -18 3927.94 231.904 3
 3 6 -17 2041.83 204.338 15
 3 6 -17 1726.12 198.587 3
 -3 6 17 2334.67 224.496 19
 -3 -6 17 1987.81 219.226 20
 -3 -6 17 1912.52 212.362 25
 -3 6 16 724.495 202.823 18
 -3 -6 16 727.39 204.316 4
 -3 -6 16 641.697 181.125 25
 3 6 -16 999.431 403.717 32
 3 6 -16 585.085 178.634 3
 3 6 -16 545.059 170.086 15
 -3 -6 16 629.389 195.065 20
 -3 6 16 675.228 191.826 19
 -3 6 15 -46.497 184.059 18
 3 6 -15 218.579 163.781 15
 3 6 -15 64.331 370.121 32
 -3 -6 15 249.563 198.82 4
 -3 -6 15 200.004 165.932 25
 3 6 -15 87.2826 160.297 3
 -3 6 15 58.7619 171.787 19
 3 6 -14 4453.62 297.622 15
 -3 6 14 4453.48 323.095 13
 -3 6 14 4007.32 507.006 31
 -3 -6 14 4900.04 315.967 4
 -3 6 14 4397.77 299.821 19
 -3 6 14 5197.32 321.502 18
 3 6 -14 4240.91 292.089 3
 -3 6 13 43112.6 1414.51 18
 3 6 -13 42186.3 1410.19 15
 -3 -6 13 37369.1 1682.61 31
 -3 6 13 43326.2 1735.21 31
 -3 -6 13 42639.4 1394.89 25
 3 6 -13 41713.5 1712.62 29
 -3 6 13 44068.7 1424.79 13
 -3 -6 13 42858.2 1417.12 4
 -3 6 13 43396.2 1403.39 19
 3 6 -13 41418.4 1406.53 3
 -3 6 12 4699.97 321.331 16
 -3 6 12 5941.5 324.393 18
 -3 -6 12 5422.2 326.799 4
 3 6 -12 5399.27 324.218 3
 -3 -6 12 5387.76 294.153 25
 -3 6 12 5392.05 331.323 13
 3 6 -12 5063.9 319.086 15
 -3 6 12 5002 506.06 31
 -3 -6 12 5148.33 504.875 31
 -3 6 12 5799.47 330.793 5
 -3 6 12 5256.92 304.712 19
 3 6 -12 4611.15 487.521 29
 -3 6 11 551.887 191.18 16
 -3 6 11 535.339 177.489 18
 3 6 -11 616.253 200.14 3
 -3 -6 11 636.808 187.871 4
 3 6 -11 536.862 186.53 15
 -3 6 11 428.194 186.052 13
 -3 -6 11 532.445 160.131 25
 -3 6 11 602.956 183.025 5
 -3 6 11 377.143 158.413 19
 -3 -6 11 335.676 286.789 31
 -3 6 11 596.795 298.895 31
 -3 6 10 47053.7 1525.4 18
 -3 6 10 49084.8 1537.54 16
 3 6 -10 48097.3 1537.64 15
 -3 6 10 46932.5 1537.26 5
 -3 -6 10 44260.4 1748.15 31
 -3 6 10 50890.9 1801.07 31
 -3 6 10 48867.4 1537.93 13
 -3 -6 10 47240.9 1507.93 25
 3 6 -10 48455.9 1538.2 3
 -3 6 10 45704.8 1508.18 19
 -3 6 9 175.548 158.732 5
 -3 6 9 229.739 158.63 16
 -3 6 9 56.6426 135.518 19
 -3 6 9 -58.4012 157.096 13
 -3 6 9 84.1167 112.003 26
 -3 -6 9 214.795 128.861 25
 -3 6 8 32546.1 1234.8 31
 -3 -6 8 31124.1 1218.06 31
 -3 6 8 31532 1048.47 5
 -3 6 8 31221 1045.77 13
 3 6 -8 30314.9 1008.46 24
 -3 -6 8 31701.2 1013.82 25
 -3 6 8 33252.2 1024.05 26
 -3 6 7 57221.1 1731.36 26
 -3 -6 7 55956.2 1712.21 25
 -3 6 7 55133.6 1747.79 5
 -3 -6 7 56023.4 1910.05 31
 -3 6 7 54731.4 1906.58 31
 -3 6 7 54773.1 1748.22 13
 3 6 -7 55825.8 1718.52 24
 3 6 -7 56471.5 2005.43 29
 3 6 -6 1811.93 330.528 29
 -3 6 6 2308.07 188.879 5
 -3 6 6 2027.69 175.256 26
 -3 -6 6 1903.93 279.915 31
 -3 6 6 2481.57 285.259 31
 -3 6 6 2674.19 224.794 28
 3 6 -6 2220.6 168.113 24
 -3 6 6 2351.8 188.95 13
 -3 6 5 23836.4 884.792 31
 -3 -6 5 21698.1 866.83 31
 3 6 -5 23063.4 752.938 24
 3 6 -5 23822.2 1002.45 29
 -3 6 5 22950.5 878.104 28
 -3 6 4 711.964 218.784 28
 3 6 -4 707.244 131.721 24
 3 6 -4 698.705 298.853 29
 -3 6 4 781.41 187.073 31
 -3 -6 4 927.631 182.921 31
 3 6 -3 10072.6 375.174 24
 -3 6 3 9615.56 414.313 29
 -3 6 3 10280.1 530.356 28
 3 6 -3 10717.7 589.756 29
 -3 -6 3 10070.4 446.105 31
 -3 6 3 9456.01 441.438 31
 3 6 -2 20312.2 681.862 24
 -3 6 2 19983 668.414 24
 -3 6 2 21122.9 815.703 32
 3 6 -2 22111.9 916.407 29
 -3 6 2 21220.9 749.806 31
 -3 -6 2 20849 749.718 31
 3 6 -1 43581 1552.45 29
 -3 6 1 41789.3 1310.26 24
 -3 6 1 43643.1 1473.75 32
 3 6 0 106071 3305.66 29
 -3 6 0 103089 3238.87 32
 -3 6 0 100918 3062.62 24
 3 6 1 12278.7 643.076 29
 -3 6 -1 12551.9 442.642 24
 -3 6 -1 12635.6 606.624 32
 3 -6 1 12029.1 510.391 27
 3 6 1 11996.4 493.394 27
 3 6 1 11774.3 601.347 30
 -3 6 -1 11453 443.92 26
 -3 6 -2 122975 3712.29 26
 -3 6 -2 127969 3926.72 32
 3 -6 2 119274 3798.91 27
 3 6 2 122024 3794.42 27
 3 6 2 127365 3957.56 29
 3 6 2 131190 3907.41 30
 -3 6 -3 1610.97 297.85 32
 3 6 3 1334.44 202.216 27
 3 -6 3 1216.05 214.114 27
 3 6 3 1396.36 290.035 30
 3 6 3 1700.24 318.481 29
 -3 6 -3 1120.19 144.116 26
 -3 6 -4 23872.2 783.839 26
 3 -6 4 23555.9 913.939 27
 3 6 4 23699.5 905.122 27
 -3 6 -4 24377 1035.18 32
 3 6 4 23838.4 1034.67 29
 3 6 4 24567.2 968.827 30
 -3 6 -5 34213 1317.43 28
 3 6 5 30338.6 1028.55 12
 3 6 5 32506.4 1170.05 27
 3 -6 5 32614.8 1176.22 27
 3 6 5 30959.1 1029.43 19
 3 6 5 31502.5 1029.38 17
 -3 6 -5 31544.6 1002.4 26
 3 6 6 47899.6 1462.92 17
 -3 6 -6 43742.3 1727.04 32
 -3 6 -6 44905.2 1421.67 26
 3 6 6 45931.3 1618.27 27
 3 -6 6 45649 1630.82 27
 -3 6 -6 46354.1 1449.58 3
 3 6 6 47200.2 1462.25 19
 3 -6 6 45750 1426.34 21
 3 6 6 44702.2 1421.1 21
 3 6 6 46546.6 1460.89 12
 3 6 7 268.33 116.852 21
 3 -6 7 227.068 120.058 21
 -3 6 -7 289.693 132.135 9
 -3 6 -7 231.603 131.535 3
 3 6 7 414.789 158.009 17
 3 6 7 212.693 149.846 7
 3 6 7 485.088 242.191 27
 3 -6 7 344.418 256.049 27
 3 6 7 331.845 162.442 19
 -3 6 -7 42.8448 296.353 32
 3 6 7 205.325 152.966 12
 3 6 8 5144.81 292.402 17
 3 6 8 4470.05 281.125 7
 3 6 8 5143.84 287.633 12
 -3 6 -8 4905.25 264.839 9
 -3 6 -8 4798.81 479.289 28
 3 6 8 4309.15 281.13 19
 -3 6 -8 4863.47 257.975 3
 3 6 8 4823.4 245.711 21
 3 -6 8 5074.28 251.609 21
 -3 6 -8 5769.75 533.637 32
 3 -6 9 3606.59 225.788 21
 3 6 9 4099.29 229.33 21
 -3 6 -9 3459.9 233.228 3
 -3 6 -9 3891.47 438.567 28
 3 6 9 4022.2 267.274 17
 3 6 9 3811.25 264.881 7
 3 -6 9 3432.47 405.866 27
 3 6 9 3739.9 397.313 27
 -3 6 -9 4113.17 240.439 9
 3 6 9 3417.42 220.192 10
 3 6 9 3635.46 259.738 12
 3 6 9 3866.22 275.048 19
 -3 6 -9 3320.89 485.86 32
 3 6 10 27928.5 949.597 19
 -3 6 -10 25746.9 906.699 3
 3 6 10 27137 944.17 17
 3 6 10 27380 946.368 7
 3 -6 10 27066.2 939.413 20
 3 6 10 26543.7 909.002 21
 3 -6 10 28013.5 914.367 21
 3 6 10 25975 1181.5 27
 -3 6 -10 26555 1223.5 28
 3 -6 10 27205.1 1206.75 27
 3 6 10 28151.7 940.808 12
 -3 6 -10 25633.7 908.141 9
 -3 6 -10 25470.4 1295.96 32
 3 -6 11 2477.45 235.166 20
 3 6 11 2356.2 255.502 19
 -3 6 -11 2166.71 198.64 9
 3 6 11 2380.47 240.336 17
 3 6 11 2735.13 251.693 7
 3 -6 11 2494.04 241.546 6
 3 6 11 2724.93 240.075 12
 -3 6 -11 2352.01 460.973 32
 3 -6 11 1988.49 384.322 27
 3 6 11 2320.49 412.113 27
 3 -6 11 2285.51 210.789 21
 3 6 11 2083.56 200.944 21
 -3 6 -11 2594.58 385.008 28
 3 6 12 2732.28 257.296 7
 3 6 12 2356.39 236.984 12
 3 -6 12 2682.05 256.38 20
 3 6 12 2312.9 260.827 19
 3 -6 12 2332.58 217.936 21
 3 6 12 2325.26 212.579 21
 -3 6 -12 2277.54 454.927 32
 3 6 12 2283.8 251.187 17
 3 6 12 2282.23 404.136 27
 3 -6 12 2226.84 417.687 27
 3 -6 12 2289.82 245.369 6
 3 6 13 3902.52 313.44 19
 3 -6 13 3944.74 298.274 20
 -3 6 -13 3910.14 556.798 32
 3 6 13 4585.25 284.186 12
 3 6 13 3966.38 299.139 7
 3 -6 13 4217.37 302.173 6
 3 6 13 4413.17 298.98 17
 3 -6 14 5477.54 324.363 6
 3 6 14 4549.07 311.216 7
 3 -6 14 4651.23 283.409 2
 3 -6 14 4540.53 313.016 20
 3 6 14 4302.41 294.469 17
 3 6 14 4711.49 292.374 12
 3 6 14 4764.31 320.022 19
 -3 6 -15 239.541 331.842 32
 -3 6 -15 573.758 180.827 24
 3 -6 16 1431.79 198.629 6
 3 -6 16 1514.26 204.648 20
 3 6 16 1665.37 218.418 19
 3 6 16 1642.98 168.223 12
 3 -6 16 1360.26 169.237 7
 -3 6 -16 1551.21 191.254 24
 3 6 16 1306.02 200.123 17
 3 6 17 383.175 146.772 17
 3 -6 17 269.53 152.463 6
 3 -6 17 261.289 128.106 7
 3 -6 17 299.402 170.835 25
 3 6 17 490.506 175.187 19
 -3 6 -17 312.983 140.475 24
 3 -6 18 3472.76 226.091 25
 3 6 18 3317.35 228.711 19
 3 -6 18 2903.69 176.542 7
 3 -6 18 2985.19 195.704 6
 -3 6 -19 2293.41 170.373 14
 3 -6 19 2720.1 180.199 25
 3 -6 20 274.242 92.3169 17
 3 7 -20 262.885 110.781 9
 -3 -7 20 149.617 117.457 23
 -3 -7 20 205.555 77.7433 19
 -3 7 20 254.687 96.4532 19
 3 7 -19 539.637 145.798 9
 -3 -7 19 543.546 151.857 23
 -3 -7 19 462.412 121.875 19
 -3 -7 19 386.997 134.532 20
 -3 7 19 462.564 131.994 19
 -3 -7 18 7116.01 342.446 23
 -3 7 18 6505.61 316.908 19
 -3 -7 18 6164.26 320.788 20
 3 7 -18 6599.51 300.967 3
 -3 -7 17 6381.62 332.205 20
 -3 -7 17 5957.75 312.871 25
 3 7 -17 6490.7 318.899 3
 -3 7 17 6396.82 326.181 19
 -3 -7 16 35170.9 1172.23 25
 3 7 -16 35903.6 1621.74 32
 -3 7 15 1239 207.4 18
 3 7 -15 1540.66 209.856 15
 -3 -7 15 1732.17 196.291 25
 -3 -7 15 1481.56 222.633 4
 3 7 -15 1218.57 413.516 32
 3 7 -15 1479.94 216.683 3
 -3 7 15 1866.43 208.464 19
 -3 -7 14 9254.33 436.401 4
 -3 7 14 8045.16 431.126 13
 3 7 -14 8584.5 416.727 3
 3 7 -14 7322.97 712.829 32
 3 7 -14 7382.65 618.418 29
 3 7 -14 8201.73 415.464 15
 -3 7 14 8590.82 419.027 18
 -3 7 14 8236.58 397.349 19
 -3 -7 13 4394.2 305.343 4
 -3 7 13 4954.54 333.145 13
 -3 -7 13 4226.09 273.683 25
 3 7 -13 4371.97 307.255 15
 3 7 -13 4560.89 516.42 29
 -3 7 13 4103.14 282.285 19
 -3 7 13 5091.2 300.882 18
 3 7 -13 4549.6 308.536 3
 -3 7 12 1717.34 199.994 19
 3 7 -12 1091.72 371.784 29
 -3 7 12 1598.34 227.58 16
 -3 7 12 2410.84 230.443 18
 3 7 -12 1363.52 216.104 3
 -3 7 12 1892.58 231.005 5
 -3 7 12 1885.77 342.498 31
 -3 7 12 1359.85 227.729 13
 -3 -7 12 1652.31 194.268 25
 -3 -7 12 1531.2 224.405 4
 3 7 -12 1604.89 224.139 15
 -3 7 11 30162.4 1013.39 19
 3 7 -11 26956.1 1315.9 29
 3 7 -11 30077.2 1040.98 15
 3 7 -11 29819.1 1042.18 3
 -3 -7 11 29818.7 1034.84 4
 -3 -7 11 29723.5 1002.85 25
 -3 7 11 29967.6 1044.58 13
 -3 7 11 30692.7 1042.16 16
 -3 7 11 29824 1023.64 18
 -3 7 11 30917.8 1042.78 5
 -3 7 11 29621.9 1273.92 31
 -3 7 10 131534 4029.51 18
 -3 7 10 132450 4046.16 16
 -3 7 10 137570 4052.85 13
 3 7 -10 136193 4051.45 15
 3 7 -10 130599 4394.41 29
 3 7 -10 132845 4048.61 3
 -3 7 10 130626 4017.25 19
 -3 7 10 133107 4052.24 5
 -3 -7 10 131524 4010.26 25
 -3 7 9 659.815 152.905 18
 -3 7 9 953.236 187.477 13
 -3 7 9 986 153.912 19
 3 7 -9 800.089 178.414 15
 -3 7 9 1109.32 190.688 16
 -3 7 9 1077.32 143.61 26
 3 7 -9 1107.59 154.36 24
 -3 7 9 980.066 183.732 5
 3 7 -9 872.014 351.344 29
 3 7 -9 951.025 189.148 3
 3 7 -8 -70.7663 150.322 3
 3 7 -8 -217.049 305.873 29
 -3 7 8 95.3372 128.855 26
 -3 7 8 94.7754 157.952 13
 3 7 -8 70.873 115.234 11
 3 7 -8 61.5669 118.275 24
 3 7 -8 47.2503 151.685 15
 -3 7 8 59.2171 154.047 5
 -3 7 7 13743.7 501.997 26
 -3 7 7 13629.6 521.081 13
 3 7 -7 13441.1 519.36 3
 3 7 -7 12724.8 488.884 11
 3 7 -7 12796.4 488.569 24
 3 7 -7 13630.8 520.56 15
 -3 7 7 14175.8 525.759 5
 -3 7 6 13905.4 521.355 26
 3 7 -6 13598.2 511.174 11
 3 7 -6 13844.5 529.611 15
 3 7 -6 14201.4 509.147 24
 3 7 -6 14484.4 533.86 3
 -3 7 6 14129.7 536.382 13
 -3 7 6 14639.1 535.35 5
 -3 7 5 91328.1 2873.76 5
 -3 7 5 93910.4 2874.28 14
 3 7 -5 93317.1 2873.24 15
 3 7 -5 94273.2 2860.57 24
 -3 7 5 95672.5 3023 28
 -3 7 5 97505.5 2873.44 26
 3 7 -5 95340.3 2874.73 3
 3 7 -4 4087.84 228.285 24
 -3 7 4 4647.62 207.608 24
 3 7 -4 4403.27 431.961 29
 -3 7 4 4716.72 356.812 28
 -3 7 4 4039.28 241.266 14
 -3 7 4 4517.6 254.423 26
 -3 7 3 22748.6 852.719 29
 3 7 -3 24793.8 1045.97 29
 -3 7 3 23090.2 970.822 28
 -3 7 3 23929.2 801.779 26
 3 7 -3 24004.3 793.05 24
 -3 7 3 24213.6 774.546 24
 3 7 -2 6216.17 282.005 24
 -3 7 2 6067.2 264.173 24
 -3 7 2 5671.85 445.92 28
 -3 7 2 5897.1 351.634 29
 3 7 -2 5133.09 464.459 29
 -3 7 2 6051.97 289.788 26
 -3 7 2 6203.19 379.139 32
 -3 7 1 159.42 201.014 32
 -3 7 1 160.341 128.589 24
 -3 7 1 604.904 285.19 28
 3 7 -1 196.431 293.415 29
 -3 7 1 153.359 144.104 26
 -3 7 0 56720.6 1938.79 32
 -3 7 0 61650.1 2033.21 28
 3 7 0 61388.4 2040.56 29
 -3 7 0 56667.7 1762.47 24
 -3 7 0 56007.2 1774.21 26
 -3 7 -1 13526 509.102 26
 3 7 1 14405.9 675.558 30
 -3 7 -1 12925.4 674.376 32
 -3 7 -1 15567.7 757.062 28
 3 7 1 14006.4 726.138 29
 -3 7 -1 14104.7 502.851 24
 -3 7 -2 12377.2 451.271 26
 -3 7 -2 10802.9 660.529 28
 3 7 2 11127.5 670.085 29
 3 7 2 12846 621.215 30
 -3 7 -2 10899.8 625.259 32
 -3 7 -2 11865.5 452.66 24
 -3 7 -3 48149.6 1501.62 24
 -3 7 -3 47145.2 1493.03 26
 -3 7 -3 47434 1729.51 32
 -3 7 -3 48134.8 1503.66 3
 -3 7 -3 49126.9 1508.37 14
 3 7 3 49290.4 1772.45 29
 -3 7 -3 49054.9 1781.81 28
 3 7 3 45561.8 1501.16 12
 3 7 3 48131.9 1682.46 30
 -3 7 -4 2623.26 187.346 26
 3 7 4 2192.41 376.687 29
 3 7 4 2418.85 304.775 30
 -3 7 -4 2574.27 199.1 3
 -3 7 -4 2599.75 193.787 9
 3 7 4 2590.98 203.474 12
 3 7 4 2620.87 193.619 11
 3 7 5 1629.8 194.467 17
 3 7 5 1828.03 170.845 11
 3 7 5 1902.18 191.54 12
 -3 7 -5 1529.69 158.615 26
 3 7 5 2074.18 195.983 19
 -3 7 -5 1994.09 181.546 9
 -3 7 -5 1826.81 183.301 3
 3 7 6 81098.1 2518.1 17
 -3 7 -6 87427.9 2854.89 32
 3 7 6 79356.5 2519.69 12
 -3 7 -6 81221.6 2484.46 26
 -3 7 -6 81245.5 2844.36 28
 -3 7 -6 81622.8 2511.26 3
 -3 7 -6 81591.9 2507.31 9
 3 7 6 83636.8 2521.12 19
 -3 7 -7 340.172 147.825 3
 -3 7 -7 -91.4418 290.936 28
 3 7 7 425.583 168.622 12
 3 7 7 331.899 163.11 17
 -3 7 -7 149.02 138.984 9
 3 7 7 506.517 173.043 19
 -3 7 -7 325.693 347.601 32
 3 7 8 9158.49 404.832 12
 -3 7 -8 8548.11 687.839 32
 -3 7 -8 7365.31 614.732 28
 -3 7 -8 8140.07 378.527 3
 3 7 8 8760.86 402.218 17
 3 7 8 9289.01 409.272 19
 -3 7 -8 8674.51 378.918 9
 3 7 8 8287.48 377.103 10
 -3 7 -9 3387.94 238.895 3
 -3 7 -9 3763.09 474.752 28
 -3 7 -9 3685.72 240.912 9
 3 7 9 2912.17 223.124 10
 3 7 9 2727.45 253.429 12
 3 7 9 3254.53 262.723 17
 -3 7 -9 3714.47 494.899 32
 3 7 9 3206.06 265.43 19
 3 -7 10 49684.3 1626.13 20
 -3 7 -10 49997.1 1611.49 3
 -3 7 -10 49961.6 1966.48 28
 -3 7 -10 51281.1 1616.21 9
 3 7 10 50258.9 1635.35 12
 3 7 10 51859.2 1640.1 17
 -3 7 -10 49837.3 2055.97 32
 3 7 10 49774.1 1644.14 19
 3 -7 11 5233.89 320.365 20
 -3 7 -11 4864.83 283.102 3
 -3 7 -11 5258.19 298.02 9
 -3 7 -11 4673.87 565.384 32
 3 7 11 5023.51 311.319 12
 -3 7 -11 3878.5 476.085 28
 3 7 11 5488.26 329.593 17
 3 7 11 6155.48 356.138 19
 3 7 12 18201.7 715.954 19
 -3 7 -12 17836.8 1066.64 32
 3 7 12 17779.1 699.298 17
 3 -7 12 18387.8 702.891 20
 3 7 12 17916.4 683.571 12
 3 -7 12 18057.1 708.898 6
 3 7 13 4741.23 327.76 19
 -3 7 -13 5076.41 625.07 32
 3 7 13 4483.13 312.556 17
 -3 7 -13 4845.67 319.181 24
 3 -7 13 4517.11 309.901 20
 3 7 13 4700.41 293.942 12
 3 -7 13 4559.32 320.792 6
 3 -7 14 10705.8 478.592 6
 3 7 14 10056.7 475.198 19
 -3 7 -14 10981 814.436 32
 3 -7 14 10203.9 464.845 20
 -3 7 -14 10316.5 466.017 24
 3 7 14 9405.74 438.878 12
 3 -7 14 10665.9 451.805 2
 3 7 14 9786.66 454.896 17
 3 -7 15 3364.49 232.618 2
 3 7 15 2972.04 241.272 17
 3 7 15 3086.4 228.149 12
 -3 7 -15 3455.45 257.764 24
 3 -7 16 2960.93 240.353 20
 3 7 16 2531.84 244.76 19
 3 -7 16 2732.76 222.584 6
 -3 7 -16 2821.19 221.665 24
 3 7 17 124.05 163.546 19
 3 -7 17 124.774 156.139 25
 3 -7 17 19.7414 134.111 6
 -3 7 -17 177.53 129.866 24
 3 -7 18 1317.9 134.802 6
 -3 7 -18 1213.12 158.701 14
 3 -7 18 1045.65 154.78 25
 -3 7 -19 11217.1 402.973 14
 3 8 -20 4156.93 191.894 9
 -3 -8 19 525.704 136.476 23
 -3 -8 19 664.306 130.31 20
 -3 -8 19 368.484 89.8714 19
 -3 -8 18 259.338 145.144 20
 -3 8 18 169.523 121.825 19
 -3 -8 18 192.043 148.078 23
 3 8 -18 578.393 163.281 9
 3 8 -18 473.441 126.072 3
 3 8 -17 -75.6102 146.227 3
 -3 -8 17 120.862 159.743 20
 -3 8 17 41.382 140.288 19
 -3 -8 16 1632.58 212.836 4
 3 8 -16 2061.75 212.7 3
 -3 -8 16 1533.84 181.564 25
 -3 8 16 2077.67 202.65 19
 -3 -8 15 9945.37 420.539 25
 3 8 -15 9679.69 781.341 32
 -3 -8 14 22367.5 828.765 4
 3 8 -14 21882.3 1227.65 32
 3 8 -14 23551.8 838.321 3
 -3 8 14 22003.4 844.667 13
 3 8 -14 22227.3 1143.4 29
 3 8 -14 22639.2 831.869 15
 -3 8 14 22653.1 808.793 19
 -3 8 14 22743.9 820.21 18
 -3 8 13 170.474 152.712 19
 3 8 -13 -110.714 335.742 29
 3 8 -13 15.7436 178.692 15
 3 8 -13 321.195 402.375 32
 -3 8 13 146.048 209.594 13
 -3 -8 13 269.78 183.364 4
 -3 8 13 383.749 185.749 5
 3 8 -13 141.46 176.265 3
 -3 8 13 209.94 162.61 18
 -3 8 12 37716.2 1251.81 18
 -3 8 12 37893 1242.77 19
 3 8 -12 37061.5 1629.74 29
 -3 8 12 37864.7 1283.46 13
 3 8 -12 37652.2 1279.26 3
 -3 -8 12 37731.4 1266.75 4
 -3 8 12 37359.8 1280.98 5
 -3 8 12 37673.8 1270.84 16
 3 8 -12 37419.1 1277.94 15
 -3 8 11 89214.6 2729.73 19
 3 8 -11 85354.7 3139.49 29
 -3 8 11 88698 2769.52 13
 3 8 -11 89596.6 2770.8 3
 -3 -8 11 87731.3 2754.37 4
 -3 8 11 86785.2 2761.82 5
 -3 8 11 89569.3 2763.97 16
 -3 8 11 89762.7 2742.23 18
 3 8 -11 87891.9 2768.55 15
 -3 8 10 3653.19 234.282 19
 -3 8 10 3410.58 283.268 5
 3 8 -10 3933.52 283.618 3
 3 8 -10 3310.39 470.709 29
 -3 8 10 3668 283.86 13
 3 8 -10 3735.19 283.983 15
 -3 8 10 3702.84 250.685 18
 -3 8 10 4040.62 273.404 16
 3 8 -9 14284.9 541.031 24
 -3 8 9 14866.7 547.256 26
 -3 8 9 13896.7 576.176 13
 3 8 -9 14594.4 578.656 15
 3 8 -9 13947.1 863.059 29
 3 8 -9 15502.4 586.174 3
 -3 8 9 14602.6 573.791 16
 -3 8 9 13767.7 542.502 18
 -3 8 9 14883.1 582.659 5
 3 8 -8 440.743 182.275 15
 -3 8 8 359.249 139.245 18
 3 8 -8 518.261 182.184 3
 3 8 -8 293.791 318.688 29
 3 8 -8 364.471 145.2 24
 -3 8 8 517.41 142.289 26
 -3 8 8 636.639 186.335 13
 3 8 -8 295.489 131.483 11
 -3 8 8 611.475 182.65 5
 3 8 -7 4713.95 514.85 29
 3 8 -7 4991.33 285.589 15
 3 8 -7 4927.71 261.671 24
 -3 8 7 4468.22 260.008 26
 3 8 -7 5109.88 286.891 3
 -3 8 7 4755.07 291.609 13
 3 8 -7 4571.6 258.34 11
 -3 8 7 4511.47 280.905 5
 3 8 -6 22418.7 1099.82 29
 3 8 -6 23896.6 826.357 15
 3 8 -6 23672.7 807.367 24
 -3 8 6 23947.5 819.481 26
 3 8 -6 22981.9 823.068 3
 -3 8 6 25241.8 834.943 13
 -3 8 6 23382.9 825.794 5
 3 8 -6 24055.2 810.378 11
 -3 8 5 5289.18 289.46 5
 -3 8 5 5887.02 294.706 26
 3 8 -5 5906.77 295.252 3
 -3 8 5 6007.49 400.456 28
 3 8 -5 5182.23 270.188 24
 3 8 -5 5253.63 507.299 29
 3 8 -5 4847.72 271.956 11
 -3 8 5 5255.31 287.926 14
 3 8 -5 5115.08 284.409 15
 -3 8 4 108713 3299.91 14
 3 8 -4 109560 3296.44 15
 3 8 -4 111063 3292.42 24
 -3 8 4 108793 3271.32 24
 -3 8 4 111636 3512.05 28
 -3 8 4 106799 3300.37 26
 3 8 -4 109431 3295.95 3
 -3 8 4 108252 3302.46 5
 3 8 -4 105074 3293.73 11
 -3 8 3 46528.7 1459.32 26
 -3 8 3 46638.5 1461.68 9
 3 8 -3 46018.4 1446.67 3
 3 8 -3 45299.1 1447.42 24
 -3 8 3 46493.5 1431.75 24
 3 8 -3 45793.2 1454.78 11
 3 8 -3 44568.4 1443.93 15
 -3 8 3 45405.1 1455.12 14
 -3 8 3 46126.2 1672.59 28
 -3 8 2 8254.16 367.638 9
 -3 8 2 7907.83 359.406 26
 -3 8 2 7669.34 541.084 28
 -3 8 2 7868.77 444.459 29
 -3 8 2 8786.71 341.344 24
 3 8 -2 8415.34 361.092 11
 -3 8 2 8593.61 365.418 14
 -3 8 1 32905.1 1083.36 14
 -3 8 1 32796 1085.85 9
 -3 8 1 34638.1 1088.18 3
 3 8 -1 34126.6 1089.77 11
 -3 8 1 31952.9 1068 24
 -3 8 1 33627.5 1088.32 26
 -3 8 1 33770.1 1232.11 32
 -3 8 1 32473.5 1327.87 28
 -3 8 0 34098.7 1298.37 32
 -3 8 0 33087.6 1385.77 28
 -3 8 0 34114.7 1132.48 9
 -3 8 0 34480.7 1133.17 3
 -3 8 0 34917.2 1136.75 26
 -3 8 0 35178 1134.01 14
 -3 8 0 35810.4 1123.84 24
 3 8 0 35441 1138.05 11
 3 8 0 36520.5 1347.59 30
 3 8 1 70596.7 2307.18 30
 -3 8 -1 68241 2084.85 14
 -3 8 -1 65908.3 2082.56 9
 -3 8 -1 66595.9 2083.12 26
 -3 8 -1 67863.4 2076.01 24
 -3 8 -1 74003.2 2316.91 32
 3 8 1 66247.9 2083.65 11
 -3 8 -1 65509.9 2082.11 3
 -3 8 -2 808.868 167.428 14
 3 8 2 980.09 255.739 30
 -3 8 -2 770.956 159.89 3
 -3 8 -2 894.394 159.324 24
 -3 8 -2 798.162 153.744 26
 3 8 2 500.564 149.852 11
 -3 8 -2 905.689 162.259 9
 -3 8 -2 691.084 271.187 32
 3 8 3 38695 1414.82 30
 3 8 3 36906.8 1217.83 11
 -3 8 -3 36236.8 1212.89 26
 -3 8 -3 39238.5 1224.74 9
 -3 8 -3 37730.5 1223 3
 -3 8 -3 38799.3 1227.92 14
 -3 8 -3 38802.6 1221.69 24
 -3 8 -4 2195.09 364.875 32
 -3 8 -4 1899.04 182.278 26
 3 8 4 2077.62 278.718 30
 -3 8 -4 1600.74 375.928 28
 -3 8 -4 1972.92 192.632 3
 -3 8 -4 1683.98 194.951 24
 -3 8 -4 1827.6 186.111 9
 -3 8 -4 1913.82 199.252 14
 3 8 4 2230.5 203.194 12
 3 8 4 1866.7 187.567 11
 -3 8 -5 12775.2 503.588 24
 -3 8 -5 13290.2 500.091 3
 -3 8 -5 12023.3 487.867 9
 3 8 5 12561.4 501.553 12
 -3 8 -5 13014.5 503.301 14
 -3 8 -5 11474.6 753.906 28
 3 8 5 12148.9 732.768 29
 -3 8 -5 11762.6 736.947 32
 -3 8 -5 11783.2 470.75 26
 3 8 5 12203 462.397 5
 -3 8 -6 9239.96 666.371 28
 3 8 6 8792.72 391.124 12
 -3 8 -6 7742.26 377.052 3
 -3 8 -6 8515.22 380.742 9
 3 8 6 7828.39 377.385 19
 -3 8 -6 7489.33 605.357 32
 -3 8 -6 7897.55 383.499 24
 -3 8 -7 30452.6 1395.56 28
 3 8 7 30716.2 1061.02 12
 -3 8 -7 32204.6 1054.98 3
 -3 8 -7 31324.2 1063.92 24
 -3 8 -7 30918.7 1398.24 32
 3 8 7 31473.7 1061.2 19
 3 8 7 31775.7 1051.82 10
 -3 8 -7 30051.2 1047.83 9
 -3 8 -8 6187.89 600.487 28
 3 8 8 7222.4 362.947 12
 -3 8 -8 7106.64 358.335 3
 -3 8 -8 6723.37 372.058 24
 -3 8 -8 7460.54 635.265 32
 3 8 8 6731.48 342.032 10
 -3 8 -8 6905.63 348.305 9
 3 8 8 7190.25 371.412 19
 3 8 9 19799.8 739.399 19
 -3 8 -9 19262.8 729.861 24
 -3 8 -9 19007.1 708.27 3
 -3 8 -9 17673.5 1023.61 28
 3 8 9 20336.9 727.063 12
 3 8 9 19698.2 726.925 17
 -3 8 -9 20059.4 712.554 9
 3 8 9 17718.5 690.516 10
 -3 8 -9 19626.6 1090.9 32
 3 -8 10 69.6828 160.756 20
 3 8 10 169.625 196.552 19
 -3 8 -10 39.6074 158.817 9
 3 8 10 117.943 188.978 17
 3 8 10 94.6799 144.171 10
 -3 8 -10 105.772 154.605 3
 -3 8 -10 327.93 331.458 28
 -3 8 -10 45.3559 180.7 24
 3 8 10 144.155 171.185 12
 -3 8 -10 121.901 375.745 32
 3 8 11 12942.8 543.15 17
 -3 8 -11 12189.8 514.628 9
 -3 8 -11 12632.7 518.003 3
 -3 8 -11 11669.1 812.134 28
 3 -8 11 13558.4 541.564 20
 -3 8 -11 12313.8 875.042 32
 3 8 11 12996.9 557.733 19
 3 8 11 12359.3 530.229 12
 3 8 12 12775.9 540.194 17
 3 8 12 12717.3 529.851 12
 -3 8 -12 12619.9 510.682 9
 3 -8 12 12222.4 541.853 6
 3 8 12 13127.4 555.791 19
 3 -8 12 12878.3 537.345 20
 -3 8 -12 12388.2 543.79 24
 -3 8 -12 12340.9 507.053 3
 3 8 13 7259.76 370.334 12
 3 -8 13 6903.43 377.915 20
 -3 8 -13 7710.38 391.658 24
 -3 8 -13 6466.73 675.843 32
 3 8 13 6951.99 396.405 19
 -3 8 -14 11707.2 499.859 24
 -3 8 -14 11436.7 825.256 32
 3 -8 15 575.372 159.707 2
 3 -8 15 577.596 176.791 6
 3 -8 15 623.01 173.039 20
 3 8 15 719.435 198.436 19
 -3 8 -15 531.657 171.333 24
 -3 8 -16 492.317 170.338 14
 3 -8 16 512.006 161.824 6
 3 -8 16 806.122 171.145 20
 3 -8 16 392.864 160.184 25
 -3 8 -16 720.211 159.79 24
 3 -8 17 632.382 150.427 25
 -3 8 -17 700.627 128.588 24
 3 -8 17 723.861 142.547 6
 -3 8 -17 513.803 152.4 14
 3 -8 18 540.951 108.574 6
 -3 8 -18 762.52 133.857 14
 3 -8 18 649.398 127.464 25
 -3 8 -19 471.914 87.2007 14
 -3 -9 19 93.2964 104.871 20
 3 9 -19 217.093 112.337 9
 3 9 -18 5984.23 268.636 3
 -3 -9 18 6086.16 291.944 20
 3 9 -18 6932.55 305.143 9
 -3 -9 18 6154.43 294.985 23
 -3 -9 17 8626.63 385.913 20
 3 9 -17 9019.23 396.896 9
 3 9 -17 8776.59 371.701 3
 -3 -9 16 161.486 156.214 4
 -3 9 16 68.8023 129.981 19
 3 9 -16 168.2 151.439 3
 3 9 -16 264.579 170.867 9
 -3 9 15 4804.03 270.312 19
 -3 -9 15 5044.09 295.627 4
 3 9 -15 4867.87 301.357 3
 -3 9 14 14651.6 589.359 13
 3 9 -14 13951.6 580.759 3
 3 9 -14 13884.1 579.395 15
 3 9 -14 13425.3 918.053 32
 3 9 -14 12762.1 837.275 29
 3 9 -13 341.631 339.726 29
 3 9 -13 126.298 195.447 15
 3 9 -13 506.909 412.265 32
 -3 9 13 659.586 207.726 13
 -3 -9 13 418.071 170.894 4
 -3 9 13 580.055 165.079 18
 3 9 -13 425.177 205.95 3
 -3 9 13 349.617 201.785 5
 -3 9 12 3157.07 259.154 16
 -3 9 12 3125.58 279.208 5
 -3 -9 12 2520.75 247.783 4
 3 9 -12 3169.05 272.867 3
 3 9 -12 2510.67 484.632 32
 3 9 -12 2581.13 467.767 29
 -3 9 12 3135.41 281.296 13
 3 9 -12 3321.12 277.183 15
 -3 9 12 3133.86 236.896 18
 -3 9 11 4724.55 310.031 16
 -3 9 11 4526.58 318.396 5
 -3 -9 11 4800.51 304.83 4
 3 9 -11 4397.38 316.281 3
 3 9 -11 4743.45 578.17 32
 -3 9 11 4387.08 265.114 18
 3 9 -11 3706.15 535.088 29
 -3 9 11 4066.13 315.684 13
 3 9 -11 4244.77 310.487 15
 -3 9 10 5432.6 342.816 13
 -3 9 10 6423.26 346.387 16
 3 9 -10 6123.52 355.591 15
 3 9 -10 6004.72 354.51 3
 -3 9 10 6183.35 311.93 18
 3 9 -10 6668.25 633.665 29
 -3 9 10 6670.19 358.463 5
 3 9 -9 2797.88 215.34 24
 -3 9 9 3010.51 257.471 13
 3 9 -9 2759.28 248.296 15
 3 9 -9 2596.26 473.306 29
 -3 9 9 2888.93 220.314 26
 -3 9 9 2719.34 246.929 16
 -3 9 9 3010.65 265.555 5
 3 9 -9 3420.65 265.948 3
 3 9 -8 12507.7 526.126 3
 -3 9 8 12452.5 500.862 26
 -3 9 8 12249.8 521.424 5
 3 9 -8 12616 494.632 24
 3 9 -8 12488.4 526.974 15
 -3 9 8 12468.8 531.626 13
 3 9 -8 12140.2 482.603 11
 3 9 -8 13862.8 855.786 29
 3 9 -7 8459.47 401.873 3
 3 9 -7 7929.66 395.815 15
 -3 9 7 8798.34 406.186 5
 3 9 -7 8498.53 379.497 24
 3 9 -7 8034.34 678.89 29
 -3 9 7 8618.43 400.837 13
 3 9 -7 8010.03 364.445 11
 -3 9 7 8491.01 383.739 26
 3 9 -6 85.295 154.412 9
 3 9 -6 11.1432 144.144 11
 3 9 -6 112.334 163.221 3
 3 9 -6 125.048 156.333 15
 -3 9 6 12.88 167.827 5
 3 9 -6 -266.526 140.729 24
 -3 9 6 167.736 176.705 13
 3 9 -6 -50.4752 342.227 29
 -3 9 6 -59.9796 156.871 26
 3 9 -5 148.536 150.34 9
 3 9 -5 145.203 146.712 11
 3 9 -5 222.287 153.66 3
 3 9 -5 222.699 150.627 15
 -3 9 5 147.318 152.998 5
 3 9 -5 240.574 151.585 24
 -3 9 5 356.121 161.62 26
 -3 9 5 49.4994 166.231 13
 3 9 -5 290.307 132.45 10
 3 9 -5 242.962 348.722 29
 -3 9 4 469.913 165.061 5
 3 9 -4 689.644 154.43 3
 3 9 -4 610.014 337.211 29
 3 9 -4 855.079 167.305 24
 -3 9 4 543.591 135.119 24
 3 9 -4 664.804 159.035 9
 3 9 -4 770.342 171.618 11
 -3 9 4 480.517 172.417 26
 3 9 -4 756.532 160.288 15
 -3 9 4 541.429 158.57 14
 3 9 -4 611.191 137.579 10
 3 9 -3 1976.07 184.568 15
 -3 9 3 2051.85 201.45 14
 3 9 -3 1773.35 374.37 29
 3 9 -3 1989.01 186.709 10
 -3 9 3 1944.38 205.436 9
 3 9 -3 1977.51 180.934 9
 3 9 -3 2052.62 203.158 11
 -3 9 3 2105.71 174.362 24
 3 9 -3 1892.95 188.73 24
 -3 9 3 1842.44 205.264 26
 3 9 -3 1725.79 182.385 3
 3 9 -2 9665.49 409.763 11
 -3 9 2 9665.86 386.637 24
 3 9 -2 9360.55 387.376 3
 -3 9 2 9349.74 408.688 9
 3 9 -2 9434.84 383.851 9
 3 9 -2 9358.57 386.05 15
 -3 9 2 9368.18 403.652 14
 3 9 -2 8639.51 643.536 29
 -3 9 2 9073.22 409.57 26
 3 9 -1 9076.81 395.764 11
 -3 9 1 9567.53 378.964 24
 3 9 -1 9280.49 368.247 3
 -3 9 1 9360.72 396.168 9
 3 9 -1 8195.51 360.652 9
 -3 9 1 8730.54 388.199 14
 -3 9 1 8714 398.207 26
 -3 9 1 9050.86 530.336 29
 3 9 -1 9015.74 642.133 29
 -3 9 0 8693.77 374.932 26
 -3 9 0 7878.78 499.045 32
 3 9 0 7165.31 586.651 29
 -3 9 0 7921.51 603.607 28
 3 9 0 8027.13 370.262 11
 -3 9 0 7809.56 368.805 9
 3 9 0 7510.67 332.959 9
 -3 9 0 8186.7 366.992 3
 -3 9 0 8564.14 370.676 14
 -3 9 0 8572.82 361.92 24
 -3 9 -1 13473.5 776.075 28
 3 9 1 14070.6 779.234 29
 3 9 1 12719.1 508.335 11
 3 9 1 11649.8 669.63 30
 -3 9 -1 13135.9 511.078 3
 -3 9 -1 13403 511.541 26
 -3 9 -1 12767.1 507.916 9
 -3 9 -1 13314.6 501.685 24
 -3 9 -1 12382.2 506.439 14
 -3 9 -2 3473.08 239.297 14
 3 9 2 3419.67 349.647 30
 3 9 2 2816.73 399.353 29
 -3 9 -2 2580.69 391.395 28
 3 9 2 3201.14 236.955 11
 -3 9 -2 3072.78 239.518 3
 -3 9 -2 2978.53 231.838 9
 -3 9 -2 3161.83 230.584 26
 -3 9 -2 3388.19 235.233 24
 -3 9 -3 11088.6 661.371 32
 3 9 3 9513.01 679.2 29
 -3 9 -3 8656.97 683.239 28
 3 9 3 10212.9 587.766 30
 -3 9 -3 10644.1 438.507 26
 -3 9 -3 10825.9 438.679 24
 -3 9 -3 10792.4 447.666 3
 -3 9 -3 10265.6 439.177 9
 -3 9 -3 10367 446.501 14
 3 9 3 10390.4 440.16 11
 -3 9 -4 40784.8 1316.74 24
 -3 9 -4 40745.2 1318.7 3
 -3 9 -4 40293.9 1302.29 26
 -3 9 -4 41367.7 1605.28 32
 3 9 4 39778.4 1619.45 29
 -3 9 -4 42308.7 1683.29 28
 3 9 4 39756.9 1319.62 10
 -3 9 -4 39259.8 1312.85 9
 -3 9 -4 39701.9 1319.36 14
 -3 9 -5 3193.68 439.163 32
 3 9 5 2613.73 202.666 5
 -3 9 -5 3104.22 248.32 24
 -3 9 -5 2539.76 236.483 3
 -3 9 -5 2355.94 225.559 14
 -3 9 -5 2981.7 464.82 28
 3 9 5 2750.94 235.709 10
 -3 9 -5 2808.29 230.97 9
 3 9 5 3243.27 430.652 29
 3 9 6 50569.6 1587.8 10
 -3 9 -6 49003.3 1582.75 9
 -3 9 -6 48503.2 1585.1 3
 -3 9 -6 48740.7 1967.92 28
 -3 9 -6 49628.5 1592.36 14
 -3 9 -6 49668.2 1932.8 32
 -3 9 -6 50215.9 1592.43 24
 3 9 6 47502.7 1549.67 5
 3 9 7 5338.87 315.93 10
 -3 9 -7 5139.56 308.162 9
 -3 9 -7 5613.34 323.063 3
 -3 9 -7 5455.05 583.4 28
 -3 9 -7 5604.76 335.447 14
 -3 9 -7 6185.82 341.559 24
 -3 9 -7 5849.1 586.525 32
 3 9 7 5397.1 325.133 12
 -3 9 -8 25832.9 1290.34 28
 -3 9 -8 27032.1 925.475 3
 3 9 8 25196.2 911.156 10
 -3 9 -8 25408.4 918.714 9
 -3 9 -8 27201.6 934.409 24
 -3 9 -8 25171.5 1281.12 32
 3 9 8 26459.9 927.398 12
 3 9 9 5454.16 333.227 12
 3 9 9 5748.46 317.943 10
 -3 9 -9 5768.41 320.006 9
 -3 9 -9 5282.4 326.86 3
 -3 9 -9 5513.23 345.768 24
 3 9 9 5491.34 332.053 19
 -3 9 -10 502.549 361.982 32
 -3 9 -10 463.748 340.236 28
 3 9 10 453.09 160.801 10
 3 -9 10 771.209 186.455 20
 3 9 10 785.545 207.201 19
 -3 9 -10 1198.94 199.923 9
 -3 9 -10 590.038 181.215 3
 -3 9 -11 15254.7 966.762 32
 -3 9 -11 14330.4 602.021 24
 -3 9 -11 14269.4 574.411 3
 -3 9 -11 12861.3 858.448 28
 3 -9 11 14983.4 585.303 20
 -3 9 -11 13988.2 572.88 9
 3 9 11 14983.1 607.08 19
 -3 9 -12 -63.9861 368.17 32
 -3 9 -12 275.199 196.776 24
 3 -9 12 143.137 180.451 20
 3 9 12 204.65 196.131 19
 -3 9 -12 280.601 164.497 3
 3 -9 12 331.059 197.57 6
 -3 9 -12 130.02 159.773 9
 -3 9 -13 1980.29 451.755 32
 -3 9 -13 1516.71 218.211 24
 3 -9 14 2818.71 233.528 2
 3 -9 14 2679.86 226.088 20
 -3 9 -14 3406.9 253.134 24
 3 -9 14 2780.3 246.888 6
 -3 9 -14 3564.91 269.37 14
 -3 9 -15 -67.6186 151.307 24
 3 -9 15 -52.9884 139.353 2
 -3 9 -15 25.2566 167.803 14
 3 -9 15 -57.344 155.541 20
 3 -9 15 -252.054 160.593 6
 3 -9 16 24392.7 828.302 25
 -3 9 -16 24632.6 838.216 14
 -3 9 -16 23482.2 811.861 24
 3 -9 16 24892.4 825.03 6
 3 -9 16 24191.2 821.418 20
 3 -9 17 1265.28 144.281 25
 -3 9 -17 1085.28 153.541 14
 3 -9 17 1163.13 139.384 6
 -3 9 -18 354.597 108.62 14
 3 10 -19 252.744 84.4066 9
 -3 -10 19 376.786 84.461 20
 3 10 -18 2617.29 159.983 3
 -3 -10 18 2888.39 183.21 20
 3 10 -18 2830 185.148 9
 -3 -10 18 3208.89 182.186 23
 -3 -10 17 956.249 163.711 20
 3 10 -17 1168.73 166.889 9
 3 10 -17 807.372 140.832 3
 -3 -10 17 896.132 145.98 23
 3 10 -16 2919.11 233.157 9
 3 10 -16 2509.53 214.215 3
 -3 -10 16 2669.44 226.205 20
 -3 -10 15 4846.33 275.544 4
 3 10 -15 4665.8 305.376 9
 3 10 -15 4881.79 289.388 3
 -3 -10 14 49.5321 151.752 4
 3 10 -13 18897.8 727.803 3
 -3 10 13 19357.3 729.849 13
 3 10 -13 18624 1045.36 29
 3 10 -13 18303.1 1064.82 32
 -3 10 13 19209.5 730.693 5
 3 10 -13 19117.7 736.22 9
 -3 10 12 9768.01 445.994 16
 -3 -10 12 9633.22 430.126 4
 -3 10 12 9826.42 467.018 5
 3 10 -12 8881.02 450.195 3
 -3 10 12 10029.7 459.244 13
 3 10 -12 9417.44 458.034 15
 3 10 -12 8381.55 732.91 32
 3 10 -12 8598.27 726.98 29
 3 10 -12 9823.32 464.569 9
 -3 10 11 50588 1714.37 16
 3 10 -11 52316.3 1738.76 15
 -3 10 11 54337.2 1739.9 5
 -3 -10 11 55837.4 1719.44 4
 3 10 -11 52874.7 1741.84 3
 -3 10 11 53790 1736.65 13
 3 10 -11 56160.3 2168.97 32
 3 10 -11 50452.6 2135.7 29
 3 10 -11 52590 1735.38 9
 3 10 -10 2207.87 236.873 9
 -3 10 10 1532.35 220.293 16
 3 10 -10 1201.81 226.704 15
 -3 10 10 1549.45 242.708 5
 3 10 -10 676.419 400.065 29
 -3 10 10 1870.52 233.136 13
 -3 -10 10 1893.69 217.059 4
 3 10 -10 2099.86 431.234 32
 3 10 -10 1773.94 239.247 3
 -3 10 9 15206.6 617.184 16
 3 10 -9 16513.3 947.917 32
 3 10 -9 16140.1 632.558 9
 3 10 -9 15464.8 639.375 3
 -3 10 9 14836.6 636.551 5
 3 10 -9 15990.1 603.183 24
 -3 10 9 15839.3 633.524 13
 3 10 -9 15144.2 949.119 29
 3 10 -9 16050.4 641.195 15
 3 10 -8 9700.79 730.226 32
 -3 10 8 11054.1 479.788 13
 3 10 -8 10402 473.791 15
 3 10 -8 10568.5 474.948 9
 3 10 -8 10345.6 471.341 3
 3 10 -8 11333.5 457.354 24
 3 10 -8 10954 793.01 29
 -3 10 8 10108.2 473.154 5
 -3 10 8 9703.6 445.568 26
 -3 10 7 6611 359.509 13
 3 10 -7 6719.05 651.609 29
 -3 10 7 6898.93 362.246 5
 3 10 -7 6756.36 353.916 15
 3 10 -7 6183.95 352.617 9
 -3 10 7 6688.43 340.908 26
 3 10 -7 6769.32 327.371 11
 3 10 -7 6411.46 335.964 24
 3 10 -7 6796.4 354.174 3
 3 10 -6 26.7333 165.247 9
 3 10 -6 394.667 170.919 3
 3 10 -6 150.089 164.22 15
 -3 10 6 241.407 174.835 5
 3 10 -6 175.495 158.973 24
 3 10 -6 337.069 380.944 29
 -3 10 6 294.617 164.89 26
 -3 10 6 240.735 181.6 13
 3 10 -6 172.208 158.066 11
 -3 10 5 9536.37 439.397 13
 3 10 -5 10490.9 749.809 29
 3 10 -5 9357.35 422.951 15
 3 10 -5 9191.09 412.843 24
 3 10 -5 9934.8 425.252 3
 3 10 -5 9101.93 415.843 9
 3 10 -5 9037.4 394.335 10
 -3 10 5 9752.83 433.972 5
 3 10 -5 9086.29 412.101 11
 -3 10 5 10156 433.581 26
 3 10 -4 960.132 174.932 9
 -3 10 4 1698.11 326.247 28
 3 10 -4 1040.68 175.554 3
 -3 10 4 1258.59 187.038 14
 3 10 -4 1359.58 188.472 15
 3 10 -4 1124.25 185.24 24
 3 10 -4 1252.62 176.373 10
 3 10 -4 1582.36 432.619 29
 -3 10 4 1576.72 198.448 26
 -3 10 4 1215 195.375 5
 3 10 -4 1127.3 177.982 11
 -3 10 3 27228.3 1216.39 28
 3 10 -3 28030.7 1301.9 29
 3 10 -3 27854.1 950.307 9
 3 10 -3 27832.9 954.274 10
 -3 10 3 28799.8 975.251 9
 3 10 -3 28689.1 951.632 3
 -3 10 3 27516.2 961.384 14
 -3 10 3 27222.5 935.642 24
 -3 10 3 29714.5 975.786 26
 3 10 -3 27483.2 960.09 11
 -3 10 2 53932.7 2033.4 28
 -3 10 2 54740.3 1712.05 24
 3 10 -2 54817.2 1709.3 3
 -3 10 2 53968.6 1724.98 14
 3 10 -2 55216 2100.23 29
 3 10 -2 52859.5 1730.33 11
 3 10 -2 51763.2 1718.09 10
 3 10 -2 54113.8 1711.64 9
 -3 10 2 57205.6 1740.75 9
 -3 10 2 54608.2 1733.78 26
 3 10 -1 639.596 144.154 9
 3 10 -1 512.898 268.18 30
 3 10 -1 664.285 137.116 3
 3 10 -1 936.597 378.61 29
 -3 10 1 633.41 174.024 14
 -3 10 1 230.478 268.316 28
 -3 10 1 1011.79 188.502 26
 -3 10 1 395.813 173.899 9
 3 10 -1 734.341 174.581 10
 3 10 -1 595.999 184.852 11
 -3 10 1 748.321 165.029 24
 -3 10 0 42038.3 1372.04 14
 -3 10 0 37686.8 1568.9 29
 3 10 0 41303.3 1722.64 29
 -3 10 0 39084.1 1670.55 28
 -3 10 0 41549.5 1377.57 26
 -3 10 0 43613 1376.29 3
 -3 10 0 42553.5 1378.09 9
 3 10 0 43258.3 1377.97 10
 3 10 0 41506.6 1342.31 9
 -3 10 0 43686.8 1365.57 24
 3 10 0 42136.6 1376.62 11
 3 10 0 40899.4 1601 30
 3 10 1 40344.7 1619.08 29
 3 10 1 38211 1275.6 10
 -3 10 -1 38613.5 1275.21 9
 -3 10 -1 39434.6 1276.73 3
 -3 10 -1 38271.6 1267.26 24
 -3 10 -1 39747.8 1625.13 28
 -3 10 -1 37762.6 1276.97 26
 3 10 1 39375.9 1283.45 11
 -3 10 -1 38545.6 1271.76 14
 -3 10 -2 78385.3 2385.79 14
 -3 10 -2 75692.2 2377.07 24
 -3 10 -2 76149.3 2383.31 3
 -3 10 -2 75458.4 2380.49 26
 -3 10 -2 75930.4 2758.44 28
 3 10 2 76105 2388.48 10
 -3 10 -2 75351 2383.67 9
 -3 10 -2 80490.1 2656.16 32
 3 10 2 76415.9 2746.08 29
 3 10 3 1761.7 407.738 29
 -3 10 -3 1809.25 213.558 24
 -3 10 -3 2120.31 217.366 3
 -3 10 -3 1546.91 198.218 26
 -3 10 -3 2033.46 223.021 14
 -3 10 -3 1887.64 346.123 32
 -3 10 -3 2180.53 226.684 9
 3 10 3 2475.04 230.713 10
 -3 10 -3 1563.18 395.572 28
 -3 10 -4 5925.89 616.598 28
 3 10 4 5738.08 542.847 29
 -3 10 -4 5858.31 326.818 24
 -3 10 -4 6146.94 333.044 3
 -3 10 -4 5134.6 320.296 14
 3 10 4 5407.12 291.394 5
 -3 10 -4 5687.35 532.944 32
 3 10 4 6214.88 340.276 10
 -3 10 -4 5437.57 326.174 9
 -3 10 -5 69985 2698.79 28
 3 10 5 75470.5 2662.32 29
 3 10 5 71961.3 2299.46 10
 -3 10 -5 72125.3 2297.72 9
 -3 10 -5 73977.3 2304.25 3
 -3 10 -5 76374 2306.45 14
 3 10 5 71595.9 2265.61 5
 -3 10 -5 77662.3 2664.38 32
 -3 10 -5 72238.3 2300.7 24
 -3 10 -6 119536 4072.47 28
 3 10 6 118043 3600.58 10
 -3 10 -6 118002 3599.43 9
 -3 10 -6 115299 3600.82 3
 -3 10 -6 117879 3607.8 14
 3 10 6 115193 3565.44 5
 -3 10 -6 119170 3604.43 24
 -3 10 -6 120220 3995.86 32
 3 10 7 15537 606.544 10
 -3 10 -7 14967.5 605.144 9
 -3 10 -7 15538.2 610.514 3
 -3 10 -7 13276.3 916.457 28
 -3 10 -7 15883.5 623.006 24
 -3 10 -7 15308.6 911.777 32
 -3 10 -7 15030.1 616.579 14
 -3 10 -8 3213.05 272.242 14
 3 10 8 2920 243.574 10
 -3 10 -8 2788.07 258.963 3
 -3 10 -8 2403.54 492.179 28
 -3 10 -8 2930.85 272.571 24
 -3 10 -8 2710.16 251.133 9
 -3 10 -8 2775.95 494.416 32
 -3 10 -9 15772.4 1009.3 28
 3 10 9 17950.5 663.87 10
 -3 10 -9 17065.6 665.638 9
 -3 10 -9 17371.1 671.699 3
 -3 10 -9 17314.1 1027.78 32
 -3 10 -9 17347.7 691.043 14
 -3 10 -10 370.491 208.534 14
 3 -10 10 41.1017 157.857 20
 -3 10 -10 119.41 340.395 28
 3 10 10 389.069 160.108 10
 -3 10 -10 347.827 177.065 3
 -3 10 -10 314.479 176.076 9
 -3 10 -10 313.633 367.588 32
 -3 10 -10 332.923 187.183 24
 -3 10 -11 17768.9 692.355 24
 -3 10 -11 17411.1 662.647 3
 -3 10 -11 18736.3 1024.76 28
 -3 10 -11 16119.2 1017.14 32
 -3 10 -11 17672.1 692.281 14
 3 -10 11 17935.2 665.907 20
 -3 10 -11 17097.2 660.961 9
 -3 10 -12 530.595 191.701 24
 -3 10 -12 672.037 408.992 32
 -3 10 -13 13.5282 178.84 24
 -3 10 -13 183.764 141.913 3
 3 -10 13 87.1068 165.661 20
 3 -10 13 70.3443 166.358 6
 -3 10 -13 257.642 193.806 14
 -3 10 -13 144.337 144.197 9
 -3 10 -14 118.915 163.123 24
 3 -10 14 12.5058 156.655 6
 3 -10 14 -111.97 150.821 20
 3 -10 14 82.6347 145.253 2
 -3 10 -14 64.4058 170.549 14
 -3 10 -15 4923.17 278.886 14
 3 -10 15 4738.91 254.853 2
 -3 10 -15 4825.24 261.069 24
 3 -10 15 4666.06 259.699 25
 3 -10 15 4556.07 268.847 6
 3 -10 15 4997.13 260.194 20
 -3 10 -16 136.127 141.429 14
 -3 10 -16 51.7391 108.005 24
 3 -10 16 165.304 130.109 6
 3 -10 16 153.606 115.379 25
 -3 10 -17 1061.03 130.836 14
 3 -10 17 910.04 112.308 6
 -3 10 -18 556.313 80.4236 14
 3 11 -18 2462.82 147.666 9
 -3 -11 18 2310.12 143.089 20
 3 11 -17 1064.67 131.384 3
 -3 -11 17 1138.25 130.55 23
 3 11 -17 1311.44 149.69 9
 -3 -11 17 1203.41 143.712 20
 3 11 -16 211.399 134.446 3
 3 11 -16 390.212 154.677 9
 -3 -11 16 186.712 147.777 20
 3 11 -15 5302.75 284.764 3
 3 11 -15 5076.02 297.845 9
 3 11 -14 14600.9 588.66 3
 3 11 -14 14714.3 599.057 9
 -3 -11 14 15769.9 567.103 4
 -3 11 14 15999.1 604.191 13
 -3 -11 13 2169.06 201.366 4
 3 11 -13 2306.83 238.243 3
 -3 11 13 2024.81 229.514 13
 3 11 -13 2282.23 240.403 9
 -3 11 13 2204.88 238.295 5
 3 11 -12 4508 531.602 32
 3 11 -12 3856.73 545.628 29
 -3 11 11 5305.02 320.02 16
 3 11 -11 5296.27 558.37 32
 3 11 -11 4300.8 585.343 29
 3 11 -11 5294.82 330.189 3
 -3 -11 11 5100.68 301.25 4
 -3 11 11 5355.02 329.128 13
 3 11 -11 5251.17 335.635 9
 -3 11 11 5158.94 331.979 5
 -3 11 10 52093.9 1678.74 16
 3 11 -10 53226.9 2089.1 32
 3 11 -10 51420.8 2127.14 29
 3 11 -10 52070 1661.24 24
 -3 11 10 52856.5 1699.58 13
 -3 11 10 51862.9 1702.83 5
 3 11 -10 51987.8 1697.92 9
 3 11 -10 51495.2 1698.28 3
 -3 -11 10 50967.1 1663.84 4
 -3 11 9 13801.3 553.594 16
 3 11 -9 13289.5 841.639 32
 3 11 -9 13079.9 892.551 29
 3 11 -9 13251.4 569.532 3
 -3 11 9 13169.6 567.049 13
 3 11 -9 13131.8 563.057 9
 -3 11 9 12336.8 565.074 5
 -3 11 8 2907.47 243.923 16
 3 11 -8 3347.34 530.596 29
 -3 11 8 2697.45 273.016 5
 3 11 -8 3083.4 243.23 24
 3 11 -8 2828.13 255.865 3
 -3 11 8 3069.51 272.443 13
 3 11 -8 3420.81 272.957 9
 3 11 -8 2642.4 434.394 32
 3 11 -7 151.214 192.384 3
 3 11 -7 55.0008 166.806 24
 -3 11 7 61.9689 193.333 13
 -3 11 7 125.603 203.495 5
 3 11 -7 310.933 386.447 29
 3 11 -7 48.2765 297.623 32
 3 11 -7 193.896 182.433 9
 3 11 -6 852.651 417.087 29
 3 11 -6 1176.61 201.052 9
 3 11 -6 869.335 197.158 24
 3 11 -6 1291.82 211.098 3
 -3 11 6 1109.63 203.455 13
 -3 11 6 1165.69 214.521 5
 -3 11 6 1496.06 204.397 26
 -3 11 5 5644.4 326.217 26
 3 11 -5 5544.99 323.869 9
 3 11 -5 5525.67 303.561 10
 3 11 -5 5924.2 324.2 3
 3 11 -5 6482.73 660.23 29
 -3 11 5 5921.95 347.999 5
 -3 11 5 5794.88 345.992 13
 3 11 -4 232.201 349.133 29
 3 11 -4 -12.4186 155.048 10
 -3 11 4 458.27 173.479 14
 -3 11 4 322.335 180.361 26
 3 11 -4 13.1632 164.657 9
 -3 11 4 262.23 176.411 5
 3 11 -4 170.828 171.62 3
 3 11 -3 -227.175 352.93 29
 -3 11 3 92.9524 274.721 28
 3 11 -3 136.524 144.472 3
 -3 11 3 346.997 168.498 14
 -3 11 3 -73.0982 173.601 26
 -3 11 3 70.6666 152.652 24
 3 11 -3 125.783 160.628 9
 3 11 -3 12.8764 155.868 10
 3 11 -2 1741.35 196.426 9
 3 11 -2 1459.78 334.42 30
 3 11 -2 1558.27 402.686 29
 -3 11 2 1471.29 355.708 28
 -3 11 2 2038.7 230.767 26
 -3 11 2 2000.35 229.937 9
 3 11 -2 1803.82 211.276 10
 -3 11 2 1639.58 194.173 24
 3 11 -2 2051.33 196.63 3
 -3 11 2 1463.45 205.648 14
 -3 11 1 4311.66 502.766 28
 -3 11 1 3927.34 281.36 26
 3 11 -1 4102.49 420.758 30
 3 11 -1 3633.13 239.493 3
 -3 11 1 4074.69 271.11 14
 3 11 -1 3342.17 484.32 29
 -3 11 1 4401.99 269.661 24
 -3 11 1 4211.71 289.624 9
 3 11 -1 4203.34 280.438 10
 3 11 -1 3851.04 245.651 9
 -3 11 0 6519.26 335.733 24
 -3 11 0 6132.99 353.22 9
 3 11 0 6463.49 316.016 9
 3 11 0 6516.04 359.198 10
 -3 11 0 7449.48 359.453 14
 3 11 0 6858.69 620.238 29
 -3 11 0 6414.16 362.608 26
 -3 11 -1 21412.6 794.867 24
 -3 11 -1 23633.2 810.426 3
 -3 11 -1 22337.4 1160.81 28
 -3 11 -1 21495.8 805.384 9
 3 11 1 22382.8 806.911 10
 -3 11 -1 22419.4 800.994 14
 -3 11 -1 21964.1 1041.56 29
 3 11 1 21156.3 1120.03 29
 -3 11 -1 21624.6 805.917 26
 -3 11 -2 401.719 416.847 28
 -3 11 -2 250.353 190.583 14
 -3 11 -2 527.891 198.644 3
 -3 11 -2 394.548 183.376 24
 3 11 2 580.814 194.994 10
 -3 11 -2 489.822 185.414 9
 3 11 2 213.261 341.892 29
 -3 11 -3 7883.67 688.383 28
 3 11 3 7793.49 390.921 10
 -3 11 -3 7604.17 380.437 9
 -3 11 -3 7214.55 390.095 3
 -3 11 -3 7526.49 386.425 14
 -3 11 -3 7364.05 562.399 32
 -3 11 -3 6936.87 371.961 24
 3 11 3 7415.72 641.93 29
 3 11 4 40446.2 1723.8 29
 -3 11 -4 40171.2 1385.1 14
 -3 11 -4 41318.9 1799.74 28
 -3 11 -4 42145.7 1395.84 3
 3 11 4 42353.6 1364.19 5
 -3 11 -4 41842.3 1392.2 9
 3 11 4 42243.7 1393.07 10
 -3 11 -4 41339.4 1685.43 32
 -3 11 -4 42926.8 1391.71 24
 -3 11 -5 11397.2 505.675 14
 -3 11 -5 11447.6 836.371 28
 -3 11 -5 11033 503.124 3
 3 11 5 11194.5 463.319 5
 3 11 5 10997.3 499.385 10
 -3 11 -5 10834.5 497.257 9
 -3 11 -5 10793.7 747.039 32
 -3 11 -5 12486.8 518.205 24
 -3 11 -6 13448.9 552.937 14
 3 11 6 11865.1 504.276 5
 -3 11 -6 13522.9 552.387 24
 3 11 6 13550.5 551.722 10
 -3 11 -6 12969.2 543.595 9
 -3 11 -6 13508 900.498 28
 -3 11 -6 12383.7 822.407 32
 -3 11 -6 12121.4 543.37 3
 -3 11 -7 2329.95 243.133 3
 3 11 7 1914.14 238.494 10
 -3 11 -7 2891.39 517.123 28
 -3 11 -7 2296.35 255.646 14
 -3 11 -7 2308.67 240.203 9
 -3 11 -7 1982.11 404.321 32
 -3 11 -8 11426.5 507.058 3
 -3 11 -8 11297.2 860.266 28
 -3 11 -8 11941.9 514.153 14
 -3 11 -8 10171.9 771.816 32
 3 11 8 10703.7 489.573 10
 -3 11 -8 11208.3 500.608 9
 -3 11 -9 4358.58 310.441 24
 -3 11 -9 4510.84 299.539 3
 -3 11 -9 3989.99 565.942 28
 3 11 9 4232.3 286.7 10
 -3 11 -9 5091.97 315.786 9
 -3 11 -9 4904.46 324.405 14
 -3 11 -9 4083.73 546.337 32
 -3 11 -10 92282.7 2909.33 14
 -3 11 -10 93216.7 2891.96 9
 -3 11 -10 94016.2 2908.2 24
 -3 11 -10 94888.7 3362.78 32
 -3 11 -10 95273.7 2899.02 3
 3 -11 10 91674.9 2874.57 20
 -3 11 -11 -58.8221 341.623 32
 -3 11 -11 384.64 186.567 24
 3 -11 12 436.338 186.333 6
 -3 11 -12 352.949 190.456 14
 -3 11 -12 258.576 148.18 9
 3 -11 12 338.09 156.325 20
 -3 11 -12 342.153 170.084 24
 -3 11 -12 460.861 153.225 3
 -3 11 -13 179.18 173.27 14
 3 -11 13 136.91 144.946 20
 -3 11 -13 -9.92009 136.532 9
 3 -11 13 189.835 177.526 6
 -3 11 -13 -133.869 158.869 24
 -3 11 -14 6043.86 292.561 24
 3 -11 14 5535.04 287.896 2
 3 -11 14 5738.61 300.195 6
 -3 11 -14 5886.09 301.427 14
 3 -11 14 5751.61 275.65 20
 -3 11 -15 15682.6 564.167 24
 3 -11 15 15893.1 558.033 20
 3 -11 15 15885.5 576.333 6
 -3 11 -15 16431.1 584.522 14
 3 -11 15 17030.7 570.111 2
 3 -11 15 16096 560.289 25
 3 -11 16 4942.93 232.895 6
 -3 11 -16 5318.93 244.155 14
 -3 11 -17 428.683 87.4056 14
 3 12 -17 120.589 96.2464 9
 3 12 -17 154.576 83.1413 3
 -3 -12 17 265.325 97.0689 20
 3 12 -16 413.483 134.072 9
 3 12 -16 342.798 117.628 3
 -3 -12 16 321.369 126.494 20
 3 12 -15 1636.63 175.176 3
 3 12 -15 1850.84 184.887 9
 -3 12 14 6639.67 329.916 13
 3 12 -14 6914.02 337.956 9
 3 12 -14 6720.23 336.501 3
 -3 12 13 8221.62 391.254 13
 3 12 -13 8435.05 397.356 9
 3 12 -13 8220.28 395.483 3
 3 12 -12 6543.02 367.077 9
 -3 12 12 7565.64 372.536 13
 -3 12 12 6962.21 368.6 5
 3 12 -12 6849.3 368.051 3
 3 12 -11 176.668 360.124 29
 -3 12 10 7746.34 408.117 5
 -3 12 10 8702.18 416.93 13
 3 12 -10 7694.72 405.188 9
 3 12 -10 8340.59 417.022 3
 -3 12 10 7895.74 384.672 16
 3 12 -10 7023.02 606.463 32
 3 12 -10 7059.35 690.903 29
 -3 12 9 21294.3 817.738 5
 -3 12 9 22143.7 822.041 13
 3 12 -9 23399.5 824.704 9
 3 12 -9 21693.9 818.32 3
 -3 12 9 21482.5 789.635 16
 3 12 -9 20409.4 1081.51 32
 3 12 -9 21849.8 1206.8 29
 -3 12 8 9084.96 447.622 13
 3 12 -8 9722.2 460.066 9
 3 12 -8 9391.35 453.418 3
 -3 12 8 9667.6 464.641 5
 -3 12 8 9513.21 437.113 16
 -3 12 7 22615.2 851.265 13
 3 12 -7 23502 846.738 9
 -3 12 7 23691.3 855.389 5
 3 12 -7 22347.2 845.519 3
 3 12 -7 21219.3 1201.82 29
 -3 12 6 10006.6 473.407 13
 3 12 -6 9817.62 460.955 9
 -3 12 6 10768 487.535 5
 3 12 -6 10050.1 461.059 3
 3 12 -6 9400.14 794.762 29
 -3 12 5 5988 344.847 13
 3 12 -5 5815.9 325.931 9
 3 12 -5 5017.54 295.341 10
 -3 12 5 5189.25 340.84 5
 3 12 -5 5013.31 320.838 3
 3 12 -5 5052.68 617.743 29
 -3 12 4 20032.2 767.293 13
 3 12 -4 20656.3 753.203 9
 3 12 -4 21760.7 750.981 10
 3 12 -4 20094.7 1145.97 29
 3 12 -4 20096.7 751.784 3
 -3 12 4 19774.2 773.782 5
 -3 12 3 13268.5 534.777 14
 3 12 -3 10635.7 835.528 29
 3 12 -3 11852.1 757.398 30
 3 12 -3 11903 512.454 10
 3 12 -3 12604.5 516.137 9
 3 12 -3 12520.1 513.309 3
 -3 12 3 13097.1 541.158 5
 -3 12 2 4816.28 302.396 14
 3 12 -2 4988.21 285.456 3
 -3 12 2 4750.79 507.619 28
 3 12 -2 4210.4 561.433 29
 3 12 -2 4967.91 288.176 9
 3 12 -2 5089.63 303.426 10
 -3 12 2 4141.87 314.944 9
 -3 12 2 5124.48 296.712 24
 -3 12 1 8412.52 407.04 14
 3 12 -1 8243.39 374.372 3
 3 12 -1 8165.04 710.843 29
 -3 12 1 7692.25 664.771 28
 3 12 -1 8050.09 377.083 9
 3 12 -1 8601.73 417.151 10
 -3 12 1 8561.74 430.475 9
 -3 12 1 8147.73 396.539 24
 -3 12 0 316.134 186.116 14
 3 12 0 990.497 418.326 29
 -3 12 0 288.365 350.052 28
 3 12 0 331.206 188.043 10
 -3 12 0 339.778 190.209 9
 3 12 0 629.012 160.256 9
 -3 12 0 776.192 192.843 24
 -3 12 -1 43116.6 1387.05 14
 -3 12 -1 41694.8 1792.72 28
 3 12 1 39349.4 1755.96 29
 -3 12 -1 40133.2 1664.21 29
 -3 12 -1 43583.8 1396.34 9
 3 12 1 39941.8 1385.85 10
 -3 12 -1 41011.6 1374.79 24
 -3 12 -2 38685.2 1329.46 14
 -3 12 -2 39865.4 1340.23 3
 -3 12 -2 40751.5 1755.56 28
 3 12 2 41651.5 1719.99 29
 -3 12 -2 42239.9 1672.93 29
 -3 12 -2 38019.7 1337.64 9
 3 12 2 39422.9 1347.1 10
 -3 12 -2 42125.8 1338.77 24
 -3 12 -3 18724.1 711.525 14
 -3 12 -3 17808.7 716.742 3
 -3 12 -3 17592.1 1076.26 28
 3 12 3 18903.6 1052.03 29
 -3 12 -3 17704.5 983.217 29
 -3 12 -3 19356 716.496 24
 -3 12 -3 19220.2 717.755 9
 3 12 3 18100.3 721.674 10
 -3 12 -4 2054.79 240.547 14
 -3 12 -4 1366.08 213.54 9
 3 12 4 1812.43 238.272 10
 -3 12 -4 1401.12 235.046 3
 -3 12 -4 1247.66 219.795 24
 -3 12 -4 775.249 419.203 28
 3 12 4 1240.75 187.761 5
 -3 12 -4 1160.54 348.681 29
 3 12 4 1548.24 398.989 29
 -3 12 -5 5954.96 644.558 28
 -3 12 -5 5898.51 346.32 14
 3 12 5 5675.32 307.53 5
 -3 12 -5 5048.98 509.717 32
 -3 12 -5 5174.6 341.185 3
 -3 12 -5 5692.11 353.827 9
 3 12 5 5685.32 355.728 10
 -3 12 -6 19393.5 1142.55 28
 -3 12 -6 19251 766.692 3
 -3 12 -6 20647.8 769.917 14
 3 12 6 20222.9 725.375 5
 -3 12 -6 20624.9 1055.64 32
 3 12 6 20316.8 767.561 10
 -3 12 -6 20165 760.814 9
 -3 12 -7 63652.8 2465.05 28
 -3 12 -7 61476 1990.89 3
 -3 12 -7 62073.3 1989.85 24
 -3 12 -7 62664.3 2363.1 32
 -3 12 -7 61176.2 1985.95 14
 3 12 7 62725.1 1986.88 10
 -3 12 -7 61416.6 1987.99 9
 -3 12 -8 22667.1 1243.36 28
 -3 12 -8 23419.3 855.025 3
 -3 12 -8 24780.6 870.33 14
 3 12 8 22548.9 843.219 10
 -3 12 -8 22873.2 850.46 9
 -3 12 -8 23683.3 863.493 24
 -3 12 -8 23005.2 1182.7 32
 -3 12 -9 6076.15 347.767 14
 -3 12 -9 5371.37 570.405 32
 -3 12 -9 5867.25 352.856 24
 -3 12 -10 87.4715 191.336 24
 -3 12 -10 53.4626 167.762 9
 -3 12 -11 1106 182.675 9
 -3 12 -11 1295.67 207.074 24
 3 -12 11 1485.19 170.665 20
 -3 12 -11 1823.93 223.483 14
 -3 12 -11 1168 181.598 3
 3 -12 12 5690.49 283.707 20
 -3 12 -12 6109.14 327.1 14
 -3 12 -12 5975.95 313.057 24
 3 -12 12 6306.51 328.376 6
 -3 12 -12 5497.57 287.715 9
 3 -12 13 848.897 169.359 2
 3 -12 13 936.46 135.698 20
 -3 12 -13 997.323 168.865 24
 -3 12 -13 1074.06 180.191 14
 3 -12 13 922.53 173.94 6
 -3 12 -13 1000.41 140.485 9
 3 -12 14 173.385 129.139 2
 3 -12 14 128.042 104.283 20
 -3 12 -14 227.397 145.754 14
 3 -12 14 134.228 131.433 6
 -3 12 -14 329.53 99.401 9
 -3 12 -14 385.728 128.494 24
 3 -12 15 1576.46 132.927 2
 3 -12 15 1435.78 143.668 6
 -3 12 -15 1811.12 152.322 14
 3 -12 16 54.0177 70.8416 6
 -3 12 -16 48.9482 83.0045 14
 -3 -13 16 187.681 93.2932 20
 3 13 -16 226.63 87.1566 3
 3 13 -16 378.728 102.257 9
 -3 -13 15 128.625 117.748 20
 3 13 -15 121.752 124.699 9
 3 13 -15 -21.936 114.654 3
 3 13 -14 657.482 153.631 9
 3 13 -14 971.131 156.448 3
 3 13 -13 230.192 151.567 9
 3 13 -13 360.534 157.933 3
 -3 13 13 261.59 148.366 13
 3 13 -12 1671.53 198.179 9
 3 13 -12 1369.35 194.851 3
 -3 13 12 1462.86 191.486 5
 -3 13 12 1679.08 196.367 13
 3 13 -11 16851.9 623.504 3
 3 13 -11 15489.4 617.303 9
 -3 13 11 15042.4 615.775 5
 -3 13 11 16651.7 620.953 13
 3 13 -10 636.214 357.078 29
 -3 13 10 628.008 156.829 16
 3 13 -10 985.818 193.107 3
 -3 13 10 691.88 187.477 5
 3 13 -10 523.228 186.613 9
 -3 13 10 561.163 178.514 13
 3 13 -9 8881.59 740.841 29
 3 13 -8 4147.44 567.452 29
 3 13 -8 3321.97 262.823 9
 3 13 -8 3668.12 277.658 3
 -3 13 8 3179.56 277.735 5
 -3 13 8 3153.92 266.598 13
 3 13 -7 4542.97 585.991 29
 3 13 -7 4132.88 293.74 9
 3 13 -7 4640.1 303.851 3
 -3 13 7 3832.92 271.337 16
 -3 13 7 4199.36 303.06 5
 -3 13 7 3827.82 300.766 13
 -3 13 6 13517 565.79 13
 3 13 -6 13213.1 551.895 9
 -3 13 6 12508.1 563.421 5
 3 13 -6 11465.5 892.572 29
 3 13 -6 13579.5 548.483 3
 -3 13 5 2527.53 253.904 13
 3 13 -5 1799.32 223.124 9
 -3 13 5 2359.55 248.975 5
 3 13 -5 2187.57 490.232 29
 3 13 -5 2448.67 239.02 3
 -3 13 4 792.36 210.772 13
 3 13 -4 1204.6 182.358 10
 3 13 -4 1202.63 201.537 9
 3 13 -4 1150.88 425.762 29
 3 13 -4 1012.8 191.957 3
 -3 13 4 628.192 211.176 5
 -3 13 3 14661.6 612.877 13
 3 13 -3 14243.6 954.783 29
 -3 13 3 15019.5 613.582 5
 3 13 -3 14247.6 591.352 10
 3 13 -3 15235.8 586.804 9
 3 13 -3 15532.9 591.704 3
 -3 13 2 30796.8 1072.22 14
 3 13 -2 34143.3 1523.84 29
 -3 13 2 30934 1088.28 5
 3 13 -2 31591.4 1080.95 10
 3 13 -2 31142.2 1061.34 9
 3 13 -2 31000.7 1049.66 3
 3 13 -1 6008.22 319.834 9
 3 13 -1 6401.35 352.142 10
 -3 13 1 5826.95 370.739 9
 -3 13 1 6126.55 343.974 14
 3 13 0 7139.05 655.164 29
 3 13 0 6471.54 371.312 10
 -3 13 0 6254.06 373.263 9
 -3 13 0 6060 347.177 14
 3 13 1 1845.26 436.168 29
 -3 13 -1 2176.36 236.656 14
 3 13 1 1830.25 246.187 10
 -3 13 -1 2049.49 244.26 9
 -3 13 -2 774.358 212.198 9
 3 13 2 1030.5 225.602 10
 -3 13 -2 400.751 299.552 29
 3 13 2 935.647 349.416 29
 -3 13 -2 837.858 204.838 14
 -3 13 -2 381.394 373.111 28
 3 13 3 854.002 368.77 29
 -3 13 -3 580.958 324.317 29
 -3 13 -3 814.522 208.385 14
 -3 13 -3 1166.34 425.479 28
 -3 13 -3 1238.68 233.8 9
 3 13 3 1148.62 233.731 10
 3 13 3 1153.55 193.087 5
 -3 13 -3 985.422 218.36 24
 -3 13 -4 1374.91 379.908 29
 3 13 4 1483.27 381.925 29
 -3 13 -4 1214.06 212.272 14
 -3 13 -4 1352.17 227.678 3
 -3 13 -4 1310.41 457.661 28
 3 13 4 1481.89 234.552 10
 -3 13 -4 1549.97 235.411 9
 3 13 4 1135.55 191.488 5
 -3 13 -4 1510.44 221.341 24
 -3 13 -5 170.021 344.482 29
 -3 13 -5 880.201 206.089 14
 -3 13 -5 935.258 201.857 3
 -3 13 -5 656.182 408.427 28
 3 13 5 779.633 167.549 5
 -3 13 -5 741.277 213.724 9
 3 13 5 1159.24 216.604 10
 -3 13 -5 625.73 200.737 24
 -3 13 -6 4985.7 321.399 3
 -3 13 -6 5200.6 316.373 14
 -3 13 -6 4503.22 554.455 29
 -3 13 -6 5202.19 329.983 9
 3 13 6 4450.22 318.287 10
 -3 13 -6 5276.3 338.376 24
 -3 13 -7 1170.69 214.699 3
 -3 13 -7 741.283 201.281 14
 -3 13 -7 1682.02 431.99 29
 -3 13 -7 1055.26 215.939 24
 3 13 7 1285.56 211.034 10
 -3 13 -7 1134.43 210.227 9
 -3 13 -8 4069.26 510.478 29
 -3 13 -8 3817.94 285.77 24
 -3 13 -9 3863.61 270.482 3
 -3 13 -9 4200.97 285.694 14
 -3 13 -9 3819.04 287.274 24
 -3 13 -9 4310.67 276.103 9
 -3 13 -10 2714.76 238.351 14
 -3 13 -10 2874.95 250.68 24
 -3 13 -10 2855.96 227.571 9
 3 -13 11 1252.71 193.868 6
 -3 13 -11 1364.26 189.786 14
 -3 13 -11 912.331 165.672 24
 -3 13 -11 1115.69 160.348 9
 -3 13 -12 236.771 127.503 9
 3 -13 12 241.751 148.942 2
 3 -13 12 83.4608 151.841 6
 -3 13 -12 284.108 147.046 14
 -3 13 -12 222.567 152.072 24
 3 -13 13 4256.61 235.708 6
 3 -13 13 4514.49 238.089 2
 -3 13 -13 4175.93 235.018 14
 -3 13 -13 4123.48 225.253 24
 -3 13 -13 4206.86 201.375 9
 3 -13 14 2262.56 165.701 6
 -3 13 -14 2770.25 169.846 14
 3 -13 14 2572.77 164.283 2
 -3 13 -15 355.823 85.9949 14
 3 -13 15 325.443 78.2525 6
 3 14 -15 897.449 99.4814 3
 -3 -14 15 860.534 104.811 20
 3 14 -15 1137 108.725 9
 3 14 -14 2388.08 164.373 3
 -3 -14 14 2704.54 169.472 20
 3 14 -14 2259.19 164.756 9
 3 14 -13 2370.58 184.567 9
 3 14 -13 2080.18 176.48 3
 3 14 -12 261.291 153.042 3
 3 14 -12 109.111 140.937 9
 -3 14 12 132.263 135.053 13
 -3 14 11 4212.57 264.431 5
 3 14 -11 4495.05 270.191 3
 -3 14 11 4655.6 262.974 13
 3 14 -11 4207.16 265.312 9
 3 14 -10 2470.64 220.263 3
 -3 14 10 2440.8 230.595 5
 -3 14 10 2949.75 226.86 13
 3 14 -10 2386.35 217.648 9
 3 14 -9 13097.3 533.722 9
 -3 14 9 12148.3 489.671 16
 -3 14 9 13856.8 547.172 5
 3 14 -9 14394.9 541.542 3
 -3 14 9 13180.9 533.788 13
 3 14 -8 2492.37 486.054 29
 3 14 -8 2916.92 239.756 3
 -3 14 8 2351.09 197.981 16
 -3 14 8 2705.86 240.585 5
 3 14 -8 2221.98 229.392 9
 -3 14 8 2759.13 237.228 13
 -3 14 7 38799.5 1269.78 16
 3 14 -7 40318 1742.27 29
 3 14 -6 430.299 363.561 29
 -3 14 5 497.053 195.208 13
 -3 14 5 234.246 184.999 5
 3 14 -5 808.748 386.772 29
 3 14 -4 1746.78 424.005 29
 -3 14 4 1921.55 229.176 5
 3 14 -4 2164.61 218.103 9
 3 14 -4 1635.24 204.335 3
 -3 14 4 2217.83 244.445 13
 3 14 -3 4156.89 573.413 29
 -3 14 3 4470.51 301.806 5
 3 14 -3 4750.4 289.022 9
 3 14 -3 4469.64 273.118 3
 -3 14 3 4293.45 307.974 13
 3 14 -2 6497.94 333.88 9
 -3 14 2 6523.86 373.576 5
 -3 14 2 6229.58 366.649 13
 3 14 -2 7069.39 671.316 29
 3 14 -1 7376.01 368.852 10
 -3 14 1 6457.65 372.787 5
 3 14 -1 6094.7 328.612 9
 -3 14 1 6603.86 343.143 14
 3 14 -1 5763.29 630.601 29
 -3 14 0 447.876 201.706 9
 3 14 0 800.435 199.71 10
 -3 14 0 603.173 196.363 24
 -3 14 0 942.695 195.549 14
 3 14 0 178.768 355.831 29
 -3 14 -1 1021.45 225.255 9
 3 14 1 1032.8 218.188 10
 -3 14 -1 732.76 192.3 24
 -3 14 -1 1064.82 199.237 14
 3 14 1 932.506 382.773 29
 -3 14 -2 7625.81 375.954 14
 3 14 2 6620.52 359.8 5
 -3 14 -2 7238.17 395.998 9
 3 14 2 7453.41 393.762 10
 -3 14 -2 7569.8 386.23 24
 3 14 2 7185.51 632.935 29
 -3 14 -3 758.365 195.237 14
 -3 14 -3 702.699 200.535 24
 3 14 3 612.685 199.186 10
 -3 14 -3 580.751 197.869 9
 3 14 3 702.735 339.075 29
 3 14 3 516.766 175.293 5
 -3 14 -4 104.396 181.052 24
 -3 14 -4 400.814 201.745 9
 3 14 4 232.276 198.25 10
 -3 14 -4 512.84 333.604 29
 -3 14 -5 15261 587.201 24
 -3 14 -5 13388.2 847.843 29
 3 14 5 13151.5 530.486 5
 -3 14 -6 432.476 196.844 24
 -3 14 -6 410.092 183.292 14
 -3 14 -7 19285.6 720.37 14
 -3 14 -7 19994 736.568 24
 -3 14 -7 19745.3 730.581 9
 -3 14 -8 1391.55 193.227 14
 -3 14 -8 1156.1 202.243 24
 -3 14 -8 1753.55 206.241 9
 -3 14 -9 5271.56 290.547 9
 -3 14 -9 5454.15 297.126 14
 -3 14 -9 5441.45 309.055 24
 -3 14 -10 525.529 151.046 9
 -3 14 -10 280.375 149.564 14
 -3 14 -10 295.011 157.803 24
 3 -14 10 210.527 160.723 2
 -3 14 -11 63.4395 134.638 14
 -3 14 -11 49.1367 123.345 9
 -3 14 -11 47.4339 137.167 24
 3 -14 11 144.684 147.993 6
 3 -14 11 58.3664 144.515 2
 -3 14 -12 11601.2 443.11 24
 3 -14 12 12978 454.965 2
 -3 14 -12 13180.8 447.548 14
 3 -14 12 12071.5 450.938 6
 -3 14 -12 10968.8 421.929 9
 3 -14 13 337.455 111.37 6
 3 -14 13 270.502 107.694 2
 -3 14 -13 150.933 101.17 14
 3 -14 14 427.202 77.4031 6
 3 15 -14 1265.13 93.9757 3
 3 15 -13 375.307 103.438 9
 3 15 -13 222.842 100.23 3
 3 15 -12 1813.52 154.381 9
 3 15 -12 1826.5 156.854 3
 -3 15 12 1817.24 143.647 13
 3 15 -11 -25.453 129.833 9
 3 15 -11 347.251 136.441 3
 -3 15 11 217.448 123.744 13
 -3 15 11 449.41 145.037 5
 3 15 -10 6964.49 314.813 9
 3 15 -10 6852.85 316.491 3
 -3 15 10 6840.88 309.644 13
 -3 15 10 5909.09 309.852 5
 3 15 -9 2079.43 195.003 9
 3 15 -9 2053.5 197.477 3
 -3 15 9 1742 192.104 13
 -3 15 9 2226.9 211.883 5
 3 15 -8 211.476 143.83 9
 -3 15 8 615.308 167.458 13
 3 15 -8 302.272 160.762 3
 -3 15 8 353.965 166.939 5
 -3 15 7 3053.92 243.559 13
 3 15 -7 3421.83 235.23 3
 3 15 -7 3527.2 243.015 9
 -3 15 7 2912.22 249.608 5
 -3 15 6 10992.7 463.681 13
 3 15 -6 10983.2 452.565 3
 3 15 -6 10682.3 455.365 9
 -3 15 6 11306.4 478.887 5
 -3 15 5 23678.3 827.928 13
 3 15 -5 23136.6 802.73 3
 -3 15 5 22439 783.908 16
 3 15 -5 23067.9 805.344 9
 -3 15 5 22938.1 834.489 5
 3 15 -4 8436.46 373.239 3
 -3 15 4 8613.78 419.107 5
 3 15 -4 8023.26 684.931 29
 3 15 -4 8344.24 381.417 9
 -3 15 4 8161.06 404.214 13
 3 15 -3 620.191 144.575 3
 -3 15 3 926.163 194.301 13
 3 15 -3 936.268 169.169 9
 3 15 -2 2209.84 198.684 9
 3 15 -2 2213.77 455.66 29
 3 15 -1 224.365 313.677 29
 -3 15 0 9124.45 405.004 14
 3 15 0 8011.03 676.51 29
 -3 15 -1 730.082 174.207 14
 3 15 1 916.259 164.58 5
 -3 15 -2 190.659 181.022 24
 3 15 2 265.405 148.838 5
 -3 15 -2 88.0223 162.156 14
 -3 15 -3 922.158 179.908 14
 -3 15 -3 993.527 198.938 24
 3 -15 3 949.59 164.82 2
 3 15 3 1120.86 174.95 5
 -3 15 -3 1017.27 208.303 9
 -3 15 -4 4426.98 277.385 14
 -3 15 -4 4789.89 292.77 24
 3 -15 4 4268.79 257.323 2
 3 15 4 4470.2 257.107 5
 -3 15 -4 4387.79 294.632 9
 -3 15 -5 2604.11 238.709 24
 -3 15 -5 2886.51 231.209 14
 3 15 5 2611.15 185.415 5
 -3 15 -5 3030.58 249.531 9
 -3 15 -6 7987.22 356.149 14
 -3 15 -6 7124.69 362.493 9
 -3 15 -6 6981.07 360.464 24
 3 -15 7 1239.21 169.449 2
 -3 15 -7 1429.7 175.383 14
 -3 15 -7 867.616 175.693 9
 -3 15 -7 1113.35 187.912 24
 3 -15 8 8284.32 363.109 2
 -3 15 -8 8075.46 356.585 14
 -3 15 -8 8302.35 367.049 9
 -3 15 -8 8339.89 373.97 24
 3 -15 9 4266.16 246.557 2
 -3 15 -9 4082.37 240.011 24
 -3 15 -9 4210 232.825 14
 -3 15 -9 4159.38 237.634 9
 3 -15 10 4690.58 237.718 2
 -3 15 -10 4072.45 230.018 24
 -3 15 -10 4233.94 221.139 14
 3 -15 10 4335.47 235.879 6
 -3 15 -10 3901.27 218.718 9
 -3 15 -11 261.429 107.719 14
 -3 15 -11 139.393 109.93 24
 3 -15 11 126.5 111.661 2
 3 -15 11 204.224 117.715 6
 -3 15 -11 150.56 90.5681 9
 -3 15 -12 264.206 80.3239 14
 3 -15 12 393.987 98.2093 2
 3 -15 12 363.721 97.1595 6
 3 16 -12 72.4672 68.1833 3
 3 16 -11 -5.39085 88.6304 9
 3 16 -11 5.66894 90.195 3
 -3 16 10 2243.78 149.121 13
 3 16 -10 2449.88 158.963 9
 -3 16 10 2151.1 165.93 5
 3 16 -10 2188.99 159.926 3
 -3 16 9 1183.48 140.908 13
 3 16 -9 1436.95 146.66 9
 -3 16 9 1162.63 157.069 5
 3 16 -9 1345.52 145.838 3
 -3 16 8 4101.64 236.048 13
 3 16 -8 4810.91 238.819 9
 -3 16 8 4456.42 249.66 5
 3 16 -8 4442.66 234.088 3
 -3 16 7 122.771 140.138 13
 3 16 -7 159.221 124.13 9
 -3 16 7 20.9281 148.641 5
 3 16 -7 165.385 126.815 3
 -3 16 6 3721.34 241.495 13
 3 16 -6 4324.07 234.032 9
 -3 16 6 4299.67 267.984 5
 3 16 -6 3870.69 223.644 3
 -3 16 5 -21.581 144.377 13
 3 16 -5 -9.40587 132.979 9
 -3 16 5 82.3975 161.75 5
 3 16 -5 246.551 131.002 3
 -3 16 4 13633.8 529.784 13
 3 16 -4 12867 503.143 9
 -3 16 3 9871.22 426.74 5
 -3 16 3 9614.59 413.366 13
 3 16 -3 9048.57 377.753 9
 -3 16 2 606.201 183.586 5
 -3 16 2 71.4178 156.45 13
 -3 16 1 707.64 177.891 5
 -3 16 1 529.726 172.43 13
 3 16 0 6780.76 328.51 5
 -3 16 0 7326.25 350.506 5
 -3 16 0 6945.07 350.727 13
 -3 16 -1 4310.15 274.344 5
 3 16 1 4330.47 250.356 5
 -3 16 -1 3956.24 268.483 13
 3 16 2 2160.09 182.898 5
 -3 16 -2 2051.61 183.813 14
 3 16 3 1756.22 161.469 5
 -3 16 -3 1699.68 191.062 5
 -3 16 -3 1808.42 176.391 14
 -3 16 -4 11319.6 448.706 5
 -3 16 -4 11637.2 457.936 9
 -3 16 -4 10439.2 427.112 14
 3 -16 4 10738.9 414.76 2
 -3 16 -5 -54.4447 150.342 9
 -3 16 -5 80.3709 126.43 14
 3 -16 5 50.9739 120.096 2
 -3 16 -6 15630.9 555.321 9
 -3 16 -6 14697.2 531.69 14
 3 -16 6 14500.2 531.063 2
 -3 16 -7 395.609 141.898 9
 -3 16 -7 465.833 123.642 14
 3 -16 7 446.292 124.83 2
 -3 16 -8 551.794 111.714 5
 -3 16 -8 520.486 130.587 9
 -3 16 -8 346.566 114.185 14
 3 -16 8 644.036 127.063 2
 -3 16 -9 444.153 99.2895 14
 3 -16 9 372.33 108.915 2
 3 -16 9 425.757 117.548 6
 -3 16 -9 303.869 75.7605 5
 3 -16 10 2629.75 157.534 6
 3 -16 10 2624.38 148.273 2
 -3 17 9 1690.06 127.332 5
 -3 17 8 1978.25 154.193 5
 -3 17 8 2123.89 132.091 13
 -3 17 7 489.191 127.569 5
 -3 17 7 476.299 109.826 13
 -3 17 6 905.127 152.493 5
 -3 17 6 1302.42 134.7 13
 -3 17 5 544.641 148.073 5
 -3 17 5 289.927 124.544 13
 -3 17 4 648.348 155.018 5
 -3 17 4 408.777 128.707 13
 3 17 -3 14223 521.632 5
 -3 17 3 15527.2 544.313 5
 -3 17 3 13891 520.188 13
 3 17 -2 13694.1 497.945 5
 -3 17 2 13171.6 513.188 5
 -3 17 2 13989.8 506.037 13
 -3 17 1 1123.27 168.253 5
 3 17 -1 956.168 137.585 5
 -3 17 1 767.194 147.559 13
 -3 17 0 6636.63 313.705 5
 3 17 0 6679.56 291.02 5
 -3 17 0 6497.54 301.131 13
 -3 17 -1 1327.77 165.447 5
 -3 17 -1 1196.75 159.282 13
 -3 17 -2 17398.8 589.369 5
 -3 17 -2 15391.2 575.138 13
 -3 17 -3 34.2585 129.848 5
 -3 17 -3 8.30105 123.309 13
 -3 17 -4 3324.62 199.095 5
 -3 17 -4 3101.31 195.854 13
 -3 17 -5 248.465 109.881 5
 -3 17 -5 340.414 113.977 13
 3 -17 6 10790.7 379.147 2
 -3 17 -6 10168.8 399.279 13
 -3 17 -7 1876.97 113.842 5
 3 -17 7 2082.6 137.862 6
 3 -17 8 1308.27 107.647 6
 -3 18 7 433.593 74.1281 5
 -3 18 6 534.935 92.4652 5
 3 18 -5 351.498 83.9998 5
 -3 18 5 466.095 102.432 5
 3 18 -4 77.6888 83.6934 5
 -3 18 4 161.05 102.466 5
 3 18 -3 606.09 96.7141 5
 -3 18 3 1040.54 127.047 5
 -3 18 2 340.2 89.8733 13
 -3 18 2 329.946 111.893 5
 -3 18 1 5724.93 251.076 13
 -3 18 1 7516.89 282.806 5
 -3 18 0 985.475 106.399 13
 -3 18 0 1149.33 130.033 5
 -3 18 -1 491.051 95.5252 13
 -3 18 -1 496.603 110.274 5
 -3 18 -2 2488.57 151.513 13
 -3 18 -2 3679.67 176.387 5
 -3 18 -3 480.679 81.5966 13
 -3 18 -3 367.768 95.5462 5
 -3 18 -4 143.731 74.1238 5
 -4 0 22 137.815 101.13 19
 -4 0 21 101.76 113.017 7
 -4 0 21 166.073 134.845 19
 -4 0 20 402.728 165.808 19
 -4 0 20 513.562 153.23 23
 -4 0 19 146.422 172.832 19
 -4 0 19 12.9095 170.937 23
 -4 0 18 204.496 188.351 23
 -4 0 17 -15.6505 175.44 23
 -4 0 17 -45.6004 182.045 18
 -4 0 17 -252.407 388.998 31
 -4 0 16 186.732 188.103 18
 -4 0 16 573.213 383.083 31
 -4 0 15 -78.7494 192.619 23
 -4 0 15 -247.624 390.751 31
 -4 0 15 -91.9211 190.789 18
 -4 0 15 29.6472 186.781 4
 -4 0 14 30074.4 1036.07 23
 -4 0 14 27779.9 1019.69 18
 -4 0 14 28896.5 1409.64 31
 -4 0 14 30187.7 1021.84 4
 -4 0 14 29897.5 1033.79 25
 -4 0 13 -108.918 341.092 31
 -4 0 13 -27.8161 180.905 25
 -4 0 13 149.392 177.61 1
 -4 0 13 153.583 175.587 23
 -4 0 13 -13.5908 167.911 18
 -4 0 13 130.951 172.173 4
 -4 0 12 134733 4098.84 23
 -4 0 12 130489 4087.01 4
 -4 0 12 136162 4095.74 1
 -4 0 12 137426 4099.2 25
 -4 0 12 139537 4491.27 31
 -4 0 11 124.424 156.958 1
 -4 0 11 45.2829 294.505 31
 -4 0 11 194.496 157.997 25
 -4 0 11 75.5245 147.315 4
 -4 0 11 92.5036 165.725 23
 -4 0 10 7628.55 345.171 1
 -4 0 10 7422.24 561.019 31
 -4 0 10 7660.69 343.247 25
 -4 0 10 6988.5 332.301 4
 -4 0 10 7511.68 346.308 23
 -4 0 9 92.55 148.522 23
 -4 0 9 136.811 142.305 25
 -4 0 9 73.4265 130.962 1
 -4 0 8 19100.7 657.761 25
 -4 0 8 19616.1 895.886 31
 -4 0 8 19119.3 660.553 23
 -4 0 7 342.666 255.878 31
 -4 0 7 36.3744 127.611 23
 -4 0 7 -57.4916 131.348 25
 -4 0 6 5787.42 429.383 31
 -4 0 6 5078.45 243.075 23
 4 0 -6 4990.84 242.311 29
 4 0 -5 33.7091 115.249 29
 -4 0 5 135.543 119.077 23
 4 0 -4 170420 5105.15 29
 4 0 -3 104.886 151.221 29
 4 0 -2 154798 4723.64 30
 4 0 -1 -150.671 218.183 30
 4 0 0 262345 7893.54 30
 -4 0 -1 18.8602 233.932 32
 4 0 1 -18.9362 225.323 30
 -4 0 -2 3802.85 330.548 32
 4 0 3 22.7591 120.696 22
 -4 0 -3 209.639 245.099 32
 -4 0 -4 219207 6942.63 32
 4 0 4 236703 6982.16 27
 4 0 4 229041 6774.13 22
 4 0 5 -7.05931 130.92 22
 -4 0 -5 418.445 255.662 32
 4 0 5 27.801 254.766 27
 -4 0 -6 52861.5 1817.2 32
 4 0 6 53601.4 1862.68 27
 4 0 6 51764.3 1622.62 22
 -4 0 -7 -475.116 270.119 32
 4 0 7 109.721 140.277 6
 4 0 7 123.055 143.855 22
 4 0 7 -139.011 278.8 27
 4 0 8 7119.96 320.927 7
 4 0 8 6722.05 330.383 6
 4 0 8 7152.61 337.022 22
 -4 0 -8 7427.44 502.689 32
 4 0 9 -43.3184 283.746 27
 4 0 9 116.642 147.344 7
 4 0 9 22.5496 154.665 6
 4 0 9 -9.44639 124.855 19
 4 0 10 26601.8 930.487 21
 4 0 10 27392.1 1255.8 27
 4 0 10 28294.6 942.143 6
 4 0 10 26906.7 925.65 7
 -4 0 -10 26306.5 1164.88 32
 4 0 10 26530.5 907.389 19
 4 0 11 54.215 168.461 21
 4 0 11 158.515 338.61 27
 4 0 11 25.9804 172.304 7
 4 0 11 201.549 177.913 6
 -4 0 -11 -83.9333 250.23 32
 4 0 11 80.9627 149.355 19
 4 0 12 1519 215.482 7
 4 0 12 1450.49 217.56 6
 4 0 12 1215.26 220.778 21
 4 0 12 799.18 394.161 27
 4 0 12 1361.58 194.47 19
 4 0 13 240.058 197.607 6
 4 0 13 44.709 184.114 7
 4 0 13 -121.201 385.441 27
 4 0 13 108.382 185.431 21
 4 0 13 -105.218 168.57 19
 4 0 14 74030.2 2323.99 7
 4 0 14 75131.7 2326.16 6
 4 0 14 71984.4 2298.89 19
 4 0 14 71377.2 2772.16 27
 4 0 15 -252.25 183.68 6
 4 0 15 -30.4704 191.216 7
 4 0 15 13.0863 164.565 19
 4 0 15 63.0443 186.321 21
 4 0 15 -187.673 385.64 27
 4 0 15 99.192 167.883 25
 4 0 16 10301.5 451.035 25
 4 0 17 65.2055 162.082 7
 4 0 17 -13.7897 186.684 17
 4 0 17 187.685 149.787 25
 4 0 17 -52.1149 139.924 19
 4 0 18 8970.02 372.058 19
 4 0 18 9995.74 413.978 7
 4 0 18 9845.71 394.521 25
 4 0 18 9482.88 379.74 12
 4 0 18 9911.68 424.795 17
 4 0 19 34.6693 127.317 7
 4 0 19 55.4593 136.544 17
 4 0 20 1988.91 152.711 17
 -4 -1 22 4085.11 182.355 7
 -4 1 22 4364.79 201.907 19
 -4 -1 22 4101.63 203.036 19
 -4 1 21 1181.41 130.776 7
 -4 1 21 1472.6 165.303 19
 -4 -1 21 1060.67 157.183 19
 -4 -1 21 1122.44 145.711 23
 -4 1 20 964.579 148.335 7
 -4 1 20 1044.64 170.843 23
 -4 -1 20 725.584 158.407 23
 -4 1 20 1160.07 181.98 19
 -4 -1 20 976.512 182.345 19
 -4 -1 19 2462.53 228.075 23
 -4 1 19 2230.34 217.78 23
 -4 -1 19 1815.08 216.278 19
 -4 1 19 1749.2 215.066 19
 -4 -1 18 5872.66 329.629 23
 -4 1 18 4585.9 312.515 23
 -4 -1 17 292.304 186.053 18
 -4 1 17 544.541 203.946 18
 -4 -1 17 -62.6953 383.426 31
 -4 1 17 565.273 374.554 31
 4 1 -17 105.068 282.055 32
 -4 1 17 15.4287 186.485 23
 -4 -1 17 268.189 193.849 23
 -4 -1 16 33084 1547.64 31
 -4 1 16 32953.1 1540.57 31
 -4 -1 16 33646.8 1132.97 4
 -4 1 16 30742.4 1119.21 23
 -4 -1 16 30104.4 1124.55 23
 -4 1 16 33990.1 1137.83 18
 -4 -1 16 34261.8 1128.53 18
 -4 -1 15 1978.31 242.673 25
 -4 -1 15 1912.97 458.868 31
 -4 1 15 1606.77 436.005 31
 -4 -1 15 1851.08 228.207 4
 -4 1 15 1880.34 238.77 18
 -4 -1 15 1724.02 225.6 18
 -4 -1 15 1917.65 243.899 23
 -4 1 15 1596.2 231.121 23
 -4 -1 14 6681.68 361.413 25
 -4 1 14 6613.41 367.308 23
 -4 -1 14 7181.6 373.248 23
 -4 -1 14 6847.27 364.362 18
 -4 1 14 6858.12 375.967 18
 -4 1 14 6515.51 632.554 31
 -4 -1 14 6390.64 616.7 31
 -4 -1 14 6675.55 320.397 20
 -4 -1 14 6386.55 359.32 4
 -4 1 14 6799.16 351.642 4
 -4 -1 13 6262.78 341.546 25
 -4 1 13 5642.54 338.676 23
 -4 -1 13 6272.08 342.986 23
 -4 -1 13 6425.29 332.155 18
 -4 1 13 5987.12 337.926 18
 -4 1 13 6445.03 327.45 4
 -4 -1 13 5675.07 335.01 4
 -4 1 13 5862.97 332.006 1
 -4 -1 13 6031.07 343.918 1
 -4 -1 13 6639.69 624.571 31
 -4 1 13 6374.25 610.447 31
 -4 -1 13 6405.5 304.227 20
 -4 1 12 5271.88 314.45 23
 -4 1 12 5367.31 312.259 1
 -4 -1 12 5633.56 311.839 1
 -4 -1 12 5650.9 315.009 4
 -4 1 12 5720.23 298.791 4
 -4 -1 12 5547.02 555.537 31
 -4 1 12 6402.11 599.758 31
 -4 -1 12 5822.43 318.005 25
 -4 1 12 5515.99 319.947 25
 -4 -1 11 10484.9 437.484 25
 -4 1 11 10730.2 442.216 25
 -4 1 11 10738.8 443.932 23
 -4 1 11 10453.3 429.755 4
 -4 -1 11 10617.7 437.62 4
 -4 -1 11 10379.9 695.509 31
 -4 1 11 9616.54 693.202 31
 -4 1 11 10200.4 436.946 1
 -4 -1 11 10390 436.674 1
 -4 -1 10 20458.7 990.457 31
 -4 1 10 18477.5 967.006 31
 -4 1 10 20588.3 717.934 1
 -4 -1 10 20422 715.76 1
 -4 1 10 21448.5 722.879 23
 -4 1 10 19916.3 708.483 13
 -4 -1 10 20180.5 717.465 25
 -4 1 10 20621.8 719.877 25
 -4 1 10 20538.5 717.125 16
 -4 1 10 20606.5 706.465 4
 -4 -1 10 20108.6 712.614 4
 -4 1 9 2115.07 182.102 16
 -4 -1 9 2134.51 187.64 1
 -4 1 9 2133.65 186.742 1
 -4 -1 9 1805.08 181.2 25
 -4 1 9 2300.04 193.167 23
 -4 -1 8 83952.9 2792.67 31
 -4 1 8 84465.9 2797.32 31
 -4 -1 8 83586.6 2545.25 25
 -4 1 8 83572 2550.79 23
 -4 -1 7 4459.25 232.924 25
 -4 1 7 5097.31 437.471 31
 -4 -1 7 5497.48 445.387 31
 -4 1 7 5003.36 249.666 23
 4 1 -7 4582.66 278.162 29
 -4 -1 6 1884.34 156.427 25
 -4 1 6 2036.49 309.803 31
 -4 -1 6 1934.62 322.361 31
 4 1 -6 2108.83 206.454 29
 -4 1 6 2059.1 168.417 23
 4 1 -5 22593.5 804.211 29
 -4 1 5 22538.7 733 23
 4 1 -4 36141.6 1201.35 29
 4 -1 -3 4286.31 299.573 30
 4 1 -3 4496.24 295.892 29
 4 -1 -2 32504.2 1132.71 30
 4 1 -2 33167.1 1172.73 30
 4 1 -2 33178.2 1128.66 29
 4 1 -1 38493.7 1323.17 30
 4 -1 -1 37183.6 1287.35 30
 4 1 -1 38916.7 1296.08 29
 4 -1 0 134.064 197.81 30
 4 1 0 621.392 245.912 30
 -4 1 0 57.8119 257.472 32
 -4 1 -1 91791.3 2820.71 32
 4 1 1 85373.8 2806.74 30
 -4 -1 -2 174269 5252.27 32
 -4 1 -2 172708 5283.94 32
 4 1 2 168941 5280.3 30
 -4 -1 -3 38991.6 1262.01 32
 -4 1 -3 37950.1 1294.78 32
 4 1 3 34705.6 1103.19 22
 4 -1 3 34363.3 1102.2 22
 4 -1 4 10103.2 557.432 27
 4 1 4 9343.05 533.125 27
 -4 -1 -4 10999.5 517.51 32
 -4 1 -4 9462.86 541.288 32
 4 -1 4 9708.61 368.03 22
 4 1 4 9399.36 366.125 22
 4 -1 5 56562.2 1968.21 27
 4 1 5 57508.7 1968.75 27
 -4 -1 -5 57123.8 1910.49 32
 -4 1 -5 58921.8 1958.99 32
 4 -1 5 57601.3 1751.83 22
 4 1 5 55617.7 1749.09 22
 4 -1 6 3275.71 384.983 27
 4 1 6 3010.85 363.368 27
 -4 -1 -6 3081.74 315.658 32
 -4 1 -6 3419.23 363.438 32
 4 -1 6 3045.62 203.593 22
 4 1 6 2901.38 205.878 22
 4 -1 7 7018.45 509.332 27
 4 1 7 5942.83 500.63 27
 4 -1 7 5985.38 296.523 22
 4 1 7 6225.16 294.755 22
 -4 -1 -7 5370.35 421.159 32
[truncated: 874,865 more chars]
