# Supplementary material for: Reactivity of Low Valent Magnesium(I) Complexes with Epoxides and Episulfides
Source: Angew Chem Int Ed Engl. 2025 Nov 2;64(52):e20259. doi: 10.1002/anie.202520259 (PMC12723457; doi:10.1002/anie.202520259)
Supplement: Supplementary file 2 — Supporting Information [file ANIE-64-e20259-s002.zip › 12_jg25023x1.cif]

data_12
# jg25023x1
_audit_creation_date               2025-08-01
_audit_creation_method
;
Olex2 1.5-beta
(compiled 2025.07.13 svn.rb7424aed for OlexSys, GUI svn.r7314)
;
_shelx_SHELXL_version_number       '2018/3'
loop_
  _audit_author_name
  _audit_author_email
  _audit_author_address
 'Shaw, P.' ''
;
The University of Edinburgh
School of Chemistry
Joseph Black Building David Brewster Road
Edinburgh
EH9 3FJ
;
 'Nichol, G.S.' g.s.nichol@ed.ac.uk
;
The University of Edinburgh
School of Chemistry
Joseph Black Building David Brewster Road
Edinburgh
EH9 3FJ
;

_audit_contact_author_address
;
The University of Edinburgh
School of Chemistry
Joseph Black Building David Brewster Road
Edinburgh
EH9 3FJ
;
_audit_contact_author_email        g.s.nichol@ed.ac.uk
_audit_contact_author_name         'Nichol, G.S.'
_audit_contact_author_phone        '+44 131 650 4806'
_publ_contact_author_id_orcid      0000-0002-1597-3679
_publ_section_references
;
Dolomanov, O.V., Bourhis, L.J., Gildea, R.J, Howard, J.A.K. & Puschmann, H.
 (2009), J. Appl. Cryst. 42, 339-341.

Sheldrick, G.M. (2008). Acta Cryst. A64, 112-122.

Sheldrick, G.M. (2015). Acta Cryst. C71, 3-8.
;
_chemical_name_common              ?
_chemical_name_systematic          ?
_chemical_formula_moiety           'C29 H41.026 Mg N2 S0.999'
_chemical_formula_sum              'C29 H41.03 Mg N2 S'
_chemical_formula_weight           474.03
_chemical_melting_point            ?
_chemical_oxdiff_formula           C62H82Mg2N4S2
_chemical_oxdiff_usercomment       '@ 100 K small yellow plate '
loop_
  _atom_type_symbol
  _atom_type_description
  _atom_type_scat_dispersion_real
  _atom_type_scat_dispersion_imag
  _atom_type_scat_source
 'C' 'C' 0.0181 0.0091 'International Tables Vol C Tables 4.2.6.8 and 6.1.1.4'
 'H' 'H' 0.0000 0.0000 'International Tables Vol C Tables 4.2.6.8 and 6.1.1.4'
 'Mg' 'Mg' 0.1719 0.1771 'International Tables Vol C Tables 4.2.6.8 and 6.1.1.4'
 'N' 'N' 0.0311 0.0180 'International Tables Vol C Tables 4.2.6.8 and 6.1.1.4'
 'S' 'S' 0.3331 0.5567 'International Tables Vol C Tables 4.2.6.8 and 6.1.1.4'

_shelx_space_group_comment
;
The symmetry employed for this shelxl refinement is uniquely defined
by the following loop, which should always be used as a source of
symmetry information in preference to the above space-group names.
They are only intended as comments.
;
_space_group_crystal_system        'monoclinic'
_space_group_IT_number             15
_space_group_name_H-M_alt          'C 1 2/c 1'
_space_group_name_Hall             '-C 2yc'
loop_
  _space_group_symop_operation_xyz
 'x, y, z'
 '-x, y, -z+1/2'
 'x+1/2, y+1/2, z'
 '-x+1/2, y+1/2, -z+1/2'
 '-x, -y, -z'
 'x, -y, z-1/2'
 '-x+1/2, -y+1/2, -z'
 'x+1/2, -y+1/2, z-1/2'

_cell_length_a                     24.6014(5)
_cell_length_b                     13.24422(16)
_cell_length_c                     17.8450(3)
_cell_angle_alpha                  90
_cell_angle_beta                   101.8662(19)
_cell_angle_gamma                  90
_cell_volume                       5690.10(18)
_cell_formula_units_Z              8
_cell_measurement_reflns_used      16700
_cell_measurement_temperature      100.00(10)
_cell_measurement_theta_max        74.7160
_cell_measurement_theta_min        3.6350
_shelx_estimated_absorpt_T_max     0.961
_shelx_estimated_absorpt_T_min     0.900
_exptl_absorpt_coefficient_mu      1.344
_exptl_absorpt_correction_T_max    1.000
_exptl_absorpt_correction_T_min    0.932
_exptl_absorpt_correction_type     gaussian
_exptl_absorpt_process_details
;
CrysAlisPro 1.171.44.115a (Rigaku Oxford Diffraction, 2025)
Numerical absorption correction based on gaussian integration over
a multifaceted crystal model
Empirical absorption correction using spherical harmonics,
implemented in SCALE3 ABSPACK scaling algorithm.
;
_exptl_absorpt_special_details     ?
_exptl_crystal_colour              'translucent pale yellow'
_exptl_crystal_density_diffrn      1.107
_exptl_crystal_density_meas        ?
_exptl_crystal_density_method      ?
_exptl_crystal_description         plate
_exptl_crystal_F_000               2056
loop_
  _exptl_crystal_face_index_h
  _exptl_crystal_face_index_k
  _exptl_crystal_face_index_l
  _exptl_crystal_face_perp_dist
 1 0 0 0.0170
 -1 0 0 0.0093
 -1 -2 -2 0.0266
 1 2 2 0.0380
 0 -1 2 0.0349
 0 1 -2 0.0406
 1 2 0 0.0400
 -1 -2 0 0.0369
 0 0 1 0.0402
 0 0 -1 0.0395
 2 -1 1 0.0312
 2 -1 -1 0.0287
 -2 1 1 0.0314

_exptl_crystal_recrystallization_method 
 'The material was recrystallised from hexane by slow evaporation'
_exptl_crystal_size_max            0.08
_exptl_crystal_size_mid            0.07
_exptl_crystal_size_min            0.03
loop_
  _exptl_oxdiff_crystal_face_indexfrac_h
  _exptl_oxdiff_crystal_face_indexfrac_k
  _exptl_oxdiff_crystal_face_indexfrac_l
  _exptl_oxdiff_crystal_face_x
  _exptl_oxdiff_crystal_face_y
  _exptl_oxdiff_crystal_face_z
 0.9997 -0.0011 0.0021 0.0637 0.0063 -0.0005
 -0.9997 0.0011 -0.0021 -0.0637 -0.0063 0.0005
 -0.9965 -1.9971 -2.0062 -0.0727 -0.2716 0.1222
 0.9965 1.9971 2.0062 0.0727 0.2716 -0.1222
 -0.0050 -1.0011 2.0002 0.0285 0.0992 0.1845
 0.0050 1.0011 -2.0002 -0.0285 -0.0992 -0.1845
 1.0009 1.9985 0.0047 0.0507 0.1171 -0.2046
 -1.0009 -1.9985 -0.0047 -0.0507 -0.1171 0.2046
 -0.0022 -0.0007 1.0007 0.0110 0.0773 0.0412
 0.0022 0.0007 -1.0007 -0.0110 -0.0773 -0.0412
 1.9965 -1.0027 1.0037 0.1448 0.0345 0.1423
 2.0009 -1.0014 -0.9977 0.1228 -0.1201 0.0598
 -2.0009 1.0014 0.9977 -0.1228 0.1201 -0.0598

_exptl_transmission_factor_max     ?
_exptl_transmission_factor_min     ?
_diffrn_reflns_av_R_equivalents    0.0752
_diffrn_reflns_av_unetI/netI       0.0355
_diffrn_reflns_Laue_measured_fraction_full  1.000
_diffrn_reflns_Laue_measured_fraction_max  0.993
_diffrn_reflns_limit_h_max         31
_diffrn_reflns_limit_h_min         -30
_diffrn_reflns_limit_k_max         13
_diffrn_reflns_limit_k_min         -16
_diffrn_reflns_limit_l_max         22
_diffrn_reflns_limit_l_min         -21
_diffrn_reflns_number              61415
_diffrn_reflns_point_group_measured_fraction_full  1.000
_diffrn_reflns_point_group_measured_fraction_max  0.993
_diffrn_reflns_theta_full          67.684
_diffrn_reflns_theta_max           76.862
_diffrn_reflns_theta_min           3.672
_diffrn_ambient_environment        N~2~
_diffrn_ambient_temperature        100.00(10)
_diffrn_detector                   'Hybrid Pixel Array Detector'
_diffrn_detector_area_resol_mean   10.0000
_diffrn_detector_type              'HyPix-Arc 100'
_diffrn_measured_fraction_theta_full  1.000
_diffrn_measured_fraction_theta_max  0.993
_diffrn_measurement_details
;
List of Runs (angles in degrees, time in seconds):

  # Type    Start    End  Width  t~exp~   \w     \q     \k     \f   Frames
--------------------------------------------------------------------------
  1  \w     33.00  85.00   0.50    2.00    --   96.76 -99.00-120.00  104
  2  \w    101.00 168.00   0.50    2.00    --   96.76  38.00 -30.00  134
  3  \w     99.00 160.00   0.50    2.00    --   96.76  19.00 -90.00  122
  4  \w     30.00  55.00   0.50    2.00    --   96.76 -77.00  60.00   50
  5  \w     40.00  73.00   0.50    2.00    --   96.76 -77.00-120.00   66
  6  \w    117.00 153.00   0.50    2.00    --   96.76  77.00   0.00   72
  7  \w    -44.00 -19.00   0.50    2.00    --  -87.65  57.00 -90.00   50
  8  \w    -43.00 -16.00   0.50    2.00    --  -87.65  57.00  90.00   54
  9  \w    -43.00 -16.00   0.50    2.00    --  -87.65  57.00  60.00   54
 10  \w    -59.00 -24.00   0.50    2.00    --  -87.65  77.00 150.00   70
 11  \w    -68.00 -26.00   0.50    2.00    --  -87.65  77.00 120.00   84
 12  \w   -144.00-112.00   0.50    2.00    --  -87.65 -77.00  60.00   64
 13  \w    -87.00 -20.00   0.50    2.00    --  -87.65 125.00-120.00  134
 14  \w    -19.00  21.00   0.50    0.50    --  -54.03  38.00  60.00   80
 15  \w   -100.00 -73.00   0.50    0.50    --  -54.03 125.00-180.00   54
 16  \w   -120.00 -84.00   0.50    0.50    --  -54.03 -57.00 -30.00   72
 17  \w   -116.00 -83.00   0.50    0.50    --  -54.03 -57.00 150.00   66
 18  \w    -68.00 -17.00   0.50    0.50    --  -54.03 125.00-180.00  102
 19  \w   -125.00 -93.00   0.50    0.50    --  -54.03 -57.00 -90.00   64
 20  \w    -47.00 -17.00   0.50    2.00    --  -54.07 134.00  38.00   60
 21  \w    -10.00  16.00   0.50    2.00    --    6.00  77.00   1.68   52
 22  \w     11.00  37.00   0.50    2.00    --   18.00  71.00-172.17   52
 23  \w    -52.00 -26.00   0.50    2.00    --  -34.00 -62.00-142.94   52
 24  \w    -19.00  17.00   0.50    2.00    --  -54.07  38.00 120.00   72
 25  \w   -126.00-101.00   0.50    2.00    --  -58.00 -47.00 124.88   50
 26  \w    -81.00 -56.00   0.50    2.00    --  -58.00 -47.00 124.88   50
 27  \w    -45.00 -19.00   0.50    4.00    --  -87.63  61.00  30.00   52
 28  \w    -93.00 -67.00   0.50    4.00    --  -94.00  98.00  21.45   52
 29  \w    -93.00 -38.00   0.50    4.00    --  -95.50  94.00 -13.38  110
 30  \w    -93.00 -63.00   0.50    4.00    --  -95.50  91.00-160.12   60
 31  \w    -93.00 -67.00   0.50    4.00    --  -95.50  97.00  73.89   52
 32  \w    -97.00 -71.00   0.50    4.00    --  -95.50 116.00-121.82   52
 33  \w    -51.00 -26.00   0.50    4.00    --  -95.50 101.00  42.36   50
 34  \w    -99.00 -73.00   0.50    4.00    --  -95.50 122.00-151.22   52
 35  \w    -93.00 -67.00   0.50    4.00    --  -95.50  97.00 114.96   52
 36  \w    -93.00 -67.00   0.50    4.00    --  -95.50  94.00-141.58   52
 37  \w    -93.00 -67.00   0.50    4.00    --  -95.50  91.00 163.56   52
 38  \w    -97.00 -71.00   0.50    4.00    --  -95.50 115.00 109.34   52
 39  \w    -97.00 -71.00   0.50    4.00    --  -95.50 115.00 165.61   52
 40  \w    -92.00 -66.00   0.50    4.00    --  -95.50 101.00  42.36   52
 41  \w    -92.00 -66.00   0.50    4.00    --  -95.50  96.00  93.80   52
 42  \w    -51.00 -26.00   0.50    4.00    --  -95.50 115.00 165.61   50
 43  \w     64.00  91.00   0.50    4.00    --  102.71 -95.00  90.00   54
 44  \w     34.00  91.00   0.50    4.00    --  102.71 -95.00 150.00  114
 45  \w     66.00  92.00   0.50    4.00    --  102.71 -95.00 -60.00   52
 46  \w     47.00  92.00   0.50    4.00    --  102.71 -95.00 -30.00   90
 47  \w    105.00 135.00   0.50    4.00    --  102.71  15.00  30.00   60
 48  \w    103.00 142.00   0.50    4.00    --  102.71  15.00 -30.00   78
 49  \w     36.00  61.00   0.50    4.00    --  102.71 -77.00-120.00   50
 50  \w     41.00  68.00   0.50    4.00    --  102.71 -77.00 150.00   54
 51  \w     40.00  90.00   0.50    4.00    --  102.71 -95.00-150.00  100
 52  \w     35.00  92.00   0.50    4.00    --  102.71 -95.00   0.00  114
 53  \w     67.00  92.00   0.50    4.00    --  102.71 -95.00 -90.00   50
 54  \w     34.00  60.00   0.50    4.00    --  102.71 -95.00 -60.00   52
 55  \w     36.00  63.00   0.50    4.00    --  102.71-125.00-150.00   54
 56  \w     63.00  91.00   0.50    4.00    --  102.71 -95.00 120.00   56
 57  \w    114.00 154.00   0.50    4.00    --  102.71  77.00 120.00   80
 58  \w     37.00  63.00   0.50    4.00    --  102.71 -95.00 -90.00   52
 59  \w     36.00  61.00   0.50    4.00    --  102.71 -77.00   0.00   50
 60  \w     65.00  91.00   0.50    4.00    --  102.71 -95.00-180.00   52
 61  \w    105.00 131.00   0.50    4.00    --  102.71  15.00 -60.00   52
 62  \w    151.00 177.00   0.50    4.00    --  102.71  45.00-120.00   52
 63  \w    115.00 141.00   0.50    4.00    --  102.71  45.00-120.00   52
 64  \w     51.00  77.00   0.50    4.00    --  102.71-125.00 120.00   52
 65  \w     37.00  72.00   0.50    4.00    --  102.71-125.00 150.00   70
 66  \w     93.00 155.00   0.50    4.00    --  102.71 125.00 150.00  124
 67  \w     48.00  90.00   0.50    4.00    --  102.71 -95.00-120.00   84
 68  \w    111.00 138.00   0.50    4.00    --  102.71  15.00-150.00   54
 69  \w     39.00  67.00   0.50    4.00    --  102.71 -77.00  60.00   56
 70  \w     36.00  87.00   0.50    4.00    --  102.71 -95.00  60.00  102
 71  \w     36.00  61.00   0.50    4.00    --  102.71 -77.00 -90.00   50
 72  \w     37.00  63.00   0.50    4.00    --  102.71 -77.00-180.00   52
 73  \w     38.00  71.00   0.50    4.00    --  102.71 -77.00  90.00   66
 74  \w    106.00 134.00   0.50    4.00    --  102.71  15.00  90.00   56
 75  \w     36.00  61.00   0.50    4.00    --  102.71 -77.00 -60.00   50
 76  \w    102.00 129.00   0.50    4.00    --  102.71  61.00-150.00   54
 77  \w    120.00 150.00   0.50    4.00    --  102.71  15.00  60.00   60
 78  \w    102.00 128.00   0.50    4.00    --  102.71  15.00 150.00   52
 79  \w     40.00  91.00   0.50    4.00    --  102.71 -95.00  30.00  102
 80  \w     36.00  61.00   0.50    4.00    --  102.71 -77.00 -30.00   50
 81  \w    -53.00 -26.00   0.50    2.00    --  -34.00 -60.00   6.17   54
 82  \w     33.00  59.00   0.50    2.00    --   42.00  62.00 110.73   52
 83  \w     33.00  59.00   0.50    2.00    --   42.00  62.00-121.89   52
 84  \w    101.00 126.00   0.50    4.00    --  102.71 136.00-142.00   50
 85  \w    -84.00 -59.00   0.50    2.00    --  -54.07 134.00  38.00   50
 86  \w    108.00 134.00   0.50    4.00    --  102.71  15.00  90.00   52
 87  \w     45.00  71.00   0.50    4.00    --  102.71 -95.00-180.00   52
 88  \w     64.00  90.00   0.50    4.00    --  102.71 -95.00-150.00   52
 89  \w     64.00  90.00   0.50    4.00    --  102.71 -95.00-120.00   52
 90  \w     67.00  92.00   0.50    4.00    --  102.71 -95.00  60.00   50
 91  \w     65.00  91.00   0.50    4.00    --  102.71 -95.00 120.00   52
 92  \w    112.00 138.00   0.50    4.00    --  102.71  15.00-150.00   52
;
_diffrn_measurement_device         'four-circle diffractometer'
_diffrn_measurement_device_type    'XtaLAB Synergy R, HyPix-Arc 100'
_diffrn_measurement_method         '\w scans'
_diffrn_orient_matrix_type        
 'CrysAlisPro convention (1999,Acta A55,543-557)'
_diffrn_orient_matrix_UB_11        0.0636659000
_diffrn_orient_matrix_UB_12        -0.0065210000
_diffrn_orient_matrix_UB_13        0.0111288000
_diffrn_orient_matrix_UB_21        0.0062057000
_diffrn_orient_matrix_UB_22        0.0553020000
_diffrn_orient_matrix_UB_23        0.0772690000
_diffrn_orient_matrix_UB_31        -0.0007089000
_diffrn_orient_matrix_UB_32        -0.1021357000
_diffrn_orient_matrix_UB_33        0.0411051000
_diffrn_oxdiff_digest_hkl
;
43fce96cfa17d6187f1fa601dd72ea43bc1b0e
;
_diffrn_oxdiff_digest_od_ed
;

;
_diffrn_oxdiff_measurement_exp_name  12.par
_diffrn_radiation_monochromator    mirror
_diffrn_radiation_probe            x-ray
_diffrn_radiation_type             'Cu K\a'
_diffrn_radiation_wavelength       1.54184
_diffrn_source                     'Rotating-anode X-ray tube'
_diffrn_source_current             30.0
_diffrn_source_type                'PhotonJet R (Cu) X-ray Source'
_diffrn_source_voltage             40.0
_reflns_Friedel_coverage           0.000
_reflns_Friedel_fraction_full      .
_reflns_Friedel_fraction_max       .
_reflns_number_gt                  4667
_reflns_number_total               5968
_reflns_special_details
;
 Reflections were merged by SHELXL according to the crystal
 class for the calculation of statistics and refinement.
 
 _reflns_Friedel_fraction is defined as the number of unique
 Friedel pairs measured divided by the number that would be
 possible theoretically, ignoring centric projections and
 systematic absences.
;
_reflns_threshold_expression       'I > 2\s(I)'
_computing_cell_refinement         'CrysAlisPro 1.171.44.115a (Rigaku OD, 2025)'
_computing_data_collection         'CrysAlisPro 1.171.44.115a (Rigaku OD, 2025)'
_computing_data_reduction          'CrysAlisPro 1.171.44.115a (Rigaku OD, 2025)'
_computing_molecular_graphics      'Olex2 1.5-beta (Dolomanov et al., 2009)'
_computing_publication_material    'Olex2 1.5-beta (Dolomanov et al., 2009)'
_computing_structure_refinement    'SHELXL 2018/3 (Sheldrick, 2015)'
_computing_structure_solution      'SHELXS  (Sheldrick, 2008)'
_refine_diff_density_max           0.444
_refine_diff_density_min           -0.292
_refine_diff_density_rms           0.040
_refine_ls_extinction_coef         .
_refine_ls_extinction_method       none
_refine_ls_goodness_of_fit_ref     1.039
_refine_ls_hydrogen_treatment      mixed
_refine_ls_matrix_type             full
_refine_ls_number_parameters       382
_refine_ls_number_reflns           5968
_refine_ls_number_restraints       16
_refine_ls_R_factor_all            0.0631
_refine_ls_R_factor_gt             0.0469
_refine_ls_restrained_S_all        1.042
_refine_ls_shift/su_max            0.001
_refine_ls_shift/su_mean           0.000
_refine_ls_structure_factor_coef   Fsqd
_refine_ls_weighting_details      
 'w=1/[\s^2^(Fo^2^)+(0.0579P)^2^+3.9867P] where P=(Fo^2^+2Fc^2^)/3'
_refine_ls_weighting_scheme        calc
_refine_ls_wR_factor_gt            0.1176
_refine_ls_wR_factor_ref           0.1273
_refine_special_details           
 'Disorder of sulfur and some isopropyl groups modelled with geometric similarity restraints.  A residual peak was modelled as corresponding with a minor amount (~2.5%) of bridging SH.'
_olex2_refinement_description
;
1. Fixed Uiso
 At 1.2 times of:
  All C(H) groups, All S(H) groups
 At 1.5 times of:
  All C(H,H,H) groups
2. Shared sites
{C24, C24A}
3. Restrained distances
 H1B-S1B
 1.18 with sigma of 0.001
 H1B-Mg1_$1
 3.67 with sigma of 0.01
 S1-Mg1 \\sim S1A-Mg1
 with sigma of 0.02
 C11-C15A \\sim C11-C15
 with sigma of 0.02
 C15A-C16A \\sim C15-C16
 with sigma of 0.02
 C15A-C17A \\sim C15-C17
 with sigma of 0.02
 C11-C16A \\sim C11-C16
 with sigma of 0.04
 C11-C17A \\sim C11-C17
 with sigma of 0.04
 C16A-C17A \\sim C16-C17
 with sigma of 0.04
 C19-C24 \\sim C19-C24A
 with sigma of 0.02
 C24-C25 \\sim C24A-C25A
 with sigma of 0.02
 C24-C26 \\sim C24A-C26A
 with sigma of 0.02
 C19-C25 \\sim C19-C25A
 with sigma of 0.04
 C19-C26 \\sim C19-C26A
 with sigma of 0.04
 C25-C26 \\sim C25A-C26A
 with sigma of 0.04
4. Uiso/Uaniso restraints and constraints
Uanis(C24) = Uanis(C24A)
5. Others
 1*[Sof(S1)]+1*[Sof(S1A)]+1*[Sof(S1B)+Sof(H1B)]=1 with esd of 0.001
 Sof(C15A)=Sof(H15A)=Sof(C16A)=Sof(H16D)=Sof(H16E)=Sof(H16F)=Sof(C17A)=
 Sof(H17D)=Sof(H17E)=Sof(H17F)=Sof(C24A)=Sof(H24A)=Sof(C25A)=Sof(H25D)=
 Sof(H25E)=Sof(H25F)=Sof(C26A)=Sof(H26D)=Sof(H26E)=Sof(H26F)=1-FVAR(1)
 Sof(C15)=Sof(H15)=Sof(C16)=Sof(H16A)=Sof(H16B)=Sof(H16C)=Sof(C17)=Sof(H17A)=
 Sof(H17B)=Sof(H17C)=Sof(C24)=Sof(H24)=Sof(C25)=Sof(H25A)=Sof(H25B)=Sof(H25C)=
 Sof(C26)=Sof(H26A)=Sof(H26B)=Sof(H26C)=FVAR(1)
 Sof(S1B)=Sof(H1B)=FVAR(4)
6.a Ternary CH refined with riding coordinates:
 C12(H12), C15(H15), C15A(H15A), C24(H24), C24A(H24A), C27(H27)
6.b Aromatic/amide H refined with riding coordinates:
 C3(H3), C8(H8), C9(H9), C10(H10), C20(H20), C21(H21), C22(H22)
6.c Idealised Me refined as rotating group:
 C1(H1A,H1C,H1D), C5(H5A,H5B,H5C), C13(H13A,H13B,H13C), C14(H14A,H14B,H14C),
 C16(H16A,H16B,H16C), C16A(H16D,H16E,H16F), C17(H17A,H17B,H17C), C17A(H17D,H17E,
 H17F), C25(H25A,H25B,H25C), C25A(H25D,H25E,H25F), C26(H26A,H26B,H26C),
 C26A(H26D,H26E,H26F), C28(H28A,H28B,H28C), C29(H29A,H29B,H29C)
;
_atom_sites_solution_hydrogens     mixed
_atom_sites_solution_primary       direct
_atom_sites_solution_secondary     ?
loop_
  _atom_site_label
  _atom_site_type_symbol
  _atom_site_fract_x
  _atom_site_fract_y
  _atom_site_fract_z
  _atom_site_U_iso_or_equiv
  _atom_site_adp_type
  _atom_site_occupancy
  _atom_site_site_symmetry_order
  _atom_site_calc_flag
  _atom_site_refinement_flags_posn
  _atom_site_refinement_flags_adp
  _atom_site_refinement_flags_occupancy
  _atom_site_disorder_assembly
  _atom_site_disorder_group
 S1 S 0.2312(3) 0.3097(3) 0.03616(9) 0.0507(10) Uani 0.500(13) 1 d D . P A 1
 S1A S 0.2563(3) 0.32728(18) 0.03012(16) 0.0536(11) Uani 0.474(13) 1 d D . P A
 2
 S1B S 0.1814(7) 0.2119(14) 0.0066(10) 0.043(6) Uani 0.0257(19) 1 d D . P A 3
 H1B H 0.1443(14) 0.234(3) 0.036(2) 0.052 Uiso 0.0257(19) 1 d D U P A 3
 Mg1 Mg 0.27685(2) 0.16862(4) 0.10226(3) 0.03503(15) Uani 1 1 d D . . . .
 N1 N 0.23695(6) 0.09034(10) 0.17105(8) 0.0352(3) Uani 1 1 d . . . . .
 N2 N 0.35388(6) 0.14405(10) 0.16306(8) 0.0330(3) Uani 1 1 d . . . . .
 C1 C 0.23187(10) 0.00203(19) 0.29126(12) 0.0567(5) Uani 1 1 d . . . . .
 H1A H 0.195133 0.032639 0.287455 0.085 Uiso 1 1 calc R U . . .
 H1C H 0.252509 0.005735 0.344360 0.085 Uiso 1 1 calc R U . . .
 H1D H 0.227577 -0.068798 0.275235 0.085 Uiso 1 1 calc R U . . .
 C2 C 0.26329(8) 0.05832(12) 0.23995(10) 0.0373(4) Uani 1 1 d . . . . .
 C3 C 0.32028(7) 0.07061(12) 0.26893(10) 0.0363(4) Uani 1 1 d . . . . .
 H3 H 0.332153 0.053352 0.321422 0.044 Uiso 1 1 calc R U . . .
 C4 C 0.36271(7) 0.10418(12) 0.23323(9) 0.0345(4) Uani 1 1 d . . . . .
 C5 C 0.42114(8) 0.08992(14) 0.27819(11) 0.0436(4) Uani 1 1 d . . . . .
 H5A H 0.436620 0.027476 0.261788 0.065 Uiso 1 1 calc R U . . .
 H5B H 0.420727 0.085663 0.332898 0.065 Uiso 1 1 calc R U . . .
 H5C H 0.444077 0.147339 0.269127 0.065 Uiso 1 1 calc R U . . .
 C6 C 0.17972(7) 0.06289(12) 0.14333(10) 0.0366(4) Uani 1 1 d . . . . .
 C7 C 0.16752(8) -0.03173(13) 0.10793(10) 0.0422(4) Uani 1 1 d . . . . .
 C8 C 0.11218(9) -0.05462(15) 0.07803(11) 0.0507(5) Uani 1 1 d . . . . .
 H8 H 0.103099 -0.118190 0.054056 0.061 Uiso 1 1 calc R U . . .
 C9 C 0.07019(9) 0.01252(16) 0.08229(11) 0.0519(5) Uani 1 1 d . . . . .
 H9 H 0.032626 -0.005104 0.061895 0.062 Uiso 1 1 calc R U . . .
 C10 C 0.08283(8) 0.10519(16) 0.11616(12) 0.0497(5) Uani 1 1 d . . . . .
 H10 H 0.053721 0.151384 0.118720 0.060 Uiso 1 1 calc R U . . .
 C11 C 0.13736(8) 0.13239(14) 0.14667(11) 0.0435(4) Uani 1 1 d D . . . .
 C12 C 0.21308(10) -0.10656(13) 0.10016(13) 0.0535(5) Uani 1 1 d . . . . .
 H12 H 0.248935 -0.080204 0.130771 0.064 Uiso 1 1 calc R U . . .
 C13 C 0.21904(14) -0.11478(16) 0.01711(16) 0.0757(8) Uani 1 1 d . . . . .
 H13A H 0.250627 -0.158541 0.014009 0.114 Uiso 1 1 calc R U . . .
 H13B H 0.225317 -0.047497 -0.002342 0.114 Uiso 1 1 calc R U . . .
 H13C H 0.185020 -0.143593 -0.013787 0.114 Uiso 1 1 calc R U . . .
 C14 C 0.20299(12) -0.21098(15) 0.13163(15) 0.0671(7) Uani 1 1 d . . . . .
 H14A H 0.199754 -0.204715 0.185260 0.101 Uiso 1 1 calc R U . . .
 H14B H 0.234187 -0.255571 0.128239 0.101 Uiso 1 1 calc R U . . .
 H14C H 0.168583 -0.239464 0.101532 0.101 Uiso 1 1 calc R U . . .
 C15 C 0.1514(7) 0.2283(8) 0.1957(6) 0.045(2) Uani 0.438(15) 1 d D . P B 1
 H15 H 0.191131 0.245179 0.196760 0.054 Uiso 0.438(15) 1 calc R U P B 1
 C15A C 0.1486(5) 0.2425(6) 0.1742(6) 0.048(2) Uani 0.562(15) 1 d D . P B 2
 H15A H 0.189696 0.253554 0.184218 0.057 Uiso 0.562(15) 1 calc R U P B 2
 C16 C 0.1446(5) 0.2206(6) 0.2782(6) 0.064(2) Uani 0.438(15) 1 d D . P B 1
 H16A H 0.106561 0.199476 0.279241 0.096 Uiso 0.438(15) 1 calc R U P B 1
 H16B H 0.151921 0.286549 0.303102 0.096 Uiso 0.438(15) 1 calc R U P B 1
 H16C H 0.170861 0.170796 0.305452 0.096 Uiso 0.438(15) 1 calc R U P B 1
 C16A C 0.1299(4) 0.2547(9) 0.2497(6) 0.088(2) Uani 0.562(15) 1 d D . P B 2
 H16D H 0.148250 0.203871 0.286172 0.132 Uiso 0.562(15) 1 calc R U P B 2
 H16E H 0.089541 0.245821 0.241259 0.132 Uiso 0.562(15) 1 calc R U P B 2
 H16F H 0.139798 0.322344 0.270321 0.132 Uiso 0.562(15) 1 calc R U P B 2
 C17 C 0.1159(4) 0.3157(5) 0.1553(8) 0.065(2) Uani 0.438(15) 1 d D . P B 1
 H17A H 0.119324 0.318655 0.101571 0.097 Uiso 0.438(15) 1 calc R U P B 1
 H17B H 0.128731 0.379489 0.180676 0.097 Uiso 0.438(15) 1 calc R U P B 1
 H17C H 0.076871 0.304716 0.157764 0.097 Uiso 0.438(15) 1 calc R U P B 1
 C17A C 0.1216(3) 0.3213(5) 0.1160(6) 0.0668(19) Uani 0.562(15) 1 d D . P B 2
 H17D H 0.133912 0.310964 0.067705 0.100 Uiso 0.562(15) 1 calc R U P B 2
 H17E H 0.132476 0.388958 0.135767 0.100 Uiso 0.562(15) 1 calc R U P B 2
 H17F H 0.081140 0.314555 0.107208 0.100 Uiso 0.562(15) 1 calc R U P B 2
 C18 C 0.40070(7) 0.16476(12) 0.12890(9) 0.0336(3) Uani 1 1 d . . . . .
 C19 C 0.41904(7) 0.26513(12) 0.12506(9) 0.0355(4) Uani 1 1 d D . . . .
 C20 C 0.46350(8) 0.28359(13) 0.09012(10) 0.0391(4) Uani 1 1 d . . . . .
 H20 H 0.476272 0.350924 0.087410 0.047 Uiso 1 1 calc R U . . .
 C21 C 0.48962(8) 0.20651(14) 0.05919(11) 0.0425(4) Uani 1 1 d . . . . .
 H21 H 0.520354 0.220529 0.036179 0.051 Uiso 1 1 calc R U . . .
 C22 C 0.47054(8) 0.10870(14) 0.06207(11) 0.0441(4) Uani 1 1 d . . . . .
 H22 H 0.488267 0.055875 0.040163 0.053 Uiso 1 1 calc R U . . .
 C23 C 0.42613(7) 0.08559(13) 0.09617(10) 0.0380(4) Uani 1 1 d . . . . .
 C24 C 0.39110(8) 0.35199(12) 0.15855(11) 0.0397(4) Uani 0.438(15) 1 d D . P B
 1
 H24 H 0.354082 0.326916 0.165355 0.048 Uiso 0.438(15) 1 calc R U P B 1
 C24A C 0.39110(8) 0.35199(12) 0.15855(11) 0.0397(4) Uani 0.562(15) 1 d D . P B
 2
 H24A H 0.350303 0.338023 0.148720 0.048 Uiso 0.562(15) 1 calc R U P B 2
 C25 C 0.4217(5) 0.3871(11) 0.2352(6) 0.070(3) Uani 0.438(15) 1 d D . P B 1
 H25A H 0.457844 0.414595 0.230525 0.104 Uiso 0.438(15) 1 calc R U P B 1
 H25B H 0.427288 0.330096 0.270954 0.104 Uiso 0.438(15) 1 calc R U P B 1
 H25C H 0.400059 0.439675 0.254367 0.104 Uiso 0.438(15) 1 calc R U P B 1
 C25A C 0.4126(4) 0.3576(7) 0.2461(4) 0.0511(16) Uani 0.562(15) 1 d D . P B 2
 H25D H 0.453236 0.362084 0.257351 0.077 Uiso 0.562(15) 1 calc R U P B 2
 H25E H 0.401135 0.296846 0.270096 0.077 Uiso 0.562(15) 1 calc R U P B 2
 H25F H 0.397094 0.417404 0.266327 0.077 Uiso 0.562(15) 1 calc R U P B 2
 C26 C 0.3798(6) 0.4394(7) 0.0979(6) 0.060(3) Uani 0.438(15) 1 d D . P B 1
 H26A H 0.362067 0.411713 0.047922 0.090 Uiso 0.438(15) 1 calc R U P B 1
 H26B H 0.415066 0.471406 0.094042 0.090 Uiso 0.438(15) 1 calc R U P B 1
 H26C H 0.355280 0.489758 0.113847 0.090 Uiso 0.438(15) 1 calc R U P B 1
 C26A C 0.3995(4) 0.4544(5) 0.1246(6) 0.061(2) Uani 0.562(15) 1 d D . P B 2
 H26D H 0.375973 0.504496 0.143003 0.091 Uiso 0.562(15) 1 calc R U P B 2
 H26E H 0.389278 0.450512 0.068577 0.091 Uiso 0.562(15) 1 calc R U P B 2
 H26F H 0.438507 0.474366 0.140132 0.091 Uiso 0.562(15) 1 calc R U P B 2
 C27 C 0.40499(8) -0.02301(13) 0.09428(12) 0.0453(4) Uani 1 1 d . . . . .
 H27 H 0.377504 -0.027296 0.128382 0.054 Uiso 1 1 calc R U . . .
 C28 C 0.37493(10) -0.05033(16) 0.01272(14) 0.0599(6) Uani 1 1 d . . . . .
 H28A H 0.344690 -0.002240 -0.004656 0.090 Uiso 1 1 calc R U . . .
 H28B H 0.359657 -0.118704 0.012367 0.090 Uiso 1 1 calc R U . . .
 H28C H 0.401250 -0.047486 -0.021665 0.090 Uiso 1 1 calc R U . . .
 C29 C 0.45128(9) -0.09900(15) 0.12295(13) 0.0518(5) Uani 1 1 d . . . . .
 H29A H 0.435294 -0.166678 0.123638 0.078 Uiso 1 1 calc R U . . .
 H29B H 0.470484 -0.080516 0.174833 0.078 Uiso 1 1 calc R U . . .
 H29C H 0.477783 -0.098557 0.088776 0.078 Uiso 1 1 calc R U . . .

loop_
  _atom_site_aniso_label
  _atom_site_aniso_U_11
  _atom_site_aniso_U_22
  _atom_site_aniso_U_33
  _atom_site_aniso_U_23
  _atom_site_aniso_U_13
  _atom_site_aniso_U_12
 S1 0.073(2) 0.0391(9) 0.0382(6) 0.0058(5) 0.0068(7) 0.0173(11)
 S1A 0.081(3) 0.0349(7) 0.0383(7) 0.0030(5) -0.0040(10) 0.0057(9)
 S1B 0.037(10) 0.050(10) 0.040(10) 0.012(7) 0.002(7) -0.003(7)
 Mg1 0.0331(3) 0.0304(3) 0.0410(3) -0.0006(2) 0.0063(2) -0.0006(2)
 N1 0.0334(8) 0.0295(6) 0.0428(8) -0.0049(6) 0.0079(6) -0.0021(5)
 N2 0.0318(7) 0.0309(6) 0.0363(7) -0.0003(5) 0.0072(6) -0.0005(5)
 C1 0.0509(12) 0.0764(14) 0.0445(11) 0.0028(10) 0.0138(9) -0.0180(11)
 C2 0.0400(10) 0.0352(8) 0.0383(9) -0.0045(7) 0.0122(7) -0.0038(7)
 C3 0.0382(9) 0.0353(8) 0.0351(8) -0.0009(7) 0.0066(7) -0.0014(7)
 C4 0.0371(9) 0.0290(7) 0.0369(8) -0.0032(6) 0.0062(7) 0.0002(6)
 C5 0.0400(10) 0.0479(10) 0.0417(9) 0.0055(8) 0.0051(8) 0.0013(8)
 C6 0.0358(9) 0.0339(8) 0.0398(9) 0.0018(7) 0.0073(7) -0.0067(7)
 C7 0.0502(11) 0.0329(8) 0.0425(10) 0.0021(7) 0.0070(8) -0.0109(7)
 C8 0.0590(13) 0.0432(10) 0.0464(11) 0.0018(8) 0.0028(9) -0.0212(9)
 C9 0.0430(11) 0.0607(12) 0.0472(11) 0.0148(9) -0.0018(9) -0.0197(9)
 C10 0.0361(10) 0.0538(11) 0.0568(12) 0.0096(9) 0.0042(9) -0.0045(8)
 C11 0.0355(9) 0.0412(9) 0.0533(11) -0.0014(8) 0.0080(8) -0.0045(7)
 C12 0.0636(14) 0.0289(9) 0.0666(13) -0.0060(8) 0.0098(11) -0.0050(8)
 C13 0.112(2) 0.0383(11) 0.0898(18) 0.0037(11) 0.0521(17) 0.0064(12)
 C14 0.0943(19) 0.0362(10) 0.0689(15) 0.0035(9) 0.0124(14) -0.0009(11)
 C15 0.040(4) 0.031(3) 0.065(6) 0.006(3) 0.015(5) 0.001(2)
 C15A 0.036(2) 0.045(4) 0.060(4) -0.014(3) 0.003(3) 0.007(3)
 C16 0.079(5) 0.045(4) 0.067(5) -0.013(3) 0.017(4) -0.004(3)
 C16A 0.098(5) 0.095(6) 0.073(5) -0.029(4) 0.025(4) 0.001(4)
 C17 0.061(4) 0.036(3) 0.097(7) 0.009(4) 0.018(4) 0.008(2)
 C17A 0.058(3) 0.046(3) 0.090(5) -0.010(3) 0.000(3) 0.011(2)
 C18 0.0305(8) 0.0355(8) 0.0340(8) 0.0004(6) 0.0045(6) -0.0004(6)
 C19 0.0355(9) 0.0350(8) 0.0349(8) 0.0007(6) 0.0051(7) -0.0004(7)
 C20 0.0387(10) 0.0372(8) 0.0416(9) 0.0018(7) 0.0087(8) -0.0029(7)
 C21 0.0382(10) 0.0473(10) 0.0447(10) -0.0027(8) 0.0147(8) -0.0029(8)
 C22 0.0407(10) 0.0430(9) 0.0510(11) -0.0083(8) 0.0152(8) 0.0004(8)
 C23 0.0357(9) 0.0370(8) 0.0413(9) -0.0044(7) 0.0076(7) 0.0000(7)
 C24 0.0415(10) 0.0330(8) 0.0468(10) -0.0012(7) 0.0146(8) -0.0015(7)
 C24A 0.0415(10) 0.0330(8) 0.0468(10) -0.0012(7) 0.0146(8) -0.0015(7)
 C25 0.050(6) 0.078(8) 0.076(6) -0.041(5) 0.001(4) 0.012(5)
 C25A 0.043(3) 0.054(4) 0.058(3) -0.018(2) 0.013(2) -0.007(2)
 C26 0.083(7) 0.037(3) 0.071(6) 0.006(3) 0.041(5) 0.014(4)
 C26A 0.086(5) 0.034(2) 0.074(5) 0.002(3) 0.043(4) 0.002(3)
 C27 0.0436(11) 0.0358(9) 0.0591(12) -0.0085(8) 0.0164(9) -0.0008(7)
 C28 0.0539(13) 0.0425(10) 0.0773(15) -0.0157(10) -0.0005(11) 0.0004(9)
 C29 0.0572(13) 0.0416(10) 0.0600(12) 0.0005(9) 0.0197(10) 0.0033(9)

_geom_special_details
;
 All esds (except the esd in the dihedral angle between two l.s. planes)
 are estimated using the full covariance matrix.  The cell esds are taken
 into account individually in the estimation of esds in distances, angles
 and torsion angles; correlations between esds in cell parameters are only
 used when they are defined by crystal symmetry.  An approximate (isotropic)
 treatment of cell esds is used for estimating esds involving l.s. planes.
;
loop_
  _geom_bond_atom_site_label_1
  _geom_bond_atom_site_label_2
  _geom_bond_distance
  _geom_bond_site_symmetry_2
  _geom_bond_publ_flag
 S1 S1 2.349(4) 7 ?
 S1 Mg1 2.3667(17) . ?
 S1 Mg1 2.454(2) 7 ?
 S1A S1A 2.303(4) 7 ?
 S1A Mg1 2.336(2) 7 ?
 S1A Mg1 2.462(2) . ?
 S1B H1B 1.1800(10) . ?
 S1B Mg1 2.855(16) 7 ?
 S1B Mg1 2.666(16) . ?
 Mg1 N1 2.0103(15) . ?
 Mg1 N2 2.0070(15) . ?
 N1 C2 1.335(2) . ?
 N1 C6 1.440(2) . ?
 N2 C4 1.335(2) . ?
 N2 C18 1.436(2) . ?
 C1 H1A 0.9800 . ?
 C1 H1C 0.9800 . ?
 C1 H1D 0.9800 . ?
 C1 C2 1.511(3) . ?
 C2 C3 1.401(2) . ?
 C3 H3 0.9500 . ?
 C3 C4 1.402(2) . ?
 C4 C5 1.507(2) . ?
 C5 H5A 0.9800 . ?
 C5 H5B 0.9800 . ?
 C5 H5C 0.9800 . ?
 C6 C7 1.408(2) . ?
 C6 C11 1.401(3) . ?
 C7 C8 1.390(3) . ?
 C7 C12 1.524(3) . ?
 C8 H8 0.9500 . ?
 C8 C9 1.377(3) . ?
 C9 H9 0.9500 . ?
 C9 C10 1.375(3) . ?
 C10 H10 0.9500 . ?
 C10 C11 1.388(3) . ?
 C11 C15 1.540(11) . ?
 C11 C15A 1.545(8) . ?
 C12 H12 1.0000 . ?
 C12 C13 1.523(3) . ?
 C12 C14 1.532(3) . ?
 C13 H13A 0.9800 . ?
 C13 H13B 0.9800 . ?
 C13 H13C 0.9800 . ?
 C14 H14A 0.9800 . ?
 C14 H14B 0.9800 . ?
 C14 H14C 0.9800 . ?
 C15 H15 1.0000 . ?
 C15 C16 1.518(10) . ?
 C15 C17 1.538(11) . ?
 C15A H15A 1.0000 . ?
 C15A C16A 1.520(9) . ?
 C15A C17A 1.524(8) . ?
 C16 H16A 0.9800 . ?
 C16 H16B 0.9800 . ?
 C16 H16C 0.9800 . ?
 C16A H16D 0.9800 . ?
 C16A H16E 0.9800 . ?
 C16A H16F 0.9800 . ?
 C17 H17A 0.9800 . ?
 C17 H17B 0.9800 . ?
 C17 H17C 0.9800 . ?
 C17A H17D 0.9800 . ?
 C17A H17E 0.9800 . ?
 C17A H17F 0.9800 . ?
 C18 C19 1.410(2) . ?
 C18 C23 1.408(2) . ?
 C19 C20 1.388(2) . ?
 C19 C24 1.524(2) . ?
 C19 C24A 1.524(2) . ?
 C20 H20 0.9500 . ?
 C20 C21 1.380(3) . ?
 C21 H21 0.9500 . ?
 C21 C22 1.382(3) . ?
 C22 H22 0.9500 . ?
 C22 C23 1.390(3) . ?
 C23 C27 1.528(2) . ?
 C24 H24 1.0000 . ?
 C24 C25 1.493(9) . ?
 C24 C26 1.570(8) . ?
 C24A H24A 1.0000 . ?
 C24A C25A 1.544(8) . ?
 C24A C26A 1.517(6) . ?
 C25 H25A 0.9800 . ?
 C25 H25B 0.9800 . ?
 C25 H25C 0.9800 . ?
 C25A H25D 0.9800 . ?
 C25A H25E 0.9800 . ?
 C25A H25F 0.9800 . ?
 C26 H26A 0.9800 . ?
 C26 H26B 0.9800 . ?
 C26 H26C 0.9800 . ?
 C26A H26D 0.9800 . ?
 C26A H26E 0.9800 . ?
 C26A H26F 0.9800 . ?
 C27 H27 1.0000 . ?
 C27 C28 1.534(3) . ?
 C27 C29 1.527(3) . ?
 C28 H28A 0.9800 . ?
 C28 H28B 0.9800 . ?
 C28 H28C 0.9800 . ?
 C29 H29A 0.9800 . ?
 C29 H29B 0.9800 . ?
 C29 H29C 0.9800 . ?

loop_
  _geom_angle_atom_site_label_1
  _geom_angle_atom_site_label_2
  _geom_angle_atom_site_label_3
  _geom_angle
  _geom_angle_site_symmetry_1
  _geom_angle_site_symmetry_3
  _geom_angle_publ_flag
 S1 S1 Mg1 62.71(7) 7 . ?
 S1 S1 Mg1 59.00(10) 7 7 ?
 Mg1 S1 Mg1 121.71(8) . 7 ?
 S1A S1A Mg1 58.59(10) 7 . ?
 Mg1 S1A Mg1 122.69(8) 7 . ?
 Mg1 S1B H1B 125.7(14) 7 . ?
 Mg1 S1B H1B 115(2) . . ?
 Mg1 S1B Mg1 99.3(5) . 7 ?
 S1 Mg1 S1 58.29(8) . 7 ?
 S1 Mg1 S1B 54.8(4) . 7 ?
 S1 Mg1 S1B 38.4(4) 7 7 ?
 S1A Mg1 S1A 57.31(8) 7 . ?
 S1A Mg1 S1B 40.1(4) . 7 ?
 S1A Mg1 S1B 53.0(4) 7 7 ?
 S1B Mg1 S1B 80.7(5) . 7 ?
 N1 Mg1 S1 118.05(18) . . ?
 N1 Mg1 S1 136.60(19) . 7 ?
 N1 Mg1 S1A 121.1(2) . 7 ?
 N1 Mg1 S1A 133.3(2) . . ?
 N1 Mg1 S1B 91.5(4) . . ?
 N1 Mg1 S1B 172.0(3) . 7 ?
 N2 Mg1 S1 134.12(19) . . ?
 N2 Mg1 S1 115.77(16) . 7 ?
 N2 Mg1 S1A 119.40(19) . . ?
 N2 Mg1 S1A 130.1(2) . 7 ?
 N2 Mg1 S1B 172.0(4) . . ?
 N2 Mg1 S1B 91.5(3) . 7 ?
 N2 Mg1 N1 96.41(6) . . ?
 C2 N1 Mg1 121.37(12) . . ?
 C2 N1 C6 119.41(14) . . ?
 C6 N1 Mg1 119.10(11) . . ?
 C4 N2 Mg1 121.65(12) . . ?
 C4 N2 C18 118.92(14) . . ?
 C18 N2 Mg1 119.35(10) . . ?
 H1A C1 H1C 109.5 . . ?
 H1A C1 H1D 109.5 . . ?
 H1C C1 H1D 109.5 . . ?
 C2 C1 H1A 109.5 . . ?
 C2 C1 H1C 109.5 . . ?
 C2 C1 H1D 109.5 . . ?
 N1 C2 C1 120.19(16) . . ?
 N1 C2 C3 124.22(16) . . ?
 C3 C2 C1 115.57(16) . . ?
 C2 C3 H3 114.7 . . ?
 C2 C3 C4 130.64(16) . . ?
 C4 C3 H3 114.7 . . ?
 N2 C4 C3 123.96(16) . . ?
 N2 C4 C5 120.16(15) . . ?
 C3 C4 C5 115.85(15) . . ?
 C4 C5 H5A 109.5 . . ?
 C4 C5 H5B 109.5 . . ?
 C4 C5 H5C 109.5 . . ?
 H5A C5 H5B 109.5 . . ?
 H5A C5 H5C 109.5 . . ?
 H5B C5 H5C 109.5 . . ?
 C7 C6 N1 118.83(16) . . ?
 C11 C6 N1 120.20(15) . . ?
 C11 C6 C7 120.81(16) . . ?
 C6 C7 C12 121.80(17) . . ?
 C8 C7 C6 117.91(18) . . ?
 C8 C7 C12 120.27(17) . . ?
 C7 C8 H8 119.2 . . ?
 C9 C8 C7 121.65(18) . . ?
 C9 C8 H8 119.2 . . ?
 C8 C9 H9 120.1 . . ?
 C10 C9 C8 119.75(18) . . ?
 C10 C9 H9 120.1 . . ?
 C9 C10 H10 119.4 . . ?
 C9 C10 C11 121.1(2) . . ?
 C11 C10 H10 119.4 . . ?
 C6 C11 C15 119.0(6) . . ?
 C6 C11 C15A 123.2(5) . . ?
 C10 C11 C6 118.71(17) . . ?
 C10 C11 C15 121.5(7) . . ?
 C10 C11 C15A 117.7(5) . . ?
 C7 C12 H12 107.8 . . ?
 C7 C12 C14 112.09(19) . . ?
 C13 C12 C7 110.79(19) . . ?
 C13 C12 H12 107.8 . . ?
 C13 C12 C14 110.33(17) . . ?
 C14 C12 H12 107.8 . . ?
 C12 C13 H13A 109.5 . . ?
 C12 C13 H13B 109.5 . . ?
 C12 C13 H13C 109.5 . . ?
 H13A C13 H13B 109.5 . . ?
 H13A C13 H13C 109.5 . . ?
 H13B C13 H13C 109.5 . . ?
 C12 C14 H14A 109.5 . . ?
 C12 C14 H14B 109.5 . . ?
 C12 C14 H14C 109.5 . . ?
 H14A C14 H14B 109.5 . . ?
 H14A C14 H14C 109.5 . . ?
 H14B C14 H14C 109.5 . . ?
 C11 C15 H15 107.4 . . ?
 C16 C15 C11 116.1(8) . . ?
 C16 C15 H15 107.4 . . ?
 C16 C15 C17 109.9(9) . . ?
 C17 C15 C11 108.4(8) . . ?
 C17 C15 H15 107.4 . . ?
 C11 C15A H15A 107.7 . . ?
 C16A C15A C11 108.4(7) . . ?
 C16A C15A H15A 107.7 . . ?
 C16A C15A C17A 111.2(7) . . ?
 C17A C15A C11 113.9(7) . . ?
 C17A C15A H15A 107.7 . . ?
 C15 C16 H16A 109.5 . . ?
 C15 C16 H16B 109.5 . . ?
 C15 C16 H16C 109.5 . . ?
 H16A C16 H16B 109.5 . . ?
 H16A C16 H16C 109.5 . . ?
 H16B C16 H16C 109.5 . . ?
 C15A C16A H16D 109.5 . . ?
 C15A C16A H16E 109.5 . . ?
 C15A C16A H16F 109.5 . . ?
 H16D C16A H16E 109.5 . . ?
 H16D C16A H16F 109.5 . . ?
 H16E C16A H16F 109.5 . . ?
 C15 C17 H17A 109.5 . . ?
 C15 C17 H17B 109.5 . . ?
 C15 C17 H17C 109.5 . . ?
 H17A C17 H17B 109.5 . . ?
 H17A C17 H17C 109.5 . . ?
 H17B C17 H17C 109.5 . . ?
 C15A C17A H17D 109.5 . . ?
 C15A C17A H17E 109.5 . . ?
 C15A C17A H17F 109.5 . . ?
 H17D C17A H17E 109.5 . . ?
 H17D C17A H17F 109.5 . . ?
 H17E C17A H17F 109.5 . . ?
 C19 C18 N2 119.56(14) . . ?
 C23 C18 N2 119.83(14) . . ?
 C23 C18 C19 120.53(15) . . ?
 C18 C19 C24 121.20(15) . . ?
 C18 C19 C24A 121.20(15) . . ?
 C20 C19 C18 118.54(15) . . ?
 C20 C19 C24 120.26(15) . . ?
 C20 C19 C24A 120.26(15) . . ?
 C19 C20 H20 119.2 . . ?
 C21 C20 C19 121.61(16) . . ?
 C21 C20 H20 119.2 . . ?
 C20 C21 H21 120.4 . . ?
 C20 C21 C22 119.25(17) . . ?
 C22 C21 H21 120.4 . . ?
 C21 C22 H22 119.1 . . ?
 C21 C22 C23 121.74(17) . . ?
 C23 C22 H22 119.1 . . ?
 C18 C23 C27 122.14(16) . . ?
 C22 C23 C18 118.31(16) . . ?
 C22 C23 C27 119.50(15) . . ?
 C19 C24 H24 107.0 . . ?
 C19 C24 C26 108.5(4) . . ?
 C25 C24 C19 114.3(5) . . ?
 C25 C24 H24 107.0 . . ?
 C25 C24 C26 112.7(5) . . ?
 C26 C24 H24 107.0 . . ?
 C19 C24A H24A 108.0 . . ?
 C19 C24A C25A 110.2(4) . . ?
 C25A C24A H24A 108.0 . . ?
 C26A C24A C19 114.2(4) . . ?
 C26A C24A H24A 108.0 . . ?
 C26A C24A C25A 108.4(4) . . ?
 C24 C25 H25A 109.5 . . ?
 C24 C25 H25B 109.5 . . ?
 C24 C25 H25C 109.5 . . ?
 H25A C25 H25B 109.5 . . ?
 H25A C25 H25C 109.5 . . ?
 H25B C25 H25C 109.5 . . ?
 C24A C25A H25D 109.5 . . ?
 C24A C25A H25E 109.5 . . ?
 C24A C25A H25F 109.5 . . ?
 H25D C25A H25E 109.5 . . ?
 H25D C25A H25F 109.5 . . ?
 H25E C25A H25F 109.5 . . ?
 C24 C26 H26A 109.5 . . ?
 C24 C26 H26B 109.5 . . ?
 C24 C26 H26C 109.5 . . ?
 H26A C26 H26B 109.5 . . ?
 H26A C26 H26C 109.5 . . ?
 H26B C26 H26C 109.5 . . ?
 C24A C26A H26D 109.5 . . ?
 C24A C26A H26E 109.5 . . ?
 C24A C26A H26F 109.5 . . ?
 H26D C26A H26E 109.5 . . ?
 H26D C26A H26F 109.5 . . ?
 H26E C26A H26F 109.5 . . ?
 C23 C27 H27 108.0 . . ?
 C23 C27 C28 109.79(17) . . ?
 C28 C27 H27 108.0 . . ?
 C29 C27 C23 112.70(16) . . ?
 C29 C27 H27 108.0 . . ?
 C29 C27 C28 110.07(16) . . ?
 C27 C28 H28A 109.5 . . ?
 C27 C28 H28B 109.5 . . ?
 C27 C28 H28C 109.5 . . ?
 H28A C28 H28B 109.5 . . ?
 H28A C28 H28C 109.5 . . ?
 H28B C28 H28C 109.5 . . ?
 C27 C29 H29A 109.5 . . ?
 C27 C29 H29B 109.5 . . ?
 C27 C29 H29C 109.5 . . ?
 H29A C29 H29B 109.5 . . ?
 H29A C29 H29C 109.5 . . ?
 H29B C29 H29C 109.5 . . ?

loop_
  _geom_torsion_atom_site_label_1
  _geom_torsion_atom_site_label_2
  _geom_torsion_atom_site_label_3
  _geom_torsion_atom_site_label_4
  _geom_torsion
  _geom_torsion_site_symmetry_1
  _geom_torsion_site_symmetry_2
  _geom_torsion_site_symmetry_3
  _geom_torsion_site_symmetry_4
  _geom_torsion_publ_flag
 Mg1 N1 C2 C1 178.38(14) . . . . ?
 Mg1 N1 C2 C3 -3.6(2) . . . . ?
 Mg1 N1 C6 C7 92.72(16) . . . . ?
 Mg1 N1 C6 C11 -82.65(18) . . . . ?
 Mg1 N2 C4 C3 3.9(2) . . . . ?
 Mg1 N2 C4 C5 -178.02(12) . . . . ?
 Mg1 N2 C18 C19 78.98(17) . . . . ?
 Mg1 N2 C18 C23 -97.86(16) . . . . ?
 N1 C2 C3 C4 -9.1(3) . . . . ?
 N1 C6 C7 C8 -176.72(16) . . . . ?
 N1 C6 C7 C12 1.6(3) . . . . ?
 N1 C6 C11 C10 176.98(17) . . . . ?
 N1 C6 C11 C15 -13.4(5) . . . . ?
 N1 C6 C11 C15A 4.3(5) . . . . ?
 N2 C18 C19 C20 -178.43(15) . . . . ?
 N2 C18 C19 C24 1.7(2) . . . . ?
 N2 C18 C19 C24A 1.7(2) . . . . ?
 N2 C18 C23 C22 178.56(16) . . . . ?
 N2 C18 C23 C27 1.1(3) . . . . ?
 C1 C2 C3 C4 169.02(18) . . . . ?
 C2 N1 C6 C7 -83.4(2) . . . . ?
 C2 N1 C6 C11 101.25(19) . . . . ?
 C2 C3 C4 N2 8.9(3) . . . . ?
 C2 C3 C4 C5 -169.22(17) . . . . ?
 C4 N2 C18 C19 -104.29(18) . . . . ?
 C4 N2 C18 C23 78.9(2) . . . . ?
 C6 N1 C2 C1 -5.6(2) . . . . ?
 C6 N1 C2 C3 172.44(15) . . . . ?
 C6 C7 C8 C9 0.2(3) . . . . ?
 C6 C7 C12 C13 -109.0(2) . . . . ?
 C6 C7 C12 C14 127.2(2) . . . . ?
 C6 C11 C15 C16 -91.1(12) . . . . ?
 C6 C11 C15 C17 144.7(7) . . . . ?
 C6 C11 C15A C16A -112.1(8) . . . . ?
 C6 C11 C15A C17A 123.6(8) . . . . ?
 C7 C6 C11 C10 1.7(3) . . . . ?
 C7 C6 C11 C15 171.3(5) . . . . ?
 C7 C6 C11 C15A -171.0(5) . . . . ?
 C7 C8 C9 C10 0.7(3) . . . . ?
 C8 C7 C12 C13 69.3(2) . . . . ?
 C8 C7 C12 C14 -54.4(3) . . . . ?
 C8 C9 C10 C11 -0.3(3) . . . . ?
 C9 C10 C11 C6 -0.8(3) . . . . ?
 C9 C10 C11 C15 -170.2(5) . . . . ?
 C9 C10 C11 C15A 172.3(5) . . . . ?
 C10 C11 C15 C16 78.2(11) . . . . ?
 C10 C11 C15 C17 -45.9(10) . . . . ?
 C10 C11 C15A C16A 75.1(7) . . . . ?
 C10 C11 C15A C17A -49.2(9) . . . . ?
 C11 C6 C7 C8 -1.4(3) . . . . ?
 C11 C6 C7 C12 176.99(18) . . . . ?
 C12 C7 C8 C9 -178.20(18) . . . . ?
 C18 N2 C4 C3 -172.74(15) . . . . ?
 C18 N2 C4 C5 5.3(2) . . . . ?
 C18 C19 C20 C21 0.2(3) . . . . ?
 C18 C19 C24 C25 100.5(7) . . . . ?
 C18 C19 C24 C26 -132.8(6) . . . . ?
 C18 C19 C24A C25A 80.3(4) . . . . ?
 C18 C19 C24A C26A -157.6(5) . . . . ?
 C18 C23 C27 C28 106.1(2) . . . . ?
 C18 C23 C27 C29 -130.85(19) . . . . ?
 C19 C18 C23 C22 1.7(3) . . . . ?
 C19 C18 C23 C27 -175.74(17) . . . . ?
 C19 C20 C21 C22 1.0(3) . . . . ?
 C20 C19 C24 C25 -79.3(7) . . . . ?
 C20 C19 C24 C26 47.3(6) . . . . ?
 C20 C19 C24A C25A -99.6(3) . . . . ?
 C20 C19 C24A C26A 22.6(5) . . . . ?
 C20 C21 C22 C23 -0.8(3) . . . . ?
 C21 C22 C23 C18 -0.5(3) . . . . ?
 C21 C22 C23 C27 177.03(18) . . . . ?
 C22 C23 C27 C28 -71.4(2) . . . . ?
 C22 C23 C27 C29 51.7(2) . . . . ?
 C23 C18 C19 C20 -1.6(2) . . . . ?
 C23 C18 C19 C24 178.56(16) . . . . ?
 C23 C18 C19 C24A 178.56(16) . . . . ?
 C24 C19 C20 C21 -179.93(17) . . . . ?
 C24A C19 C20 C21 -179.93(17) . . . . ?

_shelx_res_file
;
TITL 12 in C2/c #15
    12.res
    created by SHELXL-2018/3 at 10:40:52 on 01-Aug-2025
CELL 1.54184 24.601357 13.244216 17.844966 90 101.8662 90
ZERR 8 0.000537 0.00016 0.000301 0 0.0019 0
LATT 7
SYMM -X,+Y,0.5-Z
SFAC C H Mg N S
UNIT 232 328.21 8 16 8
EQIV $1 0.5-X,0.5-Y,-Z
DFIX 1.18 0.001 H1B S1B
SADI S1 Mg1 S1A Mg1
SADI C11 C15A C11 C15
SADI C15A C16A C15 C16
SADI C15A C17A C15 C17
SADI 0.04 C11 C16A C11 C16
SADI 0.04 C11 C17A C11 C17
SADI 0.04 C16A C17A C16 C17
SADI C19 C24 C19 C24A
SADI C24 C25 C24A C25A
SADI C24 C26 C24A C26A
SADI 0.04 C19 C25 C19 C25A
SADI 0.04 C19 C26 C19 C26A
SADI 0.04 C25 C26 C25A C26A
EADP C24 C24A
DANG 3.67 0.01 H1B Mg1_$1
EXYZ C24 C24A
SUMP 1 0.001 1 3 1 4 1 5

L.S. 64
PLAN  5
SIZE 0.03 0.07 0.08
TEMP -173
CONF
BOND
MORE -1
BOND $H
fmap 2
acta
REM <olex2.extras>
REM <HklSrc "%.\\12.hkl">
REM </olex2.extras>

WGHT    0.057900    3.986700
FVAR       1.66031   0.43775   0.49992   0.47371   0.02575
PART 1
S1    5    0.231184    0.309735    0.036162    31.00000    0.07292    0.03910 =
         0.03822    0.00579    0.00682    0.01733
PART 2
S1A   5    0.256273    0.327281    0.030120    41.00000    0.08067    0.03492 =
         0.03832    0.00305   -0.00405    0.00573
PART 3
S1B   5    0.181429    0.211859    0.006557    51.00000    0.03719    0.04994 =
         0.04028    0.01244    0.00163   -0.00250
H1B   2    0.144348    0.234122    0.036004    51.00000   -1.20000
PART 0
MG1   3    0.276854    0.168623    0.102258    11.00000    0.03311    0.03036 =
         0.04103   -0.00056    0.00629   -0.00064
N1    4    0.236951    0.090341    0.171053    11.00000    0.03338    0.02946 =
         0.04275   -0.00491    0.00791   -0.00210
N2    4    0.353878    0.144050    0.163056    11.00000    0.03180    0.03094 =
         0.03629   -0.00035    0.00718   -0.00045
C1    1    0.231866    0.002029    0.291256    11.00000    0.05092    0.07640 =
         0.04447    0.00280    0.01385   -0.01798
AFIX 137
H1A   2    0.195133    0.032639    0.287455    11.00000   -1.50000
H1C   2    0.252509    0.005735    0.344360    11.00000   -1.50000
H1D   2    0.227577   -0.068798    0.275235    11.00000   -1.50000
AFIX   0
C2    1    0.263286    0.058320    0.239948    11.00000    0.04002    0.03522 =
         0.03832   -0.00452    0.01216   -0.00377
C3    1    0.320282    0.070605    0.268928    11.00000    0.03820    0.03531 =
         0.03505   -0.00086    0.00660   -0.00136
AFIX  43
H3    2    0.332153    0.053352    0.321422    11.00000   -1.20000
AFIX   0
C4    1    0.362714    0.104175    0.233231    11.00000    0.03708    0.02896 =
         0.03691   -0.00318    0.00623    0.00020
C5    1    0.421143    0.089917    0.278192    11.00000    0.03996    0.04786 =
         0.04168    0.00550    0.00506    0.00131
AFIX 137
H5A   2    0.436620    0.027476    0.261788    11.00000   -1.50000
H5B   2    0.420727    0.085663    0.332898    11.00000   -1.50000
H5C   2    0.444077    0.147339    0.269127    11.00000   -1.50000
AFIX   0
C6    1    0.179717    0.062889    0.143334    11.00000    0.03577    0.03387 =
         0.03983    0.00179    0.00727   -0.00666
C7    1    0.167519   -0.031730    0.107931    11.00000    0.05020    0.03295 =
         0.04249    0.00215    0.00696   -0.01088
C8    1    0.112183   -0.054622    0.078032    11.00000    0.05897    0.04316 =
         0.04642    0.00184    0.00277   -0.02116
AFIX  43
H8    2    0.103099   -0.118190    0.054056    11.00000   -1.20000
AFIX   0
C9    1    0.070187    0.012524    0.082285    11.00000    0.04302    0.06073 =
         0.04721    0.01481   -0.00175   -0.01968
AFIX  43
H9    2    0.032626   -0.005104    0.061895    11.00000   -1.20000
AFIX   0
C10   1    0.082826    0.105191    0.116159    11.00000    0.03610    0.05383 =
         0.05678    0.00958    0.00418   -0.00451
AFIX  43
H10   2    0.053721    0.151384    0.118720    11.00000   -1.20000
AFIX   0
C11   1    0.137356    0.132388    0.146666    11.00000    0.03552    0.04119 =
         0.05333   -0.00144    0.00801   -0.00453
C12   1    0.213083   -0.106556    0.100159    11.00000    0.06358    0.02891 =
         0.06658   -0.00602    0.00977   -0.00500
AFIX  13
H12   2    0.248935   -0.080204    0.130771    11.00000   -1.20000
AFIX   0
C13   1    0.219043   -0.114780    0.017108    11.00000    0.11239    0.03825 =
         0.08979    0.00373    0.05209    0.00637
AFIX 137
H13A  2    0.250627   -0.158541    0.014009    11.00000   -1.50000
H13B  2    0.225317   -0.047497   -0.002342    11.00000   -1.50000
H13C  2    0.185020   -0.143593   -0.013787    11.00000   -1.50000
AFIX   0
C14   1    0.202993   -0.210984    0.131633    11.00000    0.09433    0.03617 =
         0.06888    0.00348    0.01243   -0.00091
AFIX 137
H14A  2    0.199754   -0.204715    0.185260    11.00000   -1.50000
H14B  2    0.234187   -0.255571    0.128239    11.00000   -1.50000
H14C  2    0.168583   -0.239464    0.101532    11.00000   -1.50000
AFIX   0
PART 1
C15   1    0.151368    0.228259    0.195712    21.00000    0.04019    0.03083 =
         0.06513    0.00640    0.01534    0.00138
AFIX  13
H15   2    0.191131    0.245179    0.196760    21.00000   -1.20000
AFIX   0
PART 2
C15A  1    0.148627    0.242461    0.174152   -21.00000    0.03596    0.04453 =
         0.05952   -0.01355    0.00286    0.00681
AFIX  13
H15A  2    0.189696    0.253554    0.184218   -21.00000   -1.20000
AFIX   0
PART 1
C16   1    0.144575    0.220590    0.278188    21.00000    0.07942    0.04533 =
         0.06724   -0.01301    0.01652   -0.00388
AFIX 137
H16A  2    0.106561    0.199476    0.279241    21.00000   -1.50000
H16B  2    0.151921    0.286549    0.303102    21.00000   -1.50000
H16C  2    0.170861    0.170796    0.305452    21.00000   -1.50000
AFIX   0
PART 2
C16A  1    0.129889    0.254713    0.249687   -21.00000    0.09800    0.09526 =
         0.07318   -0.02908    0.02539    0.00138
AFIX 137
H16D  2    0.148250    0.203871    0.286172   -21.00000   -1.50000
H16E  2    0.089541    0.245821    0.241259   -21.00000   -1.50000
H16F  2    0.139798    0.322344    0.270321   -21.00000   -1.50000
AFIX   0
PART 1
C17   1    0.115850    0.315717    0.155260    21.00000    0.06102    0.03644 =
         0.09723    0.00936    0.01814    0.00837
AFIX 137
H17A  2    0.119324    0.318655    0.101571    21.00000   -1.50000
H17B  2    0.128731    0.379489    0.180676    21.00000   -1.50000
H17C  2    0.076871    0.304716    0.157764    21.00000   -1.50000
AFIX   0
PART 2
C17A  1    0.121629    0.321269    0.116019   -21.00000    0.05803    0.04563 =
         0.09012   -0.01013   -0.00017    0.01117
AFIX 137
H17D  2    0.133912    0.310964    0.067705   -21.00000   -1.50000
H17E  2    0.132476    0.388958    0.135767   -21.00000   -1.50000
H17F  2    0.081140    0.314555    0.107208   -21.00000   -1.50000
AFIX   0
PART 0
C18   1    0.400695    0.164763    0.128903    11.00000    0.03045    0.03554 =
         0.03400    0.00042    0.00448   -0.00040
C19   1    0.419039    0.265130    0.125064    11.00000    0.03554    0.03500 =
         0.03493    0.00067    0.00514   -0.00039
C20   1    0.463498    0.283594    0.090117    11.00000    0.03869    0.03722 =
         0.04165    0.00181    0.00868   -0.00285
AFIX  43
H20   2    0.476272    0.350924    0.087410    11.00000   -1.20000
AFIX   0
C21   1    0.489618    0.206514    0.059187    11.00000    0.03817    0.04728 =
         0.04473   -0.00267    0.01474   -0.00294
AFIX  43
H21   2    0.520354    0.220529    0.036179    11.00000   -1.20000
AFIX   0
C22   1    0.470545    0.108698    0.062072    11.00000    0.04069    0.04302 =
         0.05104   -0.00829    0.01516    0.00037
AFIX  43
H22   2    0.488267    0.055875    0.040163    11.00000   -1.20000
AFIX   0
C23   1    0.426133    0.085594    0.096175    11.00000    0.03573    0.03696 =
         0.04133   -0.00439    0.00764    0.00005
PART 1
C24   1    0.391101    0.351994    0.158546    21.00000    0.04152    0.03296 =
         0.04683   -0.00118    0.01457   -0.00147
AFIX  13
H24   2    0.354082    0.326916    0.165355    21.00000   -1.20000
AFIX   0
PART 2
C24A  1    0.391101    0.351994    0.158546   -21.00000    0.04152    0.03296 =
         0.04683   -0.00118    0.01457   -0.00147
AFIX  13
H24A  2    0.350303    0.338023    0.148720   -21.00000   -1.20000
AFIX   0
PART 1
C25   1    0.421703    0.387107    0.235184    21.00000    0.04980    0.07819 =
         0.07565   -0.04109    0.00065    0.01175
AFIX 137
H25A  2    0.457844    0.414595    0.230525    21.00000   -1.50000
H25B  2    0.427288    0.330096    0.270954    21.00000   -1.50000
H25C  2    0.400059    0.439675    0.254367    21.00000   -1.50000
AFIX   0
PART 2
C25A  1    0.412606    0.357594    0.246078   -21.00000    0.04290    0.05370 =
         0.05792   -0.01801    0.01348   -0.00705
AFIX 137
H25D  2    0.453236    0.362084    0.257351   -21.00000   -1.50000
H25E  2    0.401135    0.296846    0.270096   -21.00000   -1.50000
H25F  2    0.397094    0.417404    0.266327   -21.00000   -1.50000
AFIX   0
PART 1
C26   1    0.379818    0.439437    0.097888    21.00000    0.08258    0.03692 =
         0.07127    0.00644    0.04128    0.01359
AFIX 137
H26A  2    0.362067    0.411713    0.047922    21.00000   -1.50000
H26B  2    0.415066    0.471406    0.094042    21.00000   -1.50000
H26C  2    0.355280    0.489758    0.113847    21.00000   -1.50000
AFIX   0
PART 2
C26A  1    0.399454    0.454404    0.124557   -21.00000    0.08570    0.03356 =
         0.07441    0.00197    0.04296    0.00188
AFIX 137
H26D  2    0.375973    0.504496    0.143003   -21.00000   -1.50000
H26E  2    0.389278    0.450512    0.068577   -21.00000   -1.50000
H26F  2    0.438507    0.474366    0.140132   -21.00000   -1.50000
AFIX   0
PART 0
C27   1    0.404988   -0.023012    0.094278    11.00000    0.04356    0.03579 =
         0.05912   -0.00853    0.01636   -0.00082
AFIX  13
H27   2    0.377504   -0.027296    0.128382    11.00000   -1.20000
AFIX   0
C28   1    0.374933   -0.050327    0.012716    11.00000    0.05393    0.04249 =
         0.07735   -0.01571   -0.00049    0.00036
AFIX 137
H28A  2    0.344690   -0.002240   -0.004656    11.00000   -1.50000
H28B  2    0.359657   -0.118704    0.012367    11.00000   -1.50000
H28C  2    0.401250   -0.047486   -0.021665    11.00000   -1.50000
AFIX   0
C29   1    0.451284   -0.098997    0.122950    11.00000    0.05719    0.04158 =
         0.06001    0.00051    0.01969    0.00332
AFIX 137
H29A  2    0.435294   -0.166678    0.123638    11.00000   -1.50000
H29B  2    0.470484   -0.080516    0.174833    11.00000   -1.50000
H29C  2    0.477783   -0.098557    0.088776    11.00000   -1.50000
AFIX   0
HKLF 4


REM  12 in C2/c #15
REM wR2 = 0.1273, GooF = S = 1.039, Restrained GooF = 1.042 for all data
REM R1 = 0.0469 for 4667 Fo > 4sig(Fo) and 0.0631 for all 5968 data
REM 382 parameters refined using 16 restraints

END

WGHT      0.0579      3.9865

REM Highest difference peak  0.444,  deepest hole -0.292,  1-sigma level  0.040
Q1    1   0.2346  0.3560  0.0593  11.00000  0.05    0.44
Q2    1   0.2547  0.3745  0.0561  11.00000  0.05    0.42
Q3    1   0.2811  0.1749  0.0344  11.00000  0.05    0.28
Q4    1   0.1893 -0.0229  0.2691  11.00000  0.05    0.26
Q5    1   0.2496  0.3287 -0.0365  11.00000  0.05    0.22
;
_shelx_res_checksum                8529
_shelx_hkl_file
;
   0   0  -1 22.8577 47.2382  17
   0   0   2 1114.78 72.3740  23
   0   0  -2 1297.46 124.834  17
   0   0   3 53.2736 133.430  24
   0   0  -3-18.6038 143.223  17
   0   0   4 161054. 8373.56  24
   0   0  -4 153821. 8384.78  17
   0   0   5 25.6529 181.922  24
   0   0   5 75.2695 326.002  19
   0   0  -5-17.4627 199.603  17
   0   0   6 66899.4 3376.77  24
   0   0   6 66494.0 3434.60  19
   0   0  -6 57114.2 3390.37  17
   0   0   7 85.7571 358.838  19
   0   0   7 45.2128 204.419  24
   0   0  -8 77165.5 4343.24  25
   0   0   8 87561.5 4359.98  24
   0   0   8 88737.6 4441.59  19
   0   0   8 82825.7 4345.80  10
   0   0  -9 435.553 229.309  82
   0   0   9-33.4675 174.534  11
   0   0   9 69.9237 216.376  24
   0   0  -9-51.4881 142.094  25
   0   0   9 83.1419 367.855  19
   0   0  10 535.201 389.764  19
   0   0 -10-2.57646 140.831  25
   0   0  10-60.5099 104.214  37
   0   0 -10-36.4081 242.678  82
   0   0  10-20.7825 182.383  11
   0   0  10-34.0018 143.876   3
   0   0 -11-67.5448 143.825  25
   0   0  11-256.208 225.221  24
   0   0  11-173.954 168.084  20
   0   0 -11 96.0142 250.115  77
   0   0  11 94.9068 189.656  11
   0   0  11 64.7668 124.890  63
   0   0  11 22.6586 150.058   3
   0   0 -11-46.3390 251.548  82
   0   0  12-123.406 400.777  19
   0   0 -12 825.757 282.677  82
   0   0  12 228.973 137.781  63
   0   0  12 368.614 125.500  70
   0   0  12 179.439 201.602  11
   0   0 -12 426.675 270.783  77
   0   0  12 330.592 184.452  20
   0   0  12 714.462 245.859  24
   0   0  12 240.722 159.334   3
   0   0  13 77.5954 416.192  19
   0   0  13 67.5803 210.284  11
   0   0 -13 155.976 286.580  82
   0   0  13 123.104 142.729  63
   0   0  13 8.11124 167.598   3
   0   0  13-61.5533 127.691  70
   0   0 -13 302.626 283.991  77
   0   0  13-42.5034 259.477  24
   0   0  13 19.0547 199.655  20
   0   0  14 11932.7 629.624  24
   0   0  14 10015.9 591.159  20
   0   0 -14 9500.95 627.057  82
   0   0 -14 9024.55 587.829  86
   0   0 -14 8189.99 606.661  77
   0   0 -14 9631.15 584.425  74
   0   0  14 8719.94 541.413  63
   0   0  14 7976.81 532.058  70
   0   0  14 10288.9 567.353   3
   0   0  14 10214.1 562.255   4
   0   0  14 11159.6 589.000  11
   0   0  15 27.1959 174.025   3
   0   0  15-188.662 186.151   4
   0   0  15 22.4319 228.062  20
   0   0  15-33.5486 222.221  11
   0   0 -15 237.503 253.666  86
   0   0 -15-402.620 312.767  82
   0   0  15 113.455 168.727  84
   0   0 -15-44.5369 248.779  74
   0   0  16 7641.25 460.587   4
   0   0  16 6798.75 493.746  20
   0   0 -16 7295.37 487.986  74
   0   0  16 7386.38 456.428  84
   0   0 -16 7118.59 491.392  86
   0   0  17 51.9906 137.037  65
   0   0  17-223.730 221.714  11
   0   0  17 2.88376 152.809  69
   0   0  17 45.6514 221.593  20
   0   0  17-98.3613 161.545  84
   0   0 -17 330.074 241.674  86
   0   0 -17 139.127 234.874  74
   0   0  18 52.7626 144.092  33
   0   0  18-97.7728 130.748  65
   0   0  18 562.239 200.008  11
   0   0  18 584.364 297.800   8
   0   0  18 134.203 151.351  84
   0   0  18 386.888 147.119  69
   0   0  18-229.397 154.656  62
   0   0  18 94.1457 163.462   4
   0   0  19-84.2352 133.632  33
   0   0  19 222.416 119.907  65
   0   0  19 238.841 266.685   8
   0   0  19 89.2548 138.129  84
   0   0  19-6.56201 127.158  69
   0   0  19-107.798 148.261   4
   0   0  19-74.8822 132.104  62
   0   0  20 116.638 224.809   8
   0   0  20 129.576 119.862  33
   0   0  20 110.136 105.650  69
   0   0  20 85.2125 100.061  65
   0   0  20 286.066 119.671  64
   0   0  21-48.8590 91.1916  64
   0   0  21-58.7037 170.018   8
   0   0  21-1.37629 90.4185  33
   0   0  21-34.7325 109.268  73
   0   0  22-9.53268 64.6226  73
   0   2   0 11112.8 591.401  22
   0  -2   0 10980.6 632.159  18
   0  -2   1 68013.1 3225.63  85
   0   2   1 63116.6 3222.53  83
   0  -2  -1 58958.2 3217.30  22
   0  -2  -1 59528.4 3222.28  25
   0  -2   1 59291.3 3246.37  18
   0   2  -2 4450.12 247.460  21
   0  -2  -2 4191.81 258.876  25
   0  -2   2 4046.31 315.186  14
   0   2   2 4040.56 307.751  16
   0   2  -3 43966.7 2248.42  21
   0  -2  -3 43767.4 2253.75  25
   0  -2   3 42064.0 2252.03  24
   0  -2   3 40369.6 2251.91  20
   0   2   3 42890.0 2285.76  16
   0  -2   3 39442.7 2273.31  14
   0  -2   3 43000.1 2292.67  15
   0   2  -4 3804.89 230.022  26
   0  -2  -4 4254.45 267.184  25
   0  -2   4 3545.39 265.864  24
   0  -2   4 4028.91 260.638  20
   0   2   4 4027.75 367.330  16
   0  -2   4 4329.09 371.537  15
   0  -2  -5 12410.3 628.395  82
   0  -2   5 12429.0 617.537  20
   0  -2  -5 11860.0 619.497  25
   0  -2   5 11181.0 623.740  24
   0  -2   5 12583.4 706.526  15
   0   2  -6 14955.8 892.220  17
   0  -2  -6 19997.4 898.221  82
   0   2  -6 13727.7 863.063  23
   0   2   6 21556.5 911.563  24
   0  -2  -6 19360.8 893.165  25
   0   2   6 19099.0 878.588  23
   0  -2   6 18953.5 898.460  24
   0  -2   6 19159.0 889.619  20
   0  -2   7 7944.03 464.983  24
   0  -2  -7 7543.83 452.275  25
   0   2   7 8851.83 480.967  24
   0   2   7 7818.80 429.878  23
   0  -2   7 7900.71 452.648  20
   0  -2   7 7497.69 456.926  11
   0  -2  -7 9236.85 471.493  82
   0  -2   7 7647.38 448.324  10
   0  -2   8 313.407 159.499  10
   0  -2   8 491.515 192.115  11
   0  -2   8 274.970 193.600  24
   0   2   8 402.083 220.860  24
   0  -2   8 550.800 171.185  20
   0   2   8 250.380 103.138  23
   0  -2  -8 404.051 167.572  25
   0  -2  -9 5031.46 328.041  25
   0  -2   9 5205.78 332.613  20
   0   2  -9 3975.71 291.389  25
   0   2   9 5076.13 360.929  24
   0  -2   9 5059.00 351.023  24
   0  -2   9 5405.12 346.008  11
   0  -2   9 4855.02 292.879  37
   0  -2  -9 4818.97 355.843  82
   0  -2   9 5122.98 325.890  10
   0   2   9 5394.73 325.260   3
   0  -2 -10 5512.16 378.991  25
   0   2  10 6013.98 379.487   3
   0  -2  10 6043.39 350.761  37
   0  -2 -10 6196.48 412.463  82
   0  -2  10 5958.99 355.266  84
   0   2  10 5957.41 374.719  11
   0  -2  10 6022.21 400.617  11
   0  -2  10 5982.89 354.393  70
   0  -2 -10 6059.28 438.346  77
   0   2  10 5825.14 355.011  63
   0   2  11 10209.4 580.040  24
   0  -2  11 9414.70 569.818  24
   0   2  11 9818.86 766.459  19
   0  -2  11 9614.88 553.283  20
   0  -2  11 8166.88 516.174  66
   0   2  11 9046.56 523.301  63
   0   2  11 9284.95 540.961  11
   0  -2  11 9936.63 565.680  11
   0   2  11 9810.97 549.792   3
   0  -2  11 9339.34 519.200  37
   0  -2 -11 9771.09 596.383  77
   0  -2  11 8792.05 516.332  79
   0  -2  11 9569.13 522.957  70
   0  -2  11 9331.37 526.416  84
   0   2 -11 9672.76 592.962  82
   0  -2 -11 9696.33 576.165  82
   0  -2  11 8699.36 514.887  52
   0   2  12 7568.68 453.492  63
   0  -2  12 7346.96 450.097  70
   0   2  12 8208.10 483.935   3
   0  -2  12 7736.56 447.400  37
   0  -2 -12 7780.66 546.548  77
   0  -2  12 7059.38 442.453  79
   0  -2  12 8694.87 514.436  24
   0  -2  12 8082.78 489.786  20
   0   2  12 7262.26 702.357  19
   0   2  12 8730.74 521.478  24
   0  -2 -12 7117.31 473.692  25
   0  -2  12 8172.61 500.065  11
   0   2  12 7687.47 472.347  11
   0  -2  12 7688.49 457.533  84
   0   2 -12 7816.45 533.298  82
   0  -2 -12 8103.02 515.873  82
   0   2  13 584.359 202.092   3
   0  -2 -13 662.023 270.999  74
   0   2  13 463.695 212.815  20
   0   2  13 423.118 259.142  24
   0  -2  13 503.514 217.111  20
   0   2  13 945.332 474.940  19
   0   2 -13 464.988 300.777  82
   0  -2  13 394.346 154.102  84
   0  -2  13 538.024 159.366  70
   0  -2  13 583.903 139.891  79
   0  -2 -13 451.380 329.303  77
   0   2  13 741.137 198.428  11
   0  -2  13 634.295 240.454  11
   0  -2  13 812.569 195.568   4
   0   2  13 555.032 162.740  63
   0  -2  13 677.058 141.724  65
   0   2  14 4013.89 355.719  20
   0   2  14 5367.44 405.949  24
   0  -2  14 4526.78 365.440  20
   0  -2  14 4425.73 300.741  65
   0   2  14 4606.07 314.644  63
   0  -2 -14 5014.09 398.684  86
   0   2 -14 4749.20 418.205  82
   0  -2  14 4703.82 316.248  84
   0   2  14 4756.04 618.229  19
   0   2  14 4695.49 348.561   3
   0  -2  14 4750.51 334.322   4
   0  -2  14 4327.30 306.322  70
   0  -2  14 3883.49 293.333  79
   0  -2 -14 4070.96 442.174  77
   0  -2  14 4958.51 374.575  11
   0  -2 -14 4646.43 388.688  74
   0   2  15-138.280 227.737  20
   0   2  15 426.957 279.670  24
   0   2 -15 443.786 323.105  82
   0  -2 -15 121.258 285.890  86
   0  -2  15-153.191 167.458  84
   0   2  15 3.16029 170.520  63
   0  -2  15-142.650 148.837  65
   0  -2 -15-282.717 287.528  74
   0  -2  15 180.340 248.185  11
   0   2  15 259.027 201.484   3
   0   2  15-71.5363 164.460   4
   0  -2  15-122.221 200.064   4
   0  -2  15 155.668 153.049  62
   0  -2  15-20.2218 158.769  70
   0  -2 -15-5.51328 350.264  77
   0   2  15 215.177 474.808  19
   0  -2  16 17.0116 194.236   4
   0   2  16 25.0062 160.181   4
   0   2  16 114.361 200.783   3
   0  -2 -16 59.5903 279.964  74
   0  -2  16 85.6773 168.597  69
   0  -2  16-56.9901 150.739  70
   0  -2  16-86.2320 147.421  62
   0   2  16-11.3159 216.323  20
   0   2 -16-119.659 310.184  82
   0  -2 -16-409.786 290.029  86
   0  -2  16-83.0203 170.746  84
   0  -2  16 264.469 294.943   8
   0  -2  16 222.868 245.500  11
   0   2  16 117.803 166.719  63
   0  -2  16 6.37876 142.842  65
   0  -2  16 43.4481 156.018  33
   0   2  17 1626.01 232.348   3
   0  -2  17 1779.61 198.494  69
   0  -2  17 1498.66 179.783  65
   0   2  17 1600.69 253.999  20
   0   2  17 1342.03 197.385  84
   0  -2 -17 1646.01 297.768  86
   0  -2  17 1619.40 196.951  84
   0  -2  17 1914.63 191.006  33
   0  -2 -17 1860.25 297.889  74
   0  -2  17 2204.53 273.864  11
   0  -2  17 1286.16 313.075   8
   0   2  18 247.944 175.402   3
   0  -2  18 324.302 180.413   4
   0  -2  18 155.020 153.462  69
   0   2  18 203.713 130.562  65
   0  -2  18 181.766 131.637  65
   0  -2  18 338.775 154.510  64
   0  -2 -18 152.716 250.940  74
   0   2  18 453.654 150.495  84
   0  -2 -18 362.962 253.289  86
   0  -2  18 102.389 152.223  84
   0  -2  18 81.9832 146.363  33
   0  -2  18 296.092 279.613   8
   0  -2  18-63.0667 227.257  11
   0  -2  19 1288.25 159.537  69
   0   2  19 1368.65 174.733  62
   0  -2  19 994.337 137.989  65
   0  -2  19 1108.26 161.229  64
   0   2  19 868.388 137.982  65
   0  -2  19 1171.01 262.053   8
   0   2  19 1246.30 282.048   8
   0   2  19 1076.20 160.305  84
   0   2  19 1409.36 162.997   3
   0  -2  19 938.529 153.767  33
   0  -2  20-101.484 130.059  73
   0   2  20 67.2926 114.526  84
   0   2  20 194.416 97.3441  65
   0  -2  20 177.461 119.942  64
   0  -2  20 1.69522 94.5086  65
   0  -2  20-3.60582 116.969  69
   0   2  20-20.1553 127.676  62
   0   2  20-1.85826 114.587  33
   0  -2  20-97.2333 116.072  33
   0   2  20 409.661 225.775   8
   0  -2  20 104.923 207.998   8
   0  -2  21 91.0609 96.8937  64
   0   2  21 302.711 85.8813  64
   0  -2  21 331.450 104.083  73
   0   2  21 260.051 93.8712  62
   0   2  21 91.2645 88.1983  33
   0  -4   0 64057.5 3353.44  18
   0   4   0 68728.7 3303.93  83
   0   4   0 59507.2 3295.43  22
   0  -4  -1 35329.4 1929.09  18
   0  -4   1 34587.4 1934.77  18
   0   4   1 35391.6 1877.95  83
   0  -4   2 1314.42 309.557  18
   0  -4  -2 843.367 281.202  18
   0  -4   2 1207.31 185.488  85
   0   4  -2 1018.04 157.714  21
   0   4   3 41576.7 2236.09  16
   0   4  -3 42951.6 2198.74  21
   0  -4  -3 38700.6 2186.45  22
   0  -4  -3 42008.3 2202.07  25
   0  -4   4 1339.45 327.424  15
   0   4   4 1033.85 271.958  16
   0   4  -4 989.012 120.947  21
   0  -4  -4 1242.25 184.545  25
   0  -4   4 763.009 196.308  85
   0  -4   5 9215.06 525.613  11
   0  -4   5 8392.86 518.323  13
   0  -4  -5 9990.78 532.073  25
   0  -4   5 9297.65 596.804  14
   0   4   5 7942.61 601.277  16
   0  -4   5 9563.78 648.247  15
   0  -4   6 6935.31 507.115  15
   0  -4   6 5668.79 434.325  14
   0  -4   6 6385.73 341.480  10
   0  -4  -6 6671.38 355.544  25
   0  -4   6 5970.55 353.343  11
   0  -4   7 15398.8 868.915  11
   0  -4   7 15299.4 843.155  34
   0  -4   7 15425.1 843.081  30
   0  -4   7 16093.6 843.734  33
   0  -4   7 15485.8 844.458  39
   0  -4   7 14923.9 842.648  37
   0  -4   7 15277.3 861.444  10
   0  -4   7 15602.2 870.843   8
   0  -4   7 16659.7 992.658  15
   0  -4   7 15937.1 924.517  14
   0   4   7 16506.7 875.305  24
   0   4   7 15697.5 853.725  23
   0  -4  -7 16168.5 869.519  25
   0  -4   8 7830.10 520.538  14
   0  -4   8 6916.89 410.042   4
   0  -4   8 6511.75 400.653  30
   0  -4   8 6634.84 394.790  33
   0  -4   8 6794.90 397.631  36
   0  -4   8 6858.94 399.223  37
   0  -4   8 6993.92 400.632  39
   0  -4   8 6898.11 442.961   8
   0  -4   8 7103.54 426.572  10
   0   4   8 7623.40 446.449  24
   0   4   8 7074.36 407.171  23
   0  -4  -8 6824.80 435.594  25
   0  -4   8 6996.71 439.901  11
   0  -4   9 27744.1 1625.22  66
   0  -4   9 31172.4 1623.59  65
   0  -4   9 30300.1 1623.24  30
   0  -4   9 31523.6 1624.01  33
   0  -4   9 30187.2 1653.34   8
   0  -4  -9 31396.0 1645.15  25
   0   4   9 29793.0 1628.56  23
   0  -4   9 31269.0 1626.63  70
   0  -4   9 29582.3 1620.38  52
   0  -4   9 28306.1 1621.44  46
   0  -4   9 30956.9 1623.87  79
   0  -4  -9 29519.3 1659.05  77
   0   4   9 31913.3 1644.78   3
   0  -4   9 30274.8 1632.58   4
   0  -4   9 30390.2 1647.00  11
   0  -4   9 31809.8 1628.03  84
   0  -4   9 30065.2 1622.84  37
   0  -4   9 30945.1 1623.97  39
   0  -4  10 7368.88 415.987  52
   0   4  10 6597.20 452.158   3
   0  -4  10 7022.48 435.273   4
   0  -4  10 7141.75 479.013   8
   0  -4  10 7571.24 418.319  65
   0  -4  10 6806.07 424.074  66
   0   4  10 6070.53 414.735  23
   0   4  10 6773.98 469.170  24
   0  -4  10 7878.04 424.094  84
   0  -4 -10 7977.90 521.320  77
   0  -4  10 7973.64 422.495  79
   0  -4  10 8134.84 427.122  70
   0  -4  10 6833.91 417.825  33
   0  -4  10 7142.68 471.001  11
   0  -4  10 6777.65 418.839  37
   0  -4  11 3282.87 239.841  70
   0  -4  11 2610.22 229.686  66
   0  -4  11 2804.51 222.642  65
   0   4  11 3275.56 235.642  63
   0  -4  11 3272.21 321.372   8
   0  -4  11 3051.15 221.763  52
   0   4  11 3231.88 304.731  24
   0  -4  11 2876.22 231.839  84
   0  -4 -11 2699.79 377.987  77
   0  -4  11 3119.05 228.510  79
   0  -4 -11 3744.69 319.055  74
   0   4  11 2880.51 277.474   3
   0  -4  11 3179.32 256.957   4
   0  -4  11 3099.44 231.650  33
   0  -4  11 3416.66 313.920  11
   0  -4  11 3070.09 220.084  38
   0  -4  11 3066.83 234.307  37
   0  -4  12 805.529 149.488  65
   0  -4  12 719.871 158.976  66
   0  -4  12 1057.42 199.378   4
   0   4 -12 1107.25 301.364  82
   0  -4 -12 1083.64 287.307  86
   0  -4  12 871.563 159.186  84
   0   4  12 1122.56 170.556  63
   0   4  12 805.112 249.687  24
   0   4  12 1321.68 515.808  19
   0  -4  12 610.504 153.001  52
   0  -4 -12 399.794 365.146  77
   0  -4  12 1063.22 164.601  79
   0  -4  12 677.242 177.487  70
   0  -4 -12 894.741 278.941  74
   0  -4  12 618.119 142.550  38
   0  -4  12 958.662 169.346  37
   0  -4  12 1128.86 265.893  11
   0  -4  12 845.499 267.678   8
   0  -4  12 890.961 159.223  33
   0   4  12 863.348 227.100   3
   0   4  13 99.7455 168.666  63
   0  -4  13 175.526 268.988   8
   0  -4  13 615.534 266.283  11
   0  -4  13 233.664 202.125   4
   0  -4  13 211.706 169.123  84
   0   4 -13 260.550 295.988  82
   0  -4 -13 332.622 298.095  86
   0   4  13 240.272 504.338  19
   0   4  13-38.1188 246.562  24
   0  -4  13 51.3831 171.218  70
   0  -4 -13 62.6030 294.316  74
   0  -4  13 195.607 151.469  33
   0  -4  13 272.073 136.612  38
   0  -4  13 134.476 161.890  37
   0  -4 -13-78.9133 381.337  77
   0  -4  13 61.5179 157.857  79
   0  -4  13-112.700 147.263  66
   0  -4  13 15.1520 141.828  65
   0   4  13 105.509 224.892   3
   0   4  14 1839.89 291.010  24
   0   4  14 1770.80 559.149  19
   0  -4  14 1796.98 243.251   4
   0  -4  14 1447.97 290.313  11
   0  -4  14 1688.61 304.900   8
   0  -4 -14 1681.97 330.878  74
   0   4  14 1997.78 263.019   3
   0  -4  14 1713.88 217.304  69
   0  -4  14 1571.27 204.994  70
   0  -4  14 1376.72 192.867  79
   0  -4 -14 1219.48 416.084  77
   0  -4  14 1797.15 210.963  64
   0   4  14 1509.91 212.529  63
   0  -4  14 1437.85 184.425  65
   0  -4  14 1642.15 195.578  33
   0  -4 -14 1925.36 337.710  86
   0   4 -14 1946.96 329.795  82
   0  -4  14 1426.19 195.214  84
   0   4  15 1075.90 533.946  19
   0   4  15 545.683 225.155  20
   0   4  15 334.573 265.613  24
   0  -4  15 256.377 207.325   4
   0  -4  15 467.049 183.243  64
   0  -4  15 202.066 151.090  65
   0   4  15 340.321 187.062  63
   0  -4  15 522.186 164.616  79
   0  -4 -15 141.697 312.500  74
   0  -4 -15 338.080 317.703  86
   0   4 -15 704.140 301.958  82
   0  -4  15 195.039 183.408  69
   0  -4  15 263.943 179.899  70
   0  -4  15 420.957 164.609  33
   0  -4  15 350.070 154.990  35
   0   4  15 234.408 228.262   3
   0   4  16 977.026 513.909  19
   0  -4  16 975.949 172.592  79
   0  -4 -16 1439.73 317.989  74
   0   4  16 1163.69 240.855  20
   0  -4 -16 1175.39 324.430  86
   0  -4  16 894.899 271.491  85
   0  -4  16 1425.97 292.712   8
   0  -4  16 1436.60 283.901  11
   0  -4  16 1146.19 187.944  70
   0  -4  16 1083.23 194.069  69
   0   4  16 966.689 192.408  63
   0  -4  16 1200.67 191.750  64
   0  -4  16 1208.19 167.874  65
   0   4  17-52.5219 202.358  20
   0  -4  17-235.200 240.952  85
   0  -4  17 10.2704 134.134  35
   0  -4  17 83.7320 150.933  33
   0  -4  17-189.391 250.827  11
   0  -4  17 456.138 263.940   8
   0  -4  17 40.3565 192.294   4
   0   4  17 52.1044 209.531   3
   0  -4 -18 1383.49 291.884  86
   0   4  18 1395.70 176.836  84
   0  -4  18 1571.14 181.096  90
   0   4  18 1958.77 184.682  61
   0  -4  18 1359.24 149.077  35
   0  -4  18 1844.86 270.436   8
   0   4  18 1896.63 229.200   3
   0  -4  18 1488.95 180.034  73
   0  -4 -18 1940.63 287.719  74
   0  -4  18 1665.56 189.882  69
   0  -4  18 1443.05 174.063  70
   0  -4  18 1143.41 170.705  33
   0  -4  18 1444.52 182.238  64
   0  -4  18 1385.45 160.423  65
   0  -4  19 990.579 147.123  73
   0  -4  19 906.845 134.060  41
   0  -4  19 893.532 154.175  69
   0  -4  19 844.347 134.702  70
   0  -4  19 927.015 150.115  64
   0   4  19 651.181 123.770  65
   0  -4  19 713.491 138.784  90
   0  -4  19 1090.73 221.604   8
   0   4  19 809.041 135.526  61
   0   4  19 589.784 142.215  84
   0   4  19 1199.99 186.226   3
   0  -4  20-9.99277 107.414  73
   0  -4  20 37.8449 90.6236  41
   0  -4  20 16.6731 86.1336  70
   0  -4  20-128.793 116.010  69
   0   4  20 9.18218 103.617  84
   0  -4  20 136.050 111.282  64
   0   4  20 24.1040 84.2416  65
   0  -4  20-95.5147 92.5711  90
   0   4  20 49.2201 125.824   3
   0   4  20 7.26669 191.200   8
   0   4  20 170.807 125.402  62
   0   4  21 2095.95 136.327  62
   0  -4  21 2095.42 124.787  43
   0   6   0 1001.25 154.468  83
   0  -6   0 1265.25 162.923  13
   0  -6   0 1238.49 327.332  18
   0   6  -1 9989.94 557.620  83
   0  -6  -1 10249.5 570.471  13
   0  -6   1 9561.61 569.841  13
   0  -6   1 10075.4 685.625  18
   0  -6  -1 10468.8 681.931  18
   0  -6  -2 38531.3 1846.64  13
   0  -6   2 35217.8 1846.05  13
   0   6  -2 33244.5 1826.54  81
   0   6  -2 31972.7 1826.36  22
   0   6  -2 36370.8 1846.18  21
   0  -6  -2 37083.9 1925.06  18
   0  -6   2 36171.6 1935.94  18
   0   6   2 34875.9 1875.83  16
   0  -6  -3 59071.8 2956.01  18
   0   6   3 50717.2 2909.04  16
   0  -6  -3 58244.4 2881.24  13
   0  -6   3 51826.0 2871.97  11
   0  -6   3 53704.2 2880.06  13
   0   6  -3 53463.5 2877.30  21
   0   6  -4 6401.68 404.631  21
   0  -6   4 6236.02 388.077  29
   0  -6   4 5781.80 408.934  11
   0  -6  -4 6834.09 406.657  13
   0  -6   4 6183.45 407.619  13
   0  -6   4 7009.42 382.799  39
   0  -6   4 6826.02 382.922  38
   0  -6  -4 6361.57 521.815  18
   0  -6   4 7135.50 545.304  15
   0   6   4 6189.20 475.460  16
   0   6  -5 6639.01 399.561  21
   0  -6   5 6713.07 384.515  38
   0  -6   5 7164.70 383.599  39
   0  -6   5 6737.63 411.707  13
   0  -6   5 6794.04 418.691  11
   0  -6   5 6563.72 378.016  30
   0  -6   5 7054.85 381.617  34
   0  -6   5 6241.45 376.551  32
   0  -6   5 6544.27 401.340   1
   0  -6   5 5985.00 379.173  27
   0  -6   5 5917.55 385.553  29
   0  -6   5 8284.17 436.200  85
   0   6   5 5728.12 479.606  16
   0  -6  -5 7432.59 530.808  18
   0  -6   5 6880.83 569.403  15
   0  -6   6 2663.19 217.968  66
   0  -6   6 3009.07 199.594  64
   0  -6   6 2346.72 194.238  27
   0  -6   6 2848.24 205.973  29
   0  -6   6 2481.94 238.832   9
   0   6   6 3284.90 240.686  24
   0  -6   6 2902.35 257.735  11
   0  -6   6 2620.57 234.648  13
   0  -6   6 2843.55 227.827   1
   0  -6   6 2898.79 196.217  36
   0  -6   6 2724.14 199.360  37
   0  -6   6 2826.99 206.048  39
   0  -6   6 2709.97 206.103  38
   0  -6  -6 2954.90 371.656  18
   0  -6   6 2846.32 207.577   4
   0  -6   6 2788.21 200.627  30
   0  -6   6 2908.98 195.409  32
   0  -6   6 2739.66 199.165  34
   0  -6  -7 300.466 205.832  86
   0  -6  -7 729.669 278.421  77
   0  -6   7 302.821 127.768  79
   0  -6  -7 205.994 199.574  74
   0  -6   7 623.083 137.531  70
   0  -6   7 339.752 118.981  69
   0  -6   7 405.024 142.367  66
   0  -6   7 363.614 122.656  64
   0  -6   7 615.275 121.069  65
   0  -6   7 276.420 121.772  29
   0  -6   7 508.651 132.123  30
   0  -6   7 328.348 180.980   8
   0  -6   7 263.654 164.206   9
   0  -6   7 312.216 201.865  11
   0  -6   7 309.051 113.944  59
   0  -6   7 296.600 116.768  53
   0  -6   7 407.676 115.042  52
   0   6   7 245.069 157.181  23
   0   6   7 206.487 174.007  24
   0  -6   7 199.450 119.259  46
   0  -6   7 256.073 113.880  32
   0  -6   7 402.656 122.970  34
   0  -6   7 283.647 157.346   1
   0   6   7 211.639 170.377   3
   0  -6   7 379.610 120.871  36
   0  -6   7 188.448 136.376  38
   0  -6   7 400.326 140.092  39
   0  -6   7 322.683 128.447  37
   0  -6   7 89.3987 134.686   4
   0  -6   7 343.843 103.461  45
   0   6   8 458.772 181.974   3
   0  -6  -8 814.324 228.257  86
   0  -6   8 811.290 223.053  85
   0  -6  -8 781.546 301.359  77
   0  -6   8 832.680 144.035  79
   0  -6   8 575.148 122.628  73
   0  -6  -8 708.190 221.005  74
   0  -6   8 517.910 115.805  67
   0  -6   8 894.450 136.189  69
   0  -6   8 751.543 155.154  70
   0  -6   8 861.743 134.017  65
   0  -6   8 677.010 157.236  66
   0  -6   8 722.792 140.897  64
   0  -6   8 635.047 179.765   9
   0  -6   8 661.754 195.776   8
   0  -6   8 548.574 216.867  11
   0  -6   8 628.195 120.939  89
   0  -6   8 523.884 130.372  29
   0  -6   8 518.731 143.393  30
   0  -6   8 618.797 125.757  53
   0  -6   8 670.780 130.607  52
   0  -6   8 671.215 137.832  36
   0  -6   8 689.287 143.494  37
   0  -6   8 941.902 154.761  39
   0  -6   8 693.800 149.241  38
   0  -6   8 610.449 117.249  45
   0  -6   8 674.622 133.369  46
   0  -6   8 650.506 366.445  15
   0   6   8 769.974 165.450  23
   0  -6   8 576.017 121.292  32
   0  -6   8 728.159 134.256  33
   0  -6   8 660.994 130.710  34
   0  -6   8 593.990 104.958  44
   0  -6   8 876.500 162.382   4
   0  -6   9 387.661 220.042  85
   0  -6  -9 419.519 232.915  86
   0  -6   9 518.386 140.161  69
   0  -6   9 673.168 159.693  70
   0  -6   9 277.574 157.979  66
   0  -6   9 337.992 130.617  65
   0  -6   9 392.993 143.972  64
   0  -6   9 138.338 202.695   8
   0  -6   9 209.908 225.520  11
   0  -6  -9 628.516 232.964  74
   0  -6   9 186.912 121.502  73
   0  -6   9 176.314 150.520  30
   0  -6   9 367.268 116.520  29
   0   6   9 268.542 191.233  24
   0   6   9 431.904 158.598  23
   0  -6   9 416.396 134.764  52
   0   6   9 282.679 120.048  76
   0  -6   9 473.948 152.430  79
   0  -6  -9 148.316 316.016  77
   0  -6   9 118.639 129.347  45
   0  -6   9 372.396 140.364  46
   0  -6   9 302.883 162.238   4
   0   6   9 230.041 190.891   3
   0  -6   9 493.789 137.677  33
   0  -6   9 336.537 146.572  38
   0  -6   9 381.167 149.113  37
   0  -6   9 208.757 154.761  39
   0  -6   9 327.411 137.091  36
   0  -6   9 282.187 97.3443  44
   0  -6 -10 411.441 339.493  77
   0  -6  10 487.246 160.529  79
   0  -6  10 512.819 153.808  69
   0  -6  10 617.727 170.090  70
   0  -6  10 298.523 141.985  65
   0  -6  10 621.466 171.833  66
   0  -6  10 582.012 155.369  64
   0  -6  10 480.878 240.183  11
   0  -6  10 437.535 217.987   8
   0  -6  10 427.311 163.410  30
   0   6  10 736.585 216.787  24
   0   6  10 675.059 159.680  23
   0  -6  10 489.370 149.173  33
   0  -6  10 459.745 145.063  52
   0  -6  10 583.835 149.096  46
   0   6  10 614.853 207.004   3
   0  -6  10 113.015 229.265  85
   0  -6 -10 668.922 258.646  86
   0  -6  10 498.155 180.286   4
   0  -6  10 524.112 154.426  38
   0  -6  10 359.159 159.676  37
   0  -6 -10 513.491 257.462  74
   0  -6  10 527.286 141.486  73
   0  -6  11 2311.04 296.509  11
   0  -6  11 1772.04 269.933   8
   0  -6  11 2430.96 233.776   4
   0   6  11 2642.56 265.717   3
   0  -6  11 2082.12 198.084  52
   0   6  11 2040.12 261.139  24
   0  -6  11 1631.27 287.962  85
   0  -6 -11 1950.31 309.463  86
   0  -6 -11 1912.95 394.397  77
   0  -6  11 2077.98 214.156  79
   0  -6  11 1839.67 213.370  66
   0  -6  11 1750.54 218.789  70
   0  -6  11 2095.49 207.567  69
   0  -6  11 1746.62 191.378  65
   0  -6  11 2198.21 209.800  64
   0   6  11 2003.52 201.997  63
   0  -6  11 1866.99 191.245  73
   0  -6 -11 1725.58 306.756  74
   0  -6  11 1953.91 205.452  37
   0  -6  11 2206.69 201.307  38
   0  -6  11 1945.24 197.881  33
   0  -6  12 1610.27 209.020  66
   0   6  12 2111.58 203.021  63
   0  -6  12 2017.61 211.967  64
   0  -6  12 1566.94 187.513  65
   0  -6 -12 1573.11 322.281  86
   0  -6  12 1458.09 298.075  85
   0   6 -12 1320.15 301.948  82
   0  -6  12 1544.71 226.962   4
   0   6  12 2621.08 611.768  19
   0   6  12 1865.48 263.179  24
   0  -6  12 1675.02 196.897  52
   0  -6  12 2066.47 295.847  11
   0  -6  12 1655.48 274.213   8
   0  -6  12 1775.37 210.539  79
   0  -6 -12 1887.28 418.453  77
   0  -6  12 1790.64 223.304  70
   0  -6  12 1496.13 204.527  69
   0   6  12 2111.29 273.158   3
   0  -6 -12 1681.48 311.724  74
   0  -6  12 1477.81 186.641  73
   0  -6  12 1667.42 210.571  37
   0  -6  12 1774.07 191.525  38
   0  -6  12 1664.86 192.622  33
   0  -6  13 81.6526 180.807  64
   0  -6  13 104.273 152.272  65
   0  -6  13 269.772 203.922   4
   0   6  13 417.681 179.181  63
   0   6  13 531.942 240.804  24
   0   6  13 480.541 551.343  19
   0  -6  13-67.9804 270.411  11
   0  -6  13 514.925 246.248   8
   0  -6  13 78.2946 181.310  79
   0  -6  13 296.121 164.167  52
   0  -6  13 110.816 180.574  69
   0  -6  13 262.400 200.731  70
   0  -6 -13-91.4182 310.046  86
   0   6 -13-132.171 284.792  82
   0  -6  13 158.575 257.574  85
   0   6  13 93.1583 244.112   3
   0  -6 -13-28.6254 310.733  74
   0  -6  13 207.872 158.293  73
   0  -6  13 98.6757 171.120  35
   0  -6  13 111.846 164.068  33
   0  -6  13 165.168 178.514  37
   0  -6  13 74.9264 152.645  38
   0  -6  14 2541.59 314.660  11
   0  -6  14 2137.23 292.279   8
   0  -6  14 2220.31 249.594   4
   0   6  14 2907.03 610.750  19
   0   6  14 2085.49 280.410  24
   0   6  14 2328.36 283.626   3
   0  -6  14 2152.65 237.099  70
   0  -6  14 1974.13 228.329  69
   0   6  14 1977.74 226.185  63
   0  -6  14 2310.84 207.605  65
   0  -6  14 2442.66 230.763  64
   0  -6 -14 2209.97 350.326  74
   0  -6  14 2014.80 211.750  73
   0  -6  14 2103.15 211.437  35
   0  -6  14 2215.54 197.574  38
   0  -6  14 1998.62 222.807  79
   0  -6  14 1823.09 210.505  33
   0  -6 -14 1400.36 347.722  86
   0   6 -14 1722.20 316.931  82
   0  -6  14 1693.43 302.538  85
   0   6  15 88.0528 177.147  63
   0  -6  15 204.235 143.925  65
   0  -6  15 340.228 173.444  64
   0  -6  15-4.36821 139.824  38
   0  -6  15 575.389 246.779   8
   0  -6  15-73.1360 277.647  11
   0  -6  15 252.423 186.693  70
   0  -6  15 234.575 175.981  69
   0  -6 -15 600.308 308.322  86
   0  -6  15 82.6786 250.354  85
   0  -6  15 34.4098 156.330  73
   0  -6 -15 242.481 304.068  74
   0   6  15 315.850 525.277  19
   0  -6  15 78.7900 169.789  79
   0   6  16 3164.34 316.008  20
   0  -6  16 4818.59 369.190  11
   0   6  16 4950.81 639.395  19
   0  -6  16 3481.70 270.882  73
   0  -6  16 2514.15 338.772  85
   0   6  16 4438.97 342.659   3
   0  -6  16 3953.61 265.538  35
   0  -6  17 308.206 158.744  69
   0  -6  17 100.594 161.792  70
   0  -6  17 322.380 158.859  41
   0  -6 -17 563.972 288.620  86
   0  -6  17 586.624 140.062  35
   0  -6  17 281.104 157.768  64
   0  -6 -17 458.779 282.453  74
   0  -6  17 136.996 137.552  73
   0  -6  17 296.787 170.207  90
   0   6  17 335.407 218.823   3
   0  -6  18 496.787 156.109  90
   0  -6  18 470.005 126.983  73
   0  -6  18 456.301 146.467  70
   0  -6  18 659.158 154.215  69
   0  -6  18 661.517 126.626  35
   0  -6  18 895.685 155.619  64
   0  -6  18 618.153 141.658  41
   0   6  18 761.657 159.748  61
   0   6  18 1001.72 204.073   3
   0  -6  19 82.0601 107.772  41
   0  -6  19 139.474 104.498  43
   0   6  19-12.6554 155.333   3
   0  -6  19-65.1171 98.3799  73
   0  -6  19 227.953 122.065  90
   0   6  19-5.77434 108.859  84
   0   6  19 158.697 135.563  62
   0   6  19-73.9164 117.945  61
   0  -6  19 12.7038 113.425  70
   0   6  19 225.899 185.534   8
   0  -6  20 221.118 83.7877  90
   0   6  20 495.679 83.7350  84
   0  -6  20 768.367 85.2950  43
   0   6  20 809.278 109.511  62
   0  -6  20 363.916 95.6982  31
   0   6  20 807.106 118.592   3
   0  -8   0 8986.12 489.246  58
   0  -8   0 8296.59 484.161  60
   0  -8   0 9003.06 512.285   1
   0  -8   0 8563.99 482.341  54
   0   8   0 8268.03 521.386  21
   0  -8   0 8438.63 494.844  49
   0  -8   0 8098.97 482.302  51
   0  -8   0 8791.62 480.636  38
   0  -8   0 8875.63 519.538  13
   0  -8   0 8877.99 487.539  67
   0  -8   0 8103.35 484.744  88
   0  -8   0 8674.11 499.743  29
   0  -8   0 9038.63 501.903  28
   0  -8   0 8840.91 529.125   5
   0  -8   1 2225.45 175.900  71
   0  -8  -1 2329.61 172.708  67
   0  -8   1 2339.88 179.504  67
   0  -8  -1 2539.38 210.257  28
   0  -8   1 2160.99 195.580  29
   0  -8   1 2156.45 204.291  28
   0  -8  -1 2016.50 194.057  29
   0  -8   1 2007.37 212.754   7
   0  -8   1 2198.92 213.038   1
   0  -8  -1 1855.29 204.336   1
   0  -8   1 2136.36 177.590  58
   0  -8   1 2204.71 176.215  60
   0  -8  -1 2083.05 173.620  60
   0  -8  -1 2233.17 181.873  58
   0  -8   1 2177.14 172.572  54
   0   8  -1 1939.70 231.525  21
   0  -8  -1 2032.13 167.117  51
   0  -8  -1 2288.19 197.488  49
   0  -8   1 2214.27 186.256  49
   0  -8   1 1940.68 172.098  51
   0  -8   1 1918.19 173.712  38
   0  -8   1 2230.77 188.169  40
   0  -8   1 2223.66 173.591  41
   0  -8   1 1775.08 166.253  44
   0  -8   1 2082.78 178.349  31
   0  -8   1 1872.82 161.130  35
   0  -8   1 2313.02 175.188  88
   0  -8  -1 2499.54 174.080  88
   0  -8  -1 2193.41 236.457   5
   0  -8   1 2040.18 232.623   5
   0  -8  -1 2034.43 220.658  13
   0  -8   1 2361.12 225.092  13
   0  -8   2 8185.40 464.125  71
   0  -8   2 8270.75 463.247  75
   0  -8  -2 8642.30 465.080  67
   0  -8   2 8448.75 467.108  67
   0  -8  -2 8888.01 477.306  29
   0  -8   2 8756.06 478.670  29
   0  -8   2 8741.39 482.624  28
   0  -8   2 7508.24 479.378   7
   0  -8  -2 8533.25 464.333  60
   0  -8   2 7528.31 460.191  60
   0  -8   2 8490.62 467.391  58
   0  -8  -2 8155.94 486.957   1
   0  -8   2 7948.15 491.055   1
   0  -8   2 8664.90 464.177  54
   0  -8   2 7724.53 457.790  56
   0  -8   2 8276.86 473.330  49
   0  -8  -2 8080.65 460.232  51
   0  -8  -2 8200.62 476.472  49
   0  -8   2 7429.07 460.529  51
   0   8  -2 7903.30 499.874  21
   0  -8   2 8578.54 498.613  13
   0  -8  -2 8894.99 501.622  13
   0  -8   2 7189.94 459.243  44
   0  -8   2 8407.64 465.236  41
   0  -8   2 9015.46 467.464  31
   0  -8   2 8549.92 471.519  40
   0  -8   2 7816.54 457.611  35
   0  -8   2 8160.95 463.847  38
   0  -8   2 7597.81 464.375  91
   0  -8  -2 8261.86 463.300  88
   0  -8   2 7657.22 463.504  88
   0  -8   2 8735.45 505.557   5
   0  -8   3 6449.03 377.828  75
   0  -8   3 6649.00 377.788  71
   0  -8   3 7161.47 382.932  67
   0  -8  -3 6660.39 376.821  67
   0  -8   3 6922.93 397.293  28
   0  -8  -3 6965.46 391.208  29
   0  -8   3 6206.80 392.248  29
   0  -8   3 6364.28 409.617   1
   0  -8  -3 6723.36 402.020   1
   0  -8   3 6497.90 385.216  89
   0  -8  -3 6145.84 374.344  88
   0  -8   3 6608.38 379.745  88
   0  -8   3 6601.43 378.722  91
   0  -8   3 6400.14 373.231  60
   0  -8   3 6471.49 381.807  58
   0  -8   3 6479.77 376.174  54
   0  -8   3 6405.96 371.032  56
   0  -8   3 6208.80 367.586  52
   0  -8   3 6666.18 387.704  49
   0  -8   3 6182.34 375.720  51
   0  -8  -3 6094.37 371.072  51
   0   8  -3 6310.94 414.229  21
   0  -8   3 6383.40 372.609  46
   0  -8   3 6677.47 382.630  31
   0  -8   3 6018.32 366.215  37
   0  -8   3 6829.95 385.973  40
   0  -8   3 6284.45 374.308  35
   0  -8   3 6318.67 377.633  39
   0  -8   3 6114.41 378.688  38
   0  -8  -3 7434.03 417.653  13
   0  -8   3 6777.69 417.193  13
   0  -8   3 6381.09 419.104   5
   0  -8   3 6714.63 379.486  41
   0  -8   3 5927.65 371.491  44
   0  -8   4 410.351 115.311  37
   0  -8   4 624.594 141.618  40
   0  -8   4 693.918 141.026  39
   0  -8   4 582.198 142.228  38
   0  -8   4 469.665 123.058  79
   0  -8   4 490.703 111.784  80
   0  -8   4 486.851 122.941  75
   0  -8   4 496.513 117.918  71
   0  -8  -4 718.594 117.949  67
   0  -8   4 428.568 126.072  67
   0  -8   4 375.485 123.672  70
   0  -8   4 701.504 156.291  29
   0  -8  -4 608.208 147.072  29
   0  -8   4 735.376 160.434  28
   0   8   4 562.515 139.340   3
   0  -8   4 659.849 180.786   1
   0  -8  -4 701.230 151.639   1
   0  -8   4 351.550 134.499  89
   0  -8  -4 716.867 117.580  88
   0  -8   4 357.197 119.665  91
   0  -8   4 447.051 127.098  88
   0  -8   4 395.829 130.471  90
   0  -8   4 551.180 121.614  60
   0  -8   4 523.568 108.623  56
   0  -8   4 521.210 113.244  52
   0  -8   4 391.842 122.219  51
   0  -8  -4 404.134 112.600  51
   0   8  -4 403.481 174.374  21
   0  -8   4 591.226 119.340  46
   0  -8   4 447.865 354.260  15
   0  -8  -4 432.258 172.417  13
   0  -8   4 485.949 180.541  13
   0  -8   4 551.701 178.412   5
   0  -8   4 723.555 134.587  35
   0  -8   4 395.262 117.169  30
   0  -8   4 742.049 139.478  31
   0  -8   4 560.366 133.659  41
   0  -8   4 473.810 102.225  43
   0  -8   4 473.787 114.935  44
   0  -8   5 11113.9 688.362   5
   0   8   5 11707.6 669.917   3
   0  -8   5 11434.3 653.865  80
   0  -8  -5 10740.5 671.820  86
   0  -8   5 11792.6 655.284  79
   0  -8   5 11598.8 657.370  75
   0  -8  -5 10681.5 670.449  74
   0  -8   5 12490.0 658.977  70
   0  -8   5 13130.1 662.039  67
   0  -8  -5 12627.9 654.504  67
   0  -8   5 11673.2 668.371  29
   0  -8  -5 11690.6 664.584  29
   0  -8  -5 11737.8 670.893   1
   0  -8   5 12190.2 685.524   1
   0  -8   5 12394.6 657.941  91
   0  -8   5 12284.2 656.194  88
   0  -8  -5 12649.5 652.494  88
   0  -8   5 13026.1 664.121  89
   0  -8   5 11278.4 645.981  59
   0  -8   5 12128.3 652.431  60
   0  -8   5 11381.4 650.773  56
   0  -8   5 13100.9 663.666  53
   0  -8   5 11489.1 650.775  52
   0  -8   5 11268.5 653.350  51
   0  -8  -5 11669.1 648.434  51
   0   8  -5 10471.8 679.123  21
   0  -8   5 11466.2 652.227  46
   0  -8   5 11648.8 848.735  15
   0  -8   5 12747.3 662.189  31
   0  -8   5 11286.6 650.449  30
   0  -8   5 12519.3 657.767  32
   0  -8   5 11643.3 657.616  34
   0  -8   5 11248.1 689.859  13
   0  -8  -5 13305.3 694.619  13
   0  -8   5 11785.0 655.999  35
   0  -8   5 11527.9 662.569  40
   0  -8   5 11125.9 651.505  37
   0  -8   5 11891.6 652.414  36
   0  -8   5 12298.9 658.218  38
   0  -8   5 11477.8 658.831  39
   0  -8   5 11474.2 648.447  43
   0  -8   5 12958.9 662.557  41
   0  -8   5 11451.6 650.652  44
   0  -8  -6 1412.74 219.770  86
   0  -8   6 1558.96 159.891  79
   0  -8  -6 1280.88 217.126  74
   0  -8   6 1430.21 153.876  67
   0  -8   6 1532.31 161.161  70
   0  -8  -6 1123.06 131.269  67
   0  -8   6 1349.35 133.352  69
   0  -8   6 1219.60 168.365  29
   0  -8   6 1066.74 202.183   1
   0   8   6 1055.59 179.324   3
   0  -8  -6 1028.99 162.598   1
   0  -8   6 1224.83 131.411  59
   0  -8   6 1334.41 136.173  60
   0  -8   6 1039.70 131.325  56
   0  -8   6 1258.39 154.575  53
   0  -8   6 1220.33 144.009  91
   0  -8   6 1502.27 158.105  89
   0  -8   6 1417.85 146.904  88
   0  -8   6 1029.67 138.730  51
   0  -8   6 1170.12 143.934  52
   0  -8   6 1129.91 145.276  46
   0  -8  -6 965.422 335.544  18
   0  -8   6 965.032 399.342  15
   0  -8   6 972.425 203.758  13
   0  -8  -6 1154.84 194.703  13
   0  -8   6 1229.31 148.182  37
   0  -8   6 1217.01 145.945  36
   0  -8   6 1162.59 166.282  40
   0  -8   6 1170.54 169.952  38
   0  -8   6 978.854 166.184  39
   0  -8   6 938.417 147.366  30
   0  -8   6 1236.24 162.893  35
   0  -8   6 1217.30 154.946  34
   0  -8   6 1254.30 164.991  31
   0  -8   6 1098.19 147.126  32
   0  -8   6 1102.10 141.463  45
   0  -8   6 1416.45 163.933  41
   0  -8   6 1190.89 133.520  44
   0  -8   6 1151.16 130.849  43
   0   8   7 5597.99 371.892   3
   0  -8   7 6026.34 382.936   1
   0  -8  -7 5036.22 389.538  86
   0  -8   7 5616.84 348.707  79
   0  -8   7 4900.96 329.465  73
   0  -8  -7 5535.54 387.743  74
   0  -8   7 6247.74 354.514  70
   0  -8   7 5317.83 335.914  69
   0  -8   7 5502.29 344.458  67
   0  -8  -7 5394.18 331.513  67
   0  -8   7 5281.21 354.811  29
   0  -8   7 5949.21 349.666  89
   0  -8   7 5235.30 341.460  91
   0  -8   7 5552.87 336.390  88
   0  -8   7 5733.23 331.380  60
   0  -8   7 5303.28 334.091  56
   0  -8   7 5589.71 346.844  53
   0  -8   7 5646.30 334.439  51
   0  -8   7 6175.43 342.646  52
   0   8   7 5867.58 382.897  23
   0  -8   7 5422.52 343.842  46
   0  -8   7 5917.72 343.692  45
   0  -8   7 4480.54 583.633  15
   0  -8  -7 5706.09 515.163  18
   0  -8  -7 6313.24 388.774  13
   0  -8   7 5503.06 339.195  36
   0  -8   7 5959.38 351.441  35
   0  -8   7 5477.46 355.627  39
   0  -8   7 5522.14 344.099  37
   0  -8   7 6120.77 354.520  38
   0  -8   7 5684.32 342.405  30
   0  -8   7 5598.02 348.041  34
   0  -8   7 5694.87 341.697  32
   0  -8   7 6191.32 358.086  41
   0  -8   7 5512.21 330.939  44
   0   8   8 1339.48 205.725   3
   0  -8   8 681.981 151.662  89
   0  -8   8 1075.66 147.174  91
   0  -8   8 821.330 133.810  88
   0  -8  -8 1142.22 244.554  86
   0  -8   8 867.870 261.191  85
   0   8  -8 550.448 205.384  81
   0  -8   8 968.366 172.648  79
   0  -8  -8 712.701 238.367  74
   0  -8   8 837.997 129.030  73
   0  -8   8 1083.23 173.899  70
   0  -8   8 733.326 143.294  69
   0  -8   8 873.245 143.571  67
   0  -8   8 818.103 161.586  30
   0  -8   8 1029.76 164.465  29
   0  -8   8 911.265 232.382  11
   0  -8   8 890.291 122.870  60
   0  -8   8 965.846 156.187  53
   0  -8   8 899.060 130.189  56
   0   8   8 938.406 193.967  23
   0  -8   8 848.619 149.967  52
   0  -8   8 858.562 130.480  51
   0  -8   8 968.268 154.541  46
   0  -8   8 875.763 456.746  15
   0  -8  -8 1046.39 341.544  18
   0  -8  -8 1302.66 203.820  13
   0  -8   8 1218.11 181.555  38
   0  -8   8 949.847 183.267  39
   0  -8   8 942.842 151.837  36
   0  -8   8 997.393 160.052  37
   0  -8   8 986.378 159.434  34
   0  -8   8 1021.11 147.911  32
   0  -8   8 978.082 174.415  35
   0  -8   8 993.598 173.070  41
   0  -8   8 898.088 144.470  45
   0  -8   8 818.409 122.768  44
   0  -8   9 111.709 248.328  85
   0  -8  -9 246.922 242.775  86
   0   8  -9 13.5097 208.892  81
   0  -8   9-112.467 172.935  79
   0  -8   9 53.0526 118.306  73
   0  -8  -9 78.4593 245.423  74
   0  -8   9 90.8444 171.709  70
   0  -8   9 2.61059 141.994  69
   0  -8   9 31.4598 155.633  64
   0  -8   9-188.310 145.203  29
   0  -8   9 110.388 157.871  30
   0  -8   9 4.78185 231.129  11
   0   8   9-20.9597 139.572  63
   0  -8   9-78.5963 120.233  56
   0   8   9-135.595 179.031  23
   0  -8   9-78.9242 149.875  52
   0  -8   9 183.133 154.547  46
   0  -8   9-180.669 137.812  45
   0   8   9 380.955 204.029   3
   0  -8  -9-59.8321 184.776  13
   0  -8   9 9.98300 169.478  38
   0  -8   9-186.938 140.595  36
   0  -8   9 2.57283 154.458  37
   0  -8   9 72.9333 178.545  39
   0  -8   9-18.2463 135.102  32
   0  -8   9 4.98691 164.750  35
   0  -8   9 179.853 107.579  44
   0  -8   9 3.00964 172.918  41
   0  -8  10-101.288 181.429  79
   0  -8 -10 210.151 262.981  74
   0  -8  10 46.2358 121.027  73
   0  -8  10 386.976 186.997  70
   0  -8  10 19.7278 148.518  69
   0  -8  10-86.4333 166.790  64
   0  -8  10 337.197 244.551  11
   0  -8  10 242.112 262.069  85
   0  -8 -10-80.7228 264.197  86
   0   8 -10-68.9651 221.457  81
   0   8  10 123.859 150.764  63
   0  -8  10 14.4626 121.259  56
   0   8  10-186.780 177.160  23
   0  -8  10 88.5188 157.063  52
   0  -8  10 58.4776 163.497  46
   0   8  10-31.4846 207.244   3
   0  -8  10 70.9684 177.237  35
   0  -8 -10-172.739 183.578  13
   0  -8  10-40.9892 164.488  37
   0  -8  10 46.7635 172.955  38
   0  -8  10 136.488 176.753  41
   0  -8 -11 1298.39 290.899  74
   0  -8  11 1186.97 158.057  73
   0  -8  11 1756.87 204.483  64
   0  -8  11 1455.35 275.043  11
   0   8  11 1451.34 184.520  63
   0  -8  11 1359.30 287.745  85
   0  -8 -11 2137.49 299.960  86
   0   8 -11 1356.89 266.651  82
   0   8 -11 1257.27 249.714  81
   0  -8  11 1375.67 156.887  56
   0  -8  11 1701.50 206.661  35
   0  -8  11 1393.43 195.871  52
   0  -8  11 1276.65 206.308  41
   0  -8  11 1716.95 217.107  79
   0  -8 -11 1196.72 213.977  13
   0  -8  11 1527.34 187.077  69
   0  -8  11 1524.41 220.650  70
   0   8  11 1537.36 248.084   3
   0  -8  11 1290.63 195.268  37
   0  -8  11 1845.04 201.944  38
   0  -8  12 1419.66 200.312  64
   0   8 -12 847.407 261.010  82
   0  -8 -12 1398.41 301.532  86
   0  -8  12 776.112 278.766  85
   0   8  12 995.934 184.353  63
   0  -8  12 900.655 145.727  56
   0  -8  12 1138.88 187.048  69
   0  -8  12 1239.81 213.794  70
   0  -8  12 1238.69 187.979  52
   0  -8  12 1237.44 204.938  41
   0   8  12 1907.64 256.378   3
   0  -8  12 1672.39 199.181  35
   0  -8  12 877.515 207.103  79
   0  -8  12 1364.15 193.174  38
   0  -8  12 1136.32 192.293  37
   0  -8 -12 1598.32 302.390  74
   0  -8  12 941.510 155.320  73
   0  -8  13 129.158 122.023  56
   0  -8  13 58.5153 160.184  69
   0  -8  13 58.0476 194.210  70
   0  -8 -13-10.5444 170.749  13
   0  -8 -13-107.993 287.384  86
   0  -8  13-157.968 259.978  85
   0   8  13 191.652 544.383  19
   0  -8  13 62.7313 132.500  73
   0  -8 -13-225.254 286.637  74
   0  -8  13 120.013 166.805  52
   0  -8  13 133.634 186.402  79
   0   8  13 12.3632 162.427  63
   0  -8  13 133.820 169.622  64
   0  -8  14 2622.57 229.532  41
   0  -8  14 2690.39 227.233  35
   0  -8  14 2586.75 213.016  38
   0  -8 -14 1814.28 226.914  13
   0   8  14 2745.91 595.973  19
   0   8  14 2609.00 285.397   3
   0  -8  15-2.01255 104.288  56
   0  -8  15 126.937 167.330  79
   0   8  15 15.8485 223.441   3
   0  -8  15 20.3008 168.134  41
   0  -8  15 55.7314 135.039  43
   0  -8  15 22.6808 127.001  28
   0  -8  15-7.01108 161.155  35
   0   8  15 267.645 154.342  63
   0  -8  15-120.740 120.826  73
   0  -8  15 216.993 186.234  90
   0  -8  15 220.466 119.495  91
   0  -8  15-210.095 154.945  69
   0  -8  15 412.172 177.961  70
   0  -8 -15 230.878 140.188  13
   0  -8  16 1591.57 161.822  43
   0  -8  16 1333.53 184.074  41
   0  -8  16 1471.87 183.988  79
   0   8  16 1759.73 242.795   3
   0  -8  16 1515.83 196.523  70
   0  -8  16 1389.42 172.730  69
   0  -8  16 1309.09 201.269  90
   0  -8  16 1753.43 175.470  35
   0  -8  16 1600.28 187.447  31
   0  -8  16 1409.43 177.305  40
   0  -8  17 504.851 129.107  40
   0   8  17 362.231 192.612   3
   0  -8  17 337.186 149.251  70
   0  -8  17 349.449 160.040  90
   0  -8  17 413.372 118.860  43
   0  -8  17 351.428 139.274  41
   0   8  17 139.153 158.379  61
   0  -8  17 308.648 129.069  35
   0  -8  17 359.711 141.216  31
   0  -8  18 508.176 106.695  40
   0   8  18 608.587 161.850   3
   0  -8  18 608.888 102.756  43
   0  -8  18 786.978 115.473  41
   0   8  18 508.592 125.319  62
   0   8  18 670.178 134.330  61
   0  -8  18 547.516 120.092  31
   0  -8  18 591.728 132.449  90
   0  -8  18 755.231 127.183  70
   0  -8  19 234.868 67.3601  43
   0   8  19 357.093 84.7813  62
   0   8  19 411.931 87.9211  61
   0   8  19 494.504 111.003   3
   0  -8  19 169.548 86.4676  90
   0   8  19 236.842 70.3457  84
   0 -10   0 577.556 184.272  29
   0 -10   0 323.486 190.249   7
   0 -10   0 316.082 149.743  88
   0 -10   0 373.220 152.959  58
   0 -10   0 314.641 133.575  54
   0 -10   0 501.725 204.409   1
   0 -10   0 490.425 147.210  51
   0 -10   0 395.930 173.314  49
   0 -10   0 459.407 119.264  39
   0 -10   0 340.748 140.116  71
   0 -10   0 519.045 206.247  13
   0 -10   0 505.614 149.197  67
   0 -10   0 519.101 231.325   5
   0 -10  -1 8502.61 458.784  67
   0 -10   1 8235.17 460.374  67
   0 -10  -1 7120.09 472.204  29
   0 -10   1 7193.38 473.296  29
   0 -10   1 7897.55 476.767  28
   0 -10  -1 7591.54 497.513   7
   0 -10   1 7551.21 452.696  60
   0 -10   1 7735.12 459.569  58
   0 -10  -1 8056.83 461.327  58
   0 -10  -1 7141.78 485.758   1
   0 -10   1 7842.68 491.859   1
   0 -10  -1 7767.19 453.801  54
   0 -10   1 8026.25 452.983  54
   0 -10  -1 7717.12 450.980  51
   0 -10   1 7705.80 470.498  49
   0 -10  -1 7990.96 474.536  49
   0 -10   1 7839.09 453.990  51
   0 -10  -1 8139.10 456.675  88
   0 -10   1 7788.84 458.194  88
   0 -10   1 8626.07 467.255  89
   0 -10   1 7458.22 442.893  46
   0 -10   1 8228.29 458.145  71
   0 -10   1 7867.08 450.730  75
   0 -10  -1 8202.96 461.625  71
   0 -10  -1 7187.96 509.977   5
   0 -10   1 7020.08 508.904   5
   0 -10   1 6395.17 443.024  39
   0 -10   1 7850.61 499.512  13
   0 -10  -1 7829.29 502.727  13
   0 -10  -1 7658.50 648.094  18
   0 -10   2 1846.33 217.565  28
   0 -10   2 1642.37 213.175  29
   0 -10  -2 1753.57 200.623  29
   0 -10  -2 1949.29 223.397   1
   0 -10   2 1852.85 240.994   1
   0 -10   2 2072.92 241.940  13
   0 -10  -2 2203.80 239.682  13
   0 -10  -2 1400.44 183.420  58
   0 -10   2 1347.93 175.043  60
   0 -10   2 1330.48 178.862  58
   0 -10   2 1748.82 164.586  54
   0 -10  -2 1337.30 170.356  54
   0 -10   2 1626.79 200.261  49
   0 -10  -2 1741.50 169.745  51
   0 -10   2 1324.50 140.639  52
   0 -10   2 1835.14 178.489  51
   0 -10   2 1301.91 187.707  89
   0 -10  -2 1227.36 170.283  88
   0 -10   2 1411.26 181.951  88
   0 -10   2 1779.48 160.213  46
   0 -10  -2 1554.31 204.606  49
   0 -10   2 1306.96 165.546  75
   0 -10   2 1252.59 168.096  71
   0 -10   2 1832.18 248.342   5
   0 -10  -2 1632.42 264.536   5
   0 -10  -2 1533.64 172.911  67
   0 -10   2 1603.75 183.383  67
   0 -10   2 1470.01 165.514  39
   0 -10  -2 1865.74 396.905  18
   0 -10   2 2343.27 421.378  15
   0 -10  -3 2730.19 214.976  67
   0 -10   3 3169.49 228.751  67
   0 -10   3 2471.96 244.315  29
   0 -10   3 2466.41 249.572  28
   0 -10  -3 2539.82 236.752  29
   0 -10  -3 2569.39 252.282   1
   0 -10   3 2104.39 269.939   1
   0 -10   3 2213.48 277.612   5
   0 -10  -3 2602.58 296.626   5
   0 -10  -3 2886.25 227.254  58
   0 -10   3 2781.42 215.739  60
   0 -10   3 2669.24 210.228  54
   0 -10  -3 2932.89 213.836  88
   0 -10   3 3068.70 233.285  89
   0 -10   3 2805.73 221.690  88
   0 -10  -3 2933.89 244.253  49
   0 -10  -3 2518.13 209.123  51
   0 -10   3 2721.83 193.550  52
   0 -10   3 2501.42 214.045  51
   0 -10   3 2455.45 202.564  46
   0 -10   3 2441.18 216.790  31
   0 -10   3 2517.27 209.563  75
   0 -10   3 3035.48 213.741  71
   0 -10   3 3154.80 221.849  38
   0 -10   3 2585.43 230.527  40
   0 -10   3 2505.78 214.151  39
   0 -10   3 2258.49 272.240  13
   0 -10  -3 2364.27 271.334  13
   0 -10  -3 2112.16 415.815  18
   0 -10   3 1750.16 434.008  15
   0 -10   4 907.957 221.636   5
   0 -10  -4 1538.13 244.582   5
   0 -10   4 1081.75 142.962  80
   0 -10   4 1295.56 154.369  79
   0 -10   4 1067.15 155.014  75
   0 -10   4 1055.49 175.494  67
   0 -10  -4 1176.46 159.383  67
   0 -10   4 1351.21 152.761  70
   0 -10   4 1394.94 198.431  29
   0 -10   4 1349.56 207.859  28
   0 -10  -4 1183.52 187.212  29
   0 -10  -4 1462.36 162.796  88
   0 -10   4 1233.34 171.940  88
   0 -10   4 1172.28 159.768  90
   0 -10   4 1145.42 183.544  89
   0 -10  -4 1382.88 178.348  58
   0 -10   4 1227.17 159.830  60
   0 -10   4 1285.62 174.910  53
   0 -10   4 1593.29 180.160  38
   0 -10   4 1114.30 165.214  41
   0 -10   4 1228.34 171.880  39
   0 -10   4 1197.78 182.668  40
   0 -10   4 1318.24 172.428  51
   0 -10  -4 1066.91 152.169  51
   0 -10   4 1199.11 144.331  52
   0 -10   4 1104.99 153.790  46
   0 -10  -4 1110.99 197.331  49
   0 -10   4 1197.06 429.267  15
   0 -10  -4 1137.53 378.800  18
   0 -10  -4 1263.80 202.929   1
   0 -10   4 1707.46 245.194   1
   0 -10   4 1253.25 225.146  13
   0 -10  -4 1898.48 240.321  13
   0 -10   4 1285.23 160.129  35
   0 -10   4 1314.72 163.358  34
   0 -10   4 1195.45 172.279  31
   0 -10   4 979.319 132.127  43
   0 -10   4 1473.19 157.564  44
   0 -10  -5 2657.32 239.676   1
   0 -10   5 2759.93 273.323   1
   0 -10   5 2410.04 202.123  79
   0 -10   5 1837.02 198.416  70
   0 -10   5 2257.63 215.311  67
   0 -10  -5 2152.42 194.235  67
   0 -10   5 2532.23 239.750  29
   0 -10   5 2607.41 245.425  28
   0 -10   5 2376.21 224.040  89
   0 -10   5 2576.01 210.441  88
   0 -10   5 1865.66 205.129  90
   0 -10  -5 2131.54 197.895  88
   0 -10   5 1980.73 198.987  91
   0 -10   5 2074.95 198.612  60
   0 -10   5 2160.93 180.840  43
   0 -10   5 2750.15 211.747  41
   0 -10   5 2282.43 193.100  44
   0 -10   5 2815.11 215.300  53
   0 -10   5 2226.15 191.097  56
   0 -10  -5 2129.97 191.756  51
   0 -10   5 2567.73 206.260  51
   0 -10   5 2383.20 193.459  52
   0 -10  -5 2059.42 230.157  49
   0  10   5 2534.73 265.144  23
   0 -10   5 2516.50 198.856  46
   0 -10   5 2498.56 201.523  45
   0 -10  -5 2474.20 416.779  18
   0 -10   5 2167.29 469.217  15
   0 -10  -5 2811.52 288.813   5
   0 -10   5 3019.95 271.299   5
   0 -10   5 2942.39 267.706  13
   0 -10  -5 2755.21 269.116  13
   0 -10   5 2326.31 204.007  35
   0 -10   5 2830.37 207.196  32
   0 -10   5 2640.16 207.518  34
   0 -10   5 2671.04 212.991  31
   0 -10   5 2227.75 189.570  30
   0 -10   5 2139.13 214.157  39
   0 -10   5 2230.93 191.178  36
   0 -10   5 2222.33 185.411  37
   0 -10   5 2807.03 222.096  40
   0 -10   5 2526.19 218.309  38
   0 -10   6 2055.59 256.310   1
   0 -10  -6 1826.08 214.186   1
   0 -10   6 2253.20 199.715  79
   0 -10   6 1936.96 196.585  70
   0 -10   6 2279.97 204.192  67
   0 -10  -6 2089.14 180.474  67
   0 -10   6 2341.29 236.621  28
   0 -10   6 1789.18 222.236  29
   0 -10   6 1779.75 183.370  30
   0 -10   6 2178.38 209.538  89
   0 -10   6 2422.60 199.831  88
   0 -10   6 2202.79 204.954  90
   0 -10   6 2410.68 189.385  91
   0 -10   6 2412.11 188.367  60
   0 -10   6 2276.07 206.152  41
   0 -10   6 1840.60 168.825  43
   0 -10   6 1782.62 175.688  44
   0 -10   6 1744.22 174.851  56
   0 -10   6 1967.25 200.837  53
   0 -10   6 2269.05 187.387  52
   0 -10   6 2148.62 188.862  51
   0 -10  -6 2151.64 220.938  49
   0  10   6 2096.86 253.960  23
   0 -10   6 2047.49 187.968  45
   0 -10   6 2121.88 190.398  46
   0 -10   6 1916.26 492.621  15
   0 -10  -6 1642.96 269.001   5
   0 -10  -6 1660.26 251.597  13
   0 -10   6 1893.30 251.363  13
   0 -10   6 2423.23 209.100  31
   0 -10   6 1935.26 192.542  32
   0 -10   6 1847.81 191.158  34
   0 -10   6 2066.85 213.818  38
   0 -10   6 2074.37 212.935  40
   0 -10   6 2037.99 196.490  35
   0 -10   6 1812.86 210.470  39
   0 -10   6 1685.73 178.954  37
   0 -10   6 1579.94 178.974  36
   0 -10   7 28817.5 1580.70  79
   0 -10   7 29239.8 1581.77  70
   0 -10   7 31069.1 1584.53  67
   0 -10  -7 29659.8 1575.02  67
   0 -10   7 31304.3 1597.48  28
   0 -10   7 29670.0 1592.78  29
   0 -10   7 30018.9 1579.65  88
   0 -10   7 26121.2 1575.69  91
   0 -10   7 31034.8 1587.62  89
   0 -10   7 28541.5 1583.99  90
   0 -10   7 29126.4 1573.04  60
   0 -10   7 26476.2 1569.68  43
   0 -10   7 32515.0 1584.94  41
   0 -10   7 26769.3 1570.80  44
   0 -10   7 26117.7 1571.02  56
   0 -10   7 30628.8 1585.41  53
   0 -10   7 29296.6 1576.20  51
   0 -10  -7 31298.4 1591.68  49
   0 -10   7 30525.4 1577.17  52
   0  10   7 30559.4 1613.77  23
   0 -10   7 29924.7 1577.11  46
   0 -10   7 31148.6 1580.29  45
   0 -10  -7 33472.2 1625.09  13
   0 -10   7 30437.5 1587.44  40
   0 -10   7 26413.8 1572.48  36
   0 -10   7 29027.0 1583.37  39
   0 -10   7 31906.7 1582.43  38
   0 -10   7 31197.6 1578.53  35
   0 -10   7 27549.2 1574.19  37
   0 -10   7 29023.5 1582.25  34
   0 -10   7 33509.0 1587.24  31
   0 -10   7 31047.7 1580.95  32
   0 -10   7 25679.0 1571.17  30
   0 -10  -7 32137.4 1629.18   5
   0 -10   7 29765.8 1815.78  15
   0 -10   8 2219.84 193.005  60
   0 -10   8 1941.27 190.545  56
   0 -10   8 2415.82 222.395  53
   0 -10   8 2403.44 227.590  79
   0 -10  -8 2841.34 233.410  49
   0 -10   8 2804.21 213.884  52
   0 -10  -8 2942.19 281.748   5
   0  10   8 2267.89 247.346   3
   0 -10   8 2422.94 215.282  46
   0 -10   8 2310.15 210.107  45
   0 -10   8 2174.72 187.401  44
   0 -10   8 2143.50 188.633  43
   0 -10   8 2820.30 230.364  41
   0 -10   8 2054.99 200.658  91
   0 -10   8 2499.83 235.271  90
   0 -10   8 2454.92 228.098  70
   0 -10   8 2710.79 251.217  28
   0 -10   8 2555.20 233.990  29
   0 -10   8 2619.08 226.539  31
   0 -10   8 2640.75 219.280  34
   0 -10   8 2495.37 208.901  32
   0 -10   8 2166.42 207.225  30
   0 -10   8 2364.02 210.536  37
   0 -10   8 2939.74 225.599  35
   0 -10   8 2519.44 235.441  39
   0 -10   8 2292.05 202.527  36
   0 -10   8 2549.66 230.894  40
   0 -10   8 2961.94 239.769  38
   0 -10   9 1233.16 207.068  28
   0 -10   9 1347.03 178.970  29
   0 -10   9 923.441 144.566  56
   0 -10   9 1234.10 187.882  31
   0 -10   9 1194.82 186.615  35
   0 -10   9 1109.56 174.883  52
   0 -10  -9 1542.49 241.798   5
   0 -10   9 1065.35 149.636  43
   0 -10   9 1581.84 194.785  41
   0 -10   9 1207.45 195.454  70
   0 -10   9 1266.65 194.590  79
   0 -10   9 886.170 157.768  91
   0 -10   9 1193.58 205.682  90
   0  10   9 1197.62 217.522   3
   0 -10   9 1233.10 168.538  45
   0 -10  -9 1268.21 186.258  49
   0 -10   9 949.488 176.778  46
   0 -10   9 1420.13 200.807  38
   0 -10   9 1271.10 175.412  37
   0 -10   9 1073.73 190.245  40
   0 -10 -10 118.351 150.326  49
   0 -10  10 339.933 158.817  46
   0 -10  10 374.985 130.746  43
   0 -10  10 312.495 158.035  52
   0 -10  10 661.393 193.100  90
   0 -10  10 344.470 135.335  91
   0 -10  10 476.967 122.534  56
   0 -10  10-54.2306 180.522  70
   0 -10 -10 183.310 188.280  13
   0 -10  10 412.154 179.927  79
   0 -10  11 298.888 181.991  70
   0 -10  11 507.203 181.664  28
   0 -10  11 418.418 157.573  52
   0 -10  11 349.263 192.305  90
   0 -10  11 714.871 170.018  31
   0 -10  11 586.929 174.173  35
   0 -10 -11 908.657 191.453  13
   0  10  11 641.332 213.878   3
   0 -10  11 600.381 188.145  79
   0 -10  11 376.464 176.531  41
   0 -10  11 671.694 134.741  43
   0 -10  11 522.880 171.214  40
   0 -10  11 413.137 177.723  38
   0 -10 -12 1935.95 226.662  13
   0 -10  12 2511.13 213.427  35
   0 -10  12 2247.28 213.798  31
   0 -10  12 2193.42 217.188  41
   0 -10  12 1692.95 176.390  43
   0  10  12 1732.83 183.924  63
   0 -10  12 2089.29 210.587  28
   0  10  12 2367.53 253.619   3
   0 -10  12 1727.51 208.871  40
   0  10  12 2649.08 585.990  19
   0 -10  13 1267.39 190.552  70
   0 -10  13 978.590 172.415  40
   0 -10  13 1288.77 188.869  79
   0 -10 -13 599.988 172.228  13
   0 -10  13 840.866 139.944  43
   0 -10  13 1095.48 178.693  41
   0  10  13 1476.74 227.142   3
   0 -10  13 1350.46 197.989  90
   0 -10  13 989.424 168.779  28
   0 -10 -13 1037.80 139.432  58
   0  10  13 1042.24 150.150  63
   0 -10  13 1296.09 179.020  31
   0 -10  13 1438.44 179.606  35
   0 -10 -14 154.562 99.9201  58
   0 -10  14-83.9762 153.014  41
   0 -10  14 61.5196 114.098  43
   0 -10 -14-125.518 136.182  13
   0 -10  14 157.469 174.251  90
   0 -10  14-158.673 163.632  79
   0 -10  14 83.9605 159.139  70
   0 -10  14-45.3964 142.116  40
   0  10  14 38.5469 187.012   3
   0 -10  14 14.4128 154.658  35
   0 -10  14 446.450 150.289  31
   0 -10  15 209.713 124.996  40
   0 -10  15 176.819 139.232  41
   0  10  15 132.331 174.147   3
   0 -10  15 243.924 103.235  43
   0  10  15 233.359 152.355  61
   0 -10  15 132.630 132.668  31
   0 -10  15 187.983 148.715  70
   0 -10  15 207.385 156.726  90
   0 -10  16 59.8555 113.982  31
   0 -10  16 228.361 133.647  90
   0 -10  16 166.145 86.5947  43
   0 -10  16 50.9644 103.371  40
   0 -10  16 87.4138 115.288  41
   0  10  16 176.051 146.208   3
   0  10  16 93.0105 129.372  61
   0  10  17 116.574 111.958   3
   0 -10  17 207.947 86.3868  31
   0  10  17 208.021 100.011  61
   0 -10  17 86.1788 60.8013  43
   0 -12   0 2821.84 225.913  54
   0 -12   0 3005.77 248.207  89
   0 -12   0 2985.05 242.395  88
   0 -12   0 2945.96 235.125  51
   0 -12   0 3289.79 474.707  15
   0 -12   0 2974.71 210.507  46
   0 -12   0 2398.46 311.290   5
   0 -12   0 2373.01 217.665  75
   0 -12   0 2666.84 230.884  71
   0 -12   0 3156.22 243.641  67
   0 -12   0 2522.37 291.504   1
   0 -12   0 2381.34 261.309  29
   0 -12   0 3018.99 245.320  58
   0 -12  -1 1055.24 157.727  54
   0 -12   1 780.517 152.660  54
   0 -12  -1 633.508 179.984  89
   0 -12   1 906.660 190.480  89
   0 -12   1 787.270 183.452  88
   0 -12  -1 907.578 173.681  88
   0 -12  -1 754.786 165.709  51
   0 -12   1 673.039 176.791  51
   0 -12  -1 601.643 202.638  49
   0 -12   1 976.096 404.030  15
   0 -12  -1 1006.33 378.950  15
   0 -12  -1 636.582 132.934  46
   0 -12   1 892.089 139.365  46
   0 -12  -1 614.347 255.431   5
   0 -12   1 1057.41 252.835   5
   0 -12   1 541.152 158.722  71
   0 -12   1 648.689 147.347  75
   0 -12  -1 851.859 166.292  71
   0 -12  -1 593.925 149.379  75
   0 -12  -1 841.827 173.964  67
   0 -12   1 964.328 182.028  67
   0 -12   1 1103.71 239.538   1
   0 -12  -1 1082.51 227.218   1
   0 -12  -1 786.752 198.913  29
   0 -12   1 921.788 205.191  29
   0 -12  -1 972.536 180.015  58
   0 -12  -2 823.715 193.986  29
   0 -12   2 855.833 204.542  29
   0 -12  -2 444.003 213.800   1
   0 -12   2 637.152 231.549   1
   0 -12  -2 753.163 179.139  58
   0 -12  -2 897.956 156.752  54
   0 -12   2 886.007 194.274  89
   0 -12  -2 889.297 168.370  88
   0 -12  -2 637.773 173.141  89
   0 -12   2 784.769 179.836  88
   0 -12  -2 766.806 163.486  51
   0 -12  -2 918.131 208.529  49
   0 -12   2 763.407 176.801  51
   0 -12   2 835.111 141.623  46
   0 -12  -2 640.860 132.316  46
   0 -12   2 632.013 234.482   5
   0 -12  -2 526.030 255.313   5
   0 -12  -2 801.988 149.978  75
   0 -12  -2 927.266 171.196  71
   0 -12   2 607.152 155.704  71
   0 -12   2 596.836 141.335  75
   0 -12   2 954.369 408.362  15
   0 -12   2 742.451 155.011  34
   0 -12   2 596.706 180.543  67
   0 -12  -2 985.402 170.468  67
   0 -12  -3-145.089 162.498  71
   0 -12  -3 56.4346 150.292  67
   0 -12   3-95.6161 172.031  67
   0 -12   3 25.6370 189.113  29
   0 -12   3-42.2745 219.236   1
   0 -12  -3 21.4898 194.335   1
   0 -12   3-17.2532 141.942  39
   0 -12  -3 94.3423 164.190  58
   0 -12  -3 214.825 145.507  54
   0 -12   3 140.456 159.265  53
   0 -12   3 81.2374 163.438  51
   0 -12  -3-120.949 233.024   7
   0 -12   3-16.7681 131.024  46
   0 -12  -3 3.92893 194.670  49
   0 -12   3 397.952 393.762  15
   0 -12  -3-141.624 158.666  89
   0 -12   3 153.689 169.242  88
   0 -12   3 186.933 177.811  89
   0 -12   3 59.3395 207.086  13
   0 -12  -3-167.742 217.666  13
   0 -12   3 249.526 151.593  32
   0 -12   3-123.776 139.402  34
   0 -12   3-6.90793 225.695   5
   0 -12  -3 125.612 242.684   5
   0 -12  -4 858.885 179.193  71
   0 -12   4 1115.62 188.082  67
   0 -12  -4 1226.61 162.010  67
   0 -12   4 847.189 207.580  29
   0 -12  -4 1222.97 182.013  58
   0 -12  -4 860.022 165.701  89
   0 -12   4 1007.35 184.727  88
   0 -12   4 960.884 195.192  89
   0 -12  -4 1152.70 163.930  54
   0 -12   4 1212.99 177.417  53
   0 -12  -4 1099.62 259.072   7
   0 -12  -4 1025.95 207.012   1
   0 -12   4 584.406 232.475   1
   0 -12   4 774.157 175.473  51
   0 -12   4 888.188 147.419  46
   0 -12  -4 1186.51 204.965  49
   0 -12   4 1145.79 431.290  15
   0 -12   4 733.867 162.490  32
   0 -12   4 838.978 161.756  34
   0 -12   4 1096.89 153.428  45
   0 -12  -4 677.950 220.675  13
   0 -12   4 868.157 226.346  13
   0 -12  -4 824.599 254.810   5
   0 -12  -5 101.983 159.023  58
   0 -12   5-100.103 175.176  89
   0 -12  -5 224.296 143.339  89
   0 -12  -5 203.169 145.526  54
   0 -12   5 199.197 159.006  53
   0 -12   5 142.026 122.370  52
   0 -12  -5-256.250 250.494   7
   0 -12   5-48.8989 134.742  46
   0 -12  -5 26.7134 180.909  49
   0 -12   5 136.266 400.899  15
   0 -12  -5-14.3380 235.499   5
   0 -12   5 239.839 170.184  67
   0 -12  -5 72.3325 138.078  67
   0 -12   5 13.6021 133.644  45
   0 -12  -5 32.8262 204.868  13
   0 -12   5 187.161 206.108  13
   0 -12  -6 204.421 147.992  54
   0 -12   6 470.526 159.831  53
   0 -12  -6 511.448 264.047   7
   0 -12   6 114.534 130.136  52
   0 -12  -6 430.050 180.797  49
   0 -12   6 188.173 138.958  46
   0 -12   6 258.158 141.186  45
   0 -12  -6 394.222 131.323  67
   0 -12   6 322.584 160.947  67
   0 -12  -6 286.500 156.917  58
   0 -12  -6 269.355 138.717  89
   0 -12   6 249.357 170.351  89
   0 -12  -6 376.751 211.937  13
   0 -12   6 308.456 191.003  28
   0 -12   6 706.661 414.045  15
   0 -12   7 1258.79 206.373  28
   0 -12   7 1154.39 196.135  29
   0 -12   7 1200.41 159.699  32
   0 -12   7 1022.36 162.771  34
   0 -12  -7 1248.10 230.452  13
   0 -12   7 822.666 169.407  53
   0 -12  -7 1117.39 174.088  58
   0 -12  -7 1287.41 244.819   5
   0 -12   8 15.0651 140.622  90
   0 -12   8-125.082 158.545  40
   0 -12   8-157.611 148.819  79
   0 -12   8 59.0723 178.530  28
   0 -12   8 278.938 169.364  29
   0 -12   8-173.064 135.869  32
   0 -12  -8 75.1399 207.980   5
   0 -12  -8-11.6260 192.749  13
   0 -12  -9 2530.63 202.376  58
   0 -12   9 2415.02 218.680  40
   0 -12  -9 2459.96 216.184  49
   0 -12   9 2006.92 207.927  90
   0 -12   9 2430.61 203.711  46
   0 -12  -9 2684.73 268.352   5
   0 -12   9 2164.33 211.360  79
   0 -12   9 2604.02 201.249  52
   0 -12   9 2744.03 213.764  31
   0 -12   9 2240.58 233.194  28
   0 -12   9 2467.11 218.622  29
   0 -12  -9 2250.46 252.369  13
   0 -12  10 822.496 159.352  90
   0 -12 -10 972.966 196.211   5
   0 -12  10 697.520 162.948  79
   0 -12  10 1051.70 161.454  31
   0 -12 -10 827.201 140.955  58
   0  12  10 790.822 146.980  61
   0 -12  10 832.226 164.213  40
   0 -12  10 1010.26 142.245  29
   0 -12  10 1014.92 174.299  28
   0 -12 -10 874.649 151.267  49
   0 -12 -10 1055.31 190.431  13
   0 -12 -11 785.521 164.407  13
   0 -12 -11 1170.43 254.811   7
   0 -12  11 757.745 161.401  28
   0 -12  11 999.617 154.108  40
   0 -12  11 885.886 158.184  90
   0  12  11 1067.41 147.133  61
   0 -12 -11 982.046 132.213  58
   0 -12 -11 801.034 173.064   5
   0 -12  11 1046.51 155.921  31
   0 -12  12 38.4344 125.989  28
   0 -12  12 80.8362 125.746  40
   0 -12  12-73.5053 127.155  31
   0 -12 -12 386.933 215.732   7
   0 -12 -12-44.7721 96.9870  58
   0  12  12 74.7433 121.565  61
   0 -12 -12-50.9026 127.601  13
   0  12  13 307.638 111.567  61
   0 -12 -13 166.473 75.9945  58
   0  12  13 317.795 117.007   3
   0 -12 -13 365.744 194.078   7
   0  12  14 1058.54 107.463  61
   0 -12 -14 695.611 101.830  54
   0 -12 -14 797.990 171.083   7
   0 -12 -14 764.480 104.259  71
   0 -12 -15-12.9671 60.6652  54
   0 -14   0 2692.58 209.913  34
   0 -14   0 2702.91 226.843  53
   0 -14   0 2921.84 228.733  67
   0 -14   0 2585.66 230.300  89
   0 -14   0 2829.69 276.390  13
   0 -14   0 2658.56 290.334   5
   0 -14   1 1222.74 143.893  45
   0 -14  -1 857.959 238.561   5
   0 -14   1 996.276 157.420  32
   0 -14   1 1223.50 148.248  34
   0 -14  -1 1196.68 147.715  34
   0 -14   1 1319.51 169.641  53
   0 -14   1 940.472 171.615  67
   0 -14  -1 909.005 164.071  67
   0 -14  -1 903.478 170.871  89
   0 -14   1 865.515 179.393  89
   0 -14  -1 869.383 153.897  71
   0 -14   1 1241.47 223.652  13
   0 -14  -1 1181.07 213.548  13
   0 -14  -2 4586.23 332.598  13
   0 -14   2 3935.77 325.340  13
   0 -14  -2 3707.80 273.203  71
   0 -14   2 4309.54 274.128  32
   0 -14   2 4093.53 267.588  34
   0 -14  -2 4083.07 266.721  54
   0 -14   2 4369.42 282.736  53
   0 -14  -2 4158.47 277.874  67
   0 -14   2 4002.27 283.632  67
   0 -14  -2 4078.34 282.080  89
   0 -14   2 3983.23 288.936  89
   0 -14   2 3370.43 246.128  46
   0 -14   2 4373.09 264.151  45
   0 -14  -2 4320.75 348.890   5
   0 -14   3 743.869 186.154  29
   0 -14  -3 841.427 153.307  89
   0 -14   3 443.006 168.395  89
   0 -14   3 638.132 115.737  46
   0 -14   3 556.508 204.072  13
   0 -14  -3 685.960 208.439  13
   0 -14  -3 676.559 145.402  71
   0 -14   3 983.114 145.342  32
   0 -14   3 778.012 135.917  34
   0 -14   3 623.250 154.250  53
   0 -14  -3 843.200 137.001  54
   0 -14  -3 672.888 144.628  67
   0 -14   3 588.899 161.580  67
   0 -14   3 668.679 130.506  45
   0 -14  -3 925.306 233.825   5
   0 -14   4 189.910 171.734  29
   0 -14  -4 97.3811 125.331  67
   0 -14  -4 150.560 130.205  89
   0 -14   4 92.0633 107.844  46
   0 -14  -4-89.2696 185.198  13
   0 -14   4 142.993 127.424  32
   0 -14   4-94.2621 122.423  34
   0 -14  -4 192.908 134.181  71
   0 -14   4 132.525 135.983  53
   0 -14  -4-16.7710 120.717  54
   0 -14  -4 215.710 137.413  58
   0 -14   4-47.2173 116.302  45
   0 -14  -4-322.749 221.331   5
   0 -14   5 147.684 168.681  29
   0 -14  -5 91.3210 133.888  58
   0 -14  -5 32.0603 119.655  89
   0 -14   5 184.634 109.755  46
   0 -14  -5 154.859 133.272  71
   0 -14  -5 532.102 186.173  13
   0 -14  -5 85.1133 114.494  67
   0 -14  -5 194.458 204.165   5
   0 -14  -5 266.529 120.197  54
   0 -14   5 150.781 135.522  53
   0 -14   5-142.924 122.836  34
   0 -14   5 139.657 125.075  32
   0 -14   5 149.316 115.523  45
   0 -14  -6 283.113 192.681   5
   0 -14  -6 609.993 123.730  54
   0 -14   6 628.211 136.596  53
   0 -14   6 344.831 116.128  45
   0 -14   6 384.390 114.119  46
   0 -14  -6 448.828 130.780  58
   0 -14  -6 502.599 112.538  89
   0 -14   6 350.514 123.322  32
   0 -14  -6 664.143 177.305  13
   0 -14  -6 602.591 109.118  67
   0 -14  -6 548.488 136.551  71
   0 -14  -7 24.1222 111.758  54
   0 -14  -7 208.374 153.837  13
   0 -14  -7 72.8817 116.742  58
   0 -14  -7 7.11130 126.382  71
   0 -14  -7 139.098 178.553   5
   0 -14  -7-34.0187 177.878   7
   0 -14  -8 902.603 126.342  54
   0 -14  -8 931.139 159.563  13
   0 -14  -8 1093.96 127.375  58
   0 -14  -8 1090.91 137.550  71
   0 -14  -8 1317.18 181.805   5
   0 -14  -8 1328.16 191.368   7
   0 -14  -9 455.645 100.318  54
   0 -14  -9 150.820 122.666  13
   0 -14  -9 416.818 97.8388  58
   0 -14  -9 622.284 143.433   5
   0 -14  -9 475.687 165.966   7
   0 -14  -9 387.659 115.785  71
   0 -14 -10 1292.19 126.581  71
   0 -14 -10 1239.10 114.829  54
   0 -14 -11 326.685 86.5720  71
   0 -14 -11 521.973 77.2843  54
   0 -14 -12 539.212 67.5723  71
   0 -16   0 588.804 95.0112  32
   0 -16   0 570.214 81.2544  45
   0 -16   0 536.636 108.618  53
   0 -16   1 15.7715 83.4220  32
   0 -16  -1 4.03179 85.7299  32
   0 -16   1-31.5725 71.5275  45
   0 -16  -1 132.827 71.3030  45
   0 -16   1-41.1526 97.9058  53
   0 -16  -1 126.299 96.9959  53
   0 -16  -2 292.644 86.7403  32
   0 -16   2 107.700 82.7548  32
   0 -16  -2 200.326 74.0615  45
   0 -16   2 68.8196 71.0499  45
   0 -16  -2 187.661 90.2306  53
   0 -16   2 193.647 96.2485  53
   0 -16   3 174.922 80.3571  32
   0 -16  -3 103.639 84.0998  32
   0 -16  -3 42.0078 68.9434  45
   0 -16  -3 153.143 84.3555  53
   0 -16  -4 2314.03 145.072  32
   0 -16  -4 1942.36 135.446  45
   0 -16  -4 2304.68 149.885  53
   0 -16  -5 17.8025 63.2717  53
   0 -16  -5-28.8123 53.7680  45
  -1   1  22 212.017 72.4496  73
  -1  -1  22 250.490 74.2410  73
  -1   1  21-6.12053 94.1136  62
  -1  -1  21-14.8687 88.7324  33
  -1   1  21 92.6783 90.9430  33
  -1   1  21-40.9962 186.087   8
  -1  -1  21-163.155 176.260   8
  -1   1  21 29.1284 80.0779  65
  -1  -1  21 56.3233 98.5103  64
  -1  -1  21-24.7619 78.3954  65
  -1   1  21-136.491 88.9914  64
  -1  -1  21-8.52771 112.898  73
  -1   1  20-129.352 236.338   8
  -1  -1  20 229.492 217.466   8
  -1   1  20-74.6129 125.093  84
  -1   1  20 233.317 128.159  62
  -1  -1  20 5.37844 113.915  69
  -1   1  20 133.411 107.552  65
  -1   1  20-48.9173 113.398  64
  -1  -1  20 68.5922 108.171  65
  -1  -1  20 231.912 119.301  64
  -1   1  20-56.0390 118.878  33
  -1  -1  20 48.0048 116.517  33
  -1  -1  19 114.715 258.284   8
  -1   1  19 403.924 274.590   8
  -1  -1  19 504.058 193.982  11
  -1   1  19 9.91184 117.180  69
  -1  -1  19 253.643 135.042  69
  -1  -1  19-23.0530 130.221  62
  -1   1  19 127.865 149.368  62
  -1   1  19-38.8400 141.398  84
  -1  -1  19 74.9390 144.024  84
  -1   1  19 96.9098 123.191  65
  -1  -1  19 283.885 137.790  64
  -1  -1  19-72.4355 128.713  65
  -1  -1  19 4.78671 135.467  33
  -1   1  19 246.939 133.610  33
   1  -1 -18 48.6002 235.328  74
  -1  -1  18 649.813 290.747   8
  -1  -1  18 40.6396 219.641  11
  -1   1  18 71.2630 154.466   4
  -1   1  18 49.2858 162.055   3
  -1  -1  18 262.164 174.290   4
  -1   1  18 299.158 134.930  69
  -1  -1  18 202.405 150.629  69
  -1  -1  18 272.285 147.719  62
   1  -1 -18 514.288 236.653  86
  -1   1  18 302.805 138.097  65
  -1  -1  18 258.472 138.807  65
  -1   1  18-248.398 216.238  20
  -1  -1  18 303.686 148.400  33
  -1  -1  17 1476.44 184.153  69
  -1   1  17 1087.04 164.999  69
   1  -1 -17 1225.59 271.262  74
  -1  -1  17 1252.65 169.791  65
  -1  -1  17 1039.32 195.616  84
  -1   1  17 1642.76 202.416  84
   1  -1 -17 1386.50 275.367  86
  -1  -1  17 1295.42 186.564  62
  -1  -1  17 1683.31 258.342  11
  -1   1  17 1095.34 251.042  20
   1  -1 -16 329.191 262.032  74
  -1  -1  16 290.913 154.714  65
   1  -1 -16 282.142 265.499  86
  -1   1  16 240.993 175.336  84
  -1  -1  16 517.388 180.475  84
  -1   1  16 549.087 175.767   4
  -1  -1  16 312.023 187.516   4
  -1   1  16 415.124 194.957   3
  -1  -1  16 370.122 168.904  62
  -1   1  16 224.575 149.510  69
  -1  -1  16 334.263 167.219  69
  -1  -1  16 395.502 234.093  20
  -1   1  16 499.784 282.596  24
  -1   1  16 356.742 233.750  20
   1  -1 -15 9381.03 621.045  74
  -1  -1  15 9819.90 572.805  65
   1   1 -15 8808.80 599.781  86
  -1  -1  15 9631.20 580.968  84
   1   1 -15 10109.2 662.684  82
   1  -1 -15 9847.47 626.591  86
  -1   1  15 9581.21 616.509  20
  -1  -1  15 9649.37 621.342  20
  -1   1  15 10082.3 835.667  19
  -1   1  15 11930.6 661.877  24
  -1  -1  15 10758.6 592.529   4
  -1   1  15 10077.5 583.884   4
  -1   1  15 10084.1 600.749   3
  -1  -1  15 9113.02 565.157  70
  -1  -1  15 10953.8 623.256  11
  -1   1  15 10666.8 608.818  11
  -1   1  14 4417.58 557.348  19
   1  -1 -14 3184.57 389.043  77
   1  -1 -14 4379.66 346.836  74
   1   1 -14 3655.38 311.692  74
  -1   1  14 3698.30 270.932  63
   1  -1 -14 4137.52 347.447  86
   1   1 -14 3836.59 316.510  86
   1   1 -14 4288.93 396.217  82
  -1  -1  14 3622.04 274.603  84
  -1  -1  14 3764.86 332.307  20
  -1  -1  14 3859.62 363.172  24
  -1   1  14 3469.13 324.073  20
  -1   1  14 4470.68 380.933  24
   1  -1 -14 2865.39 281.348  25
  -1   1  14 3480.68 279.219   4
  -1   1  14 3698.98 302.059   3
  -1  -1  14 3383.47 286.039   4
  -1  -1  14 3720.25 258.881  70
  -1   1  14 3605.02 312.213  11
  -1  -1  14 3740.06 334.734  11
  -1   1  13 4975.82 560.499  19
   1  -1 -13 3855.42 392.250  77
   1  -1 -13 4096.21 340.611  74
   1   1 -13 3418.59 313.394  74
  -1   1  13 3784.38 315.317  11
  -1  -1  13 4620.34 340.045  11
  -1  -1  13 3488.54 280.672  84
   1  -1 -13 4116.18 343.485  86
   1   1 -13 3615.69 317.020  86
   1   1 -13 4162.94 396.010  82
   1  -1 -13 3698.25 368.890  82
  -1   1  13 4653.97 377.800  24
   1  -1 -13 3684.35 295.311  25
  -1  -1  13 4474.83 326.721  20
  -1   1  13 4066.11 328.260  20
  -1  -1  13 4652.68 366.209  24
  -1   1  13 4055.73 305.439   3
  -1  -1  13 4420.53 297.771   4
  -1  -1  13 3969.41 288.560   3
  -1  -1  13 3690.35 266.547  70
  -1   1  13 3670.81 275.809  63
  -1  -1  12 3897.22 265.296  70
  -1  -1  12 3728.74 255.759  79
   1  -1 -12 3955.15 379.737  77
  -1   1  12 3748.67 272.956  63
  -1  -1  12 3391.20 266.407  63
   1   1 -12 4615.89 315.455  74
   1  -1 -12 4723.45 334.927  74
  -1  -1  12 4116.54 326.293  11
  -1   1  12 4023.51 309.631  11
  -1  -1  12 3713.02 284.816   3
  -1   1  12 4300.39 301.617   3
  -1  -1  12 4674.13 348.808  24
  -1  -1  12 4283.68 321.423  20
  -1   1  12 4390.17 532.517  19
  -1   1  12 4139.10 317.474  20
  -1   1  12 4793.29 359.851  24
   1  -1 -12 4393.69 363.179  82
   1   1 -12 4360.79 380.691  82
  -1  -1  12 4160.62 261.394  37
   1  -1 -11 4523.63 339.677  82
   1   1 -11 4340.01 359.338  82
  -1  -1  11 3528.49 472.201  19
   1  -1 -11 4200.94 356.930  77
  -1  -1  11 3900.06 246.604  70
  -1  -1  11 3912.31 307.698  11
  -1   1  11 3610.75 290.378  11
  -1  -1  11 3455.87 264.031   3
  -1   1  11 3345.45 274.920   3
  -1  -1  11 3706.02 240.473  37
   1  -1 -11 4009.13 277.410  25
  -1  -1  11 3825.54 318.002  24
  -1   1  11 3672.92 324.660  24
   1   1 -11 3191.46 256.092  25
  -1  -1  11 3814.57 286.785  20
  -1   1  11 3969.07 253.448  63
  -1  -1  11 3451.19 246.497  63
   1   1 -10 2786.36 235.335  25
  -1   1  10 4171.47 480.382  19
   1  -1 -10 2936.30 254.890  25
  -1   1  10 3659.93 255.784   3
  -1  -1  10 3509.71 281.407  11
  -1  -1  10 3501.38 218.135  37
  -1  -1  10 3169.37 438.049  19
  -1  -1  10 3742.50 258.291  10
   1   1 -10 3237.84 324.381  82
   1  -1 -10 3245.04 309.646  82
  -1   1  10 3179.87 225.603  63
   1   1  -9 6036.87 495.544  17
  -1   1   9 8209.24 494.972  24
  -1  -1   9 8154.99 616.891  19
  -1  -1   9 7882.45 490.226  24
  -1  -1   9 8412.78 469.775  20
   1  -1  -9 7766.05 462.393  25
  -1   1   9 7814.70 639.465  19
   1  -1  -9 8401.53 491.820  82
   1   1  -9 8232.15 497.976  82
  -1   1   9 7363.73 447.790  10
  -1  -1   9 7828.17 460.212  10
   1   1  -8 2014.96 261.601  17
  -1  -1   8 2536.56 390.125  19
  -1  -1   8 2630.63 228.256  20
  -1  -1   8 2684.66 257.410  24
  -1   1   8 2705.97 273.540  24
  -1  -1   8 2578.89 213.916  10
  -1  -1   7-59.0694 311.767  19
  -1   1   7 336.063 226.917  24
  -1  -1   7-98.9825 76.8078  21
  -1  -1   7-122.855 157.011  20
  -1  -1   7 48.5420 189.578  24
   1  -1  -7 137.527 206.837  82
   1   1  -7-198.222 206.372  17
   1  -1  -7 270.799 261.796  17
  -1  -1   6 63911.3 3569.30  21
  -1  -1   6 70952.7 3632.23  19
  -1  -1   6 74347.2 3582.56  20
  -1  -1   6 70580.7 3588.18  24
  -1   1   6 66573.6 3571.15  23
   1  -1  -6 71560.5 3585.70  82
   1   1  -6 66106.0 3604.19  17
   1  -1  -6 69350.6 3625.40  17
   1  -1  -5 8198.56 527.518  17
   1  -1  -5 7777.57 469.688  82
  -1  -1   5 8074.00 467.031  24
  -1  -1   5 8895.60 535.909  19
  -1  -1   5 8251.10 450.477  20
  -1   1   5 8188.05 434.018  23
  -1  -1   5 7677.71 431.193  21
   1   1  -5 7685.46 440.096  26
   1  -1  -4-188.735 237.715  17
  -1   1   4 53.6310 276.268  16
  -1  -1   4 219.855 236.395  15
   1  -1  -4 199.130 167.333  82
  -1  -1   4 92.5796 150.898  24
  -1  -1   4 10.7038 238.379  19
  -1  -1   4 73.9613 120.797  20
  -1  -1   4-22.3339 69.1938  21
   1   1  -4 54.3893 97.8788  26
  -1  -1   3 1347.28 150.429  24
  -1  -1   3 1224.85 126.946  20
   1  -1  -3 1898.73 161.303  82
  -1   1   3 1431.60 259.855  16
   1  -1  -3 1575.37 227.167  17
  -1  -1   3 1223.65 212.156  15
  -1  -1   3 1150.15 210.189  19
  -1  -1   2 157300. 8380.79  20
   1  -1  -2 163727. 8402.31  17
  -1   1   2 160129. 8400.72  16
  -1  -1   1 314157. 16804.6  18
   1  -1  -1 322448. 16806.5  17
   1   1   0 6289.29 320.609  22
  -1  -1   0 5946.47 321.037  22
   1  -1   0 5703.23 322.028  81
  -1   1   0 5850.43 322.713  81
   1  -1   0 5823.61 338.019  17
   1  -1   0 6135.70 334.818  18
   1   1   1 18246.1 976.638  24
   1  -1   1 17687.8 976.692  21
   1   1   1 19478.2 978.435  83
  -1  -1  -1 19030.9 974.028  82
   1  -1   1 15526.4 996.987  14
   1  -1   1 16817.0 992.940  15
  -1  -1  -2 149778. 8135.69  25
   1  -1   2 150329. 8134.81  20
   1   1   2 162317. 8137.62  24
   1  -1   2 145517. 8136.57  24
   1   1   2 157755. 8134.93  23
   1  -1   2 157431. 8134.73  21
   1  -1   2 160689. 8157.83  15
   1   1   3 131094. 6295.83  23
   1  -1   3 121420. 6299.97  24
   1   1   3 130797. 6301.75  24
   1  -1   3 120688. 6328.10  19
   1  -1   3 125644. 6297.07  20
  -1  -1  -3 117829. 6297.20  25
   1  -1   4 68349.0 3633.71  19
  -1  -1  -4 69565.1 3588.98  25
   1  -1   4 71532.3 3588.48  20
   1   1   4 72412.0 3596.05  24
   1   1   4 70639.7 3585.28  23
   1  -1   4 66707.4 3592.68  24
  -1   1  -4 56927.2 3588.08  17
   1  -1   5 31838.2 1545.66  20
   1  -1   5 30428.1 1617.42  19
  -1  -1  -5 28758.2 1544.37  25
   1  -1   5 30435.8 1553.19  24
  -1   1  -5 25964.4 1532.57  23
   1   1   5 30536.7 1538.19  23
   1   1   5 32312.1 1556.40  24
   1   1   6 57343.6 2616.88  24
   1  -1   6 52926.1 2680.08  19
   1  -1   6 53720.1 2613.25  24
   1  -1   6 54114.5 2606.07  20
  -1  -1  -6 50315.5 2603.30  25
  -1  -1  -6 54453.5 2609.96  82
   1  -1   7 16792.6 947.036  11
   1  -1   7 17381.9 932.349  21
  -1  -1  -7 17021.6 940.876  25
   1  -1   7 19011.1 947.090  20
  -1   1  -7 15685.7 932.155  25
   1   1   7 18966.0 962.828  24
   1   1   7 18081.2 1081.19  19
   1  -1   7 18417.2 959.468  24
   1  -1   7 19143.5 1060.79  19
  -1  -1  -7 16634.6 954.795  82
   1  -1   7 17428.8 942.847  10
   1   1   8 676.543 167.017  11
   1   1   8 276.843 402.293  19
   1  -1   8 602.887 113.295  21
  -1  -1  -8 617.887 153.836  25
   1   1   8 656.565 211.006  24
   1  -1   8 647.429 167.297  20
  -1   1  -8 555.347 129.362  25
   1  -1   8 583.175 207.779  24
   1  -1   8 799.264 388.907  19
   1  -1   8 585.477 185.776  11
  -1  -1  -9 3847.45 298.387  82
   1  -1   9 3737.92 271.401  11
   1   1   9 3270.32 253.237  11
   1  -1   9 3486.89 212.909  37
   1  -1   9 2629.21 206.393  21
   1  -1   9 3542.23 291.160  24
   1   1   9 3853.64 486.425  19
   1   1   9 3577.58 295.505  24
   1  -1   9 3403.47 259.006  20
  -1   1  -9 2877.77 220.902  25
  -1  -1  -9 3013.83 242.528  25
   1  -1   9 3616.59 456.156  19
   1  -1  10 2111.48 421.579  19
   1   1  10 1935.30 203.527   3
  -1   1 -10 2700.93 289.221  82
  -1  -1 -10 2758.68 272.882  82
   1  -1  10 2361.26 171.751  37
  -1  -1 -10 2047.64 204.665  25
  -1   1 -10 1693.31 178.629  25
   1   1  10 2233.04 226.297  11
   1  -1  10 2156.19 237.051  11
   1   1  10 2321.62 179.001  63
   1   1  11 1209.32 152.776  63
   1  -1  11 1464.10 223.824  11
   1   1  11 1387.46 197.701  11
  -1   1 -11 1381.66 284.361  82
  -1  -1 -11 1404.37 262.977  82
  -1   1 -11 1186.15 250.430  77
   1  -1  11 1065.22 135.238  79
  -1  -1 -11 1668.96 298.763  77
   1  -1  11 1136.27 142.569  63
   1   1  11 1200.75 434.330  19
   1   1  11 1071.65 244.154  24
  -1  -1 -11 1062.21 177.038  25
   1  -1  11 1494.48 243.579  24
   1  -1  11 1377.13 199.177  20
   1   1  11 1418.22 184.404   3
   1  -1  11 1131.32 161.389   3
   1  -1  12 825.071 201.821  20
   1   1  12 928.245 203.563  20
   1   1  12 1211.66 256.899  24
   1  -1  12 937.015 251.073  24
   1  -1  12 771.556 143.341  84
  -1   1 -12 627.466 295.299  82
  -1  -1 -12 439.542 269.439  82
   1   1  12 1574.17 462.148  19
   1  -1  12 751.416 158.582   3
   1   1  12 862.505 182.303   3
   1   1  12 604.645 150.772  63
   1  -1  12 580.418 138.024  63
   1  -1  12 648.680 127.394  79
  -1  -1 -12 914.618 306.965  77
  -1   1 -12 290.284 262.075  77
   1  -1  12 1149.35 225.828  11
   1   1  12 1110.91 199.104  11
   1  -1  12 946.969 146.627  70
   1   1  13 4052.87 553.770  19
   1  -1  13 2450.93 221.683  70
   1   1  13 2712.00 267.791  11
   1  -1  13 3585.55 296.411  11
   1   1  13 2919.47 257.196   3
  -1  -1 -13 2805.62 340.741  82
   1  -1  13 2453.53 232.001  84
  -1   1 -13 2806.22 352.158  82
  -1  -1 -13 2618.29 364.311  77
   1   1  13 3821.55 331.871  24
   1   1  13 3307.30 279.780  20
   1  -1  13 3408.44 289.556  20
   1  -1  13 2601.11 218.336  63
   1   1  13 2643.99 228.227  63
   1   1  14 1166.73 233.096  20
   1   1  14 1273.56 292.830  24
   1  -1  14 1156.01 233.205  20
   1  -1  14 1146.35 176.221  84
  -1   1 -14 798.423 311.334  82
  -1  -1 -14 1453.00 298.287  82
   1   1  14 1366.91 493.362  19
   1  -1  14 1819.75 514.957  14
  -1  -1 -14 1193.23 277.831  74
  -1   1 -14 978.341 244.574  74
  -1  -1 -14 1269.00 341.823  77
   1   1  14 1116.96 179.079  63
   1  -1  14 1085.39 250.177  11
   1   1  14 1093.39 217.838  11
   1  -1  14 906.399 167.317  70
   1   1  14 1278.36 211.323   3
   1  -1  15 10760.5 646.906  70
   1  -1  15 11643.3 692.053  11
   1  -1  15 12058.6 673.462   4
   1   1  15 12204.7 666.952   4
   1   1  15 12100.6 678.731   3
   1  -1  15 10944.4 659.214  84
  -1   1 -15 12363.1 737.657  82
  -1   1 -15 11682.7 685.829  86
  -1  -1 -15 12629.5 706.934  86
  -1  -1 -15 9789.85 726.496  77
   1   1  15 11462.2 693.743  20
   1  -1  15 11167.2 693.562  20
   1   1  15 11577.8 654.195  63
   1  -1  15 10629.9 648.590  65
  -1  -1 -15 12300.7 701.977  74
  -1   1 -15 10971.1 679.086  74
   1  -1  16 230.811 145.515  70
   1   1  16 437.001 186.306   3
   1  -1  16 511.905 196.598   4
   1   1  16 741.235 181.482   4
   1  -1  16 693.395 317.841   8
   1  -1  16 154.579 234.321  11
   1  -1  16 181.110 161.634  84
   1   1  16 252.345 167.185  84
  -1  -1 -16 274.158 266.367  86
  -1   1 -16 680.682 305.296  82
  -1  -1 -16 451.942 324.302  77
   1   1  16 215.051 224.985  20
   1  -1  16 267.155 226.129  20
   1  -1  16 201.376 141.132  65
  -1  -1 -16 249.116 266.489  74
   1   1  17 257.100 171.904   4
   1   1  17 334.415 179.904   3
   1   1  17 202.278 137.057  65
   1  -1  17 212.825 138.087  65
   1  -1  17 561.803 162.840  33
   1  -1  17 235.656 162.940  69
   1   1  17 447.017 215.421  20
   1   1  17 507.878 502.368  14
   1   1  17 295.902 157.449  84
   1  -1  17 500.869 164.778  84
   1  -1  17 398.664 226.738  11
   1  -1  17 527.223 302.016   8
   1   1  18 1758.28 199.738   4
   1  -1  18 2404.08 216.048   4
  -1  -1 -18 1761.02 263.399  74
   1  -1  18 1958.57 190.271  69
   1   1  18 1563.17 175.433  69
   1  -1  18 1907.46 320.689   8
   1   1  18 2513.65 337.487   8
   1  -1  18 2055.31 243.168  11
   1   1  18 1507.44 171.012  65
   1  -1  18 1647.33 170.761  65
  -1  -1 -18 1976.80 270.421  86
   1   1  18 1589.46 188.699  84
   1  -1  18 1533.41 188.555  84
   1  -1  18 1857.94 175.354  62
   1  -1  18 1714.64 191.262  33
   1   1  19 106.970 137.312   4
   1  -1  19 21.0644 156.549   4
   1  -1  19 155.328 138.727  64
   1   1  19 101.703 112.416  65
   1  -1  19-23.8431 113.291  65
   1   1  19 70.4856 266.016   8
   1  -1  19 653.871 262.143   8
   1  -1  19 49.5634 136.757  33
   1   1  19 68.4461 138.455  33
  -1  -1 -19 85.0422 206.587  74
   1   1  19 118.454 130.316  84
  -1  -1 -19 396.250 210.376  86
   1   1  19 244.501 139.268  62
   1   1  19 117.452 118.332  69
   1  -1  19 124.274 134.200  69
   1   1  20 17.1586 91.0608  69
   1  -1  20 17.0595 111.827  69
   1  -1  20-12.6025 214.702   8
   1   1  20 64.7008 219.540   8
   1   1  20-125.910 111.368  84
   1   1  20-75.0330 111.272  62
   1  -1  20 18.4348 120.220  64
   1  -1  20-59.8963 114.188  33
   1   1  20-67.5768 116.069  33
   1  -1  21-31.3106 100.506  73
   1  -1  21-2.05785 77.2614  69
   1  -1  21 55.9142 87.7042  33
   1   1  21 11.8920 85.9757  33
   1   1  21 139.398 90.0042  64
   1  -1  21 33.0152 94.1116  64
  -1  -3  21 171.747 97.5358  73
  -1   3  21 188.215 86.1479  33
  -1   3  21 95.6046 89.6949  84
  -1  -3  21 158.365 92.2129  64
  -1   3  21 94.4128 70.9168  64
  -1   3  21 276.496 100.194  62
  -1  -3  20 2689.02 197.072  73
  -1  -3  20 2292.59 188.644  69
  -1   3  20 3128.76 278.080   8
  -1  -3  20 2624.58 248.777   8
  -1   3  20 2245.81 190.022  84
  -1   3  20 3007.80 204.720  62
  -1  -3  20 2065.36 174.710  41
  -1  -3  20 2145.09 173.913  65
  -1   3  20 2339.35 177.011  65
  -1  -3  20 2613.47 189.900  64
  -1  -3  19 73.8294 123.207  90
  -1  -3  19 93.8590 143.992  73
  -1  -3  19 128.494 138.115  64
  -1   3  19-55.5938 117.669  65
  -1  -3  19 23.2946 118.805  65
  -1  -3  19 149.331 208.322  11
  -1  -3  19 332.257 237.776   8
  -1  -3  19 7.29242 119.075  70
  -1  -3  19 51.6140 143.259  69
  -1   3  19 442.483 160.371  62
  -1   3  19 187.069 164.257   3
  -1   3  19 61.4403 138.186  84
  -1  -3  19 105.141 124.937  33
  -1  -3  18 298.210 147.715  90
  -1   3  18 304.010 192.935   3
  -1  -3  18 3.70188 181.735   4
  -1   3  18-71.6590 141.948  61
  -1  -3  18 184.819 150.538  64
  -1  -3  18 78.3899 132.030  65
  -1  -3  18 78.0650 135.894  70
  -1  -3  18 122.466 153.372  69
  -1   3  18 131.000 154.608  84
   1  -3 -18 125.319 265.134  86
  -1  -3  18 348.799 236.683  11
  -1  -3  18 164.028 252.540   8
  -1  -3  18 265.536 143.499  33
   1  -3 -18 263.511 260.681  74
  -1   3  17 383.749 208.858   3
  -1  -3  17 382.512 191.789   4
  -1  -3  17 309.288 133.316  35
  -1  -3  17 253.016 149.506  33
  -1  -3  17 134.071 160.697  64
  -1  -3  17 46.3004 169.979  69
  -1   3  17 156.849 438.211  19
  -1  -3  17 25.2096 270.028   8
  -1  -3  17 210.257 255.450  11
  -1   3  17 342.378 215.476  20
  -1   3  16 1312.79 292.122  24
  -1   3  16 1015.82 231.288  20
   1  -3 -16 848.792 304.565  74
  -1  -3  16 1013.14 188.064  69
  -1  -3  16 632.630 173.400  70
  -1   3  16 1102.04 499.661  19
  -1  -3  16 1086.41 210.942   4
  -1   3  16 797.133 224.540   3
  -1  -3  16 689.518 186.684  84
   1   3 -16 376.410 303.303  82
   1  -3 -16 232.518 297.301  86
  -1  -3  16 527.131 159.279  65
  -1  -3  16 764.207 179.932  64
  -1   3  16 794.344 187.662  63
  -1  -3  16 1150.56 272.042  11
  -1  -3  16 1464.55 298.938   8
  -1  -3  16 542.642 157.147  79
  -1  -3  15 253.045 139.024  62
  -1  -3  15 489.635 183.596  69
  -1  -3  15 364.665 166.552  70
  -1  -3  15 241.326 155.186  79
  -1   3  15 256.921 277.228  24
  -1   3  15 537.821 229.012  20
   1  -3 -15 581.659 301.784  74
  -1   3  15 204.090 219.449   3
  -1  -3  15 378.948 204.204   4
  -1  -3  15 317.262 161.266  33
  -1  -3  15 169.696 155.636  65
  -1   3  15 84.2209 177.077  63
  -1  -3  15 266.434 176.440  84
   1   3 -15 123.711 313.768  82
   1  -3 -15 573.932 306.213  86
  -1   3  15 411.928 474.530  19
  -1  -3  14 376.512 148.391  62
  -1  -3  14 912.799 268.963  11
  -1  -3  14 751.992 293.443   8
  -1  -3  14 853.113 165.521  79
   1  -3 -14 1175.21 377.681  77
  -1   3  14 1848.22 506.563  19
  -1   3  14 639.074 278.480  24
  -1  -3  14 829.578 177.410  70
  -1  -3  14 736.405 182.356  69
  -1   3  14 1024.71 228.860   3
  -1  -3  14 1110.05 216.041   4
  -1  -3  14 734.049 165.023  33
  -1  -3  14 987.769 165.779  37
  -1   3  14 706.979 184.993  63
  -1  -3  14 572.330 159.275  65
   1   3 -14 1248.47 325.911  82
   1  -3 -14 587.870 304.004  86
  -1  -3  14 470.765 179.057  84
   1  -3 -14 801.774 302.352  74
  -1  -3  13 6583.24 407.363  62
  -1   3  13 6738.67 414.501  63
  -1  -3  13 6745.94 410.073  65
  -1  -3  13 6098.87 404.712  79
   1  -3 -13 6425.66 534.246  77
  -1   3  13 7615.19 716.350  19
   1  -3 -13 5903.93 444.691  25
  -1   3  13 7263.04 486.665  24
  -1  -3  13 7034.34 414.464  70
   1   3 -13 6740.35 506.864  82
  -1  -3  13 6840.53 421.107  84
   1  -3 -13 6708.53 482.840  86
  -1  -3  13 7402.08 438.026   4
  -1   3  13 6904.20 450.199   3
   1  -3 -13 7191.94 480.064  74
  -1  -3  13 7705.63 476.000  11
  -1  -3  13 6433.68 394.214  38
  -1  -3  13 6985.27 406.726  37
  -1  -3  13 6724.97 408.121  33
  -1  -3  12 1267.85 159.428  62
  -1   3  12 1506.21 178.043  63
   1  -3 -12 1056.95 346.412  77
  -1  -3  12 1283.87 167.904  79
  -1  -3  12 1398.37 233.658  20
   1  -3 -12 1636.31 222.216  25
  -1   3  12 1972.27 280.176  24
  -1   3  12 1495.24 482.868  19
  -1  -3  12 1597.62 170.847  37
  -1   3  12 1688.70 227.441   3
  -1  -3  12 1540.76 204.093   4
  -1  -3  12 1013.22 156.471  66
  -1  -3  12 1653.91 161.901  65
  -1  -3  12 915.292 176.925  84
   1   3 -12 1686.25 310.360  82
   1  -3 -12 1597.38 282.478  86
  -1  -3  12 1248.51 260.400  11
   1  -3 -12 1366.19 275.206  74
  -1  -3  12 1199.24 175.594  70
  -1  -3  11 11156.7 664.283  66
  -1  -3  11 11921.0 665.610  65
  -1   3  11 12004.1 668.543  63
  -1  -3  11 11379.9 662.045  52
  -1  -3  11 11139.8 694.508  20
  -1   3  11 11898.4 897.155  19
  -1  -3  11 12009.6 704.959  24
  -1   3  11 11842.8 717.036  24
   1  -3 -11 14020.7 707.740  74
  -1   3  11 11603.9 692.708   3
  -1  -3  11 11523.4 679.662   4
   1  -3 -11 12067.1 737.902  77
  -1  -3  11 12331.4 664.549  79
  -1  -3  11 12042.3 706.428  11
   1   3 -11 12557.1 725.565  82
  -1  -3  11 12950.5 675.818  84
  -1  -3  11 12596.1 669.037  70
  -1  -3  11 11619.9 663.819  37
   1  -3 -10 17.8577 178.141  25
  -1  -3  10 105.834 177.252  10
  -1  -3  10 141.437 212.425  11
  -1  -3  10-187.049 131.344  70
  -1  -3  10 5.24916 118.344  52
  -1  -3  10 22.2338 155.482   4
   1  -3 -10-49.6742 296.900  77
  -1  -3  10 207.002 124.607  79
  -1  -3  10 159.544 129.639  37
  -1   3  10-29.1431 132.789  63
  -1  -3  10-37.8058 113.730  65
  -1   3  10-137.710 176.673   3
  -1  -3  10-97.5298 122.326  84
   1   3 -10 175.308 245.088  82
  -1   3   9 11532.6 660.097   3
  -1  -3   9 11745.5 670.979  11
  -1  -3   9 11052.0 667.227  24
  -1  -3   9 11386.7 663.301  20
  -1   3   9 12636.2 685.076  24
   1  -3  -9 12035.6 664.535  25
  -1  -3   9 11348.5 639.153  30
  -1  -3   9 11514.4 637.144  39
  -1  -3   9 11145.2 636.280  37
  -1  -3   9 11862.9 661.573  10
  -1  -3   9 12256.7 741.163  14
  -1   3   8 5409.31 344.791   3
  -1  -3   8 5184.25 452.021  14
  -1   3   8 5888.11 388.048  24
  -1  -3   8 5347.17 353.924  20
  -1  -3   8 5435.29 358.018  24
   1  -3  -8 5317.09 352.775  25
  -1  -3   8 4977.04 361.105  11
  -1  -3   8 5220.63 345.989  10
  -1  -3   8 5182.98 317.587  36
  -1  -3   8 5165.76 317.934  39
  -1  -3   8 5618.89 320.931  30
  -1  -3   7 1857.03 221.870  11
  -1  -3   7 1898.35 202.462  10
  -1  -3   7 2376.77 214.426  20
  -1   3   7 2144.07 172.861  23
   1  -3  -7 2431.20 224.884  25
  -1  -3   7 2419.64 216.065  24
  -1  -3   7 2349.28 325.285  14
  -1  -3   7 2505.48 375.707  15
   1   3  -7 1977.98 159.617  26
  -1  -3   6 7248.29 425.457  10
  -1  -3   6 7334.71 434.940  11
  -1  -3   6 8108.58 555.404  15
  -1  -3   6 7178.62 495.498  14
  -1   3   6 7319.78 548.025  16
   1   3  -6 6547.78 400.591  26
   1  -3  -6 7905.61 437.591  25
  -1  -3   6 7432.27 431.459  24
  -1  -3   6 7882.49 434.047  20
  -1  -3   5 31442.4 1684.04  24
   1  -3  -5 32269.1 1688.96  25
  -1  -3   5 29323.0 1711.24  14
  -1   3   5 31464.5 1750.03  16
  -1  -3   5 33658.8 1760.51  15
   1   3  -4 3230.66 206.343  21
   1  -3  -4 3369.33 240.092  25
  -1  -3   4 3116.35 221.554  24
  -1  -3   4 3007.30 296.234  14
  -1   3   4 3412.96 360.033  16
  -1  -3   4 3395.62 364.848  15
   1   3  -3 239650. 12936.7  21
   1  -3  -3 246598. 12939.9  25
  -1  -3   3 252123. 12942.6  85
  -1   3   3 242156. 12970.4  16
   1  -3  -2 1295.29 92.4268  22
   1  -3  -2 1511.17 156.201  25
  -1  -3   2 1707.86 170.933  85
   1  -3  -2 1626.30 236.619  18
  -1  -3   2 1510.37 290.605  18
   1  -3  -1 3946.52 258.269  25
  -1  -3   1 4882.07 279.569  85
  -1  -3   1 4289.49 367.706  18
   1  -3  -1 3920.76 334.070  18
   1   3   0 12160.0 672.528  22
  -1   3   0 12421.9 674.800  83
  -1   3   0 13262.2 675.816  81
  -1  -3   0 12695.1 745.573  18
   1  -3   0 12586.4 731.791  18
  -1  -3  -1 88113.6 4694.83  22
  -1   3  -1 91289.3 4701.89  21
   1   3   1 85007.6 4701.02  83
   1  -3   1 91476.4 4704.50  85
   1  -3   1 89631.7 4736.01  18
  -1  -3  -1 91979.6 4736.08  18
  -1   3  -2 41864.2 2221.45  21
   1   3   2 40778.1 2237.96  16
   1   3   2 41155.5 2223.21  83
   1  -3   2 43147.2 2226.35  85
   1  -3   3 397.847 287.865  14
   1  -3   3 247.816 274.329  15
   1   3   3 153.077 218.079  16
   1  -3   3 188.682 156.556  85
  -1  -3  -3 260.474 153.283  25
  -1   3  -3 324.629 123.851  21
  -1  -3  -4 92337.4 3975.02  25
   1  -3   4 82584.0 4009.57  14
   1  -3   4 92555.6 4037.82  15
   1  -3   5 52826.8 3136.58  14
   1  -3   5 59277.7 3163.01  15
   1   3   5 59982.2 3101.71  24
   1   3   5 58991.1 3093.06  23
  -1  -3  -5 57672.7 3097.53  25
   1  -3   6 41168.1 2325.57  11
  -1  -3  -6 47905.1 2324.89  82
   1  -3   6 41234.2 2323.51  10
   1  -3   6 39413.0 2375.83  14
  -1  -3  -6 45189.0 2327.45  25
   1   3   6 44155.4 2331.07  24
  -1  -3  -7 3968.32 297.467  82
   1  -3   7 4188.71 446.818  14
   1   3   7 4451.33 310.537  24
   1  -3   7 3912.68 289.458  20
  -1  -3  -7 4073.52 293.547  25
   1  -3   7 3891.12 301.629  11
   1  -3   8 29191.0 1594.10  11
   1  -3   8 29202.6 1573.20  37
   1  -3   8 30639.9 1675.86  14
  -1  -3  -8 29929.3 1591.72  25
   1  -3   8 28667.9 1590.53  20
   1   3   8 30481.9 1600.94  24
   1  -3   9 1330.93 147.612  46
  -1  -3  -9 1296.77 299.153  77
   1  -3   9 1348.59 364.691  14
  -1  -3  -9 1273.24 194.956  25
   1   3   9 1609.85 227.811  24
  -1  -3  -9 1500.91 225.656  82
   1  -3   9 1312.61 149.304  37
   1  -3   9 1379.77 223.461  11
   1  -3  10 1137.25 192.718  20
   1   3  10 928.198 456.740  19
   1   3  10 1071.04 194.512   3
   1  -3  10 1077.38 137.399  84
   1  -3  10 891.684 133.703  52
   1   3  10 851.509 146.444  76
   1  -3  10 987.263 141.242  79
  -1  -3 -10 706.967 306.870  77
   1  -3  10 1904.48 369.158  14
   1  -3  10 1105.14 228.951  11
   1  -3  10 863.422 130.150  65
   1  -3  10 945.651 141.922  66
   1  -3  10 1083.47 155.866  70
   1  -3  10 1137.85 147.918  37
   1   3  11 439.459 221.236  24
   1   3  11 312.483 456.358  19
   1  -3  11 338.089 193.210  20
   1  -3  11 419.031 132.431  84
   1   3  11 565.021 193.171   3
  -1  -3 -11 435.708 319.306  77
   1  -3  11 457.513 135.343  79
   1   3  11 263.363 142.806  63
   1  -3  11 350.681 227.848  11
   1  -3  11 372.288 135.371  66
   1  -3  11 344.807 127.529  65
   1  -3  11 360.039 125.428  52
   1  -3  11 217.149 146.609  70
   1  -3  11 431.542 122.293  38
   1  -3  11 330.008 142.048  37
   1   3  12 299.504 234.478  24
   1   3  12 561.401 499.599  19
  -1   3 -12 406.409 297.340  82
   1  -3  12 675.244 152.590  84
   1  -3  12 695.829 141.456  52
   1  -3  12 516.993 159.408  70
   1  -3  12 565.904 137.618  65
   1  -3  12 382.061 139.013  66
   1  -3  12 701.890 248.692  11
   1  -3  12 424.660 269.433   8
  -1  -3 -12 741.181 336.995  77
   1  -3  12 557.188 142.422  79
   1   3  12 321.440 153.534  63
   1  -3  12 409.098 124.657  38
   1  -3  12 690.599 153.659  37
   1   3  12 590.807 205.123   3
   1   3  13 107.426 260.730  24
   1   3  13 444.880 497.873  19
  -1   3 -13 159.378 298.146  82
   1  -3  13 187.010 159.742  84
   1  -3  13 309.700 201.223   4
   1   3  13 489.503 211.198   3
   1  -3  13 167.332 136.036  65
   1  -3  13 152.207 138.890  66
   1  -3  13 446.719 255.615  11
   1  -3  13 319.865 281.795   8
   1  -3  13 83.6937 165.294  70
   1   3  13 374.943 170.856  63
  -1  -3 -13 151.461 279.751  74
  -1  -3 -13 204.976 354.026  77
   1  -3  13 322.569 145.789  79
   1  -3  13 348.735 158.778  33
   1  -3  14-63.8883 254.625  11
   1  -3  14 374.226 296.470   8
  -1  -3 -14 108.899 380.695  77
   1  -3  14-70.5236 150.242  79
   1   3  14-24.7343 509.053  19
   1  -3  14-91.0335 171.991  70
   1   3  14 5.29938 210.233   3
  -1  -3 -14 295.173 302.558  74
   1   3  14-128.609 264.403  24
   1   3  14 15.8155 213.474  20
   1  -3  14 25.3484 165.906  84
  -1   3 -14 222.426 302.617  82
  -1  -3 -14 235.979 303.653  86
   1  -3  14-223.985 208.867   4
   1  -3  14 30.7375 143.484  65
   1   3  14 81.3059 172.215  63
   1  -3  14-24.2768 161.661  33
   1  -3  14 2.26295 140.718  35
   1  -3  15 110.195 151.683  79
  -1  -3 -15-228.958 382.002  77
   1   3  15 213.690 212.279  20
   1  -3  15 198.290 167.041  84
  -1  -3 -15 487.907 312.604  86
  -1   3 -15 574.000 315.896  82
   1   3  15 509.552 497.547  19
   1   3  15 216.670 179.425  63
   1  -3  15 104.444 144.609  65
  -1  -3 -15 300.328 304.191  74
   1  -3  15 117.130 171.230  70
   1  -3  15 292.581 207.240   4
   1  -3  15 176.261 159.291  33
   1  -3  15 162.001 141.648  35
   1   3  15 320.833 217.696   3
   1  -3  16 96.5629 141.577  65
   1   3  16 115.744 174.835  63
  -1  -3 -16-28.4158 293.015  74
   1  -3  16-29.0522 180.033  69
   1  -3  16 176.938 163.579  70
   1  -3  16 408.420 293.667   8
   1  -3  16 32.2192 250.264  11
   1   3  16 24.8902 485.991  19
  -1  -3 -16-55.4393 293.613  86
   1  -3  16-59.2708 158.103  84
   1   3  16 170.985 207.979  20
   1  -3  17 1837.35 198.719  33
   1   3  17 2168.87 245.126   3
   1  -3  17 2179.85 236.961   4
   1   3  17 1601.40 246.942  20
   1  -3  17 1538.76 314.782   8
   1  -3  17 1488.33 274.595  11
   1   3  18-271.232 188.660   3
   1  -3  18 194.467 179.552   4
   1  -3  18 207.791 122.125  65
   1  -3  18 250.561 153.063  64
   1  -3  18 231.597 264.661   8
  -1  -3 -18 293.845 256.781  74
   1  -3  18 273.161 156.675  69
   1  -3  18 116.585 137.939  70
  -1  -3 -18-317.776 264.559  86
   1   3  18-36.2598 143.862  84
   1  -3  18 103.105 146.368  33
   1   3  18 144.757 134.066  61
   1  -3  19 620.435 231.573   8
   1   3  19-269.927 244.656   8
   1   3  19 87.3058 153.361   3
   1  -3  19-104.853 112.115  41
   1  -3  19 33.2764 138.517  73
  -1  -3 -19-143.278 228.444  74
   1  -3  19 38.8939 113.982  70
   1  -3  19-118.902 139.250  69
   1  -3  19 139.446 122.616  90
  -1  -3 -19-281.407 230.422  86
   1   3  19-32.3666 125.771  84
   1   3  19 69.6730 106.750  65
   1  -3  19 61.7053 137.313  64
   1  -3  19-15.7249 105.458  65
   1  -3  19 28.6518 129.980  33
   1  -3  20 571.720 124.463  64
   1   3  20 489.812 206.591   8
   1   3  20 312.308 110.154  84
   1   3  20 338.975 117.317  33
   1  -3  20 508.937 122.219  69
   1  -3  20 500.388 121.672  73
   1   3  20 712.655 129.121  62
   1  -3  21 98.4213 80.9649  73
   1   3  21 80.8108 81.2999  33
   1  -3  21 38.9988 79.1214  64
   1   3  21 71.0893 69.3703  64
   1   3  21 161.905 84.4627  62
  -1  -5  21 84.2214 60.4127  43
  -1   5  21 38.9376 77.8795  62
  -1  -5  20-41.8355 94.5819  43
  -1  -5  20-252.226 97.4368  41
  -1  -5  20-69.8820 95.5416  73
  -1   5  20 195.168 122.721  62
  -1   5  20 259.575 177.381   8
  -1   5  20 45.2156 99.8635  84
  -1   5  20-115.915 129.760   3
  -1  -5  20 73.6281 90.4002  90
  -1   5  20 6.83188 83.8450  65
  -1   5  19 372.440 155.360  62
  -1   5  19 88.2071 128.145  61
  -1  -5  19 203.673 125.844  41
  -1  -5  19-1.78860 121.453  70
  -1  -5  19 414.757 138.164  69
  -1  -5  19 247.354 131.596  64
  -1   5  19 261.831 127.564  84
  -1  -5  19 163.798 129.510  90
  -1   5  19 454.384 177.120   3
  -1  -5  19 155.776 100.568  35
  -1  -5  19 385.202 126.840  73
  -1   5  18 177.473 199.432   3
  -1  -5  18 81.9260 153.353  69
  -1  -5  18 117.016 142.842  70
  -1  -5  18 175.900 123.830  35
  -1  -5  18-61.2035 147.686  64
  -1  -5  18 200.259 126.017  65
  -1  -5  18-87.3546 153.433  90
  -1  -5  18 266.704 143.846  73
  -1   5  18-8.47184 154.910  61
  -1  -5  17 460.905 173.779  90
   1  -5 -17 464.712 291.105  86
   1  -5 -17 652.653 292.880  74
  -1  -5  17 531.139 158.665  73
  -1  -5  17 532.997 265.245  11
  -1  -5  17 272.484 235.261   8
  -1  -5  17 378.467 167.297  69
  -1  -5  17 423.178 164.743  70
  -1  -5  17 558.086 145.589  65
  -1  -5  17 680.158 163.197  64
  -1   5  17 346.103 223.362   3
  -1  -5  17 202.114 142.351  35
  -1  -5  17 244.549 148.447  33
  -1  -5  16 389.467 163.724  79
  -1   5  16 572.580 504.963  19
   1  -5 -16 240.197 306.187  74
  -1  -5  16 158.606 167.162  73
  -1  -5  16 74.1224 171.733  70
  -1  -5  16 370.064 174.675  69
  -1   5  16-126.372 214.565  20
  -1   5  16 251.891 241.273  24
  -1  -5  16 199.530 269.194  11
  -1  -5  16 11.5814 248.022   8
  -1  -5  16 76.5879 169.090  64
  -1   5  16 280.393 178.073  63
  -1  -5  16 76.7343 145.904  65
  -1  -5  16-12.0130 152.804  33
  -1  -5  16 157.880 152.776  35
  -1  -5  16 172.653 251.806  85
   1  -5 -16-112.946 304.627  86
  -1   5  15 4841.09 656.193  19
  -1   5  15 4341.52 369.604  24
  -1  -5  15 3931.01 299.286  70
  -1  -5  15 3871.42 299.290  69
  -1  -5  15 3700.90 288.354  79
   1  -5 -15 4237.39 413.080  86
  -1  -5  15 2964.57 367.520  85
   1   5 -15 3445.72 388.362  82
  -1   5  15 4446.43 351.870   3
  -1  -5  15 3862.31 323.251   4
   1  -5 -15 4098.07 408.102  74
  -1  -5  15 4650.80 376.651  11
  -1  -5  15 3597.17 362.770   8
  -1  -5  15 4348.15 303.224  64
  -1   5  15 4031.21 301.489  63
  -1  -5  15 3506.49 282.991  65
  -1  -5  15 3741.57 284.726  33
  -1  -5  15 4379.50 283.444  35
  -1  -5  14 3.29783 182.750  69
  -1  -5  14-3.26585 186.362  70
  -1   5  14 148.233 250.237  24
  -1   5  14-335.567 527.712  19
  -1  -5  14 165.275 156.566  65
  -1  -5  14 71.2462 177.250  64
  -1   5  14 91.3955 181.796  63
  -1  -5  14 192.190 250.044   8
  -1  -5  14 49.9091 171.132  79
  -1   5  14 23.3862 237.929   3
  -1  -5  14 171.729 208.580   4
  -1  -5  14 144.502 157.603  33
   1  -5 -14 67.3852 323.014  86
  -1  -5  14 392.085 272.418  85
   1   5 -14-93.2258 285.917  82
  -1  -5  14 160.876 145.445  38
  -1  -5  14-177.835 172.330  37
   1  -5 -14-218.380 321.565  74
  -1  -5  13 171.160 182.662  70
  -1  -5  13 224.490 185.591  69
  -1   5  13 248.933 177.105  63
  -1  -5  13 34.4724 248.630   8
  -1  -5  13 498.000 273.719  11
  -1   5  13 600.755 532.138  19
  -1   5  13-102.724 248.063  24
  -1  -5  13 191.271 169.362  64
  -1  -5  13 174.856 150.388  65
  -1  -5  13 262.899 171.626  79
   1  -5 -13 193.805 402.349  77
  -1   5  13 228.010 232.987   3
  -1  -5  13-4.21932 204.255   4
  -1  -5  13 308.818 160.014  33
   1  -5 -13 374.252 308.013  86
   1   5 -13 283.395 288.538  82
  -1  -5  13-220.199 270.653  85
  -1  -5  13 43.6714 147.546  38
  -1  -5  13 185.429 170.370  37
   1  -5 -13-138.769 312.533  74
  -1  -5  12-2.99064 175.969  70
  -1  -5  12-123.799 168.655  69
  -1  -5  12 129.274 155.830  66
  -1  -5  12 59.5804 145.666  65
  -1  -5  12 124.181 163.060  64
  -1  -5  12 15.3302 261.120  11
  -1  -5  12-122.454 237.159   8
  -1   5  12-69.4240 161.001  63
  -1   5  12-47.8618 237.699  24
   1  -5 -12-141.497 284.254  74
  -1  -5  12 32.1288 152.842  52
  -1   5  12-114.062 219.202   3
  -1  -5  12 247.953 190.581   4
  -1  -5  12-93.6852 164.503  37
  -1  -5  12 213.789 145.839  38
   1  -5 -12-91.1958 288.199  86
  -1  -5  12-43.4347 260.467  85
   1   5 -12-92.6433 283.544  82
  -1  -5  12-100.034 164.419  79
   1  -5 -12-235.595 378.048  77
  -1  -5  12-342.479 153.165  33
   1  -5 -11 2496.27 305.427  86
   1   5 -11 2173.16 297.496  82
  -1  -5  11 2002.50 200.524  79
   1  -5 -11 2010.63 374.509  77
   1  -5 -11 2072.48 295.574  74
  -1  -5  11 1862.89 202.867  66
  -1  -5  11 2322.56 207.056  69
  -1  -5  11 2433.53 211.167  70
  -1   5  11 2110.59 197.441  63
  -1  -5  11 2147.13 189.615  65
  -1  -5  11 2173.59 199.494  64
  -1  -5  11 1908.70 192.013  52
  -1  -5  11 2167.69 272.829   8
  -1  -5  11 1952.30 161.440  44
  -1   5  11 1817.88 268.015  24
  -1   5  11 2240.70 251.488   3
  -1  -5  11 2532.70 289.874  11
  -1  -5  11 2082.08 202.430  37
  -1  -5  11 1909.70 190.467  33
  -1  -5  11 2067.22 227.036   4
   1  -5 -10 444.667 329.719  77
  -1  -5  10 467.622 148.275  79
   1  -5 -10 566.199 247.848  74
  -1  -5  10 288.430 142.460  69
  -1  -5  10 221.450 155.093  70
  -1  -5  10 298.233 136.984  64
  -1  -5  10 416.731 127.379  65
  -1  -5  10 395.883 151.252  66
  -1  -5  10 321.763 158.238  30
  -1   5  10 302.416 143.552  63
  -1   5  10 104.576 215.707  24
  -1   5  10 150.048 129.788  23
   1  -5 -10 633.476 206.190  25
  -1  -5  10 211.742 228.244  11
  -1  -5  10 203.246 212.955   8
  -1  -5  10 347.904 149.250  37
  -1  -5  10 499.565 153.502  39
  -1  -5  10 340.577 133.357  52
  -1  -5  10 186.992 137.285  46
  -1  -5  10 424.186 168.013   4
   1  -5 -10 351.154 241.228  86
  -1  -5  10 314.863 136.817  33
  -1  -5  10 278.972 101.767  44
  -1   5  10 284.067 192.018   3
  -1  -5   9 4206.49 275.561  65
  -1  -5   9 4436.86 281.377  64
  -1  -5   9 3585.59 281.667  66
   1  -5  -9 3953.23 333.683  74
   1  -5  -9 3728.37 334.714  86
  -1  -5   9 3482.98 331.123  85
  -1   5   9 4609.27 289.537  23
  -1  -5   9 4941.25 329.628   8
  -1  -5   9 4234.21 278.565  69
  -1  -5   9 3935.87 282.487  70
  -1  -5   9 4057.69 268.949  52
  -1  -5   9 3748.38 274.681  46
  -1  -5   9 4730.37 296.439   4
  -1   5   9 5299.48 321.567   3
  -1  -5   9 4537.23 280.650  37
  -1  -5   9 4507.07 283.232  39
  -1  -5   9 4367.36 278.284  36
  -1  -5   9 4919.10 340.259  11
  -1  -5   9 4935.28 276.263  33
  -1  -5   9 4582.03 283.754  30
  -1  -5   9 3940.21 277.454  79
   1  -5  -9 3339.63 389.537  77
  -1  -5   8 18357.5 1159.74  66
  -1  -5   8 23995.1 1162.41  64
  -1  -5   8 22650.2 1159.40  65
   1  -5  -8 21643.5 1176.45  74
   1  -5  -8 22511.0 1183.87  25
  -1   5   8 22326.6 1168.72  23
  -1   5   8 22726.4 1188.86  24
  -1  -5   8 20456.0 1176.45   8
  -1  -5   8 21549.0 1176.93  10
  -1  -5   8 20546.9 1170.68   9
  -1  -5   8 21752.0 1160.47  70
  -1  -5   8 22118.0 1157.96  69
  -1  -5   8 20841.8 1154.30  52
  -1  -5   8 21326.9 1154.51  45
  -1  -5   8 21362.4 1154.98  46
  -1  -5   8 22070.4 1182.90  11
  -1  -5   8 21513.5 1156.83  37
  -1  -5   8 20985.7 1155.64  36
  -1  -5   8 21586.3 1158.35  39
  -1  -5   8 21440.2 1156.22  30
  -1  -5   8 21889.1 1156.32  33
  -1  -5   8 20993.1 1157.79  34
  -1  -5   8 21748.6 1155.69  32
   1  -5  -8 21129.0 1178.10  86
  -1   5   8 22617.2 1178.55   3
  -1  -5   8 21643.1 1165.86   4
  -1  -5   8 21138.4 1157.84  79
   1  -5  -8 18372.0 1194.41  77
  -1  -5   7 7808.37 475.735   4
  -1   5   7 8884.78 492.861   3
  -1  -5   7 8421.87 466.707  34
  -1  -5   7 8495.19 468.008  30
  -1  -5   7 9096.94 467.222  33
  -1  -5   7 7383.02 461.839  32
  -1  -5   7 8535.02 502.039  11
  -1  -5   7 7786.44 494.773   8
  -1  -5   7 8342.45 490.868  10
  -1  -5   7 7953.21 483.603   9
  -1  -5   7 7824.48 511.004  85
  -1  -5   7 7884.59 638.913  15
   1  -5  -7 8829.50 504.089  25
  -1  -5   7 8418.29 465.617  36
  -1  -5   7 8306.60 469.749  39
  -1  -5   6 39021.3 2034.41  33
  -1  -5   6 37776.6 2033.13  30
  -1  -5   6 39163.6 2035.80  34
  -1  -5   6 37548.1 2034.23  32
  -1  -5   6 36313.3 2049.25  11
  -1  -5   6 36592.0 2052.98  13
  -1  -5   6 35809.9 2046.28   8
  -1  -5   6 37396.5 2047.07  10
  -1  -5   6 40413.1 2061.69  85
  -1  -5   6 40677.3 2155.59  15
  -1   5   6 35193.4 2117.54  16
  -1  -5   6 39733.0 2035.72  39
   1  -5  -6 41363.4 2055.66  25
  -1  -5   5 8122.77 475.295  10
  -1  -5   5 9004.44 501.111  85
  -1  -5   5 8592.64 487.021  11
  -1  -5   5 7133.71 478.390  13
   1   5  -5 8244.80 464.858  21
   1  -5  -5 8443.72 491.851  25
  -1  -5   5 8394.69 620.771  15
  -1   5   5 7969.50 574.599  16
  -1  -5   4 165.650 192.359  85
  -1  -5   4 70.6935 145.073  13
   1   5  -4 173.124 109.486  21
   1  -5  -4 7.14029 175.057  25
   1  -5  -4 42.9467 63.6765  22
   1  -5  -4 183.721 263.861  18
  -1   5   4 97.5694 286.258  16
  -1  -5   3 24612.0 1276.55  85
  -1  -5   3 21739.0 1266.30  13
   1   5  -3 24035.4 1264.88  21
   1  -5  -3 24806.0 1328.80  18
  -1  -5   3 23748.9 1357.63  18
  -1   5   3 22803.5 1317.39  16
   1   5  -2 39848.4 2168.21  22
   1  -5  -2 45154.5 2237.26  18
  -1  -5   2 42706.3 2255.58  18
   1  -5  -1 73267.0 3903.87  18
  -1  -5   1 71816.9 3914.47  18
   1   5   0 14138.6 778.398  83
  -1   5   0 13941.2 769.974  83
   1  -5   0 15104.5 861.703  18
  -1  -5   0 15209.8 874.674  18
  -1   5  -1 41719.4 2189.96  21
   1   5   1 41448.7 2187.26  83
  -1   5  -1 40254.7 2177.07  83
  -1   5  -1 41033.4 2176.71  81
  -1  -5  -1 42099.9 2253.57  18
   1  -5   1 40880.8 2251.45  18
  -1   5  -2 5488.19 341.206  21
  -1   5  -2 5206.78 321.424  81
  -1  -5  -2 5698.33 456.094  18
   1   5   2 5203.12 367.839  16
   1  -5   3 3934.35 286.574  85
   1   5   3 3816.76 316.474  16
   1  -5   3 3723.37 397.706  15
  -1  -5  -3 3651.76 391.460  18
  -1  -5  -3 3459.72 247.734  13
   1  -5   3 3521.41 254.348  13
  -1  -5  -3 3553.77 217.604  22
  -1   5  -3 3702.66 261.084  21
   1  -5   4 297.015 176.695  11
   1  -5   4-121.991 191.439  85
   1   5   4-113.246 233.031  16
   1  -5   4 599.512 322.282  15
   1  -5   4 136.792 144.986  13
   1   5   4 233.584 152.039  24
  -1  -5  -4 267.024 93.6028  22
  -1   5  -4 166.951 153.277  21
   1  -5   5 1983.31 220.368   8
   1  -5   5 1949.53 223.582  11
   1  -5   5 2366.11 238.803  85
   1  -5   5 2119.88 373.323  15
   1  -5   5 1760.96 191.298  13
   1   5   5 2144.74 204.485  24
   1  -5   6 1700.66 154.638  27
   1  -5   6 1589.28 148.826  34
   1  -5   6 1638.68 152.473  30
   1  -5   6 1667.25 150.040  33
   1  -5   6 1330.23 135.873  32
   1  -5   6 1644.51 183.612  13
   1  -5   6 1590.71 216.194   8
   1  -5   6 1975.47 205.631   9
   1  -5   6 1634.77 215.927  11
   1  -5   6 1373.06 226.539  85
   1  -5   6 1719.64 369.049  15
   1  -5   6 1595.66 159.669  38
   1  -5   6 1791.45 160.660  39
   1  -5   6 1887.77 155.393  37
   1   5   6 1940.04 189.372  23
   1   5   6 1576.30 204.752  24
   1   5   7 2680.84 236.803  24
   1   5   7 2570.03 210.565  23
   1  -5   7 2742.64 253.989  85
   1  -5   7 2311.95 235.411   9
   1  -5   7 2291.50 247.216   8
   1  -5   7 2372.54 408.073  15
   1  -5   7 2398.50 199.423   4
   1  -5   7 2456.39 189.372  30
   1  -5   7 2396.83 181.732  34
   1  -5   7 2181.47 170.969  32
   1  -5   7 2487.97 183.923  33
   1  -5   7 2206.71 249.457  11
   1  -5   7 1992.11 180.967  29
   1  -5   7 2474.24 178.495  27
   1  -5   7 2633.01 188.272  37
   1  -5   7 2528.79 181.237  36
   1  -5   7 2586.72 192.878  39
   1  -5   7 2363.82 190.945  38
   1  -5   8 15063.2 792.180  65
   1  -5   8 15676.7 795.475  64
   1  -5   8 14105.8 798.189  66
   1  -5   8 13307.7 786.300  27
   1  -5   8 13303.3 789.071  29
  -1  -5  -8 14119.9 843.996  77
   1  -5   8 15336.4 793.882  79
   1  -5   8 14598.5 786.935  59
   1   5   8 14149.7 817.676  24
   1   5   8 15428.1 805.617  23
   1  -5   8 14931.3 788.147  52
   1  -5   8 14037.2 817.123   9
   1  -5   8 14325.2 824.451   8
   1  -5   8 14880.4 789.643  45
   1  -5   8 14665.4 789.340  46
  -1  -5  -8 13706.1 807.469   6
   1  -5   8 14690.2 801.680   4
   1  -5   8 14030.3 785.930  32
   1  -5   8 14093.2 790.575  30
   1  -5   8 14322.6 790.648  33
   1  -5   8 14489.9 822.012  11
   1  -5   8 14978.3 795.729  70
   1  -5   8 14970.3 793.771  39
   1  -5   8 14374.9 790.221  38
   1  -5   8 14165.2 791.211  37
   1  -5   8 14594.1 788.684  36
   1  -5   9 263.852 123.358  65
   1  -5   9 154.318 148.226  66
   1  -5   9 182.530 130.908  64
   1  -5   9 270.892 141.848  30
   1  -5   9 264.391 108.066  29
   1  -5   9 237.106 124.159  59
   1   5   9 189.704 143.289  23
   1  -5   9 260.999 127.954  33
   1  -5   9 205.110 120.333  52
   1  -5   9 23.6225 138.182  79
   1   5   9 111.673 122.371  76
  -1  -5  -9 223.387 298.221  77
   1  -5   9 149.757 127.811  46
   1  -5   9 347.534 156.230   4
  -1  -5  -9 287.709 174.624   6
   1  -5   9 234.696 148.272  70
   1  -5   9 279.237 216.677   8
   1  -5   9 16.4701 183.815   9
   1  -5   9 212.065 221.279  11
   1  -5   9 216.082 139.225  37
   1  -5   9 268.530 133.880  38
   1  -5   9-61.2271 209.821  85
  -1  -5 -10 7149.55 540.881  77
   1   5  10 6787.15 431.982  76
   1  -5  10 7651.85 440.599  79
   1  -5  10 8042.61 449.630  70
   1  -5  10 7435.53 435.385  65
   1  -5  10 8226.87 447.093  64
   1  -5  10 7431.29 448.065  66
   1  -5  10 6878.36 476.843   9
   1  -5  10 7625.64 494.839   8
   1   5  10 7311.54 446.197  23
   1   5  10 7208.03 478.527  24
  -1  -5 -10 8798.43 495.795  74
   1  -5  10 7368.48 434.250  52
   1  -5  10 7310.39 437.356  46
   1  -5  10 7166.60 440.703  37
   1  -5  10 7184.35 433.250  38
   1  -5  10 7660.58 440.950  33
   1  -5  10 7771.85 494.318  11
   1  -5  10 7642.36 456.955   4
   1   5  10 8212.23 481.597   3
   1  -5  10 7352.31 492.959  85
   1  -5  11 1582.83 195.497  70
   1   5  11 1579.75 182.442  63
   1  -5  11 1080.55 221.374   9
   1  -5  11 1299.81 266.749   8
   1  -5  11 1478.54 272.805  11
   1  -5  11 1259.06 183.679  66
   1  -5  11 1427.66 174.388  64
   1  -5  11 1190.01 162.327  65
   1   5  11 1448.20 238.995  24
   1   5  11 1706.34 561.656  19
   1  -5  11 1168.49 204.210   4
   1  -5  11 1153.46 164.162  52
   1  -5  11 1116.79 261.452  85
  -1  -5 -11 1467.91 371.706  77
   1  -5  11 1484.45 177.270  79
   1  -5  11 1383.15 170.612  33
  -1  -5 -11 1778.57 291.234  74
   1   5  11 1603.51 236.621   3
   1  -5  11 1330.07 166.757  38
   1  -5  11 1284.72 184.976  37
   1  -5  12 806.378 187.532  70
   1  -5  12 675.382 171.813  64
   1  -5  12 553.286 148.134  65
   1  -5  12 569.330 173.500  66
   1  -5  12 556.311 213.750   9
   1  -5  12 971.673 272.850  11
   1  -5  12 789.279 268.392   8
   1   5  12 642.977 174.129  63
   1  -5  12 758.365 204.370   4
   1   5  12 833.363 238.893  24
   1   5  12 1471.69 578.556  19
   1  -5  12 635.700 159.681  52
   1  -5  12 625.968 171.591  79
  -1  -5 -12 330.138 385.748  77
  -1  -5 -12 100.550 288.777  74
  -1  -5 -12 167.711 291.611  86
  -1   5 -12 665.307 289.451  82
   1  -5  12 425.831 260.962  85
   1  -5  12 712.154 164.205  33
   1   5  12 988.338 241.264   3
   1  -5  12 544.204 149.725  38
   1  -5  12 836.108 175.448  37
   1  -5  13 2966.80 316.063  11
   1  -5  13 2336.32 313.670   8
   1  -5  13 2174.85 209.029  52
   1   5  13 2562.53 610.687  19
   1   5  13 2404.25 292.296  24
  -1   5 -13 2475.14 334.849  82
   1  -5  13 1369.80 302.240  85
  -1  -5 -13 2276.04 350.212  86
  -1  -5 -13 1837.53 345.171  74
   1  -5  13 2351.48 231.052  69
   1  -5  13 2374.00 238.155  70
  -1  -5 -13 1932.22 442.651  77
   1  -5  13 2240.49 218.746  79
   1  -5  13 2340.65 215.085  35
   1  -5  13 2242.35 195.545  38
   1   5  13 2107.95 227.321  63
   1  -5  13 1521.19 213.865  66
   1  -5  13 2271.89 229.733  64
   1  -5  13 2213.22 203.709  65
   1   5  13 2564.67 286.904   3
   1  -5  13 2181.88 256.059   4
   1  -5  13 2210.77 215.471  33
   1   5  14 1738.82 218.897  63
   1  -5  14 2138.18 246.353   4
   1   5  14 2245.67 604.884  19
   1   5  14 1632.53 280.169  24
  -1  -5 -14 1657.22 351.583  86
  -1   5 -14 1973.65 331.023  82
   1  -5  14 1109.95 290.902  85
  -1  -5 -14 1905.20 349.006  74
   1  -5  14 1696.01 212.442  64
   1  -5  14 1802.68 186.531  65
   1   5  14 2154.06 276.327   3
   1  -5  14 1586.80 177.209  38
   1  -5  14 1876.20 198.007  35
  -1  -5 -14 2131.84 432.920  77
   1  -5  14 1615.44 204.943  79
   1  -5  14 1785.12 216.249  69
   1  -5  14 1962.13 223.859  70
   1  -5  14 1650.63 203.630  33
   1  -5  15 5660.31 370.342  69
   1  -5  15 5563.13 372.443  70
  -1  -5 -15 6624.99 464.101  74
   1  -5  15 6863.71 442.824  11
   1   5  15 5430.17 370.935  63
   1  -5  15 5665.64 369.110  64
   1  -5  15 5047.20 352.192  65
   1  -5  15 5072.79 439.842   8
   1   5  15 5879.40 721.894  19
   1   5  15 5369.52 401.241  20
  -1  -5 -15 6032.31 468.072  86
   1  -5  15 4135.55 430.572  85
   1  -5  15 5572.50 358.818  79
   1  -5  15 5657.94 392.215   4
   1   5  15 5851.93 414.637   3
   1  -5  16 166.971 155.503  33
   1  -5  16 124.901 144.597  35
   1   5  16 290.090 205.778  20
   1  -5  16 337.676 262.750  11
   1  -5  16-90.1898 263.744   8
   1  -5  16-258.929 249.271  85
   1   5  16 590.381 228.023   3
   1  -5  16 479.827 203.952   4
   1   5  16-101.139 496.221  19
  -1  -5 -17-45.8005 288.634  86
   1  -5  17 253.816 160.964  70
   1  -5  17 185.785 162.848  69
   1  -5  17 338.340 192.764   4
   1   5  17 215.504 208.915   3
   1  -5  17 241.589 152.284  41
   1  -5  17 345.026 143.859  79
   1  -5  17 547.309 247.991   8
   1  -5  17 257.113 145.262  73
  -1  -5 -17 600.255 287.993  74
   1  -5  17 217.190 150.109  33
   1  -5  17 15.5902 132.081  35
   1  -5  17 365.856 163.957  64
   1  -5  17 97.1795 126.620  65
  -1  -5 -18 171.593 264.730  86
   1   5  18-10.6034 132.922  84
   1  -5  18 56.0239 150.501  69
   1  -5  18 88.1080 142.291  70
   1   5  18 424.502 191.554   3
   1  -5  18 112.711 132.792  41
   1  -5  18-127.404 149.073  64
   1   5  18 156.169 145.116  61
  -1  -5 -18 204.783 264.015  74
   1  -5  18 113.101 128.451  73
   1  -5  18 47.2910 114.047  35
   1  -5  18 130.154 150.039  90
   1   5  19 647.858 165.754   3
   1  -5  19 491.289 117.652  41
   1   5  19 259.366 99.6435  65
   1  -5  19 561.025 135.213  64
   1   5  19 712.161 124.531  61
   1  -5  19 664.377 139.109  69
   1  -5  19 613.972 124.159  70
   1   5  19 437.792 118.739  84
   1  -5  19 648.934 117.283  73
   1  -5  19 620.766 131.260  90
   1   5  19 554.539 211.094   8
   1   5  20 834.201 120.048  62
   1  -5  20 590.748 107.284  31
   1   5  20 531.277 90.8639  84
   1  -5  20 652.238 89.9230  70
   1  -5  20 333.119 91.5993  90
  -1   7  20 79.2538 71.3519  62
  -1  -7  20-5.54836 58.1229  43
  -1  -7  19-156.531 109.142  31
  -1   7  19-68.5846 116.753  62
  -1   7  19-46.4678 113.998  61
  -1   7  19-87.9031 145.402   3
  -1   7  19-5.08657 96.0348  84
  -1  -7  19 68.3057 110.147  90
  -1  -7  19 5.21935 90.9204  43
  -1  -7  19-33.3947 99.0155  41
  -1  -7  18-13.6705 117.858  40
  -1  -7  18-181.842 135.858  70
  -1  -7  18 34.2103 104.159  73
  -1   7  18 43.4771 144.308  61
  -1   7  18 240.550 182.463   3
  -1  -7  18-91.6531 118.243  43
  -1  -7  18-19.9713 128.354  41
  -1  -7  18-172.643 142.609  90
  -1  -7  18 59.8675 114.054  35
  -1  -7  17 1381.84 180.569  70
  -1  -7  17 1299.48 175.740  69
  -1   7  17 1578.45 243.212   3
  -1  -7  17 1389.92 177.497  41
  -1  -7  17 1079.67 135.452  56
  -1   7  17 1677.63 197.791  61
  -1  -7  17 1504.64 164.472  35
  -1  -7  17 1233.28 152.577  73
  -1  -7  17 1521.15 193.164  90
  -1  -7  16 679.106 142.472  38
  -1  -7  16 661.847 171.564  69
  -1  -7  16 555.570 178.289  70
  -1  -7  16 1145.36 167.768  35
  -1  -7  16 1086.50 183.770  41
  -1  -7  16 762.857 192.074  90
  -1  -7  16 692.407 147.528  73
  -1  -7  16 743.128 171.811  79
  -1  -7  16 768.148 176.195  64
   1  -7 -16 316.738 155.501  13
  -1   7  16 1010.64 237.351   3
  -1  -7  15 5090.62 486.980  85
  -1   7  15 7526.56 781.132  19
  -1  -7  15 7153.41 420.404  38
  -1  -7  15 7949.85 431.217  35
  -1  -7  15 9037.91 510.190  11
   1  -7 -15 5281.27 441.264  13
  -1   7  15 8398.80 493.145   3
   1  -7 -14 374.773 313.921  86
  -1  -7  14 153.870 255.429  85
  -1  -7  14 604.615 189.844  64
  -1   7  14 919.371 177.969  63
  -1  -7  14 450.064 192.562  70
  -1  -7  14 422.279 178.512  69
   1  -7 -14 221.191 304.715  74
  -1  -7  14 208.898 157.036  73
  -1   7  14 388.367 223.263  24
  -1   7  14 1317.54 563.633  19
  -1  -7  14 519.199 272.247  11
  -1  -7  14 318.576 183.910  79
  -1  -7  13 4656.67 315.798  52
  -1   7  13 4285.16 365.634  24
  -1   7  13 4722.64 691.997  19
  -1  -7  13 4578.63 320.670  69
  -1  -7  13 4381.97 335.183  70
  -1  -7  13 3408.05 389.543  85
   1  -7 -13 4275.13 417.719  86
   1   7 -13 3336.27 385.422  82
  -1  -7  13 4554.56 326.155  79
  -1   7  13 5292.68 380.584   3
  -1  -7  13 4760.62 331.680  64
  -1   7  13 4564.42 317.439  63
   1  -7 -13 4378.45 408.992  74
  -1  -7  13 4000.19 305.879  73
  -1  -7  13 4782.49 310.132  38
  -1  -7  13 5435.04 323.089  35
  -1  -7  13 4915.31 322.659  37
  -1  -7  12 684.031 187.798  64
  -1  -7  12 559.090 203.855   4
  -1  -7  12 448.324 175.851  69
  -1  -7  12 449.992 206.774  70
  -1   7  12 701.422 173.282  63
  -1   7  12 366.291 229.084  24
  -1  -7  12 471.974 172.895  52
  -1  -7  12 590.293 266.065  11
   1   7 -12 917.078 265.253  82
  -1  -7  12 524.070 271.414  85
   1  -7 -12 492.619 304.654  86
  -1  -7  12 712.677 195.034  79
  -1  -7  12 346.050 154.909  73
   1  -7 -12 221.572 299.964  74
  -1   7  12 594.306 239.953   3
  -1  -7  12 455.125 188.105  35
  -1  -7  12 520.008 174.924  38
  -1  -7  12 671.564 181.331  37
  -1  -7  11 229.642 164.166  69
  -1  -7  11 112.243 192.901  70
  -1  -7  11 336.629 155.590  65
  -1  -7  11 231.662 165.794  64
  -1  -7  11 244.102 108.556  44
  -1   7  11 72.1345 154.757  63
  -1   7  11-181.347 218.446  24
  -1  -7  11 166.000 161.723  52
  -1  -7  11 312.915 250.767  11
  -1   7  11 360.066 218.111   3
  -1  -7  11 219.643 181.812  79
   1  -7 -11-143.743 282.401  86
   1   7 -11 78.0906 251.342  82
  -1  -7  11 252.650 258.333  85
   1  -7 -11 595.795 278.103  74
  -1  -7  11 225.220 147.051  73
  -1  -7  11 380.956 192.002   4
  -1  -7  11 376.222 171.417  38
  -1  -7  11 233.802 170.058  37
   1  -7 -10 492.244 262.539  74
  -1  -7  10 368.208 137.700  73
  -1  -7  10 291.276 181.188  70
  -1  -7  10 278.866 152.396  69
  -1  -7  10 474.821 163.130  64
  -1  -7  10 535.464 171.125  30
  -1  -7  10 235.674 108.126  44
  -1   7  10 320.360 147.365  63
  -1   7  10 244.829 164.492  23
  -1   7  10 213.316 200.873  24
  -1  -7  10 257.870 152.232  52
  -1  -7  10 489.749 240.013  11
  -1  -7  10 300.259 156.697  46
  -1  -7  10 429.733 173.466  79
   1   7 -10 134.159 240.117  82
   1  -7 -10-116.142 268.559  86
  -1  -7  10 352.389 251.302  85
  -1   7  10 109.151 208.338   3
  -1  -7  10 297.361 175.635   4
  -1  -7  10 162.453 162.073  37
  -1  -7  10 469.879 181.556  39
  -1  -7  10 357.831 165.480  38
  -1  -7   9 3254.75 226.840  44
   1  -7  -9 3565.47 324.594  86
  -1  -7   9 3378.43 336.150  85
  -1  -7   9 3734.90 260.134  79
   1  -7  -9 3411.25 318.841  74
  -1  -7   9 3199.87 241.843  73
  -1  -7   9 3747.81 251.028  69
  -1  -7   9 3920.21 267.365  70
  -1  -7   9 3885.74 259.065  64
  -1   7   9 3994.54 250.120  63
  -1  -7   9 3245.97 239.497  29
  -1   7   9 3760.73 275.879  23
  -1   7   9 3064.86 286.730  24
  -1  -7   9 3621.33 245.752  52
  -1  -7   9 3139.81 242.355  45
  -1  -7   9 3618.40 250.161  46
  -1  -7   9 3625.10 316.492  11
  -1  -7   9 3680.42 261.540  38
  -1  -7   9 3644.78 254.501  37
  -1  -7   9 3610.75 266.037  39
  -1  -7   9 3216.93 247.336  36
  -1  -7   9 3255.80 511.065  15
  -1  -7   9 3406.41 268.479   4
  -1   7   9 3665.22 293.697   3
  -1  -7   9 3382.57 255.325  30
  -1  -7   9 3100.57 240.545  32
  -1   7   8 1810.45 213.661   3
  -1  -7   8 1697.20 162.460  89
  -1  -7   8 1483.65 144.177  88
  -1  -7   8 1587.17 254.251  85
   1  -7  -8 1481.71 252.180  86
  -1  -7   8 1729.85 180.323  79
   1  -7  -8 1356.41 247.111  74
  -1  -7   8 1556.02 160.696  73
  -1  -7   8 1848.55 187.751  70
  -1  -7   8 1528.03 164.634  69
  -1  -7   8 1649.14 155.671  67
  -1  -7   8 1782.74 180.311  64
  -1  -7   8 1690.36 168.426  29
  -1  -7   8 1915.75 247.043  11
  -1  -7   8 1452.43 143.062  60
  -1  -7   8 1646.91 161.635  53
  -1   7   8 1717.12 206.993  23
  -1  -7   8 1632.00 164.592  52
  -1  -7   8 1490.45 142.998  51
  -1  -7   8 1734.93 156.480  45
  -1  -7   8 2031.18 170.282  46
  -1  -7   8 2418.39 454.513  15
  -1  -7   8 1848.21 186.082  38
  -1  -7   8 1698.55 186.715  39
  -1  -7   8 1829.77 178.317  37
  -1  -7   8 1763.90 167.284  36
  -1  -7   8 1690.41 146.164  44
  -1  -7   8 1907.51 190.257   4
  -1  -7   8 1799.31 179.651  30
  -1  -7   8 1775.67 166.133  32
  -1  -7   8 1794.94 171.649  34
   1  -7  -7-9.73509 208.257  86
  -1  -7   7 417.590 215.860  85
  -1  -7   7 111.868 135.706  79
  -1  -7   7 284.842 113.485  73
   1  -7  -7-48.7149 206.388  74
  -1  -7   7 288.534 115.076  67
  -1  -7   7 161.092 119.868  69
  -1  -7   7 207.578 140.173  70
  -1  -7   7 303.209 154.307  66
  -1  -7   7 305.065 130.364  64
  -1  -7   7 319.089 132.774  29
  -1  -7   7 256.352 160.161   1
  -1   7   7 467.922 168.741   3
  -1  -7   7 115.640 102.024  60
  -1  -7   7 236.641 116.497  53
  -1  -7   7 364.852 202.250  11
  -1  -7   7 302.824 121.021  52
  -1  -7   7 133.955 102.851  51
  -1  -7   7 232.139 126.087  46
  -1  -7   7 319.493 114.129  45
  -1  -7   7 115.237 103.648  44
  -1  -7   7 119.312 107.669  87
  -1  -7   7 168.644 103.670  88
  -1  -7   7 279.986 120.159  89
  -1  -7   7 268.767 127.141  36
  -1  -7   7 331.040 143.007  38
  -1  -7   7 311.056 147.508  39
  -1  -7   7 375.060 134.736  37
  -1  -7   7 584.059 376.199  15
  -1  -7   7 230.688 128.823  34
  -1  -7   7 256.763 122.012  32
  -1  -7   7 98.1909 137.872  30
  -1  -7   6 931.893 168.913   5
  -1   7   6 1134.95 173.333   3
  -1  -7   6 846.545 173.423   1
   1  -7  -6 1027.82 141.811   1
  -1  -7   6 1207.53 131.517  87
  -1  -7   6 1295.58 129.920  88
  -1  -7   6 1523.27 142.772  89
   1  -7  -6 1147.75 206.807  86
  -1  -7   6 1154.53 223.960  85
  -1  -7   6 1379.22 150.579  79
   1  -7  -6 1332.22 216.047  74
  -1  -7   6 1219.67 135.411  67
  -1  -7   6 1186.56 152.513  70
  -1  -7   6 1253.23 132.835  69
  -1  -7   6 1286.60 146.215  64
  -1  -7   6 1319.98 126.492  60
  -1  -7   6 1422.08 207.520  11
  -1  -7   6 951.874 125.167  44
  -1  -7   6 1106.92 126.481  45
  -1  -7   6 1451.68 141.424  53
  -1  -7   6 1004.61 133.539  52
  -1  -7   6 1021.26 125.563  51
  -1  -7   6 1122.10 134.204  46
  -1  -7   6 833.052 148.637  29
   1  -7  -6 930.985 138.167  29
  -1  -7   6 899.215 137.541  32
  -1  -7   6 1019.31 145.888  30
  -1  -7   6 1031.04 139.065  34
  -1  -7   6 1178.85 161.061  38
  -1  -7   6 1048.66 156.978  39
  -1  -7   6 1087.24 142.651  36
   1  -7  -6 1107.50 184.456  13
  -1  -7   6 850.688 189.600  13
   1  -7  -6 1264.55 297.527  18
  -1  -7   6 1049.84 372.927  15
  -1  -7   5 21919.6 1163.11  39
  -1  -7   5 22008.3 1162.39  38
  -1  -7   5 20747.4 1158.29  30
  -1  -7   5 21773.0 1163.03  34
  -1  -7   5 22093.9 1162.53  32
  -1  -7   5 22783.7 1163.41  67
  -1  -7   5 22870.9 1163.85  70
  -1  -7   5 20627.9 1168.73  29
   1  -7  -5 21750.2 1165.68  29
   1  -7  -5 20222.9 1170.40   1
  -1  -7   5 21179.8 1179.68   1
  -1   7   5 19618.4 1171.53   3
  -1  -7   5 20533.7 1183.74   5
  -1  -7   5 20958.3 1157.35  60
  -1  -7   5 21962.2 1159.28  56
  -1  -7   5 20499.2 1157.85  51
  -1  -7   5 21025.7 1157.60  52
  -1  -7   5 20963.4 1157.90  46
  -1  -7   5 19572.8 1157.11  44
  -1  -7   5 22472.6 1158.51  43
  -1  -7   5 23046.1 1164.14  91
  -1  -7   5 23026.7 1161.20  88
  -1  -7   5 21860.9 1161.08  87
  -1  -7   5 24790.8 1167.31  89
  -1  -7   5 21122.1 1188.55  13
  -1  -7   5 20036.1 1176.31  11
   1  -7  -5 23287.9 1188.93  13
   1  -7  -5 22847.2 1275.87  18
   1   7  -5 20150.2 1175.38  21
  -1  -7   5 22337.5 1161.89  79
  -1  -7   4 22443.9 1250.38  31
   1  -7  -4 25918.5 1365.23  18
  -1  -7   4 24127.9 1274.52   5
   1  -7  -4 23995.1 1261.33   1
  -1  -7   4 24217.1 1268.03   1
  -1  -7   4 23196.6 1248.87  38
  -1  -7   4 23884.8 1253.34  40
  -1  -7   4 22345.5 1246.90  35
   1   7  -4 20497.0 1250.83  22
   1   7  -4 23405.0 1268.10  21
   1  -7  -4 25080.3 1255.74  29
  -1  -7   4 24422.9 1256.79  29
  -1  -7   4 22341.7 1249.92  41
   1  -7  -4 26258.9 1276.96  13
  -1  -7   4 23031.6 1262.91  11
  -1  -7   4 22242.5 1272.68  13
  -1  -7   3 11287.7 645.081   1
   1  -7  -3 10825.6 638.026   1
  -1  -7   3 11316.6 620.802  35
  -1  -7   3 11432.6 623.507  38
  -1  -7   3 11667.0 628.000  40
  -1  -7   3 12111.5 625.153  31
  -1   7   3 11278.0 709.888  16
   1  -7  -3 12622.4 756.853  18
  -1  -7   3 11191.2 651.557   5
   1   7  -3 11038.1 648.398  21
   1   7  -3 9401.08 621.151  22
  -1  -7   3 10001.6 635.408   7
  -1  -7   3 12025.9 632.912  29
  -1  -7   3 12306.1 637.330  28
   1  -7  -3 11777.8 631.216  29
  -1  -7   3 11839.1 625.354  41
  -1  -7   3 11328.2 651.346  13
   1  -7  -3 12100.7 651.619  13
  -1  -7   2 207.466 147.538   1
   1  -7  -2-124.977 140.670   1
  -1  -7   2 106.139 121.220  40
  -1  -7   2 151.480 116.141  38
  -1  -7   2 109.188 113.666  31
  -1  -7   2 201.944 158.627  13
   1  -7  -2 10.4148 153.604  13
   1   7  -2 37.4781 128.234  83
  -1  -7   2-51.9354 159.891   5
   1   7  -2 98.4617 170.588  21
   1   7  -2 191.147 104.105  22
  -1  -7   2-72.3490 158.270   7
   1  -7  -2 256.297 148.023  28
  -1  -7   2-2.19972 129.527  29
   1  -7  -2 6.42753 131.970  29
  -1  -7   2 157.078 136.066  28
  -1   7   2 14.6221 247.285  16
   1  -7  -2 10.3421 305.861  18
  -1  -7   2 388.000 343.197  18
   1  -7  -1 20148.0 1175.36   1
  -1  -7   1 21865.6 1178.13   1
  -1  -7   1 22045.0 1165.34  40
  -1  -7   1 21916.9 1160.92  31
   1  -7  -1 22545.3 1183.95  13
  -1  -7   1 22423.7 1183.63  13
   1   7  -1 17857.3 1168.03  83
   1  -7  -1 21637.1 1189.41   5
   1  -7  -1 21866.1 1168.38  29
  -1  -7   1 23115.5 1171.35  28
   1  -7  -1 22845.0 1171.38  28
  -1  -7   1 22034.0 1169.05  29
  -1  -7   1 21412.8 1179.89   7
  -1  -7   1 21565.5 1290.46  18
   1  -7  -1 21470.1 1269.94  18
   1  -7   0 1438.50 183.340  13
  -1  -7   0 1434.76 183.425  13
  -1  -7   0 1434.84 175.312   1
   1  -7   0 1369.65 177.299   1
   1  -7   0 1287.79 200.120   5
  -1  -7   0 1637.51 160.636  40
   1  -7   0 1511.56 160.161  40
  -1   7   0 1388.29 207.832  21
   1  -7   0 1502.06 151.860  31
   1  -7   0 1224.65 339.202  18
  -1  -7   0 959.751 346.028  18
   1  -7   0 1410.81 164.589  29
  -1  -7   0 1518.51 164.430  29
   1  -7   0 1699.87 175.339  28
  -1  -7   0 1607.95 175.526  28
   1   7   0 1447.95 175.895  83
   1  -7   1 19389.0 997.524  29
   1  -7   1 19861.2 999.575  28
  -1  -7  -1 19655.7 997.504  29
  -1  -7  -1 19824.8 1000.73  28
  -1  -7  -1 19201.8 1010.58  13
   1  -7   1 18962.9 1012.11  13
   1  -7   1 18530.8 1114.46  18
  -1  -7  -1 19779.4 1123.85  18
   1  -7   1 18733.4 1016.59   5
   1  -7   1 17767.5 991.423  40
   1  -7   1 17955.6 985.996  38
  -1   7  -1 17835.9 1012.43  21
   1  -7   1 17998.7 989.941  31
   1  -7   1 18861.1 988.926  41
  -1   7  -1 15466.4 987.117  83
   1  -7   1 17664.3 1005.84   1
  -1  -7  -1 17788.7 1003.85   1
  -1   7  -2 60.1132 172.962  21
   1  -7   2 119.826 116.436  35
   1  -7   2 37.4947 124.448  31
  -1  -7  -2-158.997 340.574  18
   1  -7   2 286.913 127.071  40
   1  -7   2 124.664 122.040  38
   1  -7   2 135.444 111.129  39
   1  -7   2 191.139 155.795  13
  -1  -7  -2 172.364 152.951  13
   1  -7   2-21.9716 122.216  41
   1  -7   2 115.956 154.419   1
  -1  -7  -2 203.342 142.070   1
   1  -7   2 115.195 163.472   5
   1  -7   2 54.1871 137.761  28
  -1  -7  -2 289.210 128.982  29
   1  -7   2 177.468 132.237  29
  -1   7  -3 3933.13 306.981  21
   1  -7   3 4306.98 278.345  31
   1  -7   3 4335.61 275.508  41
   1  -7   3 4315.01 309.521   5
   1  -7   3 4365.35 270.807  35
   1  -7   3 4201.72 272.869  38
   1  -7   3 4375.86 268.483  39
   1  -7   3 4399.38 278.767  40
   1  -7   3 4376.59 299.911   1
  -1  -7  -3 4338.07 289.356   1
  -1  -7  -3 4512.47 302.280  13
   1  -7   3 4252.88 304.687  13
  -1  -7  -3 4538.04 281.790  29
   1  -7   3 4189.53 281.729  29
   1  -7   3 4600.45 462.988  15
  -1  -7  -3 4660.07 451.312  18
   1  -7   4 342.127 126.583  39
   1  -7   4 345.856 112.284  37
   1  -7   4 222.863 133.858  38
   1  -7   4 182.291 130.739  31
   1  -7   4 347.617 125.356  35
   1  -7   4 274.023 111.725  30
   1  -7   4 574.971 121.747  67
   1  -7   4 493.135 139.906  66
  -1  -7  -4 249.035 138.899   1
   1  -7   4 299.226 161.368   1
   1  -7   4 248.508 140.588  29
  -1  -7  -4 266.125 132.604  29
  -1   7  -4 10.2404 162.715  21
  -1   7  -4 507.301 161.449  81
   1  -7   4 323.545 111.679  51
   1  -7   4 480.735 110.789  46
   1  -7   4 283.338 131.583  41
   1  -7   4 73.5230 159.210  13
  -1  -7  -4 173.407 155.318  13
   1  -7   4 232.302 167.535   5
   1  -7   4 700.667 128.684  89
   1  -7   4 532.716 117.110  88
  -1  -7  -4 371.671 325.995  18
   1  -7   5 639.173 125.422   4
   1  -7   5 824.753 174.327   5
   1  -7   5 721.166 170.587   1
  -1  -7  -5 768.726 143.248   1
   1  -7   5 509.689 118.007  88
   1  -7   5 600.501 133.348  89
  -1   7  -5 676.762 173.955  81
   1  -7   5 711.214 123.370  80
   1  -7   5 676.647 130.168  79
   1  -7   5 670.487 127.695  75
   1  -7   5 618.469 133.212  70
   1  -7   5 735.247 127.147  67
   1  -7   5 603.629 154.888  66
  -1  -7  -5 844.328 135.476  29
   1  -7   5 719.545 144.310  29
   1  -7   5 519.450 125.879  53
   1  -7   5 586.864 117.964  51
   1  -7   5 718.528 121.512  52
   1  -7   5 626.291 124.223  46
  -1  -7  -5 871.915 334.986  18
   1  -7   5 787.394 125.647  37
   1  -7   5 862.387 141.044  39
   1  -7   5 626.383 113.730  36
   1  -7   5 629.632 140.655  38
   1  -7   5 788.567 142.593  41
   1  -7   5 722.202 172.715  13
  -1  -7  -5 1027.21 170.607  13
   1  -7   5 897.948 141.017  35
   1  -7   5 846.456 126.063  32
   1  -7   5 623.283 123.859  30
   1  -7   5 830.984 125.462  34
   1  -7   6 116.706 128.548   4
   1  -7   6-137.724 161.745   1
  -1  -7  -6 107.367 127.929   1
   1  -7   6 139.722 107.633  88
   1  -7   6 122.719 120.930  89
   1  -7   6-36.9642 205.951  85
   1  -7   6 84.6476 117.466  80
  -1  -7  -6 586.032 196.722  86
  -1  -7  -6 44.0153 265.758  77
   1  -7   6 152.194 132.971  79
  -1  -7  -6 60.0534 189.722  74
   1  -7   6 192.353 131.737  70
   1  -7   6 21.5170 116.760  67
   1  -7   6 107.827 106.724  69
   1  -7   6-335.866 154.868  66
   1  -7   6 77.5363 120.596  64
   1  -7   6 7.87499 139.054  29
   1  -7   6 12.8619 120.146  30
   1  -7   6-7.02356 197.531  11
   1  -7   6 100.912 96.4372  60
   1  -7   6 191.264 108.291  59
   1  -7   6 195.048 114.083  53
   1  -7   6 47.9509 98.6064  56
   1   7   6-52.3755 168.614  23
   1  -7   6 121.410 103.197  51
   1  -7   6 3.62996 114.100  52
   1  -7   6 24.2892 116.739  46
   1  -7   6-352.274 362.691  15
   1  -7   6 46.4408 135.846  39
   1  -7   6 183.216 137.568  38
   1  -7   6 33.1197 125.868  37
   1  -7   6 44.6997 112.303  36
   1  -7   6-51.2842 107.455  45
   1  -7   6 123.720 92.1845  44
   1  -7   6 24.8727 141.833  41
  -1  -7  -6-24.6127 157.489  13
   1  -7   6 116.510 165.559  13
   1  -7   6-27.1654 117.098  32
   1  -7   6 9.21008 134.016  35
   1  -7   6 232.141 118.265  34
   1  -7   7 853.412 149.000   4
   1   7   7 779.947 179.761   3
   1  -7   7 453.827 129.958  89
   1  -7   7 535.599 115.748  88
  -1  -7  -7 505.623 211.580  86
   1  -7   7 471.007 227.426  85
  -1  -7  -7 687.542 289.415  77
   1  -7   7 453.320 141.227  79
  -1  -7  -7 533.614 213.270  74
   1  -7   7 530.770 108.771  73
   1  -7   7 462.015 124.556  69
   1  -7   7 487.490 128.222  67
   1  -7   7 478.753 148.689  70
   1  -7   7 539.291 162.296  66
   1  -7   7 462.316 140.567  64
   1  -7   7 755.735 138.850  30
   1  -7   7 584.164 142.643  29
   1  -7   7 1089.76 220.243  11
   1  -7   7 485.370 100.375  60
   1  -7   7 515.507 123.951  59
   1  -7   7 591.360 138.369  53
   1   7   7 565.656 176.239  23
   1  -7   7 569.191 130.198  52
   1  -7   7 471.103 109.902  51
   1  -7   7 517.924 133.398  46
   1  -7   7 783.943 385.118  15
   1  -7   7 651.745 141.910  37
   1  -7   7 645.585 154.832  38
   1  -7   7 826.931 130.238  36
   1  -7   7 465.672 154.104  39
   1  -7   7 605.411 120.923  45
   1  -7   7 448.199 100.946  44
  -1  -7  -7 552.402 163.993  13
   1  -7   7 787.131 124.206  32
   1  -7   7 603.262 152.411  35
   1  -7   7 720.742 130.161  34
   1  -7   8 962.067 168.568   4
   1   7   8 1090.25 200.521   3
   1  -7   8 1078.28 125.554  88
  -1  -7  -8 1165.72 236.168  86
   1  -7   8 1053.19 240.484  85
   1  -7   8 1007.99 164.002  79
  -1  -7  -8 916.121 322.710  77
   1  -7   8 969.992 128.005  73
  -1  -7  -8 951.055 234.193  74
   1  -7   8 1370.79 149.193  69
   1  -7   8 1022.02 171.835  70
   1  -7   8 849.085 150.805  64
   1  -7   8 978.810 178.242  66
   1  -7   8 879.151 154.260  29
   1  -7   8 935.245 155.404  30
   1  -7   8 1081.28 236.706  11
   1  -7   8 1073.98 140.523  59
   1  -7   8 1054.81 152.955  53
   1  -7   8 1038.42 123.202  51
   1  -7   8 879.476 148.490  52
   1  -7   8 689.179 111.073  44
   1  -7   8 914.773 147.091  45
   1  -7   8 1008.54 153.307  46
   1   7   8 1071.88 185.866  23
  -1  -7  -8 1173.48 187.582  13
  -1  -7  -8 875.357 327.286  18
   1  -7   8 956.713 138.452  32
   1  -7   8 975.347 165.094  35
   1  -7   8 1167.79 148.635  34
   1  -7   8 954.717 168.489  38
   1  -7   8 801.381 143.240  36
   1  -7   8 1074.53 157.885  37
   1  -7   8 1228.13 174.166  39
  -1  -7  -9 447.458 242.313  74
   1  -7   9 245.732 124.074  73
   1  -7   9 268.741 166.368  70
   1  -7   9 405.411 141.531  69
   1  -7   9 498.179 151.886  64
   1  -7   9 706.827 184.859  66
   1  -7   9 448.961 235.044  11
   1  -7   9 642.961 159.420  30
   1  -7   9 609.095 141.195  29
   1   7   9 672.995 176.221  23
   1  -7   9 456.147 161.678  79
  -1  -7  -9-83.7348 337.813  77
   1  -7   9 443.655 145.812  52
   1  -7   9 453.852 157.883  37
   1  -7   9 498.674 161.392  38
   1  -7   9 539.793 148.642  45
   1  -7   9 352.473 148.241  46
   1  -7   9 566.954 169.113   4
   1   7   9 628.413 204.438   3
  -1  -7  -9 451.912 245.960  86
   1  -7   9 552.102 244.610  85
   1  -7   9 393.789 168.435  35
  -1  -7  -9 737.296 334.823  18
   1  -7  10 4307.76 296.019  79
  -1  -7 -10 3483.98 448.417  77
   1  -7  10 4255.20 300.524  70
   1  -7  10 3920.90 305.618  66
   1  -7  10 3796.20 283.090  69
   1  -7  10 4543.39 294.029  64
   1   7  10 3999.75 304.088  23
   1  -7  10 4561.91 357.936  11
   1  -7  10 4315.70 283.123  52
   1  -7  10 3919.58 285.354  46
   1  -7  10 4057.21 302.892   4
   1   7  10 4864.89 340.693   3
  -1  -7 -10 3953.15 355.896  74
   1  -7  10 3200.15 264.592  73
   1  -7  10 4654.87 288.028  38
   1  -7  10 4136.52 288.212  37
   1  -7  10 4559.59 297.970  35
  -1  -7 -10 4345.60 360.844  86
   1  -7  10 3285.72 363.616  85
  -1  -7 -10 3418.79 455.810  18
   1  -7  11 2025.26 234.078  70
   1  -7  11 1986.19 203.564  69
   1  -7  11 1668.37 231.578  66
   1  -7  11 2022.83 212.683  64
   1   7  11 2009.14 210.557  63
   1  -7  11 2517.39 300.461  11
   1  -7  11 2071.63 206.892  52
  -1  -7 -11 1474.78 306.557  86
   1  -7  11 1486.73 289.606  85
   1  -7  11 1710.50 213.567  46
   1   7  11 2178.48 269.766   3
  -1  -7 -11 1614.44 412.060  77
   1  -7  11 1633.02 218.849  79
   1  -7  11 2044.74 209.564  37
   1  -7  11 2414.10 217.764  35
   1  -7  11 2222.35 202.782  38
   1  -7  11 2373.82 232.148   4
   1  -7  11 1416.21 180.110  73
  -1  -7 -11 1525.89 307.578  74
   1  -7  12 287.300 195.432  70
   1  -7  12 245.912 165.562  69
   1  -7  12 69.9172 173.891  64
  -1  -7 -12 255.955 296.631  86
  -1   7 -12-418.034 267.501  81
   1  -7  12 183.617 262.938  85
  -1   7 -12 69.7193 265.899  82
   1   7  12 231.265 172.334  63
   1   7  12-54.3809 551.467  19
  -1  -7 -12 36.9926 293.167  74
   1  -7  12-82.1053 139.817  73
   1  -7  12-48.9879 167.059  52
   1  -7  12 218.485 198.175   4
   1   7  12-23.0908 232.289   3
  -1  -7 -12 386.932 404.139  77
   1  -7  12 285.294 188.230  79
   1  -7  12 64.7323 174.699  35
   1  -7  12-286.804 177.826  37
   1  -7  12-108.417 163.641  38
  -1  -7 -12 62.8450 163.642  13
   1   7  13 4566.62 683.474  19
   1  -7  13 2945.07 271.229  79
   1  -7  13 3678.58 292.889   4
   1   7  13 3896.07 332.703   3
   1  -7  13 3738.76 274.525  64
   1   7  13 3709.14 269.529  63
   1  -7  13 2681.97 243.564  73
  -1  -7 -13 3383.91 367.912  74
   1  -7  13 3334.85 260.456  52
  -1   7 -13 2638.94 344.698  82
   1  -7  13 2574.36 338.294  85
  -1  -7 -13 2968.99 370.970  86
   1  -7  13 3880.17 254.838  38
   1  -7  13 3987.56 267.194  35
   1  -7  13 3550.75 270.069  69
   1  -7  13 3482.29 289.744  70
   1  -7  13 3735.83 349.810  11
  -1  -7 -13 2554.95 267.910  13
  -1  -7 -14 393.103 154.946  13
   1  -7  14 76.5186 139.962  73
  -1  -7 -14 829.136 297.447  74
   1  -7  14 355.373 179.996  64
   1   7  14 486.379 175.289  63
   1  -7  14 177.371 255.338  85
  -1  -7 -14 323.620 306.689  86
   1  -7  14 289.765 177.851  79
   1   7  14 351.709 552.788  19
   1  -7  14 540.571 199.247  70
   1  -7  14 553.707 173.751  69
   1   7  15 969.986 250.039   3
   1  -7  15 515.691 165.198  35
   1  -7  15 896.664 242.281  85
   1  -7  15 536.523 139.637  73
   1   7  15 1174.54 517.753  19
   1  -7  15 574.549 177.760  41
  -1  -7 -16 673.853 283.888  74
   1  -7  16 562.281 129.889  73
   1   7  16 869.043 234.211   3
   1  -7  16 554.834 165.643  41
  -1  -7 -16 250.090 283.283  86
   1   7  16 426.970 166.544  63
   1  -7  16 526.777 162.724  64
   1  -7  16 332.730 99.4210  56
   1  -7  16 542.793 160.412  79
   1  -7  16 506.661 185.684  90
   1  -7  16 924.880 153.337  35
   1  -7  16 462.356 158.557  69
   1  -7  16 460.471 176.995  70
   1   7  17 3631.97 294.680   3
   1  -7  17 2955.58 239.591  69
   1  -7  17 3442.11 249.221  70
   1  -7  17 3003.25 255.723  90
   1  -7  17 3557.14 230.444  35
   1  -7  17 3149.13 241.397  41
   1   7  18 418.516 175.234   8
   1  -7  18 302.169 139.754  90
   1  -7  18 512.585 112.849  43
   1  -7  18 484.301 122.875  41
   1   7  18 277.424 141.726  61
   1  -7  18 623.683 134.888  70
   1  -7  18 373.385 130.691  31
   1   7  18 468.650 178.320   3
   1   7  19-4.94777 129.920   3
   1  -7  19 14.3718 86.8263  40
   1  -7  19-58.4831 87.1141  41
   1  -7  19 94.1694 101.885  90
   1   7  19-44.6911 101.501  61
   1   7  19 99.8478 105.279  62
   1   7  19 147.967 82.3606  84
   1  -7  19 48.1895 96.2751  70
   1  -7  19 39.7457 96.5725  31
   1  -7  19 103.655 84.6734  43
  -1  -9  18-3.99661 102.190  90
  -1   9  18 1.25188 80.4618  62
  -1   9  18-1.51999 98.3205  61
  -1  -9  18 198.642 87.2727  31
  -1   9  18 39.4089 122.122   3
  -1  -9  18 147.881 88.7922  41
  -1  -9  18-18.4030 72.5760  43
  -1  -9  17 333.815 122.944  41
  -1  -9  17 343.068 100.308  43
  -1   9  17 364.745 166.431   3
  -1   9  17 454.778 118.737  62
  -1   9  17 709.481 145.671  61
  -1  -9  17 399.097 122.071  31
  -1  -9  17 399.119 134.398  70
  -1  -9  17 295.690 105.044  40
  -1  -9  17 243.976 143.191  90
  -1  -9  16-96.8357 141.625  41
  -1  -9  16 129.136 114.960  43
  -1  -9  16 89.7337 137.384  31
  -1  -9  16 120.134 134.543  35
  -1  -9  16-14.8876 123.416  40
  -1   9  16-10.8423 165.054  61
  -1  -9  16 45.5075 158.781  70
  -1   9  16-229.901 192.027   3
  -1  -9  16 50.8792 165.419  90
  -1  -9  15 238.889 154.900  35
  -1  -9  15 79.0050 149.724  31
  -1  -9  15 72.0149 97.1343  56
  -1   9  15-22.3098 178.694  61
  -1  -9  15 128.182 164.281  79
  -1  -9  15 146.462 179.237  90
  -1  -9  15 67.5908 106.820  91
  -1   9  15 89.1995 206.892   3
   1  -9 -15 188.458 139.844  13
  -1  -9  15 204.922 169.913  70
  -1  -9  15 188.636 143.475  40
  -1  -9  15-49.2467 159.343  41
  -1  -9  15 8.50704 129.749  43
  -1  -9  14 15.1567 179.089  70
  -1  -9  14 171.264 128.610  28
  -1  -9  14 306.496 174.922  79
  -1  -9  14-70.8157 112.941  56
  -1   9  14 158.425 143.998  63
  -1   9  14-134.645 215.152   3
   1  -9 -14 46.6805 158.263  13
  -1  -9  14 310.695 190.102  90
  -1  -9  14 294.084 125.882  91
  -1  -9  14-28.6602 132.792  43
  -1  -9  14 211.861 166.973  41
  -1  -9  14 91.3210 153.202  40
  -1  -9  14 246.427 157.252  38
  -1  -9  14 260.336 168.483  35
  -1  -9  14 152.913 163.404  31
  -1   9  13 1681.09 573.546  19
  -1  -9  13 1782.35 209.726  41
  -1   9  13 2100.31 262.223   3
  -1  -9  13 1546.03 199.397  28
  -1  -9  13 2164.85 211.822  35
  -1  -9  13 1701.19 199.394  40
  -1  -9  13 1991.53 204.547  38
  -1  -9  13 1889.77 207.292  31
   1  -9 -13 1747.82 223.955  13
  -1  -9  12-18.9186 159.048  52
   1  -9 -12 22.5834 178.004  13
  -1  -9  12-262.588 205.670  90
  -1  -9  12 177.867 137.096  91
  -1   9  12 16.9706 148.366  63
  -1  -9  12 259.395 185.557  79
  -1  -9  12-180.709 167.105  28
  -1  -9  12-131.427 195.572  70
  -1  -9  12-2.45548 119.952  56
  -1  -9  12 187.836 142.545  43
  -1  -9  11-79.1714 174.977  28
  -1  -9  11 351.838 189.535  79
  -1  -9  11-7.54729 127.215  56
  -1   9  11 191.595 216.195   3
  -1  -9  11 103.239 162.858  52
   1  -9 -11 82.2811 186.925  13
  -1  -9  11 281.265 201.219  90
  -1  -9  11 181.987 141.524  91
  -1  -9  11 230.426 176.489  41
  -1  -9  11 328.251 145.787  43
  -1  -9  11 370.745 193.207  70
  -1  -9  11 282.364 151.091  69
  -1  -9  11 331.614 176.178  35
  -1  -9  11 16.3609 171.067  31
  -1  -9  11 320.884 179.903  38
  -1  -9  11 10.1412 165.648  40
  -1  -9  11 305.991 167.788  37
  -1   9  11 128.504 145.975  63
  -1  -9  10 3268.97 253.207  79
  -1  -9  10 3028.38 254.717  70
  -1  -9  10 2836.97 220.682  69
  -1   9  10 2746.12 218.298  63
  -1  -9  10 2822.45 250.600  28
  -1  -9  10 2296.53 204.648  56
  -1  -9  10 3129.42 233.511  52
   1  -9 -10 2660.66 226.419  49
  -1  -9  10 2819.85 234.462  46
  -1  -9  10 2329.26 213.408  43
  -1  -9  10 2209.08 192.245  44
  -1  -9  10 2879.68 246.069  41
  -1  -9  10 2627.94 240.352  31
  -1  -9  10 2512.18 234.152  30
  -1  -9  10 2580.83 218.660  91
  -1  -9  10 3173.42 265.946  90
  -1   9  10 2727.55 278.344   3
   1  -9 -10 2368.22 269.155   5
  -1  -9  10 2392.93 239.858  40
  -1  -9  10 3129.56 242.282  35
  -1  -9  10 3187.68 247.435  38
  -1  -9  10 2396.11 232.523  37
  -1  -9   9 1601.04 205.200  79
  -1  -9   9 2033.47 198.548  31
  -1  -9   9 1602.99 195.997  35
  -1  -9   9 1462.92 174.046  32
  -1  -9   9 1449.24 205.084  70
  -1   9   9 1471.29 168.677  63
  -1  -9   9 1301.40 150.035  60
  -1   9   9 1482.32 232.734   3
  -1  -9   9 1930.27 186.300  52
  -1  -9   9 1510.65 176.338  53
  -1  -9   9 1618.95 161.561  56
  -1   9   9 1603.36 220.005  23
   1  -9  -9 1919.96 233.523  13
   1  -9  -9 1604.54 188.173  49
  -1  -9   9 1594.43 154.816  51
  -1  -9   9 1602.46 177.376  45
  -1  -9   9 1543.01 186.894  46
  -1  -9   9 1493.40 199.522  41
  -1  -9   9 1423.13 152.582  44
  -1  -9   9 1470.28 168.568  43
   1  -9  -9 1846.73 236.391   5
  -1  -9   9 1517.92 187.425  37
  -1  -9   9 1474.58 181.395  36
  -1  -9   9 1592.22 209.848  39
  -1  -9   9 1662.07 199.234  40
  -1  -9   9 1570.40 210.665  38
  -1  -9   9 1455.60 190.679  30
  -1  -9   9 1388.66 181.946  29
  -1  -9   9 1729.59 206.876  28
  -1  -9   9 922.032 167.563  91
  -1  -9   9 1310.00 156.764  88
  -1  -9   9 1581.01 217.324  90
  -1  -9   8 16006.2 940.499  36
  -1  -9   8 17074.3 950.808  39
  -1  -9   8 19110.8 950.994  38
  -1  -9   8 19097.3 946.146  35
  -1  -9   8 16887.2 943.295  37
  -1  -9   8 17821.6 952.569  40
  -1  -9   8 17821.6 949.597  79
  -1  -9   8 17865.1 952.650  70
  -1  -9   8 17173.9 944.861  67
  -1  -9   8 15906.7 950.550  29
  -1  -9   8 17359.1 960.130  28
  -1  -9   8 14654.1 940.870  91
  -1  -9   8 16845.3 939.816  88
  -1  -9   8 17738.1 955.498  90
  -1  -9   8 17433.5 947.885  89
  -1  -9   8 15845.6 933.668  60
  -1  -9   8 17444.8 948.275  53
  -1  -9   8 15501.2 936.601  56
  -1  -9   8 17058.1 937.527  51
  -1  -9   8 18384.4 942.856  52
   1  -9  -8 17065.8 951.114  49
  -1   9   8 18419.0 978.957  23
  -1  -9   8 17512.0 942.764  46
  -1  -9   8 17508.5 943.413  45
  -1  -9   8 17493.8 1197.18  15
  -1  -9   8 16846.1 944.727  32
  -1  -9   8 18672.9 950.401  31
  -1  -9   8 17334.6 948.317  34
  -1  -9   8 16240.9 941.053  30
   1  -9  -8 20024.3 990.497  13
   1  -9  -8 18295.1 988.776   5
  -1   9   8 17790.3 970.149   3
  -1  -9   8 16728.1 938.243  43
  -1  -9   8 15828.2 934.603  44
  -1  -9   8 20110.9 953.558  41
  -1  -9   7 1421.02 171.845  79
  -1  -9   7 1116.53 171.339  35
  -1  -9   7 1009.49 154.490  32
  -1  -9   7 762.883 161.278  34
  -1  -9   7 960.673 167.667  31
  -1  -9   7 1523.92 178.232  70
  -1  -9   7 1146.64 158.524  67
  -1  -9   7 861.731 174.411  29
  -1  -9   7 869.496 157.274  30
  -1  -9   7 1075.38 191.837  28
  -1   9   7 878.666 187.194   3
  -1  -9   7 512.538 201.404   1
  -1  -9   7 1184.90 155.257  91
  -1  -9   7 1176.40 185.736  90
  -1  -9   7 1381.97 151.333  88
  -1  -9   7 1209.18 166.652  89
  -1  -9   7 992.631 139.768  60
  -1  -9   7 1082.06 159.824  53
  -1  -9   7 1038.22 142.428  56
  -1  -9   7 779.150 145.081  51
  -1  -9   7 1148.85 153.933  52
  -1   9   7 823.405 212.796  23
  -1  -9   7 879.889 153.264  46
   1  -9  -7 874.710 176.239  49
  -1  -9   7 863.462 445.856  15
   1  -9  -7 838.130 222.070   5
   1  -9  -7 751.787 214.411  13
  -1  -9   7 921.674 137.008  44
  -1  -9   7 833.042 173.354  41
  -1  -9   7 798.788 135.989  43
  -1  -9   7 868.215 148.904  45
  -1  -9   7 741.763 147.416  36
  -1  -9   7 832.854 180.733  39
  -1  -9   7 969.422 174.920  40
  -1  -9   7 1187.50 185.998  38
  -1  -9   7 1082.67 159.084  37
  -1  -9   6 7203.33 427.306  79
  -1  -9   6 7063.81 431.535  70
   1  -9  -6 6811.27 417.934  67
  -1  -9   6 7993.16 433.397  67
  -1  -9   6 7140.78 441.487  29
  -1  -9   6 7680.35 448.844  28
   1  -9  -6 6745.50 417.762  88
  -1  -9   6 6875.58 425.972  91
  -1  -9   6 7227.27 434.363  89
  -1  -9   6 7308.22 436.540  90
  -1  -9   6 7075.28 426.021  88
  -1  -9   6 6875.12 418.821  60
  -1  -9   6 7211.79 419.430  44
  -1  -9   6 7917.71 432.303  41
  -1  -9   6 6784.13 416.273  43
  -1  -9   6 7364.06 419.756  56
  -1  -9   6 7150.44 429.432  53
  -1  -9   6 7451.63 420.748  52
  -1  -9   6 7047.66 420.742  51
   1  -9  -6 7200.12 441.038  49
  -1  -9   6 7637.19 466.914   1
   1  -9  -6 6631.64 438.973   1
  -1  -9   6 7743.78 423.969  45
  -1  -9   6 7657.68 422.751  46
  -1  -9   6 5987.05 665.358  15
  -1  -9   6 6270.53 458.110   5
   1  -9  -6 7669.31 484.951   5
  -1   9   6 7040.19 445.078   3
   1  -9  -6 8230.97 478.365  13
  -1  -9   6 7198.12 477.160  13
  -1  -9   6 8244.84 432.783  31
  -1  -9   6 7451.27 429.060  34
  -1  -9   6 6827.63 421.717  30
  -1  -9   6 7145.03 429.034  32
  -1  -9   6 7488.06 437.381  40
  -1  -9   6 7468.89 426.797  35
  -1  -9   6 6858.21 421.921  37
  -1  -9   6 7071.79 421.194  36
  -1  -9   6 7250.60 435.533  39
  -1  -9   6 7279.08 433.650  38
  -1  -9   5 4147.78 291.178  79
  -1  -9   5 4371.52 296.689  70
  -1  -9   5 4518.91 300.511  67
   1  -9  -5 4395.24 287.951  67
  -1  -9   5 4608.31 298.599  32
  -1  -9   5 4658.80 291.015  30
  -1  -9   5 4939.74 299.793  31
  -1  -9   5 4756.99 300.954  34
   1  -9  -5 4438.29 307.113  29
  -1  -9   5 4941.28 323.830  28
  -1  -9   5 4893.50 317.607  29
   1  -9  -5 4497.86 289.447  88
  -1  -9   5 4403.26 304.269  89
  -1  -9   5 4410.51 295.804  91
  -1  -9   5 4338.62 302.334  90
  -1  -9   5 4288.55 296.534  88
  -1  -9   5 4159.76 289.178  60
  -1  -9   5 5118.63 304.014  53
  -1  -9   5 4499.49 287.387  56
  -1  -9   5 5196.55 347.147   1
   1  -9  -5 4454.72 315.497   1
  -1  -9   5 4651.67 294.042  51
   1  -9  -5 4660.61 288.295  51
   1  -9  -5 4534.60 312.934  49
  -1  -9   5 4665.34 286.269  52
  -1  -9   5 4201.64 288.428  46
  -1  -9   5 4757.73 292.381  45
  -1  -9   5 5388.19 569.027  15
   1  -9  -5 5085.52 472.225  18
   1  -9  -5 4979.60 359.829   5
  -1  -9   5 4667.22 343.013   5
  -1  -9   5 4288.75 287.655  37
  -1  -9   5 4812.13 305.560  39
  -1  -9   5 4936.97 307.241  40
  -1  -9   5 4784.52 296.083  35
  -1  -9   5 5151.42 305.132  38
  -1  -9   5 4960.35 351.662  13
   1  -9  -5 5138.83 349.491  13
  -1  -9   5 5157.64 302.587  41
  -1  -9   5 4586.72 289.436  44
  -1  -9   5 4385.97 283.219  43
   1  -9  -4 335.497 204.154   5
  -1  -9   4 286.247 193.451   5
  -1  -9   4 578.972 128.255  79
  -1  -9   4 600.451 124.802  71
  -1  -9   4 451.398 123.611  75
   1  -9  -4 528.733 126.550  67
  -1  -9   4 595.779 141.610  67
  -1  -9   4 657.399 133.581  70
  -1  -9   4 441.639 168.795  28
  -1  -9   4 380.471 162.090  29
   1  -9  -4 214.357 152.468  29
  -1  -9   4 735.792 143.141  90
  -1  -9   4 513.824 139.838  88
   1  -9  -4 782.479 131.448  88
  -1  -9   4 830.334 140.440  91
  -1  -9   4 610.284 151.007  89
  -1  -9   4 328.094 132.409  60
  -1  -9   4 485.527 139.055  41
  -1  -9   4 658.348 129.228  44
  -1  -9   4 347.033 110.632  43
  -1  -9   4 402.171 122.403  56
  -1  -9   4 672.964 137.539  51
   1  -9  -4 574.013 127.269  51
  -1  -9   4 717.350 116.245  52
  -1  -9   4 565.851 189.003   1
   1  -9  -4 338.072 156.592   1
  -1  -9   4 551.897 124.643  46
   1  -9  -4 279.762 159.064  49
  -1  -9   4 167.334 385.275  15
   1  -9  -4 571.554 321.889  18
   1  -9  -4 372.797 191.992  13
  -1  -9   4 331.971 193.340  13
  -1  -9   4 557.113 147.591  39
  -1  -9   4 446.467 150.476  40
  -1  -9   4 666.351 149.479  38
  -1  -9   4 287.490 117.741  37
  -1  -9   4 342.330 127.627  30
  -1  -9   4 601.171 141.094  31
  -1  -9   4 500.849 135.801  35
  -1  -9   4 357.797 110.539  80
  -1  -9   3 6047.64 390.410  39
  -1  -9   3 6864.76 400.454  40
  -1  -9   3 6460.65 391.089  38
  -1  -9   3 6485.03 384.454  35
  -1  -9   3 5665.78 380.543  79
  -1  -9   3 6566.58 388.252  75
  -1  -9   3 6414.57 385.315  70
  -1  -9   3 6537.67 389.975  71
  -1  -9   3 7269.34 396.785  67
   1  -9  -3 6930.00 392.199  67
   1  -9  -3 6700.43 407.714  29
  -1  -9   3 7107.81 410.531  29
  -1  -9   3 6776.42 414.202  28
  -1  -9   3 6905.12 395.294  88
  -1  -9   3 6616.21 393.871  91
  -1  -9   3 5978.77 387.684  90
   1  -9  -3 6806.67 392.836  88
  -1  -9   3 6387.21 395.281  58
   1  -9  -3 7047.70 397.981  58
  -1  -9   3 6793.76 391.113  60
  -1  -9   3 6805.61 388.099  54
  -1  -9   3 6774.78 387.893  56
  -1  -9   3 6235.79 402.715  49
  -1  -9   3 6359.76 378.555  52
   1  -9  -3 6486.67 387.932  51
   1  -9  -3 6630.64 407.324  49
  -1  -9   3 6988.79 391.905  51
  -1  -9   3 6756.17 431.623   1
   1  -9  -3 6669.56 419.203   1
  -1  -9   3 6760.26 384.425  46
   1  -9  -3 6862.39 561.278  18
   1  -9  -3 7526.45 441.409  13
  -1  -9   3 7052.10 439.145  13
   1  -9  -3 6894.95 445.810   5
  -1  -9   3 6649.89 440.565   5
  -1  -9   3 6833.03 392.495  31
  -1  -9   3 6716.12 389.940  44
  -1  -9   3 6334.81 377.646  43
  -1  -9   3 6993.92 389.945  41
  -1  -9   2 63.1187 127.779  38
  -1  -9   2 145.597 121.879  41
  -1  -9   2 22.8222 144.841  40
  -1  -9   2 7.45007 117.838  71
  -1  -9   2 20.4312 111.917  75
  -1  -9   2-159.267 133.420  67
   1  -9  -2-31.2297 125.362  67
  -1  -9   2 186.221 164.048  28
  -1  -9   2-72.1166 154.608  29
   1  -9  -2-52.0812 153.499  29
  -1  -9   2 154.098 168.174   7
  -1  -9   2-7.12851 129.122  88
   1  -9  -2-122.600 129.491  88
  -1  -9   2 109.725 130.778  58
  -1  -9   2-84.7816 126.113  60
   1  -9  -2-69.8405 138.024  58
  -1  -9   2-6.80259 113.806  54
  -1  -9   2 140.200 126.913  51
   1  -9  -2 96.4803 124.530  51
  -1  -9   2-3.18166 92.5822  52
   1  -9  -2 32.7871 158.153   1
  -1  -9   2 13.1997 176.059   1
  -1  -9   2 119.061 108.770  46
  -1  -9   2 37.0965 150.905  49
   1  -9  -2 154.795 154.319  49
   1  -9  -2 88.2226 310.582  18
   1  -9  -2 20.0542 183.617  13
  -1  -9   2-115.073 187.496  13
  -1  -9   2-58.4171 190.360   5
   1  -9  -2-49.6388 199.932   5
  -1  -9   2-55.5350 111.374  35
  -1  -9   2-83.9450 132.120  31
  -1  -9   2 89.3427 124.844  44
  -1  -9   1 5868.47 345.729  67
   1  -9  -1 5468.94 342.204  67
  -1  -9   1 5823.57 361.839  29
   1  -9  -1 5958.92 366.277  28
   1  -9  -1 6058.23 359.341  29
  -1  -9   1 5730.38 363.709  28
  -1  -9   1 5598.90 376.650   7
   1  -9  -1 5466.60 341.196  88
  -1  -9   1 5217.78 342.211  88
  -1  -9   1 5279.85 338.673  60
   1  -9  -1 6010.12 347.384  58
  -1  -9   1 5548.80 343.582  58
   1  -9  -1 5468.26 338.428  54
  -1  -9   1 5563.32 336.810  54
   1  -9  -1 5667.66 357.849  49
   1  -9  -1 5632.68 338.203  51
  -1  -9   1 5559.63 339.413  51
  -1  -9   1 5672.33 355.878  49
   1  -9  -1 5824.23 374.409   1
  -1  -9   1 6053.86 377.630   1
  -1  -9   1 5216.14 327.282  46
   1  -9  -1 5821.54 397.258   5
  -1  -9   1 6138.58 397.793   5
  -1  -9   1 5381.93 334.669  38
  -1  -9   1 5662.32 343.148  71
  -1  -9   1 5082.51 334.804  75
  -1  -9   1 6330.45 389.263  13
   1  -9  -1 6487.99 391.734  13
   1  -9  -1 6193.37 525.014  18
  -1  -9   1 5448.70 552.244  18
   1  -9   0 1798.42 170.536  67
  -1  -9   0 1869.08 176.707  67
   1  -9   0 1712.34 196.076  29
  -1  -9   0 2160.69 198.133  29
   1  -9   0 1909.52 205.684  28
  -1  -9   0 1869.23 203.417  28
  -1  -9   0 1840.00 232.210   7
   1  -9   0 1690.23 210.894   7
   1  -9   0 1876.00 215.111   1
  -1  -9   0 1772.43 214.546   1
   1  -9   0 1794.62 175.252  58
  -1  -9   0 1671.80 174.852  58
  -1  -9   0 1866.93 167.593  60
   1  -9   0 1757.15 171.444  60
  -1  -9   0 1860.73 160.949  54
   1  -9   0 1850.32 166.372  54
   1  -9   0 1462.96 170.261  88
  -1  -9   0 1575.29 168.389  88
  -1  -9   0 1808.62 167.293  51
   1  -9   0 1526.28 138.943  52
   1  -9   0 1812.85 167.328  51
  -1  -9   0 1926.30 192.354  49
   1  -9   0 1508.22 189.239  49
  -1  -9   0 2022.30 223.961  13
   1  -9   0 1958.88 226.887  13
   1  -9   0 1730.38 149.578  39
   1  -9   0 2035.34 370.054  18
  -1  -9   0 1940.07 410.774  18
  -1  -9   0 2035.88 236.647   5
   1  -9   0 1857.90 243.209   5
   1  -9   0 1954.95 177.464  71
  -1  -9  -1 5315.11 326.143  29
   1  -9   1 5431.60 334.326  28
   1  -9   1 5825.05 329.522  29
  -1  -9  -1 5869.85 343.946   1
   1  -9   1 5406.38 348.798   1
   1  -9   1 4233.74 293.008  80
   1  -9   1 4745.84 311.480  58
  -1  -9  -1 4829.45 312.507  58
   1  -9   1 4923.36 306.580  60
  -1  -9  -1 4721.88 305.361  60
   1  -9   1 4841.14 304.174  54
   1  -9   1 4964.02 323.846  49
  -1  -9  -1 4976.63 324.844  49
  -1  -9  -1 4495.32 301.870  51
   1  -9   1 4738.92 288.888  52
   1  -9   1 4931.45 304.790  51
   1  -9   1 4454.66 314.287  89
   1  -9   1 4617.76 308.290  88
  -1  -9  -1 4540.22 303.986  88
   1  -9   1 4758.50 296.997  39
   1  -9   1 5614.30 321.860  40
   1  -9   1 5647.96 355.715  13
  -1  -9  -1 6380.36 359.140  13
   1  -9   1 4055.87 304.974  75
   1  -9   1 4721.13 309.061  71
   1  -9   1 5332.63 365.120   5
  -1  -9  -1 5832.45 371.516   5
   1  -9   1 4820.01 311.999  67
  -1  -9  -1 5093.35 310.219  67
  -1  -9  -1 5322.68 511.268  18
   1  -9   2 148.110 125.740  75
   1  -9   2-5.19461 127.907  71
   1  -9   2 33.1914 132.923  67
  -1  -9  -2-83.2460 129.772  67
   1  -9   2 130.802 159.916  29
   1  -9   2-185.015 167.091  28
  -1  -9  -2-12.3818 154.199  29
  -1  -9  -2-41.1921 169.422   1
   1  -9   2 67.0496 180.336   1
   1  -9   2 60.0863 141.048  38
   1  -9   2-62.3682 144.778  40
   1  -9   2 40.5819 121.865  39
   1  -9   2 2.47767 134.174  58
   1  -9   2-67.5048 127.694  60
  -1  -9  -2 36.9381 127.702  60
   1  -9   2-18.8749 118.049  54
  -1  -9  -2 189.673 124.012  88
   1  -9   2 214.393 143.121  89
   1  -9   2 101.059 131.654  88
   1  -9   2 103.936 102.932  52
  -1  -9  -2 97.5158 119.475  51
   1  -9   2 69.8173 147.557  49
   1  -9   2 30.5297 128.007  51
  -1  -9  -2 30.2723 154.531  49
   1  -9   2 43.3897 118.355  46
   1  -9   2 236.812 142.807  31
   1  -9   2-347.918 198.684   5
   1  -9   2-76.6134 111.667  80
  -1  -9  -2 104.898 178.006  13
   1  -9   2-204.943 184.357  13
   1  -9   2 595.577 343.879  15
  -1  -9  -2 15.9980 340.763  18
   1  -9   3 6337.36 436.602   5
   1  -9   3 5467.10 369.858  79
   1  -9   3 6090.42 380.609  71
   1  -9   3 5531.85 379.619  75
  -1  -9  -3 6767.98 382.078  67
   1  -9   3 6435.56 385.854  67
   1  -9   3 7457.54 406.790  28
   1  -9   3 7167.63 403.764  29
  -1  -9  -3 7224.23 399.592  29
  -1  -9  -3 7062.76 411.355   1
   1  -9   3 6880.50 423.514   1
   1  -9   3 5633.64 372.530  80
   1  -9   3 6051.58 377.134  60
   1  -9   3 6216.10 371.861  56
   1  -9   3 6264.55 378.163  54
  -1  -9  -3 5768.17 376.643  88
   1  -9   3 6192.79 382.226  88
   1  -9   3 6006.50 377.908  91
   1  -9   3 6241.14 389.632  89
  -1  -9  -3 6106.45 373.645  51
  -1  -9  -3 6509.21 398.406  49
   1  -9   3 6389.92 380.900  51
   1  -9   3 6211.60 369.684  52
   1  -9   3 6389.89 375.762  46
   1  -9   3 6970.21 602.042  15
  -1  -9  -3 7038.41 584.792  18
   1  -9   3 6539.33 424.964  13
  -1  -9  -3 7710.58 432.483  13
   1  -9   3 6598.74 384.914  38
   1  -9   3 7182.25 393.670  40
   1  -9   3 6073.56 378.414  39
   1  -9   3 7613.98 388.846  31
   1  -9   3 6711.14 377.423  35
   1  -9   3 6423.33 363.622  43
   1  -9   3 7176.89 385.782  41
   1  -9   3 6331.12 375.587  44
   1  -9   4 1803.66 236.679   5
   1  -9   4 1471.26 158.671  80
   1  -9   4 1772.10 160.920  79
   1  -9   4 1661.56 170.122  75
   1  -9   4 1637.31 167.180  71
   1  -9   4 1611.87 161.379  70
   1  -9   4 1623.66 177.459  67
  -1  -9  -4 1904.85 162.468  67
  -1  -9  -4 1728.34 189.818  29
   1  -9   4 1481.30 199.859  29
   1  -9   4 1659.73 206.223  28
  -1  -9  -4 1669.84 198.183   1
   1  -9   4 1371.44 218.698   1
   1  -9   4 1645.69 163.392  60
   1  -9   4 1525.36 138.959  59
   1  -9   4 1888.78 179.092  53
   1  -9   4 1555.75 151.335  56
   1  -9   4 1815.19 173.599  88
  -1  -9  -4 1887.03 161.106  88
   1  -9   4 1480.28 162.782  91
   1  -9   4 1610.52 166.439  90
   1  -9   4 1935.26 185.457  89
  -1  -9  -4 1606.13 155.804  51
   1  -9   4 1766.38 158.860  52
   1  -9   4 1707.49 169.631  51
   1  -9   4 1780.69 162.679  46
  -1  -9  -4 1513.75 379.666  18
   1  -9   4 1295.70 401.752  15
  -1  -9  -4 1981.67 223.450  13
   1  -9   4 1789.71 226.968  13
   1  -9   4 1623.69 172.055  35
   1  -9   4 1657.79 175.542  39
   1  -9   4 1379.78 149.331  37
   1  -9   4 1774.29 182.601  38
   1  -9   4 1691.74 187.331  40
   1  -9   4 1481.22 148.607  30
   1  -9   4 1767.12 179.426  31
   1  -9   4 1472.41 163.598  34
   1  -9   4 1359.02 151.074  44
   1  -9   4 1836.11 179.781  41
   1  -9   4 1541.48 139.818  43
   1   9   5 5951.60 403.761   3
   1  -9   5 5944.27 437.318   5
   1  -9   5 6481.40 386.235  91
   1  -9   5 7654.48 404.201  89
   1  -9   5 6858.83 395.895  90
  -1  -9  -5 7069.34 385.767  88
   1  -9   5 6963.12 393.445  88
   1  -9   5 6991.12 390.954  79
   1  -9   5 6318.13 389.836  70
  -1  -9  -5 6885.23 389.084  67
   1  -9   5 6770.43 397.317  67
   1  -9   5 6358.85 416.673  28
   1  -9   5 6578.47 414.861  29
  -1  -9  -5 6324.54 410.824   1
   1  -9   5 6716.31 434.319   1
   1  -9   5 6026.94 385.950  80
   1  -9   5 6762.79 384.979  60
   1  -9   5 6173.94 375.309  59
   1  -9   5 6323.06 379.307  56
   1  -9   5 7441.02 400.588  53
   1  -9   5 6657.81 389.415  51
   1  -9   5 6542.89 385.299  52
  -1  -9  -5 6635.73 380.806  51
   1   9   5 7321.29 437.994  23
   1  -9   5 6816.10 388.637  46
   1  -9   5 6969.74 390.111  45
  -1  -9  -5 6423.60 582.221  18
   1  -9   5 6998.67 642.193  15
   1  -9   5 6322.57 390.337  34
   1  -9   5 5696.21 378.353  30
   1  -9   5 7019.16 401.056  31
   1  -9   5 6792.33 390.301  32
   1  -9   5 6217.37 380.471  44
   1  -9   5 5856.41 374.181  43
   1  -9   5 7146.72 397.483  41
   1  -9   5 6568.04 433.417  13
  -1  -9  -5 6851.00 433.950  13
   1  -9   5 5976.48 379.092  36
   1  -9   5 6810.51 391.855  35
   1  -9   5 7038.38 403.629  40
   1  -9   5 6104.56 393.782  39
   1  -9   5 5531.63 380.593  37
   1  -9   5 6785.71 398.672  38
   1  -9   6 2082.18 181.133  32
   1  -9   6 1776.18 176.872  30
   1  -9   6 2223.41 187.837  34
   1  -9   6 2215.45 204.461  31
   1  -9   6 1898.02 192.521  70
   1  -9   6 2239.75 194.829  67
  -1  -9  -6 1977.82 174.236  67
   1  -9   6 2221.25 213.776  29
   1  -9   6 2108.19 228.531  28
   1  -9   6 2039.43 245.415   1
  -1  -9  -6 2104.95 203.616   1
   1   9   6 1850.25 214.875   3
   1  -9   6 2221.18 208.455  40
   1  -9   6 2280.26 197.081  35
   1  -9   6 2011.42 203.691  39
   1  -9   6 1720.68 172.966  36
   1  -9   6 1739.80 178.550  37
   1  -9   6 2337.95 207.767  38
   1  -9   6 2108.44 173.607  60
   1  -9   6 1888.61 166.921  56
   1  -9   6 2221.99 199.952  53
   1   9   6 2246.96 239.753  23
   1  -9   6 1876.22 179.938  52
   1  -9   6 1890.40 183.496  51
   1  -9   6 2198.29 186.503  45
   1  -9   6 1940.14 186.525  46
   1  -9   6 1832.98 162.154  43
   1  -9   6 2266.73 210.072  41
   1  -9   6 1808.03 166.500  44
   1  -9   6 1789.43 176.512  91
   1  -9   6 1809.11 201.141  89
   1  -9   6 2045.65 187.248  88
   1  -9   6 2082.19 203.931  90
   1  -9   6 2047.44 194.086  79
   1  -9   6 2160.31 449.022  15
  -1  -9  -6 2187.74 414.688  18
  -1  -9  -6 2291.26 236.270  13
   1  -9   6 2159.17 248.636  13
   1  -9   7 36.2752 126.374  91
   1  -9   7-18.0107 134.873  88
   1  -9   7 196.081 155.675  89
   1  -9   7 321.582 159.827  79
  -1  -9  -7 85.9629 214.243  74
   1  -9   7 227.713 156.256  70
   1  -9   7 153.467 146.065  67
  -1  -9  -7 79.7467 113.820  67
   1  -9   7 119.659 138.382  30
   1  -9   7 85.8268 162.816  29
   1   9   7 30.7287 172.971   3
  -1  -9  -7 234.979 216.559  86
   1  -9   7 152.130 117.729  60
   1  -9   7 172.922 114.254  56
   1  -9   7 106.979 143.540  53
   1   9   7 5.18387 199.091  23
   1  -9   7 167.866 138.464  52
   1  -9   7-18.6398 132.836  51
   1  -9   7 56.4394 148.117  46
  -1  -9  -7 374.983 348.486  18
   1  -9   7 21.5588 418.355  15
   1  -9   7-21.2190 140.596  37
   1  -9   7 86.7857 173.435  38
   1  -9   7 78.6058 168.033  39
   1  -9   7-90.0320 163.591  40
   1  -9   7 22.3596 127.300  36
   1  -9   7-18.9579 109.489  44
   1  -9   7-14.6259 163.431  41
   1  -9   7 254.549 140.724  45
   1  -9   7 97.0638 113.028  43
  -1  -9  -7 45.0318 186.072  13
   1  -9   7 163.366 136.183  32
   1  -9   7 244.291 162.784  35
   1  -9   7 36.7611 141.908  34
   1  -9   7 252.058 163.396  31
   1  -9   8 1070.51 153.234  91
  -1  -9  -8 1083.03 245.372  86
   1  -9   8 1148.16 190.456  79
  -1  -9  -8 940.871 241.533  74
   1  -9   8 1486.27 189.766  70
   1  -9   8 1152.43 147.268  69
   1  -9   8 1076.44 168.188  30
   1  -9   8 1284.25 190.137  29
   1   9   8 1565.37 219.746   3
   1  -9   8 1194.86 139.152  60
   1  -9   8 992.077 141.610  56
   1  -9   8 1162.67 179.759  53
   1   9   8 1311.97 215.417  23
   1  -9   8 1194.78 173.272  52
   1  -9   8 1123.41 175.731  46
  -1  -9  -8 1326.26 371.820  18
   1  -9   8 1583.23 191.188  31
   1  -9   8 1412.91 172.638  34
   1  -9   8 1172.24 158.013  32
   1  -9   8 1351.26 190.854  35
  -1  -9  -8 1486.58 223.077  13
   1  -9   8 1036.15 162.609  45
   1  -9   8 1165.78 133.805  44
   1  -9   8 1543.07 195.039  41
   1  -9   8 1403.63 147.515  43
   1  -9   8 1148.69 153.286  36
   1  -9   8 1286.62 198.987  38
   1  -9   8 1295.53 191.071  40
   1  -9   8 1398.13 174.566  37
   1  -9   8 1274.19 199.505  39
  -1  -9  -9 3884.29 341.863  86
   1  -9   9 4631.93 295.981  79
  -1  -9  -9 4178.80 338.971  74
   1  -9   9 3865.47 261.881  69
   1  -9   9 4316.58 293.637  70
   1   9   9 4178.39 271.917  63
   1  -9   9 3218.41 278.860  29
   1  -9   9 3493.63 260.677  91
   1  -9   9 3265.08 250.912  56
   1   9   9 3866.76 316.043  23
   1  -9   9 4221.80 279.304  52
  -1  -9  -9 3722.80 285.557  49
   1  -9   9 3976.48 281.285  46
   1  -9   9 4122.20 278.908  45
   1   9   9 4243.32 323.586   3
   1  -9   9 4247.16 293.820  31
  -1  -9  -9 3583.23 312.614  13
   1  -9   9 4381.19 296.332  41
   1  -9   9 3486.95 258.980  43
   1  -9   9 4070.32 291.832  38
   1  -9   9 3753.28 289.746  40
   1  -9   9 4119.63 287.936  35
   1  -9   9 3560.46 275.916  37
   1  -9  10 619.523 146.008  69
   1  -9  10 867.029 195.161  70
   1  -9  10 628.862 157.254  29
   1   9  10 653.446 159.908  63
  -1  -9 -10 606.101 257.321  86
   1  -9  10 527.568 124.849  56
   1  -9  10 555.154 169.499  52
  -1  -9 -10 828.973 258.453  74
   1  -9  10 607.176 176.551  46
  -1  -9 -10 827.440 164.798  49
   1  -9  10 527.594 185.257  41
   1  -9  10 588.324 139.417  43
   1  -9  10 621.812 192.494  79
   1  -9  10 408.769 166.621  37
   1  -9  10 519.216 183.031  40
   1  -9  10 772.400 184.901  38
   1  -9  10 786.991 185.910  35
   1  -9  10 512.822 186.350  31
   1  -9  10 402.474 138.122  91
   1   9  10 617.963 219.294   3
   1  -9  11 728.534 198.552  70
   1  -9  11 1035.16 157.470  69
  -1  -9 -11 748.724 266.126  86
   1   9  11 506.011 160.681  63
   1  -9  11 501.158 193.647  79
   1  -9  11 664.265 189.298  41
   1  -9  11 446.120 142.383  43
   1  -9  11 854.911 171.398  52
  -1  -9 -11 667.304 195.474   5
  -1  -9 -11 741.753 157.317  49
   1  -9  11 768.834 181.791  38
   1  -9  11 765.175 182.806  40
  -1  -9 -11 742.848 259.734  74
  -1  -9 -11 556.418 184.413  13
   1   9  11 366.141 226.837   3
   1  -9  11 894.850 183.952  35
   1  -9  11 510.769 184.422  31
   1   9  12 324.658 541.188  19
   1  -9  12 270.204 184.338  79
   1  -9  12 258.535 161.594  52
   1  -9  12-49.8342 198.320  90
   1  -9  12 162.657 134.073  43
   1   9  12 164.085 154.021  63
  -1  -9 -12 391.996 172.904  13
  -1  -9 -12 152.525 258.801  74
   1  -9  12-43.2143 183.621  70
   1  -9  12 88.0874 144.602  69
  -1  -9 -12 31.6823 263.122  86
   1  -9  13 3217.47 237.753  35
   1  -9  13 2531.16 239.046  40
  -1  -9 -13 2075.32 236.239  13
   1  -9  13 2349.87 236.822  28
   1   9  13 3119.13 290.155   3
   1  -9  13 2697.53 239.326  31
   1   9  13 2614.53 590.328  19
   1  -9  13 3015.33 243.673  41
   1  -9  14 189.499 159.598  40
   1  -9  14 260.585 127.438  43
   1  -9  14 298.269 171.545  41
   1  -9  14 131.010 154.074  28
   1  -9  14 556.853 176.301  70
   1  -9  14 386.630 170.794  31
   1  -9  14 187.798 164.753  35
   1   9  14 303.587 148.934  63
   1  -9  14 492.883 174.538  79
   1   9  14 282.941 216.788   3
   1  -9  14 443.606 189.458  90
   1  -9  15 3228.13 271.006  40
   1  -9  15 3905.78 277.628  41
   1  -9  15 3614.63 250.695  43
   1  -9  15 3460.09 286.162  90
   1   9  15 3867.82 264.064  63
   1  -9  15 4494.46 269.605  35
   1  -9  15 3493.09 273.410  31
   1  -9  15 4093.44 278.745  79
   1  -9  15 3839.90 283.152  70
   1   9  16-33.2162 154.984  61
   1   9  16 79.5650 178.508   3
   1  -9  16-197.355 129.937  40
   1  -9  16-74.8402 146.253  70
   1  -9  16 93.2129 157.791  90
   1  -9  16-37.2518 136.701  41
   1  -9  16-39.8240 103.700  43
   1  -9  16-296.324 139.386  31
   1   9  17 76.8467 126.269  61
   1   9  17-29.7242 152.144   3
   1  -9  17-33.2574 102.195  40
   1  -9  17 292.274 112.033  41
   1  -9  17 75.3267 127.067  90
   1  -9  17 92.0181 83.7346  43
   1  -9  17 184.436 122.375  70
   1  -9  17 129.184 114.109  31
   1   9  18 305.984 109.190   3
   1  -9  18 80.3080 92.7772  90
   1   9  18 205.860 75.2468  62
   1   9  18 321.852 94.3205  61
   1  -9  18 198.080 58.6656  43
   1 -11 -16 223.029 65.1002  71
  -1  11  16 491.413 95.3815  61
   1 -11 -15 147.400 176.364   7
  -1  11  15 7.40595 117.632  61
  -1  11  15-78.9888 128.305   3
  -1 -11  15 6.65762 80.2527  43
  -1 -11  15 149.633 105.929  31
  -1 -11  15 157.459 93.6609  40
  -1 -11  14-92.8315 123.239  31
  -1  11  14 29.7915 135.242  61
  -1 -11  14-96.2091 97.8597  43
  -1 -11  14-75.5551 148.110  90
   1 -11 -14 101.092 117.464  13
  -1  11  14 98.4978 153.422   3
  -1 -11  14-13.5948 117.217  40
  -1 -11  14 51.1570 127.942  41
  -1 -11  13-2.30123 138.194  31
  -1 -11  13-32.4041 108.013  43
   1 -11 -13 196.580 140.779  13
  -1 -11  13-90.5390 161.488  90
   1 -11 -13 333.551 98.2115  58
  -1  11  13 61.1417 149.491  61
  -1 -11  13-44.6308 133.917  40
  -1 -11  13 56.9859 143.770  41
  -1  11  13 339.719 169.079   3
  -1 -11  12 40.3037 90.3864  56
  -1 -11  12 166.109 163.641  79
  -1 -11  12 207.785 153.342  41
  -1 -11  12 366.598 151.886  40
   1 -11 -12 144.074 161.377  13
  -1 -11  12 363.175 153.301  35
  -1 -11  12 202.871 142.886  31
  -1 -11  12 420.880 119.079  43
  -1 -11  12 117.244 145.276  28
  -1 -11  12 135.339 99.7358  91
  -1 -11  12 204.133 169.525  90
  -1  11  12 270.497 158.702  61
   1 -11 -12 70.2733 114.369  58
  -1  11  12 283.134 177.026   3
  -1 -11  12 243.309 162.318  70
  -1 -11  11 2068.97 174.277  56
  -1 -11  11 2472.20 223.304  79
  -1 -11  11 2457.65 214.777  40
   1 -11 -11 2226.65 190.277  58
  -1 -11  11 1516.46 181.272  91
  -1 -11  11 2261.37 228.353  90
   1 -11 -11 2383.81 243.920  13
  -1  11  11 2543.48 238.862   3
  -1 -11  11 2907.92 214.407  35
  -1 -11  11 2534.17 211.520  31
  -1 -11  11 2672.05 222.566  70
  -1 -11  11 2114.10 181.920  43
  -1 -11  11 2532.81 214.122  41
  -1 -11  11 2425.39 220.290  28
  -1 -11  10 2313.50 206.156  31
  -1 -11  10 2328.90 207.912  35
   1 -11 -10 2127.57 251.626  13
  -1 -11  10 2311.97 207.090  41
  -1 -11  10 2006.11 196.648  29
  -1 -11  10 2127.39 224.661  28
  -1 -11  10 1870.03 209.879  40
   1 -11 -10 2706.34 253.081   5
  -1  11  10 2126.46 235.360   3
   1 -11  -9 1723.85 179.636  58
  -1 -11   9 1069.78 166.933  91
  -1 -11   9 1640.08 204.658  90
  -1 -11   9 1350.12 155.560  56
  -1 -11   9 1858.42 177.957  52
  -1 -11   9 2088.79 199.552  79
  -1 -11   9 1405.67 172.299  37
  -1 -11   9 1445.88 183.294  41
  -1 -11   9 1381.01 194.821  40
  -1 -11   9 1369.57 177.538  46
   1 -11  -9 1584.36 191.112  49
  -1 -11   9 1594.72 206.329  28
  -1 -11   9 1261.62 186.814  29
  -1 -11   9 1806.84 193.326  70
  -1 -11   9 1865.12 186.699  35
  -1 -11   9 1576.55 187.011  31
   1 -11  -9 1479.25 235.860  13
  -1 -11   9 1213.35 154.994  43
  -1 -11   8 10613.8 630.921  56
  -1 -11   8 11934.7 637.419  52
  -1 -11   8 11273.6 644.598  53
   1 -11  -8 13364.6 697.301  13
  -1 -11   8 11058.7 645.289  79
   1 -11  -8 13219.2 657.091  49
  -1 -11   8 11504.0 639.406  46
  -1 -11   8 10970.4 636.801  45
  -1 -11   8 10840.8 628.551  43
   1 -11  -8 12358.3 698.727   5
  -1 -11   8 11180.1 643.580  70
  -1 -11   8 9712.99 635.294  91
  -1 -11   8 10410.6 646.766  90
   1 -11  -8 12823.1 647.557  58
  -1 -11   7 19.2554 152.274  70
  -1 -11   7 34.7807 156.335  67
  -1 -11   7 281.705 190.527  28
  -1 -11   7 103.079 177.007  29
  -1 -11   7 258.190 161.739  89
  -1 -11   7-69.1778 142.880  91
  -1 -11   7-11.7719 162.457  90
  -1 -11   7-11.7740 150.121  88
  -1 -11   7-100.002 139.102  60
   1 -11  -7-121.152 158.227  58
  -1 -11   7-111.143 141.767  45
  -1 -11   7 212.433 120.128  43
  -1 -11   7 140.392 127.300  56
  -1 -11   7-170.272 156.504  53
  -1 -11   7 95.5210 137.104  52
  -1 -11   7 189.282 142.390  51
  -1 -11   7 79.0186 158.009  79
  -1 -11   7 155.637 141.527  46
   1 -11  -7 87.4878 174.802  49
  -1 -11   7-76.3236 149.850  32
  -1 -11   7 168.925 153.614  31
  -1 -11   7 190.858 151.602  34
  -1 -11   7 52.2441 151.222  35
  -1 -11   7 571.610 463.309  15
   1 -11  -7-156.983 221.933   5
  -1 -11   7 118.661 134.204  36
  -1 -11   7 178.244 132.915  37
  -1 -11   7 8.48233 151.930  41
  -1 -11   7 113.879 174.695  38
  -1 -11   7-20.6005 173.919  39
  -1 -11   7 26.2087 165.831  40
   1 -11  -7 182.061 208.011  13
  -1 -11   6 1151.29 169.322  32
  -1 -11   6 1547.79 171.111  31
  -1 -11   6 1134.51 167.607  34
  -1 -11   6 968.886 160.852  35
  -1 -11   6 845.114 174.427  67
   1 -11  -6 818.284 146.363  67
  -1 -11   6 1158.27 200.442  29
  -1 -11   6 1064.98 209.984  28
  -1 -11   6 780.967 169.978  90
   1 -11  -6 728.120 150.772  89
  -1 -11   6 983.149 174.120  88
  -1 -11   6 649.889 180.320  89
  -1 -11   6 871.192 164.033  60
   1 -11  -6 762.703 173.614  58
  -1 -11   6 1150.62 175.230  53
  -1 -11   6 968.312 162.629  79
  -1 -11   6 936.641 149.388  52
  -1 -11   6 1063.64 168.656  51
  -1 -11   6 959.731 154.003  46
   1 -11  -6 1049.37 193.013  49
  -1 -11   6 1196.87 459.599  15
   1 -11  -6 1406.25 251.183   5
  -1 -11   6 1220.58 184.566  38
  -1 -11   6 856.381 165.111  41
  -1 -11   6 1073.17 182.348  39
  -1 -11   6 1092.85 183.725  40
  -1 -11   6 1156.96 155.121  36
  -1 -11   6 1074.54 155.378  45
  -1 -11   6 1568.47 238.659   1
  -1 -11   5 12052.4 663.005  67
   1 -11  -5 11588.8 652.662  67
  -1 -11   5 11654.7 675.365  29
  -1 -11   5 11504.5 676.482  28
   1 -11  -5 11437.0 654.749  89
  -1 -11   5 12285.9 660.229  88
  -1 -11   5 11926.7 667.099  89
  -1 -11   5 12003.0 653.465  60
   1 -11  -5 12756.0 662.919  58
  -1 -11   5 10734.8 894.158  15
  -1 -11   5 12250.5 661.185  53
  -1 -11   5 10572.3 642.703  52
   1 -11  -5 11792.7 673.775  49
  -1 -11   5 12222.2 656.499  51
  -1  11   5 11679.8 699.121  23
  -1 -11   5 11922.3 651.187  45
  -1 -11   5 11159.5 646.524  46
   1 -11  -5 11953.0 719.426   5
  -1 -11   5 11184.2 698.597   5
  -1 -11   5 12451.8 658.277  34
  -1 -11   5 11984.1 655.711  31
  -1 -11   5 12362.4 657.128  32
  -1 -11   5 9483.99 645.449  79
  -1 -11   5 11782.9 701.869   1
   1 -11  -5 11193.1 678.105   1
  -1 -11   5 11802.0 663.058  40
  -1 -11   5 11336.6 656.411  39
  -1 -11   5 10608.1 645.764  36
  -1 -11   4 3857.91 268.433  34
  -1 -11   4 3387.94 267.198  32
  -1 -11   4 4162.30 281.925  67
   1 -11  -4 3749.33 265.345  67
   1 -11  -4 3360.57 283.855  29
  -1 -11   4 3489.57 300.828  28
  -1 -11   4 3264.00 298.351  29
   1 -11  -4 4106.03 281.400  58
  -1 -11   4 4004.83 269.262  60
   1 -11  -4 3731.84 271.280  54
  -1 -11   4 4215.36 277.541  53
  -1 -11   4 4177.83 279.377  88
   1 -11  -4 4261.65 273.666  89
  -1 -11   4 4137.00 289.158  89
   1 -11  -4 4254.66 299.814  49
  -1 -11   4 3532.39 245.088  52
  -1 -11   4 3859.17 272.748  51
  -1 -11   4 3699.89 254.447  46
  -1 -11   4 3275.21 268.080  39
  -1 -11   4 3365.97 252.952  36
  -1 -11   4 3759.56 329.148   1
   1 -11  -4 3456.94 299.787   1
   1 -11  -4 4453.13 336.707  13
  -1 -11   4 3703.38 325.760  13
  -1 -11   4 3024.19 319.971   5
   1 -11  -4 3370.21 342.190   5
  -1 -11   4 3693.48 545.235  15
  -1 -11   3 1271.15 162.483  75
  -1 -11   3 1355.48 168.800  71
   1 -11  -3 1721.21 198.922  71
   1 -11  -3 1633.29 179.800  67
  -1 -11   3 1710.28 197.564  67
  -1 -11   3 1593.53 221.046  28
   1 -11  -3 1231.90 200.242  29
  -1 -11   3 1363.79 216.628  29
   1 -11  -3 1462.15 262.268   7
  -1 -11   3 1777.48 196.794  88
  -1 -11   3 1693.00 204.050  89
   1 -11  -3 1832.97 188.106  89
   1 -11  -3 1821.70 184.176  88
   1 -11  -3 1589.97 191.966  58
  -1 -11   3 1435.21 179.120  60
   1 -11  -3 1588.12 177.561  54
   1 -11  -3 1459.35 178.717  51
  -1 -11   3 1391.11 188.617  51
   1  11  -3 957.481 204.173  23
   1 -11  -3 1388.37 213.602  49
  -1 -11   3 1550.26 159.219  46
  -1 -11   3 1075.53 173.178  39
   1 -11  -3 1145.26 220.490   1
  -1 -11   3 1865.82 260.191   1
   1 -11  -3 1894.05 251.118  13
  -1 -11   3 1584.72 246.448  13
   1 -11  -3 1573.35 266.207   5
  -1 -11   3 1310.81 248.153   5
  -1 -11   3 2309.67 463.499  15
  -1 -11   2 1082.23 152.802  75
  -1 -11   2 1298.05 164.625  71
   1 -11  -2 1348.53 179.969  71
   1 -11  -2 1374.48 173.434  67
  -1 -11   2 1457.94 188.460  67
   1 -11  -2 1078.65 195.709  29
  -1 -11   2 806.018 206.117  29
   1 -11  -2 975.710 228.153   7
  -1 -11   2 1119.18 180.042  60
   1 -11  -2 1368.74 183.321  58
  -1 -11   2 1235.87 176.337  58
   1 -11  -2 1268.90 180.257  89
   1 -11  -2 1539.25 178.839  88
  -1 -11   2 1287.80 187.514  88
  -1 -11   2 1515.26 195.228  89
  -1 -11   2 1219.43 158.509  54
   1 -11  -2 1141.84 165.667  54
   1 -11  -2 850.283 169.691  51
  -1 -11   2 1312.37 182.570  51
  -1 -11   2 1002.88 192.226  49
   1  11  -2 619.122 201.702  23
   1 -11  -2 1125.12 208.784  49
  -1 -11   2 823.621 144.232  46
  -1 -11   2 850.451 157.485  39
  -1 -11   2 859.233 412.108  15
   1 -11  -2 836.999 216.778   1
  -1 -11   2 925.633 239.190   1
   1 -11  -2 1134.99 231.412  13
  -1 -11   2 610.814 225.078  13
  -1 -11   2 1043.82 248.204   5
   1 -11  -2 1137.53 262.474   5
   1 -11  -1 14995.4 901.497  29
  -1 -11   1 15402.9 905.852  29
  -1 -11   1 17318.2 899.408  89
   1 -11  -1 16640.5 891.540  88
  -1 -11   1 16723.2 891.350  88
   1 -11  -1 16870.6 897.189  89
  -1 -11   1 16228.6 892.433  58
   1 -11  -1 16367.3 894.040  58
   1 -11  -1 17058.7 889.550  54
  -1 -11   1 16685.6 886.291  54
   1 -11  -1 16780.8 893.685  67
  -1 -11   1 17067.1 895.769  67
   1 -11  -1 15968.4 887.904  51
  -1 -11   1 17101.7 902.521  49
  -1 -11   1 16321.8 887.344  51
   1 -11  -1 16644.3 904.983  49
  -1 -11   1 14999.8 875.960  46
  -1 -11   1 14321.7 877.410  39
  -1 -11   1 16353.1 931.875  13
   1 -11  -1 17263.1 935.538  13
   1 -11  -1 14716.7 886.910  75
  -1 -11   1 16276.5 889.668  71
   1 -11  -1 16424.5 896.013  71
  -1 -11   1 15038.1 882.976  75
  -1 -11   1 16312.7 925.679   1
   1 -11  -1 16556.8 920.764   1
   1 -11  -1 15265.5 942.102   5
  -1 -11   1 15230.1 938.061   5
   1 -11   0 14366.8 769.209  67
  -1 -11   0 14812.8 769.952  67
  -1 -11   0 13129.2 779.892  29
   1 -11   0 12683.0 779.032  29
  -1 -11   0 14639.5 766.820  88
  -1 -11   0 14575.6 774.368  89
   1 -11   0 13797.5 772.577  89
   1 -11   0 13634.1 766.718  88
   1 -11   0 13890.0 768.988  58
  -1 -11   0 13594.9 767.685  58
  -1 -11   0 13902.8 760.391  54
   1 -11   0 14007.5 762.961  54
  -1 -11   0 14522.9 778.855  49
   1 -11   0 13478.0 763.607  51
  -1 -11   0 14353.2 762.983  51
   1 -11   0 13356.9 778.533  49
   1  11   0 12855.9 792.696  23
  -1 -11   0 13117.4 748.846  46
   1 -11   0 13200.5 754.230  46
   1 -11   0 13673.7 822.765   5
  -1 -11   0 12387.0 817.424   5
  -1 -11   0 14408.3 807.614  13
   1 -11   0 14606.3 809.903  13
  -1 -11   0 13700.7 765.189  71
  -1 -11   0 12647.5 757.134  75
   1 -11   0 14252.0 769.195  71
   1 -11   0 13053.0 761.438  75
   1 -11   0 12808.7 796.756   1
  -1 -11   0 13349.6 799.597   1
   1 -11   0 12483.8 945.814  15
   1 -11   1 5365.97 338.991  67
  -1 -11  -1 5522.62 334.202  67
   1 -11   1 4516.99 354.093  28
   1 -11   1 4367.59 354.103  29
  -1 -11  -1 4526.15 348.807  29
  -1 -11  -1 4213.33 375.573   7
   1 -11   1 5473.37 343.888  89
   1 -11   1 5566.79 339.426  88
  -1 -11  -1 5788.92 333.185  88
  -1 -11  -1 5135.55 338.330  58
   1 -11   1 4997.59 336.184  58
  -1 -11  -1 5077.73 322.305  54
   1 -11   1 4980.06 325.394  54
   1 -11   1 5287.16 334.673  51
  -1 -11  -1 5247.49 352.910  49
  -1 -11  -1 5370.44 326.951  51
   1  11   1 4453.78 368.742  23
  -1 -11  -1 4814.67 306.335  46
   1 -11   1 5088.63 314.832  46
  -1 -11  -1 4775.37 403.862   5
   1 -11   1 4504.20 399.191   5
   1 -11   1 4997.89 325.671  75
  -1 -11  -1 4492.87 318.430  75
   1 -11   1 5372.73 331.588  71
  -1 -11  -1 5364.62 330.977  71
  -1 -11  -1 4809.38 377.542  13
   1 -11   1 4874.17 377.944  13
   1 -11   1 4576.08 379.582   1
  -1 -11  -1 4743.23 368.553   1
   1 -11   1 4715.99 544.079  15
   1 -11   2 124.736 145.901  71
   1 -11   2 41.8443 140.506  75
  -1 -11  -2 188.915 158.336  71
   1 -11   2 71.6311 167.103  67
  -1 -11  -2 111.517 153.205  67
   1 -11   2 396.680 196.041  29
  -1 -11  -2 195.101 185.007  29
   1 -11   2 348.257 196.430  28
  -1 -11  -2 502.274 233.994   7
  -1 -11  -2 247.567 154.297  88
   1 -11   2 128.655 167.696  88
   1 -11   2 91.0925 174.302  89
  -1 -11  -2 186.475 170.346  58
   1 -11   2 427.365 145.984  54
  -1 -11  -2 274.683 143.682  54
   1 -11   2 249.879 167.057  51
   1 -11   2 109.792 113.026  52
  -1 -11  -2 105.560 149.693  51
   1  11   2 169.419 202.901  23
  -1 -11  -2 299.971 192.157  49
   1 -11   2 260.400 136.665  46
   1 -11   2 103.433 134.682  39
  -1 -11  -2 227.536 203.485   1
   1 -11   2 338.155 226.030   1
  -1 -11  -2 466.115 212.117  13
   1 -11   2 461.038 215.289  13
   1 -11   2 268.713 235.769   5
  -1 -11  -2 382.963 238.824   5
  -1 -11  -2 983.546 390.355  18
   1 -11   2 432.080 381.024  15
  -1 -11  -3 8372.79 491.181  13
   1 -11   3 7360.58 479.773  13
   1 -11   3 6101.69 426.309  75
   1 -11   3 6670.78 429.797  71
   1 -11   3 7209.04 442.464  67
  -1 -11  -3 7399.89 433.002  67
   1 -11   3 6966.04 459.209  29
  -1 -11  -3 6931.41 450.347  29
   1 -11   3 7254.10 459.161  28
  -1 -11  -3 8060.80 503.267   7
  -1 -11  -3 7788.52 442.071  58
   1 -11   3 7277.74 438.844  88
  -1 -11  -3 7158.34 432.236  88
   1 -11   3 7022.63 447.665  89
  -1 -11  -3 7529.42 430.750  54
   1 -11   3 7360.90 442.870  53
  -1 -11  -3 7860.23 456.440  49
   1 -11   3 6975.69 432.601  51
  -1 -11  -3 7459.36 425.770  51
   1 -11   3 6693.02 414.527  52
   1  11   3 7085.07 473.662  23
   1 -11   3 7348.17 424.005  46
   1 -11   3 7552.16 428.627  34
   1 -11   3 6253.93 659.542  15
  -1 -11  -3 6801.76 644.084  18
  -1 -11  -3 7035.22 503.913   5
   1 -11   3 7227.91 492.086   5
  -1 -11  -3 7867.28 471.667   1
   1 -11   3 7735.08 491.764   1
   1 -11   3 6120.90 423.787  39
   1 -11   4 3649.06 276.902  67
  -1 -11  -4 3529.98 260.367  67
   1 -11   4 3821.81 299.455  29
   1 -11   4 3575.31 299.623  28
   1 -11   4 3360.49 281.290  89
   1 -11   4 2955.52 270.106  88
  -1 -11  -4 3453.81 256.945  88
  -1 -11  -4 3559.74 275.414  58
  -1 -11  -4 3282.28 487.805  18
   1 -11   4 3714.56 529.229  15
   1 -11   4 3907.01 274.998  53
   1 -11   4 3739.01 270.232  51
  -1 -11  -4 3497.11 255.892  51
  -1 -11  -4 3787.02 295.003  49
   1 -11   4 2953.82 242.608  52
   1  11   4 3827.46 323.741  23
   1 -11   4 3824.07 259.560  45
   1 -11   4 3946.70 257.003  46
  -1 -11  -4 3864.65 326.416  13
   1 -11   4 3760.53 319.170  13
   1 -11   4 4032.49 332.952   1
  -1 -11  -4 3855.38 300.222   1
   1 -11   4 3393.85 255.321  34
   1 -11   4 3994.85 258.876  32
   1 -11   4 3767.10 333.086   5
  -1 -11  -4 4079.76 355.862   5
   1 -11   4 3412.90 260.819  39
   1 -11   4 3552.86 279.806  40
  -1 -11  -5 224.446 142.388  67
   1 -11   5 404.837 171.290  67
   1 -11   5 379.637 196.833  28
   1 -11   5 175.736 192.466  29
  -1 -11  -5 230.938 179.819   1
   1 -11   5 186.861 143.121  79
  -1 -11  -5 368.779 168.650  58
   1 -11   5 437.980 166.372  53
   1 -11   5 277.458 136.519  52
  -1 -11  -5 570.041 138.271  51
   1 -11   5 380.239 174.380  40
   1 -11   5 290.163 161.458  39
   1 -11   5 348.685 146.837  46
  -1 -11  -5 202.960 189.739  49
   1 -11   5 434.979 148.891  45
  -1 -11  -5 28.4849 235.164   5
   1 -11   5 512.518 168.970  31
   1 -11   5 423.392 144.814  34
   1 -11   5 463.324 149.705  32
   1 -11   5 435.148 181.340  89
   1 -11   5 427.140 162.902  88
  -1 -11  -5 317.115 138.151  88
  -1 -11  -5 972.105 375.703  18
   1 -11   5 741.647 431.569  15
   1 -11   6 14121.0 763.661  67
  -1 -11  -6 13693.7 751.688  67
   1 -11   6 13974.2 776.913  28
   1 -11   6 13502.6 774.702  29
  -1 -11  -6 13793.6 776.656   1
  -1 -11  -6 14560.0 764.919  58
   1 -11   6 14041.9 765.528  40
   1 -11   6 13715.6 762.664  53
   1 -11   6 13448.5 748.346  52
  -1 -11  -6 14882.7 774.403  49
   1 -11   6 12395.4 751.656  79
   1 -11   6 14216.1 753.610  45
   1 -11   6 13519.5 752.150  46
   1 -11   6 13836.8 1001.46  15
   1 -11   6 14674.8 761.641  31
   1 -11   6 14514.0 754.377  32
   1 -11   6 13447.6 755.265  34
  -1 -11  -6 14883.9 819.687   5
   1 -11   6 11333.6 746.719  70
   1 -11   6 11295.7 748.791  90
   1 -11   6 13545.1 766.256  89
   1 -11   7 5134.59 355.213  79
   1 -11   7 5789.35 376.202  29
  -1 -11  -7 5598.15 359.830  58
  -1 -11  -7 5365.86 341.870  67
   1 -11   7 5642.75 364.056  53
   1 -11   7 5134.48 349.051  70
  -1 -11  -7 6107.60 376.765  49
   1 -11   7 5687.48 346.815  52
   1 -11   7 6138.97 362.351  31
   1 -11   7 5181.56 347.008  32
   1 -11   7 5312.12 353.134  34
   1 -11   7 5180.12 349.790  46
   1 -11   7 5670.22 350.586  45
   1 -11   7 6380.79 361.146  41
   1 -11   7 5842.26 367.288  40
  -1 -11  -7 6022.72 425.228   5
   1 -11   7 5009.40 352.216  90
  -1 -11  -7 5343.97 402.852  13
  -1 -11  -8 1514.64 199.842  49
   1 -11   8 1559.85 177.265  45
   1 -11   8 1456.05 180.256  46
   1 -11   8 1358.20 188.678  90
   1 -11   8 1124.55 186.096  53
   1 -11   8 1401.85 190.357  79
  -1 -11  -8 1457.58 188.285  58
   1 -11   8 1412.44 183.376  70
  -1 -11  -8 1622.51 228.919  13
   1 -11   8 1670.76 175.555  52
   1 -11   9 865.196 178.266  31
   1 -11   9 874.274 162.950  52
   1 -11   9 1081.46 164.822  46
  -1 -11  -9 929.474 176.771  49
   1 -11   9 1350.32 201.907  28
   1 -11   9 1001.17 176.850  29
   1 -11   9 914.948 178.280  41
   1 -11   9 819.274 180.765  40
  -1 -11  -9 979.182 230.738   5
   1 -11   9 845.661 181.274  79
   1 -11   9 1100.84 172.519  70
  -1 -11  -9 1325.39 214.478  13
  -1 -11  -9 785.618 163.553  58
   1 -11   9 754.964 178.860  90
   1 -11  10 785.305 133.367  43
   1 -11  10 1287.13 171.764  29
   1 -11  10 1201.82 201.035  28
  -1 -11 -10 1246.97 207.250  13
   1 -11  10 1109.69 186.277  40
   1 -11  10 1558.83 185.189  41
   1 -11  10 1476.98 186.701  31
  -1 -11 -10 1285.97 223.588   5
   1  11  10 1401.75 204.646   3
   1 -11  11 199.701 167.176  28
   1 -11  11 182.348 166.222  41
   1 -11  11 26.6492 157.776  40
   1 -11  11 441.008 161.729  31
   1 -11  11 153.666 147.106  52
  -1 -11 -11 138.961 134.993  49
   1 -11  11 176.265 108.217  43
  -1 -11 -11-234.402 169.882  13
  -1 -11 -11 220.839 130.268  58
   1 -11  11 146.473 167.924  79
   1 -11  11 96.2532 158.192  70
  -1 -11 -11 133.291 177.561   5
   1  11  11 227.434 179.240   3
   1 -11  11 142.759 168.221  90
   1 -11  12 94.1358 154.688  41
   1 -11  12-5.39577 150.641  40
   1 -11  12-118.995 162.221  90
   1 -11  12-179.238 150.630  31
  -1 -11 -12-90.0181 146.941  13
   1 -11  12-77.4484 148.918  28
   1 -11  12 129.916 160.845  79
   1  11  12 144.238 173.584   3
   1 -11  12-107.423 100.934  43
  -1 -11 -12 55.2107 118.491  58
   1 -11  12 17.3667 151.303  70
   1 -11  13 1283.87 168.369  70
   1 -11  13 1240.39 177.204  90
   1 -11  13 1402.21 160.762  28
   1  11  13 1776.25 192.430   3
  -1 -11 -13 994.281 131.371  58
   1  11  13 1603.75 173.848  61
   1 -11  13 1444.63 164.492  31
   1 -11  13 1655.91 171.652  41
   1 -11  13 1066.80 123.009  43
   1 -11  13 1094.90 160.899  40
   1 -11  13 1221.64 174.096  79
  -1 -11 -14 86.4598 201.907   7
   1  11  14-24.1587 145.198   3
   1 -11  14-37.7304 135.606  90
  -1 -11 -14-23.4426 83.7030  58
   1  11  14 180.390 130.326  61
   1 -11  14 43.0973 120.820  40
   1 -11  14-33.1806 123.582  31
  -1 -11 -15 282.345 167.784   7
   1  11  15 561.689 129.802   3
   1 -11  15 453.256 104.339  40
   1  11  15 504.750 116.478  61
   1 -11  15 403.670 110.710  31
   1 -11  15 406.597 121.478  90
  -1 -11 -16 231.309 64.5440  71
   1  11  16 656.783 86.7340  61
   1 -13 -13 1432.85 111.393  54
   1 -13 -13 1225.40 114.931  71
   1 -13 -12 192.032 101.368  71
   1 -13 -12 306.427 93.7376  54
   1 -13 -12 280.630 165.266   7
   1 -13 -11 342.256 94.1235  58
   1 -13 -11 473.123 108.009  54
   1 -13 -11 475.914 119.051  71
   1 -13 -11 357.329 190.292   7
   1 -13 -11 537.412 130.470  13
   1 -13 -10 859.456 121.506  58
   1 -13 -10 1083.35 164.122  13
   1 -13 -10 923.566 133.231  54
   1 -13 -10 757.870 142.042  71
   1 -13 -10 693.375 168.118   5
   1 -13 -10 1273.03 216.907   7
   1 -13  -9 1277.14 148.834  58
   1 -13  -9 1221.83 203.258   5
   1 -13  -9 1455.65 156.194  54
   1 -13  -9 1420.75 195.822  13
   1 -13  -9 1611.36 168.216  71
   1 -13  -9 1544.65 241.570   7
   1 -13  -8 463.264 134.089  58
   1 -13  -8 496.295 193.574   5
   1 -13  -8 427.936 182.054  13
   1 -13  -8 479.109 133.102  54
   1 -13  -8 476.158 147.023  71
   1 -13  -8 358.962 224.990   7
  -1 -13   8 245.288 153.339  29
  -1 -13   7 118.110 121.676  46
  -1 -13   7-33.3892 120.329  45
  -1 -13   7-34.2875 164.678  29
   1 -13  -7 182.351 200.737   5
  -1 -13   7-49.4324 132.132  32
  -1 -13   7 237.189 138.398  53
   1 -13  -7 108.271 131.168  54
   1 -13  -7 43.9225 137.276  58
   1 -13  -7 208.731 193.271  13
   1 -13  -7-39.8861 145.427  71
   1 -13  -7-212.817 224.666   7
   1 -13  -6 157.588 145.186  58
  -1 -13   6 175.965 143.200  53
   1 -13  -6 196.091 136.308  54
   1 -13  -6-5.22829 217.255   7
   1 -13  -6 273.115 120.011  67
  -1 -13   6-35.1367 124.934  46
  -1 -13   6 126.747 124.063  45
   1 -13  -6 217.305 121.213  89
  -1 -13   6 235.230 140.267  32
  -1 -13   6 152.793 137.879  34
   1 -13  -6 265.215 219.671   5
   1 -13  -6-57.7593 151.926  71
  -1 -13   6 281.028 173.054  29
   1 -13  -6 87.4872 198.130  13
  -1 -13   5 2.10263 119.329  46
   1 -13  -5-63.1727 126.691  67
  -1 -13   5-167.166 181.964  29
   1 -13  -5-135.692 137.188  89
   1 -13  -5-5.19188 214.731   7
   1 -13  -5-39.8901 223.550   5
  -1 -13   5-30.8769 136.900  34
  -1 -13   5 57.1896 136.807  32
   1 -13  -5 6.08419 205.518  13
   1 -13  -5-122.873 135.033  75
  -1 -13   4 284.810 187.062  29
  -1 -13   4-42.6084 387.360  15
   1 -13  -4 213.714 232.094   5
   1 -13  -4 85.9844 179.340   1
  -1 -13   4 242.338 142.338  32
  -1 -13   4 97.3022 138.111  34
  -1 -13   4 309.869 213.227  13
   1 -13  -4 213.888 210.059  13
  -1 -13   3 265.744 210.928  13
   1 -13  -3 536.951 220.797  13
  -1 -13   3 176.688 163.543  67
  -1 -13   3 785.833 387.420  15
  -1 -13   3 432.175 215.468   5
   1 -13  -3 169.432 237.713   5
  -1 -13   3 216.312 186.299  29
   1 -13  -3 397.101 197.802   1
  -1 -13   3 295.760 224.613   1
  -1 -13   3 199.533 146.053  32
  -1 -13   3 185.609 139.353  34
   1 -13  -2 326.106 180.207  29
  -1 -13   2 332.712 190.944  29
  -1 -13   2 404.440 221.299   5
   1 -13  -2 423.322 159.681  58
  -1 -13   2 867.612 226.698  13
   1 -13  -2 284.442 219.408  13
  -1 -13   2 315.241 382.995  15
   1 -13  -2 421.870 205.409   1
  -1 -13   2 227.330 173.000  89
   1 -13  -2 287.059 161.465  89
  -1 -13   2 255.336 163.831  88
  -1 -13   2 415.880 141.241  34
  -1 -13   2 487.264 155.142  32
   1 -13  -2 203.460 142.933  54
  -1 -13   2 224.465 161.966  53
   1 -13  -2 428.100 156.119  71
  -1 -13   2 320.954 164.928  67
   1 -13  -2 335.738 153.729  67
  -1 -13   1 1435.33 189.437  51
  -1 -13   1 1459.29 176.076  71
   1 -13  -1 1621.41 189.233  71
  -1 -13   1 1969.72 224.763  29
   1 -13  -1 1644.40 217.447  29
   1 -13  -1 1707.78 202.811  89
  -1 -13   1 1716.86 206.733  89
  -1 -13   1 1808.79 198.674  88
   1 -13  -1 1400.87 247.542  13
  -1 -13   1 1951.18 256.541  13
   1 -13  -1 1523.44 194.288  67
  -1 -13   1 2107.38 204.173  67
  -1 -13   1 1710.94 177.159  34
   1 -13  -1 1784.56 181.124  54
  -1 -13   1 1219.42 411.710  15
  -1 -13   0 242.243 369.092  15
  -1 -13   0 457.748 190.829  29
   1 -13   0 514.338 187.766  29
  -1 -13   0 347.590 160.452  88
   1 -13   0 459.944 168.094  89
  -1 -13   0 608.322 174.588  89
   1 -13   0 330.479 220.773  13
  -1 -13   0 585.406 221.602  13
   1 -13   0 429.074 141.717  54
  -1 -13   0 355.942 140.052  54
  -1 -13   0 251.266 142.329  71
   1 -13   0 293.132 148.930  71
  -1 -13   0 470.427 164.478  67
   1 -13   0 326.425 163.799  67
  -1 -13  -1 4895.52 327.903  71
   1 -13   1 4636.75 326.354  71
  -1 -13  -1 5844.70 394.170  13
   1 -13   1 5429.91 389.205  13
  -1 -13  -1 4856.28 341.146  89
   1 -13   1 4793.18 341.913  89
   1 -13   1 4729.19 337.038  67
  -1 -13  -1 5185.40 335.768  67
   1 -13   1 5326.68 322.721  34
  -1 -13  -1 5392.24 334.988  58
   1 -13   1 4841.77 355.298  29
  -1 -13  -1 5037.15 322.937  54
   1 -13   1 5265.73 342.070  53
  -1 -13  -1 4869.69 540.523  15
   1 -13   1 4441.69 525.466  15
  -1 -13  -2 12.4559 155.998  58
   1 -13   2 106.778 158.532  53
  -1 -13  -2 80.0312 135.524  54
  -1 -13  -2 7.56073 183.047  49
   1 -13   2-431.461 220.092  13
  -1 -13  -2 44.8381 202.548  13
   1 -13   2 59.3659 354.023  15
  -1 -13  -2 373.072 164.600  89
   1 -13   2-56.8854 173.771  89
  -1 -13  -2 162.140 146.020  71
   1 -13   2 142.217 166.766  67
  -1 -13  -2 40.5890 151.434  67
  -1 -13  -2-53.7818 194.004   1
   1 -13   2 8.25084 188.272  29
   1 -13   2 60.1469 142.354  32
   1 -13   2 132.067 131.125  34
   1 -13   3 2564.22 271.276  13
  -1 -13  -3 2762.49 278.599  13
   1 -13   3 2140.87 200.569  34
   1 -13   3 2645.76 208.241  32
   1 -13   3 2507.99 248.535  29
  -1 -13  -3 2254.86 256.290   1
  -1 -13  -3 2274.88 299.315   5
   1 -13   3 2052.68 431.951  15
  -1 -13  -3 2693.29 276.012   7
   1 -13   4 194.600 206.080  13
  -1 -13  -4 233.474 212.013  13
  -1 -13  -4-349.407 230.396   7
  -1 -13  -4-6.86800 230.247   5
   1 -13   4-60.6619 182.944  29
   1 -13   4 21.9149 131.231  34
   1 -13   4 99.8406 137.540  32
   1 -13   4-81.2230 378.948  15
  -1 -13  -4-24.1498 182.455   1
   1 -13   5 148.941 182.965  29
  -1 -13  -5-23.5655 193.832  13
  -1 -13  -5 271.114 232.814   7
  -1 -13  -5-26.5845 129.989  67
   1 -13   5-126.279 111.271  52
   1 -13   5 29.2576 128.104  46
  -1 -13  -5-42.9441 134.965  89
  -1 -13  -5-63.0083 116.065  75
  -1 -13  -5 46.3848 219.526   5
  -1 -13  -5-71.2070 171.955   1
   1 -13   5 7.78362 131.186  32
   1 -13   5 77.6960 132.719  34
  -1 -13  -6-60.3573 120.261  67
  -1 -13  -6-150.258 144.247  58
  -1 -13  -6 24.9472 144.654  71
   1 -13   6-44.1770 144.346  53
  -1 -13  -6 31.8598 129.410  54
  -1 -13  -6 149.806 234.454   7
   1 -13   6 189.718 178.823  29
  -1 -13  -6 170.711 168.119  49
   1 -13   6-125.930 115.287  52
   1 -13   6 94.3246 130.795  46
   1 -13   6 38.9937 129.529  45
  -1 -13  -6-51.9030 127.143  89
  -1 -13  -6-145.166 188.348  13
  -1 -13  -6-119.575 208.583   5
   1 -13   6 20.7881 130.415  34
   1 -13   6 239.076 128.861  32
  -1 -13  -7 221.047 160.727  49
   1 -13   7 138.288 121.145  52
  -1 -13  -7 312.325 238.375   7
   1 -13   7 403.132 170.152  29
  -1 -13  -7 348.837 143.813  71
   1 -13   7 245.149 127.959  45
   1 -13   7 345.804 132.175  46
  -1 -13  -7 503.937 209.970   5
   1 -13   7 83.0119 125.208  32
  -1 -13  -7 22.7315 126.072  54
  -1 -13  -7 117.353 139.240  58
  -1 -13  -7 274.737 180.717  13
   1 -13   8 2559.51 208.840  46
  -1 -13  -8 2939.99 276.216   5
  -1 -13  -8 2883.47 254.691  13
   1 -13   8 2593.43 204.911  52
  -1 -13  -8 2651.74 210.693  54
  -1 -13  -8 3675.18 305.400   7
   1 -13   8 2805.72 233.074  29
  -1 -13  -8 2920.56 224.396  71
  -1 -13  -8 3154.64 231.836  49
  -1 -13  -8 2851.42 216.867  58
   1 -13   9-75.5348 132.086  29
  -1 -13  -9-155.340 122.699  58
  -1 -13  -9 30.1221 116.770  54
  -1 -13  -9 20.4785 149.951  13
  -1 -13  -9 97.4539 132.249  71
  -1 -13  -9-4.64772 167.511   5
  -1 -13  -9 38.2929 220.674   7
  -1 -13 -10-65.6413 108.056  58
  -1 -13 -10 126.034 107.951  54
  -1 -13 -10-91.7974 128.856  13
  -1 -13 -10-25.1341 125.089  71
  -1 -13 -10-219.921 210.267   7
  -1 -13 -10 255.676 150.935   5
  -1 -13 -11 143.756 98.5288  54
  -1 -13 -11 251.677 117.483   5
  -1 -13 -11 71.6397 90.7915  58
  -1 -13 -11 88.3182 111.751  71
  -1 -13 -11 211.311 184.356   7
  -1 -13 -12 59.6491 82.5825  54
  -1 -13 -12 176.782 68.1588  58
  -1 -13 -12 40.3387 159.031   7
  -1 -13 -12 54.2638 94.7645  71
  -1 -13 -13 147.297 75.0734  71
  -1 -13 -13 1.95010 62.9547  54
   1 -15  -9 29.0173 71.4199  71
   1 -15  -9 64.7192 60.9020  54
   1 -15  -8 3067.04 196.150  71
   1 -15  -8 2908.44 184.375  53
   1 -15  -8 3153.94 190.295  54
   1 -15  -7 119.304 87.4141  54
   1 -15  -7 79.2113 87.9431  53
   1 -15  -7 77.2009 98.8280  71
   1 -15  -7 131.375 117.414  13
   1 -15  -6-85.0990 95.4051  53
   1 -15  -6-32.6642 91.5435  54
   1 -15  -6-205.185 134.597  13
   1 -15  -6-7.29115 103.228  71
   1 -15  -5 158.292 141.870  13
   1 -15  -5 88.1669 107.642  53
  -1 -15   5 128.402 88.5105  45
   1 -15  -5 93.8296 83.8963  34
  -1 -15   5 288.020 104.810  32
   1 -15  -5 78.6666 110.002  71
   1 -15  -4 787.083 162.286  13
   1 -15  -4 849.307 129.117  53
  -1 -15   4 764.447 127.549  53
  -1 -15   4 660.990 103.977  45
  -1 -15   4 576.433 121.506  32
  -1 -15   4 710.492 117.085  34
   1 -15  -4 778.424 102.744  34
   1 -15  -4 700.082 122.970  71
   1 -15  -3 134.794 157.751  13
   1 -15  -3 28.1829 119.740  53
  -1 -15   3-17.0762 120.469  53
   1 -15  -3-90.2204 95.7182  34
  -1 -15   3 19.1166 113.135  32
  -1 -15   3 76.2969 106.030  34
  -1 -15   3-30.1684 96.4862  45
  -1 -15   2 1888.38 171.528  53
   1 -15  -2 2005.64 170.978  53
  -1 -15   2 1679.01 145.181  45
  -1 -15   2 1742.16 155.049  34
   1 -15  -2 1469.24 144.375  34
  -1 -15   2 1909.32 161.932  32
   1 -15  -2 1936.22 164.361  32
   1 -15  -2 1803.15 208.563  13
  -1 -15   1 210.896 133.891  67
   1 -15  -1 13.3451 166.391  13
  -1 -15   1-31.9599 128.887  53
   1 -15  -1 34.6298 131.910  53
  -1 -15   1 116.444 122.448  32
   1 -15  -1 162.200 99.1884  34
  -1 -15   1 48.5450 105.895  34
   1 -15  -1 196.165 118.958  32
  -1 -15   1-48.7428 139.541  89
  -1 -15   1 140.831 100.253  45
   1 -15  -1 114.870 109.156  45
  -1 -15   0 379.205 135.906  67
   1 -15   0 379.577 171.976  13
  -1 -15   0 293.378 171.363  13
  -1 -15   0 446.958 135.039  53
   1 -15   0 507.388 137.146  53
  -1 -15   0 630.048 113.587  34
   1 -15   0 358.864 122.248  32
  -1 -15   0 479.662 127.999  32
   1 -15   0 361.585 105.419  34
  -1 -15   0 314.099 102.882  45
   1 -15   0 487.137 113.322  45
  -1 -15   0 523.193 142.743  89
  -1 -15  -1 801.207 148.376  89
  -1 -15  -1 1044.74 143.404  67
  -1 -15  -1 1200.36 181.145  13
   1 -15   1 1034.50 184.769  13
   1 -15   1 1072.13 149.647  53
  -1 -15  -1 928.146 148.492  53
   1 -15   1 1018.65 123.115  45
  -1 -15  -1 1115.72 139.224  32
   1 -15   1 884.805 131.996  32
  -1 -15  -1 880.938 126.217  34
   1 -15   1 776.934 118.709  34
  -1 -15  -1 857.872 116.881  45
  -1 -15  -2 1405.77 147.940  67
  -1 -15  -2 1410.79 195.077  13
   1 -15   2 1342.68 159.677  53
  -1 -15  -2 1360.87 155.320  53
   1 -15   2 1429.40 135.625  45
   1 -15   2 1496.44 145.906  32
  -1 -15  -2 1505.88 149.222  32
   1 -15   2 1058.46 131.283  34
  -1 -15  -2 1461.11 138.414  34
  -1 -15  -2 1489.96 155.564  89
   1 -15   3 66.0113 103.476  45
  -1 -15  -3-191.130 159.912  13
   1 -15   3 34.1144 106.148  32
  -1 -15  -3 5.40077 101.919  34
   1 -15   3 161.159 97.3498  34
  -1 -15  -3 129.640 125.265  53
   1 -15   3 208.013 128.817  53
  -1 -15  -3 82.5178 178.220   5
  -1 -15  -3 56.9056 116.020  89
  -1 -15  -3 120.898 110.447  67
  -1 -15  -3-8.08782 109.753  71
   1 -15   4-47.9285 98.1431  45
  -1 -15  -4-154.710 146.439  13
  -1 -15  -4-79.7816 96.9732  34
   1 -15   4 23.4441 104.298  32
  -1 -15  -4-128.438 115.944  53
   1 -15   4 63.2468 117.789  53
  -1 -15  -4 109.394 104.251  89
  -1 -15  -4-108.536 174.229   5
  -1 -15  -4 78.3185 106.955  71
  -1 -15  -4-1.66744 100.771  67
  -1 -15  -5 478.714 137.999  13
  -1 -15  -5 411.643 108.863  71
  -1 -15  -5 424.182 166.420   5
   1 -15   5 390.346 101.929  45
  -1 -15  -6 440.431 104.922  71
  -1 -15  -6 625.620 130.059  13
  -1 -15  -6 493.244 93.7262  54
  -1 -15  -6 406.023 155.554   5
  -1 -15  -7 55.2610 88.6935  71
  -1 -15  -7-81.1867 76.1018  54
  -1 -15  -8 1403.47 115.449  71
  -1 -15  -8 1124.02 101.280  54
  -1 -15  -8 1295.31 107.807  53
  -1 -15  -9 469.264 70.1806  71
  -2   0  22 36.1861 79.5689  73
  -2   0  21-91.6334 118.251  73
  -2   0  21-121.195 93.1371  33
  -2   0  21-30.3268 90.5790  65
  -2   0  21-1.49228 88.8722  64
  -2   0  21-24.2243 184.439   8
  -2   0  20 526.948 141.815  84
  -2   0  20 342.645 120.779  33
  -2   0  20 343.661 233.437   8
  -2   0  20 499.976 125.805  62
  -2   0  20 375.467 110.033  69
  -2   0  20 482.752 122.262  64
  -2   0  20 420.482 116.858  65
  -2   0  19 171.433 154.790  84
  -2   0  19 23.5560 140.795  62
  -2   0  19 2.20038 127.196  69
  -2   0  19-3.67995 186.579  11
  -2   0  19-22.7429 266.384   8
  -2   0  19-55.0486 130.551  65
  -2   0  19-19.1718 132.263  33
  -2   0  18 156.094 217.512  20
  -2   0  18 156.187 166.535   4
  -2   0  18 393.961 140.214  69
  -2   0  18 317.925 214.229  11
   2   0 -17-110.640 234.463  86
  -2   0  17-3.77167 170.188  84
  -2   0  17-34.1238 149.926  69
  -2   0  17-93.8708 227.186  20
  -2   0  17 263.492 144.121  65
  -2   0  17 175.200 224.565  11
  -2   0  17-82.8141 171.690  62
   2   0 -17-92.2517 234.649  74
  -2   0  16 13965.5 835.693   3
  -2   0  16 15205.0 829.860   4
   2   0 -16 14061.2 845.861  74
  -2   0  16 14853.0 816.139  69
   2   0 -16 13531.5 846.927  86
  -2   0  16 14996.7 829.265  84
  -2   0  16 15998.3 888.321  24
  -2   0  16 14764.4 863.590  20
   2   0 -15 150.809 242.331  74
  -2   0  15 33.6647 230.761  20
  -2   0  15-270.349 278.763  24
  -2   0  15-46.6368 180.765   3
  -2   0  15 107.091 176.057   4
   2   0 -15-101.773 243.851  86
  -2   0  15 74.0198 172.917  84
  -2   0  15 123.896 230.994  11
  -2   0  14 11694.7 654.815  11
  -2   0  14 10731.7 634.748   3
  -2   0  14 11444.0 626.484   4
   2   0 -14 9323.70 641.005  74
   2   0 -14 10755.8 689.939  82
   2   0 -14 9454.15 644.113  86
  -2   0  14 11141.8 654.264  20
  -2   0  14 11822.2 683.524  24
   2   0 -13-200.706 285.910  82
   2   0 -13 325.175 222.622  86
  -2   0  13-23.5670 211.597  20
   2   0 -13-42.0109 158.774  25
  -2   0  13 268.626 249.510  24
  -2   0  13-52.8127 160.286   4
  -2   0  13 289.756 172.229   3
   2   0 -13 138.971 220.033  74
  -2   0  13 26.2178 147.647  63
   2   0 -13-213.779 280.825  77
  -2   0  13-205.398 225.377  11
  -2   0  13-386.973 391.391  19
  -2   0  12-95.8991 190.298  20
  -2   0  12-102.047 234.544  24
   2   0 -12-97.1074 212.456  74
  -2   0  12 133.301 149.169   4
   2   0 -12-70.1032 210.717  86
   2   0 -12 23.4141 270.694  82
  -2   0  12-60.5510 112.208  70
  -2   0  12-3.36634 107.765  37
  -2   0  12 184.521 205.973  11
  -2   0  12 51.4731 159.763   3
   2   0 -12-112.046 260.416  77
  -2   0  12 68.4559 135.257  63
  -2   0  11 88.8342 103.035  37
  -2   0  11-12.5293 125.660  63
   2   0 -11 264.465 197.993  74
  -2   0  11-35.7934 155.750   3
   2   0 -11-106.393 254.735  82
  -2   0  11-124.924 155.862  10
  -2   0  11 13.9682 373.353  19
   2   0 -11-77.5727 152.168  25
  -2   0  11-71.3725 222.304  24
  -2   0  11 3.65930 172.396  20
  -2   0  10 3444.60 447.014  19
  -2   0  10 3496.39 302.842  24
  -2   0  10 3271.51 246.683   3
  -2   0  10 3548.86 250.103  10
   2   0 -10 3114.78 318.589  82
  -2   0  10 3247.74 212.114  37
   2   0  -9 101.754 249.562  17
  -2   0   9 281.335 338.319  19
  -2   0   9-158.255 219.093  24
   2   0  -9 45.5254 232.508  82
  -2   0   9-19.0502 140.587  10
   2   0  -8 4989.98 359.108  17
  -2   0   8 5942.31 318.342  24
  -2   0   8 5627.85 439.454  19
  -2   0   8 5352.02 251.520  10
   2   0  -7-96.8041 244.371  17
   2   0  -7-51.7802 205.987  82
  -2   0   7 140.631 215.599  24
  -2   0   7 89.0659 329.208  19
  -2   0   7-53.7089 55.9618  21
   2   0  -6 39340.3 2061.19  17
   2   0  -6 37201.6 2023.13  82
   2   0  -5 8.94576 233.591  17
   2   0  -5 111.097 127.842  26
   2   0  -5 137.080 188.292  82
  -2   0   4 46136.3 2535.67  16
   2   0  -4 46536.5 2486.34  26
   2   0  -4 47667.2 2491.74  82
  -2   0   3 153.639 223.254  16
   2   0  -3 29.8470 94.4997  26
   2   0  -3-48.0646 135.294  82
  -2   0   2 2527.00 176.528  15
  -2   0   2 2506.34 226.010  16
   2   0  -2 2674.80 174.842  82
  -2   0   1 7.06234 60.8861  18
   2   0   0 154457. 7998.88  14
   2   0   0 150448. 7987.66  81
   2   0   1-36.9059 151.648  19
  -2   0  -1-5.39189 86.2574  81
  -2   0  -1 18.4461 58.9380  83
   2   0   1 11.0603 64.5529  83
   2   0   2 14221.2 800.929  19
   2   0   2 13950.4 755.316  24
   2   0   3 50.0723 138.227  24
  -2   0  -3 77.8281 82.3824  23
  -2   0  -3 43.0044 92.4362  25
   2   0   3-22.4732 269.709  19
  -2   0  -4 21696.5 1157.34  23
   2   0   4 23431.7 1173.46  24
  -2   0  -4 20725.3 1159.07  25
   2   0   4 23618.7 1243.11  19
   2   0   5 84.1267 342.871  19
   2   0   5 5.85184 177.607  24
  -2   0  -5 27.2269 118.558  25
  -2   0  -5 87.2145 88.3888  23
   2   0   6 94999.5 4715.44  24
  -2   0  -6 84882.8 4701.94  25
   2   0   6 95979.9 4788.50  19
  -2   0  -7 149.226 127.178  25
   2   0   7-149.921 384.958  19
   2   0   7-183.181 208.133  24
   2   0   8 10480.2 576.407  11
  -2   0  -8 9147.79 561.875  25
   2   0   8 10811.8 752.463  19
   2   0   8 11124.7 597.884  24
   2   0   9-122.368 401.845  19
   2   0   9 189.598 173.371  11
   2   0   9-64.9443 164.233  20
  -2   0  -9-77.6461 131.856  25
   2   0   9 42.3092 210.598  24
   2   0  10-149.320 146.206   3
   2   0  10 247.050 183.873  11
   2   0  10 85.8976 119.276  63
  -2   0 -10 18.9771 240.793  82
  -2   0 -10 5.06056 136.136  25
  -2   0 -11-144.115 257.104  82
   2   0  11-125.265 125.922  63
   2   0  11 5.01899 229.078  24
   2   0  11 109.376 174.160  20
  -2   0 -11-88.2121 261.565  77
   2   0  11-17.5893 408.498  19
   2   0  11 112.612 148.319   3
   2   0  11-210.588 192.155  11
   2   0  12 2838.26 508.542  19
  -2   0 -12 3614.66 336.801  77
   2   0  12 3035.74 246.672   3
   2   0  12 2718.51 221.577  63
   2   0  12 3607.58 321.067  24
   2   0  12 3003.17 267.138  20
  -2   0 -12 2371.46 329.844  82
   2   0  12 2795.28 271.385  11
   2   0  13-203.161 172.354   3
   2   0  13-24.0322 201.980  20
  -2   0 -13-35.7489 293.475  77
   2   0  13-154.465 136.487  70
   2   0  13-134.447 204.886  11
   2   0  13 121.007 145.153  63
  -2   0 -13-390.171 295.594  82
   2   0  14 18821.1 1028.94  84
  -2   0 -14 20363.9 1083.93  82
   2   0  14 18914.0 1055.76  20
   2   0  14 19468.7 1039.80   3
  -2   0 -14 18176.4 1071.11  77
   2   0  14 20668.4 1050.24  11
   2   0  14 18070.4 1020.41  63
   2   0  14 16961.5 1014.75  70
   2   0  15 22.2948 520.926  14
  -2   0 -15-75.2792 257.594  86
   2   0  15 308.736 165.726  84
  -2   0 -15-199.667 299.027  82
   2   0  15-22.2569 220.411  20
  -2   0 -15-286.912 256.546  74
  -2   0 -15 316.994 309.071  77
   2   0  15 64.1430 150.774  63
   2   0  15 129.408 221.584  11
   2   0  15-145.023 143.786  70
   2   0  16 4632.65 319.771   4
   2   0  16 3444.04 279.839  65
   2   0  16 4085.21 334.784  11
   2   0  16 4627.90 652.457  14
  -2   0 -16 4838.00 366.926  86
   2   0  16 4479.89 303.091  84
   2   0  16 3884.13 348.514  20
  -2   0 -16 4801.79 359.362  74
   2   0  17-3.85824 178.094   4
   2   0  17-81.8171 209.100  20
   2   0  17-150.946 306.726   8
  -2   0 -18-312.671 216.428  74
   2   0  18 274.108 118.110  65
   2   0  18 301.304 168.382   4
   2   0  18 146.068 138.989  62
   2   0  18-9.16394 137.481  84
  -2   0 -18 304.911 214.381  86
   2   0  18 330.678 146.424  69
   2   0  18 303.511 289.326   8
   2   0  18 27.3561 152.765  33
   2   0  19 84.6121 100.368  65
   2   0  19-78.4999 144.327   4
   2   0  19-75.5410 123.210  84
   2   0  19 78.8394 256.396   8
   2   0  19 8.40900 127.125  69
   2   0  19-13.9833 137.122  33
   2   0  19 196.435 117.132  62
   2   0  20 102.875 99.7823  69
   2   0  20-13.7863 116.827  64
   2   0  20 60.6428 115.287  33
   2   0  21 55.3560 88.7072  64
   2   0  21 30.4383 82.6363  33
   2   0  21 19.7986 95.4018  73
  -2  -2  22 104.493 70.3605  73
  -2   2  21 297.528 108.614  62
  -2   2  21 343.784 109.222  84
  -2   2  21 17.1113 90.0934  33
  -2   2  21 319.822 90.4534  65
  -2  -2  21 168.348 95.1391  64
  -2  -2  21 150.097 86.2160  65
  -2   2  21 225.033 81.1073  64
  -2   2  21 421.484 190.157   8
  -2  -2  21 344.004 113.606  73
  -2  -2  20 80.1244 136.345  73
  -2   2  20 48.9973 130.043  84
  -2   2  20 219.496 138.094  62
  -2   2  20 56.7371 109.010  65
  -2  -2  20 54.7398 109.598  65
  -2  -2  20 35.9496 119.412  64
  -2  -2  20 56.1403 118.538  69
  -2  -2  20-329.453 209.831   8
  -2   2  20 180.704 235.142   8
  -2  -2  20-10.9563 110.252  33
  -2   2  20-99.2278 113.432  33
  -2   2  19 9.05110 147.264  84
  -2   2  19-114.031 129.116  65
  -2  -2  19 179.540 137.926  64
  -2  -2  19-151.103 129.782  65
  -2   2  19-48.0655 161.425   3
  -2   2  19-12.4945 155.832  62
  -2  -2  19 174.458 140.121  69
  -2  -2  19 104.351 129.870  33
  -2  -2  19 346.310 243.772   8
  -2  -2  19-98.2539 209.724  11
  -2   2  18 499.058 213.643  20
   2  -2 -18 333.841 251.208  74
   2  -2 -18 652.195 256.697  86
  -2  -2  18 23.8030 140.214  65
  -2  -2  18 22.3220 176.052   4
  -2   2  18 376.801 185.234   3
  -2  -2  18 56.0991 135.952  62
  -2  -2  18 226.353 233.643  11
  -2  -2  18 126.139 271.501   8
  -2  -2  18 48.5519 141.307  33
  -2  -2  18-69.9326 151.352  69
  -2   2  17 579.968 277.381  24
  -2   2  17 660.743 235.014  20
   2  -2 -17 514.326 276.306  74
   2  -2 -17 421.897 273.132  86
  -2  -2  17 655.622 179.159  84
  -2  -2  17 802.970 156.959  65
  -2  -2  17 146.837 154.707  62
  -2   2  17 574.300 152.590  61
  -2  -2  17 750.877 173.381  69
  -2  -2  17 442.531 248.888  11
  -2  -2  17 583.604 288.381   8
  -2  -2  17 492.903 157.195  33
   2  -2 -16 1921.31 314.611  74
  -2   2  16 960.673 488.005  19
  -2  -2  16 1543.87 208.042  84
   2  -2 -16 2164.81 321.616  86
  -2  -2  16 1485.33 193.110  65
  -2  -2  16 1814.51 228.433   4
  -2   2  16 1952.51 246.725   3
  -2  -2  16 1757.40 197.859  62
  -2  -2  16 1356.15 188.007  70
  -2  -2  16 1892.55 207.580  69
  -2  -2  16 2071.30 198.437  33
  -2   2  16 2057.71 315.708  24
  -2   2  16 1785.34 259.221  20
  -2   2  15 358.673 445.225  19
  -2  -2  15 350.521 260.766  11
   2  -2 -15 449.700 283.079  74
  -2  -2  15-144.621 157.415  62
  -2   2  15-136.401 164.856   4
  -2   2  15 84.3157 208.886   3
  -2  -2  15 128.284 189.297   4
  -2  -2  15 136.209 152.571  65
  -2   2  15 231.395 175.090  63
  -2  -2  15 5.60395 150.953  70
  -2  -2  15-9.28823 168.872  69
  -2   2  15 244.704 137.501  69
  -2  -2  15 351.562 244.245  20
  -2   2  15 164.681 279.569  24
  -2   2  15 60.7745 223.025  20
   2   2 -15 206.029 308.734  82
   2  -2 -15 600.517 288.169  86
  -2  -2  15 37.7968 175.690  84
   2  -2 -14 1621.63 244.649  25
  -2  -2  14 2582.01 298.862  24
  -2  -2  14 2097.45 278.709  20
  -2   2  14 2183.57 264.659  20
  -2   2  14 2116.93 496.786  19
  -2   2  14 2600.64 329.301  24
   2  -2 -14 1875.66 304.722  74
  -2  -2  14 2021.43 208.523  62
  -2  -2  14 2563.35 291.954  11
  -2   2  14 2212.51 247.735  11
   2  -2 -14 2363.09 311.070  86
   2   2 -14 2393.38 339.690  82
  -2  -2  14 1667.47 208.341  84
  -2   2  14 1970.44 247.671   3
  -2  -2  14 1966.63 235.191   4
  -2   2  14 1990.61 201.082   4
  -2  -2  14 1936.75 206.601  69
  -2  -2  14 2003.08 195.992  70
  -2  -2  14 1891.89 188.906  37
  -2   2  14 1980.43 214.451  63
  -2  -2  14 1690.30 197.905  65
  -2  -2  14 1853.71 187.308  79
   2  -2 -14 1680.28 364.984  77
  -2   2  13 5707.52 415.029   3
  -2  -2  13 6398.36 403.853   4
  -2   2  13 6012.45 381.654   4
   2  -2 -13 5976.30 490.455  77
  -2  -2  13 5832.24 372.956  79
  -2  -2  13 6459.42 379.387  70
  -2  -2  13 6763.13 441.813  11
  -2   2  13 6627.63 413.482  11
   2  -2 -13 5603.51 411.110  25
  -2  -2  13 6573.12 447.051  24
  -2   2  13 5917.64 460.766  24
  -2  -2  13 5706.43 426.824  20
  -2   2  13 6324.70 638.761  19
   2   2 -13 6847.60 482.749  82
   2  -2 -13 7041.76 450.254  86
  -2  -2  13 6077.89 392.605  84
   2  -2 -13 6798.78 442.925  74
  -2  -2  13 6080.76 381.400  65
  -2   2  13 5955.73 384.583  63
  -2  -2  13 6375.81 374.676  37
  -2  -2  12 5509.43 331.270   4
  -2   2  12 5817.55 351.177   3
  -2  -2  12 4003.71 317.827  84
   2  -2 -12 4660.26 375.400  86
   2   2 -12 4703.55 406.086  82
  -2  -2  12 4242.96 300.056  79
   2  -2 -12 4261.25 418.577  77
  -2  -2  12 4294.45 306.860  70
  -2  -2  12 5910.49 374.523  11
   2  -2 -12 4660.63 344.245  25
  -2  -2  12 5167.14 360.459  20
  -2  -2  12 5864.70 375.252  24
  -2   2  12 6265.79 588.001  19
  -2   2  12 5396.27 392.067  24
   2  -2 -12 4766.74 370.315  74
  -2   2  12 4676.19 312.830  63
  -2  -2  12 4981.72 302.553  37
  -2   2  11 15288.4 867.948   3
  -2  -2  11 15280.1 856.295   4
  -2  -2  11 14771.4 871.733  20
  -2   2  11 16657.8 895.869  24
  -2  -2  11 15112.2 882.620  24
   2  -2 -11 16218.9 877.796  74
  -2  -2  11 16111.4 869.788  10
   2   2 -11 15521.1 895.046  82
   2  -2 -11 17761.7 883.663  86
  -2  -2  11 15391.6 852.815  84
  -2  -2  11 14598.1 841.861  79
   2  -2 -11 14573.3 896.768  77
  -2  -2  11 15568.6 846.576  70
  -2   2  11 15214.7 847.382  63
  -2  -2  11 16370.9 880.873  11
  -2  -2  11 15251.1 842.308  37
  -2  -2  10 677.033 121.809  52
  -2  -2  10 817.607 129.432  84
   2   2 -10 558.715 247.894  82
  -2   2  10 684.132 175.177   3
  -2  -2  10 655.363 127.970  37
  -2  -2  10 868.280 212.287  11
   2  -2 -10 777.671 181.885  25
  -2  -2  10 595.529 207.803  24
  -2  -2  10 829.158 157.511   4
   2  -2 -10 779.692 222.012  74
  -2  -2  10 838.364 178.319  10
  -2   2  10 878.087 134.746  10
  -2   2  10 500.575 133.508  63
  -2   2   9 2300.13 208.091   3
  -2   2   9 1694.89 140.947  23
  -2  -2   9 2272.83 219.122  20
  -2   2   9 2056.41 267.175  24
   2  -2  -9 2082.71 218.732  25
  -2  -2   9 2296.80 243.869  24
   2   2  -9 1880.62 267.497  82
  -2  -2   9 2096.39 212.280  10
  -2  -2   9 2275.18 167.230  37
  -2  -2   9 2246.74 180.417  30
   2   2  -8 2953.62 302.290  17
  -2  -2   8 3559.54 277.648  24
  -2  -2   8 3552.79 255.239  20
   2  -2  -8 3214.37 256.534  25
  -2   2   8 3125.28 203.858  23
  -2  -2   8 3146.04 244.981  10
   2  -2  -7 5311.12 472.666  17
   2   2  -7 5345.96 325.156  26
  -2  -2   7 5752.87 350.894  20
  -2  -2   7 5713.52 361.198  24
  -2  -2   7 5532.35 343.380  10
  -2  -2   6 691.776 160.016  20
  -2  -2   6 607.398 172.599  24
  -2   2   6 748.995 341.770  16
  -2  -2   6 729.971 284.364  15
   2  -2  -6 276.364 293.690  17
   2   2  -6 462.574 119.123  26
  -2  -2   5 15597.5 828.158  20
  -2  -2   5 14429.2 830.144  24
  -2   2   5 14816.7 916.090  16
  -2  -2   5 15980.5 899.514  15
   2  -2  -5 15821.3 906.849  17
  -2  -2   4 272.213 133.646  20
   2   2  -4 284.688 83.4336  21
  -2  -2   4 249.434 139.663  24
  -2   2   4 294.538 298.440  16
   2  -2  -4 283.138 286.500  17
  -2  -2   4 274.000 248.481  15
  -2  -2   3 80368.8 4334.57  24
   2  -2  -3 92084.2 4382.27  17
  -2   2   3 91719.3 4378.71  16
  -2  -2   3 78105.7 4335.99  14
  -2  -2   3 91101.7 4375.72  18
  -2  -2   2 68950.0 3723.04  24
  -2  -2   2 75938.1 3760.63  18
   2  -2  -2 78658.3 3767.26  17
   2  -2  -1 20332.2 1125.95  81
   2  -2  -1 20630.7 1124.43  83
  -2  -2   1 23090.0 1131.90  85
   2   2  -1 21784.8 1126.68  22
   2  -2  -1 21029.5 1142.48  18
   2  -2  -1 20420.2 1164.27  17
  -2  -2   1 21141.8 1166.27  18
  -2   2   0 379.469 119.255  81
  -2   2   0 470.455 108.828  21
   2  -2   0 358.552 72.6714  25
  -2  -2   0 185.666 89.4086  22
   2  -2   0 300.843 157.258  18
   2  -2   0 419.893 182.939  17
  -2  -2   0 388.475 206.711  18
   2   2   1 37076.1 1963.77  83
   2  -2   1 38651.5 1963.47  85
   2  -2   1 36766.2 1962.41  21
  -2   2  -1 37729.1 1962.09  21
   2   2   1 36274.6 1957.05  24
   2  -2   1 36074.2 1986.80  15
   2  -2   1 34181.9 1999.10  14
  -2  -2  -2 23290.3 1235.33  82
   2   2   2 22646.0 1245.47  83
   2   2   2 23487.0 1241.20  24
   2   2   2 23791.4 1241.34  23
   2  -2   2 23418.0 1243.08  21
   2  -2   2 20956.0 1289.44  14
   2  -2   2 23138.4 1282.56  15
  -2  -2  -3 16607.9 855.081  82
   2   2   3 15505.7 855.261  23
   2   2   3 16040.0 860.817  24
   2  -2   3 15555.1 857.690  21
   2  -2   3 16101.9 916.347  15
   2  -2   3 14235.7 923.733  14
   2   2   4 7363.36 424.109  23
   2  -2   4 6940.90 424.987  21
   2   2   4 7393.08 439.337  24
   2  -2   4 7026.29 425.371  20
  -2  -2  -4 6916.40 433.019  25
   2  -2   4 7598.16 557.648  14
  -2  -2  -5 86251.8 4153.96  82
   2   2   5 87027.2 4151.91  23
   2   2   5 87997.7 4161.14  24
   2  -2   5 86970.1 4152.36  21
  -2  -2  -5 83908.6 4155.51  25
   2  -2   5 87346.5 4154.77  20
   2  -2   5 84652.0 4216.20  14
  -2  -2  -6 1642.25 208.114  82
  -2   2  -6 1293.07 120.490  25
   2   2   6 1648.48 151.976  23
   2  -2   6 1999.97 214.763  24
  -2  -2  -6 1715.97 189.457  25
   2  -2   6 1770.12 161.118  21
   2  -2   6 1513.21 178.277  20
   2   2   6 2071.03 219.103  24
   2  -2   7 52913.6 2704.97  11
   2  -2   7 51637.3 2695.17  21
   2   2   7 57668.9 2714.47  24
   2  -2   7 54376.8 2703.11  20
  -2  -2  -7 52718.0 2701.95  25
   2  -2   7 57074.8 2711.35  24
  -2  -2  -7 57549.2 2705.88  82
   2  -2   8 1418.37 140.269  37
   2   2   8 1311.96 226.812  24
   2  -2   8 1135.57 144.885  21
   2  -2   8 1637.74 219.078  24
   2  -2   8 1469.92 191.068  20
  -2  -2  -8 1246.34 181.859  25
   2   2   8 1280.77 426.889  19
   2  -2   8 1260.96 207.269  11
   2   2   9 4339.70 283.131  11
   2  -2   9 4475.32 318.382  11
  -2  -2  -9 4613.09 297.985  25
   2  -2   9 4500.77 301.300  20
   2   2   9 4678.42 330.984  24
   2   2   9 5689.06 550.750  19
   2  -2   9 3222.30 259.867  21
   2  -2   9 4420.55 264.129  37
  -2  -2  -9 4267.57 324.035  82
   2  -2  10 541.216 421.618  14
   2   2  10 1162.31 147.212  76
   2  -2  10 850.679 129.418  79
  -2  -2 -10 1124.23 288.452  77
   2  -2  10 996.727 215.727  11
   2   2  10 726.911 164.231  11
   2  -2  10 878.721 138.548  84
  -2  -2 -10 1181.25 229.704  82
   2  -2  10 690.135 116.696  52
   2  -2  10 761.866 114.560  38
   2  -2  10 805.219 137.378  37
   2  -2  11 501.793 130.518  79
  -2  -2 -11 623.123 302.802  77
   2  -2  11 542.149 119.531  52
   2   2  11 988.120 187.764   3
  -2  -2 -11 596.931 240.516  82
   2  -2  11 504.176 142.062  84
   2   2  11 660.890 144.825  63
   2  -2  11 924.105 226.123  11
   2  -2  11 493.071 122.990  63
   2  -2  11 535.829 130.808  66
   2  -2  11 629.915 120.751  65
   2   2  11 888.117 236.097  24
   2  -2  11 521.253 188.776  20
   2   2  11 345.380 452.497  19
   2  -2  12-78.5839 117.382  52
   2  -2  12 721.989 445.591  14
   2  -2  12 336.283 144.895  84
  -2   2 -12-31.7135 289.872  82
  -2  -2 -12 612.987 250.287  82
   2  -2  12 54.0086 147.188  70
   2  -2  12 149.030 121.722  65
   2  -2  12 110.136 123.362  63
   2  -2  12 233.224 128.345  66
   2   2  12 164.099 183.412   3
   2  -2  12 188.461 224.977  11
  -2  -2 -12 28.2295 321.344  77
   2  -2  12 221.997 128.695  79
   2   2  12 82.8052 148.325  63
   2  -2  12 184.091 198.133  20
   2   2  12 318.894 479.365  19
   2   2  12-5.76704 241.754  24
   2   2  13 1415.51 181.958  63
   2  -2  13 1139.59 248.503  11
   2  -2  13 1096.93 155.831  65
   2  -2  13 1092.54 155.727  79
  -2  -2 -13 1353.94 354.533  77
   2  -2  13 945.415 230.978  20
   2   2  13 1493.87 278.875  24
   2   2  13 1036.63 216.013  20
   2   2  13 1203.32 523.505  19
  -2  -2 -13 1352.48 277.378  82
   2  -2  13 1369.42 171.994  84
  -2   2 -13 1432.94 316.738  82
   2  -2  13 1152.90 176.413  70
   2  -2  13 2119.70 485.069  14
   2   2  13 1093.06 217.691   3
   2  -2  13 1018.46 148.886  35
   2  -2  14 4927.93 405.747   8
   2   2  14 3796.62 324.070  20
   2   2  14 4055.67 285.305  63
   2  -2  14 3466.46 264.308  65
  -2  -2 -14 3919.48 429.200  77
   2  -2  14 3522.36 262.026  79
   2   2  14 4102.89 633.451  19
   2  -2  14 3955.36 283.290  84
  -2   2 -14 3956.13 402.515  82
   2   2  14 4304.10 322.242   3
   2  -2  14 3777.73 282.301  70
   2  -2  14 4589.74 348.655  11
   2  -2  14 3660.46 255.604  35
   2   2  15 877.269 209.903   3
   2  -2  15 836.081 205.256   4
   2   2  15 1206.42 516.952  19
   2  -2  15 704.326 146.825  65
   2   2  15 815.995 177.317  63
  -2  -2 -15 702.665 297.772  74
  -2  -2 -15 703.791 299.929  86
  -2   2 -15 236.160 311.583  82
   2  -2  15 379.874 173.801  84
   2  -2  15 759.763 172.699  70
   2   2  15 510.954 224.864  20
   2  -2  15 944.333 176.190  33
  -2  -2 -15 1024.01 364.615  77
   2  -2  16 1731.25 185.422  65
   2   2  16 2103.25 211.378  63
   2   2  16 1768.49 203.389  84
  -2  -2 -16 2252.35 320.880  86
   2  -2  16 1731.76 202.961  84
   2  -2  16 1878.32 342.474   8
   2  -2  16 2379.07 277.774  11
   2  -2  16 1982.11 240.389   4
   2   2  16 1346.10 254.742  20
  -2  -2 -16 2378.69 317.357  74
  -2  -2 -16 1929.35 374.955  77
   2  -2  16 1995.69 200.450  70
   2   2  17 63.1369 201.939  20
   2  -2  17 287.268 229.996  11
   2  -2  17-384.947 297.739   8
   2   2  17-161.743 188.787   3
   2  -2  17 124.689 188.003   4
   2   2  17-33.9878 159.171   4
   2   2  17 246.378 516.983  14
   2  -2  17-77.8422 157.873  33
   2  -2  18 1003.40 188.758   4
   2   2  18 783.139 157.139   4
   2   2  18 893.236 181.536   3
   2  -2  18 747.215 142.160  70
   2  -2  18 936.759 165.629  69
   2   2  18 816.601 136.219  69
   2  -2  18 749.267 129.450  65
   2  -2  18 984.244 161.741  64
   2   2  18 506.679 128.977  65
  -2  -2 -18 930.900 259.209  86
   2   2  18 751.521 151.888  84
  -2  -2 -18 640.361 256.445  74
   2  -2  18 1188.02 292.835   8
   2  -2  18 676.694 214.274   9
   2   2  18 758.666 293.941   8
   2  -2  18 811.631 160.402  33
   2  -2  19 5.91002 156.083   4
   2   2  19 94.3546 137.743  62
   2   2  19-81.9693 120.578  84
  -2  -2 -19 218.585 221.136  86
   2  -2  19-79.0263 135.157  33
   2  -2  19 268.450 136.978  69
  -2  -2 -19 69.3846 218.825  74
   2  -2  19 330.550 241.820   8
   2   2  19 116.238 249.550   8
   2  -2  19-79.0066 142.367  64
   2   2  19 82.6618 98.5513  65
   2   2  20 195.958 111.071  62
   2   2  20 98.9312 99.5469  84
   2  -2  20 24.9399 112.038  69
   2  -2  20 134.731 117.762  73
   2  -2  20 220.082 116.520  64
   2  -2  20 86.7990 195.872   8
   2   2  20 117.630 204.458   8
   2  -2  20 60.9651 109.712  33
   2   2  20 120.957 112.475  33
   2   2  21 143.169 80.0412  33
   2  -2  21 245.221 88.5057  64
   2   2  21 172.672 76.8999  64
   2  -2  21 345.221 86.1434  73
   2  -2  21 268.940 77.5442  69
  -2   4  21 897.919 100.777  65
  -2   4  21 1087.70 118.226  84
  -2  -4  21 1569.87 109.571  43
  -2   4  21 953.812 104.908  73
  -2  -4  21 1191.47 116.764  73
  -2   4  21 1745.37 131.375  62
  -2  -4  20-50.1248 106.814  41
  -2   4  20-101.491 138.688   3
  -2  -4  20 68.4645 118.778  73
  -2   4  20 71.4006 98.8236  65
  -2  -4  20 64.2076 111.689  64
  -2  -4  20 29.5370 92.9521  90
  -2   4  20 53.1706 117.960  84
  -2   4  20-52.2038 209.444   8
  -2   4  20-97.0650 135.036  62
  -2  -4  19 193.263 209.803  11
  -2  -4  19 258.163 199.818   8
  -2  -4  19 54.7989 140.003  69
  -2  -4  19 83.9284 120.019  70
  -2   4  19-81.8187 175.763   3
  -2  -4  19 106.430 142.333  73
  -2  -4  19-55.0330 121.409  65
  -2  -4  19-88.9849 134.685  64
  -2  -4  19-262.350 130.245  90
  -2   4  19-111.707 141.591  84
  -2   4  19-26.7022 161.610  62
  -2   4  19-68.0683 126.729  61
  -2  -4  19-4.24047 104.184  35
  -2  -4  18-122.953 149.143  90
  -2  -4  18-133.520 159.484  73
  -2   4  18-137.651 199.681   3
  -2  -4  18-175.242 143.071  70
  -2  -4  18-186.040 158.361  69
  -2   4  18-58.1758 149.768  61
  -2  -4  18 100.107 134.744  65
  -2  -4  18 85.9522 152.766  64
  -2  -4  18 146.903 245.104  11
  -2  -4  18-45.4677 232.759   8
  -2  -4  18 135.486 133.274  33
  -2  -4  18-26.4044 126.721  35
  -2   4  17 2085.49 255.537   3
  -2  -4  17 2012.61 185.804  35
  -2   4  17 1652.00 254.598  20
  -2   4  17 1764.02 289.078  24
  -2  -4  17 1643.52 289.790  85
  -2  -4  17 1598.65 190.577  33
  -2  -4  17 2445.76 306.030  11
  -2  -4  17 2036.94 291.963   8
  -2   4  17 2042.70 496.916  19
  -2   4  16 3644.27 600.376  19
   2  -4 -16 3715.43 385.944  74
   2  -4 -16 3696.81 391.672  86
  -2   4  16 4166.59 372.008  24
  -2   4  16 3608.75 332.243  20
  -2  -4  16 3259.80 268.645  79
  -2  -4  16 3588.15 278.268  70
  -2  -4  16 3658.76 285.387  69
  -2  -4  16 3944.11 284.871  64
  -2  -4  16 3825.06 275.442  65
  -2  -4  16 4107.37 360.881  11
  -2  -4  16 3255.34 357.904   8
  -2  -4  15 815.101 220.227   4
  -2   4  15 864.186 241.892   3
  -2  -4  15 1139.37 190.287  70
  -2  -4  15 805.252 194.703  69
   2  -4 -15 919.023 321.009  86
   2   4 -15 749.017 309.276  82
  -2  -4  15 888.647 176.306  79
  -2   4  15 961.831 194.609  63
  -2  -4  15 640.333 167.009  65
  -2  -4  15 932.188 185.767  64
   2  -4 -15 971.638 318.429  74
  -2   4  15 756.160 277.381  24
  -2   4  15 812.711 242.264  20
  -2   4  15 1155.30 500.560  19
  -2  -4  15 722.868 167.556  33
  -2  -4  14-44.4222 272.322  11
  -2  -4  14-132.731 257.828   8
  -2  -4  14-19.5957 165.335  79
  -2   4  14 275.280 265.412  24
  -2   4  14 192.392 491.644  19
  -2  -4  14-15.3639 140.210  38
  -2  -4  14-21.8422 163.093  37
  -2   4  14 268.602 225.174   3
   2  -4 -14-145.539 309.875  74
  -2  -4  14-110.636 208.774   4
  -2  -4  14-51.6510 173.898  64
  -2   4  14 86.0147 177.569  63
  -2  -4  14 149.664 153.042  65
  -2  -4  14 166.346 175.842  70
  -2  -4  14 143.447 184.052  69
  -2  -4  14 32.3141 152.281  33
  -2  -4  14 176.628 174.419  84
   2   4 -14-12.2848 297.499  82
   2  -4 -14-55.1653 315.333  86
  -2  -4  13 2956.38 331.875  11
  -2  -4  13 3362.16 328.779   8
  -2  -4  13 3548.19 252.259  79
   2  -4 -13 3269.97 429.844  77
   2  -4 -13 2530.59 298.890  25
  -2   4  13 3518.72 346.463  24
  -2   4  13 3188.45 573.041  19
  -2  -4  13 3123.62 249.433  37
  -2  -4  13 3052.31 257.467  84
   2  -4 -13 4078.00 365.858  86
   2   4 -13 3602.54 364.909  82
  -2  -4  13 3016.31 280.509   4
  -2   4  13 2724.66 303.966   3
  -2  -4  13 3395.74 256.761  70
  -2  -4  13 3556.91 263.765  69
  -2  -4  13 3053.10 243.639  33
  -2  -4  13 2557.68 243.157  65
  -2   4  13 3604.75 263.301  63
  -2  -4  13 3499.22 258.984  64
  -2  -4  13 2894.98 215.537  44
   2  -4 -13 4125.53 362.909  74
  -2  -4  12 3276.91 247.198  70
  -2  -4  12 3388.13 248.066  69
  -2   4  12 3551.46 246.444  63
  -2  -4  12 3060.28 236.546  65
  -2  -4  12 2878.67 213.116  44
  -2  -4  12 3340.33 319.564   8
   2  -4 -12 2806.35 410.852  77
  -2  -4  12 3183.07 242.353  79
  -2   4  12 3839.70 334.909  24
   2  -4 -12 3057.82 292.086  25
   2   4 -12 2674.65 346.320  82
  -2  -4  12 2923.27 249.596  84
   2  -4 -12 3378.18 338.405  86
   2  -4 -12 3487.11 336.206  74
  -2  -4  12 3360.21 275.973   4
  -2   4  12 3184.23 297.612   3
  -2  -4  12 3140.25 234.685  33
  -2  -4  12 3391.20 334.254  11
  -2  -4  12 3188.90 240.197  37
  -2  -4  11 10735.5 600.191  70
  -2  -4  11 8938.88 592.708  66
  -2  -4  11 10856.0 598.353  69
  -2   4  11 10603.3 597.458  63
  -2  -4  11 10270.3 593.647  65
  -2  -4  11 10222.3 583.194  44
  -2  -4  11 9513.01 588.859  62
  -2  -4  11 10275.5 590.451  52
  -2  -4  11 11396.4 644.630   8
  -2  -4  11 11629.3 630.911  10
   2  -4 -11 10510.6 636.549  74
   2  -4 -11 11089.5 632.132  25
  -2   4  11 11783.8 654.040  24
  -2  -4  11 11540.1 613.669   4
  -2   4  11 11086.6 630.042   3
  -2  -4  11 10500.3 595.200  79
   2  -4 -11 9289.03 680.786  77
   2   4 -11 9578.97 649.330  82
   2  -4 -11 10599.9 641.259  86
  -2  -4  11 11050.9 600.690  84
  -2  -4  11 11064.3 594.190  33
  -2  -4  11 12021.2 645.698  11
  -2  -4  11 10843.9 595.074  37
  -2  -4  10 1482.30 168.964  66
  -2   4  10 2055.70 172.846  63
  -2  -4  10 1920.39 164.455  65
   2   4 -10 1653.93 273.164  82
   2  -4 -10 2325.12 262.326  86
  -2  -4  10 1929.26 173.080  84
  -2  -4  10 1436.24 142.970  44
  -2  -4  10 1793.37 164.603  52
  -2  -4  10 1542.48 222.047  10
  -2  -4  10 1842.57 255.452  11
  -2  -4  10 1743.89 176.755  70
  -2   4  10 1581.62 257.280  24
  -2  -4  10 1404.89 193.282   4
  -2   4  10 1815.63 216.626   3
  -2  -4  10 1669.44 173.939  39
  -2  -4  10 1461.79 171.413  37
  -2  -4  10 1797.51 187.393  30
  -2  -4  10 1474.86 159.918  33
   2  -4 -10 2143.74 327.849  77
  -2  -4  10 2036.31 174.268  79
   2  -4 -10 2113.93 259.138  74
  -2  -4   9 76020.9 3995.00  70
  -2   4   9 74507.8 3993.56  63
  -2  -4   9 78320.0 3995.43  65
  -2  -4   9 78272.1 3994.01  79
   2  -4  -9 69562.4 4016.09  77
  -2  -4   9 74376.8 3991.29  52
  -2  -4   9 74435.6 4008.75  10
   2  -4  -9 79806.1 4010.38  86
  -2  -4   9 80638.2 3999.58  84
  -2  -4   9 74878.0 3992.02  46
  -2  -4   9 78738.2 3993.06  33
  -2  -4   9 73713.8 3992.10  30
  -2  -4   9 72445.3 3992.47  36
  -2  -4   9 75901.5 3992.86  39
   2  -4  -9 77201.7 4006.90  74
  -2   4   9 69029.4 3995.50  23
  -2  -4   9 74352.5 4008.39  24
   2  -4  -9 77854.9 4013.01  25
  -2  -4   9 73399.7 4010.70  11
  -2   4   9 75850.3 4010.79   3
  -2  -4   9 72388.2 4000.02   4
  -2  -4   8 379.145 144.181   4
  -2  -4   8 420.817 339.424  15
  -2  -4   8 545.761 172.362  10
  -2  -4   8 542.112 203.958  11
  -2  -4   8 454.556 130.482  39
  -2  -4   8 599.577 126.383  36
  -2  -4   8 465.871 135.496  30
  -2  -4   8 620.460 116.871  33
  -2  -4   8 419.958 161.641  24
   2  -4  -8 395.726 189.503  25
  -2   4   8 583.669 173.248   3
  -2  -4   7 91519.2 4679.72  34
  -2  -4   7 89825.7 4678.52  32
  -2  -4   7 88183.3 4677.63  30
   2   4  -7 80702.2 4676.24  26
  -2  -4   7 87820.4 4690.65  10
  -2  -4   7 90073.2 4691.45   8
  -2  -4   7 88456.2 4692.67  11
   2  -4  -7 98296.8 4696.98  25
  -2  -4   7 89259.9 4688.36  24
  -2   4   7 85456.2 4770.77  16
  -2  -4   7 85286.6 4706.58  14
  -2  -4   7 91570.4 4781.51  15
  -2  -4   7 91499.9 4678.99  39
  -2  -4   7 86474.9 4677.82  36
   2  -4  -6 2521.13 236.036  25
  -2   4   6 2904.37 386.920  16
  -2  -4   6 2257.72 379.570  15
  -2  -4   6 2383.44 214.057  10
  -2  -4   6 2703.57 235.680  11
  -2  -4   5 10002.2 621.040  13
   2  -4  -5 12200.0 632.246  25
   2   4  -5 11042.3 608.953  21
  -2   4   5 11085.2 720.983  16
  -2  -4   5 12632.3 743.054  15
  -2  -4   4 4959.08 335.350  85
   2  -4  -4 5284.79 327.472  25
   2   4  -4 5057.03 301.782  21
  -2   4   4 4383.95 423.630  16
  -2  -4   3 49236.0 2579.09  85
   2  -4  -3 47880.9 2573.02  25
   2  -4  -3 48036.6 2606.43  18
  -2  -4   3 48115.4 2637.19  18
  -2  -4   2 66519.5 3268.33  85
   2  -4  -2 58418.1 3251.51  81
   2  -4  -2 63642.1 3261.73  25
   2  -4  -2 66027.6 3298.37  18
  -2  -4   2 64741.9 3322.99  18
   2  -4  -1 68318.2 3687.50  25
   2  -4  -1 72203.4 3726.49  18
  -2  -4   1 73223.4 3747.52  18
  -2   4   0 2630.93 219.671  21
  -2  -4   0 2555.16 346.972  18
   2  -4   0 2954.03 311.183  18
   2   4   1 6772.55 400.356  82
  -2   4  -1 7040.50 404.281  83
   2   4   1 7572.92 434.383  83
  -2   4  -1 7617.61 425.413  81
   2   4   1 7927.52 402.792  24
  -2   4  -1 7896.18 435.522  21
   2   4   1 7774.50 426.494  16
   2  -4   1 8212.57 518.409  18
  -2  -4  -1 8864.77 537.524  18
   2   4   2 15477.8 809.547  83
   2  -4   2 15574.6 813.381  85
  -2   4  -2 14137.1 804.339  21
   2   4   2 15296.2 792.240  24
  -2  -4  -2 14113.8 789.351  22
   2  -4   2 14635.5 871.748  15
   2   4   2 13759.9 812.127  16
   2  -4   3 584.902 182.729  85
   2  -4   3 678.434 294.002  15
   2   4   3 802.513 140.461  24
  -2   4  -3 697.875 155.396  21
   2  -4   4 63.8902 357.059  14
  -2  -4  -4-33.3812 76.4184  81
   2  -4   4-54.9395 178.175  85
   2  -4   4-98.7990 305.329  15
   2   4   4-89.6783 149.646  24
   2   4   5 3166.01 247.025  24
   2   4   5 3545.69 233.976  23
   2  -4   5 3048.98 256.024  11
   2  -4   5 2580.68 260.336  85
   2  -4   5 3036.98 399.294  15
   2  -4   5 3228.60 422.339  14
   2  -4   5 3234.93 270.624   8
   2  -4   6 1092.21 358.464  14
   2   4   6 691.339 187.394  24
   2   4   6 854.427 154.002  23
   2  -4   6 1127.72 352.415  15
   2  -4   6 684.235 196.221  11
   2  -4   6 820.110 204.866   8
   2  -4   7 13330.1 758.590   8
   2  -4   7 13452.2 723.249  39
   2  -4   7 12733.8 719.227  38
   2  -4   7 13149.3 721.256  37
   2  -4   7 12907.1 720.561  30
   2  -4   7 13977.9 722.617  33
   2  -4   7 12502.3 747.664  11
   2   4   7 13390.7 734.000  23
   2   4   7 13296.3 748.983  24
   2  -4   7 13900.0 850.285  14
   2  -4   8 1779.68 159.904  33
   2  -4   8 1532.75 155.256  46
   2   4   8 1737.45 176.387  23
   2   4   8 1892.31 225.499  24
   2  -4   8 1706.05 151.414  59
   2  -4   8 1925.13 253.917   8
   2  -4   8 1554.69 231.737  11
   2  -4   8 1880.56 164.865  79
  -2  -4  -8 2065.68 299.642  77
   2  -4   8 1533.66 163.222  37
   2  -4   8 1706.37 159.434  38
   2  -4   8 1887.89 375.645  14
  -2  -4  -9 15252.4 787.231  77
   2   4   9 12654.1 717.653  76
   2  -4   9 14056.4 721.122  79
   2  -4   9 13398.6 719.224  65
   2  -4   9 12545.4 723.744  66
   2  -4   9 14287.4 769.250   8
   2  -4   9 12872.0 715.755  59
   2  -4   9 14483.3 726.516  70
   2  -4   9 13344.2 720.978  33
   2  -4   9 12183.1 714.085  52
   2  -4   9 13023.2 717.399  46
  -2  -4  -9 11821.9 732.221   6
   2  -4   9 14048.0 724.959  84
   2  -4   9 12741.6 754.024  11
   2  -4   9 12223.9 714.821  38
   2  -4   9 12992.2 720.026  37
   2  -4   9 12747.5 855.399  14
   2  -4  10 7119.33 431.543  65
   2  -4  10 7293.77 439.829  66
   2   4  10 8307.20 485.765  24
   2   4  10 8742.19 734.980  19
   2  -4  10 7890.69 444.930  70
   2  -4  10 7815.39 430.524  52
   2  -4  10 8570.64 490.544  11
   2  -4  10 7406.49 433.738  46
  -2  -4 -10 8080.15 535.986  77
   2  -4  10 7435.61 435.787  79
   2   4  10 6562.84 433.139  76
   2  -4  10 6943.10 439.345  84
   2  -4  10 7586.57 438.349  33
   2  -4  10 8245.01 504.522   8
   2  -4  10 7204.28 428.516  38
   2  -4  10 7650.61 437.150  37
   2   4  11 632.729 225.867  24
   2   4  11 1320.06 525.374  19
   2  -4  11 915.024 138.210  65
   2  -4  11 680.226 158.639  66
   2   4  11 770.426 207.430   3
   2  -4  11 836.754 142.192  52
  -2  -4 -11 787.441 342.989  77
   2   4  11 653.735 154.738  76
   2  -4  11 999.070 154.978  79
   2  -4  11 847.750 156.610  84
   2  -4  11 778.855 152.676  33
   2  -4  11 790.570 269.760   8
   2  -4  11 966.486 254.737  11
   2  -4  11 958.345 173.544  70
   2  -4  11 882.578 162.030  37
   2  -4  11 651.344 138.278  38
   2   4  12 3787.43 263.663  63
   2  -4  12 3561.72 245.269  65
   2  -4  12 3199.04 255.645  66
   2  -4  12 3638.97 361.211   8
   2  -4  12 3301.38 246.560  52
   2   4  12 4136.66 317.260   3
   2  -4  12 3780.76 288.794   4
   2  -4  12 3288.73 261.262  84
  -2  -4 -12 3511.84 423.668  77
   2  -4  12 3551.78 255.688  79
   2  -4  12 3298.97 257.261  33
   2   4  12 3424.20 327.913  24
   2  -4  12 3319.26 267.783  70
   2  -4  12 3352.19 335.185  11
   2  -4  12 3210.72 248.774  35
   2  -4  12 3377.93 236.614  38
   2   4  13 1379.40 190.895  63
   2   4  13 1178.14 261.029  24
   2   4  13 1012.32 552.439  19
   2  -4  13 1212.01 219.503   4
  -2  -4 -13 1725.14 324.100  74
   2  -4  13 1205.02 165.429  52
   2  -4  13 1052.76 159.760  65
   2  -4  13 1083.39 176.195  66
   2  -4  13 1087.72 174.088  79
  -2  -4 -13 1483.54 405.610  77
   2  -4  13 813.833 279.042  11
   2  -4  13 1523.39 301.164   8
   2  -4  13 1436.83 199.137  70
   2  -4  13 953.367 180.887  33
   2  -4  13 1092.84 169.673  35
   2   4  13 938.987 236.003   3
  -2   4 -13 1213.04 320.533  82
   2   4  14 4866.78 700.478  19
  -2   4 -14 4893.79 442.448  82
  -2  -4 -14 5936.19 452.718  86
   2   4  14 5546.33 349.510  63
   2  -4  14 4835.84 326.067  65
   2  -4  14 4341.76 328.814  66
  -2  -4 -14 6209.87 445.901  74
  -2  -4 -14 5606.61 517.582  77
   2  -4  14 4708.26 331.006  79
   2  -4  14 4931.94 325.206  35
   2  -4  14 5320.92 349.095  70
   2  -4  14 4351.78 399.762   9
   2  -4  14 5390.51 438.602   8
   2  -4  14 5120.85 339.626  33
   2  -4  14 5612.94 373.579   4
   2   4  14 5469.79 389.093   3
   2  -4  15 123.701 225.374   9
   2  -4  15-251.508 293.862   8
   2  -4  15 376.942 259.417  11
  -2  -4 -15 275.475 314.629  86
   2  -4  15 88.9963 250.150  85
  -2   4 -15 151.639 307.399  82
   2   4  15 243.369 207.093  20
   2   4  15 429.712 223.413   3
   2   4  15-345.706 528.764  19
   2  -4  15-145.423 180.883  69
   2  -4  15 109.399 177.752  70
  -2  -4 -15 36.5680 395.933  77
   2  -4  15 107.133 155.197  79
   2  -4  15 62.0099 205.109   4
   2  -4  15 67.1233 145.242  35
   2  -4  15 121.900 165.456  33
   2  -4  15 46.4239 136.230  65
   2  -4  15 3.53591 170.350  64
   2   4  15 29.6043 182.189  63
  -2  -4 -15 234.049 315.326  74
   2   4  16-50.8898 499.353  19
   2  -4  16 359.899 166.043  64
   2   4  16 86.0928 169.965  63
  -2  -4 -16 170.623 296.143  74
   2  -4  16 205.209 169.362  70
   2  -4  16 22.3560 173.310  69
  -2  -4 -16-171.473 299.482  86
   2  -4  16-99.5594 244.905  85
   2  -4  16 233.173 256.856  11
   2  -4  16 424.795 280.456   8
   2  -4  16 325.604 133.435  35
   2  -4  16 189.821 163.923  33
   2   4  16 255.157 206.923  20
  -2  -4 -17 490.902 290.283  86
  -2  -4 -17 286.899 281.449  74
   2  -4  17 285.218 157.747  70
   2  -4  17 436.455 168.357  69
   2  -4  17 480.182 137.661  79
   2  -4  17 606.963 273.444   8
   2   4  17 523.626 208.505   3
   2  -4  17 496.046 201.695   4
   2  -4  17 348.815 158.230  33
   2  -4  17 391.390 161.145  64
   2  -4  17 541.092 129.853  65
   2   4  17 436.186 164.816  63
   2  -4  18 85.6312 125.188  41
   2  -4  18 128.994 137.404  73
  -2  -4 -18 89.7238 258.285  74
   2  -4  18 334.342 157.163  69
   2  -4  18 114.103 140.539  70
   2   4  18-127.602 256.775   8
   2  -4  18 244.097 245.653   8
   2   4  18-99.2600 132.837  84
  -2  -4 -18 27.8928 259.728  86
   2  -4  18 262.962 175.543   4
   2   4  18 280.278 185.302   3
   2  -4  18 37.1786 139.772  33
   2  -4  18-16.4426 152.541  64
   2   4  19 586.410 155.368   3
   2  -4  19 123.110 100.764  41
  -2  -4 -19 147.937 224.603  74
   2  -4  19-124.236 118.201  73
   2  -4  19 18.3429 134.744  69
   2  -4  19 63.2132 114.245  70
   2   4  19-21.3397 221.134   8
   2   4  19 77.3099 110.335  84
  -2  -4 -19 334.090 229.010  86
   2  -4  19 73.5238 129.133  64
   2  -4  19-47.2972 122.005  90
   2   4  20-155.981 102.535  33
   2  -4  20 24.6122 80.5943  90
   2  -4  20-17.7489 104.983  69
   2  -4  20 79.4945 78.0130  70
   2  -4  20 75.0716 105.400  64
   2   4  20 53.9301 109.534  62
   2  -4  20 11.8519 86.6849  73
   2  -4  21 970.530 82.3288  43
  -2  -6  20 448.968 88.3356  43
  -2  -6  20 331.544 93.7860  41
  -2  -6  20 431.881 87.4940  73
  -2  -6  20 376.075 100.415  31
  -2   6  20 308.561 95.7657  84
  -2   6  20 406.220 92.5394  61
  -2   6  20 588.164 113.847  62
  -2   6  20 230.902 80.0448  65
  -2   6  20 724.438 131.486   3
  -2   6  19 140.335 121.709  84
  -2   6  19-198.961 168.161   3
  -2  -6  19-36.4805 121.194  41
  -2  -6  19 1.65122 112.153  43
  -2  -6  19-19.6049 109.908  73
  -2  -6  19 254.941 120.078  70
  -2   6  19-120.453 127.736  61
  -2   6  19-16.9072 139.562  62
  -2  -6  19-58.6327 86.1840  56
  -2  -6  19 113.438 123.743  90
  -2  -6  19 26.6657 100.358  35
  -2   6  18-10.9782 155.654  61
  -2   6  18 447.829 205.188   3
  -2  -6  18 157.469 144.221  41
  -2  -6  18 64.1731 140.306  64
  -2  -6  18 69.8547 125.632  35
   2  -6 -18 55.3382 120.398  13
  -2  -6  18 73.5678 142.525  70
  -2  -6  18 206.308 148.393  69
  -2  -6  18 230.038 150.388  90
  -2  -6  18 174.519 133.798  73
  -2  -6  17 290.557 255.682  11
  -2  -6  17 220.937 161.042  69
  -2  -6  17 240.017 158.491  70
  -2  -6  17 60.4417 170.582  90
  -2   6  17 515.289 177.242  61
  -2  -6  17 303.881 150.012  73
  -2   6  17 774.336 226.321   3
  -2  -6  17 337.207 151.844  35
  -2  -6  17 222.364 159.045  64
  -2   6  16 4009.81 328.602   3
  -2   6  16 3236.35 312.038  20
  -2   6  16 4690.27 615.070  19
  -2   6  16 3141.42 326.655  24
  -2  -6  16 2958.68 241.713  38
  -2  -6  16 4098.11 261.752  35
  -2  -6  16 3021.91 339.486  85
  -2  -6  16 4036.38 362.770  11
  -2  -6  15 387.421 260.687  85
   2  -6 -15 266.129 321.732  86
  -2  -6  15 22.7299 276.354  11
   2  -6 -15 376.409 310.760  74
  -2  -6  15 206.075 169.067  73
  -2  -6  15 106.825 175.644  79
  -2  -6  15 215.499 180.988  70
  -2  -6  15 299.288 181.094  69
  -2   6  15 163.868 241.197  24
  -2   6  15-232.505 515.017  19
  -2  -6  15 269.656 174.648  64
  -2  -6  15 223.094 157.094  65
  -2   6  15 317.903 178.795  63
  -2   6  14 1232.29 261.102  24
  -2   6  14 1186.84 539.808  19
  -2  -6  14 1466.93 206.429  70
  -2  -6  14 1190.00 202.397  69
  -2  -6  14 1412.73 227.439   4
   2  -6 -14 884.807 331.536  86
   2   6 -14 1076.77 290.716  82
  -2  -6  14 654.573 279.661  85
  -2  -6  14 844.044 195.409  79
  -2  -6  14 858.833 184.107  73
   2  -6 -14 636.648 329.641  74
  -2   6  14 1247.03 260.887   3
  -2  -6  14 1306.51 198.340  37
  -2  -6  14 1140.79 173.533  38
  -2  -6  14 997.760 173.729  65
  -2  -6  14 1118.11 195.773  64
  -2   6  14 1009.46 191.343  63
  -2  -6  13 598.434 233.338   8
  -2  -6  13 572.697 275.823  11
  -2  -6  13 644.713 174.311  73
   2  -6 -13 840.172 319.578  74
  -2   6  13 633.571 248.412   3
  -2   6  13 260.671 540.470  19
  -2   6  13 705.792 257.317  24
  -2  -6  13 572.292 161.369  33
  -2  -6  13 703.544 216.436   4
   2   6 -13 712.006 278.872  82
   2  -6 -13 384.984 317.449  86
  -2  -6  13 241.823 273.305  85
  -2  -6  13 816.791 187.234  64
  -2   6  13 715.965 179.887  63
  -2  -6  13 540.325 162.110  65
  -2  -6  13 731.919 199.472  70
  -2  -6  13 612.614 185.742  69
  -2  -6  13 479.550 187.222  79
  -2  -6  13 553.665 165.855  38
  -2  -6  13 800.890 182.450  37
  -2  -6  12 9503.65 551.249  79
  -2  -6  12 9428.14 547.597  73
   2  -6 -12 9438.16 606.177  74
  -2  -6  12 10150.8 552.719  69
  -2  -6  12 9955.90 557.008  70
  -2  -6  12 9758.85 546.162  65
  -2  -6  12 10343.1 558.093  64
  -2   6  12 9093.77 544.347  63
  -2  -6  12 8799.88 579.543   8
  -2  -6  12 9000.13 543.652  52
  -2  -6  12 10770.8 606.078  11
  -2  -6  12 8273.65 523.744  44
  -2  -6  12 9858.04 547.708  37
  -2  -6  12 9768.05 542.572  38
  -2   6  12 9320.78 597.296  24
  -2  -6  12 8663.81 610.847  85
   2   6 -12 8132.93 599.025  82
   2  -6 -12 9915.62 611.736  86
  -2  -6  12 8805.13 541.174  33
  -2   6  12 9475.26 592.427   3
  -2  -6  12 9347.06 567.767   4
   2  -6 -11 1788.84 294.939  74
  -2  -6  11 1416.24 181.712  73
  -2  -6  11 1779.86 193.417  69
  -2  -6  11 1731.14 208.545  70
  -2   6  11 1763.41 186.209  63
  -2  -6  11 1574.12 176.248  65
  -2  -6  11 1523.04 191.124  64
  -2  -6  11 1214.65 229.141   8
  -2  -6  11 1767.64 279.555  11
  -2  -6  11 1476.88 200.148  30
  -2   6  11 1485.15 254.910  24
  -2  -6  11 1689.80 195.183  79
  -2  -6  11 1457.08 182.382  52
  -2  -6  11 1338.94 146.795  44
  -2  -6  11 1475.94 215.660   4
  -2  -6  11 1608.65 191.175  37
  -2  -6  11 1701.15 197.865  39
  -2  -6  11 1462.71 174.128  33
   2  -6 -11 1823.32 297.715  86
   2   6 -11 1306.63 272.028  82
  -2  -6  11 1816.74 281.927  85
  -2   6  11 1394.26 247.596   3
   2  -6 -10 2963.98 321.263  86
  -2  -6  10 2761.80 316.476  85
   2   6 -10 3300.74 310.085  82
  -2  -6  10 3184.18 246.628  79
  -2  -6  10 2977.28 233.989  73
   2  -6 -10 3089.13 319.811  74
  -2  -6  10 3461.22 241.503  69
  -2  -6  10 3179.44 250.134  70
  -2  -6  10 3404.79 246.009  64
  -2   6  10 3362.50 234.692  63
  -2  -6  10 2935.04 233.171  65
  -2  -6  10 2937.00 272.377   8
  -2  -6  10 3157.98 233.630  52
  -2  -6  10 2749.18 211.593  44
  -2  -6  10 3050.62 235.416  46
  -2  -6  10 3249.14 250.041  30
  -2  -6  10 2961.30 228.218  33
  -2   6  10 3467.39 283.758   3
  -2  -6  10 3200.14 256.467   4
  -2  -6  10 2815.60 235.992  36
  -2  -6  10 3206.80 245.392  39
  -2  -6  10 3288.59 241.160  37
  -2  -6  10 3691.11 310.116  11
  -2   6  10 3598.01 301.529  24
  -2   6  10 3069.45 241.512  23
  -2  -6   9 1169.09 128.744  87
  -2  -6   9 1695.32 256.590  85
   2  -6  -9 1692.44 256.153  86
  -2  -6   9 1634.73 174.380  79
   2  -6  -9 955.597 329.554  77
  -2  -6   9 1281.26 156.951  73
   2  -6  -9 1477.48 252.746  74
  -2  -6   9 1442.82 164.968  69
  -2  -6   9 1246.76 175.068  70
  -2  -6   9 1364.17 162.975  64
  -2   6   9 1490.24 156.520  63
  -2  -6   9 1397.10 156.592  65
  -2  -6   9 1597.96 241.696  11
  -2  -6   9 1486.31 205.874   8
  -2  -6   9 1299.51 171.624  30
  -2   6   9 1573.15 178.708  23
  -2   6   9 1462.86 230.820  24
   2  -6  -9 1331.91 231.338  25
  -2  -6   9 1320.46 155.965  52
  -2   6   9 1195.48 209.589   3
  -2  -6   9 1219.20 148.925  45
  -2  -6   9 1339.47 158.072  46
  -2  -6   9 1706.60 424.701  15
  -2  -6   9 1373.65 182.711   4
  -2  -6   9 1175.72 174.072  39
  -2  -6   9 1493.02 166.776  37
  -2  -6   9 1373.16 166.705  36
  -2  -6   9 1415.70 156.435  33
  -2  -6   9 1260.55 135.267  44
  -2  -6   8 1913.72 191.686   4
  -2  -6   8 1680.69 150.701  87
   2  -6  -8 2052.21 253.375  86
  -2  -6   8 1632.62 248.543  85
  -2  -6   8 1724.92 180.444  79
   2  -6  -8 1647.50 325.950  77
   2  -6  -8 1916.19 252.459  74
  -2  -6   8 1855.74 170.213  73
  -2  -6   8 1918.83 172.309  69
  -2  -6   8 1837.01 183.978  70
  -2  -6   8 1707.08 191.461  66
  -2   6   8 2176.21 167.218  63
  -2  -6   8 2312.05 183.916  64
  -2  -6   8 1904.66 170.147  65
  -2  -6   8 1790.46 203.049   8
  -2  -6   8 1990.93 216.435  10
  -2  -6   8 1958.76 164.258  29
  -2  -6   8 1744.95 158.050  53
  -2  -6   8 1728.03 156.423  44
  -2  -6   8 2106.61 166.933  52
  -2  -6   8 1833.24 156.463  45
  -2  -6   8 1944.32 167.254  46
  -2  -6   8 1957.81 189.698   1
  -2   6   8 1762.98 213.170   3
  -2  -6   8 2534.90 246.815  11
  -2  -6   8 2245.56 176.060  36
  -2  -6   8 1830.82 185.467  39
  -2  -6   8 1770.91 180.101  30
  -2  -6   8 1969.41 166.568  32
  -2  -6   8 1806.66 171.499  34
   2  -6  -8 1593.74 289.091  18
  -2  -6   8 2571.91 411.292  15
  -2  -6   7 8550.35 495.359  79
   2  -6  -7 7041.32 559.525  77
   2  -6  -7 7527.80 525.291  74
  -2  -6   7 8506.47 498.081  70
  -2  -6   7 8275.51 502.149  66
  -2  -6   7 8589.21 493.235  69
  -2  -6   7 9181.39 496.378  65
  -2  -6   7 9727.69 501.369  64
  -2  -6   7 8628.82 497.989  39
  -2  -6   7 9046.03 494.179  36
  -2  -6   7 8609.83 494.302  29
  -2  -6   7 8785.58 510.789   1
   2  -6  -7 9936.45 535.465  25
  -2  -6   7 8752.89 490.953  52
  -2  -6   7 9164.76 528.291  11
  -2  -6   7 8683.05 491.214  46
  -2  -6   7 8940.22 489.769  45
   2  -6  -7 7862.85 526.460  86
  -2  -6   7 8946.35 493.576  32
  -2  -6   7 9102.61 494.615  34
  -2  -6   7 9004.41 495.082  30
  -2  -6   7 7542.61 506.570   8
  -2  -6   7 9189.74 519.078  10
  -2  -6   7 9004.47 504.882   4
  -2   6   7 9007.50 518.302   3
   2  -6  -7 8761.50 594.738  18
  -2   6   7 8804.28 644.396  16
  -2  -6   6 3289.55 253.235  10
  -2  -6   6 3144.37 221.579  32
  -2  -6   6 3379.46 228.088  30
  -2  -6   6 3443.84 225.632  34
   2  -6  -6 3849.11 282.289  25
   2   6  -6 3155.33 232.208  21
  -2  -6   6 3315.39 271.200  11
  -2  -6   6 3243.07 265.124  13
  -2  -6   6 3054.17 232.847   4
  -2   6   6 3477.50 252.126   3
  -2  -6   6 3522.53 224.028  36
  -2  -6   6 3346.54 231.310  39
  -2  -6   6 3885.06 229.575  64
  -2  -6   6 3829.86 226.644  65
  -2   6   6 3052.59 394.370  16
   2  -6  -6 3604.91 353.243  18
  -2  -6   6 3196.57 239.066  66
  -2  -6   6 2868.17 225.983  29
  -2  -6   6 3229.54 245.528   1
  -2  -6   5 1407.60 143.394  34
  -2  -6   5 1548.42 140.260  32
   2  -6  -5 1529.77 209.330  25
   2   6  -5 1485.24 154.826  21
  -2  -6   5 1214.85 187.015  13
  -2   6   5 1265.39 319.202  16
  -2  -6   5 1662.84 367.376  15
   2  -6  -5 1362.27 281.182  18
  -2  -6   5 1269.40 147.208  29
  -2  -6   5 2196.05 229.721  85
  -2  -6   5 1343.28 170.044   1
  -2  -6   5 1142.66 191.848  11
  -2  -6   5 1387.80 171.167  10
  -2  -6   4 21206.0 1060.75  85
  -2  -6   4 18270.7 1036.81  10
  -2   6   4 19076.0 1122.51  16
   2  -6  -4 21154.2 1122.12  18
   2   6  -4 19293.9 1039.21  21
  -2  -6   4 18299.5 1049.78  13
  -2  -6   4 18776.2 1041.08  11
   2  -6  -3 888.552 149.318  28
  -2  -6   3 923.450 168.017  13
   2  -6  -3 606.780 157.258  13
   2   6  -3 730.138 114.348  22
  -2  -6   3 1177.48 366.412  18
   2  -6  -3 1210.89 276.031  18
  -2   6   3 606.354 289.781  16
   2  -6  -2 66677.4 3322.61  13
  -2  -6   2 65074.8 3322.25  13
   2  -6  -2 66262.2 3379.38  18
  -2  -6   2 65964.9 3408.02  18
   2   6  -2 58183.0 3305.16  22
   2   6  -1 4877.75 328.841  83
  -2  -6   1 5588.85 343.023   7
   2  -6  -1 5532.12 443.003  18
  -2  -6   1 5047.54 478.033  18
   2  -6  -1 5255.33 330.142  13
  -2  -6   1 4909.06 326.302  13
  -2   6   0 19532.7 1073.31  21
   2  -6   0 19711.3 1069.39  13
  -2  -6   0 20380.3 1069.88  13
  -2  -6   0 20431.4 1171.51  18
   2  -6   0 20067.9 1147.82  18
   2   6   0 18472.8 1066.71  83
  -2   6  -1 371.767 172.606  21
  -2  -6  -1 321.588 143.249  13
   2  -6   1 218.569 144.620  13
  -2  -6  -1 173.495 328.520  18
   2   6   1 51.4064 167.875  83
  -2   6  -1 128.220 91.5712  83
  -2   6  -2 3354.13 266.142  21
   2  -6   2 3275.72 250.831  13
  -2  -6  -2 3171.06 244.345  13
   2   6   2 4172.95 271.382  83
  -2   6  -2 3285.66 203.881  83
  -2   6  -2 3636.68 246.251  81
  -2  -6  -2 3734.66 416.792  18
  -2  -6  -3 4951.34 430.653  18
   2  -6   3 3973.82 420.255  15
   2  -6   3 3990.42 244.942  41
  -2   6  -3 2706.34 222.760  83
   2  -6   3 4120.36 254.449  27
   2  -6   3 4079.46 249.086  29
  -2   6  -3 4033.82 277.505  21
   2  -6   3 3868.51 266.964  13
  -2  -6  -3 4192.84 261.907  13
   2  -6   3 3873.93 245.047  31
   2  -6   3 3546.28 239.717  38
   2  -6   4 7272.69 388.900  34
   2   6   4 6540.05 396.310  24
  -2  -6  -4 6276.37 382.293  22
  -2   6  -4 6302.93 416.671  21
   2  -6   4 6004.86 424.217  11
   2  -6   4 6270.83 414.460  13
  -2  -6  -4 7298.30 413.264  13
  -2  -6  -4 7000.03 430.405   6
   2  -6   4 7091.53 557.483  15
  -2  -6  -4 7481.71 557.982  18
   2  -6   4 7224.85 399.053  41
   2  -6   4 6927.61 392.359  35
   2  -6   4 7051.27 392.766  39
   2  -6   4 6482.39 394.337  38
   2  -6   4 7241.44 402.908  29
   2  -6   4 6984.36 401.960  27
  -2  -6  -4 7378.65 398.911  29
  -2   6  -4 6504.70 415.726  81
   2  -6   4 6725.48 437.219  85
   2  -6   4 6946.75 416.221   1
   2  -6   5 1024.38 171.229  13
  -2  -6  -5 992.513 162.693  13
   2  -6   5 1264.81 151.049  29
   2  -6   5 1220.62 154.087  27
   2  -6   5 1324.44 207.346   9
   2  -6   5 1275.56 206.163  11
   2   6   5 694.660 180.149  23
   2   6   5 952.347 158.068  24
   2  -6   5 1435.63 175.712   1
  -2  -6  -5 961.448 207.287   6
   2  -6   5 986.302 144.101  35
   2  -6   5 1100.52 125.747  34
   2  -6   5 1139.16 123.115  32
   2  -6   5 1120.04 135.547  37
   2  -6   5 951.352 147.384  38
   2  -6   5 1082.15 146.602  39
   2  -6   5 524.214 202.198  85
   2  -6   5 1160.05 351.410  15
  -2  -6  -5 1661.93 351.585  18
   2  -6   6 2215.08 173.106  32
   2  -6   6 2479.75 179.473  34
   2  -6   6 2211.32 181.406  30
   2  -6   6 2704.05 194.264  70
   2  -6   6 2859.34 211.245  66
   2  -6   6 2692.72 186.500  64
   2  -6   6 2306.44 200.667  27
   2  -6   6 2004.13 191.881  29
   2  -6   6 2171.75 242.938   9
   2  -6   6 2498.22 177.950  59
   2  -6   6 2204.43 182.276  53
   2   6   6 2174.76 211.190  24
   2   6   6 2534.02 224.924  23
   2  -6   6 2491.89 177.932  52
   2  -6   6 2547.10 180.331  45
   2  -6   6 2555.87 185.026  46
  -2  -6  -6 2310.92 242.528   6
   2  -6   6 2080.24 191.271   4
   2  -6   6 2709.98 195.008  39
   2  -6   6 2309.75 194.466  35
   2  -6   6 2328.03 185.527  37
   2  -6   6 2381.78 173.736  36
   2  -6   6 2365.84 193.784  38
   2  -6   6 2660.34 191.457  79
   2  -6   6 2989.86 192.339  80
   2  -6   6 2358.79 253.687  11
   2  -6   6 2036.26 217.632  13
   2  -6   7 7069.19 423.255  32
   2  -6   7 7537.90 428.677  30
   2  -6   7 7178.30 430.492  33
   2  -6   7 7768.57 430.205  34
   2  -6   7 7657.88 436.656  70
   2  -6   7 8371.02 445.416  66
   2  -6   7 7295.87 428.403  65
   2  -6   7 8211.65 433.413  64
   2  -6   7 6695.45 430.327  27
   2  -6   7 7429.53 436.102  29
   2  -6   7 7406.91 472.223   9
   2  -6   7 7310.22 424.534  59
   2  -6   7 7123.19 431.847  53
   2  -6   7 7774.04 427.449  52
  -2  -6  -7 7144.41 508.549  77
   2  -6   7 7744.88 434.724  79
   2  -6   7 7829.63 428.907  46
   2  -6   7 7444.09 426.936  45
  -2  -6  -7 7298.74 464.862   6
   2  -6   7 7477.05 438.744   4
   2   6   7 7144.97 449.907  24
   2   6   7 8159.73 456.272  23
   2  -6   7 7463.58 473.018  11
   2  -6   7 7614.80 430.850  38
   2  -6   7 7109.45 424.376  36
   2  -6   7 7619.42 431.437  37
   2  -6   7 7441.06 432.204  35
   2  -6   7 7079.00 434.042  39
   2  -6   7 7035.97 627.400  15
   2  -6   8 2.42403 148.586  70
   2  -6   8 157.468 154.760  66
   2  -6   8-48.3642 125.924  64
   2  -6   8-67.7489 116.302  65
   2  -6   8 119.789 130.787  29
   2  -6   8 148.761 124.669  27
   2  -6   8-24.0092 136.092  30
   2  -6   8 73.9242 107.735  73
   2  -6   8 31.9375 121.951  59
   2   6   8 29.6849 160.682  23
   2  -6   8 153.185 121.962  52
   2  -6   8 282.978 214.576   8
   2  -6   8-23.9573 218.350  11
   2  -6   8 44.3368 194.799   9
   2  -6   8 108.124 123.800  45
   2  -6   8 87.3576 129.262  46
   2  -6   8 86.5922 147.757   4
  -2  -6  -8 205.373 191.344   6
   2  -6   8 95.4587 138.625  37
   2  -6   8 171.424 138.112  38
   2  -6   8 87.8707 129.602  33
   2  -6   8 49.4367 142.761  35
   2  -6   8 40.0150 108.152  32
   2  -6   8 49.1785 142.053  79
   2   6   8 171.662 117.496  76
  -2  -6  -8-157.082 299.717  77
   2  -6   8 101.182 216.131  85
   2   6   9 3280.31 239.618  76
   2  -6   9 4094.54 256.415  79
  -2  -6  -9 3172.12 392.222  77
   2  -6   9 3895.56 265.339  70
   2  -6   9 3527.67 249.989  64
   2  -6   9 3595.14 269.801  66
   2  -6   9 3571.87 243.930  65
   2  -6   9 3129.09 240.472  29
   2  -6   9 3542.39 241.505  59
   2   6   9 3187.38 282.095  24
   2   6   9 3556.78 269.197  23
   2  -6   9 3235.29 250.074  33
   2  -6   9 3600.73 244.458  52
   2  -6   9 3712.22 321.870  11
   2  -6   9 3508.10 244.772  46
   2  -6   9 3465.21 246.724  45
  -2  -6  -9 3657.95 288.961   6
   2  -6   9 3485.02 268.133   4
  -2  -6  -9 4084.48 321.576  74
   2  -6   9 3012.44 316.536   8
   2  -6   9 3169.72 300.057   9
   2  -6   9 3750.02 255.144  35
   2  -6   9 3503.90 253.970  37
   2  -6   9 3747.68 251.566  38
   2  -6   9 3098.60 316.083  85
  -2  -6 -10 6457.98 540.230  77
   2   6  10 6072.01 406.545  76
   2  -6  10 6707.70 419.677  79
   2  -6  10 7186.73 476.614   8
   2  -6  10 5977.29 455.261   9
  -2  -6 -10 8261.08 480.565  74
   2   6  10 6508.77 428.970  23
   2   6  10 6904.14 451.049  24
   2  -6  10 7647.72 429.252  70
   2  -6  10 7079.66 410.836  52
   2  -6  10 6755.10 417.679  33
   2  -6  10 6819.35 414.540  46
   2  -6  10 6800.78 412.790  38
   2  -6  10 6943.20 417.722  37
   2  -6  10 6835.82 417.052  35
   2  -6  10 7086.84 434.395   4
   2   6  10 7188.30 462.363   3
   2  -6  10 7582.59 480.184  11
   2  -6  10 7134.98 411.211  65
   2  -6  10 7057.35 430.802  66
   2  -6  10 7300.21 422.542  64
  -2  -6 -10 7912.62 482.813  86
   2  -6  10 5738.03 474.581  85
   2  -6  11 2533.76 300.471  11
   2  -6  11 2019.34 266.897   9
   2  -6  11 2715.15 301.531   8
   2   6  11 2812.78 283.432   3
   2  -6  11 2121.52 239.442   4
   2   6  11 2156.56 258.405  24
   2   6  11 2838.32 617.543  19
   2  -6  11 1995.28 208.105  64
   2  -6  11 1983.51 229.142  66
   2  -6  11 2104.34 196.724  65
   2  -6  11 2066.48 199.758  52
   2  -6  11 1656.43 290.959  85
  -2  -6 -11 2417.22 321.686  86
  -2  -6 -11 1820.58 411.617  77
   2  -6  11 2017.64 217.016  79
   2  -6  11 2350.43 236.552  70
   2  -6  11 2249.40 213.520  69
   2  -6  11 2358.62 210.849  33
  -2  -6 -11 2192.08 313.801  74
   2  -6  11 2275.07 201.466  38
   2  -6  11 2023.97 214.115  35
   2  -6  11 2154.55 217.571  37
   2  -6  12 6026.63 398.960  70
   2  -6  12 5849.17 386.794  69
   2  -6  12 5135.02 390.870  66
   2  -6  12 6248.69 386.385  64
   2  -6  12 5592.54 371.160  65
   2   6  12 5677.87 384.995  63
   2  -6  12 6569.90 453.646   8
   2  -6  12 6236.01 377.838  52
   2   6  12 6056.75 429.004  24
   2   6  12 6605.24 761.519  19
   2   6  12 7359.71 447.717   3
   2  -6  12 6502.45 408.159   4
  -2  -6 -12 5197.21 536.258  77
   2  -6  12 5705.72 384.988  79
  -2  -6 -12 6182.41 465.215  74
   2  -6  12 4615.66 446.502  85
  -2  -6 -12 5842.69 465.516  86
   2  -6  12 6119.08 384.902  33
   2  -6  12 6967.20 457.655  11
   2  -6  12 6403.84 378.867  35
   2  -6  12 6020.30 370.262  38
   2  -6  13-195.149 148.269  65
   2  -6  13 10.5266 168.995  64
   2  -6  13-74.9905 180.897  66
   2  -6  13-20.3752 257.832  85
  -2  -6 -13 203.963 310.452  86
  -2   6 -13 167.414 295.450  82
   2   6  13-52.4909 180.596  63
   2   6  13 787.684 567.028  19
   2  -6  13 231.957 161.913  52
   2  -6  13-32.8042 146.289  73
  -2  -6 -13 201.400 306.175  74
   2   6  13 193.928 239.671   3
   2  -6  13 116.104 147.880  38
   2  -6  13 95.9249 175.668  79
  -2  -6 -13 210.677 421.509  77
   2  -6  13-92.3907 196.528  70
   2  -6  13-101.091 177.324  69
   2  -6  13 112.128 165.560  35
   2  -6  13 60.8404 165.075  33
   2  -6  13 170.026 200.596   4
   2   6  14 6227.01 414.987   3
   2  -6  14 5627.26 382.524   4
   2  -6  14 4737.26 338.835  65
   2  -6  14 5500.65 361.513  64
   2   6  14 5643.96 358.671  63
   2  -6  14 5344.30 366.997  70
   2  -6  14 5818.61 358.817  69
   2  -6  14 4960.98 339.475  73
  -2  -6 -14 5350.12 451.456  74
   2  -6  14 6346.64 430.752  11
   2   6  14 5742.64 735.475  19
   2  -6  14 5200.92 428.881   8
  -2  -6 -14 4761.59 530.397  77
   2  -6  14 5006.98 351.213  79
  -2  -6 -14 5865.86 455.355  86
  -2   6 -14 4711.67 435.150  82
   2  -6  14 4534.68 418.763  85
   2   6  15 441.928 180.763  63
   2  -6  15 502.021 171.369  64
  -2  -6 -15 338.453 308.721  86
   2  -6  15 270.102 242.757  85
   2  -6  15 597.081 156.869  35
   2  -6  15 426.936 174.688  41
  -2  -6 -15 592.248 307.517  74
   2   6  15-52.6658 532.638  19
   2  -6  15 298.150 172.399  69
   2  -6  15 185.221 181.173  70
   2  -6  15 320.846 167.154  79
   2   6  16 2916.33 277.198   3
   2  -6  16 2782.38 246.934   4
   2  -6  16 2069.05 209.112  79
   2  -6  16 2354.21 200.709  35
  -2  -6 -16 2553.12 330.483  74
   2  -6  16 1872.80 192.844  73
   2  -6  16 2220.68 225.966  70
   2  -6  16 2351.52 219.228  69
   2  -6  16 2283.57 216.269  41
  -2  -6 -16 2142.43 328.406  86
   2  -6  16 2440.02 221.045  64
   2   6  16 2378.25 224.591  63
   2   6  17 198.574 204.525   3
   2  -6  17 7.17434 143.962  41
   2  -6  17 65.8288 139.485  79
   2  -6  17 188.098 126.567  35
  -2  -6 -17-65.6869 275.993  86
   2  -6  17 66.0018 151.304  69
   2  -6  17 248.114 155.161  70
   2  -6  17 105.005 121.521  73
  -2  -6 -17-123.143 274.322  74
   2  -6  17 141.702 149.631  64
   2   6  17 201.398 157.879  63
   2   6  18 140.598 116.920  84
   2  -6  18 255.415 123.423  41
   2   6  18-35.5396 140.604  61
   2   6  18 81.8745 196.078   8
   2  -6  18 145.714 133.874  64
   2  -6  18 204.535 133.999  70
   2  -6  18 105.659 133.479  69
   2  -6  18 105.527 141.420  90
   2   6  18 30.0790 177.335   3
   2  -6  19 44.2075 93.1791  43
   2  -6  19 136.643 91.9257  41
   2  -6  19-25.8004 107.001  31
   2   6  19 90.8436 87.5302  84
   2   6  19 39.0585 104.886  61
   2   6  19 41.0212 137.569   3
   2  -6  19 164.039 107.175  70
   2  -6  19 43.3952 107.080  69
   2  -6  19 137.286 111.011  90
   2  -6  20-3.29700 61.2689  43
   2   6  20 20.0863 77.5119  62
  -2   8  19 102.145 84.0349  84
  -2  -8  19 130.358 82.2421  31
  -2   8  19 188.958 121.162   3
  -2  -8  19 198.261 77.6160  43
  -2  -8  19 217.714 85.2606  41
  -2   8  19 266.560 97.5201  61
  -2   8  19 173.600 88.4755  62
  -2  -8  18 957.767 121.639  43
  -2  -8  18 1019.24 132.965  41
  -2  -8  18 1058.61 125.608  35
  -2  -8  18 884.031 134.439  31
  -2   8  18 1168.28 140.495  62
  -2   8  18 1222.10 151.327  61
  -2   8  18 843.621 176.688   3
  -2  -8  18 793.391 146.807  90
  -2   8  17 1794.32 226.485   3
  -2  -8  17 1577.39 151.748  43
  -2  -8  17 1724.17 169.204  41
   2  -8 -17 826.889 146.288  13
  -2   8  17 1719.57 189.476  61
  -2  -8  17 1285.85 165.808  31
  -2  -8  17 998.335 123.319  56
  -2  -8  17 1399.68 137.619  73
  -2  -8  17 1706.72 178.305  70
  -2  -8  17 1500.15 158.286  35
  -2  -8  17 1151.99 148.861  40
  -2  -8  17 1369.12 184.235  90
  -2  -8  17 968.712 131.930  91
  -2  -8  16 40.6261 138.999  40
  -2  -8  16-58.9276 125.244  73
  -2   8  16 198.618 219.365   3
  -2  -8  16 181.222 162.334  41
  -2  -8  16 160.666 136.546  43
  -2   8  16 387.180 177.578  61
  -2  -8  16-104.572 168.622  70
  -2  -8  16 345.527 180.685  90
  -2  -8  16-141.332 123.120  91
  -2  -8  16-2.12620 152.558  35
   2  -8 -16 115.835 141.099  13
  -2  -8  16 46.9358 107.799  56
  -2  -8  15 235.068 119.766  56
  -2  -8  15 389.799 190.733  90
  -2  -8  15-77.0112 134.547  91
  -2   8  15 468.489 231.634   3
  -2  -8  15 235.140 151.149  38
  -2  -8  15 179.188 156.667  69
  -2  -8  15-24.3793 178.095  70
   2  -8 -15-70.8047 160.174  13
  -2  -8  15 248.845 134.749  73
  -2  -8  15 212.138 142.702  43
  -2  -8  15-148.299 169.699  41
  -2  -8  15 58.3542 166.780  35
  -2  -8  15 132.820 172.498  79
  -2  -8  14 4463.80 350.401  90
  -2   8  14 5467.24 391.440   3
  -2  -8  14 6652.34 407.872  11
   2  -8 -14 4025.76 348.841  13
  -2  -8  14 5377.76 331.586  35
  -2  -8  14 4864.92 322.932  38
  -2  -8  14 5291.07 333.309  37
  -2  -8  14 4395.46 336.467  79
  -2   8  14 6256.15 718.636  19
  -2  -8  14 4124.20 340.715  70
  -2  -8  14 3489.98 394.526  85
  -2  -8  14 5069.55 321.226  43
  -2  -8  14 5140.96 337.511  41
  -2   8  13 2482.46 624.759  19
  -2  -8  13 1699.28 221.429  79
  -2   8  13 1943.10 197.200  63
  -2  -8  13 1867.31 186.393  73
  -2   8  13 1761.41 266.105   3
  -2  -8  13 1704.13 240.667  90
  -2  -8  13 1945.22 287.149  11
  -2  -8  13 1589.40 229.280  70
  -2  -8  13 1611.51 202.018  69
   2  -8 -13 1747.99 227.066  13
  -2  -8  13 1355.22 293.580  85
  -2  -8  12 1865.05 198.503  69
  -2  -8  12 1685.51 225.895  70
  -2  -8  12 1737.29 239.552  90
  -2  -8  12 1228.27 200.009  52
   2  -8 -12 1658.58 309.788  74
  -2  -8  12 1631.66 182.043  73
  -2   8  12 1587.27 256.203   3
  -2  -8  12 1532.49 296.799  85
   2  -8 -12 1569.80 315.428  86
  -2  -8  12 1612.91 208.493  35
  -2   8  12 1391.86 187.390  63
  -2  -8  12 1926.49 223.395  79
  -2  -8  12 1618.99 203.563  38
  -2  -8  12 1345.73 202.909  37
  -2  -8  11 188.016 192.015  79
   2  -8 -11-369.470 282.708  74
  -2  -8  11 69.2803 142.919  73
  -2  -8  11-39.9162 193.096  70
  -2  -8  11 36.1130 159.629  69
  -2   8  11 130.784 147.957  63
  -2  -8  11-198.423 245.795  11
  -2  -8  11 13.4619 177.800  30
  -2  -8  11-137.204 170.438  37
  -2  -8  11-78.3557 179.046  38
  -2  -8  11 64.4586 165.133  52
   2  -8 -11-133.982 186.851  13
  -2  -8  11 217.503 116.552  44
  -2  -8  11-122.129 256.390  85
   2  -8 -11-228.180 281.262  86
  -2  -8  11 68.2915 179.536  35
  -2  -8  11-32.0870 207.396  90
  -2   8  11-33.0150 219.205   3
   2  -8 -10 1527.36 311.717  86
  -2  -8  10 1877.96 305.676  85
  -2  -8  10 2448.03 238.686  79
   2  -8 -10 2550.60 311.957  74
  -2  -8  10 2233.65 206.829  73
  -2  -8  10 2208.14 242.224  70
  -2  -8  10 2274.59 213.893  69
  -2   8  10 2431.95 209.411  63
  -2  -8  10 2500.82 218.508  52
  -2  -8  10 2529.99 255.191  90
  -2   8  10 2449.44 243.830  23
  -2  -8  10 2509.89 219.798  46
  -2  -8  10 2886.90 231.942  30
  -2   8  10 2707.89 272.414   3
   2  -8 -10 2470.37 251.340   5
  -2  -8  10 2623.94 226.741  37
  -2  -8  10 2777.53 243.768  39
  -2  -8  10 3052.04 237.646  35
  -2  -8  10 2289.41 218.147  36
  -2  -8  10 2646.75 239.059  38
  -2  -8  10 3074.16 297.008  11
   2  -8 -10 2435.79 260.877  13
  -2  -8  10 2470.93 191.757  44
   2  -8  -9 2099.58 253.383   5
  -2   8   9 2560.58 260.001   3
  -2  -8   9 2609.38 191.456  88
  -2  -8   9 2399.01 202.885  89
  -2  -8   9 2719.40 315.446  85
   2  -8  -9 2589.46 303.457  86
  -2  -8   9 2897.55 235.287  79
   2  -8  -9 2604.75 301.891  74
  -2  -8   9 2532.36 203.455  73
  -2  -8   9 3172.15 239.413  70
  -2  -8   9 2693.47 200.645  67
  -2  -8   9 2911.75 214.103  69
  -2   8   9 2462.39 204.660  63
  -2  -8   9 2136.55 206.782  29
  -2  -8   9 2326.75 186.887  60
  -2  -8   9 2918.14 214.410  52
  -2  -8   9 2647.06 201.388  56
  -2  -8   9 2532.79 210.013  53
  -2   8   9 2517.45 246.102  23
   2  -8  -9 2527.51 212.698  49
  -2  -8   9 2706.51 189.258  51
  -2  -8   9 2412.98 206.663  45
  -2  -8   9 2453.09 210.007  46
  -2  -8   9 2192.22 520.251  15
  -2  -8   9 2615.71 229.971  35
  -2  -8   9 2678.77 237.865  39
  -2  -8   9 2747.56 236.059  38
  -2  -8   9 2616.74 221.205  37
  -2  -8   9 2638.33 218.510  36
  -2  -8   9 2284.20 193.350  44
  -2  -8   9 2901.49 286.400  11
   2  -8  -9 2786.93 263.590  13
  -2  -8   9 2476.20 215.137  32
  -2  -8   9 2319.97 223.288  30
  -2  -8   9 2488.45 221.557  34
  -2  -8   8 1178.99 141.724  88
  -2  -8   8 1011.05 188.870  90
  -2  -8   8 1018.67 156.847  91
  -2  -8   8 1219.80 155.401  89
   2  -8  -8 1004.68 248.072  86
  -2  -8   8 1255.19 268.646  85
  -2  -8   8 1270.70 176.864  79
  -2  -8   8 1250.09 150.434  73
   2  -8  -8 963.245 244.299  74
  -2  -8   8 1275.45 148.861  67
  -2  -8   8 1416.56 180.352  70
  -2  -8   8 1335.98 156.927  69
  -2  -8   8 1210.15 174.282  30
  -2  -8   8 1103.56 163.451  29
  -2  -8   8 1627.13 229.164  11
  -2   8   8 1131.35 145.854  63
  -2  -8   8 1133.70 137.106  60
  -2  -8   8 1248.33 202.493   1
  -2   8   8 1314.20 209.285   3
  -2  -8   8 1175.42 145.667  56
  -2  -8   8 1210.12 149.547  53
  -2  -8   8 1243.28 138.539  51
  -2  -8   8 1413.29 159.054  52
   2   8  -8 1056.58 165.907  22
  -2  -8   8 1279.89 155.773  46
   2  -8  -8 1237.22 163.402  49
  -2  -8   8 1508.24 465.509  15
   2  -8  -8 1011.34 210.034  13
  -2  -8   8 1343.31 184.952  38
  -2  -8   8 1335.09 187.088  39
  -2  -8   8 1233.31 167.955  37
  -2  -8   8 1226.47 166.463  36
  -2  -8   8 1113.80 164.502  34
  -2  -8   8 1161.98 162.758  32
  -2  -8   8 1241.27 142.113  44
  -2  -8   8 1364.53 154.869  43
  -2  -8   8 1285.56 152.165  45
  -2   8   7 6233.62 395.799   3
   2  -8  -7 4900.81 410.710  86
  -2  -8   7 6278.02 371.910  79
  -2  -8   7 5501.78 360.278  73
   2  -8  -7 5044.90 410.077  74
  -2  -8   7 6489.80 376.877  70
  -2  -8   7 6155.84 365.600  67
  -2  -8   7 5880.93 361.910  69
  -2  -8   7 5883.16 385.317  28
  -2  -8   7 5823.10 375.879  29
  -2  -8   7 6468.88 400.409   1
  -2  -8   7 5889.81 374.192  40
  -2  -8   7 6409.35 368.267  36
  -2  -8   7 6046.80 367.598  37
  -2  -8   7 6482.52 376.165  38
  -2  -8   7 6308.56 377.630  39
  -2  -8   7 6035.38 357.516  60
  -2  -8   7 6243.45 367.536  53
  -2  -8   7 6159.39 360.588  56
   2   8  -7 5652.58 371.992  22
  -2  -8   7 5326.73 351.220  50
  -2  -8   7 6175.54 362.803  52
  -2  -8   7 6104.06 357.651  51
   2  -8  -7 6146.92 373.320  49
  -2  -8   7 5705.46 357.929  45
  -2  -8   7 6308.42 363.311  46
  -2  -8   7 6500.42 363.228  43
  -2  -8   7 6080.56 358.768  44
  -2  -8   7 6084.12 367.942  89
  -2  -8   7 5624.75 366.252  91
  -2  -8   7 5935.81 360.018  88
  -2  -8   7 6924.99 385.116  90
  -2  -8   7 7021.97 409.938  11
   2  -8  -7 6845.01 414.432  13
  -2  -8   7 7152.95 636.864  15
  -2  -8   7 6080.89 368.376  32
  -2  -8   7 6409.47 368.582  30
  -2  -8   7 6511.18 372.562  34
  -2  -8   6 5033.00 294.091  89
  -2  -8   6 4992.88 303.988  90
  -2  -8   6 4794.17 287.626  87
  -2  -8   6 4753.56 286.108  88
  -2  -8   6 4638.50 292.726  91
  -2  -8   6 4828.19 292.885  79
  -2  -8   6 4937.94 297.299  70
  -2  -8   6 4531.28 280.057  73
  -2  -8   6 4983.92 288.549  67
   2  -8  -6 4523.66 276.443  67
   2  -8  -6 4209.46 293.353  29
  -2  -8   6 3963.68 299.038  29
  -2  -8   6 4536.43 307.367  28
  -2  -8   6 4675.62 324.688   1
  -2  -8   6 4468.91 296.167  40
  -2  -8   6 5065.04 297.150  38
  -2  -8   6 4528.82 297.826  39
  -2  -8   6 4653.50 293.070  35
  -2  -8   6 4760.11 286.372  36
  -2  -8   6 4553.89 279.774  60
  -2  -8   6 4920.02 283.353  56
  -2  -8   6 4767.28 291.156  53
   2   8  -6 3711.19 290.111  21
   2   8  -6 3399.33 281.032  22
  -2  -8   6 4648.99 281.893  52
   2  -8  -6 4088.99 295.104  49
  -2  -8   6 4879.76 283.165  51
  -2  -8   6 3923.82 273.363  50
  -2  -8   6 4432.56 280.479  46
  -2  -8   6 4656.09 279.485  45
  -2  -8   6 4317.35 530.151  15
  -2  -8   6 4674.59 337.277  13
  -2  -8   6 4636.62 323.959  11
   2  -8  -6 5117.29 339.991  13
  -2  -8   6 4219.86 281.145  43
  -2  -8   6 4295.31 279.180  44
  -2  -8   6 4700.29 295.581  41
  -2   8   6 3964.35 307.676   3
  -2  -8   6 3944.59 316.590   5
  -2  -8   6 4314.43 286.801  30
  -2  -8   6 4752.75 292.731  34
  -2  -8   6 5036.04 293.740  31
  -2  -8   6 4265.55 288.981  32
  -2  -8   5 2470.82 192.995  87
   2  -8  -5 2209.50 182.403  88
  -2  -8   5 2665.66 206.873  90
  -2  -8   5 2698.54 196.837  91
  -2  -8   5 2955.55 200.471  89
  -2  -8   5 2571.89 190.797  88
  -2  -8   5 2469.94 193.084  79
  -2  -8   5 2781.67 198.795  70
  -2  -8   5 2585.80 192.774  67
   2  -8  -5 2411.02 181.295  67
  -2  -8   5 2547.08 216.254  28
   2  -8  -5 2475.52 199.684  29
  -2  -8   5 2203.90 209.082  29
  -2  -8   5 2563.59 234.098   1
   2  -8  -5 2484.46 208.066   1
  -2  -8   5 2464.30 204.563  38
  -2  -8   5 2294.40 204.081  39
  -2  -8   5 2338.88 192.882  35
  -2  -8   5 2410.75 201.766  40
  -2  -8   5 2423.34 187.067  60
  -2  -8   5 2528.01 182.341  56
   2   8  -5 2303.76 209.791  21
  -2  -8   5 2472.12 181.293  52
   2  -8  -5 2408.79 204.428  49
  -2  -8   5 2336.97 180.260  50
   2  -8  -5 2414.76 180.179  51
  -2  -8   5 2213.23 187.790  51
  -2  -8   5 2464.70 180.922  46
  -2  -8   5 2273.32 437.588  15
   2  -8  -5 2805.69 249.238  13
  -2  -8   5 2169.93 248.393  13
  -2  -8   5 2364.05 180.555  43
  -2  -8   5 2557.43 197.132  41
  -2  -8   5 2151.10 182.056  44
  -2   8   5 2358.87 211.403   3
  -2  -8   5 2318.62 229.313   5
  -2  -8   5 2830.09 198.166  31
  -2  -8   5 2314.27 194.086  32
  -2  -8   5 2415.63 194.188  34
  -2  -8   4 2127.37 186.754  87
  -2  -8   4 2460.32 183.494  88
  -2  -8   4 2229.41 188.240  90
   2  -8  -4 2035.00 178.409  88
  -2  -8   4 1971.38 181.192  91
  -2  -8   4 2458.56 194.362  40
  -2  -8   4 2573.72 193.228  38
  -2  -8   4 2193.08 179.504  35
  -2  -8   4 2315.95 176.444  79
  -2  -8   4 2005.55 170.936  75
  -2  -8   4 2124.75 169.717  71
  -2  -8   4 2248.31 185.021  70
  -2  -8   4 2499.09 187.702  67
   2  -8  -4 2292.06 173.500  67
  -2  -8   4 2620.81 205.324  29
  -2  -8   4 2391.06 208.686  28
   2  -8  -4 2512.50 197.630  29
  -2  -8   4 2364.85 179.535  44
  -2  -8   4 2349.63 183.041  41
  -2  -8   4 2218.69 169.679  43
  -2  -8   4 2144.12 183.644  58
  -2  -8   4 1991.35 176.966  60
  -2  -8   4 2001.22 170.258  56
  -2  -8   4 2216.00 174.012  54
   2  -8  -4 2174.31 174.522  51
  -2  -8   4 2169.56 166.756  52
   2  -8  -4 2499.20 204.475  49
  -2  -8   4 2394.36 180.388  51
  -2  -8   4 2052.09 186.443  49
   2   8  -4 2218.71 224.667  21
  -2  -8   4 2249.86 169.422  46
  -2  -8   4 2585.62 188.711  31
  -2  -8   4 2486.88 236.928  13
   2  -8  -4 2613.65 241.579  13
  -2  -8   4 2750.45 232.848   5
   2  -8  -4 2427.72 242.447   5
   2  -8  -4 2307.51 203.886   1
  -2  -8   4 2592.61 226.955   1
   2  -8  -4 2617.28 344.125  18
  -2  -8   3 20905.7 1091.42  13
   2  -8  -3 22073.9 1092.86  13
  -2  -8   3 19278.6 1057.88  38
  -2  -8   3 18725.8 1054.19  35
  -2  -8   3 20766.3 1064.10  40
  -2  -8   3 19135.2 1057.48  70
  -2  -8   3 19736.2 1058.94  71
   2  -8  -3 20108.6 1060.02  67
  -2  -8   3 19770.8 1062.10  67
   2  -8  -3 20252.7 1068.12  29
  -2  -8   3 19842.5 1070.31  29
  -2  -8   3 20746.2 1071.99  28
  -2  -8   3 18362.0 1076.02   7
  -2  -8   3 19533.0 1061.49  91
  -2  -8   3 18173.7 1058.25  90
   2  -8  -3 19215.5 1059.01  88
  -2  -8   3 19670.9 1058.12  60
  -2  -8   3 19409.3 1060.23  58
  -2  -8   3 19191.3 1056.98  54
  -2  -8   3 20186.1 1057.83  56
  -2  -8   3 18715.7 1057.32  51
   2  -8  -3 20581.4 1068.37  49
  -2  -8   3 19633.3 1065.59  49
   2  -8  -3 19367.2 1056.92  51
   2   8  -3 19180.5 1084.97  21
  -2   8   3 19150.1 1088.08  21
  -2  -8   3 18867.6 1053.39  46
   2  -8  -3 20722.5 1177.89  18
   2  -8  -3 19080.9 1075.51   1
  -2  -8   3 20476.9 1083.01   1
   2  -8  -3 21110.6 1096.87   5
  -2  -8   3 20169.7 1090.06   5
  -2  -8   3 19784.6 1059.09  31
  -2  -8   3 19366.3 1053.25  43
  -2  -8   3 19409.1 1057.71  41
  -2  -8   3 20552.2 1059.11  44
   2  -8  -2 388.772 169.963  13
  -2  -8   2 530.670 177.990  13
  -2  -8   2 436.375 137.266  40
  -2  -8   2 297.641 123.105  38
  -2  -8   2 214.598 109.259  71
  -2  -8   2 241.152 124.635  67
   2  -8  -2 352.896 116.461  67
   2  -8  -2 250.111 156.427  28
  -2  -8   2 244.535 148.423  28
   2  -8  -2 284.901 143.265  29
  -2  -8   2 435.838 144.779  29
  -2  -8   2 290.865 178.297   7
  -2  -8   2 442.734 129.110  91
   2  -8  -2 134.516 120.947  88
   2  -8  -2 219.510 123.862  58
  -2  -8   2 302.119 119.360  58
  -2  -8   2 279.202 119.815  60
  -2  -8   2 338.667 108.232  54
  -2  -8   2 448.125 114.365  56
   2  -8  -2 475.065 119.319  51
  -2  -8   2 351.836 121.101  51
  -2   8   2 677.667 189.621  21
   2   8  -2 113.018 183.779  21
   2  -8  -2 202.414 135.567  49
  -2  -8   2 553.295 132.727  49
   2  -8  -2 142.757 294.565  18
  -2  -8   2 317.981 117.186  31
  -2  -8   2 295.929 105.721  35
  -2  -8   2 402.663 167.278   1
   2  -8  -2 431.657 158.067   1
  -2  -8   2 459.719 175.666   5
   2  -8  -2 379.310 187.001   5
  -2  -8   2 351.193 108.997  41
  -2  -8   2 416.118 113.923  44
  -2  -8   2 262.045 102.904  43
   2   8  -1 526.729 162.603  83
  -2  -8   1 821.377 126.342  38
  -2  -8   1 784.400 114.581  41
  -2  -8   1 728.686 145.441  40
  -2  -8   1 864.510 125.491  31
  -2  -8   1 767.657 128.446  67
   2  -8  -1 719.710 123.323  67
  -2  -8   1 706.729 153.413  29
   2  -8  -1 788.357 163.552  28
   2  -8  -1 890.648 155.904  29
  -2  -8   1 783.287 161.481  28
  -2  -8   1 515.419 193.797   7
   2  -8  -1 735.799 132.389  88
  -2  -8   1 635.172 128.903  58
   2  -8  -1 677.871 135.033  58
  -2  -8   1 714.880 127.078  60
  -2  -8   1 644.997 115.102  54
   2  -8  -1 840.806 129.031  51
  -2  -8   1 766.579 128.451  51
  -2   8   1 479.650 189.934  21
  -2  -8   1 585.795 148.737  49
   2  -8  -1 713.402 153.598  49
  -2  -8   1 767.686 129.428  44
  -2  -8   1 980.414 175.782   1
   2  -8  -1 870.708 166.010   1
   2  -8  -1 936.420 180.908  13
  -2  -8   1 604.448 174.802  13
   2  -8  -1 742.832 191.634   5
  -2  -8   1 772.119 191.169   5
   2  -8  -1 557.673 307.616  18
   2  -8   0 23131.7 1156.12  71
   2  -8   0 21611.8 1151.22  67
   2  -8   0 21651.3 1161.39  28
   2  -8   0 22428.3 1160.00  29
  -2  -8   0 23112.2 1162.50  28
  -2  -8   0 22284.0 1160.74  29
  -2  -8   0 21720.9 1178.31   7
   2  -8   0 22892.2 1152.89  58
  -2  -8   0 21620.4 1148.45  60
   2  -8   0 19542.8 1147.73  60
  -2  -8   0 22431.8 1152.31  58
  -2  -8   0 21498.4 1170.62   1
   2  -8   0 21012.8 1170.37   1
  -2  -8   0 22067.1 1149.45  54
   2  -8   0 22232.8 1151.32  54
   2  -8   0 21404.2 1158.33  49
  -2  -8   0 19836.6 1155.69  49
  -2  -8   0 20260.0 1147.61  51
   2  -8   0 20790.8 1148.24  51
  -2   8   0 20654.5 1176.51  21
   2  -8   0 21377.1 1151.33  88
  -2  -8   0 22718.3 1150.42  44
  -2  -8   0 22566.7 1176.15  13
   2  -8   0 22518.6 1177.96  13
   2  -8   0 21297.0 1183.89   5
  -2  -8   0 20267.1 1142.81  38
   2  -8   0 19463.2 1141.99  39
   2  -8   0 20451.6 1154.25  40
   2   8   0 19943.3 1164.37  83
   2  -8   1 1325.22 150.260  67
  -2  -8  -1 1647.63 171.765  29
   2  -8   1 1571.16 179.256  28
   2  -8   1 1503.34 174.895  29
   2  -8   1 1672.35 196.339   1
  -2  -8  -1 1726.78 187.803   1
   2  -8   1 1396.09 163.128  40
   2  -8   1 1407.70 138.195  39
   2  -8   1 1548.04 153.993  58
   2  -8   1 1174.36 145.749  60
  -2  -8  -1 1288.86 143.502  60
   2  -8   1 1346.79 143.944  54
  -2  -8  -1 1398.90 140.758  51
   2  -8   1 1360.40 146.848  51
  -2   8  -1 1229.06 209.984  21
   2  -8   1 1409.31 168.022  49
   2  -8   1 1333.15 150.092  71
   2  -8   1 1503.57 161.849  31
   2  -8   1 1694.75 215.704   5
  -2  -8  -1 1523.25 198.489  13
   2  -8   1 1661.03 198.021  13
   2  -8   1 1104.63 154.597  89
   2  -8   1 1095.18 146.266  88
   2  -8   2 2237.49 192.941  40
   2  -8   2 2394.68 184.376  38
   2  -8   2 2072.19 172.343  39
   2  -8   2 1833.33 175.415  75
   2  -8   2 1976.71 177.266  71
   2  -8   2 2018.68 177.950  67
  -2  -8  -2 2514.04 201.166  29
   2  -8   2 2151.95 206.301  28
   2  -8   2 2314.19 201.439  29
  -2  -8  -2 2906.54 216.046   1
   2  -8   2 2478.11 226.061   1
  -2  -8  -2 2052.43 172.212  60
   2  -8   2 2085.63 178.234  58
   2  -8   2 2071.67 173.795  60
   2  -8   2 2119.14 172.499  54
  -2   8  -2 2327.05 229.072  21
   2  -8   2 2228.16 193.541  49
   2  -8   2 2131.00 164.636  52
   2  -8   2 2126.68 175.727  51
  -2  -8  -2 2246.31 170.877  51
  -2  -8  -2 2968.64 225.268  13
   2  -8   2 2532.32 223.838  13
   2  -8   2 2005.49 164.424  44
   2  -8   2 2181.45 187.840  41
   2  -8   2 1696.55 169.086  80
   2  -8   2 1907.94 182.815  89
   2  -8   2 1708.52 175.628  88
   2  -8   2 2348.43 237.085   5
   2  -8   2 2316.00 176.603  35
   2  -8   2 2621.96 190.950  31
   2  -8   3-89.5582 125.012  88
  -2  -8  -3 56.7000 109.081  88
   2  -8   3 134.622 132.648  89
   2  -8   3-18.7959 135.417  40
   2  -8   3 118.024 97.9538  37
   2  -8   3 94.5314 136.550  38
   2  -8   3-133.000 126.999  39
   2  -8   3-97.6519 113.979  80
   2  -8   3 134.155 110.806  79
   2  -8   3 42.0834 116.066  71
   2  -8   3-94.3639 122.697  75
   2  -8   3 189.113 128.352  67
   2  -8   3-113.169 138.729  66
   2  -8   3-37.0174 150.629  29
  -2  -8  -3 133.038 142.850  29
   2  -8   3 126.254 153.664  28
   2  -8   3-28.0287 174.357   1
  -2  -8  -3 253.970 156.729   1
  -2  -8  -3 76.3081 115.861  60
   2  -8   3 110.451 112.060  60
   2  -8   3 49.3198 113.254  54
  -2   8  -3 41.4974 178.305  21
   2  -8   3 96.8327 103.406  52
   2  -8   3 75.3461 119.370  51
  -2  -8  -3 169.244 110.215  51
   2  -8   3 5.50922 117.267  46
   2  -8   3 192.891 327.962  15
   2  -8   3-43.8508 172.256  13
  -2  -8  -3-154.123 167.559  13
   2  -8   3 110.580 104.729  44
   2  -8   3 47.8157 133.071  41
   2  -8   3-71.7846 181.511   5
   2  -8   3 90.9823 137.021  31
   2  -8   3 53.2914 124.936  35
   2  -8   4 773.566 121.063  91
  -2  -8  -4 645.314 117.135  88
   2  -8   4 826.669 130.346  88
   2  -8   4 962.992 145.433  89
   2  -8   4 484.640 150.316  40
   2  -8   4 553.337 138.401  39
   2  -8   4 645.622 147.452  38
   2  -8   4 641.812 118.668  37
   2  -8   4 514.581 111.030  36
   2  -8   4 686.519 128.095  79
   2  -8   4 611.055 128.283  80
   2  -8   4 689.904 123.950  71
   2  -8   4 893.088 139.198  75
   2  -8   4 799.116 127.947  70
   2  -8   4 870.675 139.144  67
   2  -8   4 732.586 158.206  66
  -2  -8  -4 665.258 151.181  29
   2  -8   4 563.571 159.191  29
   2  -8   4 714.276 181.938   1
  -2  -8  -4 496.185 154.521   1
   2  -8   4 682.491 108.600  59
   2  -8   4 549.685 117.650  60
   2  -8   4 725.334 138.085  53
   2  -8   4 675.203 106.515  56
   2   8   4 561.761 185.794  23
   2  -8   4 700.470 122.539  52
  -2  -8  -4 525.154 113.896  51
   2  -8   4 750.848 129.132  51
   2  -8   4 544.790 125.635  46
   2  -8   4 459.853 349.020  15
  -2  -8  -4 859.215 350.691  18
  -2  -8  -4 599.240 172.626  13
   2  -8   4 613.879 179.854  13
   2  -8   4 535.460 110.297  44
   2  -8   4 516.453 143.938  41
   2  -8   4 412.804 98.1090  43
   2  -8   4 663.169 196.350   5
   2  -8   4 407.610 114.030  30
   2  -8   4 728.800 149.584  31
   2  -8   4 509.437 140.738  35
   2  -8   4 566.706 121.471  34
   2  -8   5-72.8948 137.647  39
   2  -8   5 39.0912 116.639  37
   2  -8   5-77.7703 106.364  36
   2  -8   5-87.3025 146.944  38
   2  -8   5 28.2964 147.249  40
   2  -8   5 27.4792 127.123  80
  -2  -8  -5-170.304 254.849  77
   2  -8   5 32.0987 129.139  79
   2  -8   5 2.52659 127.538  75
   2  -8   5-64.0277 133.048  67
   2  -8   5-271.046 130.399  70
   2  -8   5 77.3522 156.149  66
   2  -8   5-78.1176 114.155  30
   2  -8   5-21.4307 150.257  29
  -2  -8  -5-75.9440 148.029   1
   2  -8   5 43.6486 179.367   1
   2  -8   5 150.228 111.059  60
   2  -8   5 27.6967 105.513  59
   2  -8   5-83.2337 100.219  56
   2  -8   5 62.1183 134.058  53
   2   8   5 132.129 180.960  23
  -2  -8  -5 158.065 100.433  51
   2  -8   5 10.0665 119.153  51
   2  -8   5-31.4712 117.437  52
   2  -8   5-65.1297 122.747  46
   2  -8   5-10.9274 110.767  45
   2  -8   5 53.2068 98.6684  44
   2  -8   5 184.598 96.0128  43
   2  -8   5-26.9289 151.301  41
   2  -8   5 52.0944 168.758  13
  -2  -8  -5 109.503 164.978  13
   2  -8   5 105.969 138.200  89
   2  -8   5-33.8199 113.628  91
   2  -8   5-35.5527 124.647  88
  -2  -8  -5 118.042 103.261  88
   2  -8   5-16.9959 365.006  15
  -2  -8  -5 351.462 334.806  18
   2  -8   5 27.6435 116.559  32
   2  -8   5 235.720 149.156  31
   2  -8   5-59.1194 140.067  35
   2  -8   5-130.643 119.137  34
   2  -8   6 473.312 132.618  88
   2  -8   6 523.223 148.906  89
   2  -8   6 575.250 122.988  91
  -2  -8  -6 559.448 200.948  86
   2  -8   6 600.351 139.554  80
  -2  -8  -6 490.868 281.804  77
   2  -8   6 683.330 148.468  79
  -2  -8  -6 792.075 200.753  74
   2  -8   6 652.784 151.773  70
   2  -8   6 581.249 140.108  67
   2  -8   6 802.724 174.545  66
   2  -8   6 509.983 129.222  30
   2  -8   6 523.254 163.017  29
  -2  -8  -6 511.744 150.859   1
   2   8   6 614.166 175.978   3
   2  -8   6 634.837 117.916  60
   2  -8   6 675.175 125.273  59
   2  -8   6 490.479 109.928  56
   2  -8   6 716.776 146.274  53
   2   8   6 563.496 188.428  23
   2  -8   6 621.738 129.257  51
   2  -8   6 642.593 134.350  52
   2  -8   6 846.157 137.299  46
  -2  -8  -6 142.084 334.368  18
   2  -8   6 640.351 383.344  15
   2  -8   6 595.039 138.860  37
   2  -8   6 803.585 159.764  38
   2  -8   6 684.763 160.030  39
   2  -8   6 710.714 121.124  36
   2  -8   6 690.406 134.035  45
   2  -8   6 577.907 157.928  41
   2  -8   6 553.370 107.240  44
  -2  -8  -6 880.618 179.955  13
   2  -8   6 730.615 189.153  13
   2  -8   6 818.188 164.138  31
   2  -8   6 616.789 133.450  34
   2  -8   6 743.247 153.561  35
   2  -8   6 408.295 125.931  32
   2   8   7 2814.12 256.812   3
   2  -8   7 2474.83 196.665  91
   2  -8   7 2601.01 218.258  89
  -2   8  -7 2170.08 258.905  81
  -2  -8  -7 2362.35 267.373  86
   2  -8   7 2981.60 226.389  79
  -2  -8  -7 2347.91 346.598  77
  -2  -8  -7 2412.79 269.375  74
   2  -8   7 2661.41 217.005  67
   2  -8   7 2796.15 225.584  70
   2  -8   7 2479.44 196.777  69
   2  -8   7 3038.60 248.230  66
   2  -8   7 3005.19 232.215  29
  -2  -8  -7 2782.22 225.239   1
   2  -8   7 2583.92 189.062  60
   2  -8   7 2763.81 201.128  59
   2  -8   7 2463.95 187.576  56
   2  -8   7 2679.72 218.358  53
   2  -8   7 2611.97 207.740  52
   2   8   7 3576.20 263.383  23
   2  -8   7 2862.91 210.559  46
   2  -8   7 2967.40 213.476  45
   2  -8   7 1437.72 460.844  15
  -2  -8  -7 3489.49 438.185  18
  -2  -8  -7 2916.93 253.348  13
   2  -8   7 2654.41 200.447  36
   2  -8   7 2926.08 228.129  38
   2  -8   7 2965.46 223.858  35
   2  -8   7 2752.99 229.809  39
   2  -8   7 2614.10 210.619  37
   2  -8   7 2602.86 208.362  30
   2  -8   7 2586.05 203.041  32
   2  -8   7 2656.94 208.638  34
   2  -8   7 2944.77 230.984  31
   2  -8   7 3402.98 233.791  41
   2  -8   7 2188.51 181.952  44
   2   8   8 2309.55 241.493   3
   2  -8   8 1906.41 197.518   4
   2  -8   8 1817.18 171.671  91
  -2   8  -8 1986.62 251.685  81
  -2  -8  -8 1937.19 263.874  86
  -2  -8  -8 1842.98 347.627  77
   2  -8   8 2278.14 208.688  79
  -2  -8  -8 2295.94 265.210  74
   2  -8   8 1919.38 176.227  69
   2  -8   8 2170.14 208.677  70
   2  -8   8 2143.20 231.821  66
   2  -8   8 1908.05 189.564  64
   2  -8   8 1883.55 201.110  29
   2  -8   8 1699.39 185.570  30
   2  -8   8 2067.36 179.966  59
   2  -8   8 1679.72 159.136  56
   2  -8   8 1886.21 199.723  53
   2  -8   8 1754.04 188.908  52
   2   8   8 2394.01 235.765  23
   2  -8   8 1994.45 189.784  45
   2  -8   8 1951.27 191.560  46
  -2  -8  -8 1740.97 397.282  18
  -2  -8  -8 1800.67 219.409  13
   2  -8   8 1879.47 191.327  37
   2  -8   8 2181.06 208.914  38
   2  -8   8 1861.86 206.263  35
   2  -8   8 1725.40 173.125  32
   2  -8   8 2283.40 216.306  41
   2  -8   9 203.065 163.580   4
  -2   8  -9 4.76079 225.306  81
  -2  -8  -9-33.4496 247.768  86
  -2  -8  -9-105.429 351.452  77
   2  -8   9 118.244 172.780  79
  -2  -8  -9 19.6469 249.160  74
   2  -8   9 88.0169 136.261  69
   2  -8   9 272.393 175.958  70
   2  -8   9 74.4165 194.390  66
   2  -8   9 65.8443 151.061  64
   2   8   9-55.6922 202.431   3
   2  -8   9-104.333 122.364  91
   2  -8   9 63.4797 149.489  29
   2  -8   9 133.262 111.934  56
   2  -8   9 179.683 153.658  52
   2   8   9 60.3174 181.315  23
   2  -8   9 74.0251 143.077  45
   2  -8   9-80.7141 157.194  46
  -2  -8  -9-86.8806 353.231  18
  -2  -8  -9-130.580 170.147  13
   2  -8   9-50.0528 175.803  38
   2  -8   9 18.2439 157.371  37
   2  -8   9 174.565 171.510  35
   2  -8   9 207.440 178.241  41
   2  -8  10 1105.04 189.620   4
   2  -8  10 749.881 142.394  91
  -2  -8 -10 802.013 268.794  86
   2  -8  10 1264.36 269.262  85
  -2   8 -10 617.786 250.096  81
  -2  -8 -10 830.799 378.329  77
   2  -8  10 1012.98 195.491  79
  -2  -8 -10 1288.18 271.703  74
   2  -8  10 1256.69 207.481  70
   2  -8  10 1053.30 167.416  69
   2  -8  10 934.014 184.007  64
   2  -8  10 1134.88 221.901  66
   2   8  10 1909.72 244.501   3
   2  -8  10 889.165 163.493  29
   2  -8  10 937.670 133.478  56
   2  -8  10 1083.28 182.156  52
   2  -8  10 1095.34 185.389  46
  -2  -8 -10 1394.28 379.417  18
   2  -8  10 1141.33 203.932  41
   2  -8  10 1446.19 197.987  35
  -2  -8 -10 1344.12 196.190  13
   2   8  10 975.699 200.365  23
   2  -8  10 1190.75 186.403  37
   2  -8  10 1425.52 189.366  38
  -2  -8 -11-189.407 268.696  74
   2  -8  11-55.7011 150.222  69
   2  -8  11 224.760 193.370  70
   2  -8  11-150.488 169.080  64
   2   8  11-17.0438 225.056   3
   2   8  11-180.169 165.743  63
   2   8  11 190.930 555.090  19
   2  -8  11-70.6120 178.991  35
   2  -8  11-70.8940 167.073  52
   2  -8  11 216.225 173.393  46
   2  -8  11-36.4922 168.881  38
   2  -8  11-27.3325 175.462   4
   2  -8  11 34.2679 186.399  79
   2  -8  11-128.064 250.900  85
  -2  -8 -11-56.3554 272.968  86
   2  -8  11-149.564 182.535  41
   2  -8  12 6138.26 394.430  69
   2  -8  12 6475.60 414.599  70
   2  -8  12 6572.14 409.124  79
   2  -8  12 6767.60 397.710  52
   2  -8  12 6713.92 400.718  35
   2  -8  12 6621.79 394.517  38
   2   8  12 6685.00 452.229   3
   2  -8  12 4814.61 457.180  85
  -2   8 -12 5443.38 454.837  82
  -2  -8 -12 6461.98 467.561  86
   2   8  12 6865.76 771.428  19
  -2  -8 -12 6636.08 463.947  74
  -2  -8 -12 4706.98 405.083  13
   2  -8  12 7134.77 413.364  41
   2   8  12 6480.38 401.910  63
   2  -8  12 6940.50 407.565  64
   2   8  13 1516.92 192.238  63
  -2  -8 -13 1526.28 296.324  74
   2  -8  13 1285.02 197.030  64
   2  -8  13 1130.30 209.377  70
   2  -8  13 1275.57 180.978  69
   2  -8  13 1450.67 203.220  79
  -2  -8 -13 1184.76 289.763  86
   2   8  13 1433.80 570.315  19
   2  -8  13 1284.81 185.863  52
   2   8  14 1882.20 560.797  19
   2  -8  14 1708.05 215.934  31
   2  -8  14 1819.06 203.608  35
   2  -8  14 1885.38 211.603  41
   2   8  14 2238.74 274.355   3
   2  -8  15-79.5680 185.041  90
   2  -8  15 93.4835 161.549  41
   2  -8  15 15.4929 161.228  79
   2  -8  15 311.834 164.852  31
   2  -8  15 28.4724 153.289  35
   2   8  15 59.9429 154.810  63
  -2  -8 -15 208.495 263.807  86
   2   8  15 181.908 219.338   3
   2  -8  15 63.0731 173.022  70
   2  -8  15 124.481 141.652  69
  -2  -8 -15-163.955 259.710  74
   2   8  16 1384.99 226.823   3
   2  -8  16 1244.96 140.874  43
   2  -8  16 1149.35 168.823  41
   2   8  16 1128.52 165.039  63
   2  -8  16 1123.34 152.781  69
   2  -8  16 1035.76 177.771  70
   2  -8  16 885.922 166.264  40
   2  -8  16 1058.73 172.477  31
   2  -8  16 1101.04 167.433  79
   2  -8  16 1076.45 191.186  90
   2  -8  17 35.3116 123.634  41
   2  -8  17 57.8125 99.9531  43
   2  -8  17-135.905 138.583  70
   2   8  17-136.707 149.941  61
   2  -8  17 96.4177 146.943  90
   2   8  17-175.704 181.375   3
   2  -8  17-123.709 129.057  31
   2  -8  17 62.7485 125.551  40
   2  -8  18 175.327 80.3098  43
   2  -8  18 183.369 108.030  70
   2   8  18 125.329 113.992  61
   2  -8  18 119.999 114.312  90
   2   8  18 77.0089 138.375   3
   2   8  18 41.9043 77.3111  84
   2  -8  18 282.787 98.6631  40
   2  -8  18 87.9690 96.0611  41
   2  -8  18 66.8732 100.353  31
  -2  10  17 1.59038 104.183  61
  -2 -10  17 55.8907 87.4889  31
  -2 -10  17 75.5428 76.5609  43
  -2  10  17 128.394 121.500   3
  -2 -10  17 3.92188 93.9381  41
  -2  10  16 20.3919 90.7572  62
  -2  10  16 165.098 136.476  61
  -2 -10  16 165.879 99.2656  43
  -2 -10  16-29.8464 119.821  41
  -2 -10  16-107.504 141.024  90
  -2 -10  16-60.8605 112.050  31
  -2  10  16-130.532 155.487   3
   2 -10 -15 624.959 142.824  13
  -2 -10  15 892.546 151.335  41
  -2 -10  15 709.546 125.042  43
  -2 -10  15 706.141 134.538  40
  -2  10  15 914.210 189.995   3
  -2  10  15 906.621 167.499  61
  -2 -10  15 944.121 176.722  90
  -2 -10  15 1070.57 169.541  70
  -2 -10  15 851.827 145.022  31
  -2 -10  15 954.820 152.727  35
   2 -10 -14-76.4002 150.007  13
  -2 -10  14-10.5679 169.357  70
  -2 -10  14 200.355 177.496  90
  -2 -10  14 187.240 111.636  91
  -2 -10  14 63.3091 154.479  35
  -2 -10  14 254.236 144.483  31
  -2 -10  14 89.0586 101.435  56
  -2  10  14 12.1206 165.335  61
  -2 -10  14-164.826 138.820  40
  -2  10  14-34.9403 190.394   3
  -2 -10  14 81.4930 123.821  43
  -2 -10  14 236.085 150.488  41
  -2 -10  13 561.195 123.052  56
  -2 -10  13 730.804 180.791  70
  -2 -10  13 348.702 178.581  79
  -2 -10  13 522.940 193.439  90
  -2 -10  13 584.949 135.418  91
  -2 -10  13 549.179 133.657  28
  -2 -10  13 991.095 179.500  38
  -2 -10  13 596.014 159.371  40
  -2  10  13 891.122 211.826   3
  -2  10  13 703.249 181.188  61
  -2 -10  13 770.088 165.067  31
  -2 -10  13 936.589 172.667  35
  -2 -10  13 333.324 138.033  43
  -2 -10  13 868.202 169.699  41
   2 -10 -13 673.767 180.933  13
  -2 -10  12 1372.75 187.212  28
  -2 -10  12 1859.82 195.355  37
  -2 -10  12 2242.51 200.849  35
  -2 -10  12 2400.68 205.979  38
  -2 -10  12 1393.89 192.377  40
   2 -10 -12 1154.41 160.965  58
  -2  10  12 2042.64 240.911   3
   2 -10 -12 1793.42 228.122  13
  -2 -10  12 1617.54 192.436  31
  -2 -10  12 1706.41 199.725  41
  -2 -10  11 2262.45 190.900  56
  -2 -10  11 2277.31 212.736  52
  -2 -10  11 2331.69 220.367  31
  -2 -10  11 2601.87 236.363  79
  -2 -10  11 1984.91 201.636  91
  -2 -10  11 2415.15 247.266  90
  -2 -10  11 2767.11 225.521  41
  -2 -10  11 2303.39 199.638  43
   2 -10 -11 2514.77 199.017  58
  -2 -10  11 2385.20 218.574  37
  -2 -10  11 2629.66 222.613  35
  -2 -10  11 2053.79 219.414  40
  -2 -10  11 1796.57 222.092  28
   2 -10 -11 2239.80 255.780  13
  -2 -10  11 2964.84 242.526  70
  -2 -10  10 817.879 140.600  56
  -2 -10  10 823.499 191.067  79
  -2 -10  10 950.722 164.724  52
   2 -10 -10 760.947 210.774  13
   2 -10 -10 853.363 156.722  49
  -2 -10  10 746.304 147.449  43
  -2 -10  10 782.894 129.320  44
   2 -10 -10 677.251 148.868  58
  -2 -10  10 800.373 189.465  70
  -2  10  10 803.758 202.926   3
   2 -10 -10 285.329 195.075   5
  -2 -10  10 583.633 153.142  91
  -2 -10  10 647.340 198.467  90
  -2 -10   9 2297.09 206.745  29
  -2 -10   9 2102.28 228.493  28
  -2 -10   9 2466.68 213.721  35
  -2 -10   9 2425.89 232.899  39
  -2 -10   9 2582.72 228.855  38
  -2 -10   9 2503.93 215.034  40
  -2 -10   9 2150.43 203.948  36
  -2 -10   9 1998.07 205.931  37
   2 -10  -9 1966.80 199.311  58
  -2 -10   9 2185.39 181.961  60
  -2 -10   9 1927.91 185.232  56
  -2 -10   9 1860.89 199.011  52
  -2 -10   9 2096.77 198.763  53
  -2 -10   9 2565.82 229.494  70
  -2 -10   9 2491.58 186.228  51
   2 -10  -9 2115.29 209.527  49
  -2 -10   9 1964.34 190.785  45
  -2 -10   9 2006.69 201.593  46
  -2 -10   9 2522.33 213.607  41
  -2 -10   9 2190.05 190.278  43
  -2 -10   9 2181.43 182.489  44
  -2 -10   9 2083.80 204.959  32
  -2 -10   9 1895.87 205.212  31
  -2 -10   9 1867.44 207.230  30
  -2 -10   9 2054.58 187.759  88
  -2 -10   9 1818.97 197.403  91
  -2 -10   9 2174.60 234.639  90
  -2 -10   9 2294.83 224.385  79
   2 -10  -9 2476.43 260.289   5
  -2  10   9 1997.33 243.090   3
  -2 -10   8 2339.29 236.090  79
  -2 -10   8 2525.76 241.892  70
  -2 -10   8 2681.11 223.735  67
  -2 -10   8 2742.03 237.917  29
  -2 -10   8 2814.57 252.716  28
  -2 -10   8 2983.13 230.465  35
  -2 -10   8 3497.66 247.972  38
  -2 -10   8 2751.37 237.241  40
  -2 -10   8 2673.70 223.176  37
  -2 -10   8 2895.66 247.491  39
  -2 -10   8 2740.99 220.106  36
  -2 -10   8 2714.96 209.645  60
   2 -10  -8 2901.86 225.464  58
  -2 -10   8 2771.80 221.145  52
  -2 -10   8 2866.54 210.835  56
  -2 -10   8 2659.13 223.230  53
  -2  10   8 2619.30 269.440  23
   2 -10  -8 2546.33 236.708  49
  -2 -10   8 2843.49 215.813  51
  -2 -10   8 2853.09 218.827  45
  -2 -10   8 2724.00 220.561  46
  -2 -10   8 3008.77 231.175  41
  -2 -10   8 2587.58 208.806  44
  -2 -10   8 2587.31 211.122  43
   2 -10  -8 3108.89 293.803   5
  -2  10   8 2516.91 253.984   3
  -2 -10   8 2817.07 228.460  89
  -2 -10   8 2105.71 220.479  91
  -2 -10   8 2786.48 220.098  88
  -2 -10   8 2417.87 247.817  90
  -2 -10   8 2580.16 530.904  15
  -2 -10   8 2623.87 229.295  30
  -2 -10   8 2846.04 229.661  32
  -2 -10   8 2918.95 231.241  34
  -2 -10   8 2714.90 230.504  31
  -2 -10   7 7019.53 433.598  89
  -2 -10   7 7178.12 425.016  88
  -2 -10   7 6473.24 426.421  91
  -2 -10   7 7269.19 440.203  90
  -2 -10   7 6581.66 428.858  79
  -2 -10   7 7005.64 434.836  70
  -2 -10   7 7308.03 430.126  67
  -2 -10   7 7084.64 441.022  29
  -2 -10   7 7213.57 449.137  28
  -2 -10   7 7611.07 475.673   1
  -2 -10   7 7156.69 435.229  40
  -2 -10   7 6391.99 423.439  36
  -2 -10   7 7423.80 425.551  35
  -2 -10   7 7920.61 435.834  38
  -2 -10   7 7041.59 422.568  37
  -2 -10   7 7040.23 437.436  39
  -2 -10   7 7209.68 419.683  60
   2 -10  -7 7338.61 431.433  58
  -2 -10   7 6626.42 418.279  56
  -2 -10   7 6834.10 420.149  52
  -2 -10   7 6942.67 430.638  53
  -2  10   7 7451.83 473.366  23
  -2 -10   7 7135.97 421.884  51
   2 -10  -7 7890.89 444.345  49
  -2 -10   7 6622.61 419.095  45
  -2 -10   7 6938.77 419.531  46
  -2 -10   7 6754.54 704.426  15
   2 -10  -7 7807.45 490.001   5
  -2 -10   7 6581.38 415.574  43
  -2 -10   7 7144.45 427.933  41
  -2 -10   7 7127.90 419.057  44
  -2 -10   7 7303.07 432.324  34
  -2 -10   7 7961.18 432.202  31
  -2 -10   7 7881.34 430.718  32
  -2 -10   7 6425.55 422.300  30
   2 -10  -7 8109.91 489.590  13
  -2 -10   6 10656.6 655.623  90
   2 -10  -6 10715.4 646.880  89
  -2 -10   6 11431.0 652.280  88
  -2 -10   6 11910.7 660.009  89
  -2 -10   6 10070.5 650.326  91
  -2 -10   6 10643.2 652.194  70
  -2 -10   6 11601.0 655.670  67
   2 -10  -6 10966.4 644.711  67
  -2 -10   6 11946.2 670.501  28
  -2 -10   6 11009.2 666.679  29
  -2 -10   6 12452.5 695.671   1
  -2 -10   6 10629.9 648.818  79
   2 -10  -6 12140.4 656.859  58
  -2 -10   6 11352.5 646.986  60
  -2 -10   6 12045.3 656.091  53
  -2 -10   6 10817.8 645.339  56
  -2 -10   6 12295.1 650.273  51
   2 -10  -6 12428.0 667.287  49
  -2 -10   6 11427.0 643.924  52
  -2 -10   6 10624.1 643.662  37
  -2 -10   6 12131.1 647.560  35
  -2 -10   6 11637.4 658.930  40
  -2 -10   6 13189.3 656.526  38
  -2 -10   6 11771.8 657.586  39
  -2 -10   6 11602.2 647.526  36
  -2 -10   6 11792.1 646.018  45
  -2 -10   6 11292.0 643.854  46
  -2 -10   6 12317.9 910.363  15
  -2 -10   6 11221.3 687.420   5
   2 -10  -6 12842.2 709.941   5
  -2 -10   6 10618.6 641.894  43
  -2 -10   6 12192.0 651.417  41
  -2 -10   6 11591.4 646.701  44
  -2 -10   6 13023.5 654.407  31
  -2 -10   6 12069.7 654.667  34
  -2 -10   6 10871.4 645.356  30
  -2 -10   6 12822.4 656.497  32
   2 -10  -6 13865.8 709.765  13
  -2 -10   6 11930.4 700.775  13
  -2 -10   5 1634.30 177.526  91
  -2 -10   5 1794.04 180.686  88
  -2 -10   5 1715.74 185.234  90
   2 -10  -5 1939.62 169.120  89
  -2 -10   5 2048.85 193.217  89
  -2 -10   5 1869.65 170.985  79
  -2 -10   5 1818.29 175.986  70
  -2 -10   5 1712.37 183.756  67
   2 -10  -5 1742.54 162.897  67
  -2 -10   5 1507.52 206.105  28
   2 -10  -5 1398.29 185.976  29
  -2 -10   5 1292.39 198.679  29
  -2 -10   5 1621.12 240.514   1
   2 -10  -5 1012.14 190.104   1
   2 -10  -5 1490.72 181.749  58
  -2 -10   5 1738.78 175.268  60
  -2 -10   5 1460.32 162.324  56
  -2 -10   5 1753.49 181.764  53
  -2 -10   5 1223.63 153.685  37
  -2 -10   5 1218.71 187.453  39
  -2 -10   5 1542.21 186.923  38
  -2 -10   5 1408.11 189.047  40
  -2 -10   5 1539.28 154.734  52
  -2 -10   5 1543.55 176.376  51
  -2 -10   5 1264.22 157.056  46
   2 -10  -5 1532.61 200.518  49
  -2 -10   5 1005.36 448.015  15
  -2 -10   5 1049.91 234.637  13
   2 -10  -5 1338.36 241.143  13
  -2 -10   5 1363.79 158.659  45
  -2 -10   5 1079.61 151.325  43
  -2 -10   5 1524.12 166.933  44
  -2 -10   5 1502.28 168.095  41
   2 -10  -5 1252.07 243.956   5
  -2 -10   5 1169.18 216.553   5
  -2 -10   5 998.672 162.957  30
  -2 -10   5 1421.82 166.168  35
  -2 -10   5 1261.04 170.699  31
  -2 -10   5 1367.25 177.033  32
  -2 -10   5 1321.97 172.213  34
   2 -10  -4 1430.98 172.666  88
  -2 -10   4 1383.70 179.425  88
   2 -10  -4 1403.31 172.485  89
  -2 -10   4 1268.97 177.087  91
  -2 -10   4 1370.27 189.145  89
  -2 -10   4 1348.96 173.736  90
  -2 -10   4 1226.59 158.554  79
  -2 -10   4 1315.22 153.104  75
  -2 -10   4 1593.65 158.751  71
   2 -10  -4 1535.10 169.095  67
  -2 -10   4 1600.19 184.165  67
  -2 -10   4 1585.78 208.509  29
  -2 -10   4 2000.58 214.129  28
   2 -10  -4 1481.27 193.271  29
   2 -10  -4 1472.04 208.631   1
  -2 -10   4 1796.97 238.416   1
   2 -10  -4 2013.86 247.292  13
  -2 -10   4 2016.45 242.896  13
  -2 -10   4 1650.29 175.604  60
   2 -10  -4 1763.24 185.507  58
  -2 -10   4 1497.36 167.133  56
  -2 -10   4 1874.79 181.551  51
   2 -10  -4 1480.48 166.231  51
  -2 -10   4 1584.77 148.934  52
   2  10  -4 1408.57 193.650  23
  -2 -10   4 1484.28 155.007  46
   2 -10  -4 1638.79 207.491  49
  -2 -10   4 2007.29 463.948  15
  -2 -10   4 1817.61 171.581  31
  -2 -10   4 1591.97 165.199  30
  -2 -10   4 1618.36 178.066  34
  -2 -10   4 1763.53 236.703   5
   2 -10  -4 1580.66 257.691   5
  -2 -10   4 1781.47 171.718  44
  -2 -10   4 1821.77 169.822  41
  -2 -10   4 1714.91 187.037  39
  -2 -10   4 1580.40 188.373  40
  -2 -10   4 1548.06 179.723  38
  -2 -10   4 1549.63 157.679  35
  -2 -10   3 2197.71 186.692  75
  -2 -10   3 2427.72 195.743  71
  -2 -10   3 2165.91 230.858  28
  -2 -10   3 2152.23 228.161  29
   2 -10  -3 2537.23 225.236  29
  -2 -10   3 2225.81 262.985   5
   2 -10  -3 2038.12 281.760   5
  -2 -10   3 2334.66 202.834  60
  -2 -10   3 2400.11 208.184  58
   2 -10  -3 2534.42 210.457  58
  -2 -10   3 2521.65 220.985  89
   2 -10  -3 2802.00 208.918  89
  -2 -10   3 2417.87 211.994  88
   2 -10  -3 2379.85 206.636  88
  -2 -10   3 2575.34 194.359  54
  -2 -10   3 2129.59 204.583  51
   2 -10  -3 2804.29 232.745  49
  -2 -10   3 2340.78 218.343  49
   2 -10  -3 2231.72 199.861  51
  -2 -10   3 2248.59 260.935   1
   2 -10  -3 1947.42 238.389   1
  -2 -10   3 2172.16 182.721  46
   2 -10  -3 2682.29 387.794  18
   2 -10  -3 2351.97 200.301  67
  -2 -10   3 2688.67 215.111  67
  -2 -10   3 2098.99 263.023  13
   2 -10  -3 2572.88 270.088  13
  -2 -10   3 2600.23 203.990  38
  -2 -10   3 2378.15 204.467  39
  -2 -10   3 2469.10 202.222  44
   2 -10  -2 2562.67 239.403  29
  -2 -10   2 2618.84 247.144  28
  -2 -10   2 2616.15 245.668  29
  -2 -10   2 2618.96 201.631  75
  -2 -10   2 2594.96 206.876  71
   2 -10  -2 2877.53 231.536  71
   2 -10  -2 3138.08 229.263  58
  -2 -10   2 2924.20 222.854  58
  -2 -10   2 2682.76 216.612  60
  -2 -10   2 2652.58 205.361  54
   2 -10  -2 3093.95 219.773  54
  -2 -10   2 2984.33 217.035  51
   2 -10  -2 2670.77 214.878  51
  -2 -10   2 2604.76 234.545  49
   2 -10  -2 2724.75 244.003  49
  -2 -10   2 2743.20 270.570   1
   2 -10  -2 2339.67 254.017   1
  -2 -10   2 2600.45 195.508  46
  -2 -10   2 2456.36 280.078   5
   2 -10  -2 2720.64 295.975   5
  -2 -10   2 2587.16 208.238  38
  -2 -10   2 2075.19 262.461  13
   2 -10  -2 3173.62 284.474  13
  -2 -10   2 2677.22 223.871  67
   2 -10  -2 2835.75 218.054  67
   2 -10  -2 2743.59 222.015  89
   2 -10  -2 2755.68 223.772  88
  -2 -10   2 2929.06 222.057  88
  -2 -10   1 89.7484 173.080  29
   2 -10  -1-7.11930 167.400  29
  -2 -10   1-56.5997 200.744   7
   2 -10  -1 174.048 140.943  67
  -2 -10   1 115.973 147.505  67
  -2 -10   1 181.459 146.525  60
  -2 -10   1 216.866 146.463  58
   2 -10  -1 110.011 145.510  58
   2 -10  -1 229.025 131.685  54
  -2 -10   1 113.816 121.855  54
  -2 -10   1 78.6553 142.231  51
   2 -10  -1 44.3351 143.104  51
   2 -10  -1 228.129 189.559   1
  -2 -10   1 25.0107 197.744   1
  -2 -10   1 193.217 110.003  46
   2 -10  -1-10.1927 168.039  49
  -2 -10   1 228.479 169.017  49
  -2 -10   1-57.8045 393.941  18
   2 -10  -1 34.1487 150.995  71
  -2 -10   1 98.5518 128.106  71
  -2 -10   1 183.135 119.262  75
   2 -10  -1-42.3107 148.195  89
   2 -10  -1-8.14965 147.176  88
  -2 -10   1-94.7806 146.007  88
  -2 -10   1 203.750 217.786   5
   2 -10  -1-108.242 219.865   5
  -2 -10   1 341.764 203.648  13
   2 -10  -1 57.4689 203.792  13
  -2 -10   0 868.387 135.936  75
  -2 -10   0 1087.52 156.091  71
   2 -10   0 561.407 160.843  71
   2 -10   0 793.954 155.133  75
  -2 -10   0 982.551 164.285  67
   2 -10   0 654.343 159.091  67
  -2 -10   0 1358.62 191.756  29
   2 -10   0 983.170 198.554  28
   2 -10   0 1048.61 190.420  29
  -2 -10   0 1215.38 226.222   7
  -2 -10   0 983.363 158.429  60
   2 -10   0 917.491 163.302  58
  -2 -10   0 851.645 162.241  58
  -2 -10   0 1122.55 142.042  54
   2 -10   0 1040.46 154.373  54
   2 -10   0 1154.08 209.961   1
  -2 -10   0 1192.24 212.155   1
   2 -10   0 871.022 120.223  52
  -2 -10   0 1036.01 158.316  51
   2 -10   0 852.006 160.649  51
   2 -10   0 961.288 183.907  49
  -2 -10   0 947.958 127.468  46
  -2 -10   0 872.210 180.697  49
  -2 -10   0 704.154 419.295  18
   2 -10   0 1216.73 363.308  15
   2 -10   0 780.899 162.901  88
  -2 -10   0 1133.32 160.747  88
   2 -10   0 1032.31 169.098  89
   2 -10   0 1007.71 132.459  80
  -2 -10   0 1177.86 215.731  13
   2 -10   0 1196.58 215.587  13
  -2 -10   0 1320.41 240.196   5
   2 -10   0 1121.40 234.900   5
   2 -10   1 10235.6 586.307  71
   2 -10   1 10215.0 583.333  75
   2 -10   1 10747.8 588.707  67
  -2 -10  -1 10927.2 586.608  67
  -2 -10  -1 9631.83 596.715  29
   2 -10   1 9941.15 599.187  29
   2 -10   1 10406.3 601.652  28
  -2 -10  -1 10690.9 631.716   7
  -2 -10  -1 10157.8 616.222   1
   2 -10   1 10465.5 621.522   1
  -2 -10  -1 10931.6 587.825  58
   2 -10   1 10383.5 587.021  58
  -2 -10  -1 10207.6 580.558  60
   2 -10   1 10488.4 582.833  54
  -2 -10  -1 10769.4 580.038  54
   2  10   1 10143.3 617.171  23
   2 -10   1 9741.37 580.328  51
   2 -10   1 9541.90 567.301  52
  -2 -10  -1 10951.3 599.802  49
  -2 -10  -1 10196.6 579.065  51
   2 -10   1 9849.61 637.137   5
  -2 -10  -1 10387.8 637.558   5
  -2 -10  -1 11064.5 800.893  18
   2 -10   1 10196.2 764.385  15
  -2 -10  -1 10542.9 583.187  88
   2 -10   1 10867.5 593.112  89
   2 -10   1 10442.3 585.634  88
   2 -10   1 9192.56 569.320  39
   2 -10   1 9500.49 573.069  80
   2 -10   1 10538.3 625.637  13
  -2 -10  -1 11040.1 624.162  13
   2 -10   2 3311.79 244.951  40
   2 -10   2 2803.98 215.026  39
   2 -10   2 2717.92 225.489  75
   2 -10   2 2726.27 227.868  71
   2 -10   2 2617.05 236.816  67
  -2 -10  -2 2941.34 229.401  67
   2 -10   2 3218.77 270.810  28
   2 -10   2 3165.70 263.415  29
  -2 -10  -2 3052.36 251.246  29
  -2 -10  -2 3644.95 317.821   7
  -2 -10  -2 3108.35 240.363  58
  -2 -10  -2 3096.70 219.551  54
   2 -10   2 2614.88 224.098  54
   2  10   2 3312.50 278.218  23
   2 -10   2 2595.50 213.669  80
   2 -10   2 2772.63 206.182  52
   2 -10   2 2801.89 226.905  51
  -2 -10  -2 2960.48 219.434  51
  -2 -10  -2 3292.01 256.858  49
   2 -10   2 3011.06 220.001  46
   2 -10   2 3439.80 451.901  15
  -2 -10  -2 4158.27 494.173  18
  -2 -10  -2 2514.62 222.839  88
   2 -10   2 2699.45 231.900  88
   2 -10   2 2519.18 241.908  89
   2 -10   2 3439.50 286.402  13
  -2 -10  -2 3673.63 290.638  13
  -2 -10  -2 3009.08 306.134   5
   2 -10   2 3014.74 301.435   5
   2 -10   2 3225.94 292.477   1
  -2 -10  -2 3288.78 273.506   1
   2 -10   3 23.3289 143.616  75
   2 -10   3 117.534 139.447  71
   2 -10   3 21.2031 159.086  67
  -2 -10  -3 130.331 141.559  67
   2 -10   3 369.335 190.144  28
  -2 -10  -3 211.137 172.220  29
   2 -10   3 338.363 180.219  29
   2 -10   3 257.914 154.183  88
   2 -10   3 117.326 163.964  89
  -2 -10  -3 28.7191 133.020  88
   2 -10   3 197.969 211.380   1
  -2 -10  -3 138.431 180.286   1
  -2 -10  -3-37.7160 366.416  18
   2 -10   3 96.3124 364.823  15
   2 -10   3-200.186 156.993  53
   2 -10   3 208.085 148.687  51
   2 -10   3-45.2960 123.644  52
  -2 -10  -3 194.074 133.038  51
   2  10   3 99.2548 196.892  23
   2 -10   3-47.0248 131.060  46
  -2 -10  -3 326.908 179.650  49
   2 -10   3 246.479 219.526   5
   2 -10   3-197.619 201.353  13
  -2 -10  -3 301.564 191.792  13
   2 -10   3-8.44855 121.063  79
   2 -10   3 80.0110 126.240  80
   2 -10   3 299.824 164.373  40
   2 -10   3 59.6398 137.407  39
   2 -10   3 155.900 129.650  34
   2 -10   3 179.944 161.938  31
   2 -10   4 102.055 133.686  79
   2 -10   4 240.974 146.658  75
   2 -10   4-9.26652 159.577  67
  -2 -10  -4 166.130 139.535  67
   2 -10   4 399.477 184.473  29
   2 -10   4 209.753 189.323  28
   2 -10   4 119.592 165.610  89
   2 -10   4-48.6370 153.953  88
  -2 -10  -4 123.757 134.304  88
  -2 -10  -4 433.956 178.012   1
   2 -10   4 322.761 219.043   1
   2 -10   4 241.771 391.130  15
  -2 -10  -4 831.343 389.481  18
   2 -10   4 146.000 154.845  53
   2 -10   4 272.310 130.112  52
   2 -10   4 313.741 151.324  51
  -2 -10  -4 198.613 131.971  51
   2  10   4 69.8581 199.377  23
  -2 -10  -4 256.642 182.228  49
   2 -10   4 159.315 141.702  46
   2 -10   4 409.496 134.556  34
   2 -10   4 497.088 164.384  31
   2 -10   4 553.525 220.368   5
   2 -10   4 212.833 148.570  39
   2 -10   4 359.819 163.230  41
   2 -10   4 387.796 167.622  40
   2 -10   4 464.741 205.750  13
  -2 -10  -4 566.213 202.517  13
   2 -10   4-51.9102 132.542  80
   2 -10   5 10582.2 654.131  79
   2 -10   5 10163.2 651.021  70
   2 -10   5 11470.1 666.093  67
  -2 -10  -5 11436.5 657.584  67
   2 -10   5 12025.3 683.784  28
   2 -10   5 11646.6 678.340  29
   2 -10   5 11041.7 659.910  88
   2 -10   5 11753.7 669.409  89
   2 -10   5 9752.65 652.380  90
  -2 -10  -5 11653.4 653.516  88
  -2 -10  -5 12132.4 684.517   1
   2 -10   5 13084.3 666.871  41
   2 -10   5 11984.8 667.359  53
   2 -10   5 12237.5 653.730  52
  -2 -10  -5 11841.8 649.629  51
  -2 -10  -5 12329.2 678.399  49
   2 -10   5 11998.8 658.441  51
   2  10   5 12682.5 701.511  23
   2 -10   5 12754.7 659.685  45
   2 -10   5 12306.1 657.734  46
   2 -10   5 10813.6 882.964  15
  -2 -10  -5 12078.0 858.701  18
   2 -10   5 11585.4 656.880  34
   2 -10   5 12877.9 669.475  31
   2 -10   5 12282.8 656.445  32
   2 -10   5 12301.9 657.241  35
   2 -10   5 11244.7 659.565  39
   2 -10   5 12218.4 670.393  40
  -2 -10  -5 14008.2 707.061  13
   2 -10   5 11938.7 701.249  13
   2 -10   5 9931.43 653.180  80
   2 -10   6 1065.33 168.558  70
  -2 -10  -6 1345.80 161.392  67
   2 -10   6 937.466 184.125  67
   2 -10   6 1850.33 221.301  28
   2 -10   6 1525.68 210.634  29
   2 -10   6 1426.69 189.327  39
   2 -10   6 1221.07 195.677  40
   2 -10   6 1301.73 191.163  41
   2 -10   6 1293.40 195.297  89
   2 -10   6 911.634 176.501  90
   2 -10   6 1361.60 190.633  53
   2  10   6 1480.72 232.381  23
   2 -10   6 1057.69 176.252  79
   2 -10   6 1372.37 166.211  52
   2 -10   6 1263.22 176.108  46
  -2 -10  -6 1392.40 203.948  49
  -2 -10  -6 1528.51 397.962  18
   2 -10   6 1497.14 462.911  15
   2 -10   6 1139.80 161.963  32
   2 -10   6 1857.42 195.446  31
   2 -10   6 1413.62 184.165  35
   2 -10   6 1225.32 167.460  34
  -2 -10  -6 1494.94 197.856   1
   2 -10   6 1393.63 173.115  45
  -2 -10  -6 1552.70 227.926  13
   2 -10   6 1618.27 232.294  13
   2 -10   7 2601.08 240.786  70
  -2 -10  -7 2707.62 223.673  67
   2 -10   7 3170.49 276.507  28
   2 -10   7 3181.68 264.461  29
   2 -10   7 3119.01 257.957  40
   2 -10   7 2679.24 244.356  90
   2 -10   7 3309.45 250.678  53
   2  10   7 3098.74 289.729  23
   2 -10   7 3463.10 239.127  52
  -2 -10  -7 3380.48 263.083  49
  -2 -10  -7 3335.42 288.201  13
   2 -10   7 3162.94 237.762  45
   2 -10   7 3001.83 243.417  46
  -2 -10  -7 2962.14 467.104  18
   2  10   7 2878.10 267.460   3
   2 -10   7 2915.00 226.459  32
   2 -10   7 3413.27 256.873  31
   2 -10   7 3679.05 249.020  35
   2 -10   7 2952.56 235.415  34
   2 -10   7 2653.14 208.730  43
   2 -10   7 3198.86 256.371  41
   2 -10   7 2915.49 245.610  79
   2 -10   8 2597.05 226.212  40
   2 -10   8 1858.63 188.637  32
   2 -10   8 2234.28 224.617  31
   2 -10   8 2290.79 215.409  35
   2 -10   8 2114.19 213.490  53
  -2 -10  -8 2435.72 224.813  49
   2 -10   8 2207.52 204.905  52
   2 -10   8 2390.08 214.352  70
   2 -10   8 2010.80 207.936  46
   2 -10   8 1953.60 201.873  45
   2 -10   8 1731.88 171.546  43
   2 -10   8 2235.74 221.107  41
   2 -10   8 2289.19 219.764  79
   2 -10   8 1880.41 238.262  28
   2 -10   8 1887.97 221.602  29
   2 -10   8 1953.91 219.541  90
   2  10   8 1720.17 236.193   3
   2 -10   9 543.460 168.216  29
   2 -10   9 398.892 177.803  35
   2 -10   9 845.092 183.342  31
   2  10   9 751.081 148.396  63
   2 -10   9 301.321 164.718  46
  -2 -10  -9 705.089 174.110  49
   2 -10   9 470.060 156.228  45
   2 -10   9 375.397 120.564  43
   2 -10   9 563.323 184.377  41
  -2 -10  -9 636.466 193.391  13
   2 -10   9 375.195 176.007  40
   2 -10   9 376.222 179.337  79
   2 -10   9 589.760 174.495  70
   2 -10   9 411.599 160.148  52
   2  10   9 457.353 203.567   3
   2 -10   9 239.745 181.947  90
   2 -10  10 217.050 157.054  52
  -2 -10 -10 375.593 159.827  49
   2 -10  10 304.789 163.814  46
   2 -10  10 139.980 118.601  43
   2 -10  10 261.605 173.792  70
   2  10  10 383.105 143.394  63
   2 -10  10 378.746 183.305  79
   2 -10  10 116.525 184.758  90
  -2 -10 -10 208.772 178.586  13
   2 -10  11 288.873 170.391  31
   2 -10  11 237.547 172.007  35
   2  10  11 168.678 204.246   3
   2 -10  11 328.207 177.397  41
   2 -10  11 15.2723 183.849  28
  -2 -10 -11 373.594 194.210   5
   2 -10  11 341.066 174.253  40
  -2 -10 -11 187.170 165.885  13
   2  10  11-181.105 517.619  19
   2  10  12-117.452 204.552   3
   2 -10  12-29.6389 149.864  52
   2 -10  12 84.6156 179.394  90
   2 -10  12 176.667 171.962  79
   2  10  12 126.800 137.767  63
   2 -10  12 297.333 167.142  31
   2 -10  12 122.036 168.096  35
   2 -10  12 180.876 164.058  40
   2 -10  12 108.807 171.186  28
   2 -10  12 88.0755 168.057  70
   2 -10  12-167.064 115.340  43
   2 -10  12-115.187 172.886  41
  -2 -10 -12-160.733 154.921  13
   2 -10  13 77.0550 157.284  28
   2 -10  13 163.046 111.412  43
   2 -10  13 51.2787 165.345  41
   2  10  13 13.7182 198.599   3
   2 -10  13 127.703 164.011  31
   2 -10  13 124.135 163.346  70
   2 -10  13 8.52699 154.786  40
   2 -10  13 169.528 172.894  90
   2  10  13 288.828 136.704  63
   2 -10  13 322.750 167.451  79
   2 -10  14-116.477 134.970  28
   2 -10  14 85.0863 151.776  41
   2 -10  14 49.6443 143.095  40
   2 -10  14 219.694 159.200  90
   2 -10  14 66.0938 159.439  79
   2 -10  14 156.393 152.183  70
   2 -10  14 212.372 149.255  31
   2  10  14-18.2361 125.005  63
   2 -10  14 168.453 100.434  43
   2  10  14 93.3243 184.576   3
  -2 -10 -15-233.538 201.454   7
   2 -10  15 47.1761 139.076  79
   2  10  15 85.0477 164.348   3
   2 -10  15-68.8404 133.598  41
   2 -10  15 32.7146 123.970  40
  -2 -10 -15-61.8421 81.7153  58
   2  10  15-47.0759 145.349  61
   2 -10  15 126.194 143.758  90
   2 -10  15-63.1974 137.403  70
   2 -10  15-58.6242 87.7002  43
   2 -10  15-226.368 133.615  31
   2 -10  16 243.778 107.770  31
   2  10  16 241.475 119.602  61
   2 -10  16 411.742 117.389  70
   2  10  16 373.355 139.987   3
   2 -10  16 194.133 104.032  40
   2 -10  16 137.832 120.445  90
   2 -10  17 201.894 84.4144  90
   2  10  17 261.199 87.4715  61
   2 -12 -15 12.7610 66.0413  54
   2 -12 -14 1626.82 193.749   7
   2 -12 -14 1098.18 119.918  71
   2 -12 -14 1262.48 123.773  54
  -2  12  14 1546.25 127.036  61
   2 -12 -13 200.917 121.564  13
   2 -12 -13-3.89805 107.070  71
   2 -12 -13 440.258 194.280   7
  -2  12  13 371.685 112.901  61
  -2 -12  12 352.517 128.479  31
   2 -12 -12 718.754 99.2349  58
  -2  12  12 700.379 130.175  61
   2 -12 -12 553.628 130.559  71
  -2 -12  11 227.795 130.268  31
   2 -12 -11 150.541 163.146  13
   2 -12 -11 65.8625 105.891  58
  -2  12  11 161.692 127.431  61
  -2 -12  10 722.344 148.580  31
   2 -12 -10 795.707 132.796  58
  -2  12  10 677.157 141.631  61
  -2 -12  10 770.526 163.798  28
   2 -12 -10 1010.09 193.383  13
   2 -12 -10 697.887 182.529   5
  -2 -12   9 1881.76 187.282  31
   2 -12  -9 2167.20 182.861  58
   2 -12  -9 2025.48 247.825  13
   2 -12  -9 2389.73 249.481   5
  -2 -12   9 1750.83 197.708  29
  -2 -12   9 2084.65 211.001  28
  -2 -12   8 456.529 136.941  36
  -2 -12   8 534.070 167.213  29
  -2 -12   8 456.905 177.242  28
  -2 -12   8 516.910 155.208  34
  -2 -12   8 597.846 149.564  32
   2 -12  -8 925.727 216.259   5
   2 -12  -8 421.789 210.424  13
   2 -12  -7 1156.81 162.214  58
  -2 -12   7 593.523 164.613  67
  -2 -12   7 902.057 160.151  53
   2 -12  -7 1062.53 166.086  54
  -2 -12   7 934.558 177.626  39
  -2 -12   7 744.375 144.077  36
   2 -12  -7 1086.23 185.782  49
   2 -12  -7 994.514 234.522   5
   2 -12  -7 1488.82 236.175  13
  -2 -12   7 1131.50 440.374  15
  -2 -12   7 1009.80 164.482  34
  -2 -12   7 876.217 161.857  32
  -2 -12   7 955.820 173.911  89
  -2 -12   7 1144.30 193.601  29
  -2 -12   7 1328.25 196.143  28
   2 -12  -7 1037.53 181.141  71
   2 -12  -6 5186.20 327.425  58
  -2 -12   6 4359.55 310.512  36
   2 -12  -6 4847.30 342.199  49
  -2 -12   6 5744.16 325.393  51
   2 -12  -6 4522.42 315.086  89
  -2 -12   6 5270.27 327.637  88
  -2 -12   6 5259.66 335.879  89
  -2 -12   6 4507.72 309.278  46
  -2 -12   6 4869.78 312.523  45
   2 -12  -6 4784.30 311.795  67
  -2 -12   6 5179.99 330.041  67
  -2 -12   6 5297.16 328.600  53
   2 -12  -6 5060.88 326.984  54
  -2 -12   6 4439.39 304.625  52
   2 -12  -6 5444.94 338.219  71
  -2 -12   6 5750.12 614.287  15
   2 -12  -6 5446.34 388.432  13
  -2 -12   5 6252.46 388.417   1
   2 -12  -5 6152.85 407.690   5
   2 -12  -5 4957.84 328.144  58
   2 -12  -5 4938.00 327.043  54
  -2 -12   5 4709.01 324.101  53
   2 -12  -5 5335.77 345.881  49
  -2 -12   5 5181.20 325.835  51
   2 -12  -5 6189.39 398.172   7
  -2 -12   5 4595.46 306.872  46
  -2 -12   5 5006.16 311.377  45
  -2 -12   5 6423.11 623.922  15
   2 -12  -5 4603.24 334.731  71
   2 -12  -5 6181.56 392.307  13
  -2 -12   5 4533.16 376.886  13
  -2 -12   5 4478.61 326.751  88
   2 -12  -5 4256.80 316.683  89
  -2 -12   5 4350.29 333.714  89
  -2 -12   5 4821.29 330.661  67
   2 -12  -5 4669.80 314.243  67
   2 -12  -4 264.135 167.021  71
  -2 -12   4 331.581 164.893  67
   2 -12  -4 277.572 144.156  67
  -2 -12   4-129.508 191.392  29
  -2 -12   4-53.8444 232.017   1
   2 -12  -4 295.140 187.403   1
  -2 -12   4 162.300 212.698   5
   2 -12  -4 594.496 241.203   5
   2 -12  -4 307.844 160.467  58
  -2 -12   4 201.057 155.423  53
   2 -12  -4 239.004 155.250  54
   2 -12  -4 95.4221 221.489   7
   2 -12  -4 3.84744 184.868  49
  -2 -12   4 155.129 160.308  51
  -2 -12   4 145.513 121.398  46
  -2 -12   4-52.3610 129.135  45
  -2 -12   4 167.305 147.795  34
  -2 -12   4 181.893 149.104  32
  -2 -12   4 342.310 175.970  89
   2 -12  -4 339.872 151.147  89
  -2 -12   4 142.690 164.378  88
  -2 -12   4 462.398 414.325  15
   2 -12  -4 255.195 211.652  13
  -2 -12   4 39.4728 217.886  13
   2 -12  -3 284.013 165.042  71
   2 -12  -3 322.144 175.839  29
  -2 -12   3 386.781 198.129  29
  -2 -12   3 156.102 226.844   1
   2 -12  -3 202.241 196.413   1
  -2 -12   3 277.215 168.240  67
   2 -12  -3 533.249 155.604  67
   2 -12  -3 314.532 164.359  58
   2 -12  -3 253.632 155.220  54
  -2 -12   3 251.526 166.582  51
   2 -12  -3 366.309 190.033  49
  -2 -12   3 428.905 148.775  39
  -2 -12   3 202.206 121.174  46
  -2 -12   3 434.848 415.759  15
   2 -12  -3 344.983 241.888   5
  -2 -12   3 284.406 221.893   5
  -2 -12   3 297.460 154.221  32
  -2 -12   3 384.458 149.625  34
  -2 -12   3 642.915 221.925  13
   2 -12  -3 516.898 223.523  13
  -2 -12   3 265.550 177.076  89
  -2 -12   3 363.785 169.840  88
   2 -12  -3 229.781 158.970  89
   2 -12  -2 4128.90 284.609  54
  -2 -12   2 3637.47 271.854  39
  -2 -12   2 4652.70 292.874  51
   2 -12  -2 3862.82 366.008   5
  -2 -12   2 3795.54 354.658   5
   2 -12  -2 3799.70 282.720  75
  -2 -12   2 3633.65 273.614  71
   2 -12  -2 4229.81 293.576  71
  -2 -12   2 4087.95 543.072  15
  -2 -12   2 4011.21 296.106  67
   2 -12  -2 4124.41 286.306  67
  -2 -12   2 4055.23 313.537  29
   2 -12  -2 3779.16 303.545  29
  -2 -12   2 4007.63 341.032   1
   2 -12  -2 4219.51 330.668   1
   2 -12  -2 4245.17 291.501  58
  -2 -12   2 4092.54 292.920  88
  -2 -12   2 4188.79 303.856  89
   2 -12  -2 4350.84 295.708  89
  -2 -12   1 7629.83 467.294  58
   2 -12  -1 7865.25 469.907  58
   2 -12  -1 7722.87 503.742   1
  -2 -12   1 8144.88 511.505   1
  -2 -12   1 7566.21 481.245  49
  -2 -12   1 7905.20 465.020  51
  -2 -12   1 7389.66 526.435   5
   2 -12  -1 7540.15 533.070   5
  -2 -12   1 7894.69 455.934  54
   2 -12  -1 7823.96 463.241  54
   2 -12  -1 7724.57 452.832  46
  -2 -12   1 7642.57 711.821  15
   2 -12  -1 8059.23 467.674  67
  -2 -12   1 7801.81 471.235  67
   2 -12  -1 7309.25 483.641  29
  -2 -12   1 6718.98 484.360  29
  -2 -12   1 7515.40 458.899  71
   2 -12  -1 7172.26 460.809  75
   2 -12  -1 8225.44 470.600  71
  -2 -12   1 7661.56 469.845  88
   2 -12  -1 8060.02 474.516  89
  -2 -12   1 8788.86 480.353  89
  -2 -12   0 4063.08 285.913  58
  -2 -12   0 3544.51 327.085   1
   2 -12   0 3700.55 333.216   1
  -2 -12   0 3933.12 278.853  51
  -2 -12   0 4207.76 305.225  49
   2 -12   0 3486.51 357.762   5
  -2 -12   0 3664.42 352.226   5
   2 -12   0 3666.24 274.343  54
  -2 -12   0 3743.27 266.800  54
   2 -12   0 4074.77 262.539  46
   2 -12   0 2934.55 459.982  15
   2 -12   0 4087.19 286.168  67
  -2 -12   0 4355.70 289.390  67
   2 -12   0 3815.77 304.321  29
  -2 -12   0 3540.46 305.409  29
  -2 -12   0 4004.51 273.538  71
   2 -12   0 4118.47 282.484  71
   2 -12   0 3727.74 273.873  75
  -2 -12   0 3791.36 280.796  88
   2 -12   0 3554.96 290.298  89
  -2 -12   0 3888.80 296.133  89
  -2 -12  -1 369.375 167.974  58
  -2 -12  -1 601.132 212.975   1
   2 -12   1 705.282 230.386   1
   2 -12   1 365.322 149.840  54
  -2 -12  -1 327.702 141.098  54
  -2 -12  -1 374.308 243.878   5
   2 -12   1 416.025 250.669   5
  -2 -12  -1 439.128 160.548  51
   2 -12   1 368.348 140.792  46
  -2 -12  -1 262.093 195.567  49
   2 -12   1 317.402 356.499  15
   2 -12   1 623.191 177.190  67
  -2 -12  -1 363.894 163.829  67
  -2 -12  -1 469.673 174.123  89
   2 -12   1 298.667 179.999  89
  -2 -12  -1 141.995 161.761  88
  -2 -12  -1 473.115 194.418  29
   2 -12   1 556.039 198.482  29
   2 -12   1 499.099 159.907  71
  -2 -12  -1 255.078 148.172  71
   2 -12   1 213.874 146.431  75
   2 -12   2 564.102 177.986  67
  -2 -12  -2 548.039 163.889  67
   2 -12   2 638.951 199.052  29
  -2 -12  -2 534.648 204.561   1
   2 -12   2 744.297 235.005   1
  -2 -12  -2 605.501 252.021   5
   2 -12   2 588.224 246.105   5
  -2 -12  -2 498.141 170.979  58
   2 -12   2 631.330 177.254  53
  -2 -12  -2 534.326 146.297  54
  -2 -12  -2 471.247 154.190  51
  -2 -12  -2 189.406 233.345   7
   2 -12   2 663.518 146.780  46
  -2 -12  -2 598.162 199.365  49
   2 -12   2 859.040 381.713  15
   2 -12   2 604.614 143.034  34
   2 -12   2 256.297 212.096  13
  -2 -12  -2 701.572 220.423  13
  -2 -12  -2 419.291 169.712  89
  -2 -12  -2 583.577 160.642  88
   2 -12   2 502.759 182.724  89
   2 -12   2 468.216 152.684  75
  -2 -12  -2 365.771 158.771  71
  -2 -12  -3 2917.14 232.804  67
   2 -12   3 2952.04 250.961  67
   2 -12   3 3193.45 269.955  29
  -2 -12  -3 3143.69 245.970  58
  -2 -12  -3 3214.98 317.895   5
   2 -12   3 2809.62 246.509  53
  -2 -12  -3 2821.71 223.632  54
  -2 -12  -3 2898.22 319.700   7
   2 -12   3 2747.57 220.429  34
   2 -12   3 2944.54 224.899  32
  -2 -12  -3 2948.44 227.426  51
   2 -12   3 2775.96 205.777  52
  -2 -12  -3 3242.75 271.575  49
   2 -12   3 2601.67 218.517  46
   2 -12   3 2688.22 466.569  15
  -2 -12  -3 2687.85 469.267  18
  -2 -12  -3 3016.43 287.704  13
   2 -12   3 2752.67 287.683  13
  -2 -12  -3 2685.77 236.018  71
   2 -12   3 2562.96 226.669  75
  -2 -12  -3 2976.67 278.923   1
  -2 -12  -3 2506.89 227.006  88
   2 -12   3 2650.94 257.011  89
  -2 -12  -3 2591.02 238.330  89
  -2 -12  -4 763.318 195.981   1
   2 -12   4 821.375 190.507  89
  -2 -12  -4 1025.92 167.874  89
  -2 -12  -4 1053.23 158.356  88
   2 -12   4 772.048 138.521  52
  -2 -12  -4 602.255 148.364  51
  -2 -12  -4 934.126 268.359   7
   2 -12   4 858.001 180.341  53
  -2 -12  -4 791.464 152.795  54
   2 -12   4 630.932 153.542  46
  -2 -12  -4 826.199 200.796  49
   2 -12   4 557.997 396.707  15
  -2 -12  -4 466.136 379.161  18
   2 -12   4 710.779 156.114  45
   2 -12   4 832.403 182.985  67
  -2 -12  -4 1040.82 163.689  67
  -2 -12  -4 702.538 220.583  13
   2 -12   4 479.087 214.699  13
  -2 -12  -4 710.791 173.643  58
  -2 -12  -4 729.696 244.072   5
   2 -12   5 1724.07 182.772  46
   2 -12   5 1999.03 187.225  45
  -2 -12  -5 2032.93 223.493  49
  -2 -12  -5 1713.32 186.509  89
   2 -12   5 1496.93 211.849  89
  -2 -12  -5 2151.10 247.446  13
   2 -12   5 1842.97 244.538  13
  -2 -12  -5 1536.15 198.718  58
   2 -12   5 1854.07 207.392  67
  -2 -12  -5 1607.36 179.724  67
  -2 -12  -5 2343.07 306.884   7
   2 -12   5 1626.41 207.599  53
  -2 -12  -5 1772.77 184.070  54
   2 -12   5 1983.25 175.786  52
  -2 -12  -6 888.265 170.581  58
   2 -12   6 1045.19 175.516  53
  -2 -12  -6 880.269 154.533  54
   2 -12   6 1023.67 149.045  52
   2 -12   6 714.185 155.141  46
  -2 -12  -6 981.445 193.279  49
   2 -12   6 990.761 154.803  45
   2 -12   6 825.471 150.047  34
   2 -12   6 948.606 147.582  32
  -2 -12  -6 687.792 179.780   1
  -2 -12  -6 807.269 150.965  89
  -2 -12  -6 706.170 144.888  67
  -2 -12  -6 1006.01 215.169  13
   2 -12   6 836.006 201.737  28
   2 -12   6 1196.03 202.240  29
  -2 -12  -6 1174.78 284.428   7
   2 -12   7-27.0037 186.624  28
   2 -12   7 117.786 172.819  29
   2 -12   7 12.8321 129.306  32
  -2 -12  -7 182.365 268.841   7
   2 -12   7-3.17424 165.630  40
  -2 -12  -7 23.0222 184.371  13
  -2 -12  -7 139.767 218.985   5
  -2 -12  -8 1125.29 180.753  49
   2 -12   8 1188.99 183.015  40
  -2 -12  -8 1190.47 231.523   5
   2 -12   8 1084.91 201.139  28
   2 -12   8 1123.14 187.346  29
  -2 -12  -8 1501.03 292.250   7
   2 -12   8 686.279 160.959  79
  -2 -12  -8 1160.51 202.403  13
   2 -12   8 1124.94 156.776  52
   2 -12   9 612.280 142.203  52
   2 -12   9 464.577 156.748  79
   2 -12   9 439.176 146.536  46
  -2 -12  -9 542.188 156.934  49
  -2 -12  -9 495.403 202.500   5
  -2 -12  -9 659.349 145.463  58
   2 -12   9 359.114 140.019  90
   2 -12   9 368.747 158.356  29
   2 -12   9 763.841 182.162  28
  -2 -12  -9 962.788 272.880   7
  -2 -12  -9 685.790 176.870  13
   2 -12   9 523.878 165.989  40
  -2 -12 -10-28.4299 128.001  58
   2 -12  10-136.286 134.578  90
   2 -12  10 82.4683 132.196  52
   2 -12  10 108.933 145.973  79
  -2 -12 -10 44.9865 135.588  49
   2 -12  10-154.746 165.143  28
   2 -12  10-27.1346 130.574  29
  -2 -12 -10-278.853 184.976   5
   2 -12  10-237.404 148.910  31
   2 -12  10 177.946 147.950  40
  -2 -12 -10 167.772 143.527  13
  -2 -12 -10 5.56763 248.361   7
  -2 -12 -11 691.376 133.610  49
  -2 -12 -11 1391.70 247.640   7
  -2 -12 -11 769.394 147.569  13
   2 -12  11 977.044 165.385  28
   2 -12  11 834.743 157.019  40
   2  12  11 966.910 140.494  61
  -2 -12 -11 978.471 132.251  58
  -2 -12 -11 878.026 174.595   5
   2 -12  11 896.910 147.352  90
   2 -12  11 1009.17 156.416  79
   2  12  12 168.215 128.512   3
   2 -12  12 112.145 127.641  28
   2 -12  12 142.328 129.325  40
  -2 -12 -12 234.347 209.991   7
  -2 -12 -12 101.906 101.001  58
   2  12  12 192.008 118.129  61
   2 -12  12 159.345 121.032  90
  -2 -12 -13 68.1520 80.2239  58
   2  12  13 224.230 103.518  61
  -2 -12 -13 190.317 181.554   7
   2  12  13 180.232 109.171   3
  -2 -12 -14 133.661 73.3666  54
  -2 -12 -14 124.934 80.3820  71
   2  12  14 205.950 81.5591  61
   2 -14 -12 188.580 58.1293  71
   2 -14 -12 217.721 60.7158  54
   2 -14 -11 385.992 89.2304  71
   2 -14 -11 461.417 81.5610  54
   2 -14 -10 2494.50 167.215  71
   2 -14 -10 2826.83 162.843  54
   2 -14  -9 381.560 118.302  71
   2 -14  -9 442.640 138.414  13
   2 -14  -9 708.659 111.693  54
   2 -14  -8 255.263 123.280  71
   2 -14  -8 358.652 105.768  75
   2 -14  -8 412.186 154.369  13
   2 -14  -8 692.072 115.726  54
   2 -14  -7-86.1236 115.393  54
   2 -14  -7 254.776 162.563  13
   2 -14  -7-38.8125 107.616  75
   2 -14  -7-19.4550 129.917  71
   2 -14  -7-22.9764 173.989   5
   2 -14  -6-76.4869 172.040  13
   2 -14  -6 265.499 135.257  71
   2 -14  -6 84.2497 112.672  75
  -2 -14   6 168.859 103.660  45
   2 -14  -6 38.3299 121.379  54
  -2 -14   6 112.002 122.405  53
  -2 -14   6 161.394 127.566  32
  -2 -14   6 135.757 125.102  34
   2 -14  -6 183.821 189.661   5
   2 -14  -5-110.333 198.754   5
   2 -14  -5-5.08811 179.825  13
  -2 -14   5 125.287 130.809  32
  -2 -14   5 85.3174 128.040  34
   2 -14  -5-26.8868 115.845  75
   2 -14  -5 5.47471 135.392  71
  -2 -14   5 88.9851 127.576  53
   2 -14  -5-140.208 128.328  54
  -2 -14   5-1.90976 108.720  45
   2 -14  -5-53.2241 118.357  89
   2 -14  -5 72.1769 110.658  67
  -2 -14   4 42.1903 110.378  45
   2 -14  -4-12.4578 125.770  89
  -2 -14   4 105.057 154.510  89
  -2 -14   4 103.171 130.125  34
  -2 -14   4 141.007 134.388  32
   2 -14  -4-19.7892 139.648  71
   2 -14  -4-14.0136 119.184  75
  -2 -14   4 188.954 135.754  53
   2 -14  -4 103.738 126.940  54
   2 -14  -4 507.368 215.788   5
   2 -14  -4 202.949 190.782  13
  -2 -14   4-21.7214 149.795  67
   2 -14  -4 92.7353 121.991  67
  -2 -14   3 1338.38 148.285  45
   2 -14  -3 1497.85 172.526  89
  -2 -14   3 1428.16 186.528  89
  -2 -14   3 1728.60 175.802  32
  -2 -14   3 1428.14 166.134  34
   2 -14  -3 1631.20 157.358  75
   2 -14  -3 1546.03 175.188  71
  -2 -14   3 1741.85 177.531  53
   2 -14  -3 1607.52 164.118  54
   2 -14  -3 1793.88 255.132   5
   2 -14  -3 1488.55 167.542  67
  -2 -14   3 1435.42 182.777  67
   2 -14  -3 2054.82 236.412  13
   2 -14  -2 2066.58 168.605  46
  -2 -14   2 2448.21 181.801  45
   2 -14  -2 2701.01 282.932   5
   2 -14  -2 2667.25 266.212  13
  -2 -14   2 2445.55 257.666  13
   2 -14  -2 2303.76 184.010  34
  -2 -14   2 2580.79 202.969  32
  -2 -14   2 2348.19 196.625  34
   2 -14  -2 2232.46 200.774  71
   2 -14  -2 2238.85 187.018  75
   2 -14  -2 2312.04 195.841  54
  -2 -14   2 2233.98 204.240  53
   2 -14  -2 2568.42 208.491  53
   2 -14  -2 2025.93 204.042  89
  -2 -14   2 2036.36 213.704  89
  -2 -14   2 2299.91 210.767  67
   2 -14  -2 2340.17 199.960  67
  -2 -14   1 272.054 154.414  67
   2 -14  -1 441.130 146.936  67
  -2 -14   1 476.282 207.558   1
  -2 -14   1 254.434 144.572  53
   2 -14  -1 265.720 148.386  53
   2 -14  -1 287.620 111.426  46
  -2 -14   1 192.229 117.808  45
  -2 -14   1 283.340 160.372  89
   2 -14  -1 286.313 153.322  89
   2 -14  -1 362.693 206.382  13
  -2 -14   1 570.219 202.523  13
   2 -14  -1 302.826 127.246  75
  -2 -14   1 450.163 148.399  32
  -2 -14   1 426.559 135.738  34
   2 -14  -1 459.915 120.844  34
  -2 -14   1 557.432 212.255   5
  -2 -14   0 1830.45 237.142   1
   2 -14   0 1711.81 203.302  29
   2 -14   0 1971.91 191.119  53
   2 -14   0 1709.53 154.363  46
  -2 -14   0 1849.75 255.964   5
   2 -14   0 2034.63 244.094  13
  -2 -14   0 2099.52 243.741  13
  -2 -14   0 1917.72 186.724  32
  -2 -14   0 2058.47 175.901  34
   2 -14   0 1614.95 161.474  34
  -2 -14   0 1759.96 167.060  71
   2 -14   0 1593.34 164.699  75
   2 -14   0 1601.35 196.702  89
  -2 -14   0 1519.09 190.663  89
  -2 -14   0 1538.01 187.449  67
   2 -14   0 1587.65 188.388  67
  -2 -14  -1 243.370 147.034  67
   2 -14   1 364.854 158.793  67
  -2 -14  -1 270.754 192.021   1
   2 -14   1-60.4501 175.137  29
   2 -14   1 389.384 153.735  53
   2 -14   1 379.925 117.083  46
   2 -14   1 254.261 125.518  45
  -2 -14  -1 192.724 155.572  89
   2 -14   1 320.970 163.165  89
  -2 -14  -1 183.901 196.476  13
   2 -14   1 239.982 197.286  13
  -2 -14  -1 169.694 130.716  71
   2 -14   1 276.970 135.050  32
   2 -14   1 271.121 117.469  34
  -2 -14  -1 319.020 221.866   5
  -2 -14  -2 4871.40 304.001  54
   2 -14   2 5183.41 323.933  53
   2 -14   2 4709.66 339.482  29
  -2 -14  -2 4112.97 306.189  71
  -2 -14  -2 5076.38 352.023   1
   2 -14   2 4775.02 298.592  46
   2 -14   2 5483.64 308.781  45
  -2 -14  -2 5231.72 384.599   5
   2 -14   2 4594.31 300.796  34
   2 -14   2 5149.90 307.846  32
   2 -14   2 5192.60 363.678  13
  -2 -14  -2 5714.70 369.038  13
  -2 -14  -2 4423.35 318.768  89
  -2 -14  -2 4649.83 312.718  67
   2 -14   3 1282.28 172.365  53
  -2 -14  -3 1243.23 147.238  54
   2 -14   3 1379.60 200.742  29
  -2 -14  -3 1194.52 157.742  71
  -2 -14  -3 1335.73 200.435   1
   2 -14   3 1247.24 145.057  34
   2 -14   3 1581.05 153.065  32
   2 -14   3 1312.32 145.187  46
   2 -14   3 1212.79 151.964  45
  -2 -14  -3 1646.09 245.796   5
  -2 -14  -3 1513.64 169.423  58
  -2 -14  -3 1245.23 159.652  67
   2 -14   3 1463.74 218.351  13
  -2 -14  -3 1187.89 209.309  13
  -2 -14  -3 1151.54 167.515  89
  -2 -14  -4 108.382 121.002  67
  -2 -14  -4 157.578 137.702  58
  -2 -14  -4 44.4653 127.893  71
   2 -14   4-37.9655 143.069  53
  -2 -14  -4-58.2559 115.888  54
   2 -14   4-34.0190 171.372  29
  -2 -14  -4-55.1871 160.990   1
   2 -14   4 119.906 117.223  46
   2 -14   4-28.5305 122.037  45
  -2 -14  -4-195.345 131.882  89
  -2 -14  -4 64.5646 173.666  13
   2 -14   4-132.788 118.703  32
   2 -14   4 64.9097 112.418  34
  -2 -14  -4 22.9783 208.833   5
  -2 -14  -4-122.483 178.283   7
  -2 -14  -5 473.989 138.652  58
  -2 -14  -5 545.777 135.393  71
  -2 -14  -5 442.190 115.954  54
   2 -14   5 299.940 145.619  53
  -2 -14  -5 238.187 149.731   1
  -2 -14  -5 681.089 199.138   7
  -2 -14  -5 343.749 125.360  89
   2 -14   5 464.760 122.370  46
   2 -14   5 422.317 124.254  45
  -2 -14  -5 212.803 168.298  13
  -2 -14  -5 538.223 121.784  67
   2 -14   5 514.363 118.838  32
   2 -14   5 438.919 172.029  29
  -2 -14  -5 407.325 212.660   5
  -2 -14  -6 362.270 111.590  54
  -2 -14  -6 198.585 108.474  89
  -2 -14  -6 539.263 195.041   7
  -2 -14  -6 371.549 195.366   5
   2 -14   6 442.436 118.944  45
   2 -14   6 478.769 120.979  46
  -2 -14  -6 131.984 128.403  71
  -2 -14  -6 272.984 153.980  13
  -2 -14  -6 350.691 105.088  67
   2 -14   6 485.653 160.475  29
  -2 -14  -6 521.176 134.236  58
   2 -14   6 386.093 111.193  32
  -2 -14  -7 1193.37 145.712  71
  -2 -14  -7 1116.03 165.762  13
  -2 -14  -7 1102.45 143.217  58
   2 -14   7 1213.28 163.946  29
  -2 -14  -7 1510.94 210.796   7
   2 -14   7 1168.53 134.516  46
  -2 -14  -7 1252.91 131.497  54
  -2 -14  -7 1380.03 204.665   5
  -2 -14  -8 171.341 158.093   5
  -2 -14  -8 414.724 177.189   7
  -2 -14  -8 211.746 107.311  58
  -2 -14  -8-30.2562 111.598  71
  -2 -14  -8 319.036 121.132  13
  -2 -14  -8 16.3387 95.3728  54
  -2 -14  -9 125.435 131.504   5
  -2 -14  -9 6.38643 164.056   7
  -2 -14  -9 182.373 104.862  71
  -2 -14  -9 100.945 85.9473  54
  -2 -14  -9 5.86920 93.4200  58
  -2 -14 -10 45.9249 90.0082  71
  -2 -14 -10 30.6571 71.3666  54
  -2 -14 -10 99.5155 75.1455  58
  -2 -14 -11 33.2915 73.3559  71
  -2 -14 -11 94.0602 54.5033  54
   2 -16  -6-58.9835 50.5245  45
   2 -16  -5-61.9595 62.6325  45
   2 -16  -5 22.5399 61.8094  53
   2 -16  -4 542.789 81.0718  45
   2 -16  -4 724.527 85.6940  32
   2 -16  -4 575.391 86.2403  53
   2 -16  -3 154.617 75.7432  45
  -2 -16   3 206.592 85.2283  32
   2 -16  -3 98.2343 79.4045  32
  -2 -16   3 165.154 83.9334  53
   2 -16  -3 116.902 81.4632  53
   2 -16  -2 666.646 88.9559  45
   2 -16  -2 713.433 91.8058  32
  -2 -16   2 563.448 84.6219  34
  -2 -16   2 570.605 97.1708  32
  -2 -16   2 639.454 101.284  53
   2 -16  -2 590.874 97.0351  53
   2 -16  -1 80.3457 78.9889  45
  -2 -16   1 97.7344 79.0674  34
   2 -16  -1 35.0424 80.0805  32
  -2 -16   1 8.09867 88.9040  32
   2 -16  -1 106.109 91.8974  53
  -2 -16   1-13.1626 93.8976  53
   2 -16   0 896.893 94.6960  45
  -2 -16   0 917.508 109.026  32
  -2 -16   0 958.058 97.3243  34
   2 -16   0 956.457 99.7715  32
   2 -16   0 1073.56 113.713  53
  -2 -16   0 833.754 110.643  53
   2 -16   1 200.874 80.5422  45
  -2 -16  -1 191.044 91.4370  53
   2 -16   1 244.675 95.6696  53
  -2 -16  -1 250.298 86.9088  32
  -2 -16  -1 230.743 74.5873  34
   2 -16   1 136.750 80.7249  32
  -2 -16  -2 1919.52 153.675  53
  -2 -16  -2 2033.40 139.291  34
   2 -16   2 2115.70 141.560  32
  -2 -16  -2 2450.32 149.403  32
   2 -16   2 1871.26 142.870  45
  -2 -16  -3 34.3880 81.0981  53
  -2 -16  -3 85.4268 80.4085  32
   2 -16   3 74.1404 73.3268  45
  -2 -16  -4 340.814 76.2453  32
  -2 -16  -4 278.047 77.1738  53
  -2 -16  -5 461.341 70.3589  53
  -3  -1  22 97.1437 79.7478  73
  -3   1  22 61.6203 76.1199  73
  -3   1  21-38.1849 107.264  62
  -3  -1  21 118.676 119.799  73
  -3   1  21-54.9322 115.019  73
  -3   1  21 9.75045 93.2350  65
  -3   1  21 20.2915 85.7016  64
  -3  -1  21-12.9399 94.9375  65
  -3  -1  21 40.3276 91.3849  64
  -3   1  21 3.96724 111.172  84
  -3  -1  21-107.845 176.133   8
  -3   1  21 110.972 190.479   8
  -3   1  21-66.5909 88.3190  33
  -3  -1  20 590.880 122.497  69
  -3  -1  20 687.429 126.408  62
  -3   1  20 848.511 147.992  62
  -3  -1  20 748.230 157.368  73
  -3  -1  20 411.397 119.797  33
  -3   1  20 418.951 121.474  33
  -3  -1  20 753.725 127.491  65
  -3   1  20 695.236 130.062  65
  -3   1  20 616.690 122.445  64
  -3  -1  20 482.389 122.648  64
  -3   1  20 621.426 144.259  84
  -3  -1  20 1063.71 188.046  11
  -3  -1  20 565.544 231.150   8
  -3   1  20 699.591 245.898   8
  -3  -1  19 336.802 156.117  84
  -3   1  19 398.738 156.701  84
  -3   1  19 136.949 135.288  65
  -3  -1  19 427.102 138.857  65
  -3  -1  19 358.472 137.650  64
  -3  -1  19 18.6176 137.057  69
  -3  -1  19 96.7435 140.374  62
  -3   1  19 274.771 158.597  62
  -3  -1  19 551.921 257.100   8
  -3  -1  19 366.739 215.652  11
  -3  -1  19 300.487 131.732  33
  -3   1  19 203.931 131.397  33
  -3  -1  18-150.213 140.559  33
  -3   1  18-61.0023 175.174   3
  -3   1  18 143.391 205.076  11
  -3  -1  18 187.827 276.898   8
  -3  -1  18-331.081 238.694  11
  -3   1  18 344.025 214.461  20
   3  -1 -17 3646.84 341.715  86
  -3  -1  17 3511.84 284.423  84
  -3   1  17 3547.45 283.418  84
  -3  -1  17 3627.44 280.145  62
  -3  -1  17 3857.33 268.640  69
  -3   1  17 3425.90 253.157  69
  -3   1  17 4033.12 370.563  24
  -3   1  17 2895.21 328.830  20
  -3  -1  17 3888.82 339.114  20
  -3  -1  17 3519.26 269.179  65
   3  -1 -17 3639.82 336.787  74
  -3   1  17 3437.47 316.461  11
  -3  -1  17 4217.34 346.082  11
  -3   1  16 1276.99 173.195  61
  -3  -1  16 1783.22 204.611  62
  -3   1  16 1401.23 173.815  69
  -3  -1  16 1499.31 191.367  69
  -3  -1  16 1280.33 288.883  24
  -3  -1  16 1117.31 264.883  20
  -3   1  16 1619.02 310.363  24
  -3   1  16 1205.10 265.761  20
  -3  -1  16 1420.30 190.778  65
   3  -1 -16 1698.38 278.822  74
  -3  -1  16 1214.74 207.736  84
   3  -1 -16 921.268 279.788  86
  -3   1  16 1581.84 229.549   3
  -3   1  16 1418.56 194.232   4
  -3  -1  16 1692.91 215.933   4
  -3  -1  15 9368.21 533.944  62
  -3   1  15 9551.63 563.587  11
  -3  -1  15 9218.72 572.389  11
   3  -1 -15 8088.99 564.955  74
  -3  -1  15 8405.79 530.629  84
   3  -1 -15 7947.30 568.697  86
  -3  -1  15 8878.47 520.918  69
  -3   1  15 8356.74 511.474  69
  -3   1  15 8739.82 569.812  20
  -3  -1  15 9021.67 574.603  20
  -3   1  15 10403.0 607.389  24
  -3   1  15 8786.32 753.029  19
  -3  -1  15 10483.2 599.095  24
   3  -1 -15 7940.00 542.488  25
  -3  -1  15 9139.65 537.098   4
  -3   1  15 8604.46 526.538   4
  -3   1  15 9234.71 552.709   3
  -3  -1  14 2755.61 266.311   3
  -3  -1  14 3626.81 274.433   4
  -3   1  14 3164.36 260.369   4
  -3   1  14 3116.55 287.777   3
  -3  -1  14 3254.57 239.335  70
  -3  -1  14 3691.29 254.458  69
  -3   1  14 3665.05 504.724  19
   3   1 -14 3412.84 298.709  86
  -3  -1  14 3570.51 269.679  84
   3  -1 -14 3882.15 332.788  86
   3   1 -14 4232.98 386.920  82
  -3  -1  14 3203.91 326.943  11
  -3   1  14 3368.41 310.147  11
  -3  -1  14 3130.95 232.718  37
   3  -1 -14 2894.72 326.429  74
  -3  -1  14 3584.38 338.387  24
  -3   1  14 3519.72 309.867  20
  -3  -1  14 3493.29 313.403  20
   3  -1 -14 2962.15 283.543  25
  -3   1  14 3156.93 356.202  24
  -3  -1  13 784.241 238.770  11
  -3   1  13 288.062 154.683   4
  -3   1  13 162.370 184.516   3
  -3  -1  13 311.029 166.718   3
  -3  -1  13 191.460 172.743   4
  -3  -1  13 310.658 132.784  70
   3  -1 -13 181.051 240.854  74
   3   1 -13-98.7554 205.227  74
  -3  -1  13 61.0197 149.000  84
   3   1 -13 410.112 290.950  82
   3   1 -13 241.077 207.834  86
   3  -1 -13 149.437 241.821  86
   3  -1 -13 128.960 298.060  77
  -3  -1  13 108.791 127.062  79
  -3   1  13 505.760 214.289  11
  -3   1  13 145.290 155.036  63
  -3  -1  13 414.827 125.112  37
  -3   1  13 266.569 204.717  20
  -3   1  13 659.954 387.235  19
  -3   1  13 533.714 274.509  24
  -3  -1  13 587.632 214.714  20
   3  -1 -13 476.971 185.696  25
  -3  -1  13 653.611 246.853  24
  -3  -1  12 2510.26 245.276  10
  -3   1  12 2679.68 227.509  10
  -3   1  12 2888.16 248.641   3
  -3   1  12 2394.01 217.932   4
  -3  -1  12 2221.69 226.227   3
  -3  -1  12 2861.89 230.294   4
  -3  -1  12 3058.99 206.210  70
   3   1 -12 2929.97 253.436  74
   3  -1 -12 3396.56 287.445  74
   3   1 -12 2757.10 334.756  82
   3  -1 -12 2823.07 282.138  86
   3   1 -12 2722.57 256.221  86
  -3  -1  12 3249.01 282.381  11
  -3   1  12 2792.66 260.212  20
  -3   1  12 2684.61 455.072  19
  -3  -1  12 2405.48 260.754  20
  -3  -1  12 2774.35 292.505  24
   3   1 -12 2220.56 225.327  25
  -3   1  12 3132.20 306.241  24
  -3   1  12 2670.19 215.656  63
  -3  -1  12 2473.19 197.450  79
   3  -1 -12 2274.41 331.780  77
  -3  -1  12 2882.11 200.009  37
  -3  -1  11 2432.40 221.810  10
  -3   1  11 2484.03 202.183  10
  -3   1  11 2200.95 194.055   4
  -3  -1  11 2463.61 201.600   4
  -3   1  11 2239.25 224.983   3
  -3  -1  11 1937.32 203.385   3
   3  -1 -11 2140.03 222.447  25
  -3   1  11 2585.95 280.305  24
  -3  -1  11 2428.84 233.774  20
  -3  -1  11 2212.17 366.628  19
   3   1 -11 2123.38 299.556  82
   3  -1 -11 2269.76 294.664  82
   3  -1 -11 2619.59 256.674  86
   3  -1 -11 1904.27 248.372  74
   3  -1 -11 1872.46 301.386  77
  -3   1  11 2107.22 187.848  63
  -3  -1  11 1862.92 175.951  70
  -3  -1  11 2361.49 175.405  37
  -3  -1  10 103.521 106.172  37
  -3   1  10 18.6798 157.841   3
  -3   1  10-27.9581 137.959  10
  -3  -1  10 86.6383 159.884  10
  -3  -1  10 81.0893 136.955   4
   3   1 -10-219.071 244.311  82
   3  -1 -10 319.226 238.642  82
  -3   1  10-138.293 371.979  19
  -3  -1  10-269.181 210.069  24
  -3  -1  10 222.741 300.559  19
   3   1 -10 204.495 237.023  17
   3  -1 -10 117.801 280.926  17
   3   1  -9-255.577 260.349  17
   3  -1  -9 488.452 297.056  17
  -3  -1   9-26.9184 290.184  19
   3  -1  -9-63.4939 222.807  82
   3   1  -9-9.25780 229.946  82
  -3  -1   9 201.693 126.564  30
  -3   1   9 122.564 235.050  24
  -3  -1   9 357.253 176.315  20
  -3  -1   9 98.8796 210.157  24
  -3  -1   9 412.460 157.490  10
  -3   1   9 195.440 133.311  10
  -3  -1   8 305.552 298.332  19
  -3   1   8 119.660 60.8098  23
  -3  -1   8 275.676 171.657  20
  -3  -1   8 460.047 207.508  24
  -3  -1   8 275.758 147.367  10
   3  -1  -8-127.448 298.485  17
   3   1  -8 187.460 261.206  17
   3  -1  -7 79486.2 3825.29  17
   3   1  -7 73461.9 3754.43  26
  -3  -1   7 80589.0 3770.98  24
  -3  -1   7 69662.0 3804.19  19
  -3   1   7 64180.7 3743.52  23
  -3  -1   7 78872.9 3760.78  20
   3  -1  -7 73801.4 3763.93  82
   3   1  -7 73290.5 3763.73  82
   3  -1  -6 1942.54 307.010  17
  -3   1   6 1291.20 369.475  16
   3   1  -6 1505.95 161.170  26
  -3  -1   6 1496.42 171.198  20
  -3  -1   6 1510.31 265.446  19
   3   1  -6 1261.91 217.248  82
   3  -1  -6 1655.12 222.872  82
  -3  -1   5 2265.03 273.671  15
   3  -1  -5 2757.88 331.726  17
  -3   1   5 2244.84 363.439  16
   3   1  -5 2108.43 177.127  26
   3  -1  -5 2257.30 189.028  26
  -3  -1   5 2205.01 182.623  20
  -3  -1   5 2150.04 261.844  19
   3  -1  -5 2612.78 233.932  82
   3   1  -5 1958.38 225.866  82
  -3  -1   4 213486. 11658.5  15
   3  -1  -4 237360. 11676.3  17
  -3   1   4 227167. 11677.5  16
   3  -1  -4 219245. 11634.0  26
  -3  -1   4 220528. 11633.6  20
  -3  -1   4 206559. 11644.9  19
   3   1  -4 225942. 11635.6  82
  -3  -1   3 81272.5 4501.86  16
  -3   1   3 88992.0 4512.12  16
   3  -1  -3 88122.6 4473.07  26
  -3  -1   3 86311.0 4471.97  20
  -3  -1   3 80818.5 4475.32  19
   3   1  -3 82108.4 4473.13  82
  -3  -1   2 1325.75 187.470  18
  -3  -1   2 1354.71 194.282  16
   3  -1  -2 1293.66 117.858  26
  -3  -1   2 1072.76 91.7412  23
  -3  -1   2 1254.65 107.670  20
  -3   1   2 1351.13 104.405  21
   3   1  -2 1255.50 131.324  82
   3   1  -1 14968.6 846.251  14
  -3  -1   1 15094.2 860.271  18
   3  -1  -1 16175.9 834.575  21
  -3  -1   1 15421.0 832.495  23
   3   1  -1 15228.4 835.759  19
  -3   1   1 16117.5 830.341  22
   3   1  -1 15902.1 835.681  22
  -3  -1   1 15261.2 831.467  82
   3  -1   0 32832.4 1792.06  14
  -3  -1   0 34090.1 1756.27  23
   3   1   0 33436.2 1756.58  23
   3   1   0 32731.3 1772.25  19
  -3  -1   0 32186.2 1756.08  22
   3  -1   0 34376.3 1757.31  21
   3  -1   0 31723.9 1757.69  81
   3  -1   1 7233.56 499.564  14
  -3  -1  -1 7830.17 413.774  23
   3   1   1 7785.43 415.719  23
  -3  -1  -1 7323.48 415.350  81
   3   1   1 7128.71 419.827  83
  -3   1  -1 7509.62 427.068  81
   3  -1   2 48984.5 2696.54  14
  -3  -1  -2 53011.0 2651.65  23
   3   1   2 50847.4 2651.73  23
   3  -1   2 46722.1 2648.24  20
   3   1   2 52344.6 2653.79  24
  -3  -1  -2 54775.5 2651.06  81
   3   1   2 54452.7 2654.50  83
  -3   1  -2 45363.3 2646.76  83
   3  -1   3 74993.3 4014.88  20
   3   1   3 76761.6 4020.76  24
   3   1   3 78310.4 4068.74  19
   3  -1   4-186.219 336.883  19
   3  -1   4-14.7301 118.968  20
   3   1   4 247.253 345.146  19
   3   1   4-101.067 171.367  24
   3  -1   5 85147.4 4821.06  19
   3  -1   5 85125.1 4753.71  20
   3   1   5 92153.7 4830.69  19
   3   1   5 92672.8 4762.40  24
   3  -1   5 95331.9 4763.10  24
   3  -1   6 4418.23 489.812  19
   3   1   6 4840.71 332.653  24
   3   1   6 4814.71 503.547  19
   3  -1   6 4564.81 296.686  20
   3  -1   6 4661.55 327.040  24
   3  -1   7 27.1034 174.607  11
   3  -1   7-117.442 203.529  24
   3  -1   7 130.836 155.522  20
   3   1   7-11.1952 395.367  19
   3   1   7-26.8518 204.293  24
   3  -1   7 10.6296 386.696  19
   3  -1   8 4333.75 495.415  19
   3  -1   8 4100.42 272.749  20
   3  -1   8 4036.92 310.930  24
   3   1   8 3847.47 506.396  19
   3  -1   8 3496.61 249.804  21
   3   1   8 4001.80 309.204  24
[truncated: 1,716,788 more chars]
