# Supplementary material for: Reactivity of Low Valent Magnesium(I) Complexes with Epoxides and Episulfides
Source: Angew Chem Int Ed Engl. 2025 Nov 2;64(52):e20259. doi: 10.1002/anie.202520259 (PMC12723457; doi:10.1002/anie.202520259)
Supplement: Supplementary file 2 — Supporting Information [file ANIE-64-e20259-s002.zip › 12-hex_jg25023x2.cif]

data_12-hex
# jg25023x2
_audit_creation_date               2025-08-04
_audit_creation_method
;
Olex2 1.5-beta
(compiled 2025.07.13 svn.rb7424aed for OlexSys, GUI svn.r7314)
;
_shelx_SHELXL_version_number       '2018/3'
loop_
  _audit_author_name
  _audit_author_email
  _audit_author_address
 'Shaw, P.' ''
;
The University of Edinburgh
School of Chemistry
Joseph Black Building David Brewster Road
Edinburgh
EH9 3FJ
;
 'Nichol, G.S.' g.s.nichol@ed.ac.uk
;
The University of Edinburgh
School of Chemistry
Joseph Black Building David Brewster Road
Edinburgh
EH9 3FJ
;

_audit_contact_author_address
;
The University of Edinburgh
School of Chemistry
Joseph Black Building David Brewster Road
Edinburgh
EH9 3FJ
;
_audit_contact_author_email        g.s.nichol@ed.ac.uk
_audit_contact_author_name         'Nichol, G.S.'
_audit_contact_author_phone        '+44 131 650 4806'
_publ_contact_author_id_orcid      0000-0002-1597-3679
_publ_section_references
;
D. Kratzert, I. Krossing, (2018), J. Appl. Cryst. 51, 928-934.

Dolomanov, O.V., Bourhis, L.J., Gildea, R.J, Howard, J.A.K. & Puschmann, H.
 (2009), J. Appl. Cryst. 42, 339-341.

Kratzert, D., Holstein, J.J. & Krossing, I. (2015). J. Appl. Cryst. 48, 933-938.

Sheldrick, G.M. (2008). Acta Cryst. A64, 112-122.

Sheldrick, G.M. (2015). Acta Cryst. C71, 3-8.
;
_chemical_name_common              ?
_chemical_name_systematic          ?
_chemical_formula_moiety           'C58 H82.051 Mg2 N4 S2.002, 2(C6 H14)'
_chemical_formula_sum              'C70 H110.05 Mg2 N4 S2'
_chemical_formula_weight           1120.40
_chemical_melting_point            ?
loop_
  _atom_type_symbol
  _atom_type_description
  _atom_type_scat_dispersion_real
  _atom_type_scat_dispersion_imag
  _atom_type_scat_source
 'C' 'C' 0.0033 0.0016 'International Tables Vol C Tables 4.2.6.8 and 6.1.1.4'
 'H' 'H' 0.0000 0.0000 'International Tables Vol C Tables 4.2.6.8 and 6.1.1.4'
 'Mg' 'Mg' 0.0486 0.0363 'International Tables Vol C Tables 4.2.6.8 and 6.1.1.4'
 'N' 'N' 0.0061 0.0033 'International Tables Vol C Tables 4.2.6.8 and 6.1.1.4'
 'S' 'S' 0.1246 0.1234 'International Tables Vol C Tables 4.2.6.8 and 6.1.1.4'

_shelx_space_group_comment
;
The symmetry employed for this shelxl refinement is uniquely defined
by the following loop, which should always be used as a source of
symmetry information in preference to the above space-group names.
They are only intended as comments.
;
_space_group_crystal_system        'monoclinic'
_space_group_IT_number             14
_space_group_name_H-M_alt          'P 1 21/n 1'
_space_group_name_Hall             '-P 2yn'
loop_
  _space_group_symop_operation_xyz
 'x, y, z'
 '-x+1/2, y+1/2, -z+1/2'
 '-x, -y, -z'
 'x-1/2, -y-1/2, z-1/2'

_cell_length_a                     13.3922(8)
_cell_length_b                     19.1797(12)
_cell_length_c                     13.9957(9)
_cell_angle_alpha                  90
_cell_angle_beta                   108.329(3)
_cell_angle_gamma                  90
_cell_volume                       3412.5(4)
_cell_formula_units_Z              2
_cell_measurement_reflns_used      9211
_cell_measurement_temperature      100.00
_cell_measurement_theta_max        31.37
_cell_measurement_theta_min        2.62
_shelx_estimated_absorpt_T_max     0.973
_shelx_estimated_absorpt_T_min     0.966
_exptl_absorpt_coefficient_mu      0.137
_exptl_absorpt_correction_T_max    0.7462
_exptl_absorpt_correction_T_min    0.6836
_exptl_absorpt_correction_type     multi-scan
_exptl_absorpt_process_details
;
SADABS-2016/2 (Bruker,2016/2) was used for absorption correction.
wR2(int) was 0.0747 before and 0.0619 after correction.
The Ratio of minimum to maximum transmission is 0.9161.
The \l/2 correction factor is Not present.
;
_exptl_absorpt_special_details     ?
_exptl_crystal_colour              yellow
_exptl_crystal_colour_primary      yellow
_exptl_crystal_density_diffrn      1.090
_exptl_crystal_density_meas        ?
_exptl_crystal_density_method      ?
_exptl_crystal_description         block
_exptl_crystal_F_000               1228
_exptl_crystal_recrystallization_method 
 'The material was recrystallised from hexane by slow evaporation'
_exptl_crystal_size_max            0.257
_exptl_crystal_size_mid            0.209
_exptl_crystal_size_min            0.198
_exptl_transmission_factor_max     ?
_exptl_transmission_factor_min     ?
_diffrn_reflns_av_R_equivalents    0.0534
_diffrn_reflns_av_unetI/netI       0.0201
_diffrn_reflns_Laue_measured_fraction_full  0.999
_diffrn_reflns_Laue_measured_fraction_max  0.998
_diffrn_reflns_limit_h_max         19
_diffrn_reflns_limit_h_min         -19
_diffrn_reflns_limit_k_max         28
_diffrn_reflns_limit_k_min         -28
_diffrn_reflns_limit_l_max         20
_diffrn_reflns_limit_l_min         -20
_diffrn_reflns_number              222461
_diffrn_reflns_point_group_measured_fraction_full  0.999
_diffrn_reflns_point_group_measured_fraction_max  0.998
_diffrn_reflns_theta_full          25.242
_diffrn_reflns_theta_max           31.546
_diffrn_reflns_theta_min           2.542
_diffrn_ambient_temperature        100.00
_diffrn_detector_area_resol_mean   ?
_diffrn_measured_fraction_theta_full  0.999
_diffrn_measured_fraction_theta_max  0.998
_diffrn_measurement_device_type    'Bruker D8 VENTURE'
_diffrn_measurement_method         '\f and \w scans'
_diffrn_radiation_type             MoK\a
_diffrn_radiation_wavelength       0.71073
_diffrn_source                     ImuS-Mo
_diffrn_source_current             1.4
_diffrn_source_power               0.07
_diffrn_source_voltage             50.0
_diffrn_standards_number           0
_reflns_Friedel_coverage           0.000
_reflns_Friedel_fraction_full      .
_reflns_Friedel_fraction_max       .
_reflns_number_gt                  9378
_reflns_number_total               11385
_reflns_special_details
;
 Reflections were merged by SHELXL according to the crystal
 class for the calculation of statistics and refinement.
 
 _reflns_Friedel_fraction is defined as the number of unique
 Friedel pairs measured divided by the number that would be
 possible theoretically, ignoring centric projections and
 systematic absences.
;
_reflns_threshold_expression       'I > 2\s(I)'
_computing_cell_refinement         'SAINT V8.41 (?, 2016)'
_computing_data_collection         APEX6
_computing_data_reduction          'SAINT V8.41 (?, 2016)'
_computing_molecular_graphics      'Olex2 1.5-beta (Dolomanov et al., 2009)'
_computing_publication_material    'Olex2 1.5-beta (Dolomanov et al., 2009)'
_computing_structure_refinement    'SHELXL 2018/3 (Sheldrick, 2015)'
_computing_structure_solution      'SHELXS  (Sheldrick, 2008)'
_refine_diff_density_max           0.595
_refine_diff_density_min           -0.385
_refine_diff_density_rms           0.054
_refine_ls_extinction_coef         .
_refine_ls_extinction_method       none
_refine_ls_goodness_of_fit_ref     1.047
_refine_ls_hydrogen_treatment      mixed
_refine_ls_matrix_type             full
_refine_ls_number_parameters       388
_refine_ls_number_reflns           11385
_refine_ls_number_restraints       4
_refine_ls_R_factor_all            0.0559
_refine_ls_R_factor_gt             0.0444
_refine_ls_restrained_S_all        1.055
_refine_ls_shift/su_max            0.001
_refine_ls_shift/su_mean           0.000
_refine_ls_structure_factor_coef   Fsqd
_refine_ls_weighting_details      
 'w=1/[\s^2^(Fo^2^)+(0.0678P)^2^+1.4067P] where P=(Fo^2^+2Fc^2^)/3'
_refine_ls_weighting_scheme        calc
_refine_ls_wR_factor_gt            0.1254
_refine_ls_wR_factor_ref           0.1365
_refine_special_details           
 'Disorder of sulfur and some isopropyl H atoms (methyl H atoms) modelled with geometric similarity restraints. A residual peak was modelled as corresponding with a minor amount (~2.5%) of bridging SH.'
_olex2_refinement_description
;
1. Fixed Uiso
 At 1.2 times of:
  All C(H) groups, All C(H,H) groups, All S(H) groups
 At 1.5 times of:
  All C(H,H,H) groups, All C(H,H,H,H,H,H) groups
2. Restrained distances
 H1A-S1A
 1.18 with sigma of 0.001
 Mg1-H1A
 3.4 with sigma of 0.01
 S1-Mg1 \\sim S1A-Mg1
 with sigma of 0.02
3. Others
 1*[Sof(S1)]+1*[Sof(S1A)+Sof(H1A)]+1*[Sof(S1B)]=1 with esd of 0.001
 Sof(S1A)=Sof(H1A)=FVAR(2)
 Fixed Sof: H17A(0.975) H17B(0.975) H17C(0.975) H17D(0.025) H17E(0.025)
 H17F(0.025)
4.a Ternary CH refined with riding coordinates:
 C12(H12), C15(H15), C24(H24), C27(H27)
4.b Secondary CH2 refined with riding coordinates:
 C31(H31A,H31B), C32(H32A,H32B), C33(H33A,H33B), C34(H34A,H34B)
4.c Aromatic/amide H refined with riding coordinates:
 C3(H3), C8(H8), C9(H9), C10(H10), C20(H20), C21(H21), C22(H22)
4.d Disordered Me refined as rotating group:
 C17(H17A,H17B,H17C,H17D,H17E,H17F)
4.e Idealised Me refined as rotating group:
 C1(H1B,H1C,H1D), C5(H5A,H5B,H5C), C13(H13A,H13B,H13C), C14(H14A,H14B,H14C),
 C16(H16A,H16B,H16C), C25(H25A,H25B,H25C), C26(H26A,H26B,H26C), C28(H28A,H28B,
 H28C), C29(H29A,H29B,H29C), C30(H30A,H30B,H30C), C35(H35A,H35B,H35C)
;
_atom_sites_solution_hydrogens     mixed
_atom_sites_solution_primary       direct
_atom_sites_solution_secondary     ?
loop_
  _atom_site_label
  _atom_site_type_symbol
  _atom_site_fract_x
  _atom_site_fract_y
  _atom_site_fract_z
  _atom_site_U_iso_or_equiv
  _atom_site_adp_type
  _atom_site_occupancy
  _atom_site_site_symmetry_order
  _atom_site_calc_flag
  _atom_site_refinement_flags_posn
  _atom_site_refinement_flags_adp
  _atom_site_refinement_flags_occupancy
  _atom_site_disorder_assembly
  _atom_site_disorder_group
 S1 S 0.05346(12) 0.00141(13) 0.57634(13) 0.0251(3) Uani 0.677(15) 1 d D . P A
 1
 S1A S -0.0015(7) -0.0831(4) 0.5074(7) 0.015(3) Uani 0.0257(14) 1 d D . P A 2
 H1A H -0.0331(15) -0.1322(18) 0.456(4) 0.018 Uiso 0.0257(14) 1 d D U P A 2
 S1B S 0.0604(4) 0.0092(3) 0.5864(4) 0.0428(11) Uani 0.298(15) 1 d . . P A 3
 Mg1 Mg -0.12856(3) 0.00301(2) 0.55844(3) 0.01676(8) Uani 1 1 d D . . . .
 N1 N -0.21074(6) -0.07227(4) 0.59945(6) 0.01535(15) Uani 1 1 d . . . . .
 N2 N -0.21220(6) 0.08418(4) 0.58181(6) 0.01553(15) Uani 1 1 d . . . . .
 C1 C -0.36839(8) -0.11634(6) 0.63475(9) 0.0222(2) Uani 1 1 d . . . . .
 H1B H -0.361962 -0.158731 0.598030 0.033 Uiso 1 1 calc R U . . .
 H1C H -0.442443 -0.102364 0.615808 0.033 Uiso 1 1 calc R U . . .
 H1D H -0.342006 -0.125421 0.707294 0.033 Uiso 1 1 calc R U . . .
 C2 C -0.30474(7) -0.05848(5) 0.60870(7) 0.01611(17) Uani 1 1 d . . . . .
 C3 C -0.35040(8) 0.00833(5) 0.59911(8) 0.01732(17) Uani 1 1 d . . . . .
 H3 H -0.422416 0.009087 0.595531 0.021 Uiso 1 1 calc R U . . .
 C4 C -0.30595(7) 0.07418(5) 0.59401(7) 0.01614(17) Uani 1 1 d . . . . .
 C5 C -0.36959(8) 0.13617(5) 0.60851(9) 0.0222(2) Uani 1 1 d . . . . .
 H5A H -0.342274 0.152364 0.678330 0.033 Uiso 1 1 calc R U . . .
 H5B H -0.443417 0.122458 0.593539 0.033 Uiso 1 1 calc R U . . .
 H5C H -0.364285 0.173841 0.563038 0.033 Uiso 1 1 calc R U . . .
 C6 C -0.16753(7) -0.14133(5) 0.62108(7) 0.01613(17) Uani 1 1 d . . . . .
 C7 C -0.11828(8) -0.16189(5) 0.72159(8) 0.01867(18) Uani 1 1 d . . . . .
 C8 C -0.07392(8) -0.22834(6) 0.74016(8) 0.0220(2) Uani 1 1 d . . . . .
 H8 H -0.040894 -0.242851 0.807647 0.026 Uiso 1 1 calc R U . . .
 C9 C -0.07715(9) -0.27358(6) 0.66195(9) 0.0241(2) Uani 1 1 d . . . . .
 H9 H -0.047619 -0.318930 0.675934 0.029 Uiso 1 1 calc R U . . .
 C10 C -0.12362(8) -0.25234(5) 0.56343(9) 0.0224(2) Uani 1 1 d . . . . .
 H10 H -0.124671 -0.283243 0.510077 0.027 Uiso 1 1 calc R U . . .
 C11 C -0.16904(8) -0.18628(5) 0.54087(8) 0.01780(17) Uani 1 1 d . . . . .
 C12 C -0.10804(9) -0.11346(6) 0.81018(8) 0.0228(2) Uani 1 1 d . . . . .
 H12 H -0.155819 -0.072732 0.785475 0.027 Uiso 1 1 calc R U . . .
 C13 C 0.00514(11) -0.08613(7) 0.85077(10) 0.0316(3) Uani 1 1 d . . . . .
 H13A H 0.010868 -0.053523 0.906158 0.047 Uiso 1 1 calc R U . . .
 H13B H 0.023487 -0.062085 0.796793 0.047 Uiso 1 1 calc R U . . .
 H13C H 0.053379 -0.125308 0.875291 0.047 Uiso 1 1 calc R U . . .
 C14 C -0.13981(11) -0.14904(8) 0.89442(9) 0.0325(3) Uani 1 1 d . . . . .
 H14A H -0.088434 -0.185357 0.925627 0.049 Uiso 1 1 calc R U . . .
 H14B H -0.209582 -0.170107 0.866180 0.049 Uiso 1 1 calc R U . . .
 H14C H -0.141707 -0.114381 0.945270 0.049 Uiso 1 1 calc R U . . .
 C15 C -0.22181(8) -0.16596(6) 0.43184(8) 0.02037(19) Uani 1 1 d . . . . .
 H15 H -0.230255 -0.114125 0.428974 0.024 Uiso 1 1 calc R U . . .
 C16 C -0.33153(9) -0.19845(7) 0.39281(10) 0.0303(2) Uani 1 1 d . . . . .
 H16A H -0.365085 -0.184551 0.322619 0.045 Uiso 1 1 calc R U . . .
 H16B H -0.374218 -0.182246 0.433870 0.045 Uiso 1 1 calc R U . . .
 H16C H -0.325551 -0.249364 0.396935 0.045 Uiso 1 1 calc R U . . .
 C17 C -0.15630(10) -0.18624(7) 0.36382(9) 0.0293(2) Uani 1 1 d . . . . .
 H17A H -0.188549 -0.166530 0.296541 0.044 Uiso 0.975 1 calc R U P . .
 H17B H -0.153800 -0.237155 0.359067 0.044 Uiso 0.975 1 calc R U P . .
 H17C H -0.084711 -0.168009 0.392397 0.044 Uiso 0.975 1 calc R U P . .
 H17D H -0.096158 -0.214599 0.402129 0.044 Uiso 0.025 1 calc R U P . .
 H17E H -0.130906 -0.143974 0.339603 0.044 Uiso 0.025 1 calc R U P . .
 H17F H -0.199996 -0.213121 0.306273 0.044 Uiso 0.025 1 calc R U P . .
 C18 C -0.17045(7) 0.15381(5) 0.59020(7) 0.01664(17) Uani 1 1 d . . . . .
 C19 C -0.17355(8) 0.19087(5) 0.50240(8) 0.01958(18) Uani 1 1 d . . . . .
 C20 C -0.13126(9) 0.25825(6) 0.51287(9) 0.0249(2) Uani 1 1 d . . . . .
 H20 H -0.133589 0.284194 0.454393 0.030 Uiso 1 1 calc R U . . .
 C21 C -0.08611(9) 0.28777(6) 0.60688(10) 0.0262(2) Uani 1 1 d . . . . .
 H21 H -0.058772 0.333828 0.612543 0.031 Uiso 1 1 calc R U . . .
 C22 C -0.08089(8) 0.24992(6) 0.69275(9) 0.0232(2) Uani 1 1 d . . . . .
 H22 H -0.048770 0.270163 0.757066 0.028 Uiso 1 1 calc R U . . .
 C23 C -0.12203(8) 0.18263(5) 0.68626(8) 0.01886(18) Uani 1 1 d . . . . .
 C24 C -0.22386(8) 0.16027(6) 0.39837(8) 0.02144(19) Uani 1 1 d . . . . .
 H24 H -0.227767 0.108607 0.406129 0.026 Uiso 1 1 calc R U . . .
 C25 C -0.15904(10) 0.17413(7) 0.32748(9) 0.0313(3) Uani 1 1 d . . . . .
 H25A H -0.160374 0.224080 0.312389 0.047 Uiso 1 1 calc R U . . .
 H25B H -0.189086 0.147961 0.264847 0.047 Uiso 1 1 calc R U . . .
 H25C H -0.086225 0.159205 0.359890 0.047 Uiso 1 1 calc R U . . .
 C26 C -0.33620(9) 0.18713(7) 0.35218(9) 0.0302(2) Uani 1 1 d . . . . .
 H26A H -0.378655 0.173201 0.394644 0.045 Uiso 1 1 calc R U . . .
 H26B H -0.366686 0.167317 0.284705 0.045 Uiso 1 1 calc R U . . .
 H26C H -0.335305 0.238099 0.347565 0.045 Uiso 1 1 calc R U . . .
 C27 C -0.10869(9) 0.14075(6) 0.78167(8) 0.0223(2) Uani 1 1 d . . . . .
 H27 H -0.160519 0.101541 0.764605 0.027 Uiso 1 1 calc R U . . .
 C28 C 0.00199(10) 0.10900(7) 0.81812(9) 0.0300(2) Uani 1 1 d . . . . .
 H28A H 0.013496 0.080699 0.764234 0.045 Uiso 1 1 calc R U . . .
 H28B H 0.008825 0.079574 0.877084 0.045 Uiso 1 1 calc R U . . .
 H28C H 0.054361 0.146453 0.836342 0.045 Uiso 1 1 calc R U . . .
 C29 C -0.12928(10) 0.18349(7) 0.86617(9) 0.0299(2) Uani 1 1 d . . . . .
 H29A H -0.073059 0.217931 0.891336 0.045 Uiso 1 1 calc R U . . .
 H29B H -0.130925 0.152331 0.921150 0.045 Uiso 1 1 calc R U . . .
 H29C H -0.197005 0.207530 0.840030 0.045 Uiso 1 1 calc R U . . .
 C30 C 0.40725(15) 0.01300(10) 0.70247(14) 0.0476(4) Uani 1 1 d . . . B 1
 H30A H 0.395719 0.048553 0.649806 0.071 Uiso 1 1 calc R U . B 1
 H30B H 0.378815 -0.031706 0.671955 0.071 Uiso 1 1 calc R U . B 1
 H30C H 0.482830 0.008192 0.737294 0.071 Uiso 1 1 calc R U . B 1
 C31 C 0.35218(13) 0.03459(10) 0.77719(12) 0.0457(4) Uani 1 1 d . . . B 1
 H31A H 0.381052 0.079924 0.807263 0.055 Uiso 1 1 calc R U . B 1
 H31B H 0.276418 0.041300 0.740862 0.055 Uiso 1 1 calc R U . B 1
 C32 C 0.36377(13) -0.01734(8) 0.85991(12) 0.0394(3) Uani 1 1 d . . . B 1
 H32A H 0.439648 -0.026073 0.893230 0.047 Uiso 1 1 calc R U . B 1
 H32B H 0.331448 -0.061852 0.829689 0.047 Uiso 1 1 calc R U . B 1
 C33 C 0.31434(14) 0.00457(8) 0.93996(12) 0.0399(3) Uani 1 1 d . . . B 1
 H33A H 0.346635 0.049039 0.970413 0.048 Uiso 1 1 calc R U . B 1
 H33B H 0.238390 0.013203 0.906864 0.048 Uiso 1 1 calc R U . B 1
 C34 C 0.32687(14) -0.04860(8) 1.02310(13) 0.0442(3) Uani 1 1 d . . . B 1
 H34A H 0.402422 -0.059968 1.053014 0.053 Uiso 1 1 calc R U . B 1
 H34B H 0.289668 -0.091923 0.993577 0.053 Uiso 1 1 calc R U . B 1
 C35 C 0.28457(17) -0.02355(11) 1.10572(14) 0.0540(4) Uani 1 1 d . . . B 1
 H35A H 0.208303 -0.016936 1.078123 0.081 Uiso 1 1 calc R U . B 1
 H35B H 0.318044 0.020796 1.132700 0.081 Uiso 1 1 calc R U . B 1
 H35C H 0.300036 -0.058319 1.159722 0.081 Uiso 1 1 calc R U . B 1

loop_
  _atom_site_aniso_label
  _atom_site_aniso_U_11
  _atom_site_aniso_U_22
  _atom_site_aniso_U_33
  _atom_site_aniso_U_23
  _atom_site_aniso_U_13
  _atom_site_aniso_U_12
 S1 0.0115(3) 0.0512(6) 0.0127(5) -0.0024(4) 0.0040(3) 0.0004(4)
 S1A 0.014(4) 0.016(4) 0.018(4) 0.001(3) 0.010(3) 0.000(3)
 S1B 0.0326(15) 0.0549(12) 0.054(2) -0.0306(16) 0.0324(16) -0.0204(12)
 Mg1 0.01668(16) 0.01523(16) 0.02026(17) 0.00036(12) 0.00852(13) 0.00046(11)
 N1 0.0159(4) 0.0144(3) 0.0159(3) 0.0002(3) 0.0053(3) 0.0004(3)
 N2 0.0160(4) 0.0144(3) 0.0167(3) 0.0004(3) 0.0060(3) 0.0002(3)
 C1 0.0205(5) 0.0195(4) 0.0292(5) 0.0009(4) 0.0115(4) -0.0035(3)
 C2 0.0154(4) 0.0173(4) 0.0156(4) -0.0009(3) 0.0049(3) -0.0019(3)
 C3 0.0147(4) 0.0184(4) 0.0197(4) -0.0005(3) 0.0066(3) -0.0003(3)
 C4 0.0157(4) 0.0173(4) 0.0153(4) 0.0001(3) 0.0047(3) 0.0016(3)
 C5 0.0210(5) 0.0187(4) 0.0290(5) -0.0001(4) 0.0110(4) 0.0042(3)
 C6 0.0150(4) 0.0147(4) 0.0186(4) 0.0011(3) 0.0052(3) -0.0006(3)
 C7 0.0179(4) 0.0186(4) 0.0190(4) 0.0024(3) 0.0050(3) -0.0007(3)
 C8 0.0192(4) 0.0203(5) 0.0255(5) 0.0063(4) 0.0054(4) 0.0009(3)
 C9 0.0209(5) 0.0165(4) 0.0346(6) 0.0038(4) 0.0081(4) 0.0020(3)
 C10 0.0207(5) 0.0167(4) 0.0297(5) -0.0031(4) 0.0079(4) 0.0003(3)
 C11 0.0160(4) 0.0166(4) 0.0207(4) -0.0019(3) 0.0056(3) -0.0009(3)
 C12 0.0261(5) 0.0240(5) 0.0171(4) 0.0020(4) 0.0049(4) 0.0012(4)
 C13 0.0359(6) 0.0288(6) 0.0273(6) -0.0026(4) 0.0060(5) -0.0096(5)
 C14 0.0350(6) 0.0436(7) 0.0194(5) 0.0014(5) 0.0092(5) -0.0052(5)
 C15 0.0203(4) 0.0214(5) 0.0185(4) -0.0044(3) 0.0047(4) 0.0008(3)
 C16 0.0222(5) 0.0375(6) 0.0272(5) -0.0063(5) 0.0022(4) -0.0036(4)
 C17 0.0313(6) 0.0352(6) 0.0241(5) -0.0048(4) 0.0124(4) 0.0045(5)
 C18 0.0153(4) 0.0144(4) 0.0206(4) 0.0005(3) 0.0063(3) 0.0009(3)
 C19 0.0172(4) 0.0189(4) 0.0228(5) 0.0040(3) 0.0064(4) 0.0010(3)
 C20 0.0228(5) 0.0202(5) 0.0319(5) 0.0072(4) 0.0087(4) -0.0004(4)
 C21 0.0228(5) 0.0166(4) 0.0397(6) -0.0001(4) 0.0105(4) -0.0027(4)
 C22 0.0201(5) 0.0195(5) 0.0298(5) -0.0053(4) 0.0074(4) -0.0017(4)
 C23 0.0174(4) 0.0177(4) 0.0216(4) -0.0017(3) 0.0063(3) 0.0005(3)
 C24 0.0198(4) 0.0245(5) 0.0194(4) 0.0058(4) 0.0052(4) -0.0007(4)
 C25 0.0297(6) 0.0417(7) 0.0247(5) 0.0062(5) 0.0117(5) -0.0029(5)
 C26 0.0217(5) 0.0391(6) 0.0266(5) 0.0076(5) 0.0029(4) 0.0023(4)
 C27 0.0260(5) 0.0222(5) 0.0183(4) -0.0026(4) 0.0064(4) -0.0019(4)
 C28 0.0359(6) 0.0269(5) 0.0259(5) 0.0018(4) 0.0080(5) 0.0100(5)
 C29 0.0326(6) 0.0354(6) 0.0218(5) -0.0051(4) 0.0087(4) 0.0043(5)
 C30 0.0475(9) 0.0545(9) 0.0464(9) 0.0036(7) 0.0229(7) 0.0021(7)
 C31 0.0446(8) 0.0553(9) 0.0400(8) 0.0100(7) 0.0172(7) 0.0093(7)
 C32 0.0412(8) 0.0386(7) 0.0412(7) -0.0010(6) 0.0171(6) 0.0012(6)
 C33 0.0442(8) 0.0399(7) 0.0389(7) 0.0015(6) 0.0179(6) 0.0030(6)
 C34 0.0480(8) 0.0389(8) 0.0488(9) 0.0080(6) 0.0197(7) 0.0025(6)
 C35 0.0640(11) 0.0600(11) 0.0441(9) 0.0043(8) 0.0259(8) -0.0022(9)

_geom_special_details
;
 All esds (except the esd in the dihedral angle between two l.s. planes)
 are estimated using the full covariance matrix.  The cell esds are taken
 into account individually in the estimation of esds in distances, angles
 and torsion angles; correlations between esds in cell parameters are only
 used when they are defined by crystal symmetry.  An approximate (isotropic)
 treatment of cell esds is used for estimating esds involving l.s. planes.
;
loop_
  _geom_bond_atom_site_label_1
  _geom_bond_atom_site_label_2
  _geom_bond_distance
  _geom_bond_site_symmetry_2
  _geom_bond_publ_flag
 S1 S1 2.167(4) 3_556 ?
 S1 Mg1 2.4020(16) 3_556 ?
 S1 Mg1 2.3710(15) . ?
 S1A H1A 1.1800(10) . ?
 S1A Mg1 2.693(8) 3_556 ?
 S1A Mg1 2.626(8) . ?
 S1B S1B 2.475(13) 3_556 ?
 S1B Mg1 2.482(5) 3_556 ?
 S1B Mg1 2.438(5) . ?
 Mg1 N1 2.0057(9) . ?
 Mg1 N2 2.0040(9) . ?
 N1 C2 1.3319(12) . ?
 N1 C6 1.4389(12) . ?
 N2 C4 1.3330(12) . ?
 N2 C18 1.4383(12) . ?
 C1 H1B 0.9800 . ?
 C1 H1C 0.9800 . ?
 C1 H1D 0.9800 . ?
 C1 C2 1.5120(14) . ?
 C2 C3 1.4080(13) . ?
 C3 H3 0.9500 . ?
 C3 C4 1.4075(13) . ?
 C4 C5 1.5133(14) . ?
 C5 H5A 0.9800 . ?
 C5 H5B 0.9800 . ?
 C5 H5C 0.9800 . ?
 C6 C7 1.4092(14) . ?
 C6 C11 1.4105(14) . ?
 C7 C8 1.3956(14) . ?
 C7 C12 1.5205(15) . ?
 C8 H8 0.9500 . ?
 C8 C9 1.3869(16) . ?
 C9 H9 0.9500 . ?
 C9 C10 1.3838(16) . ?
 C10 H10 0.9500 . ?
 C10 C11 1.3979(14) . ?
 C11 C15 1.5171(14) . ?
 C12 H12 1.0000 . ?
 C12 C13 1.5341(17) . ?
 C12 C14 1.5336(16) . ?
 C13 H13A 0.9800 . ?
 C13 H13B 0.9800 . ?
 C13 H13C 0.9800 . ?
 C14 H14A 0.9800 . ?
 C14 H14B 0.9800 . ?
 C14 H14C 0.9800 . ?
 C15 H15 1.0000 . ?
 C15 C16 1.5300(16) . ?
 C15 C17 1.5338(15) . ?
 C16 H16A 0.9800 . ?
 C16 H16B 0.9800 . ?
 C16 H16C 0.9800 . ?
 C17 H17A 0.9800 . ?
 C17 H17B 0.9800 . ?
 C17 H17C 0.9800 . ?
 C17 H17D 0.9800 . ?
 C17 H17E 0.9800 . ?
 C17 H17F 0.9800 . ?
 C18 C19 1.4089(14) . ?
 C18 C23 1.4091(14) . ?
 C19 C20 1.4000(15) . ?
 C19 C24 1.5170(15) . ?
 C20 H20 0.9500 . ?
 C20 C21 1.3845(17) . ?
 C21 H21 0.9500 . ?
 C21 C22 1.3869(17) . ?
 C22 H22 0.9500 . ?
 C22 C23 1.3950(14) . ?
 C23 C27 1.5200(15) . ?
 C24 H24 1.0000 . ?
 C24 C25 1.5330(16) . ?
 C24 C26 1.5281(16) . ?
 C25 H25A 0.9800 . ?
 C25 H25B 0.9800 . ?
 C25 H25C 0.9800 . ?
 C26 H26A 0.9800 . ?
 C26 H26B 0.9800 . ?
 C26 H26C 0.9800 . ?
 C27 H27 1.0000 . ?
 C27 C28 1.5337(17) . ?
 C27 C29 1.5336(16) . ?
 C28 H28A 0.9800 . ?
 C28 H28B 0.9800 . ?
 C28 H28C 0.9800 . ?
 C29 H29A 0.9800 . ?
 C29 H29B 0.9800 . ?
 C29 H29C 0.9800 . ?
 C30 H30A 0.9800 . ?
 C30 H30B 0.9800 . ?
 C30 H30C 0.9800 . ?
 C30 C31 1.515(2) . ?
 C31 H31A 0.9900 . ?
 C31 H31B 0.9900 . ?
 C31 C32 1.498(2) . ?
 C32 H32A 0.9900 . ?
 C32 H32B 0.9900 . ?
 C32 C33 1.529(2) . ?
 C33 H33A 0.9900 . ?
 C33 H33B 0.9900 . ?
 C33 C34 1.516(2) . ?
 C34 H34A 0.9900 . ?
 C34 H34B 0.9900 . ?
 C34 C35 1.517(2) . ?
 C35 H35A 0.9800 . ?
 C35 H35B 0.9800 . ?
 C35 H35C 0.9800 . ?

loop_
  _geom_angle_atom_site_label_1
  _geom_angle_atom_site_label_2
  _geom_angle_atom_site_label_3
  _geom_angle
  _geom_angle_site_symmetry_1
  _geom_angle_site_symmetry_3
  _geom_angle_publ_flag
 S1 S1 Mg1 63.74(7) 3_556 . ?
 S1 S1 Mg1 62.27(7) 3_556 3_556 ?
 Mg1 S1 Mg1 126.01(8) . 3_556 ?
 Mg1 S1A H1A 121.9(9) . . ?
 Mg1 S1A H1A 113(3) 3_556 . ?
 Mg1 S1A Mg1 106.2(3) . 3_556 ?
 S1B S1B Mg1 58.93(19) 3_556 3_556 ?
 Mg1 S1B S1B 60.68(19) . 3_556 ?
 Mg1 S1B Mg1 119.6(3) . 3_556 ?
 S1 Mg1 S1 53.99(8) . 3_556 ?
 S1 Mg1 S1A 44.72(19) . 3_556 ?
 S1 Mg1 S1A 43.59(19) 3_556 3_556 ?
 S1 Mg1 S1B 56.97(15) . 3_556 ?
 S1 Mg1 S1B 4.47(16) 3_556 3_556 ?
 N1 Mg1 S1 126.79(5) . . ?
 N1 Mg1 S1 127.03(7) . 3_556 ?
 N1 Mg1 S1A 94.94(19) . . ?
 N1 Mg1 S1A 168.73(18) . 3_556 ?
 N1 Mg1 S1B 122.78(15) . 3_556 ?
 N1 Mg1 S1B 128.65(11) . . ?
 N2 Mg1 S1 123.31(5) . 3_556 ?
 N2 Mg1 S1 126.99(7) . . ?
 N2 Mg1 S1A 167.45(19) . . ?
 N2 Mg1 S1A 93.88(18) . 3_556 ?
 N2 Mg1 S1B 122.73(15) . . ?
 N2 Mg1 S1B 125.10(11) . 3_556 ?
 N2 Mg1 N1 97.31(4) . . ?
 C2 N1 Mg1 120.35(7) . . ?
 C2 N1 C6 119.48(8) . . ?
 C6 N1 Mg1 120.15(6) . . ?
 C4 N2 Mg1 120.42(7) . . ?
 C4 N2 C18 118.74(8) . . ?
 C18 N2 Mg1 120.78(6) . . ?
 H1B C1 H1C 109.5 . . ?
 H1B C1 H1D 109.5 . . ?
 H1C C1 H1D 109.5 . . ?
 C2 C1 H1B 109.5 . . ?
 C2 C1 H1C 109.5 . . ?
 C2 C1 H1D 109.5 . . ?
 N1 C2 C1 119.96(9) . . ?
 N1 C2 C3 124.53(9) . . ?
 C3 C2 C1 115.47(8) . . ?
 C2 C3 H3 115.0 . . ?
 C4 C3 C2 130.05(9) . . ?
 C4 C3 H3 115.0 . . ?
 N2 C4 C3 124.47(9) . . ?
 N2 C4 C5 119.80(9) . . ?
 C3 C4 C5 115.67(8) . . ?
 C4 C5 H5A 109.5 . . ?
 C4 C5 H5B 109.5 . . ?
 C4 C5 H5C 109.5 . . ?
 H5A C5 H5B 109.5 . . ?
 H5A C5 H5C 109.5 . . ?
 H5B C5 H5C 109.5 . . ?
 C7 C6 N1 119.91(9) . . ?
 C7 C6 C11 120.56(9) . . ?
 C11 C6 N1 119.40(9) . . ?
 C6 C7 C12 122.48(9) . . ?
 C8 C7 C6 118.66(9) . . ?
 C8 C7 C12 118.82(9) . . ?
 C7 C8 H8 119.4 . . ?
 C9 C8 C7 121.24(10) . . ?
 C9 C8 H8 119.4 . . ?
 C8 C9 H9 120.2 . . ?
 C10 C9 C8 119.66(10) . . ?
 C10 C9 H9 120.2 . . ?
 C9 C10 H10 119.4 . . ?
 C9 C10 C11 121.29(10) . . ?
 C11 C10 H10 119.4 . . ?
 C6 C11 C15 121.94(9) . . ?
 C10 C11 C6 118.55(9) . . ?
 C10 C11 C15 119.46(9) . . ?
 C7 C12 H12 108.1 . . ?
 C7 C12 C13 109.63(9) . . ?
 C7 C12 C14 112.29(10) . . ?
 C13 C12 H12 108.1 . . ?
 C14 C12 H12 108.1 . . ?
 C14 C12 C13 110.37(10) . . ?
 C12 C13 H13A 109.5 . . ?
 C12 C13 H13B 109.5 . . ?
 C12 C13 H13C 109.5 . . ?
 H13A C13 H13B 109.5 . . ?
 H13A C13 H13C 109.5 . . ?
 H13B C13 H13C 109.5 . . ?
 C12 C14 H14A 109.5 . . ?
 C12 C14 H14B 109.5 . . ?
 C12 C14 H14C 109.5 . . ?
 H14A C14 H14B 109.5 . . ?
 H14A C14 H14C 109.5 . . ?
 H14B C14 H14C 109.5 . . ?
 C11 C15 H15 107.9 . . ?
 C11 C15 C16 110.23(9) . . ?
 C11 C15 C17 112.50(9) . . ?
 C16 C15 H15 107.9 . . ?
 C16 C15 C17 110.34(9) . . ?
 C17 C15 H15 107.9 . . ?
 C15 C16 H16A 109.5 . . ?
 C15 C16 H16B 109.5 . . ?
 C15 C16 H16C 109.5 . . ?
 H16A C16 H16B 109.5 . . ?
 H16A C16 H16C 109.5 . . ?
 H16B C16 H16C 109.5 . . ?
 C15 C17 H17A 109.5 . . ?
 C15 C17 H17B 109.5 . . ?
 C15 C17 H17C 109.5 . . ?
 C15 C17 H17D 109.5 . . ?
 C15 C17 H17E 109.5 . . ?
 C15 C17 H17F 109.5 . . ?
 H17A C17 H17B 109.5 . . ?
 H17A C17 H17C 109.5 . . ?
 H17A C17 H17D 141.1 . . ?
 H17A C17 H17E 56.3 . . ?
 H17A C17 H17F 56.3 . . ?
 H17B C17 H17C 109.5 . . ?
 H17B C17 H17D 56.3 . . ?
 H17B C17 H17E 141.1 . . ?
 H17B C17 H17F 56.3 . . ?
 H17C C17 H17D 56.3 . . ?
 H17C C17 H17E 56.3 . . ?
 H17C C17 H17F 141.1 . . ?
 H17D C17 H17E 109.5 . . ?
 H17D C17 H17F 109.5 . . ?
 H17E C17 H17F 109.5 . . ?
 C19 C18 N2 119.55(9) . . ?
 C19 C18 C23 120.85(9) . . ?
 C23 C18 N2 119.51(9) . . ?
 C18 C19 C24 121.62(9) . . ?
 C20 C19 C18 118.32(10) . . ?
 C20 C19 C24 120.04(9) . . ?
 C19 C20 H20 119.4 . . ?
 C21 C20 C19 121.23(10) . . ?
 C21 C20 H20 119.4 . . ?
 C20 C21 H21 120.1 . . ?
 C20 C21 C22 119.83(10) . . ?
 C22 C21 H21 120.1 . . ?
 C21 C22 H22 119.4 . . ?
 C21 C22 C23 121.10(10) . . ?
 C23 C22 H22 119.4 . . ?
 C18 C23 C27 121.51(9) . . ?
 C22 C23 C18 118.61(10) . . ?
 C22 C23 C27 119.80(9) . . ?
 C19 C24 H24 107.6 . . ?
 C19 C24 C25 112.53(9) . . ?
 C19 C24 C26 110.89(9) . . ?
 C25 C24 H24 107.6 . . ?
 C26 C24 H24 107.6 . . ?
 C26 C24 C25 110.51(9) . . ?
 C24 C25 H25A 109.5 . . ?
 C24 C25 H25B 109.5 . . ?
 C24 C25 H25C 109.5 . . ?
 H25A C25 H25B 109.5 . . ?
 H25A C25 H25C 109.5 . . ?
 H25B C25 H25C 109.5 . . ?
 C24 C26 H26A 109.5 . . ?
 C24 C26 H26B 109.5 . . ?
 C24 C26 H26C 109.5 . . ?
 H26A C26 H26B 109.5 . . ?
 H26A C26 H26C 109.5 . . ?
 H26B C26 H26C 109.5 . . ?
 C23 C27 H27 107.9 . . ?
 C23 C27 C28 109.65(9) . . ?
 C23 C27 C29 113.26(9) . . ?
 C28 C27 H27 107.9 . . ?
 C29 C27 H27 107.9 . . ?
 C29 C27 C28 110.18(9) . . ?
 C27 C28 H28A 109.5 . . ?
 C27 C28 H28B 109.5 . . ?
 C27 C28 H28C 109.5 . . ?
 H28A C28 H28B 109.5 . . ?
 H28A C28 H28C 109.5 . . ?
 H28B C28 H28C 109.5 . . ?
 C27 C29 H29A 109.5 . . ?
 C27 C29 H29B 109.5 . . ?
 C27 C29 H29C 109.5 . . ?
 H29A C29 H29B 109.5 . . ?
 H29A C29 H29C 109.5 . . ?
 H29B C29 H29C 109.5 . . ?
 H30A C30 H30B 109.5 . . ?
 H30A C30 H30C 109.5 . . ?
 H30B C30 H30C 109.5 . . ?
 C31 C30 H30A 109.5 . . ?
 C31 C30 H30B 109.5 . . ?
 C31 C30 H30C 109.5 . . ?
 C30 C31 H31A 108.9 . . ?
 C30 C31 H31B 108.9 . . ?
 H31A C31 H31B 107.7 . . ?
 C32 C31 C30 113.41(14) . . ?
 C32 C31 H31A 108.9 . . ?
 C32 C31 H31B 108.9 . . ?
 C31 C32 H32A 108.6 . . ?
 C31 C32 H32B 108.6 . . ?
 C31 C32 C33 114.85(13) . . ?
 H32A C32 H32B 107.5 . . ?
 C33 C32 H32A 108.6 . . ?
 C33 C32 H32B 108.6 . . ?
 C32 C33 H33A 108.7 . . ?
 C32 C33 H33B 108.7 . . ?
 H33A C33 H33B 107.6 . . ?
 C34 C33 C32 114.12(13) . . ?
 C34 C33 H33A 108.7 . . ?
 C34 C33 H33B 108.7 . . ?
 C33 C34 H34A 108.9 . . ?
 C33 C34 H34B 108.9 . . ?
 C33 C34 C35 113.22(14) . . ?
 H34A C34 H34B 107.7 . . ?
 C35 C34 H34A 108.9 . . ?
 C35 C34 H34B 108.9 . . ?
 C34 C35 H35A 109.5 . . ?
 C34 C35 H35B 109.5 . . ?
 C34 C35 H35C 109.5 . . ?
 H35A C35 H35B 109.5 . . ?
 H35A C35 H35C 109.5 . . ?
 H35B C35 H35C 109.5 . . ?

loop_
  _geom_torsion_atom_site_label_1
  _geom_torsion_atom_site_label_2
  _geom_torsion_atom_site_label_3
  _geom_torsion_atom_site_label_4
  _geom_torsion
  _geom_torsion_site_symmetry_1
  _geom_torsion_site_symmetry_2
  _geom_torsion_site_symmetry_3
  _geom_torsion_site_symmetry_4
  _geom_torsion_publ_flag
 Mg1 N1 C2 C1 177.05(7) . . . . ?
 Mg1 N1 C2 C3 -5.15(13) . . . . ?
 Mg1 N1 C6 C7 98.44(9) . . . . ?
 Mg1 N1 C6 C11 -77.54(10) . . . . ?
 Mg1 N2 C4 C3 4.82(13) . . . . ?
 Mg1 N2 C4 C5 -178.19(7) . . . . ?
 Mg1 N2 C18 C19 79.34(10) . . . . ?
 Mg1 N2 C18 C23 -97.32(10) . . . . ?
 N1 C2 C3 C4 -10.84(17) . . . . ?
 N1 C6 C7 C8 -177.85(9) . . . . ?
 N1 C6 C7 C12 -0.23(14) . . . . ?
 N1 C6 C11 C10 177.94(9) . . . . ?
 N1 C6 C11 C15 -4.36(14) . . . . ?
 N2 C18 C19 C20 -179.28(9) . . . . ?
 N2 C18 C19 C24 2.45(14) . . . . ?
 N2 C18 C23 C22 179.22(9) . . . . ?
 N2 C18 C23 C27 2.58(14) . . . . ?
 C1 C2 C3 C4 167.05(10) . . . . ?
 C2 N1 C6 C7 -80.32(12) . . . . ?
 C2 N1 C6 C11 103.71(11) . . . . ?
 C2 C3 C4 N2 11.04(17) . . . . ?
 C2 C3 C4 C5 -166.07(10) . . . . ?
 C4 N2 C18 C19 -103.39(11) . . . . ?
 C4 N2 C18 C23 79.95(12) . . . . ?
 C6 N1 C2 C1 -4.20(13) . . . . ?
 C6 N1 C2 C3 173.60(9) . . . . ?
 C6 C7 C8 C9 0.38(15) . . . . ?
 C6 C7 C12 C13 -103.94(11) . . . . ?
 C6 C7 C12 C14 132.99(11) . . . . ?
 C6 C11 C15 C16 -98.81(11) . . . . ?
 C6 C11 C15 C17 137.57(10) . . . . ?
 C7 C6 C11 C10 1.99(14) . . . . ?
 C7 C6 C11 C15 179.69(9) . . . . ?
 C7 C8 C9 C10 1.06(16) . . . . ?
 C8 C7 C12 C13 73.67(12) . . . . ?
 C8 C7 C12 C14 -49.39(13) . . . . ?
 C8 C9 C10 C11 -0.98(16) . . . . ?
 C9 C10 C11 C6 -0.54(15) . . . . ?
 C9 C10 C11 C15 -178.29(10) . . . . ?
 C10 C11 C15 C16 78.87(12) . . . . ?
 C10 C11 C15 C17 -44.75(13) . . . . ?
 C11 C6 C7 C8 -1.92(14) . . . . ?
 C11 C6 C7 C12 175.70(9) . . . . ?
 C12 C7 C8 C9 -177.33(10) . . . . ?
 C18 N2 C4 C3 -172.46(9) . . . . ?
 C18 N2 C4 C5 4.53(13) . . . . ?
 C18 C19 C20 C21 0.86(16) . . . . ?
 C18 C19 C24 C25 -137.91(10) . . . . ?
 C18 C19 C24 C26 97.74(12) . . . . ?
 C18 C23 C27 C28 96.62(12) . . . . ?
 C18 C23 C27 C29 -139.86(10) . . . . ?
 C19 C18 C23 C22 2.60(15) . . . . ?
 C19 C18 C23 C27 -174.04(9) . . . . ?
 C19 C20 C21 C22 0.97(17) . . . . ?
 C20 C19 C24 C25 43.84(14) . . . . ?
 C20 C19 C24 C26 -80.51(12) . . . . ?
 C20 C21 C22 C23 -1.04(17) . . . . ?
 C21 C22 C23 C18 -0.72(15) . . . . ?
 C21 C22 C23 C27 175.98(10) . . . . ?
 C22 C23 C27 C28 -79.99(12) . . . . ?
 C22 C23 C27 C29 43.54(14) . . . . ?
 C23 C18 C19 C20 -2.66(15) . . . . ?
 C23 C18 C19 C24 179.06(9) . . . . ?
 C24 C19 C20 C21 179.16(10) . . . . ?
 C30 C31 C32 C33 176.78(15) . . . . ?
 C31 C32 C33 C34 -179.97(15) . . . . ?
 C32 C33 C34 C35 175.66(15) . . . . ?

_shelx_res_file
;
TITL 12-hex in P21/n #14
    12-hex.res
    created by SHELXL-2018/3 at 09:55:28 on 04-Aug-2025
CELL 0.71073 13.3922 19.1797 13.9957 90 108.3289 90
ZERR 2 0.0008 0.0012 0.0009 0 0.0029 0
LATT 1
SYMM 0.5-X,0.5+Y,0.5-Z
SFAC C H Mg N S
UNIT 140 220.1 4 8 4
DFIX 1.18 0.001 H1A S1A
SADI S1 Mg1 S1A Mg1
DANG 3.4 0.01 Mg1 H1A
SUMP 1 0.001 1 2 1 3 1 4

L.S. 16
PLAN  5
SIZE 0.198 0.209 0.257
TEMP -173.15
CONF
BOND
MORE -1
BOND $H
fmap 2
acta
REM <olex2.extras>
REM <HklSrc "%.\\12-hex.hkl">
REM </olex2.extras>

WGHT    0.067800    1.406700
FVAR       0.36842   0.67723   0.02570   0.29823
PART 1
S1    5    0.053460    0.001411    0.576340    21.00000    0.01153    0.05116 =
         0.01269   -0.00237    0.00397    0.00037
PART 2
S1A   5   -0.001464   -0.083072    0.507434    31.00000    0.01441    0.01576 =
         0.01798    0.00078    0.00977   -0.00026
H1A   2   -0.033146   -0.132152    0.455988    31.00000   -1.20000
PART 3
S1B   5    0.060350    0.009250    0.586368    41.00000    0.03255    0.05487 =
         0.05396   -0.03056    0.03235   -0.02044
PART 0
MG1   3   -0.128559    0.003006    0.558435    11.00000    0.01668    0.01523 =
         0.02026    0.00036    0.00852    0.00046
N1    4   -0.210743   -0.072274    0.599449    11.00000    0.01594    0.01440 =
         0.01595    0.00016    0.00535    0.00038
N2    4   -0.212201    0.084179    0.581812    11.00000    0.01601    0.01444 =
         0.01671    0.00040    0.00595    0.00020
C1    1   -0.368386   -0.116339    0.634750    11.00000    0.02046    0.01949 =
         0.02917    0.00094    0.01152   -0.00346
AFIX 137
H1B   2   -0.361962   -0.158731    0.598030    11.00000   -1.50000
H1C   2   -0.442443   -0.102364    0.615808    11.00000   -1.50000
H1D   2   -0.342006   -0.125421    0.707294    11.00000   -1.50000
AFIX   0
C2    1   -0.304739   -0.058483    0.608704    11.00000    0.01540    0.01731 =
         0.01562   -0.00087    0.00486   -0.00190
C3    1   -0.350399    0.008331    0.599114    11.00000    0.01468    0.01845 =
         0.01969   -0.00054    0.00664   -0.00026
AFIX  43
H3    2   -0.422416    0.009087    0.595531    11.00000   -1.20000
AFIX   0
C4    1   -0.305949    0.074177    0.594010    11.00000    0.01573    0.01734 =
         0.01527    0.00007    0.00473    0.00156
C5    1   -0.369588    0.136172    0.608506    11.00000    0.02099    0.01873 =
         0.02897   -0.00013    0.01102    0.00417
AFIX 137
H5A   2   -0.342274    0.152364    0.678330    11.00000   -1.50000
H5B   2   -0.443417    0.122458    0.593539    11.00000   -1.50000
H5C   2   -0.364285    0.173841    0.563038    11.00000   -1.50000
AFIX   0
C6    1   -0.167534   -0.141330    0.621081    11.00000    0.01503    0.01468 =
         0.01862    0.00107    0.00521   -0.00061
C7    1   -0.118284   -0.161888    0.721592    11.00000    0.01788    0.01860 =
         0.01895    0.00236    0.00495   -0.00074
C8    1   -0.073924   -0.228337    0.740161    11.00000    0.01921    0.02031 =
         0.02551    0.00628    0.00544    0.00094
AFIX  43
H8    2   -0.040894   -0.242851    0.807647    11.00000   -1.20000
AFIX   0
C9    1   -0.077154   -0.273584    0.661946    11.00000    0.02088    0.01655 =
         0.03456    0.00381    0.00812    0.00199
AFIX  43
H9    2   -0.047619   -0.318930    0.675934    11.00000   -1.20000
AFIX   0
C10   1   -0.123621   -0.252336    0.563426    11.00000    0.02069    0.01675 =
         0.02968   -0.00313    0.00795    0.00034
AFIX  43
H10   2   -0.124671   -0.283243    0.510077    11.00000   -1.20000
AFIX   0
C11   1   -0.169044   -0.186280    0.540875    11.00000    0.01597    0.01664 =
         0.02068   -0.00189    0.00561   -0.00092
C12   1   -0.108041   -0.113459    0.810182    11.00000    0.02607    0.02404 =
         0.01708    0.00196    0.00485    0.00121
AFIX  13
H12   2   -0.155819   -0.072732    0.785475    11.00000   -1.20000
AFIX   0
C13   1    0.005144   -0.086126    0.850771    11.00000    0.03594    0.02885 =
         0.02727   -0.00260    0.00597   -0.00956
AFIX 137
H13A  2    0.010868   -0.053523    0.906158    11.00000   -1.50000
H13B  2    0.023487   -0.062085    0.796793    11.00000   -1.50000
H13C  2    0.053379   -0.125308    0.875291    11.00000   -1.50000
AFIX   0
C14   1   -0.139808   -0.149037    0.894417    11.00000    0.03497    0.04359 =
         0.01945    0.00137    0.00916   -0.00525
AFIX 137
H14A  2   -0.088434   -0.185357    0.925627    11.00000   -1.50000
H14B  2   -0.209582   -0.170107    0.866180    11.00000   -1.50000
H14C  2   -0.141707   -0.114381    0.945270    11.00000   -1.50000
AFIX   0
C15   1   -0.221810   -0.165962    0.431843    11.00000    0.02025    0.02145 =
         0.01846   -0.00437    0.00472    0.00078
AFIX  13
H15   2   -0.230255   -0.114125    0.428974    11.00000   -1.20000
AFIX   0
C16   1   -0.331526   -0.198451    0.392809    11.00000    0.02222    0.03749 =
         0.02722   -0.00632    0.00219   -0.00357
AFIX 137
H16A  2   -0.365085   -0.184551    0.322619    11.00000   -1.50000
H16B  2   -0.374218   -0.182246    0.433870    11.00000   -1.50000
H16C  2   -0.325551   -0.249364    0.396935    11.00000   -1.50000
AFIX   0
C17   1   -0.156305   -0.186245    0.363822    11.00000    0.03132    0.03519 =
         0.02406   -0.00485    0.01236    0.00450
AFIX 127
H17A  2   -0.188549   -0.166530    0.296541    10.97500   -1.50000
H17B  2   -0.153800   -0.237155    0.359067    10.97500   -1.50000
H17C  2   -0.084711   -0.168009    0.392397    10.97500   -1.50000
H17D  2   -0.096158   -0.214599    0.402129    10.02500   -1.50000
H17E  2   -0.130906   -0.143974    0.339603    10.02500   -1.50000
H17F  2   -0.199996   -0.213121    0.306273    10.02500   -1.50000
AFIX   0
C18   1   -0.170453    0.153812    0.590197    11.00000    0.01531    0.01444 =
         0.02065    0.00053    0.00632    0.00089
C19   1   -0.173548    0.190871    0.502398    11.00000    0.01720    0.01885 =
         0.02278    0.00401    0.00641    0.00102
C20   1   -0.131260    0.258247    0.512875    11.00000    0.02276    0.02021 =
         0.03186    0.00718    0.00873   -0.00039
AFIX  43
H20   2   -0.133589    0.284194    0.454393    11.00000   -1.20000
AFIX   0
C21   1   -0.086110    0.287768    0.606877    11.00000    0.02281    0.01658 =
         0.03972   -0.00007    0.01047   -0.00271
AFIX  43
H21   2   -0.058772    0.333828    0.612543    11.00000   -1.20000
AFIX   0
C22   1   -0.080895    0.249923    0.692750    11.00000    0.02007    0.01948 =
         0.02981   -0.00534    0.00744   -0.00168
AFIX  43
H22   2   -0.048770    0.270163    0.757066    11.00000   -1.20000
AFIX   0
C23   1   -0.122031    0.182632    0.686264    11.00000    0.01735    0.01771 =
         0.02162   -0.00172    0.00629    0.00046
C24   1   -0.223855    0.160271    0.398369    11.00000    0.01976    0.02448 =
         0.01942    0.00582    0.00523   -0.00071
AFIX  13
H24   2   -0.227767    0.108607    0.406129    11.00000   -1.20000
AFIX   0
C25   1   -0.159040    0.174129    0.327481    11.00000    0.02966    0.04172 =
         0.02475    0.00621    0.01167   -0.00285
AFIX 137
H25A  2   -0.160374    0.224080    0.312389    11.00000   -1.50000
H25B  2   -0.189086    0.147961    0.264847    11.00000   -1.50000
H25C  2   -0.086225    0.159205    0.359890    11.00000   -1.50000
AFIX   0
C26   1   -0.336200    0.187131    0.352179    11.00000    0.02168    0.03908 =
         0.02658    0.00763    0.00290    0.00230
AFIX 137
H26A  2   -0.378655    0.173201    0.394644    11.00000   -1.50000
H26B  2   -0.366686    0.167317    0.284705    11.00000   -1.50000
H26C  2   -0.335305    0.238099    0.347565    11.00000   -1.50000
AFIX   0
C27   1   -0.108689    0.140746    0.781673    11.00000    0.02597    0.02221 =
         0.01835   -0.00263    0.00644   -0.00193
AFIX  13
H27   2   -0.160519    0.101541    0.764605    11.00000   -1.20000
AFIX   0
C28   1    0.001988    0.109003    0.818123    11.00000    0.03591    0.02687 =
         0.02590    0.00176    0.00796    0.00995
AFIX 137
H28A  2    0.013496    0.080699    0.764234    11.00000   -1.50000
H28B  2    0.008825    0.079574    0.877084    11.00000   -1.50000
H28C  2    0.054361    0.146453    0.836342    11.00000   -1.50000
AFIX   0
C29   1   -0.129277    0.183492    0.866173    11.00000    0.03260    0.03536 =
         0.02180   -0.00514    0.00873    0.00426
AFIX 137
H29A  2   -0.073059    0.217931    0.891336    11.00000   -1.50000
H29B  2   -0.130925    0.152331    0.921150    11.00000   -1.50000
H29C  2   -0.197005    0.207530    0.840030    11.00000   -1.50000
AFIX   0

PART 1
C30   1    0.407246    0.013003    0.702468    11.00000    0.04748    0.05452 =
         0.04637    0.00359    0.02287    0.00205
AFIX 137
H30A  2    0.395719    0.048553    0.649806    11.00000   -1.50000
H30B  2    0.378815   -0.031706    0.671955    11.00000   -1.50000
H30C  2    0.482830    0.008192    0.737294    11.00000   -1.50000
AFIX   0
C31   1    0.352181    0.034595    0.777194    11.00000    0.04455    0.05531 =
         0.04004    0.01002    0.01723    0.00934
AFIX  23
H31A  2    0.381052    0.079924    0.807263    11.00000   -1.20000
H31B  2    0.276418    0.041300    0.740862    11.00000   -1.20000
AFIX   0
C32   1    0.363771   -0.017335    0.859908    11.00000    0.04122    0.03857 =
         0.04124   -0.00099    0.01714    0.00118
AFIX  23
H32A  2    0.439648   -0.026073    0.893230    11.00000   -1.20000
H32B  2    0.331448   -0.061852    0.829689    11.00000   -1.20000
AFIX   0
C33   1    0.314336    0.004574    0.939961    11.00000    0.04417    0.03991 =
         0.03891    0.00155    0.01792    0.00301
AFIX  23
H33A  2    0.346635    0.049039    0.970413    11.00000   -1.20000
H33B  2    0.238390    0.013203    0.906864    11.00000   -1.20000
AFIX   0
C34   1    0.326873   -0.048596    1.023103    11.00000    0.04804    0.03886 =
         0.04877    0.00795    0.01966    0.00253
AFIX  23
H34A  2    0.402422   -0.059968    1.053014    11.00000   -1.20000
H34B  2    0.289668   -0.091923    0.993577    11.00000   -1.20000
AFIX   0
C35   1    0.284571   -0.023548    1.105722    11.00000    0.06397    0.06003 =
         0.04410    0.00431    0.02592   -0.00223
AFIX 137
H35A  2    0.208303   -0.016936    1.078123    11.00000   -1.50000
H35B  2    0.318044    0.020796    1.132700    11.00000   -1.50000
H35C  2    0.300036   -0.058319    1.159722    11.00000   -1.50000
AFIX   0
HKLF 4


REM  12-hex in P21/n #14
REM wR2 = 0.1365, GooF = S = 1.047, Restrained GooF = 1.055 for all data
REM R1 = 0.0444 for 9378 Fo > 4sig(Fo) and 0.0559 for all 11385 data
REM 388 parameters refined using 4 restraints

END

WGHT      0.0678      1.4067

REM Highest difference peak  0.595,  deepest hole -0.385,  1-sigma level  0.054
Q1    1   0.3430  0.0620  0.8735  11.00000  0.05    0.60
Q2    1  -0.0824  0.0034  0.5419  11.00000  0.05    0.51
Q3    1   0.2990  0.0616  0.9504  11.00000  0.05    0.48
Q4    1   0.4005 -0.0027  0.7599  11.00000  0.05    0.46
Q5    1  -0.3202  0.0392  0.6005  11.00000  0.05    0.44
;
_shelx_res_checksum                66075
_shelx_hkl_file
;
   2   0   0 1848.74 107.621   2
   2   0   0 1871.47 81.2964   1
  -2   0   0 1960.04 108.559   2
  -2   0   0 1770.98 81.1175   1
   3   0   0 -0.3498 0.42486   8
   3   0   0 -0.2122 0.42701   8
   3   0   0 0.78361 0.68647   7
   3   0   0 0.31972 0.63872   3
   3   0   0 -0.0030 0.43998   4
   3   0   0 0.33019 0.29403   5
  -3   0   0 0.02349 0.56293   3
  -3   0   0 -0.2484 0.52586   4
  -3   0   0 0.36805 0.34468   5
  -3   0   0 0.35437 0.55024   6
  -3   0   0 -0.2226 0.46118   7
  -3   0   0 -0.0947 0.43394   8
  -3   0   0 0.15260 0.31702   9
  -3   0   0 -0.4125 0.53057  10
   3   0   0 -0.7801 0.51589  10
   3   0   0 -0.1198 0.43266   6
   3   0   0 0.73745 0.43147   9
   4   0   0 9799.63 416.778   1
  -4   0   0 9681.72 416.751   1
  -4   0   0 9484.81 474.654   2
   4   0   0 9999.99 476.365   2
  -5   0   0 0.44733 0.78196  10
  -5   0   0 1.01042 0.80648   6
  -5   0   0 0.66295 0.65622   8
  -5   0   0 0.50135 0.42277   9
   5   0   0 0.80068 0.38956   5
  -5   0   0 1.25857 0.52807   5
   5   0   0 0.47025 0.92102   7
   5   0   0 0.06100 0.57048   8
   5   0   0 0.28607 0.62701   8
   5   0   0 0.48395 0.62897   9
   5   0   0 0.06446 0.66958  10
   5   0   0 0.74134 0.90065   3
  -5   0   0 0.96085 0.78708   3
  -5   0   0 0.28001 0.82544   4
   6   0   0 952.511 39.0773   7
   6   0   0 939.546 38.8371   8
   6   0   0 879.248 38.5012   9
  -6   0   0 932.699 38.8422   3
   6   0   0 961.505 38.9226   3
   6   0   0 813.986 38.4465   5
  -6   0   0 913.981 38.9749   6
  -6   0   0 953.077 38.7918   8
  -6   0   0 830.504 38.4583   9
  -6   0   0 947.550 38.9772  10
  -6   0   0 861.153 38.4527   5
  -6   0   0 897.272 38.9573   4
   7   0   0 0.08336 0.40677   5
   7   0   0 2.36812 1.40832   7
   7   0   0 -0.5379 0.63374   8
   7   0   0 -0.4037 0.72548   8
   7   0   0 -0.7819 0.80034   9
  -7   0   0 0.07388 0.41751   9
   7   0   0 0.92331 0.86360  10
  -7   0   0 0.09448 0.84842   8
  -7   0   0 1.04551 1.08277   3
  -7   0   0 -0.4139 1.03926   4
  -7   0   0 -0.3671 0.55752   5
  -7   0   0 0.15479 0.91408   6
   7   0   0 0.41334 1.27405   3
  -7   0   0 0.47033 0.97386  10
   8   0   0 6.02615 1.29459  10
  -8   0   0 3.88447 0.82182   5
   8   0   0 4.27473 1.72010   3
  -8   0   0 5.74890 1.25984   3
  -8   0   0 4.73613 1.44345   4
  -8   0   0 3.59929 1.26254  10
   8   0   0 6.05090 1.13405   8
   8   0   0 4.30437 1.06470   8
   8   0   0 6.60497 1.10385   9
  -8   0   0 5.33914 1.19562   8
  -9   0   0 -0.7698 1.10362   6
  -9   0   0 -0.2060 0.92600   8
  -9   0   0 -1.0420 0.86165   3
   9   0   0 -0.7144 0.66473   8
  -9   0   0 0.22769 1.06502  10
   9   0   0 -0.6136 0.79412   9
   9   0   0 -0.4858 1.58670   7
  -9   0   0 0.24273 0.65494   5
   9   0   0 1.11184 1.48346   3
  -9   0   0 -1.9891 0.79778   8
   9   0   0 0.44709 0.90823   8
   9   0   0 -1.2060 0.84656  10
  -9   0   0 -0.9236 1.16578   4
 -10   0   0 36.3078 3.34488  10
 -10   0   0 27.6239 2.72840   8
 -10   0   0 38.3991 3.46315   4
 -10   0   0 33.8530 2.27585   5
 -10   0   0 33.7194 3.23234   6
 -10   0   0 36.5325 2.93108   8
 -10   0   0 32.3204 2.88761   3
  10   0   0 36.6884 2.70956   8
  10   0   0 36.3944 2.87763   8
  10   0   0 34.3248 2.51341   9
  10   0   0 33.1037 2.89072  10
  10   0   0 32.1629 3.21460   3
  10   0   0 33.9285 3.60304   7
 -11   0   0 1.83378 1.87307   4
  11   0   0 3.17915 1.85081   3
 -11   0   0 -0.1773 1.18278   3
 -11   0   0 -1.1751 1.16024   8
  11   0   0 -0.7658 1.17478  10
 -11   0   0 0.21517 1.15258   8
 -11   0   0 -1.6208 1.42594  10
 -11   0   0 1.56950 0.87971   5
  11   0   0 -2.0549 1.03893   8
  11   0   0 1.31561 1.09140   9
  11   0   0 1.58861 2.14278   7
  11   0   0 -0.8818 0.88088   8
 -11   0   0 0.47469 1.64207   6
 -12   0   0 50.6817 4.75517   4
 -12   0   0 54.0490 4.49220  10
  12   0   0 60.2430 4.13436   8
 -12   0   0 60.8632 4.83771   6
  12   0   0 52.6697 3.40880   9
 -12   0   0 50.4718 4.02571   8
 -12   0   0 59.6305 4.06755   8
  12   0   0 65.0024 5.41942   7
 -12   0   0 56.5812 4.58450   3
 -12   0   0 50.5245 3.15164   5
  12   0   0 55.3302 4.79780   3
 -13   0   0 -0.0320 1.53888  10
 -13   0   0 0.13913 1.17795   8
 -13   0   0 -0.0320 0.76345   5
 -13   0   0 -0.1182 1.88070   4
  13   0   0 -1.8886 1.74122   3
 -13   0   0 0.38768 1.34730   8
 -13   0   0 -1.6315 1.63681   6
  13   0   0 0.44799 2.42437   7
  13   0   0 -0.3662 0.95547   9
  13   0   0 -1.2595 1.01410   8
 -13   0   0 -0.2153 1.08702   3
  14   0   0 98.4143 7.18891   7
 -14   0   0 89.2169 5.77762   8
 -14   0   0 91.6429 6.70562   4
 -14   0   0 100.711 6.51258  10
  14   0   0 88.2390 4.81165   9
 -14   0   0 95.2954 4.74330   5
 -14   0   0 96.9082 6.68614   6
  14   0   0 91.7256 5.82540   8
 -14   0   0 86.1971 5.82304   8
  14   0   0 92.4731 6.43177   3
 -15   0   0 -2.2796 1.51265  10
  15   0   0 -0.9950 2.53712   7
 -15   0   0 -1.0475 1.08367   8
 -15   0   0 0.26094 0.72796   5
 -15   0   0 2.48879 2.38737   4
 -15   0   0 0.79960 1.63128   8
  15   0   0 -0.2303 2.02193   3
  15   0   0 -0.4164 1.19549   8
  15   0   0 0.11838 0.77766   9
 -15   0   0 0.46251 2.20203   6
 -16   0   0 48.1205 4.32005   8
 -16   0   0 46.5567 2.66915   5
 -16   0   0 65.7492 5.93834   4
 -16   0   0 41.8649 4.66673  10
  16   0   0 40.6021 4.53674   8
  16   0   0 43.1410 5.57140   7
  16   0   0 39.8875 4.56020   3
 -16   0   0 54.3614 5.67015   6
 -16   0   0 45.8596 4.16934   8
  16   0   0 45.7330 2.73261   9
 -17   0   0 2.86196 2.13285  10
 -17   0   0 -1.8239 2.40941   6
 -17   0   0 1.11420 2.92073   4
  17   0   0 -0.5773 2.08641   3
  17   0   0 -1.6236 3.00360   7
 -17   0   0 -1.3763 1.53118   8
 -18   0   0 52.3312 5.87658   6
 -18   0   0 56.6089 6.64337   4
  18   0   0 61.4830 7.21782   7
  18   0   0 49.2338 5.98767   3
   2  -1   0 0.60637 0.35427   4
   2  -1   0 0.43802 0.18291  11
  -2  -1   0 0.53879 0.28007   8
   2  -1   0 0.47557 0.41276   8
   2  -1   0 0.12374 0.39549   8
   2  -1   0 0.70738 0.31163   5
  -2  -1   0 0.04619 0.27520   9
  -2  -1   0 0.27896 0.38238   6
   2  -1   0 0.11284 0.30411   9
   2  -1   0 0.69241 0.39289  10
  -2  -1   0 0.24897 0.41094  10
  -2  -1   0 0.56492 0.22436  11
  -2  -1   0 0.54722 0.41789   3
  -2  -1   0 0.02910 0.22126   5
   2  -1   0 0.78570 0.57049   3
  -2  -1   0 0.27884 0.30427   8
   2  -1   0 0.52895 0.39066   6
   2   1   0 0.35938 0.39208   4
  -2   1   0 0.25856 0.36173  10
  -2   1   0 0.33386 0.31901   5
  -2   1   0 0.19679 0.49593   7
   2   1   0 -0.3037 0.27599   9
   2   1   0 0.09235 0.37301   7
   2   1   0 0.46774 0.27213   8
   2   1   0 0.37520 0.23222   5
   2   1   0 0.03225 0.20753  11
   2   1   0 0.49854 0.43834   3
  -2   1   0 0.22102 0.18110  11
  -2   1   0 0.96144 0.39095   8
  -2   1   0 0.08097 0.31526   9
   2   1   0 0.28486 0.40977  10
  -2   1   0 -0.0608 0.55449   3
  -2   1   0 0.53941 0.40625   8
  -2   1   0 0.31784 0.40445   4
   2   1   0 0.27061 0.27412   8
   2   1   0 0.09476 0.32301   6
   3  -1   0 729.741 31.5790   4
  -3  -1   0 764.128 31.6181   6
  -3  -1   0 770.776 31.6330  10
   3  -1   0 780.599 31.5960  10
   3  -1   0 719.578 31.4514   5
   3  -1   0 677.144 31.5816   6
   3  -1   0 763.905 31.6757   7
  -3  -1   0 753.845 31.5781   3
  -3  -1   0 752.744 31.6278   4
   3  -1   0 725.890 31.3829   9
  -3  -1   0 724.704 31.4509   9
   3  -1   0 789.089 31.5891   8
  -3  -1   0 721.071 31.3480   5
  -3  -1   0 752.241 31.4899   8
   3  -1   0 779.576 31.6309   8
   3  -1   0 788.732 31.6079   3
   3   1   0 690.499 31.5703   6
  -3   1   0 753.379 31.6204   8
   3   1   0 706.354 31.5804   4
   3   1   0 736.700 31.6015  10
  -3   1   0 721.854 31.6314   7
   3   1   0 696.240 31.3477   5
   3   1   0 798.402 31.6199   3
   3   1   0 761.360 31.6398   7
  -3   1   0 758.309 31.5785   3
  -3   1   0 762.638 31.6124   4
  -3   1   0 710.318 31.4485   5
  -3   1   0 719.130 31.6201   6
   3   1   0 710.568 31.6011   7
  -3   1   0 756.047 31.5790   8
   3   1   0 743.974 31.3027  11
  -3   1   0 712.789 31.3772   9
   3   1   0 743.600 31.4677   9
   3   1   0 765.398 31.4932   8
  -4  -1   0 1.58629 0.82334  10
  -4  -1   0 1.25863 0.69470   6
   4  -1   0 3.27644 0.74622  10
  -4  -1   0 1.33001 0.74030   4
  -4  -1   0 0.73646 0.54118   8
  -4  -1   0 0.62700 0.49833   8
   4  -1   0 1.79129 0.52432   9
   4  -1   0 1.06589 0.43732   5
   4  -1   0 1.27335 0.67330   8
   4   1   0 1.40963 0.48807   8
   4   1   0 1.21944 0.28342  11
  -4   1   0 1.62605 0.58093   8
  -4   1   0 1.74458 0.43026   9
   4   1   0 2.19562 0.77559  10
  -4   1   0 2.40187 0.77318   3
  -4   1   0 2.39668 0.55732   5
  -4   1   0 1.69026 0.75689   6
   4   1   0 1.17726 0.53279   8
   4   1   0 1.77337 0.52475   9
  -5  -1   0 8.27682 1.01688   8
   5  -1   0 7.23820 1.26547   3
  -5  -1   0 6.17215 1.09591  10
   5  -1   0 7.85531 1.11520  10
  -5  -1   0 7.45125 0.96144   8
   5  -1   0 8.40014 1.48787   7
   5  -1   0 7.90836 1.11403   8
  -5  -1   0 5.93718 1.12721   4
  -5  -1   0 7.26309 1.08707   3
   5  -1   0 7.10499 0.82202   5
  -5  -1   0 9.56571 1.27038   6
  -5  -1   0 7.19223 0.82625   9
   5  -1   0 6.58851 0.97485   8
  -5   1   0 6.19569 1.06010  10
  -5   1   0 7.43395 1.14971   3
   5   1   0 5.88263 1.10889   3
  -5   1   0 8.46260 0.93963   5
   5   1   0 7.45878 0.90525   9
   5   1   0 7.10731 0.54307  11
  -5   1   0 7.65586 1.19303   6
  -5   1   0 7.98858 1.28894   8
  -5   1   0 8.58576 1.14501   8
   5   1   0 7.51830 0.53175  11
  -5   1   0 6.37143 1.14203   4
   5   1   0 7.18385 1.05901  10
   5   1   0 6.84548 0.92334   8
   5   1   0 7.44186 1.32581   7
   5   1   0 7.06550 0.90115   8
  -6  -1   0 9.71360 1.26076   8
  -6  -1   0 12.4755 1.10232   5
  -6  -1   0 9.65357 1.41966   6
   6  -1   0 8.08404 1.21265   8
   6  -1   0 6.39504 1.65644   3
   6  -1   0 9.43234 1.14809   9
   6  -1   0 8.79746 1.60192  10
  -6  -1   0 9.93001 1.64953   4
  -6  -1   0 10.8018 1.03843   9
  -6  -1   0 11.3829 1.38179   3
   6  -1   0 9.36519 1.71686   7
   6  -1   0 9.24349 1.02366   5
  -6  -1   0 7.80421 1.13636   8
  -6  -1   0 10.3205 1.51019  10
  -6   1   0 8.00668 0.90949   9
  -6   1   0 7.86930 1.35022   3
  -6   1   0 9.81067 1.11262   5
  -6   1   0 8.80040 1.38154   6
   6   1   0 8.43932 1.15675   8
  -6   1   0 10.0740 1.51231   4
   6   1   0 11.3657 1.55222  10
  -6   1   0 8.27390 1.40186  10
   6   1   0 12.2842 1.21707   9
   6   1   0 10.0555 1.66367   7
  -6   1   0 8.26059 1.30451   8
   6   1   0 6.06390 1.15664   8
   6   1   0 13.3824 1.64163   3
   6   1   0 11.2366 0.96290   5
   7  -1   0 7.01488 1.30492   8
  -7  -1   0 9.44867 1.29382   8
   7  -1   0 6.88460 1.27983  10
  -7  -1   0 10.1276 1.61476  10
  -7  -1   0 9.23251 1.29188   8
  -7  -1   0 9.05078 0.97014   5
  -7  -1   0 9.48813 1.66963   4
  -7  -1   0 7.78722 1.07604   9
   7  -1   0 7.84181 1.81693   7
   7  -1   0 7.11862 1.05695   9
   7  -1   0 8.29593 1.71555   3
  -7  -1   0 5.99416 1.33726   6
   7  -1   0 8.36014 1.23127   8
  -7   1   0 6.48323 1.40030   6
   7   1   0 7.09615 1.28593  10
  -7   1   0 7.81619 0.91099   9
   7   1   0 7.90731 1.61196   3
  -7   1   0 8.12524 1.40759  10
  -7   1   0 10.1582 1.14491   5
  -7   1   0 7.30690 1.45264   4
   7   1   0 7.45994 0.85082   5
   7   1   0 8.24401 1.15383   8
   7   1   0 9.35599 1.21437   9
   7   1   0 10.1763 1.33064   8
  -7   1   0 8.75996 1.62530   3
   7   1   0 8.02868 1.63157   7
   8  -1   0 4.79113 1.16223   8
   8  -1   0 3.37644 0.91904   9
  -8  -1   0 2.51738 1.00067   3
  -8  -1   0 4.69690 1.56565   6
   8  -1   0 3.65339 1.03170   8
  -8  -1   0 4.54782 2.12713   4
  -8  -1   0 2.53586 0.95593   8
  -8  -1   0 3.77764 1.22870  10
  -8  -1   0 4.46574 1.08043   8
   8  -1   0 4.79034 1.16439  10
  -8  -1   0 3.20396 0.87519   5
   8   1   0 3.95785 0.90704   8
   8   1   0 2.55406 1.33861   3
  -8   1   0 2.34111 1.45195   6
  -8   1   0 6.38936 1.53373   4
  -8   1   0 3.00199 0.83104   5
  -8   1   0 5.61189 1.20530   3
   8   1   0 3.24871 0.97274   8
   8   1   0 4.30162 1.08444   9
   8   1   0 2.43131 0.58048   5
  -8   1   0 3.33649 0.67216   9
  -8   1   0 3.68802 1.21210  10
  -8   1   0 3.96356 1.15219   8
   8   1   0 2.12339 1.04740  10
   9  -1   0 75.4903 4.39439  10
  -9  -1   0 70.1930 4.15772   8
  -9  -1   0 67.1413 3.58918   5
   9  -1   0 74.2466 4.14214   8
  -9  -1   0 65.4983 4.09811   8
   9  -1   0 77.4705 4.93568   7
   9  -1   0 71.3538 3.77660   9
  -9  -1   0 68.3163 4.24583   3
   9  -1   0 71.4197 4.63706   3
  -9  -1   0 78.8730 4.61445  10
  -9  -1   0 70.9696 4.64358   4
  -9  -1   0 67.3839 4.47225   6
   9  -1   0 77.0490 4.36438   8
  -9   1   0 73.3120 4.30692   8
   9   1   0 71.4295 4.84706   7
  -9   1   0 71.9925 4.51817  10
  -9   1   0 75.8018 4.63318   4
  -9   1   0 68.8820 3.76376   5
   9   1   0 71.6265 4.36405  10
   9   1   0 71.0332 3.98513   8
  -9   1   0 68.0370 4.24944   3
   9   1   0 74.2737 4.18067   8
  -9   1   0 71.9664 4.59351   6
   9   1   0 75.4833 3.98191   9
   9   1   0 74.5910 4.68674   3
  10  -1   0 2.73150 1.89474   7
 -10  -1   0 -0.3491 1.34434   6
 -10  -1   0 1.85155 0.75635   5
 -10  -1   0 -0.9102 1.51543   4
 -10  -1   0 0.59164 0.97064   8
 -10  -1   0 -0.1451 0.95996   3
  10  -1   0 1.73606 0.96848   9
 -10  -1   0 0.68035 1.35698  10
  10  -1   0 0.90430 0.95138   8
  10  -1   0 -0.0709 1.03323   8
  10  -1   0 0.18482 1.64588   3
 -10  -1   0 1.08042 1.13895   8
  10  -1   0 1.46080 1.18341  10
  10   1   0 1.14613 1.14406   9
 -10   1   0 1.14979 1.56046   4
  10   1   0 2.02393 1.71016   3
 -10   1   0 1.83677 1.21412   8
  10   1   0 2.06641 1.06824   8
  10   1   0 0.43305 1.96576   7
 -10   1   0 0.80894 1.30434  10
 -10   1   0 0.78223 0.84194   5
 -10   1   0 -0.3607 1.07896   3
  10   1   0 2.96241 1.39376  10
  10   1   0 0.11749 0.82083   8
 -10   1   0 -0.0798 1.45873   6
  11  -1   0 134.127 6.89224   9
  11  -1   0 141.080 8.39139   7
 -11  -1   0 147.266 8.02528  10
 -11  -1   0 154.009 7.63774   8
  11  -1   0 138.656 7.69372  10
 -11  -1   0 146.080 7.57770   8
 -11  -1   0 141.981 7.66168   3
 -11  -1   0 149.802 8.22884   4
  11  -1   0 152.168 7.79555   8
  11  -1   0 145.533 7.48423   8
  11  -1   0 148.765 8.06707   3
 -11  -1   0 140.131 8.05011   6
 -11  -1   0 137.593 6.76622   5
 -11   1   0 145.014 6.97647   5
 -11   1   0 144.765 7.66928   3
  11   1   0 145.838 7.80726  10
 -11   1   0 143.673 7.94113  10
 -11   1   0 149.078 7.71949   8
 -11   1   0 150.830 8.18042   4
  11   1   0 155.080 8.58787   7
  11   1   0 154.675 8.21467   3
 -11   1   0 147.638 8.16749   6
  11   1   0 145.193 7.31017   8
  11   1   0 143.222 7.10982   9
  11   1   0 148.107 7.57587   8
 -12  -1   0 9.14701 2.14942  10
 -12  -1   0 9.59463 1.88304   3
  12  -1   0 8.12974 2.65286   7
  12  -1   0 8.45260 2.25781   3
 -12  -1   0 7.83783 2.30339   6
 -12  -1   0 6.12351 1.61847   8
 -12  -1   0 6.58259 1.11543   5
  12  -1   0 8.24893 1.34300   9
  12  -1   0 6.85041 1.75054   8
 -12  -1   0 9.29094 2.65831   4
 -12  -1   0 8.07537 1.85200   8
  12   1   0 7.82865 2.30486   3
  12   1   0 8.38742 1.79734   8
 -12   1   0 7.42225 2.29851   6
 -12   1   0 8.83987 2.29404  10
  12   1   0 6.55257 2.68142   7
 -12   1   0 6.76394 2.41629   4
  12   1   0 7.76346 1.50732   9
 -12   1   0 8.90593 1.89783   8
 -13  -1   0 1.59857 1.73359  10
 -13  -1   0 0.13916 1.20789   8
  13  -1   0 1.50518 0.93397   9
 -13  -1   0 2.52481 1.24795   3
  13  -1   0 3.40484 2.04691   3
 -13  -1   0 0.77275 0.73436   5
 -13  -1   0 2.54032 1.33406   8
  13  -1   0 0.92109 2.53095   7
  13  -1   0 -0.2614 1.09023   8
 -13  -1   0 4.40723 2.10555   6
 -13  -1   0 1.23288 2.04139   4
  13   1   0 2.61111 2.59013   7
  13   1   0 2.54828 2.13778   3
 -13   1   0 1.10808 1.82067   6
 -13   1   0 1.50621 1.92126   4
 -13   1   0 0.68269 1.32970   8
 -13   1   0 1.60637 0.94821   5
  13   1   0 0.38486 1.03330   8
  13   1   0 2.17600 1.21384   9
 -13   1   0 1.68642 1.18026   3
 -13   1   0 1.82880 1.69646  10
  14  -1   0 -3.6730 2.26073   7
 -14  -1   0 0.31271 2.15632   4
  14  -1   0 -1.1795 1.15036   8
 -14  -1   0 0.12536 1.32434   8
  14  -1   0 -1.5789 1.87654   3
 -14  -1   0 -0.5521 1.52002  10
 -14  -1   0 0.77463 1.94436   6
 -14  -1   0 -0.5147 0.64691   5
 -14  -1   0 -0.0317 1.04534   8
  14  -1   0 -0.6861 0.70701   9
 -14   1   0 0.25583 2.01108   4
  14   1   0 -0.8133 2.05110   3
  14   1   0 -0.7497 2.46465   7
 -14   1   0 2.43197 1.77757  10
 -14   1   0 1.15131 0.89097   5
 -14   1   0 0.35798 1.96040   6
 -14   1   0 1.24209 1.42176   8
 -14   1   0 0.95802 1.50424   8
  14   1   0 -0.0338 1.11228   8
  14   1   0 -0.9815 0.94222   9
 -15  -1   0 -0.1590 1.31678   8
 -15  -1   0 1.91489 1.83650  10
  15  -1   0 1.38600 0.77726   9
  15  -1   0 2.26961 3.09091   7
 -15  -1   0 1.74168 2.19197   6
 -15  -1   0 0.99054 0.68808   5
  15  -1   0 0.49804 1.35814   8
 -15  -1   0 3.17410 1.61252   8
  15  -1   0 1.57388 2.02826   3
 -15  -1   0 1.16623 2.30679   4
 -15   1   0 2.79033 1.52012   8
  15   1   0 2.90213 3.00207   7
 -15   1   0 3.08939 1.96866  10
 -15   1   0 2.42469 0.99240   5
 -15   1   0 3.16482 2.68411   4
 -15   1   0 1.33183 2.25625   6
  15   1   0 1.05028 0.98144   9
  15   1   0 -1.1763 2.06846   3
  16  -1   0 4.18297 3.13587   7
 -16  -1   0 0.93585 1.88241  10
  16  -1   0 -0.3931 1.29984   8
 -16  -1   0 -1.9968 2.23511   6
 -16  -1   0 -0.4969 2.37201   4
 -16  -1   0 1.31557 1.56799   8
 -16  -1   0 2.12881 1.48354   8
  16  -1   0 2.00871 2.12136   3
 -16   1   0 0.79410 0.79709   5
  16   1   0 1.57058 2.16027   3
 -16   1   0 -1.7338 2.43486   6
  16   1   0 0.77951 3.16677   7
 -16   1   0 1.72065 1.74658   8
 -16   1   0 -1.2247 1.32791   8
  16   1   0 -2.4018 1.18516   8
 -16   1   0 0.66529 2.45847   4
 -16   1   0 3.29912 2.19692  10
  16   1   0 -0.2989 0.80480   9
 -17  -1   0 106.178 8.05237   4
 -17  -1   0 92.2560 6.41929   8
  17  -1   0 90.4164 7.13173   3
 -17  -1   0 102.101 7.86604   6
  17  -1   0 102.465 8.41664   7
 -17  -1   0 101.543 7.36808  10
 -17   1   0 94.1087 7.73222   4
 -17   1   0 106.656 7.89463   6
 -17   1   0 94.0800 7.18070  10
  17   1   0 91.2941 8.34628   7
 -17   1   0 88.9518 6.55440   8
  17   1   0 95.9461 7.25772   3
 -18  -1   0 -1.3206 2.46733   6
  18  -1   0 3.87266 2.29947   3
  18  -1   0 -1.7419 3.36813   7
 -18  -1   0 1.30149 2.75917   4
  18   1   0 0.49988 2.53108   3
 -18   1   0 -0.0660 2.61100   6
  18   1   0 -3.0639 3.39134   7
  -1  -2   0 9.52667 0.68716   4
  -1  -2   0 10.1766 0.67922  10
   1  -2   0 10.5248 0.70609   5
   1  -2   0 10.6189 0.70329  11
   1  -2   0 10.1707 0.65039   6
   1  -2   0 10.8156 0.77472   8
   1  -2   0 11.2212 0.80791   8
  -1  -2   0 11.2740 0.76007   7
  -1  -2   0 10.3146 0.57279   8
  -1  -2   0 9.69826 0.66203   5
  -1  -2   0 9.76200 0.55732   8
   1  -2   0 9.04038 0.77663   3
   1  -2   0 9.70672 0.58871  10
   1  -2   0 10.4414 0.83335   7
   1  -2   0 9.93250 0.63142   4
   1  -2   0 10.4936 0.68369   9
  -1  -2   0 9.93791 0.76961   9
  -1  -2   0 10.1742 0.73767  11
  -1  -2   0 9.15918 0.59907   6
   1   2   0 10.9825 0.77042   9
  -1   2   0 10.8290 0.71750  11
   1   2   0 10.3090 0.65851  10
   1   2   0 9.80049 0.59469   6
  -1   2   0 10.5851 0.74217   5
  -1   2   0 9.97045 0.67432   9
   1   2   0 10.3439 0.55053   8
   1   2   0 10.0020 0.64558   5
  -1   2   0 10.0048 0.58447  10
   1   2   0 9.51292 0.70859   7
   1   2   0 10.0396 0.66067   4
   1   2   0 10.2082 0.56153   8
  -1   2   0 10.2360 0.80198   3
  -1   2   0 9.79808 0.80671   7
  -1   2   0 10.5775 0.78359   8
  -1   2   0 9.41414 0.60845   4
  -1   2   0 9.78868 0.65707   6
   1   2   0 8.46824 0.70675  11
  -1   2   0 10.5273 0.75652   8
  -2  -2   0 11.6522 0.72600   8
  -2  -2   0 12.0090 0.99823  10
   2  -2   0 10.7779 1.10363   7
  -2  -2   0 12.2351 0.76037   5
   2  -2   0 10.6731 0.88341   4
   2  -2   0 9.38427 0.84113   5
  -2  -2   0 10.1605 0.87574   6
  -2  -2   0 12.4033 1.01428   4
   2  -2   0 12.3422 1.09229   8
  -2  -2   0 11.4689 0.74913   8
  -2  -2   0 11.5030 1.04163   7
  -2  -2   0 11.0356 0.97015   3
   2  -2   0 10.4105 0.76812  11
   2  -2   0 11.8434 0.88936  10
   2  -2   0 10.0571 0.98428   3
   2  -2   0 13.4952 1.05103   8
  -2  -2   0 10.6398 0.81955  11
   2  -2   0 10.9436 0.81460   9
   2   2   0 11.2357 0.88499   4
   2   2   0 12.0354 0.92606   9
  -2   2   0 11.2506 1.09763   8
   2   2   0 12.7479 0.97427   7
   2   2   0 11.7668 0.73836   5
  -2   2   0 12.7461 0.95530   4
  -2   2   0 11.2390 1.07936   7
  -2   2   0 10.1079 0.90696   5
  -2   2   0 11.5433 1.08560   6
   2   2   0 11.5518 0.73811   8
   2   2   0 12.4162 0.85520  11
  -2   2   0 10.5502 0.89186  10
   2   2   0 13.9798 1.05478   3
  -2   2   0 13.6035 1.23550   3
   2   2   0 11.6877 0.71205   8
  -2   2   0 12.8525 1.03831   8
   2   2   0 11.0611 0.85159   6
  -2   2   0 9.74787 0.81578   9
   2   2   0 10.1682 0.93499  10
  -2   2   0 11.2921 0.79447  11
   3  -2   0 64.2240 3.14860   4
   3  -2   0 67.3285 3.29835   3
   3  -2   0 64.4033 2.98339   9
   3  -2   0 66.0097 3.39351   7
  -3  -2   0 63.9829 2.96037  11
   3  -2   0 60.2498 3.06661   5
   3  -2   0 59.1067 3.16198   6
  -3  -2   0 65.0548 2.92259   5
  -3  -2   0 64.3036 3.19308   6
   3  -2   0 68.5057 3.30649   8
  -3  -2   0 65.5950 2.99024   8
  -3  -2   0 65.6638 3.21989   3
  -3  -2   0 62.5573 3.21761   4
  -3  -2   0 65.9199 3.23848  10
   3  -2   0 65.0292 2.90693  11
   3  -2   0 67.7309 3.23576   8
  -3  -2   0 62.6231 3.23431   7
   3  -2   0 64.2662 3.16371  10
  -3  -2   0 63.9141 3.01194   8
  -3   2   0 61.9431 3.22322   6
   3   2   0 62.5243 2.91227   5
   3   2   0 57.2245 3.10782   6
   3   2   0 69.4512 3.27600   3
  -3   2   0 64.4459 3.26967   8
   3   2   0 67.0954 3.00897   8
  -3   2   0 63.2958 3.30880   7
  -3   2   0 63.4702 2.91399  11
   3   2   0 67.9883 2.97769   8
  -3   2   0 62.2697 3.11751   5
  -3   2   0 64.0332 3.23386   8
  -3   2   0 64.6646 2.99475   9
   3   2   0 63.1456 2.96746  11
   3   2   0 62.9865 3.19037   4
   3   2   0 61.8218 3.10210   9
  -3   2   0 66.7271 3.18479  10
  -3   2   0 65.1634 3.19939   4
   3   2   0 67.9999 3.23830  10
   3   2   0 62.6863 3.20691   7
  -3   2   0 66.1811 3.31495   3
   4  -2   0 1270.03 54.1041   7
   4  -2   0 1262.04 53.7176   9
  -4  -2   0 1229.57 53.6546   5
  -4  -2   0 1277.77 54.0044   6
  -4  -2   0 1340.02 54.0669  10
   4  -2   0 1241.43 54.1535   4
   4  -2   0 1333.38 54.0102   3
   4  -2   0 1188.08 53.8240   5
  -4  -2   0 1314.46 54.0047   3
  -4   2   0 1192.02 53.7016   9
   4   2   0 1286.78 53.6738  11
  -4   2   0 1303.90 53.9806   3
   4   2   0 1321.82 54.0224   3
   4   2   0 1178.82 53.6523   5
   4   2   0 1322.02 53.7705   8
   4   2   0 1251.39 53.9966  10
  -4   2   0 1247.42 53.8606   5
  -4   2   0 1286.02 53.5995  11
  -4   2   0 1289.35 54.0676   6
   4   2   0 1262.05 53.8657   9
  -4   2   0 1321.11 54.0275   8
  -5  -2   0 0.49647 0.51535   5
  -5  -2   0 -0.3041 0.73911  10
   5  -2   0 -0.5501 0.69969   8
   5  -2   0 -0.3096 0.64517  10
  -5  -2   0 0.01683 0.83012   4
   5  -2   0 -0.1345 0.40248   5
   5  -2   0 -0.3554 1.04413   7
  -5  -2   0 -0.4284 0.51620   8
   5  -2   0 -0.0857 1.05784   3
   5  -2   0 0.68155 0.76854   8
  -5  -2   0 1.50049 0.80822   6
  -5  -2   0 -0.3329 0.70541   3
  -5  -2   0 -0.0840 0.55482   8
  -5   2   0 -0.2678 0.26855  11
  -5   2   0 -0.2714 0.81525   6
  -5   2   0 -0.7777 0.68939   8
  -5   2   0 -0.4057 0.70234   8
   5   2   0 -0.2411 0.34247  11
   5   2   0 0.34193 0.39198  11
  -5   2   0 -0.1057 0.76124   4
  -5   2   0 0.07924 0.26767  11
  -5   2   0 0.71362 0.60502   5
   5   2   0 0.07291 0.86049   7
   5   2   0 0.14861 0.75406  10
   5   2   0 0.55199 0.53322   8
   5   2   0 0.08037 0.83684   3
   5   2   0 -0.2507 0.53108   9
   5   2   0 -0.0823 0.35718   5
  -5   2   0 -0.8713 0.79992   3
   5   2   0 0.51155 0.52426   8
  -5   2   0 -0.2268 0.70848  10
  -6  -2   0 26.5537 1.93641   8
   6  -2   0 28.8187 2.15640   8
   6  -2   0 28.6107 2.70428   3
   6  -2   0 27.9358 1.82368   9
  -6  -2   0 23.5470 1.93624   8
   6  -2   0 33.5670 2.91513   7
   6  -2   0 25.6984 2.24102   8
  -6  -2   0 29.3564 2.22221   3
  -6  -2   0 29.4581 2.45140   4
  -6  -2   0 28.9815 2.26469   6
  -6  -2   0 28.4271 2.34395  10
  -6  -2   0 25.6667 1.59734   5
   6  -2   0 26.4214 2.18480  10
  -6   2   0 26.6779 1.66397   9
  -6   2   0 29.6184 2.46137   3
  -6   2   0 27.3590 2.23746   6
   6   2   0 29.0941 2.50190   3
   6   2   0 23.2296 1.55443   5
  -6   2   0 23.8381 1.89607   5
   6   2   0 26.8345 1.45872  11
   6   2   0 29.4907 1.96366   8
   6   2   0 25.3539 1.43188  11
   6   2   0 25.8334 2.45259   7
   6   2   0 27.3306 1.85293   8
  -6   2   0 25.8628 2.23019   8
   6   2   0 23.8007 2.10401  10
  -6   2   0 31.5157 2.35476  10
  -6   2   0 28.2587 2.27159   8
  -6   2   0 26.7742 2.34159   4
   6   2   0 26.1643 1.92425   9
   7  -2   0 6.26621 1.68990   7
  -7  -2   0 7.55659 1.43293  10
   7  -2   0 10.1025 1.46384  10
  -7  -2   0 7.69010 1.43585   6
  -7  -2   0 9.40183 1.35099   3
   7  -2   0 5.82677 1.53870   3
   7  -2   0 8.73652 1.39851   8
  -7  -2   0 6.66310 1.10429   8
   7  -2   0 9.36890 1.33455   8
  -7  -2   0 7.88893 1.15019   8
  -7  -2   0 7.61768 0.88764   5
  -7  -2   0 6.73573 1.45904   4
   7  -2   0 6.91601 1.00907   9
  -7   2   0 7.17258 1.45037   4
   7   2   0 8.80090 0.66002  11
  -7   2   0 6.59042 1.37476  10
   7   2   0 9.14840 1.48145  10
  -7   2   0 7.29394 1.62475   8
  -7   2   0 8.32725 1.48404   6
   7   2   0 7.60033 0.69704  11
   7   2   0 7.83400 1.04736   8
  -7   2   0 6.85772 1.30159   8
  -7   2   0 6.20072 1.05116   5
   7   2   0 8.08832 1.48371   3
   7   2   0 7.86553 1.66854   7
   7   2   0 8.29058 1.12431   8
   7   2   0 6.62422 0.79944   5
  -7   2   0 8.73708 0.96686   9
   7   2   0 6.51276 1.11877   9
  -8  -2   0 6.18158 1.13659   8
   8  -2   0 10.0634 1.58510   8
  -8  -2   0 8.02795 1.25312   8
  -8  -2   0 8.31274 1.51450  10
   8  -2   0 7.98268 1.36318   8
  -8  -2   0 7.26813 1.85726   4
   8  -2   0 7.27228 1.04500   9
  -8  -2   0 8.21053 0.93265   5
   8  -2   0 7.07256 1.30248  10
  -8  -2   0 9.43491 1.45176   3
  -8  -2   0 7.26182 1.49228   6
   8  -2   0 7.05056 2.01448   3
   8  -2   0 9.57179 2.33092   7
   8   2   0 6.81524 1.12426   8
  -8   2   0 7.42580 1.39178   8
   8   2   0 8.92701 1.16460   8
  -8   2   0 8.76183 1.64139   4
  -8   2   0 7.31206 1.12971   5
   8   2   0 7.77087 0.88465   5
   8   2   0 9.33453 1.73939   3
   8   2   0 7.04030 1.16904   9
  -8   2   0 9.22399 1.51779   3
  -8   2   0 9.18320 1.60704  10
   8   2   0 6.58999 1.31803  10
  -8   2   0 9.54901 1.68522   6
  -8   2   0 7.29097 0.90727   9
  -8   2   0 5.42192 1.29582   8
  -9  -2   0 0.90495 0.88673   8
   9  -2   0 0.95291 0.98551  10
  -9  -2   0 -0.2273 1.10172  10
  -9  -2   0 -0.3108 0.82815   3
   9  -2   0 1.75087 1.64122   7
  -9  -2   0 0.64992 1.12806   6
   9  -2   0 0.34166 0.70908   9
  -9  -2   0 1.07406 0.90680   8
   9  -2   0 -1.4126 1.30782   3
  -9  -2   0 2.28548 1.40942   4
  -9  -2   0 -0.2225 0.52789   5
   9  -2   0 0.02479 0.86321   8
  -9   2   0 0.89203 1.17417  10
   9   2   0 1.53947 0.80123   5
  -9   2   0 -0.4876 0.89987   8
  -9   2   0 -1.0748 0.91839   3
   9   2   0 -1.0571 1.42453   7
  -9   2   0 0.98152 1.30544   4
  -9   2   0 -0.6457 1.07157   6
   9   2   0 0.70960 0.80428   8
   9   2   0 0.19757 0.67745   8
   9   2   0 -0.7973 0.89110   9
   9   2   0 0.04878 1.33379   3
  -9   2   0 -0.8447 0.98071   8
  -9   2   0 -0.4950 0.74215   5
   9   2   0 1.22446 1.06208  10
 -10  -2   0 0.90568 1.44952   6
  10  -2   0 0.42435 1.66203   3
  10  -2   0 -0.8717 1.78654   7
 -10  -2   0 1.50863 1.08440   8
 -10  -2   0 0.93121 1.63648   4
  10  -2   0 -0.3489 1.00709   8
 -10  -2   0 3.25997 1.20423   3
  10  -2   0 1.19472 1.02878   8
  10  -2   0 0.84512 1.16188  10
 -10  -2   0 0.20792 0.97418   8
 -10  -2   0 0.96585 1.39332  10
  10  -2   0 2.23877 0.89200   9
 -10  -2   0 2.00018 0.68482   5
 -10   2   0 2.72348 1.02944   5
 -10   2   0 1.08109 1.45230   6
 -10   2   0 0.54656 1.29172  10
 -10   2   0 0.36669 1.19691   8
  10   2   0 1.05365 1.82307   7
  10   2   0 0.88161 0.90880   8
  10   2   0 1.50080 1.21405   9
 -10   2   0 0.92424 1.14353   8
  10   2   0 1.33632 1.61173   3
 -10   2   0 0.85021 1.45034   4
 -10   2   0 1.50461 1.17741   3
 -11  -2   0 2.98586 0.81513   5
  11  -2   0 2.61033 1.41496   8
 -11  -2   0 2.39655 1.94545   4
 -11  -2   0 2.27292 1.74245   6
 -11  -2   0 4.86103 1.38432   8
  11  -2   0 3.11338 2.31151   7
 -11  -2   0 2.81400 1.43215   3
 -11  -2   0 2.87491 1.62791  10
  11  -2   0 2.93709 1.39260  10
 -11  -2   0 0.88997 1.26507   8
  11  -2   0 3.91948 2.07980   3
  11  -2   0 2.32211 1.18344   8
  11  -2   0 2.39101 0.98773   9
  11   2   0 2.16041 1.19208   8
 -11   2   0 3.47877 1.43062   8
  11   2   0 2.15518 1.37071  10
 -11   2   0 4.59753 1.55032   8
  11   2   0 2.27077 0.99251   8
  11   2   0 2.24496 1.39803   9
  11   2   0 6.03792 2.15863   3
  11   2   0 1.06347 2.14010   7
 -11   2   0 2.11317 1.57029  10
 -11   2   0 2.89775 1.82974   6
 -11   2   0 0.50064 1.28004   3
 -11   2   0 2.53547 1.12428   5
 -11   2   0 2.79808 1.86531   4
  12  -2   0 318.005 15.2003   7
 -12  -2   0 292.530 14.2816   3
 -12  -2   0 292.722 14.8007  10
  12  -2   0 297.312 14.4539   8
 -12  -2   0 291.968 14.7168   6
 -12  -2   0 298.043 14.1447   8
  12  -2   0 311.078 14.6242   3
 -12  -2   0 298.203 14.1397   8
 -12  -2   0 313.784 14.9588   4
 -12  -2   0 298.862 13.2447   5
  12  -2   0 283.090 13.3233   9
  12   2   0 315.091 14.1410   8
  12   2   0 316.147 15.1453   7
 -12   2   0 312.371 14.8641   4
 -12   2   0 306.348 14.6843  10
 -12   2   0 286.952 13.5733   5
 -12   2   0 307.772 14.8353   6
 -12   2   0 300.901 14.4018   8
 -12   2   0 289.237 14.3411   8
  12   2   0 287.078 13.6759   9
  12   2   0 317.342 14.7430   3
  13  -2   0 -0.5465 1.15448   8
 -13  -2   0 -0.4631 1.24608   8
 -13  -2   0 -0.4781 1.00438   8
 -13  -2   0 0.57018 1.74928   6
  13  -2   0 0.64671 0.79152   9
 -13  -2   0 0.88184 1.64906  10
 -13  -2   0 0.69140 0.66089   5
 -13  -2   0 1.35496 2.08149   4
  13  -2   0 0.06307 1.91436   3
  13  -2   0 1.09711 2.39732   7
 -13  -2   0 0.96155 1.23730   3
  13   2   0 -0.2387 0.95723   8
 -13   2   0 1.30375 1.26346   8
 -13   2   0 0.24016 1.39346   8
 -13   2   0 -0.9789 1.68285   6
 -13   2   0 0.51567 0.96750   5
  13   2   0 -0.3956 2.30528   7
  13   2   0 -1.4549 1.75558   3
  13   2   0 0.71776 1.29621   9
 -13   2   0 3.22820 1.42469   3
 -13   2   0 -1.6925 1.68209   4
 -13   2   0 -1.9514 1.40172  10
 -14  -2   0 15.0360 2.68875  10
  14  -2   0 14.3296 1.43464   9
  14  -2   0 10.7072 2.14519   8
 -14  -2   0 13.8556 1.34764   5
  14  -2   0 10.3713 2.61977   3
 -14  -2   0 17.8033 3.16297   6
  14  -2   0 15.1108 3.48061   7
 -14  -2   0 18.9923 3.44702   4
 -14  -2   0 11.8867 2.03295   8
 -14  -2   0 14.9596 2.22624   8
 -14   2   0 11.0558 2.97519   6
 -14   2   0 9.72082 1.99588   8
 -14   2   0 15.2603 1.76826   5
 -14   2   0 13.1407 2.45189   8
 -14   2   0 15.5918 2.75676  10
  14   2   0 19.0528 2.06259   9
  14   2   0 9.96677 3.12649   7
 -14   2   0 16.5619 3.06122   4
 -15  -2   0 3.58763 1.44834   8
 -15  -2   0 2.21945 0.62240   5
 -15  -2   0 -1.0714 2.00843   6
  15  -2   0 0.22538 1.99989   3
 -15  -2   0 1.05806 2.36142   4
  15  -2   0 -0.1555 1.34018   8
 -15  -2   0 1.11196 1.51401   8
  15  -2   0 1.99420 0.74637   9
 -15  -2   0 0.21723 1.78434  10
  15  -2   0 -0.6254 2.51447   7
 -15   2   0 1.48789 2.34593   6
 -15   2   0 -1.0514 2.42904   4
  15   2   0 0.49487 2.19026   3
 -15   2   0 1.43189 1.01858   5
  15   2   0 4.18946 2.84260   7
  15   2   0 -0.3687 1.16847   8
 -15   2   0 1.02815 1.91241  10
 -15   2   0 1.56075 1.31894   8
  15   2   0 2.71819 1.19231   9
 -16  -2   0 32.6844 4.61694   4
 -16  -2   0 41.2845 4.92485   6
  16  -2   0 22.0108 3.08517   8
 -16  -2   0 33.4906 4.60469  10
 -16  -2   0 24.0462 3.04014   8
  16  -2   0 28.8274 3.71068   3
 -16  -2   0 27.4866 3.23516   8
  16  -2   0 43.6731 5.59900   7
 -16   2   0 31.2148 4.49222   6
  16   2   0 29.7571 3.88954   3
  16   2   0 33.7912 4.74029   7
 -16   2   0 28.8663 3.86698  10
  16   2   0 24.2491 2.90700   8
  16   2   0 29.3864 2.50093   9
 -16   2   0 25.1954 2.31464   5
 -16   2   0 32.9501 4.31550   4
 -16   2   0 34.0659 3.86908   8
 -17  -2   0 5.14034 3.25307   4
  17  -2   0 1.45479 2.11926   3
  17  -2   0 0.46068 3.01162   7
 -17  -2   0 1.55672 1.53960   8
 -17  -2   0 -1.5838 2.07806  10
 -17  -2   0 1.79059 1.86357   8
 -17  -2   0 -1.6831 2.54967   6
  17   2   0 1.28421 3.35671   7
 -17   2   0 0.50413 0.91116   5
  17   2   0 0.99079 2.31965   3
 -17   2   0 2.53139 2.86257   6
 -17   2   0 0.53826 1.68009   8
 -17   2   0 1.53139 2.07957  10
 -18  -2   0 -3.1014 2.56349   4
 -18  -2   0 -2.4015 2.30102   6
  18  -2   0 1.66864 2.12609   3
  18  -2   0 4.76255 3.54046   7
 -18   2   0 -1.5196 2.67758   6
  18   2   0 -1.0127 3.43559   7
   0  -3   0 0.06806 0.37070   3
   0  -3   0 0.07516 0.36925   7
   0  -3   0 -0.2076 0.26925   5
   0  -3   0 0.19925 0.32382   8
   0  -3   0 0.06772 0.22340   4
   0  -3   0 0.55973 0.40365   9
   0  -3   0 0.06347 0.17153   6
   0  -3   0 0.19226 0.40486  11
   0   3   0 0.01895 0.38912   3
   0   3   0 -0.0989 0.34315   7
   0   3   0 0.85262 0.40466   9
   0   3   0 0.37739 0.22387   4
   0   3   0 0.04014 0.30288   8
   0   3   0 -0.0739 0.36314  11
   0   3   0 0.12338 0.33378   5
   0   3   0 0.25050 0.27278   8
   0   3   0 -0.1136 0.16055   6
  -1  -3   0 1374.54 78.0093   2
   1  -3   0 1369.03 61.1030   1
  -1  -3   0 1322.92 58.4285   1
   1  -3   0 1287.59 92.9495   2
  -1   3   0 1274.45 93.8941   2
   1   3   0 1347.13 58.4660   1
   1   3   0 1307.16 76.7906   2
  -1   3   0 1300.14 60.9185   1
  -2  -3   0 180.215 8.06092   7
   2  -3   0 185.813 7.89101  10
  -2  -3   0 184.884 8.02894   4
   2  -3   0 182.991 7.94913  11
  -2  -3   0 179.151 8.05689   9
  -2  -3   0 183.928 7.98820  10
  -2  -3   0 174.390 7.91468   6
   2  -3   0 184.686 8.14374   7
   2  -3   0 176.019 8.00817   5
  -2  -3   0 181.446 7.89416   5
  -2  -3   0 182.296 7.98095  11
   2  -3   0 180.048 7.93202   4
   2  -3   0 189.909 8.07806   3
   2  -3   0 177.361 7.98756   6
  -2  -3   0 182.121 7.80823   8
   2  -3   0 194.810 8.15449   8
  -2  -3   0 181.209 7.81147   8
   2  -3   0 178.438 7.91686   4
   2  -3   0 190.538 8.09758   8
   2  -3   0 184.703 7.94592   9
   2   3   0 176.280 8.04678   7
  -2   3   0 182.149 8.06452   3
  -2   3   0 185.687 7.95892  11
  -2   3   0 192.313 8.10143   8
   2   3   0 184.035 7.79758   8
  -2   3   0 189.383 7.90220  10
   2   3   0 177.910 7.79673   8
  -2   3   0 177.381 8.11922   7
   2   3   0 177.498 8.06123   9
   2   3   0 192.917 8.08636   3
   2   3   0 172.235 7.90758   6
   2   3   0 169.896 7.98027   4
  -2   3   0 183.803 8.00850   6
   2   3   0 188.286 8.00229  11
  -2   3   0 181.054 8.03972   5
   2   3   0 175.026 7.87977   5
  -2   3   0 178.144 7.93294   9
  -2   3   0 181.500 8.11110   8
   2   3   0 176.281 7.96369  10
   3  -3   0 5338.90 293.482   2
   3  -3   0 5204.63 228.643   1
  -3  -3   0 5200.28 223.836   1
  -3  -3   0 5107.94 252.287   2
  -3   3   0 5287.51 294.917   2
  -3   3   0 5189.85 229.003   1
   3   3   0 5449.50 256.060   2
   3   3   0 5251.24 223.990   1
   4  -3   0 66.7091 3.38524   5
  -4  -3   0 68.0008 3.61259   7
  -4  -3   0 66.0325 3.16786   5
   4  -3   0 66.9097 3.44670  10
   4  -3   0 68.1573 3.62571   3
  -4  -3   0 69.3029 3.25015   8
  -4  -3   0 72.3446 3.56660   3
  -4  -3   0 68.5186 3.61311   4
   4  -3   0 73.8013 3.82597   7
   4  -3   0 68.0557 3.46189   4
   4  -3   0 74.7058 3.63677   8
   4  -3   0 70.7480 3.66569   8
  -4  -3   0 72.0554 3.60642  10
  -4  -3   0 68.0774 3.50152   6
  -4  -3   0 64.6551 3.25366   8
   4  -3   0 70.5740 3.18885  11
  -4   3   0 73.1007 3.65408   3
  -4   3   0 66.6949 3.58743   6
  -4   3   0 70.4654 3.49314  10
  -4   3   0 68.8936 3.45546   5
   4   3   0 63.8936 3.42162   9
   4   3   0 65.7473 3.43216   9
  -4   3   0 68.6209 3.63972   8
   4   3   0 66.4420 3.51631  10
   4   3   0 68.5674 3.24267   8
  -4   3   0 65.3037 3.26305   9
  -4   3   0 69.9853 3.20328  11
   4   3   0 71.0101 3.21241   8
   4   3   0 67.0132 3.27123  11
  -4   3   0 71.3867 3.63420   8
   4   3   0 64.5433 3.15817   5
  -4   3   0 69.9645 3.54150   4
   4   3   0 71.4091 3.62198   3
  -5  -3   0 564.608 24.8767   8
   5  -3   0 606.131 25.2891   8
  -5  -3   0 572.963 25.1399   6
   5  -3   0 578.439 25.0672  10
  -5  -3   0 587.714 25.2451   4
  -5  -3   0 573.640 24.8482   8
   5  -3   0 563.500 25.1347   8
   5  -3   0 561.980 24.7914   9
   5  -3   0 587.097 25.1689   3
   5  -3   0 582.121 25.3376   7
  -5  -3   0 573.263 25.1310   3
  -5  -3   0 609.067 25.2367  10
  -5   3   0 583.781 24.6810  11
  -5   3   0 559.049 24.9965   5
  -5   3   0 587.124 25.2432   6
  -5   3   0 582.534 25.2447   8
   5   3   0 606.529 25.1871  10
   5   3   0 576.744 24.8587   8
  -5   3   0 598.115 25.1246  10
  -5   3   0 600.042 25.2162   8
   5   3   0 577.439 25.0193   9
   5   3   0 580.616 24.7726  11
   5   3   0 620.729 25.2190   3
  -5   3   0 586.304 25.1591   3
  -5   3   0 575.448 25.1375   4
   5   3   0 587.900 24.8126   8
  -5   3   0 519.556 24.8599   9
   6  -3   0 4.14972 1.14609   8
  -6  -3   0 3.99338 1.03549   3
   6  -3   0 4.28150 1.13301   8
   6  -3   0 3.65249 1.33700   3
  -6  -3   0 2.91405 1.10093  10
   6  -3   0 4.52768 1.69738   7
  -6  -3   0 4.29972 0.66297   5
  -6  -3   0 4.40028 1.30545   4
   6  -3   0 4.24850 1.11109  10
  -6  -3   0 2.94134 0.80818   8
  -6  -3   0 3.40935 0.82011   8
  -6  -3   0 2.65989 1.00688   6
   6  -3   0 4.41791 0.81428   9
  -6   3   0 4.21743 0.54222  11
   6   3   0 3.76503 0.64900   5
  -6   3   0 3.46098 1.09660   8
   6   3   0 2.98243 0.64873  11
   6   3   0 3.14398 0.71307   8
   6   3   0 3.74876 0.65305  11
  -6   3   0 4.58335 1.24191   6
   6   3   0 2.91456 0.89573   9
   6   3   0 4.71990 1.35820   7
  -6   3   0 4.17069 1.30557   3
   6   3   0 3.32204 1.15985   3
  -6   3   0 4.90764 1.17787  10
   6   3   0 3.37229 0.78933   8
   6   3   0 3.26506 1.14483  10
  -6   3   0 2.81194 1.09150   4
  -6   3   0 4.40682 0.86503   9
  -6   3   0 4.25930 0.55412  11
  -6   3   0 4.77460 1.16638   8
  -7  -3   0 51.6041 2.99945   8
  -7  -3   0 54.0173 3.49498  10
  -7  -3   0 55.7782 3.28407   3
   7  -3   0 50.6411 2.76560   9
   7  -3   0 55.5548 3.61419   3
   7  -3   0 55.0796 3.30605   8
   7  -3   0 53.7804 3.43110   8
   7  -3   0 55.4621 3.25501  10
  -7  -3   0 53.3238 3.40145   6
  -7  -3   0 51.9549 2.64939   5
  -7  -3   0 49.6087 2.96251   8
  -7  -3   0 50.2738 3.52140   4
   7  -3   0 56.1629 3.92085   7
   7   3   0 51.6180 2.58207  11
  -7   3   0 56.7668 3.52109   6
   7   3   0 51.8740 2.59403  11
   7   3   0 46.1174 2.60018   5
   7   3   0 54.3447 2.87210   8
   7   3   0 51.4528 3.29363  10
  -7   3   0 48.1316 3.27599   8
  -7   3   0 51.6528 3.36562   4
  -7   3   0 48.2055 2.70313   9
   7   3   0 52.0196 3.06302   9
   7   3   0 54.6684 3.55102   3
  -7   3   0 56.7990 3.42022   8
  -7   3   0 51.1392 3.83444   3
   7   3   0 53.1155 2.95932   8
   7   3   0 56.3340 3.60675   7
  -7   3   0 54.9432 3.09725   5
  -8  -3   0 -0.3190 0.66564   8
  -8  -3   0 0.57780 1.02066  10
   8  -3   0 -0.0668 1.45137   7
  -8  -3   0 -0.0051 0.71020   8
   8  -3   0 -0.5201 1.29700   3
  -8  -3   0 -0.2613 1.08049   4
   8  -3   0 0.08582 0.83497   8
  -8  -3   0 0.46242 0.51413   5
   8  -3   0 -0.3839 0.87215   8
  -8  -3   0 0.63010 0.82846   3
   8  -3   0 1.28608 0.98220  10
  -8  -3   0 0.09792 0.98612   6
   8  -3   0 -0.4166 0.57487   9
  -8   3   0 -0.6925 0.73983   5
   8   3   0 1.13643 0.95057  10
   8   3   0 0.29210 1.16797   3
  -8   3   0 -0.9333 0.98262   6
   8   3   0 0.41160 0.36738   5
   8   3   0 -0.1590 0.39647  11
   8   3   0 -0.2180 0.53597   8
  -8   3   0 -0.3997 0.95074   8
  -8   3   0 0.27786 0.97321  10
  -8   3   0 -0.2645 0.39374   9
   8   3   0 -0.0234 0.73758   9
  -8   3   0 0.69688 0.96133   8
   8   3   0 0.28028 0.68916   8
   8   3   0 -0.1843 0.34990  11
   8   3   0 -1.0081 1.13281   7
  -8   3   0 -0.3756 1.03532   4
  -8   3   0 0.12297 0.98508   3
   9  -3   0 38.6547 3.78222   7
  -9  -3   0 38.1026 3.36421   4
   9  -3   0 34.3028 2.21707   9
  -9  -3   0 33.1992 2.58609   8
   9  -3   0 38.8426 3.00958   8
   9  -3   0 36.3819 2.79419   8
  -9  -3   0 36.7558 3.13067  10
  -9  -3   0 33.2774 2.80608   3
   9  -3   0 35.8359 3.32596   3
   9  -3   0 40.0208 2.90724  10
  -9  -3   0 36.6189 2.62057   8
  -9  -3   0 34.6817 2.08011   5
  -9  -3   0 42.0578 3.19723   6
  -9   3   0 37.3674 3.06767  10
  -9   3   0 37.6596 2.58133   5
   9   3   0 40.5607 3.35039   3
  -9   3   0 34.1110 3.03912   6
   9   3   0 38.0336 2.66892   9
  -9   3   0 34.6691 2.95844   8
   9   3   0 37.0702 2.43350   8
  -9   3   0 33.4410 3.08240   4
  -9   3   0 33.5566 2.30493   9
   9   3   0 33.4551 2.02010   5
   9   3   0 37.8486 3.46007   7
  -9   3   0 34.9145 2.96681   3
   9   3   0 33.0782 2.80586  10
   9   3   0 40.1102 2.60177   8
  -9   3   0 41.4644 3.12380   8
  10  -3   0 2.07407 1.14429   8
 -10  -3   0 1.05540 1.52863   6
 -10  -3   0 0.28509 1.01214   3
 -10  -3   0 1.00058 1.00786   8
  10  -3   0 1.56885 1.26450   8
 -10  -3   0 1.11806 1.07988   8
  10  -3   0 3.22009 1.74823   3
 -10  -3   0 2.05032 0.68489   5
 -10  -3   0 1.75709 1.51718  10
  10  -3   0 1.13929 1.14007  10
  10  -3   0 1.60952 0.80977   9
 -10  -3   0 -0.4977 1.51448   4
  10  -3   0 4.33364 2.14441   7
 -10   3   0 -0.3552 1.18738   8
  10   3   0 3.25569 1.95062   7
  10   3   0 0.70457 1.12319   9
  10   3   0 3.00880 1.86166  10
 -10   3   0 0.80401 1.18264   8
  10   3   0 1.91888 1.72372   3
  10   3   0 1.69813 0.98300   8
 -10   3   0 0.54677 1.42080   4
 -10   3   0 0.69346 1.33876  10
 -10   3   0 1.46774 1.42262   6
 -10   3   0 2.45981 1.08478   5
  10   3   0 1.45552 0.97809   8
 -10   3   0 2.11129 1.35143   3
  11  -3   0 129.479 9.20280   8
  11  -3   0 149.494 8.64622   7
 -11  -3   0 139.916 8.03286  10
  11  -3   0 152.664 7.84987  10
  11  -3   0 145.715 7.67421   8
  11  -3   0 143.563 6.86175   9
 -11  -3   0 157.796 8.22556   6
  11  -3   0 153.005 8.14339   3
 -11  -3   0 144.078 6.72421   5
 -11  -3   0 151.934 8.29424   4
 -11  -3   0 156.468 7.55702   8
 -11  -3   0 146.119 7.49423   8
 -11  -3   0 139.902 7.71694   3
 -11   3   0 155.510 7.91402   8
  11   3   0 150.864 8.46062   7
  11   3   0 152.100 7.45611   8
 -11   3   0 139.459 7.19255   5
  11   3   0 150.967 8.22386   3
 -11   3   0 152.790 8.06864  10
  11   3   0 142.287 7.83914  10
 -11   3   0 148.217 7.87062   8
 -11   3   0 142.807 8.13874   4
 -11   3   0 147.972 7.80570   3
  11   3   0 139.922 7.19264   8
  11   3   0 144.682 7.39573   9
 -11   3   0 147.105 8.18943   6
 -12  -3   0 2.89031 1.29192   8
  12  -3   0 2.34761 2.43548   7
 -12  -3   0 2.84249 2.10077   4
 -12  -3   0 0.91499 1.23962   3
 -12  -3   0 2.51435 1.74630   6
 -12  -3   0 1.94048 1.37058   8
  12  -3   0 2.35340 1.49662   8
 -12  -3   0 3.93997 2.92993  10
 -12  -3   0 4.62414 0.84619   5
  12  -3   0 4.81314 1.00393   9
  12  -3   0 5.15157 2.09528   3
 -12   3   0 5.83790 1.90761  10
 -12   3   0 3.35413 1.65445   8
  12   3   0 4.07476 1.30091   8
  12   3   0 4.48494 2.30602   3
 -12   3   0 3.85890 1.99340   4
 -12   3   0 3.45707 1.70640   3
 -12   3   0 3.55427 1.30910   5
 -12   3   0 4.64112 1.74079   8
  12   3   0 4.36671 2.52491   7
  12   3   0 2.51432 1.51608   9
 -12   3   0 3.35986 2.00673   6
 -13  -3   0 27.3660 1.82197   5
 -13  -3   0 30.9872 3.75055   4
  13  -3   0 26.7654 1.99880   9
 -13  -3   0 31.8324 3.81172   6
 -13  -3   0 31.5930 3.71412  10
  13  -3   0 32.3931 3.70400   3
  13  -3   0 30.5409 4.24074   7
 -13  -3   0 24.9221 2.72488   8
 -13  -3   0 29.7788 3.01503   8
  13  -3   0 26.7274 3.07673   8
 -13   3   0 31.7936 2.61207   5
  13   3   0 31.1190 3.74433   3
 -13   3   0 29.0433 3.22173   8
 -13   3   0 27.7030 3.57317   6
  13   3   0 26.5287 3.74373   7
  13   3   0 30.0645 2.83276   9
 -13   3   0 30.5306 3.45701  10
 -13   3   0 31.1800 3.92397   4
 -13   3   0 26.1921 3.06575   8
 -13   3   0 27.3927 2.95998   3
 -14  -3   0 -0.5660 0.48129   5
  14  -3   0 -0.1352 1.29084   8
 -14  -3   0 -1.0688 2.21348   4
 -14  -3   0 2.14922 1.75622  10
  14  -3   0 0.48602 1.85987   3
  14  -3   0 0.50664 2.83426   7
  14  -3   0 -0.8524 0.59827   9
 -14  -3   0 0.37335 1.26212   8
 -14  -3   0 0.29649 1.14211   8
 -14  -3   0 -1.2254 1.74446   6
 -14   3   0 -1.2991 1.12934   8
 -14   3   0 1.82855 1.56473   8
 -14   3   0 -0.0084 1.07834   5
  14   3   0 -0.7436 2.44897   7
 -14   3   0 0.13228 2.09991   6
 -14   3   0 -0.6318 1.43103  10
 -14   3   0 0.13155 1.92799   4
  14   3   0 -1.9674 2.18077   3
  14   3   0 2.65896 1.37992   9
  14   3   0 0.74785 1.08604   8
 -15  -3   0 118.266 8.06052   4
  15  -3   0 113.560 7.22506   3
 -15  -3   0 122.117 6.75022   8
 -15  -3   0 108.190 6.54737   8
  15  -3   0 103.900 6.83136   8
 -15  -3   0 98.7823 7.23778  10
 -15  -3   0 115.148 7.67055   6
  15  -3   0 115.616 8.41800   7
 -15   3   0 108.712 9.72570   4
  15   3   0 107.189 6.22540   8
 -15   3   0 101.154 6.80476   8
 -15   3   0 111.631 8.93987  10
  15   3   0 101.473 7.28700   3
  15   3   0 98.3832 5.88331   9
  15   3   0 118.799 8.33934   7
 -15   3   0 120.842 7.86690   6
 -15   3   0 112.263 7.60999   8
  16  -3   0 2.73867 3.02546   7
 -16  -3   0 0.47088 3.03579  10
 -16  -3   0 5.94251 2.76240   6
 -16  -3   0 1.02180 2.84165   4
 -16  -3   0 4.61671 1.54678   8
  16  -3   0 2.48550 1.64458   8
  16  -3   0 1.52358 2.10900   3
 -16  -3   0 2.50696 1.83206   8
 -16   3   0 0.15297 1.85892   8
 -16   3   0 -1.9685 1.85210  10
  16   3   0 3.74210 3.11330   7
 -16   3   0 3.73494 1.61401   8
  16   3   0 1.05884 2.17930   3
  16   3   0 2.62915 1.12218   8
 -16   3   0 -1.3141 2.32051   6
  16   3   0 1.77514 1.19896   9
  17  -3   0 -1.1801 1.87412   3
 -17  -3   0 2.40454 2.74645   6
  17  -3   0 1.36658 3.27198   7
 -17  -3   0 1.05642 1.56024   8
 -17  -3   0 1.14916 2.26547  10
 -17  -3   0 0.20894 2.87191   4
 -17  -3   0 1.61510 1.51229   8
  17   3   0 0.79238 2.19920   3
 -17   3   0 0.59989 2.38369   6
  17   3   0 0.02762 3.15576   7
  17   3   0 0.04031 1.45776   9
 -17   3   0 1.74721 1.91907  10
 -17   3   0 0.52115 1.69072   8
 -18  -3   0 1.86625 2.85073   6
  18  -3   0 0.38713 3.39472   7
 -18  -3   0 0.59521 3.17414   4
  18  -3   0 2.48839 2.24864   3
 -18   3   0 -1.1754 2.45510   6
  18   3   0 1.67479 2.99138   3
  18   3   0 -0.4653 3.59404   7
   0  -4   0 888.021 37.6480   6
   0  -4   0 900.081 37.9324   9
   0  -4   0 905.677 37.8328   8
   0  -4   0 829.336 37.8278   5
   0  -4   0 908.681 37.8994   7
   0   4   0 928.401 37.9228   3
   0   4   0 928.722 37.7979   8
   0   4   0 884.501 37.8989   7
   0   4   0 862.859 37.9170   9
   1  -4   0 2.07455 0.53375   5
  -1  -4   0 1.42873 0.37961  10
   1  -4   0 2.44864 0.57062   8
  -1  -4   0 1.64310 0.57846   7
  -1  -4   0 1.25828 0.35780   8
  -1  -4   0 0.65867 0.36716   8
   1  -4   0 0.92712 0.55442   9
   1  -4   0 1.24075 0.60789  11
   1  -4   0 1.84606 0.40550   4
   1  -4   0 1.83150 0.64994   3
   1  -4   0 2.22731 0.38768   6
  -1  -4   0 0.07223 0.65427   9
   1  -4   0 1.40341 0.59501   8
  -1  -4   0 1.39035 0.31437   6
   1  -4   0 1.69224 0.64751   7
   1  -4   0 2.30188 0.23473  10
  -1  -4   0 0.84002 0.59459   3
  -1  -4   0 1.36283 0.59912  11
   1   4   0 0.90588 0.32118   8
  -1   4   0 1.44489 0.37595   4
  -1   4   0 1.47779 0.59938   3
  -1   4   0 1.74787 0.59171   5
   1   4   0 0.96852 0.37392   8
  -1   4   0 1.84093 0.67348   7
  -1   4   0 2.00090 0.54838   9
   1   4   0 1.88644 0.49534   5
   1   4   0 1.53368 0.30715   6
  -1   4   0 1.39826 0.38849   6
  -1   4   0 1.51835 0.62579  11
   1   4   0 1.32747 0.43136   4
   1   4   0 1.43288 0.36873  10
   1   4   0 2.55920 0.58058   7
   1   4   0 0.60023 0.56654  11
  -1   4   0 1.08612 0.57169   8
   1   4   0 1.05118 0.57667   3
  -1   4   0 1.21982 0.52752   8
   1   4   0 0.92555 0.56449   9
  -2  -4   0 503.569 21.1271   8
  -2  -4   0 499.507 21.3215   4
   2  -4   0 518.193 21.4021   3
   2  -4   0 480.759 21.2564   6
  -2  -4   0 507.234 21.4065   7
   2  -4   0 514.638 21.4153   8
   2  -4   0 495.479 21.2992   9
  -2  -4   0 495.910 21.1121   8
  -2  -4   0 509.034 21.4422   9
  -2  -4   0 504.018 21.3506  11
   2  -4   0 489.962 21.1997   4
   2  -4   0 503.337 21.3199  11
   2  -4   0 515.823 21.4700   8
   2  -4   0 508.111 21.4561   7
   2  -4   0 516.910 21.1401  10
   2  -4   0 457.739 21.3292   5
  -2  -4   0 473.687 21.1785   6
  -2  -4   0 496.889 21.2612  10
  -2   4   0 474.047 21.4183   7
   2   4   0 492.324 21.4168   3
  -2   4   0 504.898 21.2934   6
   2   4   0 511.589 21.3684  11
   2   4   0 460.350 21.1710   6
  -2   4   0 526.412 21.4388   8
   2   4   0 518.305 21.0925   8
   2   4   0 467.129 21.2767   4
   2   4   0 470.966 21.3693   7
  -2   4   0 502.720 21.3282  11
   2   4   0 498.886 21.1076   8
   2   4   0 493.915 21.3870   3
   2   4   0 503.231 21.2481  10
  -2   4   0 506.709 21.4021   5
  -2   4   0 479.847 21.2935   9
  -2   4   0 508.581 21.3976   3
  -2   4   0 521.431 21.4697   8
  -2   4   0 507.859 21.1458  10
   2   4   0 486.708 21.4241   9
   3  -4   0 27.5524 1.73845   5
  -3  -4   0 27.9431 1.49150   8
   3  -4   0 26.2680 1.65087   4
   3  -4   0 27.4947 1.71369   4
   3  -4   0 31.5851 2.01620   8
   3  -4   0 31.7653 1.99903   3
   3  -4   0 28.5579 1.72069   6
  -3  -4   0 28.6336 1.71551  11
   3  -4   0 32.2404 2.12668   7
  -3  -4   0 30.3054 1.90448   4
   3  -4   0 31.0108 1.69730  11
  -3  -4   0 27.1157 1.68338   6
   3  -4   0 24.9580 1.65038   9
  -3  -4   0 28.8730 1.90413   7
  -3  -4   0 24.3993 1.71613   5
  -3  -4   0 30.8754 1.50509   8
   3  -4   0 30.5404 1.94469   8
  -3  -4   0 30.4911 1.84250  10
   3  -4   0 29.7493 1.64958  10
   3   4   0 28.8595 1.76545  10
  -3   4   0 28.6284 1.91311   8
   3   4   0 27.7712 1.45083   8
   3   4   0 26.8194 1.61972   6
  -3   4   0 24.9548 1.88931   8
  -3   4   0 30.1969 2.01042   3
  -3   4   0 26.4262 1.82500   5
  -3   4   0 30.0564 1.68217  10
   3   4   0 29.6361 1.94274   3
   3   4   0 28.4972 1.82110   9
  -3   4   0 25.9253 1.78251   6
   3   4   0 30.6189 1.76849  11
   3   4   0 27.4470 1.45325   8
  -3   4   0 28.3095 1.70135  11
  -3   4   0 26.7900 1.64106   9
   4  -4   0 506.345 21.1560   3
  -4  -4   0 494.606 20.8057   8
  -4  -4   0 485.445 21.1512   4
   4  -4   0 456.804 20.9821   4
   4  -4   0 482.680 20.8432  11
   4  -4   0 499.415 21.2966   7
  -4  -4   0 474.936 21.0210   6
   4  -4   0 503.630 21.2926   8
   4  -4   0 496.449 21.1936   8
  -4  -4   0 492.428 21.1253  10
  -4  -4   0 445.839 20.8657   5
   4  -4   0 490.549 20.9721  10
  -4  -4   0 504.081 20.7984   8
   4  -4   0 487.569 20.8823   9
  -4  -4   0 478.284 20.9070  11
  -4  -4   0 486.033 21.1792   7
  -4  -4   0 481.091 21.1322   3
   4   4   0 520.723 21.2114   3
   4   4   0 470.641 21.0644   9
   4   4   0 484.393 20.9357  11
   4   4   0 487.169 20.7490   8
  -4   4   0 497.493 21.1705   6
   4   4   0 481.108 20.7656   8
  -4   4   0 492.454 21.1900   8
  -4   4   0 501.089 21.2608   8
  -4   4   0 450.833 20.8493   9
  -4   4   0 485.906 21.0970   5
  -4   4   0 487.140 21.1325   3
  -4   4   0 507.248 21.0192  10
  -4   4   0 493.195 20.8737  11
   4   4   0 491.210 21.0882  10
  -5  -4   0 35.7457 2.55985   4
  -5  -4   0 33.3344 2.44118   3
  -5  -4   0 35.8808 2.64027   7
   5  -4   0 36.9735 2.12978   9
   5  -4   0 45.9996 2.83067   8
   5  -4   0 36.7433 3.07119   7
  -5  -4   0 31.5280 2.35764   6
  -5  -4   0 34.0615 2.47365  10
  -5  -4   0 37.1299 2.12035   8
   5  -4   0 37.8665 2.80981   3
   5  -4   0 39.8682 2.63561   8
  -5  -4   0 40.2309 2.11867   8
  -5  -4   0 31.9046 1.96676   5
   5  -4   0 39.8562 2.39788  10
   5   4   0 37.5729 2.05295   8
   5   4   0 32.1767 2.42350  10
  -5   4   0 37.1234 2.51982   4
  -5   4   0 32.7412 2.13461   9
  -5   4   0 41.8917 2.63692   6
   5   4   0 36.7610 2.15536  11
   5   4   0 38.7258 2.66995   3
   5   4   0 37.4304 2.39546   9
  -5   4   0 42.9251 2.09777  11
  -5   4   0 42.1047 2.49233  10
   5   4   0 34.9195 1.98636   8
  -5   4   0 40.1991 2.66760   8
  -5   4   0 41.8069 2.46109   5
  -5   4   0 35.5716 2.89014   3
   5   4   0 32.6052 1.94360   5
   6  -4   0 345.895 14.8348   3
  -6  -4   0 332.392 14.8647   4
  -6  -4   0 337.326 14.8463  10
   6  -4   0 344.458 15.0617   7
  -6  -4   0 320.003 14.3645   8
   6  -4   0 311.574 14.2812   9
   6  -4   0 338.839 14.6468  10
   6  -4   0 333.397 14.9107   8
  -6  -4   0 338.247 14.7375   6
   6  -4   0 334.142 14.7856   8
  -6  -4   0 314.376 14.1824   5
  -6   4   0 339.425 14.8865   8
  -6   4   0 327.646 14.7831   3
   6   4   0 330.129 14.3367   8
  -6   4   0 328.001 14.7310   4
  -6   4   0 337.027 14.6949  10
  -6   4   0 336.660 14.8218   8
   6   4   0 346.006 14.8322   3
   6   4   0 326.078 14.2970  11
   6   4   0 325.561 14.2672   8
  -6   4   0 338.350 14.8879   6
   6   4   0 336.413 14.3188  11
   6   4   0 337.775 14.7736  10
   6   4   0 295.258 14.1662   5
  -6   4   0 332.375 14.1829  11
  -6   4   0 326.929 14.6043   5
  -6   4   0 296.825 14.2763   9
   6   4   0 320.330 14.5852   9
   7  -4   0 16.4362 1.98859   3
  -7  -4   0 18.8596 1.99102  10
  -7  -4   0 22.6231 2.34274   4
   7  -4   0 18.2675 2.03729   8
  -7  -4   0 15.1676 1.73418   3
   7  -4   0 15.3914 1.37804   9
   7  -4   0 17.6455 2.37163   7
   7  -4   0 17.0292 1.90734   8
  -7  -4   0 15.5940 1.21158   5
  -7  -4   0 21.5253 2.09345   6
   7  -4   0 18.1121 1.81232  10
  -7  -4   0 15.9562 1.53534   8
  -7  -4   0 18.4978 1.56197   8
   7   4   0 15.5013 2.81607   3
  -7   4   0 13.9288 1.59742   5
  -7   4   0 15.0326 1.85015   4
  -7   4   0 15.5895 1.98796   3
  -7   4   0 14.5188 1.88317   8
  -7   4   0 14.4632 1.10272  11
   7   4   0 16.2268 1.35971   8
   7   4   0 17.0702 1.31821  11
  -7   4   0 14.7694 1.93564   6
   7   4   0 13.5135 1.74429  10
  -7   4   0 15.8890 1.89433   8
  -7   4   0 14.1265 1.39885   9
  -7   4   0 16.4275 1.12260  11
   7   4   0 17.2166 1.48733   8
   7   4   0 19.3727 1.75525   9
   7   4   0 12.9119 1.84329   7
   7   4   0 17.0895 1.34723  11
   7   4   0 15.0924 1.15921   5
  -8  -4   0 205.962 9.76299   8
   8  -4   0 223.494 10.2011   8
   8  -4   0 209.853 10.2228   3
  -8  -4   0 212.892 9.77528   8
   8  -4   0 211.988 10.5486   7
  -8  -4   0 212.047 10.2102   6
   8  -4   0 215.035 10.0777  10
   8  -4   0 214.366 10.3021   8
  -8  -4   0 219.174 10.4224   4
   8  -4   0 210.087 9.54160   9
  -8  -4   0 211.686 10.1291   3
  -8  -4   0 217.581 10.3429  10
  -8  -4   0 204.452 9.39961   5
  -8   4   0 209.559 9.17398  11
   8   4   0 220.361 10.4313   7
  -8   4   0 213.339 10.2231   8
  -8   4   0 209.611 9.17750  11
   8   4   0 215.004 9.92466   9
  -8   4   0 225.337 10.2343  10
   8   4   0 221.156 10.2841   3
   8   4   0 222.517 9.75833   8
  -8   4   0 223.611 10.2117   3
  -8   4   0 215.127 9.95402   5
  -8   4   0 214.296 10.2499   4
  -8   4   0 212.414 10.2764   8
   8   4   0 214.940 9.63817   8
  -8   4   0 213.153 10.3421   6
   8   4   0 200.498 10.0982  10
   8   4   0 211.717 9.42252  11
   8   4   0 213.432 9.42668  11
   9  -4   0 9.60266 1.63293   8
   9  -4   0 9.94365 1.17586   9
   9  -4   0 7.67742 1.77030   3
  -9  -4   0 9.92633 1.87160   6
   9  -4   0 9.36969 1.77795   8
   9  -4   0 11.8054 2.48184   7
  -9  -4   0 6.98075 1.21841   8
  -9  -4   0 9.46546 1.33518   8
  -9  -4   0 9.76223 1.01387   5
  -9  -4   0 10.3824 2.01555   4
  -9  -4   0 6.15067 1.32458   3
   9  -4   0 8.20264 1.54014  10
  -9  -4   0 8.48230 1.65419  10
  -9   4   0 10.2885 1.75528   3
  -9   4   0 11.1648 1.78733   8
  -9   4   0 10.5722 1.49880   5
   9   4   0 14.4750 1.96322  10
  -9   4   0 9.07519 1.72801  10
   9   4   0 9.13350 0.88597  11
   9   4   0 7.64430 0.91211   5
   9   4   0 9.24426 1.43406   9
  -9   4   0 10.4368 1.78635   8
   9   4   0 7.90868 1.72233   3
   9   4   0 6.97990 1.05872   8
  -9   4   0 13.7069 2.02117   4
   9   4   0 9.28488 0.92232  11
   9   4   0 7.12843 1.92650   7
  -9   4   0 7.57864 1.76445   6
   9   4   0 10.6476 1.33634   8
  10  -4   0 190.289 8.57210   9
 -10  -4   0 181.648 9.62336  10
  10  -4   0 187.196 9.57257   3
  10  -4   0 190.282 9.36580   8
 -10  -4   0 198.155 9.87050   4
 -10  -4   0 179.753 8.39062   5
 -10  -4   0 186.762 9.01421   8
 -10  -4   0 182.857 9.30896   3
 -10  -4   0 186.417 8.99295   8
 -10  -4   0 191.843 9.59978   6
  10  -4   0 184.204 9.30410  10
  10  -4   0 190.956 9.60542   8
  10  -4   0 184.441 10.0373   7
  10   4   0 196.421 8.95027   8
  10   4   0 198.114 9.68904   3
 -10   4   0 187.190 9.52132   8
  10   4   0 182.299 8.75061   8
 -10   4   0 191.795 9.64239   4
  10   4   0 190.521 9.05074   9
  10   4   0 195.633 9.84762   7
 -10   4   0 192.740 9.70984   6
  10   4   0 182.213 9.39578  10
 -10   4   0 192.393 9.49784   8
 -10   4   0 194.886 9.04403   5
 -10   4   0 191.800 9.52974  10
 -10   4   0 185.160 9.37431   3
  10   4   0 178.238 8.11669  11
  11  -4   0 5.46695 1.77027   8
 -11  -4   0 3.31964 1.34639   8
  11  -4   0 4.04761 1.43089  10
  11  -4   0 3.55325 0.94152   9
 -11  -4   0 6.37486 2.29450   4
 -11  -4   0 4.97552 1.72154  10
 -11  -4   0 3.18349 1.21184   8
  11  -4   0 4.14905 1.39800   8
  11  -4   0 4.78836 2.09638   3
 -11  -4   0 6.28046 0.88591   5
  11  -4   0 5.55811 2.46442   7
 -11  -4   0 5.95694 1.95320   6
 -11  -4   0 4.47074 1.39925   3
  11   4   0 3.57761 0.97028   8
 -11   4   0 4.13796 1.90520   6
 -11   4   0 9.21897 2.22620   4
 -11   4   0 3.36073 1.64857  10
  11   4   0 3.74376 2.13680   7
 -11   4   0 5.53223 1.43330   5
 -11   4   0 5.40504 1.72717   8
  11   4   0 4.61800 2.00923   3
  11   4   0 5.79573 1.54691   9
 -11   4   0 8.18566 1.86485   8
 -11   4   0 5.22535 1.56428   3
  11   4   0 4.63048 1.66046  10
  11   4   0 4.68610 1.22310   8
 -12  -4   0 8.08323 2.20616   6
 -12  -4   0 5.54834 0.86964   5
 -12  -4   0 6.89789 1.68453   3
 -12  -4   0 9.27762 2.61309   4
 -12  -4   0 6.72913 1.47974   8
  12  -4   0 5.29115 1.82027   8
  12  -4   0 10.4040 3.08482   7
  12  -4   0 2.90859 1.88966   3
  12  -4   0 5.95713 1.02636   9
  12   4   0 7.11548 2.34647   3
 -12   4   0 3.69490 2.12164   4
  12   4   0 5.80636 2.03184   8
  12   4   0 7.13444 1.74625   9
 -12   4   0 3.96923 1.64580   8
  12   4   0 4.48996 2.59261   7
 -12   4   0 3.40531 2.05107   6
 -12   4   0 6.30721 1.91119  10
 -12   4   0 3.79147 1.71807   8
 -12   4   0 5.97483 1.46303   5
 -12   4   0 4.80786 1.59449   3
 -13  -4   0 5.01801 1.59215   8
 -13  -4   0 0.16804 2.00267   4
 -13  -4   0 4.09330 1.46869   8
 -13  -4   0 1.78991 0.59771   5
 -13  -4   0 3.23699 1.88241   6
  13  -4   0 2.91685 0.82736   9
 -13  -4   0 5.71602 1.96612  10
  13  -4   0 2.72114 1.95027   3
  13  -4   0 3.77630 2.77317   7
 -13   4   0 2.03346 2.07648   6
  13   4   0 2.25806 0.62886   5
 -13   4   0 2.07645 1.64576   8
 -13   4   0 5.42260 1.82226  10
 -13   4   0 1.06227 1.87353   4
 -13   4   0 2.38783 1.37604   3
  13   4   0 2.23049 1.59958   9
 -13   4   0 2.70433 2.18742   8
  13   4   0 4.79645 1.27461   8
  13   4   0 1.29580 2.17831   3
  13   4   0 6.29280 2.74223   7
  14  -4   0 35.4269 4.41369   3
  14  -4   0 28.2804 5.31303   7
 -14  -4   0 28.9831 3.68764  10
 -14  -4   0 24.8864 2.85724   8
 -14  -4   0 23.5242 2.72701   8
 -14  -4   0 32.2403 4.07344   6
 -14  -4   0 36.4782 6.11784   4
  14  -4   0 28.6929 1.87479   9
  14  -4   0 30.4043 3.53777   8
  14   4   0 29.0537 2.66401   8
  14   4   0 35.2998 4.23564   3
 -14   4   0 30.6136 2.75663   5
 -14   4   0 26.6028 3.21523   8
 -14   4   0 28.8919 3.64017  10
 -14   4   0 27.9026 3.68671   4
 -14   4   0 26.6562 3.32282   8
  14   4   0 31.6347 4.30254   7
  14   4   0 29.8571 3.82971   9
 -15  -4   0 7.35183 1.74873   8
  15  -4   0 3.35078 1.81022   8
 -15  -4   0 7.00226 1.92430   8
 -15  -4   0 7.62925 2.41168  10
 -15  -4   0 13.4486 3.28634   4
 -15  -4   0 9.10309 2.84973   6
  15  -4   0 11.1065 3.50948   7
  15  -4   0 5.42033 2.38314   3
 -15   4   0 7.69218 2.34609   8
 -15   4   0 10.6662 2.25806   8
  15   4   0 9.75313 2.93661   3
 -15   4   0 12.4529 1.82854   5
 -15   4   0 10.3893 3.04258   6
  15   4   0 7.07981 3.38306   7
 -15   4   0 12.8553 4.40942  10
  15   4   0 7.93008 1.62540   8
  16  -4   0 25.0143 3.45300   8
  16  -4   0 47.8404 6.02767   7
 -16  -4   0 41.5988 3.62937   8
  16  -4   0 36.6300 4.13431   3
 -16  -4   0 45.5232 5.27064   6
 -16  -4   0 36.0691 4.87885   4
 -16   4   0 31.1864 3.86114  10
 -16   4   0 36.6156 4.73205   6
  16   4   0 36.0726 5.10937   3
 -16   4   0 36.7581 4.15244   8
  16   4   0 37.1868 4.34169   8
 -16   4   0 31.8627 3.90685   8
  16   4   0 34.4307 5.04528   7
 -16   4   0 35.5164 2.95844   5
  17  -4   0 2.36280 2.21217   3
 -17  -4   0 -1.6620 1.37038   8
  17  -4   0 -3.3473 3.03928   7
 -17  -4   0 1.18327 2.51559   6
 -17  -4   0 0.86903 2.99369   4
 -17  -4   0 -1.8275 2.01101  10
 -17  -4   0 -0.2775 1.48256   8
 -17   4   0 2.89410 2.04457   8
 -17   4   0 -1.7496 1.63173  10
  17   4   0 -2.5081 3.04540   7
  17   4   0 2.96209 2.66094   3
 -17   4   0 -2.0465 2.36418   6
 -17   4   0 0.55865 1.09956   5
  18  -4   0 22.3252 4.75945   7
 -18  -4   0 24.0418 4.78278   4
  18  -4   0 18.8134 3.91036   3
 -18  -4   0 26.5812 4.41664   6
  18   4   0 19.4974 3.74742   3
 -18   4   0 19.1325 4.15333   6
  18   4   0 27.7839 5.36267   7
   0  -5   0 0.30738 0.26407   6
   0  -5   0 -0.6570 0.58476  11
   0  -5   0 -0.4849 0.55905   3
   0  -5   0 -0.8018 0.46513   8
   0  -5   0 -0.8118 0.34026   4
   0  -5   0 -0.7196 0.62800   9
   0  -5   0 -0.6513 0.53396   7
   0  -5   0 -0.3586 0.19617  10
   0  -5   0 0.18095 0.42191   5
   0   5   0 -0.5130 0.50418   9
   0   5   0 0.10670 0.25688   6
   0   5   0 0.62214 0.54838   7
   0   5   0 0.23214 0.52575   5
   0   5   0 0.15258 0.59389  11
   0   5   0 -0.5145 0.58998   3
   0   5   0 0.09832 0.42646   8
   0   5   0 0.08187 0.45236   8
   0   5   0 -0.2360 0.31735   4
   1  -5   0 7.14794 0.99090   7
  -1  -5   0 5.26055 0.81579   7
   1  -5   0 7.70861 0.94767  11
   1  -5   0 5.67974 0.78702   5
  -1  -5   0 5.59506 0.56782  10
  -1  -5   0 5.62893 0.67934   4
  -1  -5   0 8.33630 1.00255  11
  -1  -5   0 5.38659 0.66187   8
   1  -5   0 5.55694 0.61360   4
   1  -5   0 6.35916 0.81352   8
  -1  -5   0 5.70538 0.61253   8
   1  -5   0 5.92775 0.61481   6
   1  -5   0 9.10356 0.96084   8
   1  -5   0 5.13155 0.82591   9
  -1  -5   0 5.21127 0.86731   3
   1  -5   0 7.98439 0.94300   3
  -1  -5   0 6.60990 0.94525   9
   1   5   0 6.07437 0.88958   9
  -1   5   0 5.39573 0.83244  11
   1   5   0 5.96605 0.55200  10
   1   5   0 8.27021 0.76073   4
  -1   5   0 6.89733 0.68284   4
  -1   5   0 7.29298 0.70622   6
   1   5   0 4.89651 0.83034   3
   1   5   0 5.81651 0.63361   8
   1   5   0 4.95556 0.73513   5
  -1   5   0 8.20636 1.03072   3
   1   5   0 6.08957 0.59835   8
  -1   5   0 6.57222 0.84966   9
   1   5   0 5.10190 0.85421  11
  -1   5   0 5.88338 0.88172   7
  -1   5   0 7.51102 0.85859   8
  -1   5   0 6.75905 0.87676   8
   1   5   0 7.15422 0.88746   7
   1   5   0 5.46299 0.54234   6
  -1   5   0 7.98208 0.92922   5
  -2  -5   0 1.22516 0.39290   8
  -2  -5   0 0.85596 0.62977  11
   2  -5   0 2.23696 0.63810   9
   2  -5   0 1.90786 0.69518   8
   2  -5   0 1.60144 0.71562   8
  -2  -5   0 1.87026 0.42582   6
  -2  -5   0 2.09907 0.52807  10
  -2  -5   0 1.46478 0.36821   8
  -2  -5   0 1.52541 0.73212   9
  -2  -5   0 1.10890 0.64703   7
  -2  -5   0 1.44263 0.55572   4
   2  -5   0 2.95858 0.75084   3
   2  -5   0 1.69158 0.43085   6
   2  -5   0 0.49535 0.72328   7
   2  -5   0 1.61335 0.62360  11
   2  -5   0 2.59228 0.38783  10
  -2   5   0 2.35794 0.72713   3
  -2   5   0 1.57758 0.65877   8
   2   5   0 3.01810 0.56784   5
   2   5   0 2.38266 0.51860   5
   2   5   0 1.15829 0.46506   4
   2   5   0 1.90784 0.38458   8
   2   5   0 2.29066 0.42983   6
  -2   5   0 1.97959 0.45419   4
   2   5   0 1.21333 0.64014  11
  -2   5   0 2.08729 0.65695  11
   2   5   0 1.51892 0.67896   3
  -2   5   0 1.81618 0.55327   9
  -2   5   0 0.99862 0.70596   8
  -2   5   0 1.62442 0.36486  10
   2   5   0 1.91182 0.46990  10
  -2   5   0 1.13962 0.65731   5
  -2   5   0 2.10771 0.55876   6
   3  -5   0 95.6432 4.89600   7
   3  -5   0 91.3360 4.51432   4
  -3  -5   0 99.3025 4.79726   7
  -3  -5   0 98.5109 4.36585   8
  -3  -5   0 97.1303 4.37434   8
   3  -5   0 102.486 4.83438   8
   3  -5   0 101.841 4.79588   3
   3  -5   0 100.064 4.61937  11
  -3  -5   0 91.1125 4.63162  11
  -3  -5   0 98.7239 4.63928  10
  -3  -5   0 95.1096 4.51372   6
   3  -5   0 96.7467 4.59978   9
  -3  -5   0 100.374 4.72148   4
   3  -5   0 106.830 4.92221   8
   3  -5   0 95.9762 4.52975   4
   3  -5   0 96.7645 4.44670  10
  -3   5   0 94.0804 4.63942   6
  -3   5   0 96.7400 4.83313   8
   3   5   0 99.3773 4.79254   3
  -3   5   0 99.6646 4.79824   8
   3   5   0 93.8736 4.31023   8
   3   5   0 97.6016 4.33689   8
   3   5   0 98.8584 4.68172  11
  -3   5   0 101.067 4.80708   3
  -3   5   0 99.5291 4.77322   5
  -3   5   0 100.808 4.48225  10
   3   5   0 98.0714 4.59750  10
  -3   5   0 104.156 4.66798  11
  -3   5   0 88.5113 4.53568   9
   3   5   0 90.4174 4.47883   6
   3   5   0 92.2986 4.48871   5
   4  -5   0 -0.2111 0.81473   8
   4  -5   0 -0.0331 0.55791  10
  -4  -5   0 0.15606 0.82228   4
  -4  -5   0 0.59775 0.41529   8
   4  -5   0 1.19036 0.98519   3
  -4  -5   0 -0.6138 0.54073  11
  -4  -5   0 0.58645 0.62571   6
   4  -5   0 -0.2910 0.53490  11
   4  -5   0 0.02071 1.11559   7
   4  -5   0 0.85481 0.66005   4
  -4  -5   0 -0.2820 0.77624   7
  -4  -5   0 -0.0055 0.39268   8
  -4  -5   0 -0.0904 0.74597  10
   4  -5   0 0.16372 0.81251   8
   4  -5   0 -0.8517 0.49663   9
   4  -5   0 0.37190 0.51038   4
  -4  -5   0 0.08447 0.51677   5
  -4   5   0 -0.1273 0.89735   3
   4   5   0 -0.9601 0.70821   3
   4   5   0 -0.2322 0.41408   5
   4   5   0 -0.2053 0.35000   8
  -4   5   0 1.01743 0.59963  10
  -4   5   0 -0.1699 0.55177  11
   4   5   0 -0.2064 0.63424  10
  -4   5   0 -0.2943 0.74233   8
  -4   5   0 -0.4625 0.51219   9
   4   5   0 -0.3393 0.32493   8
  -4   5   0 -0.1345 0.67826   6
  -4   5   0 0.59956 0.81781   5
   4   5   0 0.38837 0.60635  11
  -4   5   0 -0.1615 0.80393   8
   4   5   0 -0.8108 0.62794   9
   5  -5   0 258.677 11.4371   9
  -5  -5   0 257.173 11.3285   8
  -5  -5   0 252.436 11.7883   4
   5  -5   0 260.321 12.0163   7
  -5  -5   0 253.606 11.7657   3
  -5  -5   0 266.450 11.8682   7
  -5  -5   0 251.152 11.3180   5
   5  -5   0 262.249 11.9496   8
   5  -5   0 265.943 11.8333   8
  -5  -5   0 274.296 11.7992  10
  -5  -5   0 258.299 11.3133   8
   5  -5   0 267.996 11.5755  10
   5  -5   0 274.589 11.8474   3
  -5  -5   0 254.661 11.6162   6
   5   5   0 251.244 11.2589   8
  -5   5   0 251.868 11.6922   5
  -5   5   0 235.086 11.3922   9
   5   5   0 261.392 11.4038   8
   5   5   0 259.105 11.7121   9
  -5   5   0 272.110 11.9592   8
   5   5   0 268.434 11.5316  11
  -5   5   0 266.191 11.8672   8
  -5   5   0 263.339 11.8522   3
   5   5   0 263.871 11.8464   3
  -5   5   0 266.646 11.4233  11
   5   5   0 239.468 11.2821   5
  -5   5   0 269.420 11.8296   6
   5   5   0 264.282 11.7238  10
  -5   5   0 250.639 11.5741  10
   6  -5   0 62.0854 4.17280   7
   6  -5   0 59.7574 3.68619   8
  -6  -5   0 56.7085 3.51893   6
  -6  -5   0 62.6937 3.18656   8
  -6  -5   0 66.0845 3.70149   3
   6  -5   0 63.9824 3.21696   9
   6  -5   0 62.9224 3.87834   8
  -6  -5   0 61.9285 3.16751   8
  -6  -5   0 65.8586 3.84671   7
  -6  -5   0 59.8401 3.06108   5
  -6  -5   0 62.8907 3.94831  10
   6  -5   0 63.9450 3.84271   3
   6  -5   0 65.6869 3.49180  10
  -6  -5   0 61.7815 3.80113   4
  -6   5   0 54.0773 3.17829   9
   6   5   0 63.9003 3.05432   8
  -6   5   0 61.8937 3.74973   6
   6   5   0 61.3185 3.52635   9
   6   5   0 58.6087 3.07092   8
  -6   5   0 64.9962 3.77802   8
   6   5   0 62.8285 3.66584  10
   6   5   0 56.5028 3.01803   5
   6   5   0 66.8532 3.83035   3
  -6   5   0 58.2056 3.51656   5
  -6   5   0 57.4504 3.92935   3
  -6   5   0 64.3023 3.55099  10
  -6   5   0 63.1398 3.15271  11
  -6   5   0 60.1761 3.77506   8
   6   5   0 60.3684 3.25623  11
  -7  -5   0 2.75832 0.99352   3
   7  -5   0 2.03297 1.06872   8
  -7  -5   0 2.25907 0.61220   5
   7  -5   0 2.29131 1.11422   8
  -7  -5   0 2.04751 1.22794   4
   7  -5   0 1.78060 1.22003   3
  -7  -5   0 2.78052 1.05738   6
   7  -5   0 2.69061 1.59072   7
  -7  -5   0 1.29624 0.69118   8
  -7  -5   0 1.59675 0.68366   8
   7  -5   0 1.38407 0.68063   9
  -7  -5   0 2.31023 1.16101  10
   7  -5   0 1.63145 0.89964  10
   7   5   0 1.60773 0.63232   8
  -7   5   0 2.18759 0.97659   5
  -7   5   0 2.11703 0.73802   9
  -7   5   0 2.63843 0.63872  11
   7   5   0 1.75572 0.54700   5
   7   5   0 2.00312 0.94244   9
  -7   5   0 2.59662 1.19480   6
   7   5   0 1.07235 0.98310  10
   7   5   0 3.16742 0.77552  11
  -7   5   0 2.85848 1.19914  10
   7   5   0 1.73350 1.08664   3
  -7   5   0 1.03032 1.10074   8
  -7   5   0 3.34677 1.15700   8
  -7   5   0 2.37282 0.61683  11
   7   5   0 1.61580 0.65646  11
  -7   5   0 1.13848 1.27223   3
  -7   5   0 2.11594 1.08599   4
   7   5   0 2.07449 0.58752   8
  -8  -5   0 11.5394 1.93838   4
   8  -5   0 8.37931 1.52272   8
  -8  -5   0 7.96711 1.14625   8
  -8  -5   0 7.29383 0.90695   5
  -8  -5   0 5.65775 1.46237  10
   8  -5   0 7.51260 1.56408   8
   8  -5   0 5.15595 1.89232   7
   8  -5   0 7.62845 1.29720  10
   8  -5   0 7.70069 1.03126   9
   8  -5   0 7.02264 1.62084   3
  -8  -5   0 6.43795 1.37849   6
  -8  -5   0 8.15666 1.41679   3
  -8  -5   0 6.87038 1.07174   8
   8   5   0 7.67822 0.99133  11
   8   5   0 7.96740 1.00354   8
  -8   5   0 7.59064 0.83609  11
   8   5   0 8.34087 1.39565   9
  -8   5   0 10.5973 1.60535  10
  -8   5   0 9.58254 1.47148   5
  -8   5   0 8.40809 1.52649   4
   8   5   0 7.86711 1.43918  10
  -8   5   0 7.21198 1.56546   6
   8   5   0 5.98252 0.82336   5
  -8   5   0 8.18238 0.86783  11
   8   5   0 6.95427 0.98797  11
  -8   5   0 9.46752 1.66992   8
   8   5   0 8.17478 1.06950   8
   8   5   0 8.95474 1.74161   7
  -8   5   0 10.0651 1.67716   8
  -8   5   0 11.6174 1.83882   3
   8   5   0 6.49986 1.53806   3
   9  -5   0 130.296 7.12041   8
  -9  -5   0 125.516 7.02088   3
  -9  -5   0 128.724 6.22502   5
  -9  -5   0 137.016 7.22004   6
   9  -5   0 135.690 7.31379   3
   9  -5   0 155.073 7.56097   8
  -9  -5   0 136.231 6.68930   8
   9  -5   0 148.070 7.84363   7
  -9  -5   0 142.758 7.50730   4
  -9  -5   0 140.854 6.69979   8
  -9  -5   0 147.502 7.42405  10
   9  -5   0 136.907 7.02257  10
   9  -5   0 132.703 6.40355   9
   9   5   0 134.692 7.49140   7
   9   5   0 139.624 7.36785   3
   9   5   0 141.385 6.57931   8
  -9   5   0 139.563 7.22852   3
  -9   5   0 145.347 7.01256   5
  -9   5   0 136.487 7.13072  10
  -9   5   0 134.491 7.36182   6
   9   5   0 135.506 6.46424   8
   9   5   0 137.230 6.31637  11
  -9   5   0 135.081 7.26688   4
  -9   5   0 134.100 6.01077  11
  -9   5   0 142.055 7.31651   8
   9   5   0 140.167 7.19326  10
   9   5   0 132.177 6.30415  11
  -9   5   0 137.612 6.01005  11
   9   5   0 133.719 6.89067   9
  -9   5   0 132.010 7.26783   8
  10  -5   0 8.09081 2.11131   3
 -10  -5   0 5.17640 1.27657   8
 -10  -5   0 4.81904 1.71181   6
 -10  -5   0 5.43495 1.46630   3
 -10  -5   0 3.06266 1.68818  10
  10  -5   0 6.34882 2.42745   7
  10  -5   0 5.65905 1.55288  10
 -10  -5   0 7.34597 0.92808   5
  10  -5   0 5.51411 1.67412   8
  10  -5   0 6.55395 1.05929   9
  10  -5   0 9.73892 1.70316   8
 -10  -5   0 4.72711 1.21994   8
 -10  -5   0 5.26899 2.03206   4
 -10   5   0 6.35639 1.59975   5
  10   5   0 5.93978 0.84894  11
 -10   5   0 7.72414 1.82022  10
 -10   5   0 8.46184 1.79201   3
 -10   5   0 3.64639 1.75775   6
  10   5   0 5.80012 1.03050   5
  10   5   0 7.12555 1.59060   9
  10   5   0 4.18454 1.81603   3
  10   5   0 6.25510 0.90011  11
  10   5   0 4.17233 1.11306   8
  10   5   0 5.05497 1.00736   8
  10   5   0 7.62085 1.69359  10
 -10   5   0 5.11055 1.78700   4
 -10   5   0 4.55341 1.64857   8
 -10   5   0 4.75489 1.64928   8
  10   5   0 9.96205 2.34384   7
 -11  -5   0 253.026 13.8054   3
  11  -5   0 292.477 13.6364   7
  11  -5   0 257.049 12.9169   3
 -11  -5   0 272.480 12.9963   6
 -11  -5   0 260.976 12.2963   8
  11  -5   0 278.057 13.1749   8
 -11  -5   0 249.428 11.5667   5
  11  -5   0 270.061 12.7103  10
  11  -5   0 259.877 11.7852   9
 -11  -5   0 268.609 12.3143   8
 -11  -5   0 272.050 13.0950  10
  11  -5   0 262.313 12.7527   8
 -11  -5   0 275.342 13.3190   4
 -11   5   0 286.169 13.3020   6
  11   5   0 265.065 13.2619   7
 -11   5   0 267.564 12.4570   5
  11   5   0 268.433 12.3032   8
 -11   5   0 264.195 12.7583   3
  11   5   0 263.858 12.4113   9
  11   5   0 248.576 11.3632  11
 -11   5   0 255.958 12.9184   8
  11   5   0 253.586 12.0769   8
 -11   5   0 263.405 12.8637  10
  11   5   0 253.136 11.3762  11
  11   5   0 254.221 13.2140  10
 -11   5   0 265.077 12.9883   4
 -11   5   0 280.997 13.0065   8
  11   5   0 281.129 13.1119   3
 -12  -5   0 0.96525 1.16694   8
  12  -5   0 -0.7867 1.16331   8
 -12  -5   0 -0.4963 1.85182   4
 -12  -5   0 -1.2277 1.55512  10
  12  -5   0 0.04629 0.69396   9
 -12  -5   0 -1.2976 0.94962   3
  12  -5   0 0.29596 2.27295   7
 -12  -5   0 0.26813 0.89567   8
 -12  -5   0 -3.0080 1.26152   6
  12  -5   0 0.96973 1.75338   3
 -12  -5   0 0.55173 0.52962   5
  12   5   0 -1.5116 1.22824   9
 -12   5   0 -1.3237 1.07958   5
 -12   5   0 -1.0991 1.70953   6
 -12   5   0 -0.0522 1.41654  10
  12   5   0 -0.4336 0.44713   5
  12   5   0 -0.9044 1.68205   3
 -12   5   0 1.38297 1.22795   3
 -12   5   0 -1.9385 1.20093   8
  12   5   0 -0.2454 0.79682   8
  12   5   0 -0.5833 1.89960   7
 -12   5   0 -0.5194 1.30854   8
 -12   5   0 0.59879 1.67436   4
  13  -5   0 108.452 6.50985   8
  13  -5   0 114.306 7.69913   7
 -13  -5   0 101.375 6.56481  10
  13  -5   0 93.3901 4.80456   9
 -13  -5   0 92.2681 5.61927   8
 -13  -5   0 94.3799 6.93579   4
  13  -5   0 92.8073 6.44314   3
 -13  -5   0 112.954 6.77072   6
 -13  -5   0 105.196 5.84092   8
  13   5   0 96.0850 5.42016   8
  13   5   0 94.4118 4.69061   5
 -13   5   0 108.624 6.54492  10
 -13   5   0 107.720 7.00002   6
  13   5   0 105.072 7.21840   7
 -13   5   0 98.3016 6.17275   3
  13   5   0 102.944 6.65819   9
  13   5   0 99.9665 6.74768   3
 -13   5   0 96.8823 6.35675   8
 -13   5   0 99.5836 5.61979   5
  14  -5   0 0.79167 1.32686   8
 -14  -5   0 1.99087 2.03067   6
 -14  -5   0 2.78909 1.46290   8
 -14  -5   0 0.47988 1.11479   8
  14  -5   0 0.86905 0.58057   9
 -14  -5   0 1.47038 1.86116  10
 -14  -5   0 1.86996 2.55411   4
 -14   5   0 1.07964 1.26104   5
 -14   5   0 2.64745 2.73159   6
 -14   5   0 0.99940 1.59240   8
 -14   5   0 -0.0107 1.61363  10
  14   5   0 4.36458 3.67831   7
 -14   5   0 2.20714 1.75319   8
  14   5   0 1.19365 0.92490   8
  14   5   0 2.26898 2.29257   3
  14   5   0 1.75253 1.64324   9
 -15  -5   0 37.5234 4.76849   4
  15  -5   0 33.4817 3.91445   3
 -15  -5   0 51.8045 5.19241   6
  15  -5   0 47.7819 4.29134   8
 -15  -5   0 37.8196 4.27593  10
 -15  -5   0 46.7158 3.67731   8
  15  -5   0 37.1614 4.94004   7
 -15  -5   0 37.7786 3.40888   8
 -15   5   0 47.9552 5.35544   6
  15   5   0 33.6654 4.07852   8
  15   5   0 34.9862 4.75072   7
 -15   5   0 33.0680 4.12332   8
 -15   5   0 33.3338 3.82927   8
  15   5   0 40.1652 4.56963   3
 -15   5   0 37.7320 3.23336   5
  15   5   0 36.1087 3.58778   9
 -15   5   0 35.0519 6.10615  10
  16  -5   0 0.62091 1.83164   8
 -16  -5   0 4.94291 2.04661   8
 -16  -5   0 3.96619 2.89462   4
  16  -5   0 3.26542 3.20802   7
 -16  -5   0 3.38489 2.48905   6
 -16  -5   0 2.34242 2.33367  10
 -16  -5   0 4.31670 1.99557   8
  16  -5   0 4.31976 2.33824   3
 -16   5   0 3.57206 2.08103   8
  16   5   0 2.82494 4.20680   3
  16   5   0 3.53627 1.52393   8
  16   5   0 7.90873 3.47010   7
 -16   5   0 5.96371 2.17059   8
 -16   5   0 5.51733 1.53835   5
  16   5   0 4.86471 1.76039   9
 -16   5   0 3.71949 2.05641  10
 -16   5   0 1.30971 2.73145   6
 -17  -5   0 78.9164 5.93852   8
  17  -5   0 81.4889 6.56425   3
 -17  -5   0 76.7690 5.51059   8
 -17  -5   0 100.658 7.39970   6
 -17  -5   0 76.9665 7.27711  10
  17  -5   0 101.521 8.34067   7
 -17  -5   0 96.9134 7.88276   4
  17   5   0 102.344 8.31052   7
 -17   5   0 84.6166 7.46301   6
 -17   5   0 78.7391 6.27217   8
  17   5   0 77.6519 5.05616   9
 -17   5   0 79.1214 6.53663  10
 -17   5   0 78.8646 4.89629   5
  17   5   0 76.2769 6.80254   3
 -18  -5   0 7.81502 3.05107   6
  18  -5   0 0.36172 3.70619   7
  18  -5   0 4.72963 2.97286   4
 -18  -5   0 5.84940 3.67834   4
  18   5   0 -1.1259 2.26899   3
 -18   5   0 -2.2590 2.90051   6
  18   5   0 2.36549 3.61433   7
   0  -6   0 3693.59 229.231   2
   0  -6   0 3501.52 166.513   1
   0   6   0 4043.85 221.937   2
   0   6   0 3923.35 165.732   1
  -1  -6   0 11.8637 1.25460   3
  -1  -6   0 12.7365 1.34826  11
   1  -6   0 13.0225 1.32862   7
   1  -6   0 15.8154 1.40236   8
  -1  -6   0 13.0671 1.41066   9
  -1  -6   0 13.4860 1.04571   8
   1  -6   0 12.7762 1.24268   8
  -1  -6   0 13.7436 0.91162  10
   1  -6   0 15.4883 1.38984  11
   1  -6   0 12.3298 0.98313   6
  -1  -6   0 13.9360 1.11989   8
  -1  -6   0 14.1424 1.06510   4
  -1  -6   0 13.6453 1.34699   7
   1  -6   0 12.5766 1.32336   3
   1  -6   0 16.4606 1.42311   9
  -1   6   0 15.5825 1.26216   8
   1   6   0 11.9049 0.85329  10
   1   6   0 13.1668 1.06278   8
  -1   6   0 17.5515 1.42979   5
   1   6   0 11.9320 1.19061   5
   1   6   0 14.0337 1.00955   8
   1   6   0 14.5425 1.42413  11
  -1   6   0 15.4764 1.41726   3
  -1   6   0 12.7582 0.95789   4
   1   6   0 14.0645 1.31832   3
   1   6   0 13.0234 1.00572   4
   1   6   0 13.2027 0.84104   6
   1   6   0 11.2523 0.80960   6
   2  -6   0 370.981 15.6371   9
   2  -6   0 359.668 15.1866  10
  -2  -6   0 350.360 15.3129   6
  -2  -6   0 340.178 15.6233  11
   2  -6   0 370.584 15.6852   3
  -2  -6   0 352.866 15.7364   9
   2  -6   0 369.517 15.7501   8
  -2  -6   0 381.991 15.7253   7
  -2  -6   0 355.964 15.3279   8
  -2  -6   0 366.241 15.5110   4
   2  -6   0 359.603 15.6258  11
  -2  -6   0 366.838 15.3996  10
   2  -6   0 340.541 15.3946   6
   2  -6   0 368.387 15.7522   7
  -2  -6   0 348.618 15.3504   8
   2  -6   0 359.288 15.3776   4
   2  -6   0 374.739 15.6794   8
  -2   6   0 360.941 15.6718   3
   2   6   0 356.056 15.4940   5
  -2   6   0 363.015 15.2049  10
  -2   6   0 355.553 15.4332   6
   2   6   0 338.011 15.5118   5
  -2   6   0 374.913 15.7337   8
  -2   6   0 366.981 15.6995   5
   2   6   0 365.156 15.6828  11
   2   6   0 355.921 15.3206   8
  -2   6   0 335.531 15.7381   9
   2   6   0 331.519 15.2850   6
   2   6   0 361.835 15.2873   8
   2   6   0 328.612 15.4601   4
  -2   6   0 365.448 15.6559  11
  -2   6   0 366.687 15.6622   8
  -2   6   0 326.069 15.4385   4
   2   6   0 354.742 15.3608  10
   2   6   0 374.678 15.7513   3
  -3  -6   0 5.05326 0.93633   4
  -3  -6   0 3.76360 0.75722  10
   3  -6   0 4.47867 0.85035   9
   3  -6   0 2.11281 0.87845   3
  -3  -6   0 2.45177 0.90386   9
  -3  -6   0 2.22319 0.85713   7
   3  -6   0 3.29350 0.56470  10
   3  -6   0 3.46162 0.81325  11
   3  -6   0 3.78405 0.93209   8
  -3  -6   0 3.22694 0.52449   8
   3  -6   0 4.32999 0.75794   4
  -3  -6   0 3.05176 0.61537   6
   3  -6   0 4.10635 1.09054   7
  -3  -6   0 4.12121 0.56919   8
  -3  -6   0 3.05904 0.80724  11
   3  -6   0 4.04699 1.02647   8
   3   6   0 3.33866 0.88133   3
   3   6   0 4.30528 0.76260   5
   3   6   0 4.57349 0.97022   3
   3   6   0 3.72756 0.70147   5
  -3   6   0 3.80687 0.72802   9
   3   6   0 4.63915 0.53239   8
  -3   6   0 2.60023 0.90997   8
   3   6   0 3.96359 0.51855   8
   3   6   0 3.65601 0.81348  11
   3   6   0 3.53256 0.60661   6
  -3   6   0 3.88742 0.93743   5
  -3   6   0 4.12329 0.91425  11
  -3   6   0 3.97056 1.00119   3
  -3   6   0 4.42090 0.62370  10
  -3   6   0 4.98457 0.81721   6
  -3   6   0 6.81521 1.13262   8
   3   6   0 3.36185 0.67735  10
   4  -6   0 2026.30 85.5749   9
   4  -6   0 2103.07 85.7955   3
  -4  -6   0 2037.71 85.6501  11
   4  -6   0 1888.12 85.5347   4
   4  -6   0 2005.87 85.5326   4
   4  -6   0 2093.82 85.9445   7
  -4  -6   0 1990.08 85.5311   6
  -4  -6   0 2091.18 85.8502   7
   4  -6   0 2148.29 86.0019   8
  -4   6   0 1860.44 85.5417   9
   4   6   0 1911.58 85.4447   5
   4   6   0 2016.94 85.2608   8
  -4   6   0 2061.49 85.9139   8
  -4   6   0 2024.55 85.7762   3
   4   6   0 2001.84 85.6674  11
   4   6   0 2123.62 85.8551   3
  -5  -6   0 137.780 6.67997   7
   5  -6   0 137.984 6.94571   7
   5  -6   0 130.479 6.22453  11
   5  -6   0 133.032 6.77967   8
   5  -6   0 145.652 6.71420   3
   5  -6   0 135.749 6.26796   9
   5  -6   0 129.898 6.35711   4
  -5  -6   0 133.893 6.36976   6
   5  -6   0 144.699 6.72422   8
  -5  -6   0 132.440 6.56764   4
  -5  -6   0 130.593 6.03932   8
  -5  -6   0 129.352 6.51634  10
  -5  -6   0 134.269 6.05484   8
  -5  -6   0 132.094 6.13340   5
   5  -6   0 133.860 6.27642  10
   5   6   0 129.417 6.44386  10
   5   6   0 131.883 5.95083   8
   5   6   0 138.664 6.39129  11
  -5   6   0 111.692 6.82973   9
  -5   6   0 141.364 6.79249   8
  -5   6   0 135.047 6.59522   5
  -5   6   0 135.871 6.56214   6
   5   6   0 138.401 6.67638   3
  -5   6   0 138.419 6.33664  10
  -5   6   0 128.869 6.71581   3
  -5   6   0 139.699 6.69249   8
  -5   6   0 135.990 6.28501  11
   5   6   0 132.449 5.95506   8
   5   6   0 127.951 6.10244   5
   5   6   0 129.510 6.51503   9
   6  -6   0 145.212 7.00822   9
  -6  -6   0 141.766 6.88160   5
   6  -6   0 148.308 7.73674   7
  -6  -6   0 149.400 6.89465   8
  -6  -6   0 154.163 7.45431   3
   6  -6   0 160.420 7.55081   3
   6  -6   0 158.612 7.70879   8
   6  -6   0 151.195 7.17086  10
  -6  -6   0 151.198 7.29486   6
   6  -6   0 153.767 7.51009   8
  -6  -6   0 161.949 7.63708   7
  -6  -6   0 155.816 6.92700   8
  -6  -6   0 156.451 7.57590   4
   6   6   0 149.373 8.04254   3
  -6   6   0 155.255 7.55827   8
  -6   6   0 151.741 7.50238   6
  -6   6   0 157.475 7.27172  10
  -6   6   0 156.366 7.03192  11
  -6   6   0 156.121 7.41524   5
   6   6   0 152.791 7.36214  10
   6   6   0 151.972 6.78554   8
  -6   6   0 153.151 7.62907   3
   6   6   0 149.600 6.79951   8
  -6   6   0 155.188 7.62715   8
   6   6   0 154.458 7.14192  11
   6   6   0 145.399 7.34232   9
   6   6   0 142.096 6.85471   5
   7  -6   0 2.50960 1.12262   8
  -7  -6   0 1.10095 0.91557   6
   7  -6   0 1.16491 0.83429  10
  -7  -6   0 1.34095 1.03214  10
  -7  -6   0 1.83234 0.67711   8
   7  -6   0 1.66337 1.16100   8
   7  -6   0 2.27143 0.75925   9
  -7  -6   0 2.53976 1.01877   3
  -7  -6   0 0.64973 0.61113   8
   7  -6   0 0.55359 1.68159   7
  -7  -6   0 1.77240 0.66997   5
   7  -6   0 0.80951 1.25055   3
  -7   6   0 2.02514 0.68314  11
   7   6   0 0.20213 0.64969  11
  -7   6   0 2.20779 0.97183  10
  -7   6   0 1.28960 1.04906   8
  -7   6   0 3.19083 1.17319   8
  -7   6   0 2.01715 0.67733  11
   7   6   0 0.92762 0.92340   9
  -7   6   0 1.26847 1.21753   6
   7   6   0 2.27650 0.56237   8
   7   6   0 2.26246 0.82495  11
   7   6   0 2.57175 1.06197  10
   7   6   0 1.74582 0.53850   5
  -7   6   0 2.71385 1.36887   3
   7   6   0 2.23578 0.61955   8
  -7   6   0 2.34140 1.08306   5
   7   6   0 1.46808 1.08507   3
   8  -6   0 31.2055 2.05499   9
  -8  -6   0 28.8768 2.09007   8
  -8  -6   0 29.1960 2.54295   3
   8  -6   0 30.6936 2.69188   8
   8  -6   0 33.4177 2.97069   8
   8  -6   0 29.9418 2.42199  10
   8  -6   0 28.1091 3.17240   7
  -8  -6   0 27.8486 2.07393   8
  -8  -6   0 27.8930 2.85248   4
  -8  -6   0 31.1223 2.60338   6
   8  -6   0 30.9421 2.93262   3
  -8  -6   0 31.6216 2.83395  10
  -8  -6   0 31.4603 1.88928   5
   8   6   0 32.4386 2.11877  11
  -8   6   0 29.8726 1.90057  11
  -8   6   0 29.1168 1.89024  11
  -8   6   0 34.1023 2.87067   8
   8   6   0 33.5651 2.90493   3
  -8   6   0 29.8009 2.72250   6
   8   6   0 30.3939 1.96290   8
  -8   6   0 26.3042 2.46287   5
   8   6   0 30.2315 2.61706  10
   8   6   0 28.2294 1.85862   5
   8   6   0 29.8217 2.13369  11
   8   6   0 30.4159 1.87292   8
  -8   6   0 32.1910 2.58577  10
  -8   6   0 29.8970 2.87576   3
   8   6   0 25.7582 2.47051   9
  -8   6   0 30.6856 2.71560   8
  -9  -6   0 40.8506 2.82183   8
   9  -6   0 44.7199 3.66740   8
  -9  -6   0 40.4316 3.34738   6
  -9  -6   0 47.9942 3.85735   4
   9  -6   0 40.8888 2.62282   9
   9  -6   0 46.3526 3.77084   3
  -9  -6   0 39.3698 2.41931   5
  -9  -6   0 45.5052 2.83701   8
   9  -6   0 45.5882 3.46122   8
   9  -6   0 41.9271 3.13727  10
  -9  -6   0 43.8836 3.48674  10
  -9  -6   0 36.9648 3.18964   3
   9  -6   0 43.9719 4.26158   7
  -9   6   0 46.2838 3.62426   8
   9   6   0 44.3539 3.20171   9
   9   6   0 46.9084 2.70394  11
   9   6   0 44.6576 2.53901   8
   9   6   0 40.0682 2.89317   8
  -9   6   0 42.8914 3.56216   8
  -9   6   0 47.7930 3.29629   5
  -9   6   0 46.4596 3.70814   6
  -9   6   0 46.6989 2.41643  11
   9   6   0 44.4688 2.64760  11
   9   6   0 42.9182 3.73245   7
  -9   6   0 45.5451 3.62236   3
   9   6   0 43.5842 2.98920   5
  -9   6   0 46.4266 3.38381  10
  -9   6   0 42.4287 2.36449  11
   9   6   0 41.5001 3.24114  10
   9   6   0 49.4214 3.79119   3
 -10  -6   0 603.636 26.8788   8
 -10  -6   0 595.040 27.4144   3
 -10  -6   0 584.476 26.4018   5
  10  -6   0 631.127 27.5427   3
 -10  -6   0 625.667 27.7074  10
 -10  -6   0 609.607 26.9008   8
  10  -6   0 636.649 27.8375   8
  10  -6   0 609.884 27.5042   8
  10  -6   0 650.295 28.0804   7
  10  -6   0 597.229 26.6108   9
  10  -6   0 600.560 27.2649  10
 -10  -6   0 620.202 27.5226   6
 -10  -6   0 663.795 27.9649   4
  10   6   0 631.114 27.2320   9
  10   6   0 605.177 26.5430  11
 -10   6   0 599.483 27.7708   5
  10   6   0 607.321 27.4747  10
  10   6   0 623.639 26.7248   8
  10   6   0 626.789 26.5679  11
 -10   6   0 647.911 27.6956   8
 -10   6   0 639.231 27.4883  10
 -10   6   0 604.620 27.4300   3
 -10   6   0 597.046 26.1694  11
  10   6   0 662.337 27.9329   7
  10   6   0 592.868 26.6134   8
 -10   6   0 592.535 27.6538   8
  10   6   0 635.780 27.6789   3
 -10   6   0 590.936 26.1603  11
 -10   6   0 653.419 27.8487   6
  11  -6   0 3.04861 1.70683   8
  11  -6   0 4.96815 1.51005   8
 -11  -6   0 1.28308 1.55374   6
  11  -6   0 1.17491 2.18095   7
 -11  -6   0 2.61078 0.69201   5
  11  -6   0 1.30495 1.23019  10
  11  -6   0 3.99861 0.93950   9
 -11  -6   0 0.02088 1.42818  10
 -11  -6   0 2.10929 1.07079   8
 -11  -6   0 1.30158 1.20421   3
 -11  -6   0 3.93300 1.98621   4
  11  -6   0 1.50765 1.75407   3
 -11  -6   0 1.53399 1.13256   8
 -11   6   0 0.83850 1.39016   8
 -11   6   0 1.85403 1.45892   5
  11   6   0 0.90125 0.86510   8
  11   6   0 1.52746 0.75455  11
  11   6   0 5.76875 1.78990   9
  11   6   0 3.20312 2.07470   7
 -11   6   0 1.37980 1.55406   8
  11   6   0 2.54868 0.72673  11
 -11   6   0 2.09443 1.89240   6
  11   6   0 2.37723 1.88146   3
 -11   6   0 -0.0464 1.34204  10
 -11   6   0 0.43917 1.41853   3
 -12  -6   0 15.0228 2.64171  10
 -12  -6   0 17.5129 2.12553   8
 -12  -6   0 18.0231 2.54850   3
  12  -6   0 20.6088 3.39923   7
  12  -6   0 20.8069 1.66021   9
  12  -6   0 12.5707 2.39143   8
 -12  -6   0 20.5452 2.88438   6
 -12  -6   0 11.3815 1.78871   8
  12  -6   0 19.7873 2.72165   3
 -12  -6   0 18.0261 2.99698   4
 -12   6   0 16.5573 2.49265   3
  12   6   0 15.4186 2.72950   3
  12   6   0 17.9509 2.41170   9
 -12   6   0 21.2414 2.81431   8
  12   6   0 13.8707 1.23825   5
 -12   6   0 15.9228 2.91654   6
  12   6   0 17.0353 1.73913   8
 -12   6   0 19.9046 2.43636   5
 -12   6   0 21.6278 2.88999  10
  12   6   0 25.0622 3.52654   7
 -12   6   0 20.4985 2.76595   8
 -13  -6   0 -2.1060 0.87494   8
 -13  -6   0 1.92323 1.26127   8
 -13  -6   0 0.62545 1.67217  10
 -13  -6   0 -1.2017 2.23577   4
  13  -6   0 -0.4652 1.71266   3
  13  -6   0 0.15377 0.60844   9
  13  -6   0 -1.3904 2.39008   7
  13  -6   0 1.63983 1.64779   8
 -13  -6   0 0.90900 1.79233   6
 -13   6   0 -0.3641 1.29738   5
  13   6   0 2.16083 1.63844   9
  13   6   0 0.73690 3.06108   3
 -13   6   0 0.53133 1.96238   6
  13   6   0 0.43713 2.38012   7
 -13   6   0 1.53955 1.51298   8
  13   6   0 -1.7182 0.60796   8
 -13   6   0 -0.8658 1.44373  10
 -14  -6   0 22.4466 3.77243   4
  14  -6   0 22.6766 1.73278   9
  14  -6   0 18.5680 3.90924   7
 -14  -6   0 22.3599 2.49505   8
  14  -6   0 22.9656 3.22138   8
 -14  -6   0 25.5201 3.77024  10
 -14  -6   0 27.2683 3.55535   6
  14  -6   0 25.5555 3.81548   3
 -14  -6   0 25.9790 4.19651   8
  14   6   0 26.4554 2.24573   8
 -14   6   0 31.8678 3.66939   8
 -14   6   0 24.7075 3.21049   8
  14   6   0 24.6057 6.40685   7
  14   6   0 28.2847 3.55567   3
 -14   6   0 23.2883 3.59150   6
  14   6   0 31.8052 3.18017   9
 -14   6   0 24.1358 2.72483   5
 -14   6   0 30.1476 3.61505  10
 -15  -6   0 0.48739 1.96611  10
 -15  -6   0 4.65352 2.53963   6
 -15  -6   0 2.87466 1.44592   8
  15  -6   0 1.27608 2.98982   7
  15  -6   0 1.72879 1.71405   8
 -15  -6   0 -0.3926 2.35647   4
  15  -6   0 2.81031 2.10920   3
 -15   6   0 -1.4671 2.08028   6
  15   6   0 4.88664 1.95473   9
 -15   6   0 3.21510 1.90388   8
 -15   6   0 3.13703 1.80137   8
  15   6   0 -0.1676 0.88840   8
  15   6   0 0.03832 2.70584   7
  15   6   0 0.90989 2.29367   3
 -15   6   0 0.95035 1.48702   5
 -16  -6   0 -4.5767 2.33633   4
  16  -6   0 0.94928 2.26677   4
 -16  -6   0 -1.8767 2.23402   6
  16  -6   0 0.66093 3.23119   7
 -16  -6   0 -0.6956 1.25080   8
  16  -6   0 1.40129 2.08748   3
 -16  -6   0 1.24790 1.29484   8
 -16  -6   0 0.06476 2.02780  10
 -16   6   0 1.52449 1.74489  10
 -16   6   0 3.57211 2.47837   8
 -16   6   0 1.72833 1.39473   5
 -16   6   0 2.52986 2.53084   6
 -16   6   0 0.03007 1.64575   8
  16   6   0 -1.0365 2.12560   3
  16   6   0 2.46007 3.08382   7
  16   6   0 1.37079 1.62242   9
  17  -6   0 1.64763 2.04901   3
 -17  -6   0 0.75481 3.15998   4
 -17  -6   0 -1.4673 1.32671   8
 -17  -6   0 0.74358 3.49825  10
  17  -6   0 1.15419 2.34191   4
 -17  -6   0 -3.9782 2.14272   6
  17  -6   0 5.95896 3.88083   7
  17   6   0 2.02949 2.47877   3
 -17   6   0 2.47738 2.07191   8
 -17   6   0 -2.3487 2.51817   6
  17   6   0 0.02218 1.52210   9
  17   6   0 0.85927 3.36612   7
 -17   6   0 0.64056 1.37493   5
 -17   6   0 -0.2444 2.06838  10
  18  -6   0 105.728 8.01011   4
 -18  -6   0 106.508 8.14964   6
  18  -6   0 94.9180 9.22770   7
 -18  -6   0 112.771 8.97017   4
  18  -6   0 102.329 11.0998   3
 -18   6   0 87.8883 5.53228   5
  18   6   0 91.2747 8.89300   7
  18   6   0 94.6143 7.66866   3
 -18   6   0 108.067 8.26710   6
   0  -7   0 0.03804 0.67127  11
   0  -7   0 -0.3818 0.54879   8
   0  -7   0 0.20033 0.42021   4
   0  -7   0 -0.1327 0.68668   7
   0  -7   0 -0.1747 0.26807   6
   0  -7   0 0.09861 0.75146   9
   0  -7   0 0.66649 0.59123   8
   0  -7   0 0.14867 0.75936   3
   0   7   0 0.27764 0.64758   5
   0   7   0 0.11252 0.29690   6
   0   7   0 0.18241 0.67054  11
   0   7   0 -0.1323 0.35873   4
   0   7   0 0.24267 0.55472   8
   0   7   0 0.10415 0.50664   8
   0   7   0 -0.4804 0.67656   3
  -1  -7   0 600.869 26.2534   8
  -1  -7   0 628.292 26.4973   7
  -1  -7   0 640.651 26.5470   3
  -1  -7   0 612.303 26.2001   4
   1  -7   0 628.570 26.5104  11
   1  -7   0 606.136 26.1108   4
   1  -7   0 617.479 26.5150   9
  -1  -7   0 617.171 26.5839   9
   1  -7   0 558.489 26.4023   8
  -1  -7   0 637.851 26.5374  11
   1  -7   0 634.606 26.5204   3
   1  -7   0 584.625 26.1229   6
  -1  -7   0 620.726 26.2187   8
   1  -7   0 618.766 26.5169   7
   1  -7   0 634.557 26.4722   8
  -1  -7   0 625.049 26.0219  10
  -1   7   0 631.198 26.3945   8
   1   7   0 632.637 26.4000   5
   1   7   0 579.476 26.0001   6
   1   7   0 569.547 26.1713   4
  -1   7   0 602.345 26.0962   6
  -1   7   0 600.393 26.1366   4
   1   7   0 610.503 26.0055   6
   1   7   0 608.515 26.5194  11
   1   7   0 619.812 26.2375   8
  -1   7   0 623.499 26.5276  11
   1   7   0 600.730 25.9824  10
   1   7   0 618.257 26.5145   3
  -1   7   0 599.259 26.4650   5
  -1   7   0 633.831 26.5175   3
   1   7   0 620.346 26.1853   8
  -1   7   0 629.821 26.4430   8
   2  -7   0 6.99805 1.24880   7
  -2  -7   0 6.58943 0.77679  10
   2  -7   0 6.99364 0.79694   6
   2  -7   0 5.28287 1.05434   9
   2  -7   0 8.98061 1.19467  11
  -2  -7   0 5.93892 1.04050  11
   2  -7   0 6.09694 0.54993  10
   2  -7   0 5.28216 1.03678   8
  -2  -7   0 7.03321 1.26696   9
   2  -7   0 5.47223 0.74610   4
  -2  -7   0 6.32441 0.80222   8
  -2  -7   0 5.69400 0.71852   8
  -2  -7   0 6.17594 1.05220   7
   2  -7   0 3.66449 0.97645   3
   2  -7   0 6.20674 1.11673   8
  -2  -7   0 5.73345 0.85931   4
  -2   7   0 6.04489 1.14627   3
   2   7   0 5.71378 0.66748   8
   2   7   0 6.06144 0.71543   8
  -2   7   0 6.02910 1.07035   8
   2   7   0 6.71344 0.94698   5
  -2   7   0 4.80664 0.95329   8
   2   7   0 4.81610 0.99895   3
   2   7   0 7.14238 0.75581  10
   2   7   0 7.64907 1.20674  11
  -2   7   0 6.59235 1.16755  11
   2   7   0 6.17237 0.65896   6
  -2   7   0 6.17882 0.83413   6
  -2   7   0 7.11846 0.80588   4
  -2   7   0 5.95756 1.06845   5
  -3  -7   0 284.162 12.1106   4
   3  -7   0 277.780 12.2583   8
   3  -7   0 268.229 11.8568   4
   3  -7   0 277.337 12.3421   8
  -3  -7   0 263.158 11.7394   8
  -3  -7   0 267.225 12.1513  11
   3  -7   0 286.952 12.2603   3
  -3  -7   0 263.912 11.8056   6
   3  -7   0 279.377 12.1394   9
  -3  -7   0 273.316 11.7812   8
  -3  -7   0 270.395 12.2356   7
   3  -7   0 263.645 11.6804  10
  -3  -7   0 268.565 12.2902   9
  -3  -7   0 271.018 11.9513  10
   3  -7   0 262.342 12.0890  11
   3  -7   0 266.006 12.2982   7
  -3   7   0 282.798 12.2672   5
  -3   7   0 271.814 11.7211  10
   3   7   0 286.568 12.2406  11
   3   7   0 266.848 11.7047   8
  -3   7   0 279.989 12.1740  11
  -3   7   0 275.632 12.2268   8
   3   7   0 274.104 11.6757   8
  -3   7   0 270.248 12.2796   8
   3   7   0 250.145 11.7847   6
   3   7   0 270.666 12.2597   3
  -3   7   0 279.073 12.2559   3
  -3   7   0 264.702 11.9933   6
   3   7   0 265.604 12.2005   3
   3   7   0 263.085 11.8900  10
   3   7   0 268.407 11.9476   5
   4  -7   0 12.4620 1.84430   7
   4  -7   0 15.4681 1.47437  11
  -4  -7   0 10.8239 1.15459   6
  -4  -7   0 11.5030 1.11573   8
  -4  -7   0 11.8407 1.51042   4
  -4  -7   0 11.2763 1.04720   8
   4  -7   0 13.6792 1.66574   3
  -4  -7   0 10.8415 1.58038   7
   4  -7   0 14.3733 1.49528   9
   4  -7   0 13.2853 1.34615   4
   4  -7   0 13.0427 1.14683  10
   4  -7   0 13.7048 1.68833   8
  -4  -7   0 12.1573 1.35748  10
   4  -7   0 13.4491 1.74690   8
  -4  -7   0 13.7802 1.52814  11
   4   7   0 10.2353 1.12881   5
  -4   7   0 14.6227 1.76725   8
   4   7   0 11.0285 1.08095   8
   4   7   0 12.5524 1.50040  11
   4   7   0 10.1487 1.43168   3
  -4   7   0 12.1243 1.63928   5
  -4   7   0 10.9550 1.33103  11
  -4   7   0 11.3435 1.60182   8
   4   7   0 11.9049 1.33250  10
  -4   7   0 11.2607 1.61347   3
  -4   7   0 10.5462 1.10331  10
   4   7   0 9.66124 0.94442   8
  -4   7   0 13.4438 1.44120   6
   5  -7   0 268.296 12.0589   7
  -5  -7   0 262.041 11.8605   7
  -5  -7   0 257.221 11.6537  10
   5  -7   0 263.917 11.8472   8
  -5  -7   0 249.620 11.3678   8
   5  -7   0 267.072 11.3797  10
   5  -7   0 251.831 11.4706   9
  -5  -7   0 247.536 11.4526   6
   5  -7   0 246.357 11.4605   4
   5  -7   0 264.629 11.8116   3
   5  -7   0 252.787 11.9496   8
  -5  -7   0 263.574 11.7743   4
   5  -7   0 257.055 11.4662  11
  -5   7   0 262.083 11.9246   8
   5   7   0 241.454 11.0417   8
   5   7   0 252.027 11.7587   9
  -5   7   0 274.049 11.8396   5
  -5   7   0 258.324 11.5096  11
   5   7   0 247.318 11.0601   8
  -5   7   0 258.624 11.4235  10
   5   7   0 233.305 12.1623   3
   5   7   0 253.753 11.5911  11
   5   7   0 252.435 11.5815  10
  -5   7   0 262.857 11.7262   6
  -5   7   0 263.279 11.8634   8
   6  -7   0 66.9664 3.91576   8
  -6  -7   0 62.7596 3.91502   4
  -6  -7   0 63.6099 3.55174   6
  -6  -7   0 58.5709 3.79576  10
   6  -7   0 64.5212 3.41290   9
  -6  -7   0 56.3399 3.13055   8
   6  -7   0 63.6194 4.19670   3
   6  -7   0 59.2169 3.94475   8
   6  -7   0 64.1721 3.44457  10
  -6  -7   0 62.1682 3.88139   7
  -6  -7   0 63.3924 3.15826   8
   6  -7   0 54.8804 4.14682   7
   6  -7   0 65.7131 3.59391   4
   6   7   0 59.9165 2.97246   8
  -6   7   0 67.0835 3.83016   5
   6   7   0 59.3272 3.60723  10
   6   7   0 61.0800 3.49943  11
  -6   7   0 60.2427 3.48953  10
  -6   7   0 58.3947 3.94824   3
  -6   7   0 64.2345 3.81489   6
  -6   7   0 69.7247 3.97592   8
   6   7   0 64.0030 3.94054   3
   6   7   0 61.4146 2.98974   8
   6   7   0 62.0195 3.74429   9
  -6   7   0 57.6591 3.86995   8
  -6   7   0 61.9274 3.40816  11
   7  -7   0 13.2377 1.90186   3
   7  -7   0 17.8907 1.66450   9
  -7  -7   0 18.2041 1.49385   8
  -7  -7   0 20.9715 2.00444   6
  -7  -7   0 19.4376 2.26671   4
   7  -7   0 18.8259 1.97056   4
   7  -7   0 18.5925 2.26886   8
   7  -7   0 17.4800 2.44411   7
  -7  -7   0 15.9991 1.92642  10
  -7  -7   0 18.4642 1.52295   8
   7  -7   0 20.7169 2.19446   8
   7  -7   0 18.4991 1.83795  10
  -7  -7   0 17.4619 2.26222   7
   7   7   0 20.3108 1.82267  11
  -7   7   0 20.1906 1.69246  11
  -7   7   0 17.4211 2.13523   8
   7   7   0 17.2072 2.09939   3
  -7   7   0 16.0912 1.94317   5
   7   7   0 17.9575 1.97323  10
  -7   7   0 20.4201 2.29872   8
  -7   7   0 18.6375 2.26360   3
  -7   7   0 16.9759 1.87844  10
  -7   7   0 18.7948 2.53033   6
   7   7   0 18.1604 1.29029   8
   7   7   0 17.1025 1.25271   8
   7   7   0 14.3865 1.60659  11
   7   7   0 20.9250 2.13631   9
   8  -7   0 3.88894 1.27371   4
   8  -7   0 7.95579 1.35251  10
  -8  -7   0 6.07449 0.98783   8
  -8  -7   0 7.25714 1.56210  10
   8  -7   0 3.81530 1.55588   3
  -8  -7   0 4.00254 1.52022   4
   8  -7   0 4.95816 1.47518   8
   8  -7   0 7.51485 1.12522   9
  -8  -7   0 4.38409 1.30932   6
   8  -7   0 5.56488 1.88175   7
  -8  -7   0 4.81935 0.92489   8
   8  -7   0 4.57466 1.53330   8
   8   7   0 6.34615 0.79252   8
   8   7   0 6.93132 1.45153   9
  -8   7   0 4.31828 0.90932  11
  -8   7   0 3.52412 1.14492  10
  -8   7   0 5.17995 1.47841   8
  -8   7   0 8.54163 1.88339   3
   8   7   0 5.26257 1.08439  11
  -8   7   0 6.73332 1.62722   8
  -8   7   0 6.87199 1.56748   5
  -8   7   0 2.10799 1.44396   6
  -8   7   0 6.79888 1.01472  11
   8   7   0 4.06745 1.23691  10
   8   7   0 6.96572 1.57109   3
   8   7   0 6.26119 1.12246  11
  -9  -7   0 55.8989 3.32898   8
   9  -7   0 61.7416 4.34218   8
  -9  -7   0 59.4147 4.23849  10
  -9  -7   0 57.3193 3.37079   8
  -9  -7   0 61.5617 4.05368   6
   9  -7   0 60.1672 4.28113   3
  -9  -7   0 55.7172 3.88892   3
   9  -7   0 51.2872 3.98659   8
   9  -7   0 60.5048 4.83995   7
  -9  -7   0 59.4130 4.44551   4
   9  -7   0 60.3466 3.76988  10
   9  -7   0 56.7536 3.28299   9
  -9   7   0 58.4776 3.15862  11
   9   7   0 60.2284 3.40803  11
  -9   7   0 58.1260 3.11178  11
  -9   7   0 59.6218 4.27996   8
  -9   7   0 55.3860 4.17970   8
   9   7   0 64.0260 4.37879   3
  -9   7   0 58.3550 3.90757  10
   9   7   0 60.8676 3.98461   9
   9   7   0 58.9435 3.12478   8
   9   7   0 55.7758 3.89133  10
  -9   7   0 63.4663 4.30529   3
   9   7   0 56.5436 3.03753   8
   9   7   0 57.3643 3.35229  11
  -9   7   0 58.4140 4.23455   6
  10  -7   0 -1.3899 1.30333   8
 -10  -7   0 1.08807 1.45308  10
  10  -7   0 0.77028 1.61398   3
  10  -7   0 0.91892 1.36340   8
 -10  -7   0 0.28298 0.91453   8
 -10  -7   0 -1.4239 1.63131   4
 -10  -7   0 0.22136 1.35396   6
 -10  -7   0 0.02997 1.22161   3
  10  -7   0 -1.7810 0.97732  10
  10  -7   0 0.36606 0.79000   9
  10  -7   0 0.53427 2.11462   7
 -10  -7   0 -0.7550 0.76484   8
  10   7   0 -1.3861 1.05811  10
 -10   7   0 -1.3047 0.57297  11
  10   7   0 -0.8719 0.59100   8
 -10   7   0 -1.0443 1.21057   5
  10   7   0 -1.2970 0.69854  11
 -10   7   0 -0.5531 0.56802  11
 -10   7   0 0.52779 1.56646   3
 -10   7   0 -0.3585 1.32422   8
 -10   7   0 -2.0066 1.41953   6
  10   7   0 -0.3593 0.51207   8
  10   7   0 -0.5221 0.79257  11
 -10   7   0 0.17708 1.19883  10
 -10   7   0 -1.9523 1.18987   8
  10   7   0 -0.4119 1.75327   7
  10   7   0 -3.7363 1.31099   3
 -11  -7   0 15.2199 2.65312  10
 -11  -7   0 19.7998 2.70684   6
  11  -7   0 12.6099 2.01830  10
 -11  -7   0 15.7840 2.25930   3
 -11  -7   0 13.4602 1.77593   8
 -11  -7   0 15.4158 1.79601   8
  11  -7   0 16.8660 2.51888   3
  11  -7   0 12.3425 2.91702   7
 -11  -7   0 18.2936 3.01219   4
  11  -7   0 17.5534 2.65865   8
  11  -7   0 15.2695 1.58725   9
  11  -7   0 16.2562 2.30706   8
 -11   7   0 15.1731 2.68705   6
 -11   7   0 13.0490 2.22653  10
  11   7   0 16.7738 3.06159   7
  11   7   0 13.6440 2.18523   9
 -11   7   0 16.3553 2.54777   8
 -11   7   0 16.7646 2.54777   8
  11   7   0 13.3326 1.46793  11
  11   7   0 16.7407 2.67925   3
  11   7   0 17.3073 1.59008   8
 -11   7   0 17.1954 2.41414   5
 -11   7   0 11.0600 3.01060   3
  11   7   0 16.7933 1.59969  11
  12  -7   0 28.4157 3.83886  10
 -12  -7   0 21.9619 3.06749  10
 -12  -7   0 30.6519 2.71971   8
  12  -7   0 32.6949 3.42543   3
 -12  -7   0 28.7124 3.28967   6
 -12  -7   0 32.2397 3.94227   4
  12  -7   0 29.6729 2.12760   9
  12  -7   0 23.2551 3.74555   7
 -12  -7   0 27.9952 2.58022   8
  12  -7   0 31.5662 3.55981   8
  12   7   0 30.0614 3.94456   7
 -12   7   0 29.8339 3.77795   6
  12   7   0 26.9369 1.96770   5
 -12   7   0 33.7857 3.49728  10
  12   7   0 29.7229 2.17646   8
 -12   7   0 27.2169 2.93923   5
  12   7   0 34.1976 2.06533  11
 -12   7   0 25.9971 3.00914   3
  12   7   0 31.4891 3.19788   9
 -12   7   0 32.9636 3.62993   8
  12   7   0 29.5687 1.98650  11
 -12   7   0 32.9302 3.54769   8
  12   7   0 32.6898 3.78182   3
  13  -7   0 32.3894 3.66194   3
  13  -7   0 33.2559 2.17277   9
 -13  -7   0 44.2379 4.82654   4
 -13  -7   0 29.7382 2.81074   8
  13  -7   0 36.9197 4.09349   8
  13  -7   0 32.2015 4.42548   7
 -13  -7   0 40.4273 4.18706  10
 -13  -7   0 31.0983 2.91758   8
 -13   7   0 50.1656 4.86763   6
 -13   7   0 29.4437 3.33028  10
 -13   7   0 34.9740 3.38183   5
 -13   7   0 40.5463 4.02546   8
  13   7   0 34.5974 2.38978   8
  13   7   0 27.2654 3.55186   3
  13   7   0 35.2860 4.12647   7
  13   7   0 35.2472 3.43438   9
 -14  -7   0 2.90576 1.54116   8
  14  -7   0 4.53222 1.82081   8
 -14  -7   0 5.55616 2.61440   4
  14  -7   0 4.27774 0.84981   9
 -14  -7   0 5.99624 1.67533   8
 -14  -7   0 2.85285 2.13778   6
  14  -7   0 3.26716 2.01533   4
  14  -7   0 5.93190 2.95424   7
  14  -7   0 3.03631 2.05587   3
  14   7   0 3.68306 0.87504   8
 -14   7   0 3.80501 1.98121   8
  14   7   0 2.47623 2.40388   3
  14   7   0 3.20723 1.81701   9
 -14   7   0 2.47353 1.87739   8
  14   7   0 4.76890 2.76547   7
 -14   7   0 2.04559 1.79387  10
 -14   7   0 2.77882 2.43075   6
 -14   7   0 6.68273 1.84405   5
  15  -7   0 5.81350 2.25934   3
  15  -7   0 0.92114 3.21271   4
  15  -7   0 -0.0655 2.66768   7
 -15  -7   0 -1.4425 2.25255   4
 -15  -7   0 -2.9336 1.57417  10
  15  -7   0 0.49954 1.60940   8
 -15  -7   0 0.67597 2.04868   6
 -15  -7   0 -0.7794 1.01299   8
 -15  -7   0 0.54616 1.26273   8
 -15   7   0 -0.3645 1.31175   5
  15   7   0 -1.4837 1.57914   9
 -15   7   0 2.34397 2.46955   6
 -15   7   0 -1.3189 1.55128   8
  15   7   0 3.33065 2.89380   7
 -15   7   0 1.45719 1.67241   8
  15   7   0 0.22748 2.05489   3
  16  -7   0 2.92764 3.15766   7
  16  -7   0 0.67462 2.15304   3
  16  -7   0 3.91741 2.42540   4
 -16  -7   0 2.64741 1.52615   8
 -16  -7   0 4.62312 1.51207   8
 -16  -7   0 3.19330 2.41378  10
 -16  -7   0 5.84215 2.74892   6
 -16  -7   0 4.03547 3.05711   4
 -16   7   0 3.55874 2.18826   8
 -16   7   0 1.77869 1.87814  10
  16   7   0 0.43773 2.96887   7
  16   7   0 2.08513 1.91217   9
 -16   7   0 3.07250 1.60009   5
  16   7   0 0.31490 2.26445   3
 -16   7   0 3.17246 2.83569   6
 -17  -7   0 70.3967 7.16987   4
 -17  -7   0 74.3268 6.38332   6
 -17  -7   0 53.5232 4.38797   8
  17  -7   0 43.7544 6.16105   7
  17  -7   0 64.5179 6.09907   4
 -17   7   0 69.9271 6.96326   6
  17   7   0 79.5592 7.76339   7
 -17   7   0 53.9796 5.32726  10
  17   7   0 53.4160 4.55070   9
 -17   7   0 57.8077 4.32590   5
 -17   7   0 52.1222 5.21128   8
 -18  -7   0 6.64227 3.49042   4
  18  -7   0 5.87313 3.12226   4
 -18  -7   0 7.50993 3.24551   6
  18  -7   0 4.32180 3.83612   7
  18  -7   0 6.98852 2.60227   3
  18   7   0 5.73294 3.74800   7
  18   7   0 8.41857 2.95766   3
 -18   7   0 3.41017 1.70210   5
 -18   7   0 9.93501 3.49316   6
   0  -8   0 246.540 10.9485   4
   0  -8   0 254.678 11.2380   8
   0  -8   0 260.677 11.4276   3
   0  -8   0 242.101 11.3636  11
   0  -8   0 244.963 11.4164   9
   0  -8   0 258.741 11.4033   7
   0  -8   0 240.027 10.8162   6
   0  -8   0 248.976 11.1614   8
   0   8   0 251.302 10.9404   6
   0   8   0 253.394 11.1218   8
   0   8   0 260.316 11.3386   5
   0   8   0 247.975 11.1830   8
   0   8   0 256.322 11.4140   3
   0   8   0 243.068 10.9699   4
   0   8   0 259.637 11.4545  11
  -1  -8   0 70.4003 3.73999   3
   1  -8   0 62.9021 3.59152  11
   1  -8   0 64.8918 3.13609   4
  -1  -8   0 59.2249 3.22023   4
  -1  -8   0 65.4699 3.00287  10
   1  -8   0 65.8029 3.66417   7
   1  -8   0 67.9038 3.69777   3
  -1  -8   0 64.3870 3.27751   8
  -1  -8   0 63.3815 3.35092   8
  -1  -8   0 68.0166 3.68387  11
   1  -8   0 58.8295 3.62777   9
   1  -8   0 58.3151 3.05360   6
  -1  -8   0 66.2286 3.59036   7
   1  -8   0 69.2391 3.62849   8
  -1  -8   0 69.0321 3.80994   9
   1   8   0 64.7937 3.61834   3
  -1   8   0 68.8692 3.55790   8
   1   8   0 63.1222 3.28148   8
   1   8   0 60.1304 2.97299   6
  -1   8   0 62.6165 3.75229   8
   1   8   0 64.9043 3.48894   5
  -1   8   0 67.1900 3.63881   5
  -1   8   0 63.7719 3.10540   6
  -1   8   0 60.1702 3.13990   4
   1   8   0 63.1367 3.62506  11
  -1   8   0 71.1359 3.73376   3
   1   8   0 64.3845 2.95678  10
  -1   8   0 64.8303 3.66528  11
   1   8   0 66.1730 2.99199   6
   1   8   0 67.9120 3.25143   8
   1   8   0 60.2679 3.19879   4
   2  -8   0 1443.08 60.6180   8
   2  -8   0 1380.67 60.2797   6
  -2  -8   0 1384.46 60.2611   8
  -2  -8   0 1420.63 60.7069   3
   2  -8   0 1410.87 60.6343  11
  -2  -8   0 1410.32 60.3196   8
  -2  -8   0 1427.42 60.6743  11
   2  -8   0 1443.73 60.7218   7
   2  -8   0 1436.00 60.6527   9
   2  -8   0 1404.63 59.9436  10
  -2  -8   0 1417.27 60.2267  10
  -2  -8   0 1461.12 60.7990   9
   2  -8   0 1411.96 59.9309  10
   2  -8   0 1460.08 60.7205   8
   2  -8   0 1442.97 60.2368   4
  -2  -8   0 1396.24 60.3950   4
  -2  -8   0 1493.93 60.7343   7
   2  -8   0 1496.83 60.7270   3
   2   8   0 1383.84 60.1812  10
   2   8   0 1482.59 60.7448  11
  -2   8   0 1381.65 60.2928   6
  -2   8   0 1432.08 60.6734   3
  -2   8   0 1296.89 60.2040   4
   2   8   0 1416.77 60.7149   3
   2   8   0 1393.13 60.2619   8
  -2   8   0 1449.91 60.6807   8
   2   8   0 1421.54 60.4920   5
  -2   8   0 1451.63 60.6986  11
   2   8   0 1449.26 60.2218   8
  -2   8   0 1409.16 60.6824   5
  -2   8   0 1456.19 60.6161   8
   3  -8   0 117.249 5.78064   8
  -3  -8   0 108.268 5.64400   7
  -3  -8   0 111.309 5.74632   9
  -3  -8   0 108.109 5.12382   8
  -3  -8   0 105.318 5.07795   6
   3  -8   0 112.537 5.64893   8
   3  -8   0 117.926 5.57530   9
  -3  -8   0 109.512 5.57429  11
   3  -8   0 114.095 5.82377   7
  -3  -8   0 107.723 5.08610   8
   3  -8   0 107.131 4.92929  10
   3  -8   0 116.418 5.20619   4
  -3  -8   0 111.614 5.44616   4
   3  -8   0 109.901 5.52849  11
   3  -8   0 116.425 5.70023   3
  -3  -8   0 110.995 5.27958  10
  -3   8   0 107.431 5.64635   5
   3   8   0 116.438 5.69770  11
  -3   8   0 96.0837 5.09173   4
  -3   8   0 118.848 5.74370   8
   3   8   0 109.110 5.19847  10
   3   8   0 113.448 5.00681   8
  -3   8   0 112.528 5.61219   8
  -3   8   0 108.941 5.70210   3
   3   8   0 109.886 5.75604   3
   3   8   0 102.965 5.06683   6
   3   8   0 107.654 5.33102   5
  -3   8   0 117.317 5.62550  11
  -3   8   0 113.585 5.35230   6
  -4  -8   0 526.152 22.7943   8
   4  -8   0 548.995 23.5200   7
   4  -8   0 551.559 23.4304   8
  -4  -8   0 509.742 22.9143   6
  -4  -8   0 521.463 23.2574  11
   4  -8   0 546.641 23.5496   8
  -4  -8   0 539.007 23.2583   4
   4  -8   0 534.331 22.7992  10
  -4  -8   0 532.427 23.1135  10
   4  -8   0 531.050 22.9701   4
  -4  -8   0 543.466 23.4078   7
   4  -8   0 524.096 23.1800  11
   4  -8   0 538.407 23.3676   3
   4  -8   0 532.217 23.2041   9
   4   8   0 521.766 23.0044   5
   4   8   0 543.394 23.4653   3
   4   8   0 520.590 22.6682   8
  -4   8   0 543.193 23.4207   5
  -4   8   0 544.937 23.1911   6
  -4   8   0 546.542 23.4206   8
  -4   8   0 551.420 23.2792  11
   4   8   0 529.371 23.3044  11
  -4   8   0 532.079 22.8430  10
   4   8   0 514.603 22.6917   8
   4   8   0 523.432 23.8650   3
  -4   8   0 520.725 23.4360   8
   4   8   0 525.880 23.0377  10
  -5  -8   0 65.8287 3.70419  10
   5  -8   0 65.9842 3.94364   3
   5  -8   0 67.1520 3.56695  11
   5  -8   0 63.5136 3.30158  10
   5  -8   0 62.9805 3.55013   9
  -5  -8   0 63.8677 3.18893   8
   5  -8   0 60.5283 3.45534   4
   5  -8   0 66.3141 3.92590   8
  -5  -8   0 66.1388 3.46399   6
   5  -8   0 69.1329 4.21409   7
  -5  -8   0 66.3350 3.83043   4
  -5  -8   0 63.8259 3.17001   8
  -5  -8   0 64.2059 3.96274   7
   5  -8   0 63.7977 4.02188   8
   5   8   0 62.9593 3.69201  11
   5   8   0 59.9167 2.99229   8
   5   8   0 66.4497 3.95519   3
  -5   8   0 64.0735 3.88558   8
  -5   8   0 61.0394 3.68576   6
  -5   8   0 66.7082 3.64082  11
  -5   8   0 68.6722 4.00330   8
  -5   8   0 63.4306 4.00299   3
  -5   8   0 64.4766 3.88936   5
   5   8   0 61.4998 3.92039   3
   5   8   0 61.5374 3.33452   5
   5   8   0 61.7752 3.00180   8
  -5   8   0 61.4027 3.34810  10
   6  -8   0 519.338 22.7944   9
  -6  -8   0 525.716 22.4911   8
   6  -8   0 529.112 23.1593   3
   6  -8   0 540.063 23.4385   8
   6  -8   0 512.289 22.6822  10
   6  -8   0 526.505 23.2515   8
  -6  -8   0 533.274 23.1666   4
  -6  -8   0 514.008 22.8277   6
  -6  -8   0 505.579 22.4700   8
   6  -8   0 496.669 24.1732   7
   6  -8   0 515.653 22.8267   4
  -6  -8   0 559.651 25.0610   7
  -6  -8   0 525.350 23.0454  10
  -6   8   0 536.295 23.1833   5
  -6   8   0 532.357 23.1733   3
   6   8   0 532.015 23.2369   3
   6   8   0 493.218 22.2801   8
  -6   8   0 531.425 23.1333   6
  -6   8   0 547.344 23.3109   8
   6   8   0 512.385 22.2927   8
   6   8   0 520.877 23.2664   3
   6   8   0 533.901 23.1714   9
  -6   8   0 524.480 22.8300  11
  -6   8   0 529.695 22.7796  10
  -6   8   0 534.005 23.3466   8
   6   8   0 513.966 22.9241  11
   6   8   0 510.668 22.9254  10
   7  -8   0 23.5578 2.59941   8
   7  -8   0 28.1767 2.67204   3
   7  -8   0 27.2853 2.29222   4
   7  -8   0 17.6541 2.53856   7
  -7  -8   0 28.6684 2.86318   7
   7  -8   0 24.9419 1.98824   9
   7  -8   0 24.1702 1.99963  10
   7  -8   0 27.9027 2.67624   8
  -7  -8   0 20.8233 2.09340   6
  -7  -8   0 18.9663 2.10927  10
  -7  -8   0 22.2599 1.65888   8
  -7  -8   0 27.0549 2.64387   4
  -7  -8   0 25.3466 1.75488   8
  -7   8   0 21.2474 2.10093  10
   7   8   0 29.5381 2.48840   9
   7   8   0 23.0986 1.43154   8
  -7   8   0 27.5974 2.04236  11
  -7   8   0 26.1969 2.99880   6
   7   8   0 21.4312 2.16334  10
  -7   8   0 21.0408 2.37247   3
  -7   8   0 20.4984 2.42396   8
  -7   8   0 21.8778 2.31429   5
  -7   8   0 27.8804 2.64274   8
   7   8   0 24.4037 2.12456  11
   7   8   0 20.0542 2.30214   3
   7   8   0 23.5157 1.41030   8
  -8  -8   0 182.766 8.91207   6
   8  -8   0 175.114 9.51250   7
  -8  -8   0 182.165 8.38759   8
   8  -8   0 198.298 9.56889   8
   8  -8   0 190.238 8.76377  10
   8  -8   0 193.889 9.26193   8
   8  -8   0 176.198 8.84880   4
  -8  -8   0 184.136 9.15663  10
  -8  -8   0 181.391 8.37685   8
  -8  -8   0 178.122 9.24294   4
   8  -8   0 170.055 8.49895   9
   8  -8   0 185.059 9.19280   3
  -8  -8   0 184.332 9.29724   7
   8   8   0 178.043 8.09310   8
   8   8   0 177.303 8.10366   8
  -8   8   0 184.279 8.51441  11
   8   8   0 201.172 9.36309   3
  -8   8   0 189.115 9.25287   3
  -8   8   0 185.055 9.19718   6
  -8   8   0 199.078 9.75765   5
   8   8   0 178.737 9.11416  11
  -8   8   0 184.855 8.85825  10
  -8   8   0 189.234 9.38165   8
   8   8   0 180.592 9.04855   9
   8   8   0 181.347 8.96288  10
   8   8   0 185.955 8.71066  11
  -8   8   0 169.542 8.43549  11
  -8   8   0 186.166 9.29624   8
  -9  -8   0 9.19952 2.18656   4
   9  -8   0 8.49483 1.53901  10
   9  -8   0 7.55157 1.95348   8
   9  -8   0 9.64428 1.34363   9
   9  -8   0 6.73048 1.65690   8
  -9  -8   0 7.18912 1.17010   8
   9  -8   0 8.15912 1.93587   3
  -9  -8   0 7.20764 1.66817   6
   9  -8   0 6.28531 1.55809   4
  -9  -8   0 9.58994 1.96423  10
  -9  -8   0 7.38812 1.11000   8
   9  -8   0 6.96904 2.26555   7
   9   8   0 7.86240 1.35642  11
   9   8   0 5.75412 1.45768  10
  -9   8   0 12.0880 2.10127   8
  -9   8   0 7.54829 1.68756   5
   9   8   0 10.3850 1.56380  11
  -9   8   0 6.29098 1.88633   6
   9   8   0 8.75507 0.91329   8
  -9   8   0 6.65430 1.48889  10
  -9   8   0 8.45460 1.15329  11
   9   8   0 9.18015 1.75178   9
  -9   8   0 7.19568 1.81480   8
   9   8   0 7.60159 1.92673   3
   9   8   0 8.02969 0.90307   8
  -9   8   0 8.29845 2.04730   3
  -9   8   0 9.18833 1.23775  11
  10  -8   0 113.261 6.22222  10
  10  -8   0 119.270 6.51144   4
  10  -8   0 119.819 6.98379   8
 -10  -8   0 108.294 6.41744   6
 -10  -8   0 120.702 7.05687   4
 -10  -8   0 115.014 6.68400  10
 -10  -8   0 109.284 5.73001   8
 -10  -8   0 110.807 5.77860   8
  10  -8   0 120.532 7.32589   7
  10  -8   0 119.467 6.74384   3
  10  -8   0 123.046 6.70933   8
  10  -8   0 111.642 5.69537   9
  10   8   0 116.278 5.81809  11
 -10   8   0 108.968 6.74170   8
  10   8   0 115.388 5.39587   8
 -10   8   0 115.272 6.43664   5
  10   8   0 114.487 6.43418   9
 -10   8   0 117.229 6.72149   3
  10   8   0 112.133 5.80450  11
 -10   8   0 111.516 5.51483  11
  10   8   0 126.482 7.05930   7
 -10   8   0 124.906 6.50269  10
 -10   8   0 119.733 6.91618   6
  10   8   0 103.751 6.30568  10
  10   8   0 117.979 6.83689   3
  10   8   0 107.253 5.31897   8
 -10   8   0 120.892 6.76986   8
 -10   8   0 111.347 5.47674  11
  11  -8   0 1.65482 1.74994   3
  11  -8   0 5.89931 1.99308   8
 -11  -8   0 2.34818 1.60417  10
 -11  -8   0 0.60998 1.94465   4
 -11  -8   0 2.16165 1.56001   6
 -11  -8   0 1.92931 0.99640   8
  11  -8   0 2.73971 1.67476   4
 -11  -8   0 3.26720 1.59134   8
  11  -8   0 4.20812 2.64415   7
  11  -8   0 1.24267 1.17331  10
  11  -8   0 2.71506 1.52075   8
  11  -8   0 3.11557 0.97216   9
  11   8   0 3.03502 1.01116  11
 -11   8   0 0.56990 1.56366   3
  11   8   0 2.09509 0.65672   5
 -11   8   0 2.10912 0.71275  11
 -11   8   0 2.94038 1.59549   8
  11   8   0 0.58194 0.86148  11
 -11   8   0 1.64650 1.42503  10
  11   8   0 1.85921 0.67014   8
 -11   8   0 1.33114 1.79176   6
  11   8   0 1.79254 1.48130   9
  11   8   0 0.59540 1.88355   7
 -11   8   0 3.72901 1.81955   8
 -11   8   0 2.59432 0.70319  11
  11   8   0 1.62921 1.64384   3
 -11   8   0 3.61167 1.64442   5
  12  -8   0 97.0887 7.05312   7
 -12  -8   0 105.247 6.41612  10
 -12  -8   0 90.2327 5.62377   8
  12  -8   0 86.0263 5.80885  10
  12  -8   0 94.1827 6.44242   8
 -12  -8   0 88.4343 5.20265   8
  12  -8   0 100.101 6.35361   3
  12  -8   0 102.478 6.17243   4
 -12  -8   0 104.610 6.88575   4
 -12  -8   0 97.1268 6.17665   6
  12  -8   0 94.0430 4.82911   9
 -12   8   0 96.2298 5.99374  10
  12   8   0 90.2677 4.44206   5
 -12   8   0 90.8333 5.93096   3
  12   8   0 97.6087 6.46686   3
  12   8   0 98.4620 6.77910   7
  12   8   0 94.6740 4.68730   8
 -12   8   0 91.4090 6.17275   8
  12   8   0 91.1921 4.82050  11
 -12   8   0 106.059 6.48477   8
  12   8   0 89.1005 4.79362  11
 -12   8   0 104.254 6.60481   6
  12   8   0 102.918 5.86177   9
 -12   8   0 99.0298 5.94049   5
 -13  -8   0 -1.2264 2.21348   4
  13  -8   0 -0.2680 1.76999   4
 -13  -8   0 1.24123 1.06517   8
  13  -8   0 3.86152 2.71434   7
 -13  -8   0 1.84632 1.85103   6
  13  -8   0 1.92145 0.78167   9
 -13  -8   0 1.43944 1.62915  10
  13  -8   0 -0.3723 1.71285   3
  13  -8   0 -0.4383 1.49059   8
 -13  -8   0 1.93970 1.20731   8
  13   8   0 0.63211 1.54618   9
  13   8   0 1.08921 0.61938   8
 -13   8   0 0.31332 1.97020   6
 -13   8   0 2.69670 1.79579  10
  13   8   0 -0.0671 0.68629  11
  13   8   0 0.49360 0.64019  11
  13   8   0 0.26367 2.27586   7
  13   8   0 5.13947 2.31188   3
 -13   8   0 1.69525 1.77437   8
 -13   8   0 2.76295 1.69669   5
  14  -8   0 23.7189 3.26485   3
  14  -8   0 22.4941 3.28278   8
 -14  -8   0 27.3155 3.48618   6
 -14  -8   0 26.6141 2.55641   8
  14  -8   0 30.4752 4.68779   7
 -14  -8   0 20.2209 3.62764   4
 -14  -8   0 17.4705 3.23322  10
  14  -8   0 30.7788 3.76830   4
  14  -8   0 24.3474 1.69817   9
 -14  -8   0 24.5162 2.60768   8
  14   8   0 22.8546 3.73913   7
 -14   8   0 24.8111 3.40202   8
 -14   8   0 27.5430 3.36187  10
  14   8   0 30.1637 3.40785   9
 -14   8   0 27.2277 3.91921   6
 -14   8   0 16.4779 3.03453   8
 -14   8   0 33.3766 3.40711   5
  14   8   0 24.0588 3.43106   3
  15  -8   0 -2.4584 2.51637   7
 -15  -8   0 1.46461 2.04416   6
 -15  -8   0 0.64715 1.25341   8
 -15  -8   0 0.49510 2.62777   4
  15  -8   0 -1.4306 1.56873   8
  15  -8   0 0.99494 1.95951   3
 -15  -8   0 1.13072 2.02228  10
 -15  -8   0 0.30852 1.00279   8
  15   8   0 -1.8822 3.20578   3
  15   8   0 1.86349 2.78090   7
 -15   8   0 0.53037 2.30024   6
 -15   8   0 0.34667 1.47709   5
 -15   8   0 2.19023 1.97137   8
  15   8   0 -1.2933 1.72246   9
  16  -8   0 89.4664 6.55172   4
 -16  -8   0 89.4991 6.63891  10
 -16  -8   0 85.8545 6.49201   6
  16  -8   0 81.1304 7.70349   7
 -16  -8   0 75.6773 5.04758   8
 -16  -8   0 75.1201 4.97207   8
 -16  -8   0 90.9079 7.44335   4
  16   8   0 76.6765 6.74279   3
 -16   8   0 69.8798 5.24659   5
 -16   8   0 71.5590 6.08366   8
 -16   8   0 70.6582 5.85619  10
  16   8   0 63.1852 6.87569   7
  16   8   0 75.9432 5.54132   9
 -16   8   0 90.6911 7.17117   6
  17  -8   0 -1.4115 3.10723   7
  17  -8   0 0.46932 2.46797   4
 -17  -8   0 -0.4901 1.26664   8
 -17  -8   0 -0.5077 2.88490   4
 -17  -8   0 -0.9745 2.19045   6
  17  -8   0 -0.9731 2.05703   3
 -17   8   0 0.91723 3.00188   6
  17   8   0 -0.2362 1.84127   9
  17   8   0 1.36917 2.49343   3
  17   8   0 3.96089 3.30785   7
 -17   8   0 1.10095 1.57065   5
 -17   8   0 -2.2151 1.67669   8
   0  -9   0 -0.4051 0.91006   9
   0  -9   0 0.78184 0.58452   4
   0  -9   0 -0.2895 0.68789   8
   0  -9   0 0.09517 0.72353   8
   0  -9   0 0.24578 0.92477   3
   0  -9   0 0.62112 0.90483   7
   0   9   0 -1.2154 0.81073  11
   0   9   0 1.39250 0.94851   5
   0   9   0 0.08352 0.48796   4
   0   9   0 0.29283 0.62051   8
   0   9   0 -0.3581 0.40278   6
   1  -9   0 0.78479 0.44564   6
  -1  -9   0 1.07378 0.43414  10
  -1  -9   0 1.94182 1.11279  11
  -1  -9   0 0.43059 0.89376   7
  -1  -9   0 1.17279 0.72037   8
   1  -9   0 0.27257 0.87675   8
  -1  -9   0 0.72750 0.65497   4
  -1  -9   0 0.13898 0.65218   8
   1  -9   0 0.48627 0.91849   9
   1  -9   0 0.73606 0.95894   3
  -1  -9   0 1.80892 1.07985   9
   1  -9   0 1.10220 0.57127   4
   1  -9   0 0.95924 1.02955   7
  -1  -9   0 1.02702 1.02220   3
  -1   9   0 -0.0523 0.84874   5
  -1   9   0 0.80790 1.23263   8
   1   9   0 1.10123 0.39385   6
   1   9   0 0.55647 0.87201   3
   1   9   0 0.66375 0.43105   6
  -1   9   0 0.86390 0.94183  11
   1   9   0 0.91156 0.66155   8
  -1   9   0 0.53493 0.56640   4
   1   9   0 1.45030 0.39796  10
   1   9   0 1.21465 0.90385   5
  -1   9   0 0.77235 0.51634   6
   1   9   0 1.01023 0.62186   8
   1   9   0 0.84300 0.93520  11
  -1   9   0 1.36124 0.84961   8
  -2  -9   0 108.964 5.06290  10
  -2  -9   0 116.954 5.72000   7
   2  -9   0 114.759 5.73502   7
   2  -9   0 109.997 5.66129   8
   2  -9   0 101.948 5.18696   6
   2  -9   0 112.225 5.65895   9
   2  -9   0 125.009 5.79221   3
  -2  -9   0 112.945 5.71943  11
   2  -9   0 111.303 5.10249   4
  -2  -9   0 105.819 5.16640   8
  -2  -9   0 111.953 5.80450   9
  -2  -9   0 107.794 5.24516   8
  -2  -9   0 111.016 5.32044   4
  -2  -9   0 105.131 5.68690   3
   2  -9   0 111.299 5.55578   8
   2   9   0 107.316 5.42960   5
  -2   9   0 103.833 5.08767   4
   2   9   0 111.657 5.73857  11
  -2   9   0 113.548 5.55178   8
   2   9   0 105.865 5.62051   3
   2   9   0 114.104 5.10562   8
   2   9   0 104.323 5.14573   8
  -2   9   0 111.192 5.17610   6
  -2   9   0 113.772 5.68074   5
   2   9   0 108.541 5.00874  10
   2   9   0 101.060 5.05010   6
  -2   9   0 112.359 5.69085  11
  -2   9   0 107.484 6.09078   3
  -2   9   0 106.292 5.57442   8
   3  -9   0 617.781 25.6468   8
  -3  -9   0 598.798 25.6471   9
   3  -9   0 607.966 25.5036   8
  -3  -9   0 568.069 24.9081   6
  -3  -9   0 574.329 25.2469   4
   3  -9   0 590.520 25.5768   7
   3  -9   0 597.996 25.4523   9
   3  -9   0 576.932 24.7170  10
   3  -9   0 595.232 25.5235   3
  -3  -9   0 603.294 25.5541   7
  -3  -9   0 572.837 25.4512  11
  -3  -9   0 601.039 25.0873  10
  -3  -9   0 566.613 24.9662   8
   3  -9   0 587.499 25.0013   4
  -3  -9   0 505.958 25.8227   8
   3   9   0 527.365 24.8865   6
  -3   9   0 603.834 25.5293   3
  -3   9   0 588.240 25.1637   6
  -3   9   0 594.193 25.4872  11
  -3   9   0 516.749 24.9397   4
   3   9   0 628.193 25.6005  11
   3   9   0 592.118 25.2573   5
   3   9   0 586.513 25.0183  10
  -3   9   0 601.623 25.4948   8
  -3   9   0 589.800 25.5401   5
   3   9   0 573.475 25.5402   3
  -3   9   0 612.561 25.5831   8
   3   9   0 560.899 24.9082   8
  -4  -9   0 1.07514 0.76104  10
   4  -9   0 0.92315 0.90061   9
   4  -9   0 0.95860 0.72297   4
   4  -9   0 1.02449 1.09110   8
   4  -9   0 2.30452 1.07502  11
  -4  -9   0 1.19726 0.91393   4
   4  -9   0 1.16918 1.22059   7
  -4  -9   0 0.84494 1.09044   7
  -4  -9   0 -0.1012 0.51623   8
  -4  -9   0 0.92564 0.52299   8
  -4  -9   0 0.76205 0.83926  11
  -4  -9   0 0.81357 0.59120   6
   4  -9   0 2.43514 1.19050   3
   4  -9   0 0.80531 0.99854   8
   4  -9   0 0.16190 0.45784  10
  -4   9   0 -0.6224 0.87265   8
  -4   9   0 1.26847 0.99471  11
   4   9   0 1.01145 0.94951   3
   4   9   0 0.65993 0.69582   5
  -4   9   0 -0.2853 0.91190   5
  -4   9   0 0.17515 1.09604   3
  -4   9   0 0.88410 0.98692   8
   4   9   0 2.02730 0.74551  10
   4   9   0 1.31028 0.46465   8
   4   9   0 -0.0239 0.87710  11
   4   9   0 0.56630 0.44226   8
  -4   9   0 0.33155 0.77998   6
   4   9   0 -0.2260 0.94794   3
   5  -9   0 0.88897 0.84269  11
  -5  -9   0 -0.2795 1.03530   7
  -5  -9   0 -0.0683 0.63214   6
   5  -9   0 -0.0425 0.71514   4
  -5  -9   0 -0.0726 0.46943   8
  -5  -9   0 -0.2808 0.73120  10
  -5  -9   0 0.25973 0.52858   8
   5  -9   0 0.15870 1.28991   7
   5  -9   0 1.08079 0.60364  10
   5  -9   0 0.37317 0.98873   8
   5  -9   0 0.06411 1.04047   8
  -5  -9   0 0.28849 0.97361   4
   5  -9   0 1.19876 1.04906   3
   5  -9   0 0.32829 0.80404   9
   5   9   0 -0.5059 0.89579   3
  -5   9   0 0.56116 0.99380   5
   5   9   0 0.85741 0.89472  11
  -5   9   0 0.60675 0.58462  10
  -5   9   0 -0.0900 0.80095   6
   5   9   0 0.61930 0.65687   5
  -5   9   0 0.90433 0.97439   8
   5   9   0 0.42334 0.95492   3
  -5   9   0 -0.4593 1.11638   3
  -5   9   0 0.50161 0.85325  11
   5   9   0 0.98170 0.39725   8
   5   9   0 0.72839 0.37738   8
  -5   9   0 0.05067 0.93264   8
   5   9   0 1.34260 1.31114  10
  -6  -9   0 11.2183 1.11554   8
   6  -9   0 14.7206 1.39971  10
  -6  -9   0 11.6614 1.40029   6
   6  -9   0 10.4013 1.40878   4
   6  -9   0 13.1628 2.09098   7
   6  -9   0 13.3233 1.59690   9
  -6  -9   0 12.4983 1.17235   8
   6  -9   0 14.3813 2.03721   8
   6  -9   0 14.4497 1.91587   8
   6  -9   0 12.1726 1.78644   3
  -6  -9   0 13.6489 1.92454   7
  -6  -9   0 15.6116 1.81864  10
   6   9   0 11.5632 0.88176   8
  -6   9   0 12.2925 1.97983   3
  -6   9   0 13.7573 1.80709   6
   6   9   0 12.2835 1.85534   3
   6   9   0 11.6930 1.73598   3
   6   9   0 11.2891 1.31565   5
  -6   9   0 12.5975 1.39154  10
  -6   9   0 10.6133 1.77862   8
   6   9   0 10.1053 1.66252   9
   6   9   0 13.0544 1.68642  11
  -6   9   0 14.2140 1.63281  11
  -6   9   0 13.2937 1.97494   5
   6   9   0 11.5149 0.89150   8
   6   9   0 14.5754 1.62844  10
  -6   9   0 15.2521 1.97780   8
   7  -9   0 11.2511 1.53056   9
   7  -9   0 15.4041 1.59388  10
  -7  -9   0 12.4566 1.24925   8
  -7  -9   0 12.6194 2.05171   7
   7  -9   0 16.0117 2.46366   7
   7  -9   0 15.7858 2.01425   3
  -7  -9   0 13.7455 1.73078   6
   7  -9   0 16.8842 2.38669   8
  -7  -9   0 15.4228 2.13607   4
   7  -9   0 16.5438 1.86022   4
  -7  -9   0 11.7713 1.79205  10
   7  -9   0 12.6316 2.01581   8
  -7  -9   0 13.2902 1.30326   8
  -7   9   0 13.8701 2.05358   3
   7   9   0 13.6961 0.93538   8
   7   9   0 14.6207 0.98017   8
  -7   9   0 12.2070 1.84698   6
   7   9   0 16.5223 1.89353  10
  -7   9   0 14.9654 1.66598  10
  -7   9   0 15.1021 2.14630   8
  -7   9   0 15.8325 2.15560   5
   7   9   0 11.5187 1.87393   3
   7   9   0 13.2436 1.41467   5
  -7   9   0 15.1701 1.67113  11
  -7   9   0 14.2102 2.06246   8
   7   9   0 13.4829 1.78727  11
   7   9   0 15.2034 2.16970   3
   8  -9   0 14.8935 1.73534  10
   8  -9   0 13.0960 2.23157   8
  -8  -9   0 12.9454 2.15151   4
   8  -9   0 15.6032 2.03235   4
   8  -9   0 14.0393 1.65258   9
  -8  -9   0 11.1043 2.12099   7
   8  -9   0 14.5077 2.70045   7
  -8  -9   0 14.8474 1.90952   6
  -8  -9   0 13.5520 1.39488   8
  -8  -9   0 12.5949 2.00129  10
   8  -9   0 15.1446 2.22796   3
   8  -9   0 19.0000 2.34059   8
  -8   9   0 17.4734 1.96636  10
   8   9   0 12.7086 0.95071   8
   8   9   0 16.4764 2.40529   3
   8   9   0 11.8939 0.98226   8
  -8   9   0 16.1115 2.26376   8
  -8   9   0 13.7700 1.61467  11
  -8   9   0 12.5748 2.12441   8
  -8   9   0 15.5153 2.23112   6
  -8   9   0 11.8854 2.10891   3
  -8   9   0 11.3865 1.90659   5
   8   9   0 14.6411 1.42624   5
   8   9   0 14.1938 1.83986  11
   8   9   0 15.2606 1.81063  11
  -8   9   0 16.2094 1.72769  11
   8   9   0 13.4008 2.03843   9
   8   9   0 17.4012 2.04659  10
   9  -9   0 31.8834 2.71292  10
  -9  -9   0 32.5467 2.34490   8
  -9  -9   0 40.7397 3.63174   4
   9  -9   0 33.3554 3.03937   4
  -9  -9   0 32.0645 3.28932  10
   9  -9   0 38.1763 3.75137   8
  -9  -9   0 30.5764 2.27159   8
   9  -9   0 33.9265 3.76634   7
   9  -9   0 32.4900 3.26778   3
  -9  -9   0 36.8189 3.65033   7
  -9  -9   0 33.1908 3.00379   6
   9  -9   0 35.7200 3.27544   8
   9  -9   0 36.0765 2.53051   9
  -9   9   0 30.6815 3.21719   6
  -9   9   0 35.5415 3.33032   8
   9   9   0 37.5276 3.49416   3
  -9   9   0 33.2061 3.96513   8
   9   9   0 33.1010 2.18921   5
   9   9   0 30.0742 3.16692  10
  -9   9   0 33.1915 2.46347  11
   9   9   0 34.7342 1.80836   8
  -9   9   0 36.9683 3.58279   3
   9   9   0 30.5790 2.65937  11
  -9   9   0 30.0366 2.38566  11
   9   9   0 33.7024 1.83214   8
   9   9   0 35.6545 3.23073   9
  -9   9   0 32.0431 3.20637   5
   9   9   0 31.7650 2.71793  11
  -9   9   0 35.7607 2.97933  10
 -10  -9   0 27.1193 3.14827  10
 -10  -9   0 33.9563 3.08887   6
 -10  -9   0 23.0730 2.07414   8
 -10  -9   0 23.7535 2.18161   8
  10  -9   0 24.7980 2.53279  10
  10  -9   0 28.3362 2.90561   4
  10  -9   0 25.0574 2.96964   8
  10  -9   0 30.1197 3.92439   7
  10  -9   0 25.1134 3.09869   3
  10  -9   0 27.0189 3.36577   8
  10  -9   0 22.8013 2.13290   9
 -10  -9   0 29.0184 3.56322   4
  10   9   0 33.2200 3.50471   3
  10   9   0 27.1708 3.05570   9
 -10   9   0 30.1989 2.18147  11
 -10   9   0 30.0384 2.92897  10
  10   9   0 25.6455 1.85143   5
 -10   9   0 30.3367 3.09446   5
  10   9   0 29.4258 2.45740  11
  10   9   0 21.0557 2.19681  11
 -10   9   0 22.9933 2.93436   8
  10   9   0 24.1278 1.49518   8
 -10   9   0 24.6406 3.12082   3
  10   9   0 24.5041 1.49140   8
 -10   9   0 24.9654 2.06524  11
  10   9   0 24.9957 2.69197  10
 -10   9   0 26.3606 3.35357   6
  11  -9   0 1.34161 1.08742  10
 -11  -9   0 0.20514 1.34772   6
  11  -9   0 -1.2151 1.53673   8
 -11  -9   0 0.01661 0.91222   8
  11  -9   0 0.12129 1.36880   8
  11  -9   0 -1.8232 1.54125   3
  11  -9   0 0.80485 2.38131   7
  11  -9   0 0.80015 1.59163   4
 -11  -9   0 1.47566 1.95996   4
 -11  -9   0 2.25082 1.57812  10
  11  -9   0 0.59952 0.88583   9
 -11  -9   0 -0.2017 1.40971   8
  11   9   0 1.29123 1.79018   3
 -11   9   0 0.77239 1.76500   8
 -11   9   0 0.40150 1.67820   3
  11   9   0 2.67537 2.01668   7
 -11   9   0 -1.5530 1.59449   6
 -11   9   0 -1.1344 1.40591   8
  11   9   0 2.34954 1.53576   9
 -11   9   0 0.56768 1.34990  10
  11   9   0 1.49779 1.00558  11
 -11   9   0 1.23351 1.53190   5
  11   9   0 0.53647 0.57326   5
 -11   9   0 0.71405 0.80259  11
 -11   9   0 0.25241 0.72889  11
  11   9   0 0.84612 0.97261  11
  12  -9   0 8.71082 2.19100   4
  12  -9   0 8.78757 2.31379   3
  12  -9   0 6.69853 2.23615   8
  12  -9   0 6.51787 1.22117   9
 -12  -9   0 6.04423 2.22536  10
 -12  -9   0 6.17976 1.29975   8
 -12  -9   0 9.28011 2.16056   6
  12  -9   0 6.35819 1.64766  10
  12  -9   0 8.50797 2.93088   7
 -12  -9   0 9.86708 2.79887   4
 -12  -9   0 6.86618 1.44285   8
  12   9   0 7.92457 1.36767  11
 -12   9   0 9.25392 2.22345   5
 -12   9   0 3.35806 2.21594   3
 -12   9   0 5.66219 2.34440   6
  12   9   0 7.04105 1.92077   9
 -12   9   0 7.07221 1.98558  10
 -12   9   0 7.60800 2.24032   8
  12   9   0 6.98030 0.88887   5
  12   9   0 5.67876 0.67648   8
 -12   9   0 7.21172 2.18069   8
  12   9   0 5.89612 2.75765   7
 -12   9   0 6.38290 0.88381  11
 -12   9   0 8.89468 0.92719  11
  12   9   0 9.75686 3.01497   3
  13  -9   0 53.0280 4.71753   8
 -13  -9   0 47.1670 4.41636   6
 -13  -9   0 52.2733 3.51323   8
  13  -9   0 45.1957 4.38280   4
 -13  -9   0 45.4466 4.44376  10
 -13  -9   0 50.5840 3.38056   8
  13  -9   0 44.4998 2.85144   9
  13   9   0 46.4746 4.07713   9
 -13   9   0 54.8739 4.25110   5
 -13   9   0 55.0486 4.43609  10
 -13   9   0 49.3521 4.47059   8
  13   9   0 43.7994 2.92609  11
  13   9   0 48.9735 2.94783  11
 -13   9   0 58.8306 7.29424   8
  13   9   0 53.6843 4.90363   3
 -13   9   0 49.0151 4.86148   6
  13   9   0 56.7678 5.42919   7
 -14  -9   0 8.60183 3.11202   4
  14  -9   0 11.5788 3.26296   7
 -14  -9   0 13.3277 2.83314   6
 -14  -9   0 12.7895 2.82830  10
  14  -9   0 9.07737 2.48314   3
 -14  -9   0 7.05819 1.61130   8
  14  -9   0 8.32778 1.05372   9
  14  -9   0 11.8773 2.71765   4
 -14  -9   0 7.17376 1.44413   8
  14  -9   0 9.40759 2.47056   8
  14   9   0 8.26153 2.95533   7
 -14   9   0 7.04574 2.23007   8
  14   9   0 10.6922 1.00744  11
  14   9   0 9.79808 0.98521  11
  14   9   0 8.23395 2.50575   3
 -14   9   0 8.27494 2.17406   5
 -14   9   0 9.31887 2.45845   8
 -14   9   0 5.96600 2.12696  10
  14   9   0 10.9017 2.34875   9
 -14   9   0 9.95976 2.84782   6
  15  -9   0 39.2872 4.32526   3
 -15  -9   0 42.0489 4.75682  10
 -15  -9   0 51.1489 5.18862   6
 -15  -9   0 43.6926 3.49346   8
 -15  -9   0 47.4883 5.66918   4
 -15  -9   0 46.1798 5.10194   8
  15  -9   0 43.2205 4.94920   8
  15  -9   0 50.6109 6.05415   7
 -15   9   0 47.7990 4.98345   8
 -15   9   0 53.3928 5.07988   8
  15   9   0 51.3086 5.68248   7
  15   9   0 46.6314 4.44668   9
 -15   9   0 61.9737 5.62515   6
  15   9   0 52.2305 5.36729   3
 -15   9   0 54.6232 4.42368   5
 -16  -9   0 -1.9806 2.02868   6
 -16  -9   0 1.35309 2.01103  10
  16  -9   0 4.89832 3.27304   7
 -16  -9   0 -2.7485 2.48431   4
 -16  -9   0 0.36618 1.22408   8
  16  -9   0 -1.8278 2.05602   4
  16  -9   0 5.51310 2.15006   3
 -16  -9   0 -0.1251 1.07535   8
  16   9   0 0.26536 2.06885   9
 -16   9   0 -1.3012 1.51195   5
 -16   9   0 -3.0451 2.31550   6
  16   9   0 -2.6247 2.86723   7
 -16   9   0 -1.3672 1.63833   8
  16   9   0 0.01597 2.26190   3
  17  -9   0 13.9443 3.01328   3
  17  -9   0 20.4783 4.72030   7
 -17  -9   0 19.4727 4.28392   4
  17  -9   0 12.9623 3.16664   4
 -17  -9   0 17.8081 3.73047   6
 -17  -9   0 7.88182 1.76460   8
 -17   9   0 17.6192 3.86174   6
 -17   9   0 12.5395 2.44442   5
 -17   9   0 14.2462 3.10885   8
  17   9   0 16.6318 2.98882   9
  17   9   0 18.3253 4.18058   7
  17   9   0 8.75573 3.33097   3
   0 -10   0 197.593 10.0132  11
   0 -10   0 227.367 10.1487   7
   0 -10   0 221.550 9.82827   8
   0 -10   0 223.294 10.2071   9
   0 -10   0 215.496 9.99610   8
   0 -10   0 206.269 9.52115   4
   0 -10   0 183.311 11.5985   3
   0  10   0 207.352 11.9988  11
   0  10   0 225.430 9.78743   8
   0  10   0 221.709 9.85445   8
   0  10   0 223.271 10.1249   3
   0  10   0 220.292 10.0635   5
   0  10   0 207.471 9.35639   6
   1 -10   0 41.3746 2.97207   9
   1 -10   0 41.4940 2.85804  11
  -1 -10   0 36.8274 3.31486   3
   1 -10   0 38.6795 2.24345   4
  -1 -10   0 41.5703 2.93555  11
   1 -10   0 45.1941 4.04779   3
  -1 -10   0 41.9538 2.84490   7
  -1 -10   0 41.8285 2.93594   8
   1 -10   0 41.0809 2.81078   8
  -1 -10   0 40.8968 3.06546   9
   1 -10   0 37.9846 2.12229   6
   1 -10   0 50.3827 3.07647   7
  -1 -10   0 38.6066 2.37677   4
  -1 -10   0 41.1360 2.50434   8
  -1  10   0 43.6654 2.78776   8
  -1  10   0 39.9176 2.18946   6
   1  10   0 38.4089 3.33326  11
  -1  10   0 39.9224 2.87519   5
   1  10   0 43.8327 2.42881   8
  -1  10   0 39.2778 2.61712   8
   1  10   0 36.8339 2.45074   8
  -1  10   0 38.5958 2.26910   4
  -1  10   0 40.9229 2.96519   3
   1  10   0 38.2861 2.80033   3
   1  10   0 40.0257 1.96246  10
   1  10   0 36.3140 2.73033   5
   2 -10   0 159.241 7.65765   8
   2 -10   0 161.462 7.78863   9
   2 -10   0 159.724 7.17408   4
  -2 -10   0 158.165 7.39002   4
  -2 -10   0 149.908 7.27147   8
  -2 -10   0 162.587 7.39010   8
  -2 -10   0 159.035 7.77798  11
   2 -10   0 162.239 7.76693  11
   2 -10   0 158.895 7.83702   7
  -2 -10   0 161.179 7.84496   3
  -2 -10   0 156.688 7.11774  10
  -2 -10   0 166.045 7.95729   9
  -2 -10   0 168.033 7.85032   7
   2 -10   0 164.257 7.82264   8
   2  10   0 157.586 7.05870  10
  -2  10   0 166.314 7.65951   8
   2  10   0 143.003 7.01694   6
   2  10   0 157.624 7.02424   6
   2  10   0 159.787 7.95088  11
   2  10   0 158.343 7.27905   8
   2  10   0 164.790 7.61033   5
  -2  10   0 141.533 7.15421   4
  -2  10   0 155.353 7.78513   5
   2  10   0 160.583 7.21069   8
   2  10   0 164.127 7.84613   3
  -2  10   0 161.059 7.71437   8
  -2  10   0 164.181 7.85442   3
  -2  10   0 158.835 7.23751   6
   3 -10   0 59.5207 2.66848  10
   3 -10   0 54.5337 3.49740  11
  -3 -10   0 55.7013 2.89121   6
  -3 -10   0 60.1777 3.86821   9
  -3 -10   0 56.6987 3.03089   8
  -3 -10   0 59.5011 3.10537   8
   3 -10   0 59.0745 3.70984   8
   3 -10   0 62.5450 3.73046   3
   3 -10   0 59.1310 3.76375   7
  -3 -10   0 53.2427 3.53450  11
  -3 -10   0 58.7020 3.35798   4
   3 -10   0 55.8414 3.55583   9
   3 -10   0 60.3704 3.56760   8
   3 -10   0 58.6068 3.04719   4
  -3 -10   0 58.3117 3.62301   7
  -3 -10   0 57.4430 3.09495  10
   3 -10   0 57.4511 2.63971  10
   3  10   0 50.9711 2.84415   6
   3  10   0 57.6512 3.33572   5
   3  10   0 56.7384 3.69456  11
   3  10   0 58.7835 3.64731   3
  -3  10   0 63.5812 3.62665   8
  -3  10   0 53.2799 3.59421   5
  -3  10   0 57.0452 3.19267   6
   3  10   0 56.8440 2.96314   8
  -3  10   0 58.2768 3.70213   3
   3  10   0 59.4035 3.02370  10
  -3  10   0 59.5756 3.65059   8
  -3  10   0 64.3702 5.05958  11
   4 -10   0 0.26378 0.85853   9
  -4 -10   0 2.10027 1.12348   7
   4 -10   0 -0.0895 1.15991   7
  -4 -10   0 0.71661 0.73706  10
   4 -10   0 -0.4663 1.01739   3
  -4 -10   0 0.36596 0.56298   6
  -4 -10   0 -0.3729 0.46180   8
   4 -10   0 1.05643 1.07751   8
  -4 -10   0 -0.3550 0.85371  11
   4 -10   0 0.59603 0.67643   4
   4 -10   0 1.20945 1.11581   8
  -4 -10   0 0.61316 0.95610   4
   4 -10   0 0.44722 0.43229  10
  -4 -10   0 -0.3384 0.97986   9
   4 -10   0 0.74923 0.82640  11
  -4 -10   0 0.60041 0.57121   8
   4  10   0 -0.2170 0.41546   8
   4  10   0 1.59875 1.03542   3
  -4  10   0 -0.0748 0.75364   6
  -4  10   0 -0.6184 0.87634   8
  -4  10   0 0.21865 1.05989   3
  -4  10   0 2.60724 1.16436   5
   4  10   0 0.73773 0.95059   3
   4  10   0 0.06292 0.59725  10
  -4  10   0 0.66727 0.95330   8
   4  10   0 0.72976 0.72861   5
  -4  10   0 0.28577 0.99058  11
   4  10   0 -0.2763 0.90889  11
   4  10   0 0.38010 0.42111   8
  -5 -10   0 6.51268 1.37126   4
  -5 -10   0 8.67089 1.13905   6
   5 -10   0 8.15880 1.85135   7
   5 -10   0 10.7031 1.03630  10
   5 -10   0 9.14603 1.51099   3
   5 -10   0 6.05357 1.29008   9
  -5 -10   0 6.66532 0.86473   8
  -5 -10   0 9.13944 1.73336   7
   5 -10   0 7.65962 1.35035  11
  -5 -10   0 7.66321 1.27095  10
  -5 -10   0 7.25391 0.92620   8
   5 -10   0 8.07808 1.55026   8
   5 -10   0 10.6599 1.83596   8
   5 -10   0 6.65539 1.09742   4
   5  10   0 7.91719 1.52285   3
   5  10   0 7.20802 1.16738  10
  -5  10   0 5.22577 1.40868   8
   5  10   0 7.15279 0.70075   8
   5  10   0 8.59744 1.53335  11
   5  10   0 7.47165 1.12247   5
  -5  10   0 7.98070 1.59386   3
   5  10   0 9.22173 1.63795   3
  -5  10   0 6.83199 1.25467   6
  -5  10   0 8.39959 1.53559   8
  -5  10   0 6.34772 1.56457  11
  -6 -10   0 17.1133 1.43066   8
   6 -10   0 18.8326 2.57062   7
   6 -10   0 16.6324 1.73950   4
   6 -10   0 17.3753 2.12763   3
  -6 -10   0 15.8886 2.20158   7
  -6 -10   0 12.4907 1.65600  10
   6 -10   0 17.6032 1.89001   9
   6 -10   0 16.8661 2.22253   8
   6 -10   0 16.5193 2.09555   8
  -6 -10   0 18.5000 1.72503   6
  -6 -10   0 15.3095 1.35727   8
  -6 -10   0 17.4413 2.16119   4
   6 -10   0 17.7644 1.52412  10
  -6  10   0 16.7335 1.58974  10
  -6  10   0 16.7045 1.98638   6
   6  10   0 15.2233 1.72237  10
   6  10   0 14.4290 1.94863   3
  -6  10   0 16.7871 1.87791  11
  -6  10   0 19.4964 2.22974   8
   6  10   0 16.4255 1.00934   8
   6  10   0 15.1791 1.59011   5
   6  10   0 12.6023 1.90322   3
   6  10   0 17.9123 2.10163   9
  -6  10   0 21.0097 2.36673   8
   6  10   0 15.0784 1.91806  11
  -6  10   0 14.6141 2.01702   3
  -6  10   0 18.8584 2.34245   5
   7 -10   0 9.48528 1.47703   9
   7 -10   0 9.76895 2.00034   8
  -7 -10   0 7.68756 1.85780   7
   7 -10   0 13.2833 2.36389   7
  -7 -10   0 11.0760 1.56205   6
   7 -10   0 8.93930 1.71041   3
  -7 -10   0 9.21983 1.66396  10
   7 -10   0 10.4214 1.49928   4
  -7 -10   0 11.4743 1.96285   4
   7 -10   0 11.0157 1.95246   8
  -7 -10   0 8.95553 1.06706   8
  -7 -10   0 9.02759 1.05056   8
   7  10   0 8.11759 1.80200   3
   7  10   0 8.70282 1.49647  10
  -7  10   0 9.26714 1.70273   6
   7  10   0 10.7054 1.83877   3
  -7  10   0 9.73567 1.84316   8
  -7  10   0 11.7294 2.00980   5
  -7  10   0 9.57870 1.33463  10
  -7  10   0 7.36939 1.90932   3
  -7  10   0 8.00270 1.38599  11
  -7  10   0 11.7429 1.99767   8
   7  10   0 9.51954 1.63022  11
   7  10   0 7.49227 1.70482   9
   7  10   0 8.58613 1.20115   5
   8 -10   0 0.38380 0.89668   9
   8 -10   0 1.34065 1.17251   4
   8 -10   0 -1.2503 1.63054   7
  -8 -10   0 -0.0239 1.18376  10
  -8 -10   0 -0.0731 0.58113   8
  -8 -10   0 -0.3735 1.40447   7
   8 -10   0 0.42555 1.31635   8
  -8 -10   0 -0.1655 1.42461   4
   8 -10   0 1.94965 1.40281   3
  -8 -10   0 -0.3606 0.64296   8
   8 -10   0 -0.1964 0.80267  10
  -8 -10   0 -0.6989 0.98110   6
   8 -10   0 -0.6551 1.30177   8
  -8  10   0 -0.1983 1.22875   8
   8  10   0 0.57520 1.03126  11
   8  10   0 2.35153 1.41977   9
   8  10   0 0.86750 1.13882   3
  -8  10   0 -0.2629 1.31945   5
  -8  10   0 0.04663 1.31171   8
   8  10   0 -1.2186 1.17606   3
  -8  10   0 0.81949 1.58217   3
   8  10   0 -0.9141 0.87129  11
   8  10   0 -0.2597 0.87435  10
  -8  10   0 -0.7849 1.21440   6
  -8  10   0 0.44744 0.88627  11
  -8  10   0 0.34897 0.88887  10
   8  10   0 0.81250 0.67930   5
  -8  10   0 -0.4213 0.88204  11
  -9 -10   0 -1.6268 1.04015   6
   9 -10   0 -0.2719 1.23571   8
  -9 -10   0 0.11277 0.66218   8
  -9 -10   0 -1.1931 1.24355  10
   9 -10   0 -0.5091 1.19014   4
   9 -10   0 0.33779 0.93450  10
  -9 -10   0 -2.9844 1.37391   4
  -9 -10   0 -0.6976 0.67487   8
   9 -10   0 -1.3054 1.37612   3
   9 -10   0 -2.3994 1.23445   8
  -9 -10   0 1.36600 1.73490   7
   9 -10   0 -0.4723 0.86124   9
   9 -10   0 -0.6141 1.95115   7
   9  10   0 -2.0171 1.02410   3
  -9  10   0 -0.8922 1.18387   8
  -9  10   0 -1.9500 1.26606   5
  -9  10   0 0.69132 1.49330   8
   9  10   0 1.38834 1.38756   9
   9  10   0 -0.1088 0.97129  11
   9  10   0 -0.5817 0.63034   5
   9  10   0 0.54065 1.46769   3
  -9  10   0 -0.1780 0.88441  11
  -9  10   0 -0.0926 1.00877  10
   9  10   0 1.87570 1.09402  11
  -9  10   0 -0.9357 1.29672   6
  -9  10   0 -0.6442 1.54835   3
 -10 -10   0 43.4478 3.54848   6
  10 -10   0 39.4614 3.82078   3
  10 -10   0 44.5093 3.85910   8
 -10 -10   0 38.3985 2.74978   8
  10 -10   0 42.2617 2.92579   9
 -10 -10   0 42.9661 4.12993   4
  10 -10   0 45.9798 3.64847   4
 -10 -10   0 41.0279 3.82894  10
  10 -10   0 48.7999 4.34555   8
  10 -10   0 53.6604 4.89023   7
  10 -10   0 40.1323 3.09753  10
 -10  10   0 42.2429 4.02484   8
 -10  10   0 51.3584 4.16778   6
  10  10   0 42.7299 3.10207  11
  10  10   0 47.4319 4.12240   3
 -10  10   0 41.1968 3.88021   8
  10  10   0 38.1507 3.08300  11
  10  10   0 36.6781 3.63181   9
 -10  10   0 38.4393 2.78331  11
  10  10   0 39.0979 2.50577   5
 -10  10   0 42.9437 3.78991   5
  10  10   0 39.2550 3.43756  10
  10  10   0 44.0913 3.89838   3
 -10  10   0 42.2473 4.10025   3
 -10  10   0 37.4980 2.82213  11
 -10  10   0 40.9367 3.37912  10
 -11 -10   0 6.12154 2.59981   4
 -11 -10   0 3.39835 1.96851  10
  11 -10   0 7.80013 2.03272   4
  11 -10   0 7.59494 1.97196   8
 -11 -10   0 5.57592 1.76918   6
 -11 -10   0 4.51159 1.19260   8
  11 -10   0 6.07375 2.27800   8
  11 -10   0 5.90343 1.25010   9
  11 -10   0 4.66737 2.01411   3
  11 -10   0 6.24911 1.64189  10
  11 -10   0 6.80725 2.70171   7
 -11  10   0 5.26109 2.04438   3
 -11  10   0 5.87635 2.16339   6
 -11  10   0 3.13976 1.80254   8
 -11  10   0 3.91903 1.06907  11
  11  10   0 5.59903 1.35718  11
 -11  10   0 6.11180 2.02361   5
  11  10   0 9.97471 2.53605   3
  11  10   0 4.43961 1.31703  11
  11  10   0 4.49198 0.93546   5
 -11  10   0 5.39599 1.65264  10
 -11  10   0 3.86772 1.94172   8
 -11  10   0 6.24996 1.18659  11
  11  10   0 7.89964 2.03596   9
  12 -10   0 -0.7880 1.03437  10
 -12 -10   0 1.28915 1.50045   6
 -12 -10   0 0.80220 1.59943  10
 -12 -10   0 0.59693 0.99257   8
  12 -10   0 -2.0111 1.55809   3
 -12 -10   0 -1.2945 1.91570   4
  12 -10   0 0.31746 1.77180   8
  12 -10   0 -0.0076 0.77048   9
  12 -10   0 -0.9234 2.33445   7
  12 -10   0 -1.1980 1.58956   4
 -12 -10   0 -1.0314 0.80481   8
 -12  10   0 -1.8152 1.31288   8
 -12  10   0 -0.2014 1.48790   8
  12  10   0 -0.6223 1.82005   3
 -12  10   0 -0.0330 1.81938   6
 -12  10   0 -0.1392 1.65359   5
  12  10   0 0.06978 0.89021  11
 -12  10   0 -0.0527 1.28718  10
  12  10   0 -3.0358 1.39829   9
  12  10   0 1.27191 0.59573   5
  12  10   0 1.77716 2.40404   7
 -12  10   0 -0.6173 0.62682  11
 -12  10   0 -0.3380 0.72562  11
  13 -10   0 7.52326 2.34624   4
 -13 -10   0 8.11600 2.90675   4
  13 -10   0 8.68028 3.01280   7
  13 -10   0 4.98236 2.11496   8
 -13 -10   0 7.40828 1.84463   8
 -13 -10   0 8.63960 2.52465  10
  13 -10   0 6.18159 1.11972   9
 -13 -10   0 9.30547 2.31873   6
 -13 -10   0 5.85525 1.31390   8
  13 -10   0 7.22374 2.35507   3
  13  10   0 2.80238 2.76761   7
 -13  10   0 12.1512 2.56369   8
  13  10   0 6.06233 1.24758  11
 -13  10   0 4.41591 1.97568  10
  13  10   0 5.00207 2.30247   3
  13  10   0 5.64443 1.46016  11
 -13  10   0 4.67495 2.03859   5
 -13  10   0 10.4872 4.16841   6
  13  10   0 4.75255 2.00521   9
 -13  10   0 1.90779 3.36067   8
 -14 -10   0 1.88863 1.20551   8
  14 -10   0 3.89592 2.13984   8
 -14 -10   0 0.88261 1.88569   6
 -14 -10   0 2.11215 2.55614   4
 -14 -10   0 1.20025 1.08339   8
  14 -10   0 0.59508 2.68928   7
  14 -10   0 4.92621 2.14170   3
  14 -10   0 3.94598 2.11849   4
 -14 -10   0 0.50261 1.82967  10
  14 -10   0 0.55069 0.67616   9
 -14  10   0 1.26343 1.74901   5
  14  10   0 2.73391 0.94204  11
 -14  10   0 2.23324 1.77818   8
  14  10   0 3.10082 1.93928   9
 -14  10   0 3.83169 1.91048   8
  14  10   0 3.22330 0.93898  11
  14  10   0 -0.2442 2.57856   7
  14  10   0 3.60509 2.18018   3
 -14  10   0 4.67546 2.43295   6
 -14  10   0 2.88917 1.60197  10
  15 -10   0 1.85844 1.85465   3
 -15 -10   0 1.57733 2.70179   4
 -15 -10   0 0.14719 1.34367   8
  15 -10   0 3.02182 2.04826   8
 -15 -10   0 2.88777 1.23005   8
 -15 -10   0 -0.3253 1.99847   6
 -15 -10   0 4.24485 2.52426  10
  15 -10   0 1.43168 2.96109   7
 -15  10   0 6.82475 2.14567   5
  15  10   0 0.78168 2.12782   3
 -15  10   0 1.77941 2.30152   8
 -15  10   0 1.04842 2.34359   6
  15  10   0 -4.4865 2.73287   7
 -15  10   0 1.39478 2.41847   8
  15  10   0 3.58112 2.23608   9
 -16 -10   0 6.24499 1.51124   8
  16 -10   0 8.51070 3.75100   7
 -16 -10   0 8.48724 2.93262   6
  16 -10   0 9.80999 2.73597   4
 -16 -10   0 11.0563 1.89490   8
 -16 -10   0 9.43258 3.57113   4
 -16 -10   0 13.9853 2.94577  10
  16 -10   0 6.46031 2.55239   3
 -16  10   0 12.8583 2.71275   8
  16  10   0 7.78723 2.49449   9
  16  10   0 8.35148 3.64601   3
 -16  10   0 8.08371 2.26197   5
  16  10   0 14.0312 3.95802   7
 -16  10   0 3.37388 2.74980   6
  17 -10   0 -0.5285 3.15757   7
  17 -10   0 -1.2804 2.13598   4
 -17 -10   0 -3.0135 2.76098   4
 -17 -10   0 -4.7616 1.80415   6
  17 -10   0 -1.3672 2.73689   3
  17  10   0 -2.2323 2.42609   3
 -17  10   0 -4.1432 1.35782   8
 -17  10   0 0.21181 1.67173   5
  17  10   0 4.17479 3.68338   7
  17  10   0 -2.8063 1.92274   9
 -17  10   0 -0.6925 2.46117   6
   0 -11   0 -0.1045 0.65305   4
   0 -11   0 0.58256 1.05455   3
   0 -11   0 -0.5209 0.99862   7
   0 -11   0 -0.4131 0.75308   8
   0 -11   0 -0.9993 1.03683   9
   0 -11   0 -0.6360 0.93035  11
   0 -11   0 0.35884 0.83503   8
   0  11   0 -1.2388 0.92958   3
   0  11   0 -0.1971 0.43700   6
   0  11   0 -0.0106 0.80384   8
   0  11   0 -0.8502 0.63086   8
   0  11   0 -0.7423 0.95567   5
   0  11   0 -0.7400 1.04615  11
  -1 -11   0 713.185 31.9417  11
   1 -11   0 737.824 31.8450   8
  -1 -11   0 765.120 31.9793   7
  -1 -11   0 730.205 31.5541   8
  -1 -11   0 723.163 31.4113   4
   1 -11   0 762.008 31.9867   7
   1 -11   0 678.998 31.2172   6
  -1 -11   0 756.629 32.1150   9
   1 -11   0 721.756 31.2952   4
  -1 -11   0 753.904 32.0102   3
   1 -11   0 718.978 31.9311  11
  -1 -11   0 743.796 31.6495   8
   1 -11   0 720.079 31.9736   9
   1 -11   0 760.116 31.9870   3
   1  11   0 681.846 31.2259   6
   1  11   0 763.717 32.0900  11
   1  11   0 728.685 31.0005  10
  -1  11   0 741.453 31.7828   8
  -1  11   0 759.156 31.7064   8
   1  11   0 730.031 31.8168   5
   1  11   0 760.215 32.0194   3
   1  11   0 722.945 31.1248   6
  -1  11   0 735.237 32.0181  11
   1  11   0 707.638 31.5241   8
  -1  11   0 719.915 31.2394   6
  -1  11   0 731.004 31.9336   3
  -1  11   0 741.983 31.9331   5
   1  11   0 733.865 31.4671   8
   2 -11   0 31.7159 1.95697   4
   2 -11   0 29.8397 2.62932   9
  -2 -11   0 35.1322 2.67676  11
  -2 -11   0 34.1572 2.76864   3
  -2 -11   0 32.5278 2.13023   8
  -2 -11   0 30.8048 2.74932   9
  -2 -11   0 34.0871 1.89575  10
  -2 -11   0 33.1673 2.25353   4
   2 -11   0 32.6867 2.75928   3
   2 -11   0 31.3706 2.69389   8
  -2 -11   0 31.2305 2.66997   7
   2 -11   0 27.8506 2.46870   8
   2 -11   0 32.3579 2.75283   7
  -2 -11   0 32.1435 2.21650   8
   2 -11   0 33.1578 2.61309  11
  -2  11   0 33.1466 2.73189   3
   2  11   0 32.9992 2.47568   5
   2  11   0 30.4947 2.63247   3
   2  11   0 26.9852 1.68980   6
   2  11   0 32.4080 2.08630   8
  -2  11   0 29.6878 1.99114   6
  -2  11   0 37.8328 2.80249  11
   2  11   0 32.2390 1.80690  10
  -2  11   0 30.8234 2.45037   8
   2  11   0 33.9431 2.79707  11
  -2  11   0 30.3982 2.52020   8
   2  11   0 30.8721 1.73609   6
  -2  11   0 31.3765 2.66711   5
   2  11   0 34.7832 2.04461   8
   3 -11   0 140.764 7.19112  11
   3 -11   0 141.413 7.44758   8
  -3 -11   0 147.590 6.68585  10
  -3 -11   0 142.417 7.98060   9
  -3 -11   0 142.785 6.74526   8
  -3 -11   0 142.476 7.27232  11
  -3 -11   0 140.872 7.37476   7
  -3 -11   0 146.182 6.96620   4
   3 -11   0 149.965 7.27709   9
   3 -11   0 147.744 7.35158   3
   3 -11   0 145.151 6.64477   4
   3 -11   0 144.074 7.19576   8
  -3 -11   0 147.173 6.72055   8
   3  11   0 133.581 6.97161   5
  -3  11   0 148.905 7.30838   8
  -3  11   0 144.402 6.80443   6
   3  11   0 132.641 6.46578   6
  -3  11   0 152.378 7.24181   8
   3  11   0 149.629 6.57155   8
   3  11   0 146.258 7.35041   3
   3  11   0 143.304 7.36287  11
  -3  11   0 140.564 7.30862   3
  -3  11   0 150.753 7.36891  11
   3  11   0 143.462 6.60015  10
   3  11   0 138.639 6.60632   8
  -4 -11   0 21.0679 2.09184   4
   4 -11   0 17.1822 3.74208   8
   4 -11   0 23.6705 2.36776   9
   4 -11   0 22.5565 2.19171  11
  -4 -11   0 20.9483 1.67330   8
  -4 -11   0 20.9959 1.83228  10
   4 -11   0 21.6416 2.49439   7
   4 -11   0 18.4118 2.15374   3
   4 -11   0 20.7805 1.30180  10
   4 -11   0 22.4503 1.70865   4
  -4 -11   0 19.5809 2.13882  11
  -4 -11   0 19.2203 2.23612   7
  -4 -11   0 19.2110 1.52798   6
  -4 -11   0 23.8663 2.62994   9
   4 -11   0 23.1155 1.35800  10
   4 -11   0 21.1886 2.23704   8
  -4 -11   0 21.0050 1.59721   8
  -4  11   0 21.6378 1.90883   6
  -4  11   0 27.7942 2.56037  11
  -4  11   0 19.4442 2.17159   8
   4  11   0 20.7335 1.69466  10
  -4  11   0 28.4320 2.65709   3
   4  11   0 21.0725 1.94821   5
  -4  11   0 21.0319 2.39196   5
   4  11   0 21.3906 1.44371   8
   4  11   0 19.0189 1.38526   8
   4  11   0 20.8895 2.20914   3
  -4  11   0 24.5331 2.32293   8
   4  11   0 25.6375 2.50278  11
   4  11   0 20.9335 2.23240   3
  -5 -11   0 0.76247 1.11056   4
   5 -11   0 2.21540 1.29143   3
   5 -11   0 3.19466 2.46210   8
   5 -11   0 0.88547 1.12661   8
   5 -11   0 2.45905 1.38971   7
  -5 -11   0 1.82123 0.91506  10
  -5 -11   0 2.56579 0.76443   6
  -5 -11   0 2.42546 0.66952   8
  -5 -11   0 3.15231 1.34448   7
   5 -11   0 1.31946 0.80550   4
  -5 -11   0 2.90229 0.71238   8
   5 -11   0 1.71368 1.03919   9
   5 -11   0 1.93398 0.59899  10
   5  11   0 -0.0569 0.98239  11
   5  11   0 1.62890 1.14807   3
   5  11   0 0.57402 0.72463  10
   5  11   0 2.29120 0.48472   8
   5  11   0 1.73511 0.45246   8
  -5  11   0 2.30728 1.18673   8
  -5  11   0 3.09181 1.06345   6
  -5  11   0 1.35784 0.98707  11
  -5  11   0 0.73737 1.25191   3
  -5  11   0 1.16324 1.20453   5
  -5  11   0 2.28855 1.21131   8
   5  11   0 3.42980 1.23228   3
   5  11   0 2.40514 0.90612   5
  -6 -11   0 28.9873 2.68649   4
  -6 -11   0 25.3393 2.03022   6
  -6 -11   0 27.6731 2.39827  10
  -6 -11   0 24.0936 2.67684   7
  -6 -11   0 25.1377 1.75362   8
   6 -11   0 29.9718 3.57585   8
   6 -11   0 24.8465 2.38955   9
   6 -11   0 26.9820 2.76044   8
   6 -11   0 26.3515 1.83042  10
  -6 -11   0 25.0566 1.81413   8
   6 -11   0 25.4160 2.14744   4
   6 -11   0 31.6867 2.86575   3
   6 -11   0 22.1671 2.73140   7
  -6  11   0 23.8360 2.65860   5
   6  11   0 29.1145 2.91181   3
   6  11   0 23.2686 1.29601   8
   6  11   0 29.1273 2.61625  11
  -6  11   0 27.9171 2.49938  11
  -6  11   0 28.9429 2.51113   6
   6  11   0 24.4257 2.19369  10
   6  11   0 26.8059 2.75160   3
   6  11   0 22.8328 1.28785   8
   6  11   0 23.1752 2.56831   9
  -6  11   0 22.6200 2.54940   3
  -6  11   0 28.5051 2.79049   8
  -6  11   0 27.3409 2.86953   8
   6  11   0 27.2189 2.13305   5
  -7 -11   0 10.1756 1.16732   8
   7 -11   0 9.15477 1.59389   9
  -7 -11   0 11.8825 1.54659   6
  -7 -11   0 10.3204 2.16112   7
   7 -11   0 9.25633 1.54310   4
  -7 -11   0 11.4826 1.23729   8
   7 -11   0 12.3142 2.30346   7
   7 -11   0 10.5162 1.90330   3
  -7 -11   0 8.80540 1.91718   4
   7 -11   0 14.5320 2.12757   8
   7 -11   0 14.6100 1.51923  10
   7 -11   0 10.1151 2.19061   8
  -7 -11   0 10.6355 1.68932  10
  -7  11   0 8.83019 2.02606   5
  -7  11   0 10.4670 1.82183   6
   7  11   0 12.1372 1.83018  11
  -7  11   0 11.4438 1.43944  10
  -7  11   0 12.1633 2.11722   8
   7  11   0 12.7034 2.05453   9
  -7  11   0 11.1992 1.67497  11
   7  11   0 10.3027 1.38977   5
   7  11   0 10.8368 2.11898   3
   7  11   0 10.3577 1.59358  10
   7  11   0 12.4431 2.04423   3
  -7  11   0 11.1725 1.96442   8
  -7  11   0 9.97548 1.99440   3
  -8 -11   0 4.15857 1.73627   4
  -8 -11   0 1.22186 1.21113  10
  -8 -11   0 0.46612 1.03073   6
   8 -11   0 4.46336 1.65228   3
  -8 -11   0 1.67770 0.74778   8
  -8 -11   0 0.47907 1.60344   7
   8 -11   0 2.98008 1.31004   4
   8 -11   0 6.13284 1.89520   8
   8 -11   0 1.92814 1.13204   9
   8 -11   0 4.38939 2.08009   7
   8 -11   0 -0.0551 1.38917   8
  -8 -11   0 2.33497 0.82313   8
   8 -11   0 4.29881 1.04429  10
   8  11   0 3.05208 1.28304  10
  -8  11   0 0.61482 1.34894   8
  -8  11   0 4.35460 1.15495  10
  -8  11   0 3.79178 1.57025   6
   8  11   0 2.34775 1.27410  11
   8  11   0 2.46307 1.44207   3
   8  11   0 -0.4184 1.35805   9
   8  11   0 4.00552 1.75808   3
  -8  11   0 3.50813 1.69915   3
   8  11   0 2.74479 0.91690   5
  -8  11   0 1.37898 1.50285   5
   8  11   0 0.99286 1.15381  11
  -8  11   0 2.54840 1.14511  11
  -8  11   0 1.34660 1.04113  11
  -9 -11   0 24.0530 1.95568   8
  -9 -11   0 30.0419 3.35189   4
   9 -11   0 20.0167 2.93748   8
  -9 -11   0 23.0450 2.47537   6
   9 -11   0 19.8393 2.75709   3
   9 -11   0 25.4815 2.33914  10
   9 -11   0 23.2606 2.34957   9
   9 -11   0 23.5557 2.82929   8
  -9 -11   0 20.5579 2.56498  10
   9 -11   0 25.9061 3.53373   7
   9 -11   0 24.0500 2.58566   4
  -9 -11   0 24.0337 1.91058   8
  -9 -11   0 28.4491 3.37003   7
  -9  11   0 22.4766 2.76106   6
   9  11   0 23.4302 2.46724  11
   9  11   0 22.0238 2.88496   9
   9  11   0 21.8097 2.83530   3
  -9  11   0 21.3766 2.81028   5
  -9  11   0 26.9607 2.32034  11
   9  11   0 21.1113 2.42852  10
   9  11   0 21.6103 2.40287  11
  -9  11   0 19.6198 2.72829   8
  -9  11   0 20.5440 2.22718  10
   9  11   0 20.0673 2.73002   3
  -9  11   0 29.0584 2.49266  11
  -9  11   0 19.7816 2.78806   8
  -9  11   0 33.5650 5.73069   3
   9  11   0 23.7842 1.98648   5
  10 -11   0 10.2124 1.65028  10
  10 -11   0 11.9424 2.63311   8
  10 -11   0 13.6304 1.76290   9
  10 -11   0 6.93086 2.12146   3
 -10 -11   0 13.0583 2.23812  10
  10 -11   0 8.98806 1.97482   4
 -10 -11   0 10.1725 1.91148   6
 -10 -11   0 10.4306 1.37152   8
  10 -11   0 11.7888 2.27522   8
  10 -11   0 10.8624 2.87998   7
 -10 -11   0 12.5743 2.80009   4
 -10 -11   0 10.0634 2.55477   7
 -10  11   0 14.7608 2.65526   6
 -10  11   0 11.9811 2.31801   5
 -10  11   0 14.3517 2.57789   3
  10  11   0 14.2497 2.69254   3
  10  11   0 11.7572 1.42098   5
 -10  11   0 10.6198 2.34087   8
 -10  11   0 10.1882 1.57699  11
 -10  11   0 10.7007 2.31974   8
 -10  11   0 10.0815 1.83838  10
  10  11   0 11.2828 1.88115  11
  10  11   0 8.98746 1.81212  10
  10  11   0 10.6223 1.74554  11
  10  11   0 10.0954 2.15494   9
  11 -11   0 125.066 7.75632   8
 -11 -11   0 119.113 6.09732   8
 -11 -11   0 128.254 7.05013   6
  11 -11   0 132.345 7.40837   3
 -11 -11   0 125.656 7.69223   4
  11 -11   0 129.068 6.31266   9
 -11 -11   0 113.506 6.01283   8
  11 -11   0 135.122 8.23842   7
  11 -11   0 122.247 7.27606   8
  11 -11   0 119.911 6.96165   4
 -11  11   0 119.079 6.16020  11
 -11  11   0 109.547 7.70646   3
 -11  11   0 110.464 7.23383   8
 -11  11   0 132.546 7.58848   6
  11  11   0 124.435 7.22351   9
  11  11   0 117.490 7.79922   3
  11  11   0 112.768 5.80217   5
  11  11   0 123.824 6.50119  11
 -11  11   0 111.436 7.42323   8
  11  11   0 118.205 6.46936  11
 -11  11   0 125.708 7.31094   5
 -11  11   0 123.545 6.82819  10
  12 -11   0 6.75938 2.16197   4
  12 -11   0 5.59884 2.50182   3
  12 -11   0 7.74914 1.34046   9
 -12 -11   0 11.0740 3.03307   4
  12 -11   0 5.21250 2.79977   7
 -12 -11   0 4.86924 1.94969   6
 -12 -11   0 5.13223 1.28531   8
  12 -11   0 4.67959 1.51481  10
 -12 -11   0 7.65995 2.16169  10
 -12 -11   0 8.99912 1.35000   8
  12 -11   0 8.30590 2.45749   8
 -12  11   0 5.16111 2.24386   6
 -12  11   0 5.78338 1.21207  11
  12  11   0 4.71629 1.37385  11
  12  11   0 8.55278 1.50814  11
  12  11   0 10.3578 2.97319   7
  12  11   0 6.31219 2.16655   9
 -12  11   0 4.21260 2.05307   5
 -12  11   0 6.08510 1.12481  11
  12  11   0 5.48352 0.93978   5
 -12  11   0 7.71328 2.30885   8
 -12  11   0 6.30062 2.05631   8
  12  11   0 6.44560 2.39326   3
 -12  11   0 5.51871 1.77650  10
 -13 -11   0 5.95990 2.11498   8
  13 -11   0 3.65419 1.89563   3
 -13 -11   0 7.59411 2.77432   4
  13 -11   0 6.92302 1.20020   9
  13 -11   0 6.79213 2.32082   8
 -13 -11   0 7.40034 2.36855  10
  13 -11   0 3.16568 3.06573   7
  13 -11   0 5.72134 2.14033   4
 -13 -11   0 5.85415 2.11389   6
  13  11   0 3.07046 1.96496   9
  13  11   0 2.58721 2.26331   3
  13  11   0 4.26686 1.21690  11
 -13  11   0 2.89351 1.77501   8
 -13  11   0 3.53813 3.53151   8
 -13  11   0 7.17554 2.27253   5
  13  11   0 5.06571 0.76533   5
  13  11   0 2.53506 2.53131   7
 -13  11   0 5.24549 0.92319  11
 -13  11   0 5.83324 0.90314  11
 -13  11   0 6.20543 2.91547   6
  13  11   0 5.89965 1.35197  11
 -14 -11   0 8.97345 1.66601   8
 -14 -11   0 3.71607 2.15422  10
  14 -11   0 17.9778 4.17582   7
  14 -11   0 7.85799 2.44282   4
  14 -11   0 7.19986 2.25091   3
 -14 -11   0 9.25017 2.51753   6
  14 -11   0 9.49578 1.25913   9
  14 -11   0 10.1315 2.77855   8
 -14 -11   0 13.5596 3.45955   4
  14  11   0 9.45227 3.12953   3
 -14  11   0 10.9803 2.93712   6
  14  11   0 8.12098 3.27145   7
 -14  11   0 4.36407 2.43042   8
  14  11   0 11.4688 2.55611   9
 -14  11   0 7.98530 2.44617   5
 -14  11   0 8.27745 2.47865   8
  14  11   0 11.3405 1.66574  11
  14  11   0 10.7552 1.54348  11
 -15 -11   0 80.1957 6.09069   6
 -15 -11   0 84.9481 7.25506   4
 -15 -11   0 77.3180 4.74254   8
  15 -11   0 84.8775 7.51783   7
 -15  11   0 85.9097 9.94437   8
 -15  11   0 86.1506 5.86473   5
  15  11   0 65.5343 6.26503   3
  15  11   0 92.4722 7.49804   7
 -15  11   0 83.9937 6.86419   6
  15  11   0 80.9399 5.85266   9
  15  11   0 64.5418 3.95850  11
  16 -11   0 1.59178 2.20778   4
  16 -11   0 3.17443 2.02060   3
  16 -11   0 1.77818 3.30725   7
 -16 -11   0 0.96571 2.71489   4
 -16 -11   0 2.52723 2.10352   6
 -16 -11   0 5.23721 2.15383  10
  16  11   0 0.23082 2.38593   3
  16  11   0 1.44106 2.03778   9
 -16  11   0 3.16308 2.75259   6
 -16  11   0 3.09868 2.04287   8
 -16  11   0 0.86085 1.86641   5
  16  11   0 0.81314 2.92828   7
 -17 -11   0 13.0770 3.20299   6
 -17 -11   0 16.9319 2.21634   8
  17 -11   0 15.1142 3.45259   4
 -17 -11   0 13.8165 4.15890   4
  17 -11   0 20.2762 4.72375   7
  17 -11   0 15.7675 3.02628   3
  17  11   0 13.2336 4.82190   3
 -17  11   0 15.7987 2.95517   8
  17  11   0 18.7772 3.42301   9
  17  11   0 15.4737 4.27648   7
 -17  11   0 14.0196 3.54819   6
 -17  11   0 20.6362 3.06466   5
   0 -12   0 1755.43 77.5541  11
   0 -12   0 1796.60 77.2378   8
   0 -12   0 1874.29 77.6467   3
   0 -12   0 1835.53 77.3539   8
   0 -12   0 1865.27 77.8407   9
   0 -12   0 1804.14 76.9279   4
   0  12   0 1754.63 76.6996   6
   0  12   0 1707.38 76.7246   6
   0  12   0 1864.31 77.7133  11
   0  12   0 1896.07 77.5704   5
   0  12   0 1858.16 77.1826   8
   0  12   0 1792.48 77.2576   8
   0  12   0 1828.03 77.5958   3
  -1 -12   0 36.5714 2.39792   4
  -1 -12   0 40.5000 2.57312   8
   1 -12   0 36.2193 2.82787   8
   1 -12   0 37.8240 2.93298  11
   1 -12   0 38.6534 2.25027   4
  -1 -12   0 38.1706 2.64281   8
   1 -12   0 32.1506 2.03228   6
   1 -12   0 39.0656 3.14344   9
  -1 -12   0 39.6970 3.00596  11
   1 -12   0 37.4111 3.05680   3
  -1 -12   0 35.3301 3.01277   3
  -1  12   0 40.1941 2.16484   6
   1  12   0 35.0465 2.94278   3
  -1  12   0 34.1430 2.94812  11
  -1  12   0 38.0272 2.73246   8
   1  12   0 37.4259 1.81409  10
  -1  12   0 37.5170 3.00499   3
   1  12   0 41.5069 3.17651  11
   1  12   0 42.1461 2.96212   5
   1  12   0 34.7714 1.94227   6
   1  12   0 38.5974 2.40164   8
   1  12   0 35.5888 1.79539  10
   1  12   0 35.4373 1.96191   6
  -1  12   0 42.3483 2.67463   8
   1  12   0 34.9766 2.47680   8
   2 -12   0 29.4508 2.53487   8
  -2 -12   0 20.8168 2.34101   7
  -2 -12   0 25.4719 2.39024  11
  -2 -12   0 24.2991 1.59009  10
   2 -12   0 22.7157 1.67336   4
  -2 -12   0 26.6027 2.79186   9
  -2 -12   0 24.7138 2.01062   8
   2 -12   0 23.3508 2.50134   7
  -2 -12   0 21.8112 2.40967   3
   2 -12   0 25.9057 2.40703  11
   2 -12   0 24.5559 2.26379   8
   2 -12   0 22.8869 2.48305   3
   2 -12   0 21.7092 2.36181   9
  -2 -12   0 24.4384 1.90657   8
  -2 -12   0 25.5880 2.03035   4
   2  12   0 26.8988 1.89063   8
   2  12   0 26.8695 1.53041  10
   2  12   0 28.6355 2.68261  11
  -2  12   0 26.7742 2.64905   5
   2  12   0 24.2521 1.46145   6
   2  12   0 21.9362 1.74974   8
   2  12   0 26.6767 2.32561   5
   2  12   0 23.3897 1.43111   6
  -2  12   0 22.0259 2.38186  11
  -2  12   0 23.3774 2.18881   8
   2  12   0 28.6544 2.49034   3
  -2  12   0 26.9475 2.51489   3
  -2  12   0 24.5051 1.77672   6
  -2  12   0 27.6546 2.37647   8
   3 -12   0 7.68195 1.51138  11
  -3 -12   0 10.9597 1.71904  11
   3 -12   0 9.80661 1.74243   8
  -3 -12   0 10.2347 1.49899   4
  -3 -12   0 9.20035 1.20442   8
  -3 -12   0 8.69166 1.76462   9
  -3 -12   0 9.07442 1.11098   8
   3 -12   0 10.6997 1.20100   4
   3 -12   0 7.00029 1.62721   7
   3 -12   0 8.54019 1.62301   9
  -3 -12   0 9.71265 1.72253   7
   3 -12   0 9.03631 1.53792   8
   3 -12   0 12.7901 1.91929   3
  -3 -12   0 7.02141 1.01521  10
   3  12   0 9.10096 1.60246   3
  -3  12   0 10.3425 1.28321   6
   3  12   0 6.10596 1.28386   5
  -3  12   0 10.7986 1.78548  11
  -3  12   0 12.0381 1.74777   8
   3  12   0 10.2533 1.06431  10
   3  12   0 9.08382 0.92251   6
  -3  12   0 7.77168 1.70752   5
   3  12   0 10.2266 0.98330   6
  -3  12   0 10.1257 1.57413   8
  -3  12   0 10.9832 1.72132   3
   3  12   0 9.07258 1.02196   8
   3  12   0 8.74509 1.06351   8
   3  12   0 10.9293 1.83613  11
   4 -12   0 10.4521 1.78009   3
  -4 -12   0 11.1146 2.00341   9
  -4 -12   0 15.8295 1.89348   4
   4 -12   0 11.0493 1.58443  11
   4 -12   0 14.0638 2.13350   7
   4 -12   0 9.16786 1.63407   9
   4 -12   0 10.5192 1.23800   4
   4 -12   0 10.0155 0.87014  10
  -4 -12   0 11.0576 1.81755   7
  -4 -12   0 11.0327 1.37895  10
  -4 -12   0 10.4577 1.16836   8
   4 -12   0 10.7867 1.86482   8
   4 -12   0 11.0803 0.85827  10
   4 -12   0 9.14885 1.64875   8
  -4 -12   0 11.3422 1.26360   8
  -4  12   0 10.6521 1.70124  11
  -4  12   0 15.3605 1.98521   8
  -4  12   0 9.85716 1.84226   5
  -4  12   0 13.5337 1.87334   8
   4  12   0 9.86689 1.18965  10
   4  12   0 8.79911 1.76683  11
   4  12   0 11.2029 1.06803   8
   4  12   0 15.1481 2.04140   3
   4  12   0 12.4173 1.64192   5
  -4  12   0 13.1543 1.57045   6
  -4  12   0 13.1382 2.05659   3
   4  12   0 9.96213 1.78810   3
   4  12   0 9.56739 0.99214   8
   5 -12   0 26.6022 2.06457   4
   5 -12   0 31.6796 2.90998   3
  -5 -12   0 32.4466 3.67314   4
  -5 -12   0 26.7347 1.89291   8
   5 -12   0 29.7781 1.70619  10
   5 -12   0 27.9257 2.76396   8
   5 -12   0 27.8024 1.73763  10
   5 -12   0 24.2286 2.77187   7
   5 -12   0 27.5506 2.60539   9
  -5 -12   0 27.6007 2.91678   7
  -5 -12   0 28.9217 1.97487   8
   5 -12   0 32.3724 2.98463   8
  -5 -12   0 24.5863 1.89554   6
  -5 -12   0 27.5609 2.29300  10
   5  12   0 26.0142 2.08556  10
  -5  12   0 30.5901 2.71527   8
  -5  12   0 23.5642 2.65398   5
   5  12   0 27.4935 1.56264   8
  -5  12   0 30.0834 2.82769   8
  -5  12   0 26.4478 2.58821  11
   5  12   0 25.3841 1.56648   8
   5  12   0 22.7449 2.56266   3
  -5  12   0 31.2770 2.97147   3
  -5  12   0 27.1861 2.36927   6
   5  12   0 29.6657 2.33970   5
   5  12   0 21.7702 2.54190   3
   5  12   0 28.1180 2.76425  11
   6 -12   0 1.82411 1.33633   3
   6 -12   0 1.62539 0.68186  10
   6 -12   0 0.84895 1.24797   8
  -6 -12   0 1.00242 0.65470   8
  -6 -12   0 0.50900 1.19869   4
   6 -12   0 -0.2989 1.29416   8
  -6 -12   0 2.25808 0.75404   8
   6 -12   0 -0.1078 0.88119   4
   6 -12   0 1.60121 1.13977   9
   6 -12   0 1.87462 1.63936   7
  -6 -12   0 1.38460 1.05883  10
  -6 -12   0 2.08291 1.52490   7
  -6 -12   0 0.42847 0.76707   6
   6  12   0 1.41559 0.91355  10
   6  12   0 1.00690 1.40808   9
  -6  12   0 -0.1117 1.19955   8
   6  12   0 0.11660 1.13505  11
   6  12   0 2.45692 0.99196   5
  -6  12   0 1.44556 1.43473   3
  -6  12   0 2.44280 1.28854   8
  -6  12   0 1.80222 1.19766  11
   6  12   0 0.00154 1.18776   3
   6  12   0 1.86680 1.20245   3
  -6  12   0 1.27698 1.45855   5
  -6  12   0 2.10787 1.38883   6
   7 -12   0 1.10969 1.11323   9
   7 -12   0 0.31996 0.68385  10
  -7 -12   0 -0.0216 0.66460   8
   7 -12   0 3.26978 1.51784   8
  -7 -12   0 -0.8032 0.54377   8
   7 -12   0 0.60779 1.04131   4
  -7 -12   0 0.73336 1.49010   4
   7 -12   0 0.14245 1.44044   8
  -7 -12   0 -0.0416 1.45903   7
  -7 -12   0 -0.1852 0.83565   6
   7 -12   0 -0.7098 1.59223   7
  -7 -12   0 -0.0245 1.04568  10
   7 -12   0 1.22658 1.42425   3
   7  12   0 1.21291 0.89096   5
   7  12   0 0.29520 0.88770  10
  -7  12   0 1.85735 1.36642   8
  -7  12   0 -0.7832 0.99570  11
  -7  12   0 0.18391 1.54665   3
  -7  12   0 1.51341 1.40976   8
   7  12   0 -1.2931 1.17416   3
  -7  12   0 0.12141 1.26507   6
  -7  12   0 -1.2992 1.30547   5
   7  12   0 1.80017 1.32644   3
   7  12   0 0.57492 1.11948  11
   7  12   0 -0.1542 1.37981   9
  -8 -12   0 18.4747 2.31972  10
  -8 -12   0 16.5221 2.56771   4
   8 -12   0 12.4867 2.26671   3
   8 -12   0 12.5064 2.31425   8
  -8 -12   0 11.9960 2.32356   7
  -8 -12   0 11.7621 1.34511   8
   8 -12   0 13.4328 1.58108  10
   8 -12   0 18.3411 3.02439   7
   8 -12   0 14.7777 2.00403   9
  -8 -12   0 15.0720 1.45418   8
  -8 -12   0 15.1543 1.92675   6
   8 -12   0 12.8396 1.86242   4
   8 -12   0 13.7000 2.47996   8
   8  12   0 13.5279 1.61231   5
  -8  12   0 13.9033 2.18462   6
   8  12   0 12.1824 2.19591   3
   8  12   0 12.6178 1.99165  11
   8  12   0 18.6748 2.69661   9
   8  12   0 11.9853 2.25886   3
  -8  12   0 17.6514 2.07615  11
  -8  12   0 15.7062 2.53901   5
   8  12   0 11.9214 1.93677  11
   8  12   0 13.6950 1.89425  10
  -8  12   0 11.8035 2.22259   8
  -8  12   0 12.6000 1.84844  11
  -8  12   0 11.4999 2.22856   3
  -9 -12   0 19.0902 2.95040   4
   9 -12   0 19.2855 2.75949   8
  -9 -12   0 18.0168 1.74530   8
   9 -12   0 17.3394 2.32452   4
  -9 -12   0 13.6955 2.21579  10
   9 -12   0 10.1381 2.27533   3
  -9 -12   0 17.7744 2.91338   7
   9 -12   0 18.2382 2.10836   9
   9 -12   0 19.6133 2.98484   8
   9 -12   0 16.0664 1.82202  10
  -9 -12   0 15.1393 2.11033   6
   9 -12   0 23.9412 3.40094   7
  -9 -12   0 17.7132 1.67803   8
   9  12   0 17.7650 2.20178  10
  -9  12   0 17.8189 2.66224   8
   9  12   0 24.3166 3.18073   9
  -9  12   0 20.8035 2.91323   5
  -9  12   0 15.1136 2.66159   3
  -9  12   0 20.8053 2.21615  11
   9  12   0 16.6328 1.76310   5
   9  12   0 13.7540 2.15369  11
   9  12   0 21.0690 2.90856   3
  -9  12   0 18.3304 2.11708  11
  -9  12   0 15.1959 2.50388   8
   9  12   0 18.3278 2.19840  11
  -9  12   0 18.0215 2.55815   6
  10 -12   0 5.83906 1.39737  10
 -10 -12   0 6.74018 2.23840   7
 -10 -12   0 2.28952 1.97707   4
 -10 -12   0 4.71151 1.01578   8
 -10 -12   0 7.62247 1.83258   6
  10 -12   0 5.01982 1.95095   3
 -10 -12   0 4.99825 1.09407   8
  10 -12   0 4.75234 2.45885   7
  10 -12   0 5.15428 1.39898   9
  10 -12   0 6.58940 2.17557   8
 -10 -12   0 4.96392 1.77944  10
  10 -12   0 3.24100 1.79265   8
  10 -12   0 6.04922 1.75597   4
  10  12   0 5.25609 1.47616  11
 -10  12   0 7.48878 2.24734   6
 -10  12   0 5.05668 1.98463   8
 -10  12   0 4.95318 2.09534   3
  10  12   0 5.54183 3.28276   3
  10  12   0 5.74213 1.15892   5
  10  12   0 3.22194 1.98889   9
 -10  12   0 5.05780 1.36855  11
 -10  12   0 8.82935 2.14541   5
 -10  12   0 4.72671 1.29338  11
  10  12   0 3.19216 1.40800  11
 -10  12   0 4.18819 1.98153   8
  11 -12   0 6.60444 2.17125   3
 -11 -12   0 9.91295 2.11436   6
  11 -12   0 4.81159 1.71142  10
  11 -12   0 2.69576 2.68876   7
 -11 -12   0 2.83116 2.45952   4
  11 -12   0 6.29253 1.94894   4
 -11 -12   0 3.53891 1.09577   8
  11 -12   0 6.23818 1.47140   9
 -11 -12   0 5.38835 1.12254   8
 -11 -12   0 3.48038 1.85200  10
  11 -12   0 7.82037 2.46600   8
  11 -12   0 4.36247 2.02903   8
 -11  12   0 5.36434 2.10523   8
  11  12   0 6.31907 2.22944   9
 -11  12   0 4.86260 1.25035  11
 -11  12   0 5.72293 2.18257   5
  11  12   0 1.28680 1.84572   3
 -11  12   0 7.87769 1.55471  11
  11  12   0 4.54211 1.04273   5
 -11  12   0 5.83746 2.22882   6
  11  12   0 6.77506 1.46793  11
  11  12   0 4.71331 1.54581  11
 -11  12   0 5.22621 2.07805   8
 -12 -12   0 164.374 8.52587   6
  12 -12   0 151.016 8.35915   4
  12 -12   0 151.835 10.5147   7
 -12 -12   0 140.829 7.31764   8
  12 -12   0 150.133 7.52218   9
 -12 -12   0 152.593 7.43345   8
 -12 -12   0 155.903 8.85090  10
  12 -12   0 146.181 7.94340  10
 -12 -12   0 164.876 10.8422   4
  12 -12   0 157.260 8.80003   3
  12 -12   0 148.174 9.20030   8
 -12  12   0 161.689 9.01526   6
  12  12   0 154.428 9.03200   3
 -12  12   0 141.136 7.98830  11
 -12  12   0 165.306 8.86557   5
  12  12   0 146.492 7.80209  11
 -12  12   0 150.634 7.43803  11
  12  12   0 153.655 7.85968  11
  12  12   0 138.304 7.06852   5
 -12  12   0 147.533 8.88631   8
 -12  12   0 167.598 9.14123   8
  12  12   0 154.459 8.71864   9
 -13 -12   0 26.3043 2.31851   8
  13 -12   0 21.8753 2.16241   9
 -13 -12   0 22.1454 3.08233   6
  13 -12   0 25.6524 3.73500   8
 -13 -12   0 22.3989 3.82416  10
  13 -12   0 24.2804 3.22020   4
 -13 -12   0 35.3893 4.67391   4
 -13 -12   0 25.9029 2.43313   8
  13 -12   0 30.2444 4.58550   7
  13 -12   0 21.7527 3.04186   3
 -13  12   0 23.4073 1.92897  11
  13  12   0 22.6223 1.65449   5
 -13  12   0 22.0687 3.23971   8
 -13  12   0 28.1909 3.65139   5
  13  12   0 30.6346 2.66676  11
 -13  12   0 28.8717 3.85093   6
 -13  12   0 23.4163 2.05703  11
  13  12   0 33.6837 4.62434   7
  13  12   0 25.2166 3.56168   9
  13  12   0 28.2171 3.85466   3
  13  12   0 22.8935 2.44408  11
 -14 -12   0 58.3617 5.32952  10
  14 -12   0 48.9361 3.15727   9
  14 -12   0 54.0379 4.80991   4
 -14 -12   0 51.1802 5.63331   4
 -14 -12   0 59.1199 3.72038   8
  14 -12   0 59.4069 5.14204   3
  14 -12   0 58.5831 6.77715   8
 -14 -12   0 51.8711 4.85758   6
  14 -12   0 52.9366 5.86998   7
 -14 -12   0 56.4901 3.58267   8
  14  12   0 49.4319 5.47586   7
 -14  12   0 69.4172 5.89601   6
  14  12   0 61.2582 5.08929   9
 -14  12   0 60.0907 5.16079   5
  14  12   0 59.8844 5.56213   3
  14  12   0 51.7090 3.59746  11
 -14  12   0 60.6134 5.43724   8
  14  12   0 49.2432 3.52395  11
 -14  12   0 54.6212 5.10694   8
 -15 -12   0 5.56357 1.32623   8
  15 -12   0 9.23896 2.33981   3
 -15 -12   0 7.24692 2.50451  10
 -15 -12   0 7.15191 2.54722   6
 -15 -12   0 4.59447 3.21614   4
  15 -12   0 9.39881 3.54239   7
 -15 -12   0 4.26130 1.38103   8
 -15  12   0 7.28436 2.91688   6
  15  12   0 7.26142 3.61021   7
  15  12   0 3.75794 1.29470  11
 -15  12   0 3.32479 2.29430   5
  15  12   0 6.25381 2.48289   9
  15  12   0 3.16621 2.30756   3
 -16 -12   0 20.9447 5.39929  10
 -16 -12   0 15.0148 3.14192   6
  16 -12   0 6.20881 3.66471   7
  16 -12   0 10.5304 2.84811   4
 -16 -12   0 9.36145 1.60745   8
  16 -12   0 20.6009 3.27924   3
 -16 -12   0 17.9317 4.22810   4
  16  12   0 9.72161 2.94576   3
 -16  12   0 12.8043 2.75615   8
  16  12   0 13.3371 3.97821   7
 -16  12   0 12.3041 3.45690   6
  16  12   0 14.8610 3.14027   9
 -16  12   0 11.1161 2.82908   5
   0 -13   0 -1.1232 1.10250   9
   0 -13   0 -0.4970 0.94337  11
   0 -13   0 -0.0243 1.09360   3
   0 -13   0 -0.3732 0.84363   8
   0 -13   0 0.22467 0.66298   4
   0 -13   0 0.99244 0.88525   8
   0 -13   0 0.42685 1.19699   7
   0  13   0 0.03489 0.72405   8
   0  13   0 -0.6166 1.11027   5
   0  13   0 0.79046 1.20798  11
   0  13   0 0.33493 0.47631   6
   0  13   0 -0.6629 0.34795   6
   0  13   0 -0.9798 0.70306   8
   0  13   0 -1.1840 0.99903   3
  -1 -13   0 166.368 8.64943  11
   1 -13   0 157.801 7.85770   6
  -1 -13   0 175.206 8.83869   9
   1 -13   0 181.476 8.72745  11
   1 -13   0 168.977 8.64639   7
   1 -13   0 169.851 7.87992   4
  -1 -13   0 169.647 8.18680   8
   1 -13   0 184.191 8.77119   3
  -1 -13   0 180.726 8.73698   7
  -1 -13   0 171.989 8.70820   3
   1 -13   0 183.316 8.59607   8
  -1 -13   0 176.423 8.31896   8
   1 -13   0 185.212 8.87069   9
  -1 -13   0 169.006 8.00906   4
   1  13   0 178.001 8.68966   5
  -1  13   0 177.019 8.80124  11
  -1  13   0 172.913 8.30136   8
   1  13   0 157.745 7.61463   6
  -1  13   0 175.496 8.69017   5
   1  13   0 176.369 8.09967   8
  -1  13   0 168.839 7.77398   6
   1  13   0 170.472 8.67216   3
   1  13   0 169.900 7.40357  10
   1  13   0 174.803 8.81781  11
  -1  13   0 169.078 8.63201   3
  -1  13   0 169.641 8.38488   8
   1  13   0 172.134 7.62706   6
   1  13   0 177.666 7.41054  10
   1  13   0 172.722 8.17844   8
  -2 -13   0 5.60346 1.11435   8
   2 -13   0 7.98365 1.71478   3
  -2 -13   0 6.37428 1.55202   7
   2 -13   0 3.85464 1.35203   8
   2 -13   0 8.03823 1.43635   8
  -2 -13   0 8.36989 1.20941   8
  -2 -13   0 6.94878 1.20292   4
  -2 -13   0 6.57891 1.44948  11
  -2 -13   0 5.29854 1.64872   9
   2 -13   0 4.71043 1.51847   7
   2 -13   0 7.66962 1.05727   4
  -2 -13   0 6.95497 1.55755   3
   2 -13   0 6.40193 1.47565  11
   2 -13   0 11.0468 1.97324   9
  -2  13   0 8.61471 1.71458   3
   2  13   0 8.02008 0.79909  10
   2  13   0 7.45523 1.07745   8
  -2  13   0 7.35353 1.31662   8
   2  13   0 8.03697 1.04749   8
   2  13   0 6.75628 0.74905   6
   2  13   0 6.42438 1.61215  11
  -2  13   0 7.44744 1.05224   6
   2  13   0 8.53736 1.66469   3
  -2  13   0 4.39657 1.47313  11
   2  13   0 7.62824 0.79569   6
  -2  13   0 3.44578 1.41033   5
  -2  13   0 11.7518 1.64464   8
   3 -13   0 39.0688 3.30991   8
  -3 -13   0 40.7491 3.35508   7
  -3 -13   0 37.8949 3.10557  11
  -3 -13   0 44.7014 2.63585   8
  -3 -13   0 37.7542 3.41829   9
  -3 -13   0 40.8072 2.43285  10
   3 -13   0 44.2994 3.24033   8
   3 -13   0 43.3040 3.92216   9
   3 -13   0 41.3948 2.43345   4
   3 -13   0 44.5202 3.23517  11
  -3 -13   0 38.7717 2.82943   4
   3 -13   0 47.0100 3.54161   7
  -3 -13   0 40.8083 2.67238   8
   3 -13   0 40.9449 3.30943   3
   3  13   0 41.5423 3.04039   5
  -3  13   0 39.9655 3.26384   3
  -3  13   0 41.6686 3.32017  11
  -3  13   0 39.0990 3.11124   8
   3  13   0 38.4244 2.31707  10
  -3  13   0 51.0837 3.44632   5
   3  13   0 40.0224 2.46963   8
  -3  13   0 38.8132 2.57838   6
   3  13   0 45.9553 3.36508   3
   3  13   0 36.8701 2.16793   6
   3  13   0 44.0044 3.45971  11
   3  13   0 42.6026 2.41058   8
  -3  13   0 41.8355 3.07280   8
   3  13   0 39.1996 2.18814   6
  -4 -13   0 6.52419 1.75345   9
  -4 -13   0 3.64112 1.27351   4
  -4 -13   0 6.07388 1.03209   8
   4 -13   0 4.98307 0.96241   4
  -4 -13   0 3.79599 0.93879   8
   4 -13   0 3.89206 1.65180   7
  -4 -13   0 3.58099 1.50079   7
   4 -13   0 4.00483 1.54763   8
  -4 -13   0 4.19858 1.01386  10
   4 -13   0 5.95497 1.62009   3
   4 -13   0 6.18514 1.54664   8
  -4  13   0 4.00297 1.51551   5
  -4  13   0 4.48030 1.38648   8
  -4  13   0 4.06456 1.43602  11
   4  13   0 4.59513 0.91236   8
  -4  13   0 2.77320 1.44197   3
   4  13   0 4.77714 1.29945   5
   4  13   0 4.53562 0.91805  10
   4  13   0 5.03838 1.55260  11
   4  13   0 2.18401 1.18646   3
   4  13   0 2.34618 1.30244   3
  -4  13   0 4.54220 1.36341   8
  -4  13   0 4.39513 1.06968   6
   4  13   0 5.81472 0.83735   8
  -5 -13   0 2.20319 0.77536   6
   5 -13   0 3.06887 2.47214   9
  -5 -13   0 1.98626 1.51728   7
  -5 -13   0 1.53585 0.98971  10
  -5 -13   0 1.58998 0.73801   8
   5 -13   0 1.76077 0.88898   4
   5 -13   0 2.37734 1.48697   3
   5 -13   0 4.46176 1.70550   8
   5 -13   0 2.62365 0.58755  10
  -5 -13   0 0.96392 0.73515   8
   5 -13   0 3.49622 1.65278   7
   5 -13   0 2.32335 0.57060  10
   5 -13   0 3.08391 1.40574   8
  -5 -13   0 1.19831 1.27240   4
  -5  13   0 3.41711 1.35829   8
  -5  13   0 1.71308 1.30867   3
   5  13   0 2.11909 1.37442   3
  -5  13   0 1.06919 1.24282   8
   5  13   0 1.83363 0.88293  10
   5  13   0 2.48464 0.54239   8
   5  13   0 2.47908 1.44213   3
   5  13   0 1.19870 0.48153   8
  -5  13   0 2.91779 1.52552   5
  -5  13   0 3.61554 1.20931   6
  -5  13   0 2.63702 1.27424  11
   5  13   0 1.15316 1.26758  11
   5  13   0 4.85115 1.22554   5
   6 -13   0 10.0382 2.27209   7
   6 -13   0 8.37151 1.05492  10
   6 -13   0 8.80303 1.96102   3
  -6 -13   0 10.3041 1.82406   4
   6 -13   0 10.5611 1.99681   8
   6 -13   0 10.4777 3.19149   9
  -6 -13   0 10.2887 1.25088   8
  -6 -13   0 6.31576 1.43631  10
   6 -13   0 10.8459 1.10399  10
   6 -13   0 10.7822 2.16291   8
  -6 -13   0 9.31129 1.20769   8
  -6 -13   0 10.5224 2.05383   7
   6 -13   0 9.84017 1.48371   4
  -6 -13   0 8.17668 1.24638   6
  -6  13   0 13.1670 2.19697   6
   6  13   0 11.0655 2.01730   3
   6  13   0 10.8212 2.14704   9
   6  13   0 9.86414 1.95123  11
   6  13   0 10.0308 1.57899   5
  -6  13   0 10.2468 2.15384   5
  -6  13   0 7.49644 1.73157   8
  -6  13   0 8.10433 1.76845  11
  -6  13   0 10.4860 1.99113   8
  -6  13   0 9.64523 1.96879   3
   6  13   0 8.39302 1.82523   3
   6  13   0 7.81468 1.32091  10
   7 -13   0 7.57839 2.01166   3
   7 -13   0 10.7023 1.60360   4
  -7 -13   0 13.3871 1.93881  10
   7 -13   0 11.6359 2.09105   9
   7 -13   0 9.85300 2.02684   8
  -7 -13   0 15.0997 2.37541   4
  -7 -13   0 13.2456 2.48194   7
   7 -13   0 8.40956 2.26670   7
  -7 -13   0 9.87910 1.46135   6
  -7 -13   0 10.7408 1.28208   8
   7 -13   0 13.8757 1.38722  10
   7 -13   0 11.4687 2.31121   8
  -7  13   0 12.0398 2.39190   5
   7  13   0 12.7231 1.71436  10
  -7  13   0 12.4907 2.17299   8
  -7  13   0 13.3138 2.49272   3
  -7  13   0 9.39994 1.85690   6
   7  13   0 12.8957 2.07267  11
   7  13   0 13.1323 2.28459   3
   7  13   0 10.8864 2.12917   9
  -7  13   0 12.6676 2.24253   8
   7  13   0 11.3761 1.63048   5
   7  13   0 7.79319 2.02824   3
  -7  13   0 8.46215 1.75385  11
  -8 -13   0 2.83320 0.80001   8
  -8 -13   0 2.01683 1.30644  10
   8 -13   0 4.03998 1.31862   4
  -8 -13   0 2.29549 1.80270   4
   8 -13   0 4.65599 1.99659   8
   8 -13   0 3.07518 0.96938  10
   8 -13   0 2.53937 1.55872   3
   8 -13   0 2.54485 1.40295   9
  -8 -13   0 1.80109 0.85881   8
  -8 -13   0 1.50253 1.10287   6
   8 -13   0 3.06914 2.20705   7
  -8 -13   0 1.40986 1.82019   7
   8 -13   0 1.56610 1.53733   8
  -8  13   0 3.99638 1.61750   6
  -8  13   0 1.65448 1.27826  11
  -8  13   0 4.12087 1.92674   3
  -8  13   0 4.57642 2.12089   8
   8  13   0 3.95882 1.48113  11
   8  13   0 3.60911 1.23763  10
   8  13   0 0.89558 1.65121   3
  -8  13   0 5.27453 1.40935  11
   8  13   0 3.01195 1.79486   3
   8  13   0 2.76291 1.06434   5
   8  13   0 2.81849 1.75207   9
   8  13   0 0.60676 1.20155  11
  -8  13   0 1.46525 1.52857   8
  -8  13   0 0.79546 1.60797   5
   9 -13   0 -0.7017 1.37053   3
   9 -13   0 1.92494 1.35149   9
   9 -13   0 2.34157 1.58688   8
   9 -13   0 4.16507 1.92135   8
   9 -13   0 2.17046 1.29990   4
  -9 -13   0 0.98446 1.41654  10
   9 -13   0 0.49177 0.86791  10
  -9 -13   0 -1.5483 1.61313   7
  -9 -13   0 1.32946 0.75911   8
  -9 -13   0 0.89567 1.26925   6
  -9 -13   0 0.09007 1.73803   4
   9 -13   0 0.15685 2.22453   7
  -9  13   0 -1.6926 1.58840   5
   9  13   0 2.86576 1.21008  10
  -9  13   0 -0.3681 1.44853   6
  -9  13   0 0.09931 1.09549  11
  -9  13   0 0.29078 1.45715   8
   9  13   0 1.35068 1.70236   9
   9  13   0 2.51276 1.34855  11
  -9  13   0 1.35859 1.60541   8
  -9  13   0 3.62249 1.91527   3
  -9  13   0 -0.4017 0.97620  11
   9  13   0 0.58707 0.93396   5
   9  13   0 0.25121 1.16621  11
   9  13   0 2.16770 1.67975   3
  10 -13   0 -0.3977 1.05250   9
 -10 -13   0 1.01246 2.03762   7
  10 -13   0 1.86090 2.29965   7
 -10 -13   0 0.02220 1.27017   6
 -10 -13   0 0.23952 0.73697   8
  10 -13   0 -0.4672 1.25286   4
  10 -13   0 0.52182 0.94950  10
  10 -13   0 3.41841 1.67284   8
 -10 -13   0 -0.4535 1.74292   4
  10 -13   0 -1.2201 1.51614   3
  10 -13   0 0.09225 1.70300   8
 -10 -13   0 0.03631 0.77345   8
 -10 -13   0 1.70912 1.60529  10
  10  13   0 3.91592 1.44900  11
 -10  13   0 -1.0137 0.95395  11
  10  13   0 -0.1643 1.71047   9
  10  13   0 3.48250 1.89633   3
 -10  13   0 -2.0637 1.32874   8
 -10  13   0 0.94261 1.73050   6
 -10  13   0 -1.2867 0.98255  11
  10  13   0 -1.3169 1.10122  11
 -10  13   0 0.09189 1.69514   8
 -10  13   0 -0.4614 1.73951   5
  10  13   0 1.56339 0.89434   5
  11 -13   0 147.334 9.34634   7
  11 -13   0 147.518 8.05642   4
 -11 -13   0 155.326 8.11680   6
  11 -13   0 149.049 7.69675  10
 -11 -13   0 145.479 7.14995   8
 -11 -13   0 153.538 7.20433   8
  11 -13   0 140.589 8.53312   8
 -11 -13   0 159.780 9.10664   4
 -11 -13   0 155.818 8.57827  10
  11 -13   0 149.073 7.61580   9
  11 -13   0 127.793 8.77029   8
  11  13   0 143.883 7.18033   5
 -11  13   0 161.908 8.77639   5
 -11  13   0 163.173 8.82792   6
  11  13   0 141.660 7.83902  11
 -11  13   0 150.158 8.80838   8
 -11  13   0 144.031 8.77945   8
  11  13   0 148.073 7.95664  11
 -11  13   0 149.770 7.62578  11
 -11  13   0 140.122 7.48625  11
  11  13   0 155.043 8.66184   9
  11  13   0 149.897 8.87041   3
 -12 -13   0 2.85997 1.87630   6
  12 -13   0 0.78591 1.94463   8
  12 -13   0 2.49632 1.85447   3
 -12 -13   0 0.54454 1.45830   8
 -12 -13   0 -2.0923 2.02447   4
  12 -13   0 0.46440 2.56678   7
  12 -13   0 5.36641 1.97095   4
  12 -13   0 1.30261 1.15330   9
  12 -13   0 0.27021 1.17382  10
 -12 -13   0 0.36218 0.80120   8
 -12 -13   0 3.54758 2.01823  10
 -12  13   0 -0.4061 1.94617   5
 -12  13   0 0.72251 1.07984  11
 -12  13   0 0.69589 1.70863   8
  12  13   0 0.29024 1.13961  11
  12  13   0 0.34922 1.13868  11
 -12  13   0 3.63830 1.15067  11
  12  13   0 1.11951 1.96498   9
  12  13   0 -0.3143 0.74779   5
  12  13   0 1.84259 1.96862   3
 -12  13   0 -1.3294 1.82560   6
 -12  13   0 -0.0595 1.88454   8
  13 -13   0 0.57603 1.81219   4
 -13 -13   0 4.63351 1.20055   8
 -13 -13   0 6.19891 2.05467   6
  13 -13   0 2.68193 2.78106   7
  13 -13   0 2.70790 1.77633   3
  13 -13   0 2.70054 2.08227   8
 -13 -13   0 4.03045 2.87693   4
  13 -13   0 2.93905 1.11965   9
 -13 -13   0 1.69754 0.94863   8
 -13  13   0 0.52904 2.15314   5
 -13  13   0 4.07062 2.38747   6
  13  13   0 3.70586 0.80987   5
  13  13   0 6.19437 2.23583   9
  13  13   0 3.50301 1.26745  11
  13  13   0 3.12489 1.31260  11
 -13  13   0 4.44928 1.56573  11
 -13  13   0 4.26970 1.87879   8
 -13  13   0 2.50595 1.29253  11
  13  13   0 3.45684 2.60496   7
  13  13   0 1.91719 2.02730   3
  14 -13   0 5.00329 2.18762   4
  14 -13   0 1.72376 2.16545   3
  14 -13   0 -1.0339 0.71464   9
 -14 -13   0 1.00696 0.93606   8
 -14 -13   0 -2.9924 2.40136   4
 -14 -13   0 -0.4025 1.76012   6
 -14 -13   0 1.96115 2.02287  10
  14 -13   0 3.62691 3.10121   7
  14 -13   0 -2.1329 1.64104   8
 -14  13   0 -0.5724 0.67345  11
  14  13   0 0.96205 1.13707  11
 -14  13   0 -0.4901 1.57406   8
 -14  13   0 -0.9544 2.19832   6
 -14  13   0 -0.7413 3.20680   8
 -14  13   0 1.83456 2.19574   5
 -14  13   0 0.64613 0.78274  11
  14  13   0 2.08679 2.20017   3
  14  13   0 -3.3235 2.44564   7
  14  13   0 -1.3617 1.87479   9
  15 -13   0 6.23494 2.23698   3
 -15 -13   0 3.91599 2.27143  10
 -15 -13   0 9.49169 2.66600   6
 -15 -13   0 4.71370 1.32701   8
 -15 -13   0 5.99140 1.37779   8
  15 -13   0 8.38306 3.72099   7
 -15 -13   0 2.48991 2.91449   4
  15 -13   0 8.10027 2.88518   8
  15  13   0 8.58516 3.42169   7
  15  13   0 4.00966 1.73203  11
 -15  13   0 6.33451 3.04744   6
  15  13   0 3.42445 2.65274   3
 -15  13   0 7.03034 2.62780   5
  15  13   0 3.64317 2.58971   9
 -16 -13   0 4.07082 1.27279   8
 -16 -13   0 6.57059 2.51154   6
  16 -13   0 9.00568 2.74254   4
 -16 -13   0 8.09873 3.74233   4
  16 -13   0 7.06438 3.79883   7
  16  13   0 2.14128 2.39356   3
 -16  13   0 6.90100 3.15343   6
  16  13   0 10.7926 3.69750   7
 -16  13   0 3.67172 2.33529   8
 -16  13   0 8.69888 2.61115   5
  16  13   0 10.6686 2.76362   9
   0 -14   0 142.102 7.11969   8
   0 -14   0 160.433 7.84059   9
   0 -14   0 145.669 7.25990   8
   0 -14   0 136.491 7.45784  11
   0 -14   0 143.812 7.58130   3
   0 -14   0 160.615 7.68839   7
   0 -14   0 143.380 6.72499   4
   0  14   0 152.124 7.04307   8
   0  14   0 144.925 7.68469  11
   0  14   0 144.317 7.10938   8
   0  14   0 140.217 7.50503   3
   0  14   0 127.635 6.39089   6
   0  14   0 132.246 6.39526   6
   0  14   0 131.851 7.31837   5
  -1 -14   0 66.4362 3.90911   4
  -1 -14   0 71.9752 4.83429   9
  -1 -14   0 75.2726 4.30104   8
   1 -14   0 80.2089 4.58166   8
  -1 -14   0 76.2683 4.79803   3
   1 -14   0 78.8920 4.78592   3
  -1 -14   0 72.4600 4.18348   8
  -1 -14   0 72.7959 4.68805   7
   1 -14   0 76.0961 3.82285   4
   1 -14   0 69.2585 4.60991  11
  -1 -14   0 72.0199 4.63825  11
   1 -14   0 77.3447 4.87207   9
   1 -14   0 80.4984 4.86734   7
  -1  14   0 74.9358 4.65425   3
   1  14   0 75.6942 4.02078   8
   1  14   0 73.8714 4.56616   5
   1  14   0 78.9732 4.75333   3
   1  14   0 70.7720 3.48901   6
   1  14   0 66.3992 3.46593   6
  -1  14   0 71.9669 3.66534   6
  -1  14   0 80.4860 4.31334   8
   1  14   0 77.0322 4.15371   8
  -1  14   0 65.9136 4.67683  11
   1  14   0 71.1215 4.80388  11
  -1  14   0 76.8149 4.40496   8
  -1  14   0 71.7929 4.68250   5
  -2 -14   0 0.15496 1.38554   9
  -2 -14   0 0.43758 0.87772   4
  -2 -14   0 0.99173 0.93626   8
   2 -14   0 2.21647 1.37429   9
   2 -14   0 0.10099 0.64234   4
  -2 -14   0 1.27463 1.31041   7
   2 -14   0 0.63375 1.02113  11
  -2 -14   0 -0.2050 0.97662  11
   2 -14   0 0.20889 1.25995   7
  -2 -14   0 -0.2667 1.23122   3
   2 -14   0 0.23402 1.24553   3
   2 -14   0 -1.5322 0.85909   8
   2 -14   0 1.56321 1.17918   8
  -2 -14   0 1.14329 0.81991   8
   2  14   0 -0.1440 1.04667   3
  -2  14   0 0.47512 0.93078   8
  -2  14   0 0.17937 1.25933   5
   2  14   0 0.05389 0.41746  10
  -2  14   0 -0.1435 1.17887  11
   2  14   0 0.10383 0.64128   8
   2  14   0 -1.2288 1.08521  11
  -2  14   0 0.21043 0.64376   6
   2  14   0 0.98330 1.14645   5
   2  14   0 -0.0660 0.40841   6
  -2  14   0 0.41274 1.19390   3
   2  14   0 -0.5777 0.63747   8
   2  14   0 0.08894 0.37419   6
   3 -14   0 54.7580 3.85431   9
   3 -14   0 47.9649 2.81359   4
   3 -14   0 48.6255 3.78017   8
   3 -14   0 48.4658 3.57792  11
  -3 -14   0 54.5105 3.95039   7
  -3 -14   0 47.6020 3.02134   8
   3 -14   0 48.3263 3.87291   7
  -3 -14   0 53.9376 4.04196   9
   3 -14   0 50.7922 3.77984   3
  -3 -14   0 50.1115 3.28022   4
  -3 -14   0 45.8358 3.07454   8
   3 -14   0 47.7745 3.53834   8
   3  14   0 50.0602 2.80452   8
   3  14   0 46.2196 2.82556   8
  -3  14   0 54.6758 3.68534   8
   3  14   0 51.3156 3.74369   3
  -3  14   0 51.9356 3.55700   8
  -3  14   0 52.3954 3.85234  11
   3  14   0 44.4345 2.49844   6
   3  14   0 45.7172 2.51291   6
   3  14   0 53.3051 3.96455  11
  -3  14   0 51.6789 3.90312   5
  -3  14   0 49.0732 3.75419   3
  -3  14   0 51.9153 3.01400   6
   3  14   0 49.7163 2.67218  10
   3  14   0 46.2796 3.46309   5
   4 -14   0 -0.3393 1.23570   8
   4 -14   0 2.22302 1.49376   7
  -4 -14   0 -0.0515 1.38564   7
   4 -14   0 0.22897 1.23659   9
   4 -14   0 1.57147 1.27697   3
  -4 -14   0 0.53641 0.75810  10
  -4 -14   0 0.81424 1.43209   9
  -4 -14   0 0.56982 0.76573   8
  -4 -14   0 0.13738 0.72143   8
   4 -14   0 -0.3062 0.65993   4
   4 -14   0 -0.1286 1.24388   8
  -4  14   0 0.38038 0.85955   6
   4  14   0 1.26211 1.31305   3
  -4  14   0 -1.1013 0.99547   8
   4  14   0 0.06502 0.65015  10
  -4  14   0 -1.4465 0.90970   8
  -4  14   0 -1.7944 1.24010   5
   4  14   0 0.36321 0.53178   6
  -4  14   0 -0.2533 1.25299   3
   4  14   0 0.06598 1.01033   5
   4  14   0 -0.8183 1.13645  11
   4  14   0 0.42435 0.56173   8
  -4  14   0 1.03928 1.28245  11
   4  14   0 0.17761 0.50516   8
   5 -14   0 32.4982 3.34090   8
   5 -14   0 27.3588 1.53576  10
   5 -14   0 30.6871 2.91939   9
  -5 -14   0 34.0810 3.42743   7
  -5 -14   0 27.9111 2.13113   8
  -5 -14   0 31.6053 2.22006   8
  -5 -14   0 31.3353 2.92477   4
   5 -14   0 28.7259 2.16070   4
   5 -14   0 34.3424 3.30483   3
   5 -14   0 24.4921 3.03047   7
   5 -14   0 26.7946 1.55696  10
   5 -14   0 33.0920 3.13385   8
  -5 -14   0 26.4506 2.51903  10
   5  14   0 31.4393 3.02562   3
  -5  14   0 27.3811 2.92621   8
   5  14   0 27.0746 2.18944  10
   5  14   0 27.2059 2.60240   5
  -5  14   0 20.2114 2.74860   3
   5  14   0 23.3221 1.60831   8
  -5  14   0 31.9250 3.11699  11
  -5  14   0 27.4068 2.53250   6
   5  14   0 26.4387 3.02571  11
  -5  14   0 26.5272 2.88072   8
  -5  14   0 28.3564 3.12446   5
   5  14   0 28.7570 3.15750   3
   5  14   0 26.4725 1.65329   8
   6 -14   0 27.0749 2.92943   8
   6 -14   0 19.8490 2.56572   9
  -6 -14   0 22.4865 1.97455   8
  -6 -14   0 25.1826 2.77160   4
   6 -14   0 23.8463 2.76971   3
   6 -14   0 18.8148 2.81481   7
  -6 -14   0 25.2212 2.44766  10
  -6 -14   0 22.7894 1.92231   8
   6 -14   0 24.4487 1.70172  10
   6 -14   0 22.4022 1.59986  10
   6 -14   0 23.0146 2.12425   4
  -6 -14   0 24.4826 1.98238   6
  -6 -14   0 24.1881 2.94694   7
   6 -14   0 26.8656 3.26909   8
  -6  14   0 28.0198 3.08829   8
   6  14   0 27.1285 3.05450   3
   6  14   0 23.5608 2.15288  10
  -6  14   0 27.8738 2.65769   6
   6  14   0 22.2509 2.79857   3
   6  14   0 20.2825 2.58598  11
  -6  14   0 20.4083 2.71907   8
  -6  14   0 22.1004 2.64162  11
  -6  14   0 26.5593 3.12323   5
  -7 -14   0 6.86397 1.14119   8
  -7 -14   0 5.86434 2.06307   7
   7 -14   0 10.1692 1.54397   4
  -7 -14   0 8.36830 1.13834   8
  -7 -14   0 12.0321 2.28290   4
   7 -14   0 6.83427 1.89847   8
   7 -14   0 8.99466 1.15506  10
   7 -14   0 8.44362 1.77986   9
   7 -14   0 9.16306 2.08356   3
   7 -14   0 6.33865 2.05330   8
   7 -14   0 8.26392 1.10660  10
  -7 -14   0 9.35617 1.42628   6
  -7 -14   0 6.05956 1.56349  10
   7 -14   0 7.37951 2.31896   7
  -7  14   0 7.85815 1.98842   8
   7  14   0 6.11343 2.09806   9
  -7  14   0 9.89340 2.25242   3
   7  14   0 9.87234 1.98683  11
  -7  14   0 8.53351 1.94222   8
  -7  14   0 11.1035 2.00245   6
   7  14   0 6.79612 1.82729   5
   7  14   0 9.58815 2.17996   3
  -7  14   0 7.04377 2.17239   5
   7  14   0 5.58130 1.86584   3
  -7  14   0 5.75852 1.57801  11
   7  14   0 9.71476 1.56415  10
   8 -14   0 78.3435 5.35017   3
  -8 -14   0 81.7386 5.34341   4
  -8 -14   0 66.1799 3.90736   8
   8 -14   0 70.0710 4.11609  10
   8 -14   0 74.7451 5.78128   7
   8 -14   0 73.9241 4.10824  10
   8 -14   0 77.0081 4.46621   4
  -8 -14   0 73.4132 4.36120   6
  -8 -14   0 77.6258 4.02125   8
  -8 -14   0 78.5926 4.88295  10
   8 -14   0 77.0072 4.80479   9
   8 -14   0 68.3207 5.12536   8
   8 -14   0 79.4502 5.59290   8
  -8 -14   0 81.7536 5.54598   7
  -8  14   0 72.7428 5.44491   5
  -8  14   0 80.3699 4.93096  11
  -8  14   0 70.0501 4.68297  11
   8  14   0 76.8778 5.05551  11
  -8  14   0 77.9528 5.48231   8
  -8  14   0 72.1279 5.27913   3
   8  14   0 74.3574 4.41311   5
   8  14   0 75.2201 4.61188  10
   8  14   0 82.7681 5.48405   9
  -8  14   0 72.3039 4.94341   6
   8  14   0 83.5281 5.55384   3
  -8  14   0 72.5919 5.30515   8
   9 -14   0 -1.1766 1.09323   4
  -9 -14   0 0.82567 1.13476   6
   9 -14   0 -2.1683 2.01130   7
  -9 -14   0 0.58074 0.77927   8
  -9 -14   0 -1.3249 1.59125   4
   9 -14   0 -0.4209 1.05081   9
  -9 -14   0 0.83909 1.37822  10
   9 -14   0 -0.6160 1.45499   3
  -9 -14   0 -2.0948 1.66182   7
   9 -14   0 0.39575 1.55003   8
   9 -14   0 -0.4203 1.66243   8
   9 -14   0 -0.7354 0.76190  10
  -9 -14   0 0.47580 0.69652   8
   9  14   0 0.06245 0.96002  10
   9  14   0 -1.8555 1.45753   3
   9  14   0 2.06188 1.49548  11
  -9  14   0 -0.5920 0.93782  11
  -9  14   0 -0.6887 1.36426   6
  -9  14   0 0.82699 1.21715  11
  -9  14   0 0.03186 1.62994   5
   9  14   0 -0.6313 1.51595   9
   9  14   0 -0.8487 1.18201  11
  -9  14   0 -0.2504 1.30379   8
  -9  14   0 2.73322 1.68944   8
   9  14   0 1.09135 0.99029   5
 -10 -14   0 -0.8744 1.11787   6
 -10 -14   0 -0.5856 0.72445   8
  10 -14   0 -0.6536 1.79631   8
  10 -14   0 1.79276 0.97212  10
  10 -14   0 -0.0292 1.81009   3
 -10 -14   0 1.21002 0.76405   8
  10 -14   0 2.23334 1.65424   8
 -10 -14   0 -1.2572 1.82297   4
  10 -14   0 0.66888 2.27423   7
  10 -14   0 1.35809 1.30671   9
 -10 -14   0 0.28979 1.92702   7
 -10 -14   0 0.31577 1.46080  10
  10 -14   0 1.81582 1.40793   4
  10  14   0 3.32686 1.80166   3
 -10  14   0 -0.0182 1.92496   5
  10  14   0 1.21958 1.00378   5
 -10  14   0 1.58868 1.76973   8
 -10  14   0 2.44048 1.76159   8
  10  14   0 -0.7834 1.12147  11
 -10  14   0 3.31293 1.29237  11
 -10  14   0 0.15015 1.16880  11
  10  14   0 -0.1115 1.77815   9
  10  14   0 1.27035 1.22669  11
 -10  14   0 -0.2009 1.72020   6
  11 -14   0 0.19693 0.96825  10
 -11 -14   0 0.43892 0.76272   8
  11 -14   0 -0.8033 1.50549   8
  11 -14   0 0.28952 1.11773   9
  11 -14   0 -1.8761 1.29647   4
 -11 -14   0 2.36136 1.80151  10
  11 -14   0 1.17802 1.81959   3
 -11 -14   0 -1.5528 2.05397   4
 -11 -14   0 -0.1426 0.82941   8
  11 -14   0 2.34746 2.84969   7
 -11 -14   0 -0.4252 1.22955   6
  11 -14   0 -1.1445 1.80860   8
  11  14   0 1.85082 2.06856   9
 -11  14   0 0.24290 1.74705   5
 -11  14   0 0.59888 1.18008  11
 -11  14   0 -0.0840 1.93180   6
  11  14   0 -0.4510 1.20475  11
 -11  14   0 -0.2015 1.68682   8
 -11  14   0 -2.3870 0.75509  11
  11  14   0 -2.1540 0.97709  11
 -11  14   0 -3.5170 1.76863   8
  11  14   0 0.86294 0.94896   5
  11  14   0 -0.3203 1.81566   3
  12 -14   0 21.2051 2.50753  10
 -12 -14   0 23.6409 2.91943   6
  12 -14   0 32.9868 4.48719   7
  12 -14   0 26.4787 3.75085   8
 -12 -14   0 21.0432 2.07963   8
 -12 -14   0 22.6627 2.24471   8
  12 -14   0 35.2584 3.46532   4
 -12 -14   0 25.3071 3.98972   4
  12 -14   0 22.3589 3.35099   3
 -12 -14   0 25.1616 3.44115  10
  12  14   0 19.3240 2.01887   5
 -12  14   0 22.1300 2.36904  11
  12  14   0 21.8304 3.67433   3
  12  14   0 30.3113 3.11040  11
  12  14   0 32.0623 2.89302  11
 -12  14   0 25.5179 3.66886   5
 -12  14   0 29.8787 2.71260  11
 -12  14   0 28.5240 4.06660   6
  12  14   0 31.2407 3.97163   9
 -12  14   0 26.1588 3.75079   8
 -12  14   0 27.4348 3.72446   8
 -13 -14   0 -2.0410 2.31784   4
 -13 -14   0 -0.5688 0.87356   8
  13 -14   0 -0.9296 1.58283   4
 -13 -14   0 0.26444 0.76368   8
  13 -14   0 -0.2077 2.66689   7
 -13 -14   0 -0.3474 1.64338  10
 -13 -14   0 0.46004 1.57606   6
  13 -14   0 1.43326 1.91975   8
  13 -14   0 0.94210 1.71578   3
  13 -14   0 0.67197 1.01787   9
 -13  14   0 0.79806 0.93552  11
 -13  14   0 -0.4831 3.10255   8
 -13  14   0 1.97352 1.70199   8
  13  14   0 -0.6700 1.60954  11
  13  14   0 -2.2332 1.61724   9
  13  14   0 0.73797 2.43533   7
  13  14   0 -0.1589 1.07892  11
 -13  14   0 -1.0135 2.02275   6
 -13  14   0 -0.8924 2.02303   5
  13  14   0 1.13232 0.68106   5
  13  14   0 -0.8795 1.73757   3
 -13  14   0 -0.8087 0.94815  11
  14 -14   0 8.23651 2.41618   3
  14 -14   0 5.69643 2.19166   4
 -14 -14   0 3.56862 2.12929  10
 -14 -14   0 4.16770 3.16486   4
  14 -14   0 1.57091 2.93284   7
 -14 -14   0 7.68302 1.94023   8
  14 -14   0 4.95242 2.54145   8
 -14 -14   0 6.11309 2.24200   6
 -14 -14   0 4.44545 1.23440   8
  14 -14   0 5.80953 1.19062   9
 -14  14   0 5.90842 1.15644  11
 -14  14   0 10.8497 3.18121   6
  14  14   0 8.08801 2.68532   3
  14  14   0 8.19197 3.24422   7
  14  14   0 6.41429 3.92911   9
 -14  14   0 6.10535 2.49350   8
 -14  14   0 3.60999 2.44110   5
  14  14   0 4.91500 1.45527  11
 -15 -14   0 22.2739 3.43507   6
 -15 -14   0 22.7825 2.13571   8
  15 -14   0 15.2865 4.06563   7
 -15 -14   0 20.0938 2.34873   8
 -15 -14   0 17.4778 3.51499  10
  15 -14   0 16.5997 3.03510   3
  15 -14   0 20.0785 4.40804   4
 -15 -14   0 22.8838 4.30510   4
  15  14   0 17.3913 3.33667   9
 -15  14   0 24.2524 3.70918   5
 -15  14   0 17.6654 3.80321   8
  15  14   0 17.6350 4.16285   7
 -15  14   0 23.9868 4.26084   6
  15  14   0 16.2493 3.41981   3
  16 -14   0 5.02419 2.19198   3
  16 -14   0 -0.2907 3.06815   7
 -16 -14   0 3.91030 3.40126   4
  16 -14   0 3.57896 2.29587   4
  16 -14   0 2.71146 1.72080  10
 -16 -14   0 4.39026 2.39340   6
  16  14   0 4.56565 2.54125   9
 -16  14   0 2.97511 2.58430   8
 -16  14   0 2.20369 2.95564   6
  16  14   0 1.93745 3.23618   7
 -16  14   0 5.90072 2.62511   5
   0 -15   0 -0.3290 0.77354   4
   0 -15   0 1.29006 1.60820   9
   0 -15   0 -0.2306 0.95028   8
   0 -15   0 0.98441 1.25902  11
   0 -15   0 -0.2400 1.03081   8
   0 -15   0 0.25335 1.35021   3
   0 -15   0 1.33117 1.42663   7
   0  15   0 -1.0629 1.23211  11
   0  15   0 -0.2550 0.83755   8
   0  15   0 -0.1092 0.51896   6
   0  15   0 0.25817 0.42690   6
   0  15   0 1.26489 1.35512   3
   0  15   0 0.36667 0.87807   8
   0  15   0 0.90452 1.35572   5
   1 -15   0 24.1070 2.75650  11
  -1 -15   0 24.6951 2.92069   9
  -1 -15   0 28.3876 2.42842   8
   1 -15   0 24.8051 2.78426   7
  -1 -15   0 30.0205 2.59301   8
  -1 -15   0 24.6723 2.15353   4
   1 -15   0 26.9126 3.18371   9
  -1 -15   0 27.6477 3.02802   7
   1 -15   0 25.0279 1.95010   4
   1 -15   0 21.8442 2.81067   3
  -1 -15   0 30.7294 3.24045  11
  -1 -15   0 20.1096 2.62529   3
   1 -15   0 24.6508 2.61807   8
  -1  15   0 27.3703 2.96550   3
   1  15   0 23.6928 2.74532   5
   1  15   0 25.6874 1.54424   6
   1  15   0 32.0604 2.67403   8
  -1  15   0 21.3777 2.34754   8
  -1  15   0 24.6402 1.74877   6
  -1  15   0 24.9159 2.81865   5
  -1  15   0 24.5098 2.79443  11
   1  15   0 20.9536 1.46737   6
   1  15   0 27.1408 2.93051   3
   1  15   0 26.1641 2.14669   8
   1  15   0 26.1105 3.06149  11
  -1  15   0 26.9013 2.43097   8
  -2 -15   0 23.5612 3.01477   9
  -2 -15   0 20.6893 2.06986   4
  -2 -15   0 21.1285 2.13712   8
  -2 -15   0 22.6878 2.12344   8
  -2 -15   0 24.7303 2.91425   7
   2 -15   0 19.2020 2.27720   8
   2 -15   0 24.1405 2.95496   9
   2 -15   0 16.6669 2.25419  11
   2 -15   0 21.2959 2.74208   7
   2 -15   0 26.0340 2.79298   8
  -2 -15   0 19.3758 2.55816   3
   2 -15   0 19.8431 1.69906   4
   2 -15   0 20.5533 2.60442   3
   2  15   0 23.4165 1.87213   8
  -2  15   0 20.6025 2.54156  11
  -2  15   0 18.8538 1.68349   6
  -2  15   0 26.3462 3.04855   5
   2  15   0 16.3346 2.43630  11
   2  15   0 18.4639 1.26306  10
   2  15   0 18.7603 1.29866   6
  -2  15   0 20.2659 2.48492   3
  -2  15   0 23.1848 2.39029   8
  -2  15   0 17.5371 2.10340   8
   2  15   0 19.3470 2.49086   5
   2  15   0 16.3624 1.23711   6
   2  15   0 19.6192 1.29344  10
   3 -15   0 0.72465 1.41498   9
  -3 -15   0 1.33035 1.13589   4
   3 -15   0 2.25697 1.44394   8
  -3 -15   0 1.86374 0.92990   8
   3 -15   0 1.07736 1.41139   3
  -3 -15   0 1.02027 1.66570   9
   3 -15   0 1.17379 1.27015   8
  -3 -15   0 1.18415 1.53287   7
  -3 -15   0 1.21813 0.95350   8
   3 -15   0 2.60631 0.86749   4
   3 -15   0 0.09955 1.42075   7
  -3  15   0 1.11307 1.43594   3
   3  15   0 1.52773 0.54551   6
  -3  15   0 1.08377 1.21389   8
   3  15   0 1.68456 0.48866   6
   3  15   0 0.06666 1.35321  11
   3  15   0 2.11535 0.65254  10
  -3  15   0 3.33166 0.96309   6
   3  15   0 1.37137 1.37043   3
  -3  15   0 3.52422 1.55581  11
   3  15   0 1.02439 0.84070   8
  -3  15   0 4.78522 1.29697   8
  -3  15   0 1.65674 1.49530   5
   3  15   0 2.08233 1.35447   5
   3  15   0 1.59738 0.77225   8
  -4 -15   0 2.01866 1.65877   7
   4 -15   0 0.96089 1.67986   7
  -4 -15   0 1.54123 0.92309   8
   4 -15   0 0.98322 1.36653   8
  -4 -15   0 2.17033 0.97764   8
   4 -15   0 1.48846 1.57497   9
   4 -15   0 1.18512 1.41580   8
   4 -15   0 2.61289 0.89282   4
  -4 -15   0 2.30834 0.91098  10
  -4 -15   0 4.15275 1.44393   4
   4 -15   0 1.88898 1.56222   3
  -4  15   0 2.92204 1.63524  11
   4  15   0 3.23285 0.75507   8
   4  15   0 2.37933 0.78025  10
   4  15   0 3.16305 1.56358   3
  -4  15   0 2.96587 1.12473   6
   4  15   0 2.28437 0.66426   6
   4  15   0 0.74140 1.45323  11
   4  15   0 2.71241 0.76187   8
  -4  15   0 3.40063 1.42278   8
  -4  15   0 3.18193 1.76704   5
   4  15   0 -0.0959 1.34500   3
  -4  15   0 1.53737 1.30619   8
   4  15   0 2.12920 1.27263   5
  -5 -15   0 90.0004 4.72958   8
   5 -15   0 88.6011 4.63260   4
  -5 -15   0 86.4652 5.27921   4
   5 -15   0 91.6400 5.77600   8
  -5 -15   0 96.9194 5.95601   7
   5 -15   0 90.6003 5.91754   7
  -5 -15   0 86.3113 5.53318  10
  -5 -15   0 89.5862 4.68570   8
   5 -15   0 88.5761 5.53870   8
   5 -15   0 95.4457 5.78226   3
   5 -15   0 93.2162 5.57681   9
   5  15   0 84.0274 4.16873   8
  -5  15   0 87.7906 5.74011   3
  -5  15   0 87.3941 5.02937   6
   5  15   0 93.1355 5.75235  11
   5  15   0 89.2895 4.42230   6
   5  15   0 91.9152 5.25942   5
   5  15   0 89.2652 4.68511  10
  -5  15   0 96.2853 5.72606  11
  -5  15   0 90.8871 5.57835   8
  -5  15   0 88.2774 5.61315   8
   5  15   0 92.9450 5.76835   3
   5  15   0 86.9907 5.68134   3
   5  15   0 85.4127 4.21664   8
  -5  15   0 89.8658 5.86684   5
   6 -15   0 3.65773 0.69943  10
   6 -15   0 4.55704 1.66983   9
   6 -15   0 1.86367 1.68354   8
  -6 -15   0 2.19941 1.75324   7
   6 -15   0 2.23024 1.55275   3
   6 -15   0 2.41943 1.54405   8
  -6 -15   0 4.89499 1.30979  10
   6 -15   0 3.87658 1.11296   4
  -6 -15   0 4.45762 1.01655   8
  -6 -15   0 2.52960 1.62972   4
   6 -15   0 2.15570 1.90165   7
   6 -15   0 4.61885 0.68962  10
   6  15   0 6.01315 1.91411   3
   6  15   0 4.98805 1.37777   5
   6  15   0 4.73019 1.16522  10
  -6  15   0 3.92231 1.66991   8
  -6  15   0 3.74161 1.36404   6
   6  15   0 3.50519 1.62381  11
  -6  15   0 5.19488 2.03864   5
  -6  15   0 5.63891 1.88843   3
  -6  15   0 4.97250 1.71304  11
  -6  15   0 3.24807 1.64535   8
  -7 -15   0 4.49547 1.75620   4
  -7 -15   0 2.90149 1.03887   6
   7 -15   0 3.09628 1.58006   9
   7 -15   0 1.60044 0.68701  10
   7 -15   0 1.96365 1.05357   4
  -7 -15   0 1.63026 0.81762   8
   7 -15   0 5.60561 1.84634   8
  -7 -15   0 2.42162 0.92320   8
   7 -15   0 5.29227 2.16899   7
   7 -15   0 3.61216 1.85109   8
   7 -15   0 3.78679 1.78125   3
  -7 -15   0 2.68922 1.26685  10
   7 -15   0 2.50891 0.81468  10
  -7 -15   0 2.72244 1.89185   7
   7  15   0 1.02399 1.46143  11
   7  15   0 1.37812 1.63752   3
  -7  15   0 3.05760 1.83703   3
   7  15   0 2.35655 1.20965   5
  -7  15   0 2.03667 1.75651   8
  -7  15   0 2.53580 1.95226   5
  -7  15   0 2.04527 1.67074   8
  -7  15   0 4.21382 1.58232   6
   7  15   0 0.25004 1.76349   9
   7  15   0 0.83111 0.96929  10
  -7  15   0 2.03431 1.52280  11
  -8 -15   0 7.90510 2.28374   4
   8 -15   0 6.30022 1.42975  10
   8 -15   0 8.69908 2.05302   3
   8 -15   0 9.95485 1.27157  10
   8 -15   0 6.08620 1.42806   4
   8 -15   0 4.76967 1.71553   9
  -8 -15   0 7.83412 2.31022   7
  -8 -15   0 7.01425 1.34802   6
  -8 -15   0 7.84237 1.17039   8
   8 -15   0 8.30767 2.07799   8
  -8 -15   0 4.94099 1.55719  10
  -8 -15   0 5.66733 1.12302   8
   8 -15   0 5.07539 2.29116   8
   8 -15   0 7.91352 2.54692   7
   8  15   0 8.89300 1.62797  10
  -8  15   0 8.13760 1.86149  11
  -8  15   0 5.48660 1.79054   6
   8  15   0 7.19595 1.94580  11
  -8  15   0 7.08410 1.66027  11
   8  15   0 7.44680 2.25898   9
   8  15   0 6.93349 1.49808   5
   8  15   0 10.4531 2.38146   3
   8  15   0 7.31045 1.90198  11
  -8  15   0 4.53459 1.89656   8
  -8  15   0 9.30927 2.49803   5
  -9 -15   0 16.2392 2.75504   4
   9 -15   0 13.5516 2.45837   3
  -9 -15   0 13.6165 2.18695  10
   9 -15   0 14.4122 1.72417  10
   9 -15   0 15.7257 1.67315  10
  -9 -15   0 11.4600 1.44369   8
  -9 -15   0 16.5795 3.26924   7
   9 -15   0 13.7801 2.00860   4
   9 -15   0 16.6844 2.31800   9
  -9 -15   0 15.0102 2.01881   6
  -9 -15   0 15.7133 1.58880   8
   9 -15   0 18.8612 3.00187   8
   9 -15   0 11.5628 2.89694   7
   9 -15   0 16.2385 3.03307   8
   9  15   0 14.1936 1.94647   5
   9  15   0 20.8886 2.78010  11
  -9  15   0 14.9272 2.19308  11
  -9  15   0 17.8062 2.83628   8
   9  15   0 15.3549 2.98316   9
  -9  15   0 17.7549 3.06288   5
  -9  15   0 15.7310 2.28888  11
  -9  15   0 14.0893 2.49056   6
   9  15   0 13.8190 2.02552  10
  -9  15   0 18.0641 2.87296   8
   9  15   0 12.3731 2.36684  11
   9  15   0 16.3330 2.74973   3
 -10 -15   0 2.29436 0.89056   8
 -10 -15   0 0.40454 2.10106   7
 -10 -15   0 2.53102 1.70370  10
  10 -15   0 4.51979 1.19755  10
  10 -15   0 5.58184 2.40380   8
  10 -15   0 2.49501 1.07371  10
 -10 -15   0 2.68143 1.39746   6
  10 -15   0 2.71806 2.11023   8
  10 -15   0 3.89988 1.54599   4
 -10 -15   0 3.82690 1.00353   8
  10 -15   0 5.23045 1.59781   9
  10 -15   0 4.31775 2.14183   3
  10 -15   0 2.10632 2.57079   7
 -10 -15   0 2.94443 2.21768   4
 -10  15   0 3.26356 1.78859   8
 -10  15   0 3.59532 1.46080  11
 -10  15   0 6.63253 2.15923   8
  10  15   0 2.15955 1.78124   9
 -10  15   0 2.47993 2.03962   5
  10  15   0 1.74850 1.85873   3
 -10  15   0 2.56067 1.46433  11
  10  15   0 2.65293 1.51811  11
 -10  15   0 4.06501 1.93501   6
  10  15   0 2.56590 1.38341  11
  11 -15   0 40.9855 3.60972   4
  11 -15   0 39.3737 3.07193  10
 -11 -15   0 41.0284 2.70490   8
 -11 -15   0 42.7697 4.27390  10
  11 -15   0 37.8635 4.19708   8
  11 -15   0 36.8794 4.18245   3
  11 -15   0 46.0052 4.95553   8
  11 -15   0 39.6285 4.84961   7
 -11 -15   0 49.5836 3.75050   6
  11 -15   0 44.7364 3.35783  10
 -11 -15   0 34.1835 4.36952   7
  11 -15   0 42.7578 3.45206   9
 -11 -15   0 42.2942 2.98071   8
 -11  15   0 38.3103 3.46866  11
 -11  15   0 34.6463 4.08369   8
 -11  15   0 50.2633 4.65821   6
  11  15   0 38.2049 4.45460   9
 -11  15   0 41.8936 4.66472   5
  11  15   0 39.7307 3.52295  11
 -11  15   0 34.9254 3.23799  11
 -11  15   0 45.3921 4.59608   8
  11  15   0 33.5384 2.87612   5
  11  15   0 36.7677 4.25036   3
  11  15   0 45.4424 3.88015  11
  12 -15   0 34.9530 3.47324   4
  12 -15   0 33.6074 4.35245   8
 -12 -15   0 28.6403 3.57744  10
  12 -15   0 27.1640 2.90182  10
 -12 -15   0 35.6340 3.48334   6
  12 -15   0 29.5889 2.97103   9
  12 -15   0 32.9096 4.53270   7
  12 -15   0 30.5730 2.84146  10
 -12 -15   0 26.7160 2.38630   8
  12 -15   0 31.9017 3.92873   3
 -12 -15   0 33.7164 4.43370   4
 -12 -15   0 30.0337 2.32564   8
  12  15   0 32.0340 2.45626   5
 -12  15   0 31.0093 4.01390   8
 -12  15   0 30.6180 2.95711  11
 -12  15   0 28.0250 2.79146  11
  12  15   0 29.3973 3.18359  11
 -12  15   0 31.1220 5.76350   6
 -12  15   0 31.0513 5.06591   5
  12  15   0 37.3788 4.55618   9
 -12  15   0 25.7740 3.84949   8
  12  15   0 26.3571 3.81226   3
  12  15   0 37.2091 3.41785  11
 -13 -15   0 3.10536 1.93401  10
 -13 -15   0 0.26962 1.56215   6
  13 -15   0 7.78453 2.20322   4
  13 -15   0 5.68948 1.85012   9
 -13 -15   0 5.20357 1.15142   8
  13 -15   0 3.79135 1.61605  10
  13 -15   0 4.98948 2.27176   8
 -13 -15   0 1.55590 2.67938   4
  13 -15   0 4.58450 3.06540   7
  13  15   0 1.47171 1.32951  11
 -13  15   0 5.02480 2.81607   8
 -13  15   0 6.96617 2.64599   6
  13  15   0 3.50994 0.91851   5
 -13  15   0 4.56261 2.45152   5
  13  15   0 3.77462 1.44970  11
 -13  15   0 3.74494 1.39822  11
 -13  15   0 3.93529 1.34237  11
  13  15   0 4.69906 2.45002   3
 -14 -15   0 42.4804 3.02621   8
  14 -15   0 50.3151 4.43019   4
 -14 -15   0 38.0558 5.56553  10
  14 -15   0 45.6170 4.80335   3
  14 -15   0 44.6092 5.22391   8
  14 -15   0 46.5990 3.98797  10
  14 -15   0 44.6142 3.56557   9
 -14 -15   0 51.7834 5.90037   4
 -14 -15   0 42.2834 4.25835   6
  14 -15   0 51.0927 6.15789   7
 -14 -15   0 42.9160 2.88445   8
 -14  15   0 40.7144 3.18034  11
 -14  15   0 55.3250 5.49141   5
 -14  15   0 35.8797 4.44639   8
  14  15   0 41.4122 5.00044   3
  14  15   0 42.8942 3.61447  11
  14  15   0 43.3812 4.98297   9
  14  15   0 50.4406 5.69502   7
 -14  15   0 43.9411 5.12475   6
 -15 -15   0 1.80797 3.04309   4
  15 -15   0 4.67736 2.98935  10
 -15 -15   0 3.14246 2.21024  10
  15 -15   0 1.29842 3.47038   7
 -15 -15   0 4.21778 2.15577   6
 -15 -15   0 4.93828 1.66489   8
  15 -15   0 2.47908 2.45062   4
 -15  15   0 0.95381 2.52847   6
  15  15   0 4.48923 3.48049   7
 -15  15   0 5.09709 2.82296   5
  15  15   0 1.96538 2.36248   3
 -15  15   0 4.72282 2.44745   8
  15  15   0 8.18005 2.78176   9
   0 -16   0 527.802 22.9922   7
   0 -16   0 505.995 22.3846   8
   0 -16   0 524.071 22.5755   8
   0 -16   0 481.728 21.8675   4
   0 -16   0 516.526 22.9547   3
   0 -16   0 521.934 23.0932   9
   0  16   0 517.592 23.0629  11
   0  16   0 522.014 22.8801   5
   0  16   0 511.804 22.8745   3
   0  16   0 474.519 21.5146   6
   0  16   0 507.113 22.2374   8
   0  16   0 451.133 21.5100   6
   0  16   0 484.916 22.2960   8
  -1 -16   0 39.8197 2.74739   4
  -1 -16   0 38.0901 2.97834   8
   1 -16   0 39.2780 2.52882   4
   1 -16   0 42.6609 3.74802   7
   1 -16   0 33.5809 3.54902   9
  -1 -16   0 44.3440 3.85770   7
  -1 -16   0 30.8166 2.98368   8
   1 -16   0 42.6200 3.68633   3
  -1 -16   0 32.8195 3.41066   3
  -1 -16   0 31.5670 3.52842   9
   1 -16   0 37.5333 3.35179   8
   1  16   0 43.5847 3.54468   5
   1  16   0 37.2664 2.79409   8
   1  16   0 33.7141 1.97978   6
   1  16   0 42.4368 3.82232  11
  -1  16   0 39.6660 3.55397   3
  -1  16   0 37.1340 2.26780   6
  -1  16   0 41.6277 3.10607   8
  -1  16   0 33.8504 3.54495  11
  -1  16   0 39.2708 2.93241   8
   1  16   0 41.1593 2.78053   8
   1  16   0 28.8702 3.18855   3
  -1  16   0 37.7084 3.59436   5
   1  16   0 37.2628 2.04061   6
   2 -16   0 3.64806 1.58043   3
   2 -16   0 3.95772 1.35691   8
   2 -16   0 1.39231 1.56782   9
  -2 -16   0 2.81105 1.66741   7
  -2 -16   0 5.36416 1.27169   4
  -2 -16   0 3.49991 1.96589   9
  -2 -16   0 3.89363 1.20585   8
  -2 -16   0 2.52159 1.68239   3
   2 -16   0 5.11688 1.04913   4
  -2 -16   0 4.11537 1.27523   8
   2 -16   0 6.05087 2.01306   7
   2 -16   0 3.04433 1.51409   8
  -2  16   0 4.66267 1.86451   5
   2  16   0 4.94862 0.75097   6
   2  16   0 3.59472 1.56376   5
  -2  16   0 4.68213 0.99161   6
   2  16   0 5.06401 1.07677   8
  -2  16   0 3.47368 1.27774   8
   2  16   0 3.16523 0.95470   8
   2  16   0 4.14570 0.65613   6
   2  16   0 1.97203 1.52925  11
   2  16   0 6.91743 1.66406   3
   2  16   0 4.31992 0.56432  10
  -2  16   0 3.38632 1.26906   8
   2  16   0 4.37601 0.57520  10
  -2  16   0 4.88956 1.78514   3
  -2  16   0 2.97547 1.59770  11
   3 -16   0 5.31638 1.96861   9
   3 -16   0 5.25120 1.01359   4
   3 -16   0 2.63033 1.42144   8
   3 -16   0 5.09875 1.87064   7
  -3 -16   0 3.93050 1.11158   8
   3 -16   0 4.91760 1.66570   3
   3 -16   0 4.76979 1.69143   8
  -3 -16   0 4.54144 1.97890   7
  -3 -16   0 4.19896 1.22460   8
  -3 -16   0 2.16135 1.78512   9
  -3  16   0 5.04629 1.91653   5
  -3  16   0 3.25525 1.00426   6
   3  16   0 3.99970 1.50202   3
   3  16   0 4.12909 0.63660   6
   3  16   0 3.55921 0.64198   6
   3  16   0 4.07589 1.86028  11
  -3  16   0 1.64118 1.49559  11
  -3  16   0 2.02627 1.24329   8
   3  16   0 2.99686 0.84510   8
  -3  16   0 3.68066 1.47021   8
   3  16   0 3.09716 1.56063   5
   3  16   0 3.43101 0.73020  10
   3  16   0 5.14302 1.02449   8
  -3  16   0 3.29712 1.62787   3
   4 -16   0 315.089 14.6774   9
   4 -16   0 304.077 13.4928   4
  -4 -16   0 289.084 13.7035   8
   4 -16   0 312.162 14.6809   3
  -4 -16   0 313.787 14.7380   7
   4 -16   0 309.451 14.7325   8
  -4 -16   0 310.141 13.8007   8
   4 -16   0 317.480 14.8342   7
  -4 -16   0 305.898 14.1028   4
   4 -16   0 303.312 14.4946   8
  -4  16   0 280.851 14.4199   8
   4  16   0 316.139 14.3776   5
  -4  16   0 318.940 14.5157   8
   4  16   0 307.045 14.7050   3
  -4  16   0 304.607 14.6448   3
   4  16   0 297.606 13.3469   8
   4  16   0 288.237 13.1798   6
   4  16   0 313.149 14.8090  11
   4  16   0 287.053 13.3946   8
   4  16   0 284.281 13.3844  10
  -4  16   0 321.723 14.8063  11
  -4  16   0 302.528 13.7811   6
   4  16   0 290.279 14.7046   3
  -4  16   0 305.520 14.7910   5
  -5 -16   0 18.0298 1.80779   8
  -5 -16   0 16.9097 2.37942   4
   5 -16   0 17.5307 2.88810   7
  -5 -16   0 20.8014 3.02994   7
   5 -16   0 20.2994 2.65488   8
  -5 -16   0 17.2323 2.64594  10
  -5 -16   0 14.6266 1.63803   8
   5 -16   0 16.4393 2.62088   9
   5 -16   0 17.2892 2.78538   8
   5 -16   0 16.8605 1.71071   4
   5 -16   0 18.7679 2.64940   3
  -5  16   0 15.9716 2.47939   8
  -5  16   0 13.5179 2.46879   3
   5  16   0 14.2310 1.26344   8
  -5  16   0 17.6598 2.13790   6
   5  16   0 16.5061 1.46925   6
   5  16   0 16.8423 2.74890  11
   5  16   0 14.1555 2.15632   5
   5  16   0 18.8258 1.77220  10
   5  16   0 15.6082 2.50208   3
  -5  16   0 14.0471 2.65918   5
   5  16   0 13.9572 1.20490   8
  -5  16   0 14.4092 2.41870  11
  -5  16   0 17.4665 2.43687   8
   6 -16   0 59.2392 2.79797  10
  -6 -16   0 60.5681 3.86755  10
   6 -16   0 60.8108 3.56180   4
  -6 -16   0 64.0317 4.98718   7
  -6 -16   0 62.5274 3.54903   8
   6 -16   0 50.7124 4.38340   8
   6 -16   0 57.9710 4.94373   7
   6 -16   0 57.8255 2.77043  10
   6 -16   0 62.8771 4.59588   9
   6 -16   0 65.0611 4.94884   8
  -6 -16   0 61.2326 3.58074   8
   6 -16   0 59.4600 4.68578   3
  -6 -16   0 60.6975 4.41225   4
  -6  16   0 59.1743 4.58034   8
   6  16   0 57.8543 3.63227  10
  -6  16   0 57.9524 4.84199   3
   6  16   0 62.5367 4.15253   5
  -6  16   0 65.1841 4.65693  11
  -6  16   0 54.3258 4.50818   8
  -6  16   0 68.3221 5.15542   5
  -6  16   0 64.3829 4.13130   6
   6  16   0 60.4869 4.98655   3
   6  16   0 61.3277 4.99400   9
   6  16   0 56.1602 4.61154  11
  -7 -16   0 48.1919 3.67749  10
   7 -16   0 45.4945 4.59642   8
   7 -16   0 49.7652 2.77240  10
  -7 -16   0 53.6226 4.77897   7
   7 -16   0 55.9383 4.54925   3
   7 -16   0 54.4483 4.88508   7
  -7 -16   0 50.7522 4.27412   4
  -7 -16   0 52.1343 3.15773   8
  -7 -16   0 53.5954 3.21611   8
   7 -16   0 54.2749 3.32692   4
   7 -16   0 50.8808 2.71121  10
   7 -16   0 47.8048 4.20644   8
   7 -16   0 53.4377 4.19716   9
  -7 -16   0 48.8308 3.16863   6
   7  16   0 54.7731 3.75320   5
   7  16   0 54.7137 4.64522   3
  -7  16   0 48.9050 3.84542   6
  -7  16   0 48.0402 4.24886   8
   7  16   0 54.5517 4.72770   9
  -7  16   0 48.2490 4.27063   8
  -7  16   0 63.7267 4.91930   5
   7  16   0 51.3418 3.40261  10
  -7  16   0 49.4244 4.17429  11
   7  16   0 52.3172 4.38498  11
   7  16   0 48.8811 4.15337  11
   8 -16   0 0.29394 1.01787   4
   8 -16   0 -0.2685 1.77047   3
   8 -16   0 1.91136 1.71821   8
  -8 -16   0 1.53091 0.86315   8
   8 -16   0 0.40470 0.67735  10
  -8 -16   0 -0.6480 0.88851   6
   8 -16   0 1.20861 0.76185  10
  -8 -16   0 0.77318 0.78794   8
  -8 -16   0 -1.2296 1.61183   4
  -8 -16   0 -0.4394 1.15809  10
   8 -16   0 -0.3999 1.98205   7
   8 -16   0 3.31247 1.97185   8
   8 -16   0 1.37215 1.43870   9
  -8 -16   0 2.71139 2.08146   7
   8  16   0 0.29481 1.94717   9
  -8  16   0 2.08825 2.10158   5
   8  16   0 -0.2320 1.43721  11
   8  16   0 -0.5148 1.11929   5
  -8  16   0 -0.1094 1.11381  11
   8  16   0 0.93812 1.71010   3
  -8  16   0 1.29999 1.65252   8
  -8  16   0 -0.7239 1.31616   8
   8  16   0 1.81161 1.19665  10
  -8  16   0 -0.1629 1.45339   6
  -8  16   0 2.38986 1.44883  11
   9 -16   0 16.4834 2.46213   9
  -9 -16   0 18.9183 3.38035   7
   9 -16   0 10.1685 2.66466   8
   9 -16   0 13.4450 2.71307   3
  -9 -16   0 14.7117 1.60383   8
  -9 -16   0 21.5943 3.30166   4
  -9 -16   0 14.5115 1.54779   8
  -9 -16   0 10.9816 2.05772  10
   9 -16   0 14.7766 1.55298  10
   9 -16   0 8.86011 2.38663   8
  -9 -16   0 14.6238 1.97612   6
   9 -16   0 14.4522 2.01666   4
   9 -16   0 17.3043 3.37974   7
  -9  16   0 11.1755 2.51099   8
   9  16   0 16.8399 2.20276  10
  -9  16   0 19.4100 3.33159   5
  -9  16   0 12.5976 2.14228  11
  -9  16   0 12.0570 2.55569   8
   9  16   0 14.9757 2.80738   9
   9  16   0 15.1063 2.02229   5
   9  16   0 15.3095 2.80696   3
  -9  16   0 17.3845 2.80776   6
   9  16   0 15.4058 2.56744  11
  -9  16   0 14.7733 2.46060  11
 -10 -16   0 29.6341 2.29627   8
 -10 -16   0 21.0972 4.63746   7
  10 -16   0 28.2598 3.65159   3
  10 -16   0 29.6843 4.05714   8
  10 -16   0 29.5433 2.94332   4
  10 -16   0 28.8027 2.57432  10
  10 -16   0 30.6938 2.42043  10
 -10 -16   0 30.8539 2.27426   8
 -10 -16   0 26.1065 2.81364   6
  10 -16   0 32.4920 3.32127   9
 -10 -16   0 32.9942 3.96546  10
  10 -16   0 31.1746 4.24449   7
 -10 -16   0 28.1367 3.74013   4
 -10  16   0 29.9949 3.98846   5
  10  16   0 27.5140 3.50440   3
 -10  16   0 24.5025 3.71354   8
  10  16   0 34.8041 4.18763   9
 -10  16   0 33.2733 3.95511   8
 -10  16   0 34.1664 3.81651   6
  10  16   0 31.5539 2.75173   5
  10  16   0 28.0619 3.16857  11
 -10  16   0 31.8011 3.25927  11
 -10  16   0 28.9740 3.15744  11
  11 -16   0 71.4694 5.54536   3
  11 -16   0 55.8248 5.62919   8
 -11 -16   0 66.6453 5.14114  10
  11 -16   0 76.5739 6.00490   8
 -11 -16   0 65.4078 5.95355   7
  11 -16   0 61.0155 4.16351  10
  11 -16   0 70.4474 4.60750   9
 -11 -16   0 70.5246 4.66145   6
  11 -16   0 67.6056 6.31790   7
 -11 -16   0 64.0537 3.60497   8
  11 -16   0 57.3929 3.87878  10
  11 -16   0 61.2900 4.45538   4
 -11 -16   0 59.8503 3.63494   8
 -11 -16   0 68.9094 5.95722   4
 -11  16   0 64.9888 4.62517  11
  11  16   0 64.2024 5.84478   9
 -11  16   0 69.0389 5.46618   6
 -11  16   0 58.5611 4.43852  11
  11  16   0 68.4286 4.98586  11
 -11  16   0 68.0907 5.58492   8
  11  16   0 66.2062 5.85527   3
  11  16   0 58.8794 4.00382   5
 -12 -16   0 43.3276 3.78502   6
  12 -16   0 41.2866 4.48053   3
  12 -16   0 42.8582 3.38138  10
  12 -16   0 32.6111 3.03190  10
  12 -16   0 38.0947 3.35124   9
  12 -16   0 54.2231 5.54069   8
 -12 -16   0 40.7075 2.75543   8
  12 -16   0 48.9680 5.76975   7
 -12 -16   0 39.5298 4.84709   4
 -12 -16   0 40.0676 4.25621  10
  12 -16   0 39.3610 3.78039   4
 -12  16   0 39.6518 3.45535  11
 -12  16   0 42.3601 4.63869   8
  12  16   0 28.7884 4.95525   9
  12  16   0 30.9662 3.41561   5
  12  16   0 32.5397 4.21956   3
 -12  16   0 42.8189 4.86650   5
  12  16   0 38.8859 3.79192  11
 -12  16   0 51.2370 5.05139   6
  13 -16   0 33.1738 4.84586   7
  13 -16   0 30.8290 4.41646   8
  13 -16   0 28.8030 3.24410   4
 -13 -16   0 27.6164 4.35024   4
  13 -16   0 25.1814 3.74437   3
  13 -16   0 25.9458 2.64414   9
 -13 -16   0 16.8681 3.22067  10
 -13 -16   0 22.4430 2.29386   8
  13 -16   0 22.8364 2.80219  10
 -13 -16   0 23.4340 3.09849   6
 -13 -16   0 23.6253 2.02443   8
  13  16   0 20.3442 3.71499   9
 -13  16   0 25.2467 2.72869  11
  13  16   0 27.1576 2.09079   5
 -13  16   0 32.1919 4.60254   8
 -13  16   0 25.2179 4.04758   6
 -13  16   0 30.4592 4.03174   5
  13  16   0 22.1524 2.85002  11
  14 -16   0 6.74581 3.35458   7
  14 -16   0 3.25508 1.53717  10
  14 -16   0 2.39014 1.81136   4
 -14 -16   0 2.90980 1.81774   6
 -14 -16   0 5.20855 1.15415   8
  14 -16   0 9.15023 2.69729   3
 -14 -16   0 2.94947 1.00403   8
 -14 -16   0 10.8587 3.19683  10
  14 -16   0 5.71340 3.01443   8
 -14 -16   0 8.06124 3.40507   4
 -14  16   0 4.82615 2.84689   5
 -14  16   0 4.32356 1.46090  11
  14  16   0 10.3592 3.01330   9
  14  16   0 6.87534 1.82766  11
  14  16   0 3.43588 3.01506   7
  14  16   0 5.93829 2.63264   3
 -14  16   0 8.48308 2.86705   8
 -14  16   0 4.66818 2.93922   6
  15 -16   0 -0.3584 2.11996   3
 -15 -16   0 -2.9383 1.42821   6
  15 -16   0 1.09454 3.12497   7
 -15 -16   0 1.26585 2.86652   4
  15 -16   0 -0.5522 1.90571   4
 -15 -16   0 0.61989 0.72446   8
  15 -16   0 0.24046 1.71587  10
  15  16   0 2.57214 3.04511   7
 -15  16   0 -1.2411 2.32639   6
  15  16   0 1.67716 2.33651   9
 -15  16   0 2.41141 2.23606   8
 -15  16   0 -0.2181 2.34516   5
   0 -17   0 0.23894 1.18805   8
   0 -17   0 1.81849 1.72828   3
   0 -17   0 0.10130 1.08667   8
   0 -17   0 1.27116 0.93539   4
   0 -17   0 0.79861 1.63094   9
   0 -17   0 0.07499 1.49026   7
   0  17   0 1.52906 0.99476   8
   0  17   0 -0.3594 0.36858   6
   0  17   0 0.64654 1.67416   5
   0  17   0 -0.0869 0.52108   6
   0  17   0 2.02272 1.40413   3
   0  17   0 1.69092 1.64927  11
   0  17   0 0.40919 0.93099   8
  -1 -17   0 35.7246 3.06416   8
   1 -17   0 34.7161 3.70824   3
  -1 -17   0 32.9003 2.86210   8
   1 -17   0 33.0655 2.37475   4
   1 -17   0 35.6474 3.47798   7
  -1 -17   0 40.2223 3.74048   7
   1 -17   0 30.2435 3.42853   9
  -1 -17   0 26.9467 3.28059   3
  -1 -17   0 28.5231 3.47787   9
  -1 -17   0 29.8370 2.51442   4
   1 -17   0 24.0459 3.37711   8
   1 -17   0 26.4443 2.94265   8
   1  17   0 33.1258 3.40785   5
  -1  17   0 40.3687 3.76405   3
  -1  17   0 33.5503 3.52923   5
   1  17   0 31.6648 1.80389   6
  -1  17   0 29.5862 2.80590   8
  -1  17   0 30.9550 2.06189   6
  -1  17   0 33.8596 3.59714  11
   1  17   0 35.5539 2.64614   8
   1  17   0 29.5421 2.59817   8
   1  17   0 31.6466 3.48925  11
  -1  17   0 30.8749 2.77396   8
   1  17   0 33.2369 1.82188   6
   1  17   0 36.3098 3.68182   3
  -2 -17   0 -0.0927 1.43635   3
   2 -17   0 0.70424 0.80047   4
  -2 -17   0 1.34025 1.73809   7
  -2 -17   0 -1.1706 1.56944   9
   2 -17   0 -1.1012 1.58890   9
  -2 -17   0 1.61652 1.04987   8
  -2 -17   0 0.28813 1.06297   4
   2 -17   0 1.58858 1.26021   8
  -2 -17   0 -1.2317 0.93034   8
   2 -17   0 1.42340 1.39766   8
   2 -17   0 -2.6691 1.38957   7
   2 -17   0 -0.6348 1.37015   3
  -2  17   0 0.10374 1.14266   8
   2  17   0 0.51705 0.85499   8
   2  17   0 0.15165 0.75572   8
   2  17   0 -0.3377 1.32002   3
  -2  17   0 0.42031 1.59840   5
  -2  17   0 1.16942 1.36937   3
  -2  17   0 0.08588 1.40816  11
   2  17   0 0.62222 1.49993  11
  -2  17   0 -1.0696 0.64688   6
   2  17   0 -1.6376 1.38628   5
  -2  17   0 -0.7516 1.02449   8
  -3 -17   0 1.64844 1.09025   8
   3 -17   0 0.70477 1.66965   7
   3 -17   0 0.97775 1.55161   8
  -3 -17   0 2.48560 1.17664   8
   3 -17   0 1.32688 1.39900   8
  -3 -17   0 1.10148 1.78343   7
  -3 -17   0 3.71033 1.36242   4
   3 -17   0 1.97012 1.72829   9
   3 -17   0 4.17515 1.75902   3
  -3 -17   0 2.19082 1.97187   9
   3 -17   0 2.24629 0.86673   4
  -3  17   0 6.34412 1.59843   8
   3  17   0 3.83662 0.92262   8
   3  17   0 2.74574 0.75045   6
   3  17   0 4.85586 0.74368  10
   3  17   0 6.59338 2.08649  11
   3  17   0 2.91810 0.69572  10
  -3  17   0 1.66006 1.27046   8
  -3  17   0 3.27762 1.55436   3
  -3  17   0 0.32880 1.71966   5
  -3  17   0 2.49503 1.62952  11
   3  17   0 2.55229 0.67548   6
  -3  17   0 3.86280 1.06913   6
   3  17   0 0.28287 1.46137   5
   4 -17   0 81.7014 5.57964   7
  -4 -17   0 71.8029 4.37122   8
  -4 -17   0 83.0682 4.81705   4
   4 -17   0 77.3425 5.42719   9
   4 -17   0 77.6913 5.39972   3
   4 -17   0 73.2153 4.99054   8
   4 -17   0 85.2283 5.49772   8
   4 -17   0 74.0473 4.00537   4
  -4 -17   0 70.9706 4.29161   8
  -4 -17   0 73.7886 5.35052   7
   4  17   0 73.8250 4.95923   5
   4  17   0 69.1845 3.57831   6
   4  17   0 73.6841 5.34262   3
  -4  17   0 84.1140 5.08076   8
   4  17   0 73.8015 5.41681  11
  -4  17   0 72.5844 5.57729   3
  -4  17   0 70.7853 4.95230   8
  -4  17   0 78.6051 5.50996   5
  -4  17   0 74.4616 4.33198   6
  -4  17   0 74.8231 5.31826  11
   4  17   0 74.3569 3.89619  10
   4  17   0 73.7943 3.86646   8
   5 -17   0 88.1804 4.51893   4
   5 -17   0 90.3031 6.02150   8
   5 -17   0 92.1356 5.70369   8
   5 -17   0 90.0365 5.91973   3
  -5 -17   0 85.1462 5.27152   4
  -5 -17   0 88.7656 6.01021   7
  -5 -17   0 85.9579 4.75846   8
   5 -17   0 86.7120 5.77994   9
   5 -17   0 87.5343 6.02970   7
  -5  17   0 84.3593 5.52825   8
  -5  17   0 90.9175 6.12956   5
   5  17   0 93.6958 5.47303   5
   5  17   0 77.7808 4.14340   6
   5  17   0 92.0404 6.00942  11
  -5  17   0 94.2087 5.91915  11
  -5  17   0 87.2622 5.68257   8
   5  17   0 78.9303 4.02693   8
   5  17   0 79.2351 4.46722  10
   6 -17   0 15.8802 3.02721   7
   6 -17   0 24.7439 3.15615   9
  -6 -17   0 21.6077 3.16411   7
  -6 -17   0 23.6602 2.10299   8
   6 -17   0 24.0485 3.10630   8
   6 -17   0 20.6411 2.00756   4
   6 -17   0 22.9952 3.30261   8
   6 -17   0 19.5418 2.82664   3
  -6 -17   0 19.5619 2.01748   8
  -6 -17   0 22.7667 2.90269   4
  -6  17   0 20.6622 2.84374   8
   6  17   0 22.2762 2.11086  10
  -6  17   0 23.1560 2.90016  11
   6  17   0 22.5489 3.10410  11
  -6  17   0 20.6193 2.47116   6
   6  17   0 18.8268 1.70206   6
   6  17   0 22.3691 3.52440   9
  -6  17   0 20.9721 2.96308   8
  -6  17   0 21.1972 3.31422   5
   6  17   0 20.0644 2.88457   3
   6  17   0 24.4081 2.78520   5
   7 -17   0 -1.0339 1.52227   9
   7 -17   0 0.69423 1.93590   7
   7 -17   0 0.26227 0.44714  10
   7 -17   0 -2.3675 1.47199   8
  -7 -17   0 -0.2027 1.99360   7
   7 -17   0 0.49949 1.49619   8
   7 -17   0 -0.0807 2.94283   3
  -7 -17   0 0.31243 1.13193  10
  -7 -17   0 0.07929 1.65299   4
  -7 -17   0 -0.5807 0.77425   8
   7 -17   0 -1.0003 0.87299   4
   7 -17   0 0.01849 0.42773  10
  -7 -17   0 0.36618 0.90498   8
  -7  17   0 0.79441 1.20527  11
  -7  17   0 0.06197 1.44705   8
  -7  17   0 0.16827 1.53341  11
   7  17   0 -1.5441 1.69097   9
   7  17   0 -0.8806 1.10576   5
   7  17   0 -1.1169 0.76624  10
  -7  17   0 -0.1491 2.00936   8
   7  17   0 -0.2583 1.71219  11
  -7  17   0 -2.4950 1.80911   5
  -7  17   0 -1.2646 1.16832   6
   7  17   0 -1.8613 1.51706   3
  -8 -17   0 58.1094 4.07434  10
  -8 -17   0 47.3458 3.27714   6
   8 -17   0 49.6973 2.83051  10
  -8 -17   0 50.4546 4.64503   4
   8 -17   0 52.1783 4.43583   8
   8 -17   0 56.0770 4.73557   3
   8 -17   0 51.7751 4.95405   8
  -8 -17   0 51.2473 5.09223   7
   8 -17   0 53.0622 4.36744   9
   8 -17   0 51.0496 3.43925   4
   8 -17   0 57.3731 5.28583   7
   8 -17   0 52.8460 2.92513  10
  -8 -17   0 52.2351 3.21156   8
  -8 -17   0 48.3835 3.15359   8
   8  17   0 56.9281 4.84923  11
  -8  17   0 56.9615 4.43494  11
   8  17   0 53.4582 4.88872   3
   8  17   0 54.2321 3.88896   5
  -8  17   0 53.5382 4.12494   6
   8  17   0 56.7159 5.11178   9
  -8  17   0 45.4947 3.95590  11
  -8  17   0 61.2781 5.24345   5
  -8  17   0 54.4767 4.62096   8
  -9 -17   0 -3.2478 1.73364   4
   9 -17   0 -1.0001 0.97107   4
   9 -17   0 -1.1145 1.65300   3
   9 -17   0 0.49669 1.39127   9
  -9 -17   0 0.30934 1.33807  10
  -9 -17   0 0.49052 0.82276   8
   9 -17   0 -0.7648 0.67914  10
   9 -17   0 1.61188 1.72487   8
   9 -17   0 -1.8927 1.78783   8
   9 -17   0 -0.4057 2.46136   7
  -9 -17   0 -1.3824 0.66189   8
  -9  17   0 0.85475 1.23726  11
   9  17   0 -0.3699 1.07482   5
  -9  17   0 0.00654 2.15067   5
  -9  17   0 1.96957 1.75838   8
   9  17   0 3.56731 1.97132   3
   9  17   0 -1.5363 1.78183   9
  -9  17   0 -1.0187 1.51013   6
  -9  17   0 -1.2726 1.27861  11
   9  17   0 2.06608 1.11954  10
 -10 -17   0 -0.0260 1.13948   6
  10 -17   0 -1.6314 2.33920   7
  10 -17   0 0.70522 0.89905  10
 -10 -17   0 -1.7614 0.60828   8
  10 -17   0 0.62848 1.23037   4
  10 -17   0 1.83484 1.94224   8
 -10 -17   0 -2.5457 2.01128   7
  10 -17   0 0.46419 0.76274  10
  10 -17   0 2.02873 1.76749   3
  10 -17   0 -1.6262 1.19374   9
  10 -17   0 -1.9824 1.62565   8
 -10 -17   0 1.37406 2.17533   4
 -10  17   0 -1.0028 1.16905  11
 -10  17   0 0.45759 1.67012   8
  10  17   0 -0.7018 1.35140  11
 -10  17   0 1.22011 1.83653   6
  10  17   0 -0.1398 1.09490   5
  10  17   0 1.92407 2.17371   9
  10  17   0 0.79032 1.93169   3
 -10  17   0 -2.2109 1.10078  11
  11 -17   0 26.3096 2.85067   4
 -11 -17   0 24.5634 2.06922   8
  11 -17   0 25.6641 2.98307   9
  11 -17   0 28.6081 3.60501   3
 -11 -17   0 23.5463 2.67757   6
 -11 -17   0 24.9892 2.12462   8
 -11 -17   0 24.0820 3.26537  10
 -11 -17   0 33.6252 4.41398   4
 -11 -17   0 20.0278 3.66098   7
  11 -17   0 21.0484 3.62264   8
  11 -17   0 26.5696 2.53389  10
  11 -17   0 24.4457 4.13057   7
  11 -17   0 26.1701 2.34237  10
  11  17   0 22.4478 2.42114   5
 -11  17   0 31.1821 3.85469   6
 -11  17   0 23.2748 2.80170  11
 -11  17   0 24.5554 3.82715   5
  11  17   0 18.5909 3.28606   3
  11  17   0 36.4620 4.52561   9
  11  17   0 23.5517 3.27781  11
 -11  17   0 30.9921 3.85264   8
 -11  17   0 23.0234 2.92376  11
 -12 -17   0 10.7804 1.31389   8
  12 -17   0 10.7427 2.95729   8
  12 -17   0 8.77265 2.44901   3
 -12 -17   0 7.54258 1.26732   8
  12 -17   0 10.3285 2.11743   4
  12 -17   0 11.8254 1.80700  10
 -12 -17   0 4.37304 2.98810   7
  12 -17   0 8.19067 3.27996   7
  12 -17   0 8.06278 1.80764   9
 -12 -17   0 10.7673 3.12610   4
 -12 -17   0 11.1530 2.57661  10
 -12 -17   0 9.38162 2.01038   6
 -12  17   0 11.4257 2.99568   5
  12  17   0 11.8836 3.12509   9
 -12  17   0 10.3644 2.07032  11
 -12  17   0 4.71453 2.39574   8
 -12  17   0 8.85749 1.87822  11
  12  17   0 9.85109 1.60005   5
 -12  17   0 11.0505 2.87031   6
  12  17   0 5.31486 2.40006   3
  12  17   0 7.45593 1.99815  11
 -13 -17   0 -0.9664 1.55358  10
 -13 -17   0 0.51081 0.71647   8
  13 -17   0 0.83420 1.46365   4
 -13 -17   0 -1.1171 0.72155   8
  13 -17   0 -1.8629 1.06657  10
  13 -17   0 -2.4285 2.47523   7
 -13 -17   0 -0.1138 2.67023   4
  13 -17   0 -2.2269 2.11862   8
  13 -17   0 2.60065 1.33470   9
 -13 -17   0 -2.3355 1.27766   6
  13 -17   0 -0.6095 1.74308   3
 -13  17   0 0.13455 1.95239   8
  13  17   0 -2.1467 1.92000   3
  13  17   0 0.21412 0.95353   5
  13  17   0 -0.3217 1.26705  11
  13  17   0 -1.2247 2.13237   9
 -13  17   0 -0.0742 2.35638   5
 -13  17   0 1.23239 1.42343  11
 -13  17   0 -1.0027 2.02536   6
  14 -17   0 0.73542 2.22760   8
 -14 -17   0 -0.3658 0.85467   8
  14 -17   0 0.71320 3.19571   7
  14 -17   0 0.34944 1.60116   4
 -14 -17   0 0.89885 0.82147   8
 -14 -17   0 -0.2150 2.65483   4
 -14 -17   0 -2.8444 1.38994   6
  14 -17   0 -2.3541 2.85971   3
  14 -17   0 2.46639 1.43701  10
 -14  17   0 -0.7237 2.34273   5
 -14  17   0 -1.0735 2.06862   6
  14  17   0 1.16762 2.78452   7
 -14  17   0 1.88629 2.12292   8
  14  17   0 2.66621 2.58593   9
  14  17   0 -0.3966 1.51042  11
  14  17   0 -1.6834 2.11493   3
   0 -18   0 29.3725 2.37778   4
   0 -18   0 29.1858 3.34828   7
   0 -18   0 32.8283 3.58759   3
   0 -18   0 28.2420 2.88315   8
   0 -18   0 25.4953 2.83915   8
   0 -18   0 26.2625 3.43044   9
   0  18   0 26.4385 1.67025   6
   0  18   0 39.4573 3.91246   5
   0  18   0 28.3331 1.75829   6
   0  18   0 25.8134 3.23333  11
   0  18   0 33.8978 2.65780   8
  -1 -18   0 2.40091 1.90706   9
  -1 -18   0 1.39009 1.10568   4
   1 -18   0 0.95496 1.42687   8
   1 -18   0 2.15876 0.97090   4
  -1 -18   0 2.22811 1.74272   7
   1 -18   0 0.73764 1.20153   8
   1 -18   0 3.37551 1.92918   7
   1 -18   0 1.19266 1.64071   3
  -1 -18   0 -0.1488 1.06177   8
  -1 -18   0 1.89963 1.70949   3
   1 -18   0 1.64536 1.87538   9
  -1 -18   0 1.24485 1.24176   8
  -1  18   0 1.15580 0.70806   6
  -1  18   0 2.56991 1.19224   8
   1  18   0 3.70530 1.76307  11
  -1  18   0 0.67807 1.80416   5
  -1  18   0 4.95209 1.98435  11
   1  18   0 1.93011 1.65547   5
   1  18   0 0.84985 0.92952   8
  -2 -18   0 24.8219 3.45201   9
   2 -18   0 33.5627 3.07438   8
   2 -18   0 30.9047 2.22965   4
  -2 -18   0 27.0324 2.78806   8
   2 -18   0 31.4267 3.52813   7
  -2 -18   0 26.3916 3.30590   7
  -2 -18   0 31.7288 2.77380   8
   2 -18   0 33.3671 3.53345   3
   2 -18   0 29.9702 3.43642   9
   2 -18   0 37.3736 3.59436   8
   2  18   0 31.1024 3.47242  11
  -2  18   0 25.5352 3.31806   5
  -2  18   0 25.7822 2.72888   8
  -2  18   0 26.8029 2.07367   6
  -2  18   0 23.6190 3.15002  11
   2  18   0 28.2659 3.24607   5
  -3 -18   0 38.7338 4.28880   9
  -3 -18   0 39.8337 3.15756   4
   3 -18   0 42.1137 4.30172   9
   3 -18   0 33.8214 3.68066   3
  -3 -18   0 32.0296 3.69389   7
   3 -18   0 37.0725 3.69712   8
   3 -18   0 40.7877 4.12707   7
   3 -18   0 38.7964 2.50705   4
   3 -18   0 35.7282 3.42001   8
  -3 -18   0 33.4454 2.89277   8
   3  18   0 35.6145 3.50374   5
   3  18   0 41.5949 2.57957   8
   3  18   0 40.2642 4.63011  11
   3  18   0 34.6221 2.02831  10
  -3  18   0 38.2712 2.63639   6
  -3  18   0 31.2945 3.58490  11
  -3  18   0 33.6617 3.81301   5
   3  18   0 36.0740 2.02249  10
   4 -18   0 0.97173 1.60860   8
  -4 -18   0 3.11126 1.86626   7
   4 -18   0 0.40132 1.78373   9
   4 -18   0 2.19118 0.92144   4
   4 -18   0 2.07731 1.72224   3
  -4 -18   0 2.15513 1.39707   4
  -4 -18   0 -0.4095 0.93713   8
   4 -18   0 0.09759 1.82035   7
  -4 -18   0 1.33244 1.08913   8
   4 -18   0 0.51970 1.44979   8
   4  18   0 1.32977 0.60785   6
  -4  18   0 1.81422 1.77424  11
   4  18   0 1.75356 1.47352   5
   4  18   0 0.06496 0.55953   6
  -4  18   0 1.32961 2.09034   5
   4  18   0 0.41965 0.68283   8
   4  18   0 -0.2754 0.60843  10
  -4  18   0 -0.7134 1.14620   8
   4  18   0 -0.3870 0.67898  10
   4  18   0 -0.0299 1.50401   3
  -4  18   0 0.24718 0.96697   6
   5 -18   0 62.8229 4.90566   9
  -5 -18   0 56.9211 4.26419   4
  -5 -18   0 57.4906 3.69538   8
   5 -18   0 62.2357 4.59901   8
  -5 -18   0 50.7521 4.87676   8
   5 -18   0 58.0709 5.12502   7
  -5 -18   0 64.8596 5.14955   7
   5 -18   0 58.1173 3.34330   4
   5 -18   0 61.8875 4.90375   8
   5  18   0 58.3286 4.39543   5
   5  18   0 54.5918 2.92287   6
   5  18   0 55.6229 3.33721  10
  -5  18   0 56.3203 4.34071   8
  -5  18   0 58.9578 4.85305  11
  -5  18   0 58.5525 5.11622   5
  -5  18   0 56.4698 4.31498   6
   5  18   0 51.4171 5.52123  11
   5  18   0 61.1408 4.89838   3
   6 -18   0 77.6180 5.48691   8
   6 -18   0 68.5244 3.83153   4
  -6 -18   0 65.1290 3.99504   8
   6 -18   0 74.6382 5.26023   9
  -6 -18   0 70.1870 4.88288   4
   6 -18   0 74.7213 5.42825   3
   6 -18   0 65.7118 5.57450   7
  -6 -18   0 67.9170 5.53163   7
  -6 -18   0 59.8682 3.89591   8
   6 -18   0 69.2536 4.99734   8
  -6  18   0 70.6951 5.25395  11
   6  18   0 64.2388 4.65399   5
   6  18   0 62.5642 3.88871  10
  -6  18   0 66.6006 4.43084   6
  -6  18   0 68.6637 5.04476   8
   6  18   0 68.8942 5.35787   3
  -6  18   0 75.0289 5.74407   5
   6  18   0 65.5720 3.48598   6
   6  18   0 71.1920 5.41428  11
   6  18   0 60.9719 5.59487   9
   7 -18   0 26.7222 3.71095   8
   7 -18   0 23.8423 3.25813   3
   7 -18   0 24.7767 3.68952   7
   7 -18   0 26.1459 2.29565   4
  -7 -18   0 29.4593 3.80813   7
   7 -18   0 28.5377 3.54562   8
  -7 -18   0 27.0737 3.20772   4
  -7 -18   0 26.2014 2.25707   8
  -7 -18   0 24.7313 2.27880   8
   7 -18   0 23.9833 3.27425   9
  -7  18   0 26.8855 3.28472  11
  -7  18   0 22.8741 3.13885   8
   7  18   0 19.9607 3.15567   3
   7  18   0 26.2544 3.74149   9
  -7  18   0 27.2488 2.92683   6
   7  18   0 28.8694 3.10648   5
   7  18   0 23.9280 3.30178  11
   7  18   0 27.4506 2.34979  10
  -7  18   0 24.0919 3.58419   5
   7  18   0 23.1041 1.93112   6
  -8 -18   0 -0.2881 1.79708   4
   8 -18   0 -0.0094 2.34224   7
   8 -18   0 -0.6769 0.43219  10
   8 -18   0 1.97531 1.70570   8
   8 -18   0 1.85596 1.78215   3
   8 -18   0 0.21640 0.48908  10
   8 -18   0 0.49534 1.04875   4
  -8 -18   0 0.68384 0.87907   8
   8 -18   0 -1.2000 1.54525   9
   8 -18   0 2.05804 1.98796   8
  -8 -18   0 -0.0620 0.84644   8
  -8 -18   0 -1.9516 3.36281   7
   8  18   0 0.27236 1.23850   5
  -8  18   0 1.94187 2.39345   5
   8  18   0 0.33421 2.11248   9
   8  18   0 1.02092 1.16250  10
   8  18   0 -1.4884 1.58842   3
  -8  18   0 0.59383 1.62211   8
   8  18   0 0.09957 1.55223  11
  -8  18   0 -0.1809 1.42791   6
  -8  18   0 -1.3869 1.32709  11
   9 -18   0 22.8145 2.97231   9
   9 -18   0 23.2787 3.16482   8
   9 -18   0 13.9797 2.67779   3
  -9 -18   0 15.2546 2.87429   4
   9 -18   0 20.8835 1.67191  10
   9 -18   0 17.8359 2.16113   4
   9 -18   0 17.1012 1.57500  10
  -9 -18   0 19.6842 1.90383   8
  -9 -18   0 16.3340 3.23865   7
   9 -18   0 20.1615 3.60262   7
   9 -18   0 14.0507 3.03061   8
  -9  18   0 20.4201 2.85851   6
   9  18   0 19.6985 3.55099   3
   9  18   0 17.7826 2.29362  10
   9  18   0 20.0585 3.02780  11
  -9  18   0 19.1753 3.15218  11
  -9  18   0 15.7651 2.93176   8
   9  18   0 20.2735 2.49986   5
  -9  18   0 20.1283 3.65362   5
  10 -18   0 1.57974 2.41609   7
  10 -18   0 1.34731 1.15845   4
  10 -18   0 2.23017 1.93202   3
  10 -18   0 -0.9162 1.69765   8
  10 -18   0 -0.4710 1.33897   9
 -10 -18   0 2.45141 1.62872  10
 -10 -18   0 1.82373 1.14971   6
  10 -18   0 0.21131 1.34827  10
 -10 -18   0 0.90395 0.79087   8
 -10 -18   0 1.46679 0.90219   8
  10 -18   0 0.10382 1.91572   8
  10 -18   0 2.37225 0.89352  10
 -10 -18   0 -0.3012 2.24129   7
 -10 -18   0 1.91726 2.22503   4
  10  18   0 1.79694 1.66592  11
 -10  18   0 2.56839 1.79587   8
  10  18   0 0.49890 1.13007   5
  10  18   0 -0.6032 1.70221   3
 -10  18   0 4.15323 2.59786   5
 -10  18   0 2.25628 1.94155  11
 -10  18   0 2.34792 1.81576   6
  10  18   0 4.03008 2.28777   9
 -11 -18   0 1.00730 0.83645   8
 -11 -18   0 -0.5652 2.26637   7
  11 -18   0 2.45238 2.69760   7
  11 -18   0 1.22280 0.92540  10
  11 -18   0 2.04220 1.59177   9
  11 -18   0 1.28846 1.93749   3
  11 -18   0 0.38348 0.96762  10
  11 -18   0 1.46012 1.30274   4
 -11 -18   0 -1.7060 2.01465   4
  11 -18   0 3.35122 2.41915   8
 -11 -18   0 0.43641 1.15887   6
 -11 -18   0 0.13105 0.74812   8
  11  18   0 0.58480 1.15034   5
  11  18   0 -0.1307 1.92362   3
 -11  18   0 0.41374 2.55012   5
 -11  18   0 0.68536 2.50954   6
  11  18   0 0.70721 1.60619  11
 -11  18   0 0.77402 1.88919   8
 -11  18   0 -1.4793 1.22429  11
  11  18   0 -2.2932 2.15044   9
 -12 -18   0 23.1639 4.02885   4
 -12 -18   0 14.8440 1.57488   8
 -12 -18   0 19.0856 3.79581   7
 -12 -18   0 15.5533 1.54789   8
  12 -18   0 21.2542 3.47558   3
  12 -18   0 19.1574 4.15511   7
  12 -18   0 12.3328 2.20487   4
  12 -18   0 15.9216 3.39608   8
 -12 -18   0 16.8128 2.42024   6
  12 -18   0 18.7460 2.14340  10
  12 -18   0 18.3348 2.44611   9
  12  18   0 12.2126 1.88223   5
 -12  18   0 16.2686 3.16856   6
 -12  18   0 17.4119 2.62782  11
  12  18   0 16.2293 3.28330   3
  12  18   0 17.1414 3.56122   9
  12  18   0 13.8919 2.46603  11
 -12  18   0 11.0894 2.99500   8
 -12  18   0 20.6345 3.80036   5
 -13 -18   0 2.12085 0.86421   8
 -13 -18   0 2.14210 1.50302   6
  13 -18   0 2.61990 2.59003   3
  13 -18   0 4.00302 1.68564   4
 -13 -18   0 4.16757 2.99945   4
  13 -18   0 3.03336 1.41653   9
  13 -18   0 3.65546 3.47429   7
  13 -18   0 -0.5932 1.16933  10
 -13  18   0 -2.5691 1.87966   8
 -13  18   0 3.64581 1.69503  11
 -13  18   0 0.53695 2.18927   6
  13  18   0 0.85751 2.00517   3
  13  18   0 1.43340 1.43849  11
  13  18   0 4.08084 2.83215   9
 -13  18   0 1.67337 2.48641   5
 -14 -18   0 8.18243 3.35250   4
 -14 -18   0 9.06302 2.18066   6
  14 -18   0 3.21656 3.33712   7
  14 -18   0 5.20468 1.69703  10
  14 -18   0 6.36188 1.86680   4
  14 -18   0 6.78014 2.32896   3
  14  18   0 8.80821 3.14858   9
  14  18   0 4.32678 1.85885  11
 -14  18   0 4.10863 2.46301   8
 -14  18   0 11.0913 3.35629   5
  14  18   0 11.2239 3.49121   7
 -14  18   0 11.8249 3.05909   6
   0 -19   0 -0.2417 1.69673   7
   0 -19   0 2.06217 2.05132   9
   0 -19   0 1.49039 1.22950   8
   0 -19   0 -0.9456 1.54405   3
   0 -19   0 0.96350 0.94756   4
   0 -19   0 -0.3214 1.31654   8
   0  19   0 0.79986 0.50712   6
   0  19   0 -1.1671 1.40643  11
   0  19   0 -0.3203 0.37418   6
   0  19   0 -1.2893 1.64308   5
   0  19   0 1.60887 1.05130   8
   1 -19   0 19.3890 3.18358   9
  -1 -19   0 12.2687 2.13067   8
   1 -19   0 15.8979 2.80432   3
   1 -19   0 21.8229 3.07539   7
   1 -19   0 15.7775 2.34856   8
  -1 -19   0 17.7608 2.25953   8
  -1 -19   0 18.2000 3.03503   3
   1 -19   0 19.6141 1.91732   4
  -1 -19   0 18.2941 3.04535   9
  -1 -19   0 18.6361 2.89360   7
  -1 -19   0 19.9183 2.15132   4
   1  19   0 16.6775 2.05724   8
   1  19   0 19.4239 3.02596   5
  -1  19   0 21.7014 2.36295   8
  -1  19   0 18.6939 3.03104   5
   1  19   0 15.8176 2.72394  11
  -1  19   0 15.7406 1.46438   6
  -1  19   0 16.0309 2.99340  11
   1  19   0 15.3051 1.12028   6
  -2 -19   0 12.5936 1.89145   8
  -2 -19   0 15.8120 2.01645   4
  -2 -19   0 16.4036 2.97044   7
   2 -19   0 14.5181 1.65590   4
   2 -19   0 16.0721 2.83381   9
   2 -19   0 13.9012 3.93947   8
   2 -19   0 19.2024 3.14487   7
  -2 -19   0 14.5827 2.90191   9
   2 -19   0 15.9926 2.23612   8
   2 -19   0 15.2681 2.74235   3
  -2 -19   0 14.6516 2.19461   8
  -2  19   0 15.5878 1.54757   6
  -2  19   0 13.8644 2.72952   5
   2  19   0 14.7319 2.58641   5
  -2  19   0 11.4195 2.44627  11
   2  19   0 14.4579 1.73312   8
   2  19   0 14.1975 2.71303  11
  -2  19   0 22.2903 2.48642   8
  -3 -19   0 1.46918 1.31463   4
   3 -19   0 -0.1595 1.77003   9
   3 -19   0 1.10263 0.86255   4
   3 -19   0 -0.5780 1.66611   8
   3 -19   0 3.02940 2.15897   7
  -3 -19   0 -2.6559 1.62015   7
  -3 -19   0 -0.8477 0.93383   8
  -3 -19   0 0.40147 1.13419   8
   3 -19   0 0.99671 1.46717   8
   3 -19   0 1.26468 1.69603   3
  -3  19   0 1.50792 0.92859   6
   3  19   0 4.11677 1.95288  11
  -3  19   0 1.37652 1.60232  11
   3  19   0 0.36862 0.71839   8
  -3  19   0 1.59004 1.79957   5
  -3  19   0 1.42841 1.28458   8
   3  19   0 0.19486 0.37988  10
   3  19   0 -0.1451 1.52203   5
  -4 -19   0 14.0533 1.86610   8
   4 -19   0 12.4132 2.50895   8
   4 -19   0 12.6196 2.74610   7
   4 -19   0 16.3541 2.79039   9
   4 -19   0 13.7830 2.48831   8
   4 -19   0 16.5012 1.66121   4
  -4 -19   0 16.1765 2.79824   7
  -4 -19   0 14.6872 2.23235   4
   4 -19   0 18.0573 3.06442   3
  -4 -19   0 10.5387 1.73646   8
  -4  19   0 13.4690 2.25666   8
   4  19   0 17.6703 2.74273   5
   4  19   0 17.4190 1.54792   8
  -4  19   0 14.4224 2.83719   5
  -4  19   0 10.0949 2.58800  11
  -4  19   0 13.2472 1.79483   6
   4  19   0 14.8724 1.39590  10
   4  19   0 11.9377 2.38254   3
   4  19   0 17.1317 2.89406  11
   4  19   0 15.8458 1.44941  10
  -5 -19   0 34.3686 2.88858   8
   5 -19   0 29.6792 3.48876   8
   5 -19   0 41.1819 4.36122   9
   5 -19   0 42.5840 4.81101   8
   5 -19   0 35.5730 2.47369   4
  -5 -19   0 32.2980 2.83692   8
  -5 -19   0 39.6770 3.58304   4
   5 -19   0 40.0657 4.44716   7
  -5 -19   0 34.2380 4.00981   7
   5 -19   0 31.1039 3.72019   3
   5  19   0 29.5482 3.63523   3
  -5  19   0 40.2843 3.05588   6
  -5  19   0 31.1721 3.45813   8
   5  19   0 38.9194 3.78351   5
   5  19   0 35.7054 2.45367  10
   5  19   0 33.4182 2.55772  10
   5  19   0 37.1423 4.10406  11
  -5  19   0 36.6513 4.36982   5
   5  19   0 34.5212 1.95720   8
  -5  19   0 32.0929 3.81440  11
   5  19   0 34.9420 2.21707   6
   6 -19   0 49.8820 4.57636   9
  -6 -19   0 47.7702 3.17672   8
   6 -19   0 49.1134 4.60248   3
  -6 -19   0 43.7638 3.16889   8
   6 -19   0 52.9048 5.53728   8
  -6 -19   0 45.6339 4.07758   4
  -6 -19   0 46.6322 4.86125   7
   6 -19   0 44.2933 2.86354   4
   6 -19   0 44.6143 4.81943   7
   6 -19   0 43.4427 4.16548   8
  -6  19   0 42.2650 3.52323   6
   6  19   0 45.8935 2.99156  10
   6  19   0 49.1637 4.69305  11
   6  19   0 49.0369 4.08419   5
  -6  19   0 44.6698 4.58392  11
  -6  19   0 42.7980 4.05729   8
   6  19   0 38.5350 2.41103   6
  -6  19   0 48.5057 4.97699   5
   6  19   0 42.4340 4.68498   9
   6  19   0 46.6557 4.52329   3
  -7 -19   0 13.5123 2.63008   4
  -7 -19   0 11.8815 1.62789   8
   7 -19   0 9.64652 3.24090   7
  -7 -19   0 12.2594 1.62621   8
   7 -19   0 12.9856 2.53175   9
   7 -19   0 11.1762 1.51786   4
   7 -19   0 7.93793 2.24684   8
   7 -19   0 11.1840 2.45949   3
   7 -19   0 10.5289 4.03645   8
   7  19   0 7.91879 2.33542  11
   7  19   0 14.0216 2.43376   5
  -7  19   0 8.72077 2.32106   8
  -7  19   0 9.29821 2.24112  11
  -7  19   0 11.3686 2.03345   6
   7  19   0 10.7803 1.26889   6
   7  19   0 12.9341 2.66065   3
   7  19   0 8.58853 1.46271  10
   7  19   0 13.1048 3.33303   9
  -8 -19   0 28.9532 4.12792   7
   8 -19   0 29.9296 2.52865   4
  -8 -19   0 33.9483 2.48152   8
   8 -19   0 29.6259 4.15811   7
   8 -19   0 37.2783 4.01104   8
  -8 -19   0 35.1604 3.85810   4
   8 -19   0 31.7671 3.80901   9
   8 -19   0 30.2969 3.65445   3
  -8  19   0 40.6012 4.14085  11
   8  19   0 26.9894 3.09844   5
  -8  19   0 35.9627 3.47200   6
  -8  19   0 26.4495 4.04996   5
   8  19   0 38.7085 4.68804   3
   8  19   0 28.8430 2.84856  10
   8  19   0 30.2512 2.27537   6
  -8  19   0 35.3261 4.08732   8
   8  19   0 28.9589 4.12192   9
   8  19   0 28.5585 3.64915  11
  -9 -19   0 10.2127 1.40584   8
   9 -19   0 10.5794 2.44453   8
  -9 -19   0 11.4989 3.34492   7
   9 -19   0 11.1053 2.91573   7
  -9 -19   0 10.1718 1.38206   8
   9 -19   0 15.2309 3.01163   3
   9 -19   0 12.0294 1.08050  10
   9 -19   0 11.3114 2.44193   9
   9 -19   0 10.4829 1.99931   4
   9 -19   0 10.7764 1.01108  10
  -9 -19   0 15.9585 3.10195   4
   9 -19   0 12.7731 3.56680   8
  -9  19   0 14.5942 3.30539   5
  -9  19   0 11.3349 2.43827  11
   9  19   0 10.8730 2.35628  11
  -9  19   0 12.7450 2.49395   6
   9  19   0 8.34724 2.68092   3
   9  19   0 7.76833 1.89791   5
  -9  19   0 11.5463 2.75727   8
   9  19   0 15.5542 3.25923   9
  10 -19   0 3.67011 2.01012   3
  10 -19   0 3.69850 2.92343   7
  10 -19   0 4.87879 1.38629   4
  10 -19   0 4.21614 1.11604  10
 -10 -19   0 3.64285 1.05881   8
  10 -19   0 9.65349 2.63626   8
 -10 -19   0 1.56140 2.22676   4
  10 -19   0 0.34392 2.10055   8
  10 -19   0 4.86328 1.96266   9
  10 -19   0 4.42149 0.91332  10
 -10 -19   0 2.55305 2.63816   7
  10  19   0 2.22684 2.20758   9
  10  19   0 5.02454 2.05698  11
  10  19   0 5.37043 2.35476   3
 -10  19   0 7.28130 2.01381  11
 -10  19   0 1.84386 2.64750   5
 -10  19   0 2.79928 1.95481   8
  10  19   0 2.76272 1.52147   5
 -10  19   0 5.84468 2.17242   6
  11 -19   0 67.9255 5.78548   3
 -11 -19   0 71.8978 4.58021   6
  11 -19   0 76.8975 6.94375   7
 -11 -19   0 64.7857 3.80123   8
 -11 -19   0 89.4070 7.06197   7
  11 -19   0 69.1360 4.50241   4
  11 -19   0 71.6930 4.05390  10
 -11 -19   0 74.0846 6.37710   4
  11 -19   0 66.5567 6.29587   8
  11 -19   0 72.0703 5.24092   9
  11  19   0 71.4036 6.37352   3
 -11  19   0 66.2875 5.90900   8
  11  19   0 80.7275 5.77783  11
 -11  19   0 76.3118 6.61253   5
 -11  19   0 64.6097 5.14614  11
 -11  19   0 82.1041 6.57399   6
  11  19   0 69.0624 4.63871   5
  11  19   0 73.9049 6.55928   9
 -12 -19   0 1.64055 2.65071   4
  12 -19   0 0.85091 2.04340   8
  12 -19   0 0.01826 1.34333   9
 -12 -19   0 1.69924 1.34676   6
  12 -19   0 -2.4059 1.06112   4
 -12 -19   0 0.38811 2.82111   7
  12 -19   0 -0.2373 1.00983  10
 -12 -19   0 0.63413 0.80891   8
  12 -19   0 -0.3568 1.69388   3
  12 -19   0 0.64491 2.87069   7
 -12  19   0 0.02157 1.81997   8
  12  19   0 3.17433 2.40555   3
 -12  19   0 1.77997 2.04898   6
  12  19   0 1.13563 1.61542  11
  12  19   0 -0.7184 2.54588   9
  12  19   0 1.00522 1.12671   5
 -12  19   0 -2.1910 2.36482   5
 -12  19   0 -2.6851 1.32571  11
  13 -19   0 6.86191 2.67153   8
 -13 -19   0 2.22107 0.75346   8
  13 -19   0 3.38809 1.53275   9
  13 -19   0 1.87513 2.99389   7
 -13 -19   0 5.36946 1.77024   6
 -13 -19   0 2.16366 0.93031   8
  13 -19   0 3.70075 1.57434   4
  13 -19   0 4.39136 2.20139   3
 -13 -19   0 2.92125 2.70932   4
 -13  19   0 3.39684 2.37553   6
  13  19   0 4.32615 2.08025  11
 -13  19   0 2.80371 2.90323   5
 -13  19   0 3.49849 2.09041   8
  13  19   0 -1.1075 2.45363   9
 -13  19   0 2.42875 1.76193  11
   0 -20   0 52.7609 4.73663   7
   0 -20   0 45.7198 4.43007   3
   0 -20   0 45.2188 3.17313   4
   0 -20   0 51.0251 5.15371   9
   0 -20   0 45.0763 3.72312   8
   0 -20   0 44.6092 3.95746   8
   0  20   0 52.1532 4.72288  11
   0  20   0 58.7351 4.71756   5
   0  20   0 43.6761 3.40089   8
  -1 -20   0 25.4826 3.43395   7
   1 -20   0 31.2168 3.34652   8
  -1 -20   0 28.3963 2.94709   4
   1 -20   0 34.7631 4.00381   3
   1 -20   0 29.7321 3.64951   7
  -1 -20   0 29.7307 3.83187   3
  -1 -20   0 27.9580 3.72752   9
  -1 -20   0 30.8003 3.07139   8
  -1 -20   0 30.5702 3.19473   8
   1 -20   0 28.6697 3.05504   8
   1 -20   0 28.2736 2.37971   4
   1 -20   0 29.1457 3.67253   9
   1  20   0 33.4792 3.87231   5
  -1  20   0 23.9670 2.69832   8
  -1  20   0 27.4333 3.64334  11
  -1  20   0 33.2306 4.04295   5
  -1  20   0 30.6661 1.89502   6
   1  20   0 24.6793 3.32775  11
   2 -20   0 9.20289 2.31868   3
   2 -20   0 3.37708 2.05352   7
   2 -20   0 10.3895 2.69364   9
  -2 -20   0 1.59589 2.03401   7
  -2 -20   0 4.18411 1.39875   4
   2 -20   0 2.07182 1.66249   8
  -2 -20   0 3.40055 1.46335   8
   2 -20   0 6.99915 1.73321   8
  -2 -20   0 0.74410 1.94279   9
   2 -20   0 6.20402 1.16102   4
  -2 -20   0 6.35018 1.52145   8
   2  20   0 5.38206 1.22960   8
   2  20   0 6.52599 2.18913  11
  -2  20   0 3.26539 2.03055  11
  -2  20   0 7.13025 1.61371   8
  -2  20   0 6.52267 2.34470   5
  -2  20   0 5.26172 1.02466   6
   2  20   0 5.99539 2.18745   5
  -3 -20   0 15.3652 2.91156   7
  -3 -20   0 15.2481 2.11922   8
  -3 -20   0 16.6602 2.13133   8
   3 -20   0 17.8632 2.86139   3
  -3 -20   0 16.8827 2.39292   4
   3 -20   0 25.7386 3.23947   8
   3 -20   0 16.6150 3.01037   7
   3 -20   0 23.6555 3.58960   9
   3 -20   0 14.3015 2.46557   8
   3 -20   0 17.8882 1.79099   4
   3  20   0 19.1399 3.14699  11
   3  20   0 15.4222 1.63229   8
   3  20   0 13.8755 2.66222   5
  -3  20   0 15.4288 2.99807   5
  -3  20   0 14.4204 2.25452   8
  -3  20   0 16.4691 1.76933   6
  -3  20   0 15.9470 2.81207  11
   4 -20   0 72.9041 5.56661   3
   4 -20   0 63.1828 3.70598   4
  -4 -20   0 64.1415 4.57858   4
  -4 -20   0 70.2063 4.38451   8
   4 -20   0 66.2728 5.02603   8
  -4 -20   0 82.8808 5.92081   7
   4 -20   0 72.4658 5.52245   8
   4 -20   0 69.2649 5.69436   7
   4 -20   0 69.6413 5.51579   9
  -4 -20   0 64.0217 4.53094   8
  -4  20   0 77.0525 5.82642   5
   4  20   0 66.5600 5.55753  11
   4  20   0 67.9084 4.41002   8
  -4  20   0 66.9958 4.79484   8
   4  20   0 69.5491 3.41648  10
  -4  20   0 65.1558 4.00480   6
  -4  20   0 75.7190 5.66705  11
   4  20   0 68.4914 5.42535   3
   4  20   0 64.0136 5.15952   5
   4  20   0 63.6238 3.40887  10
   5 -20   0 22.0257 1.93550   4
  -5 -20   0 21.4463 2.30174   8
   5 -20   0 23.9095 3.41624   9
  -5 -20   0 18.2053 2.74685   4
  -5 -20   0 23.0508 3.45834   7
   5 -20   0 24.2000 3.32735   3
   5 -20   0 21.3421 4.52492   7
   5 -20   0 19.6400 3.19132   8
   5 -20   0 22.9730 3.20644   8
  -5 -20   0 17.9534 2.14207   8
  -5  20   0 21.9688 3.28379  11
  -5  20   0 23.3098 2.41727   6
   5  20   0 21.8337 3.07408   5
  -5  20   0 17.7760 3.63150   5
   5  20   0 26.5520 3.54251   3
  -5  20   0 22.9651 2.94356   8
   5  20   0 20.6854 1.95854  10
   5  20   0 25.1194 3.60871  11
   6 -20   0 22.5484 3.89275   7
  -6 -20   0 14.2526 2.57334   4
  -6 -20   0 24.8773 4.17747   7
   6 -20   0 20.4980 3.22243   9
   6 -20   0 22.4435 3.39624   8
   6 -20   0 29.9183 3.76381   3
   6 -20   0 24.1736 3.16135   8
  -6 -20   0 23.1658 2.27723   8
   6 -20   0 20.4829 1.90748   4
  -6 -20   0 21.5685 2.28981   8
  -6  20   0 28.5646 3.82623  11
   6  20   0 15.5599 3.26986   3
   6  20   0 17.6671 2.04006  10
  -6  20   0 21.7789 2.87001   8
   6  20   0 17.3294 1.86330  10
   6  20   0 25.0196 4.14611   9
   6  20   0 19.6354 1.92247   6
  -6  20   0 23.6583 3.81147   5
  -6  20   0 19.4134 2.41797   6
   6  20   0 24.9550 3.64947  11
   6  20   0 27.8231 3.27425   5
   7 -20   0 25.4023 3.52634   3
   7 -20   0 26.7678 2.23154   4
  -7 -20   0 29.8432 2.51554   8
   7 -20   0 27.8990 3.54375   9
  -7 -20   0 29.5085 2.59222   8
   7 -20   0 31.6671 4.15755   7
   7 -20   0 30.9229 4.06976   8
  -7 -20   0 35.1217 3.83436   4
  -7 -20   0 32.8563 4.31471   7
   7 -20   0 24.7810 3.39537   8
  -7  20   0 31.9357 3.81377  11
   7  20   0 27.9154 3.80019   3
  -7  20   0 28.6840 4.10322   5
   7  20   0 26.4728 3.55672  11
   7  20   0 30.6808 2.49633  10
  -7  20   0 29.9308 3.04902   6
   7  20   0 25.1515 1.79299   6
  -7  20   0 23.6482 3.32941   8
   7  20   0 29.6622 4.29764   9
   7  20   0 25.9825 3.13655   5
   8 -20   0 4.83964 2.65265   3
   8 -20   0 2.58472 2.05457   8
  -8 -20   0 2.45268 1.12907   8
   8 -20   0 2.05032 1.79463   8
  -8 -20   0 3.17818 1.06813   8
  -8 -20   0 1.07803 2.46892   7
  -8 -20   0 3.96827 2.11126   4
   8 -20   0 4.33947 1.18371   4
   8 -20   0 0.79225 1.79951   9
   8 -20   0 2.16160 2.66432   7
   8  20   0 2.90375 0.84596   6
   8  20   0 2.96310 1.14531  10
  -8  20   0 1.70042 1.81688   8
  -8  20   0 5.71045 1.82520   6
   8  20   0 5.50453 2.44782   3
   8  20   0 5.33477 2.35237  11
  -8  20   0 8.91049 2.86280   5
  -8  20   0 5.70053 1.89618  11
   8  20   0 4.12580 2.51484   9
   8  20   0 1.21212 1.61922   5
   9 -20   0 16.3705 2.87417   9
  -9 -20   0 11.0141 3.25680   7
   9 -20   0 20.3449 4.03396   7
  -9 -20   0 24.1429 5.53623   4
  -9 -20   0 20.9402 1.98095   8
  -9 -20   0 16.7942 1.78744   8
   9 -20   0 18.9330 3.44132   8
   9 -20   0 16.2932 3.04094   3
   9 -20   0 15.4464 2.89880   8
   9  20   0 21.0724 3.71300   9
  -9  20   0 14.1457 3.49518   5
  -9  20   0 15.6675 3.10490   8
   9  20   0 19.1497 2.70621   5
  -9  20   0 14.2112 2.69219  11
   9  20   0 21.8373 3.52754   3
   9  20   0 19.4595 1.85270   6
  -9  20   0 18.0384 2.76466   6
   9  20   0 20.9723 3.37179  11
  10 -20   0 16.3582 2.05572   4
 -10 -20   0 19.1118 3.68414   7
  10 -20   0 19.4631 3.36486   3
 -10 -20   0 25.1217 3.92184   4
  10 -20   0 15.0188 1.25516  10
 -10 -20   0 17.0732 1.72552   8
  10 -20   0 8.02390 3.11327   8
  10 -20   0 13.8743 3.72623   7
  10 -20   0 18.3139 3.47332   8
  10 -20   0 19.3958 2.95044   9
 -10  20   0 20.9568 3.95871   5
  10  20   0 14.2355 3.10265   3
 -10  20   0 15.2760 2.66620  11
 -10  20   0 14.3560 3.19727   8
 -10  20   0 19.0833 3.05305   6
  10  20   0 19.6250 2.59989   5
  10  20   0 17.3046 3.41792   9
  11 -20   0 94.9476 6.06256   9
  11 -20   0 74.3768 4.82741   4
 -11 -20   0 90.8371 7.53811   7
  11 -20   0 88.8013 6.54362   3
 -11 -20   0 78.9936 4.28543   8
 -11 -20   0 73.2319 4.21443   8
  11 -20   0 91.1460 7.21564   8
 -11 -20   0 90.4196 7.07187   4
  11 -20   0 91.2710 7.61467   7
  11  20   0 96.6499 7.16922   3
  11  20   0 84.7849 7.28787   9
  11  20   0 86.1596 6.35020  11
  11  20   0 79.6127 5.23767   5
 -11  20   0 70.5567 6.46453   8
 -11  20   0 90.7353 7.30762   5
 -11  20   0 84.4524 5.92052  11
 -11  20   0 80.9372 6.25979   6
 -12 -20   0 0.06437 0.74878   8
 -12 -20   0 0.97226 0.67525   8
 -12 -20   0 -0.4888 2.57089   4
 -12 -20   0 0.01186 2.70171   7
  12 -20   0 1.48997 2.35240   8
  12 -20   0 -1.2276 1.72214   3
  12 -20   0 0.90458 2.85123   7
  12 -20   0 3.13405 1.70471   9
  12 -20   0 -0.2215 1.16189   4
  12  20   0 0.50147 1.13771   5
 -12  20   0 3.07483 1.84999  11
 -12  20   0 -0.3280 1.95177   8
 -12  20   0 7.73997 3.21682   5
  12  20   0 -0.4522 1.64209  11
 -12  20   0 2.02144 2.24239   6
  12  20   0 5.27101 3.13858   9
  13 -20   0 7.82041 3.48301   7
  13 -20   0 2.03803 1.41177   4
  13 -20   0 1.68886 2.45603   8
 -13 -20   0 3.66077 1.62391   6
 -13 -20   0 3.72494 3.20834   4
  13 -20   0 1.01881 1.93465   3
 -13  20   0 2.58073 3.06574   5
 -13  20   0 7.59110 2.66284   6
  13  20   0 1.23198 2.61405   9
 -13  20   0 1.10218 1.77972  11
  13  20   0 2.06109 1.81527  11
   0 -21   0 -0.3361 1.14402   8
   0 -21   0 -1.0216 1.43820   3
   0 -21   0 -0.1565 1.06693   4
   0 -21   0 -1.3332 1.98896   9
   0 -21   0 1.63409 2.15615   7
   0 -21   0 2.95073 1.55078   8
   0  21   0 -0.1809 1.73078  11
   0  21   0 -0.8296 1.81878   5
   0  21   0 1.94541 1.12815   8
  -1 -21   0 54.1041 5.11677   7
  -1 -21   0 52.1663 4.07265   8
  -1 -21   0 64.5854 5.51001   9
   1 -21   0 59.3042 4.34631   8
   1 -21   0 53.9653 3.44057   4
   1 -21   0 60.8220 5.21489   7
   1 -21   0 59.3529 4.72468   8
  -1 -21   0 56.2558 5.11572   3
   1 -21   0 58.1048 5.38333   9
   1 -21   0 54.3233 4.84461   3
  -1 -21   0 60.3669 4.43952   8
  -1 -21   0 54.3103 3.66667   4
   1  21   0 58.5673 3.77101   8
   1  21   0 62.8022 5.09341   5
  -1  21   0 54.1263 5.38992   5
  -1  21   0 48.0179 4.88967  11
  -1  21   0 49.3294 2.78287   6
   1  21   0 59.1415 5.21573  11
  -1  21   0 60.8402 4.04054   8
   2 -21   0 11.2254 1.52765   4
   2 -21   0 14.8966 3.02226   7
   2 -21   0 8.72144 2.25793   8
  -2 -21   0 13.5302 2.00242   4
   2 -21   0 9.91255 2.78642   9
   2 -21   0 12.8889 2.54555   8
  -2 -21   0 12.6359 1.98017   8
   2 -21   0 11.9660 2.66227   3
  -2 -21   0 14.5973 2.14891   8
  -2 -21   0 9.80675 2.61135   7
  -2  21   0 10.9508 2.75334   5
   2  21   0 15.9760 2.85021   5
  -2  21   0 14.5576 3.04571  11
  -2  21   0 11.8226 2.06857   8
   2  21   0 12.1911 1.67967   8
   2  21   0 16.5082 3.10753  11
  -2  21   0 12.7799 1.30041   6
   3 -21   0 8.33283 2.09075   8
   3 -21   0 2.06233 3.44035   7
  -3 -21   0 6.88860 1.55534   8
   3 -21   0 5.94958 2.29471   3
  -3 -21   0 7.49610 1.71637   8
   3 -21   0 8.27051 2.27362   8
   3 -21   0 7.78377 1.23958   4
  -3 -21   0 8.08453 1.82364   4
  -3 -21   0 11.7245 3.07239   7
   3 -21   0 3.66025 2.24153   9
   3  21   0 6.80566 2.41266  11
   3  21   0 10.1653 1.31534   8
  -3  21   0 4.13076 2.21490  11
  -3  21   0 9.46370 1.30617   6
   3  21   0 5.66288 2.19053   5
  -3  21   0 10.4731 4.46327   5
  -3  21   0 12.3942 2.18574   8
  -4 -21   0 1.39255 1.23755   8
   4 -21   0 2.58997 2.47894   7
   4 -21   0 0.49077 0.80064   4
  -4 -21   0 0.04951 1.36639   4
   4 -21   0 1.22898 2.12327   9
  -4 -21   0 -1.9976 2.45997   7
   4 -21   0 2.10108 1.60641   8
   4 -21   0 1.05321 1.73798   3
  -4 -21   0 2.48991 1.48934   8
   4 -21   0 -0.3873 1.63348   8
  -4  21   0 3.44688 2.14556  11
   4  21   0 2.09095 1.95546   3
   4  21   0 1.42828 0.46780  10
  -4  21   0 1.04085 2.33892   5
  -4  21   0 0.78971 0.96181   6
   4  21   0 -1.0196 0.60444   8
   4  21   0 0.96186 1.97165   5
   4  21   0 0.64999 1.99424  11
   5 -21   0 20.5823 1.86212   4
   5 -21   0 26.0402 3.57833   9
   5 -21   0 21.5481 3.34732   8
   5 -21   0 19.2310 2.96527   8
   5 -21   0 24.3700 3.39766   3
   5 -21   0 23.4831 3.74027   7
  -5 -21   0 24.9010 3.00399   4
  -5 -21   0 20.2692 2.32989   8
  -5 -21   0 18.7538 3.40617   7
  -5 -21   0 20.9168 2.60016   8
   5  21   0 19.0566 3.48170   3
   5  21   0 18.3798 3.08064   5
  -5  21   0 22.6120 2.96344   8
  -5  21   0 21.9743 3.80857   5
  -5  21   0 19.3010 2.18226   6
   5  21   0 20.0283 1.69683  10
  -5  21   0 17.2915 3.16742  11
   5  21   0 22.3792 3.67163  11
   5  21   0 21.9121 1.79735  10
  -6 -21   0 17.8718 2.10219   8
  -6 -21   0 18.6816 2.10455   8
   6 -21   0 21.9704 3.53777   3
   6 -21   0 23.2709 3.60805   9
   6 -21   0 19.9448 1.82232   4
   6 -21   0 19.5421 3.16416   8
   6 -21   0 19.3338 3.75091   7
   6 -21   0 19.2504 3.28332   8
  -6 -21   0 18.0915 2.71819   4
  -6 -21   0 18.6039 3.49858   7
   6  21   0 21.3295 4.51123  11
  -6  21   0 19.8042 3.37081  11
  -6  21   0 17.2570 3.52649   5
   6  21   0 17.4408 3.55143   9
   6  21   0 17.9054 1.89167  10
   6  21   0 22.2237 3.21192   5
   6  21   0 18.1120 3.13291   3
  -6  21   0 18.4557 2.85842   8
   6  21   0 16.4217 1.79066  10
  -6  21   0 19.9246 2.37980   6
   7 -21   0 7.95956 2.52661   8
  -7 -21   0 7.49255 2.40601   4
  -7 -21   0 12.2420 3.24986   7
   7 -21   0 5.16908 2.56056   3
   7 -21   0 9.26798 2.56360   9
   7 -21   0 8.72183 2.36737   8
   7 -21   0 7.43777 2.82539   7
  -7 -21   0 7.57329 1.47696   8
  -7 -21   0 7.37686 1.43839   8
   7 -21   0 9.21199 1.29165   4
  -7  21   0 6.71933 1.81067   6
   7  21   0 6.78779 2.83567   9
  -7  21   0 14.2308 2.90415  11
   7  21   0 4.88775 1.40932  10
  -7  21   0 8.48573 2.90459   5
   7  21   0 8.70699 2.56584   3
   7  21   0 5.27910 2.07113   5
   7  21   0 7.12937 1.27711  10
   7  21   0 2.15651 3.15741  11
  -7  21   0 6.32970 2.20823   8
   8 -21   0 0.93842 2.01591   3
  -8 -21   0 1.63761 1.01048   8
   8 -21   0 0.36358 1.74305   9
  -8 -21   0 2.73163 2.75737   7
   8 -21   0 4.37998 2.40882   8
   8 -21   0 0.87533 2.60069   7
  -8 -21   0 5.17103 2.28835   4
   8 -21   0 1.57811 0.90603   4
   8 -21   0 5.28843 2.27577   8
  -8 -21   0 1.57905 1.08363   8
  -8  21   0 -0.7012 1.56286   8
   8  21   0 2.89451 1.27609  10
  -8  21   0 3.82592 2.11559  11
   8  21   0 3.57947 2.09407  11
   8  21   0 5.71762 3.03087   9
   8  21   0 1.92952 2.27253   3
  -8  21   0 0.32446 2.44867   5
   8  21   0 3.35581 0.80421   6
   8  21   0 6.77249 2.23839   5
  -8  21   0 3.24999 1.67194   6
   9 -21   0 15.8309 3.06673   3
   9 -21   0 26.3516 3.63273   9
  -9 -21   0 22.1049 3.40634   4
  -9 -21   0 21.8328 4.00572   7
   9 -21   0 17.9643 3.51494   8
   9 -21   0 24.3520 5.87697   8
  -9 -21   0 21.4687 2.41228   8
   9 -21   0 28.5489 4.47509   7
  -9  21   0 22.9623 3.12373   6
  -9  21   0 19.9443 3.43697   8
   9  21   0 27.3940 4.21344   9
  -9  21   0 23.1882 3.57608  11
  -9  21   0 18.2164 3.79955   5
   9  21   0 24.6800 3.68326  11
   9  21   0 22.9912 3.09547   5
   9  21   0 20.4894 1.90407   6
   9  21   0 20.1389 3.30743   3
  10 -21   0 71.9287 6.86096   7
  10 -21   0 74.7657 6.44796   3
  10 -21   0 65.1659 6.27755   8
 -10 -21   0 75.3775 6.82071   7
 -10 -21   0 62.5722 3.71905   8
 -10 -21   0 62.1470 3.77085   8
  10 -21   0 61.9464 5.41668   9
 -10 -21   0 84.3129 6.39649   4
  10 -21   0 64.5102 4.03213   4
 -10  21   0 72.8494 5.51878   6
  10  21   0 75.0039 6.64137   9
 -10  21   0 70.0517 5.91521   8
  10  21   0 65.0129 5.72959  11
  10  21   0 62.3243 4.26908   6
 -10  21   0 65.1465 5.63254  11
 -10  21   0 76.4612 6.80577   5
  10  21   0 75.6093 6.40070   3
  10  21   0 65.8782 4.90288   5
 -11 -21   0 2.02984 1.08819   8
  11 -21   0 5.93303 3.51562   7
 -11 -21   0 2.24897 0.89050   8
 -11 -21   0 1.62210 2.67796   4
  11 -21   0 1.85848 2.03672   3
  11 -21   0 2.17924 2.73813   8
 -11 -21   0 2.83520 3.09698   7
  11 -21   0 2.63280 1.29903   4
  11 -21   0 -0.4440 1.59345   9
 -11  21   0 1.73311 2.19513  11
 -11  21   0 4.85093 2.34817   6
  11  21   0 -0.6268 2.82872   9
 -11  21   0 4.03813 2.64182   8
 -11  21   0 4.39221 3.06202   5
  11  21   0 5.63277 1.77237   5
  11  21   0 2.07416 1.91220  11
  12 -21   0 3.51095 4.37264   8
  12 -21   0 -1.9625 1.55354   9
 -12 -21   0 1.10343 2.82695   4
  12 -21   0 -0.5881 1.25709   4
 -12 -21   0 2.03402 2.87491   7
  12 -21   0 1.47103 2.07478   3
  12 -21   0 -0.0747 3.06938   7
  12  21   0 5.96630 3.23589   9
  12  21   0 3.19431 1.42425   5
 -12  21   0 0.10304 2.85723   5
  12  21   0 1.57360 1.83564  11
 -12  21   0 2.85612 3.27016  11
 -12  21   0 1.77668 2.12405   6
   0 -22   0 23.5944 2.74654   4
   0 -22   0 30.6213 3.45559   8
   0 -22   0 35.0287 4.18876   7
   0 -22   0 22.6641 2.89793   8
   0 -22   0 27.7977 4.05354   3
   0  22   0 29.7282 5.04026   5
  -1 -22   0 1.02506 1.04124   4
  -1 -22   0 0.11187 2.05726   7
   1 -22   0 0.49564 0.92084   4
  -1 -22   0 -0.0593 2.15037   9
   1 -22   0 -0.9076 1.27264   8
   1 -22   0 -0.3178 1.43895   8
   1 -22   0 2.00499 1.98818   7
  -1 -22   0 -0.3990 1.09586   8
   1 -22   0 -1.6794 1.66402   3
  -1 -22   0 0.83729 2.22303   8
  -1  22   0 -0.2085 1.05958   8
  -1  22   0 1.56030 2.78442  11
   1  22   0 -1.7108 1.86223   5
  -1  22   0 -0.8803 2.34738   5
   1  22   0 0.40496 0.95893   8
   2 -22   0 13.5049 2.49723   8
  -2 -22   0 8.26877 3.06592   8
   2 -22   0 12.9572 1.59834   4
   2 -22   0 13.0838 3.28339   9
  -2 -22   0 12.0596 2.00529   8
   2 -22   0 12.4679 2.95159   7
  -2 -22   0 10.1645 1.88943   4
  -2 -22   0 8.10865 2.55376   7
   2 -22   0 6.32689 2.43940   3
  -2  22   0 4.53165 2.39240   5
  -2  22   0 10.3184 1.12971   6
  -2  22   0 11.0132 1.99626   8
   2  22   0 15.2478 4.05520  11
  -2  22   0 6.82639 3.28341  11
   2  22   0 14.1924 2.94155   5
   2  22   0 8.83969 1.37642   8
  -3 -22   0 9.82812 1.87812   8
  -3 -22   0 6.22732 1.68767   8
   3 -22   0 9.13609 2.12855   8
   3 -22   0 11.6187 3.09393   9
   3 -22   0 5.09704 2.07571   8
  -3 -22   0 12.4041 2.08099   4
  -3 -22   0 8.80964 2.63954   7
   3 -22   0 8.83275 2.78288   7
   3 -22   0 11.9006 3.48493   3
   3 -22   0 8.14216 1.28611   4
   3  22   0 11.1612 2.76674  11
  -3  22   0 8.63424 3.01161   5
  -3  22   0 10.0857 2.00716   8
  -3  22   0 8.32431 1.22308   6
   3  22   0 12.2175 2.79127   5
   4 -22   0 35.2658 6.37248   3
   4 -22   0 31.6546 3.65720   8
   4 -22   0 31.0586 3.86101   8
  -4 -22   0 36.5183 4.47310   7
   4 -22   0 39.2848 4.72782   7
  -4 -22   0 29.4832 2.96208   8
   4 -22   0 35.4051 4.49428   9
   4 -22   0 35.5386 2.42957   4
  -4 -22   0 38.3944 3.30007   8
  -4 -22   0 36.8119 3.46863   4
   4  22   0 35.5410 4.05584   5
   4  22   0 44.9841 4.77301   3
  -4  22   0 36.8622 3.54454   8
  -4  22   0 44.9028 5.13780   5
  -4  22   0 37.5030 2.69998   6
   4  22   0 44.8606 4.94841  11
   5 -22   0 8.25908 2.48850   3
   5 -22   0 4.90954 1.03247   4
  -5 -22   0 4.10841 1.40637   8
  -5 -22   0 8.90450 2.94429   7
   5 -22   0 5.90132 1.94234   8
   5 -22   0 6.46498 2.72020   9
  -5 -22   0 5.37150 1.39364   8
   5 -22   0 3.36763 2.06410   8
   5 -22   0 1.24456 2.51467   7
  -5 -22   0 7.58233 2.08771   4
   5  22   0 9.58505 2.82693  11
  -5  22   0 7.96466 2.04543   8
   5  22   0 5.37038 0.83125  10
   5  22   0 4.95362 2.11246   5
   5  22   0 4.86669 2.87319   9
  -5  22   0 8.86812 1.52035   6
  -5  22   0 5.33105 2.91900   5
   5  22   0 7.59884 0.95433  10
   5  22   0 7.41026 2.32970   3
  -6 -22   0 11.0513 1.72853   8
   6 -22   0 15.3987 2.98753   3
  -6 -22   0 11.2755 2.32521   4
   6 -22   0 11.0876 3.25327   7
   6 -22   0 9.29216 2.73995   9
   6 -22   0 9.14390 2.46795   8
   6 -22   0 11.6049 1.38410   4
  -6 -22   0 12.9318 1.87893   8
   6 -22   0 11.8804 2.75933   8
  -6 -22   0 12.7723 3.27076   7
   6  22   0 8.80738 2.36560   5
   6  22   0 15.5228 3.30597   9
  -6  22   0 11.1035 2.96881  11
   6  22   0 10.6780 1.37231  10
  -6  22   0 11.5583 1.92001   6
   6  22   0 14.3492 3.11796  11
  -6  22   0 13.5785 3.49387   5
  -6  22   0 13.0683 2.36070   8
   6  22   0 12.9555 3.04795   3
  -7 -22   0 23.4624 4.04527   7
   7 -22   0 19.3397 3.73548   7
   7 -22   0 17.9911 3.36079   3
   7 -22   0 15.7649 3.10306   8
  -7 -22   0 18.0233 3.00711   4
   7 -22   0 16.4657 1.64225   4
  -7 -22   0 17.1022 1.96654   8
  -7 -22   0 18.2245 2.09187   8
   7 -22   0 17.0644 3.41012   9
   7 -22   0 12.3167 3.12939   8
   7  22   0 19.4946 3.94021   9
   7  22   0 13.8690 1.78008  10
  -7  22   0 23.3620 3.93105   5
   7  22   0 19.1037 3.06570   5
   7  22   0 12.7261 4.11227   3
  -7  22   0 16.9524 3.18860  11
   7  22   0 20.2053 3.38353  11
  -7  22   0 17.6200 3.02272   8
   7  22   0 21.7387 2.17912  10
  -7  22   0 21.8082 2.59399   6
  -8 -22   0 0.20635 2.66348   7
   8 -22   0 -1.2994 2.01007   9
  -8 -22   0 1.21422 2.30359   4
  -8 -22   0 0.70959 1.03397   8
   8 -22   0 0.58599 0.85807   4
  -8 -22   0 0.38250 1.10686   8
   8 -22   0 0.61603 2.05848   3
   8 -22   0 6.02786 2.92231   7
   8  22   0 1.34453 1.85244   5
  -8  22   0 0.27249 2.49419   5
  -8  22   0 5.62490 2.22015   8
   8  22   0 0.83244 2.33121   3
  -8  22   0 1.04987 1.94293  11
   8  22   0 2.96028 1.98948  11
   8  22   0 5.82454 2.94258   9
   8  22   0 -0.4214 1.06840  10
  -8  22   0 -0.7784 1.43967   6
  -9 -22   0 14.5268 3.04421   4
  -9 -22   0 12.2807 1.61746   8
   9 -22   0 11.6024 3.48616   7
  -9 -22   0 19.4722 4.00803   7
  -9 -22   0 15.2615 1.70135   8
   9 -22   0 10.7396 1.51407   4
   9 -22   0 17.4777 4.36780   8
   9 -22   0 18.0551 3.45255   9
   9  22   0 10.4373 2.72255   3
  -9  22   0 11.0569 3.26481   8
   9  22   0 20.8518 4.16134   9
   9  22   0 16.3706 3.17918  11
  -9  22   0 14.0432 2.82752  11
   9  22   0 11.9660 2.08285  10
  -9  22   0 19.1964 3.97617   5
  -9  22   0 13.2793 2.44194   6
   9  22   0 14.3496 2.64528   5
  10 -22   0 41.0109 5.11111   8
  10 -22   0 41.6658 4.98479   9
 -10 -22   0 33.5690 4.36034   4
 -10 -22   0 29.9662 2.45056   8
  10 -22   0 35.8786 4.35491   3
 -10 -22   0 38.9243 5.41186   7
  10 -22   0 34.6703 4.98081   7
  10  22   0 31.2134 3.56335   5
  10  22   0 41.5565 5.57434   9
  10  22   0 34.7741 5.27474  11
 -10  22   0 30.1088 3.85775  11
  10  22   0 32.7757 3.48941  10
 -10  22   0 34.0996 5.01380   5
  11 -22   0 0.19538 1.71767   9
  11 -22   0 3.56463 2.95763   8
 -11 -22   0 -4.2848 2.12450   4
  11 -22   0 -0.3303 3.00280   7
  11 -22   0 -0.2943 1.78729   3
 -11 -22   0 -3.4455 2.52698   7
 -11 -22   0 1.12219 0.80432   8
 -11  22   0 -0.4726 1.85398   6
  11  22   0 0.81088 1.40541   5
  11  22   0 -0.0848 2.83165   9
 -11  22   0 -1.8054 2.54236   5
  11  22   0 0.55595 2.30949  11
  11  22   0 3.03306 1.56293  10
 -11  22   0 1.90828 1.95935  11
   0 -23   0 2.83294 2.11247   3
   0 -23   0 -1.1911 2.01798   7
   0 -23   0 -0.3622 0.87543   4
   0 -23   0 -1.4371 1.25543   8
   0 -23   0 -1.0279 2.03451   9
   0 -23   0 0.12449 1.33461   8
   0  23   0 -0.1951 1.03791   8
   0  23   0 1.24035 2.25776   5
   0  23   0 -1.3884 1.69015  11
  -1 -23   0 9.36457 2.05069   8
   1 -23   0 6.97254 2.12140   8
   1 -23   0 5.49016 1.78626   8
  -1 -23   0 6.17540 1.83088   8
   1 -23   0 7.72523 1.55030   4
   1 -23   0 9.09076 2.74487   7
   1 -23   0 4.63898 2.50472   9
   1 -23   0 11.7793 2.83302   3
  -1 -23   0 4.31517 2.48106   7
  -1 -23   0 6.60522 1.55013   4
  -1  23   0 10.7309 2.92903   5
  -1  23   0 7.80885 1.75712   8
   1  23   0 9.57297 2.89199   5
   1  23   0 12.8581 3.07065  11
  -1  23   0 4.84149 2.28126  11
   1  23   0 6.27351 1.42840   8
   2 -23   0 3.97580 2.25053   3
  -2 -23   0 6.82393 1.82212   8
   2 -23   0 5.94683 1.22775   4
   2 -23   0 5.80822 2.74924   9
   2 -23   0 9.19696 2.82452   7
  -2 -23   0 4.75159 1.50672   4
  -2 -23   0 4.96778 2.60042   7
  -2 -23   0 7.46272 1.75867   8
   2 -23   0 6.82887 2.17238   8
  -2  23   0 2.69847 1.51401   8
   2  23   0 4.07541 2.37999   5
   2  23   0 6.32175 2.55391  11
   2  23   0 6.50537 1.32345   8
  -2  23   0 6.23579 0.84349   6
  -2  23   0 6.58651 2.74578   5
  -2  23   0 11.2498 2.91678  11
   3 -23   0 3.26403 1.93220   3
  -3 -23   0 3.01043 1.55915   4
  -3 -23   0 2.07655 2.37810   7
   3 -23   0 2.42608 1.51306   8
   3 -23   0 1.88284 2.25172   9
   3 -23   0 4.36097 2.01641   8
   3 -23   0 0.29187 2.34204   7
   3 -23   0 2.63140 0.96689   4
  -3 -23   0 1.01727 1.35823   8
  -3  23   0 3.30570 2.54999   5
  -3  23   0 5.45419 1.71510   8
  -3  23   0 1.38786 0.76966   6
   3  23   0 4.79982 2.25925  11
  -3  23   0 0.66911 2.02978  11
   3  23   0 5.43601 2.62333   5
   4 -23   0 2.53429 2.44098   7
  -4 -23   0 -0.2957 2.28079   7
   4 -23   0 3.49278 1.75806   8
   4 -23   0 2.29508 0.89373   4
  -4 -23   0 4.73990 1.78971   4
  -4 -23   0 3.01122 1.37964   8
   4 -23   0 3.79774 2.20195   3
   4 -23   0 2.75890 1.92706   8
  -4 -23   0 4.29120 1.52546   8
   4 -23   0 4.87844 2.64587   9
  -4  23   0 2.66447 2.69501   5
  -4  23   0 3.69193 2.30483  11
  -4  23   0 5.15097 1.14746   6
   4  23   0 5.13959 2.18497   3
   4  23   0 1.77144 2.10277  11
  -4  23   0 5.74421 1.76850   8
  -5 -23   0 3.75619 2.60129   7
   5 -23   0 2.43807 2.14915   3
  -5 -23   0 1.61701 1.59262   4
  -5 -23   0 -0.0353 1.11195   8
   5 -23   0 0.28991 1.80876   8
   5 -23   0 1.14032 2.12397   9
   5 -23   0 3.97910 1.82044   8
   5 -23   0 -0.6305 2.32994   7
  -5 -23   0 2.13358 1.27650   8
   5 -23   0 1.17474 0.76286   4
  -5  23   0 0.13252 0.91961   6
   5  23   0 1.43181 2.60739   9
   5  23   0 -0.4638 1.96654  11
   5  23   0 2.62762 2.20898   3
  -5  23   0 1.52168 1.49886   8
  -5  23   0 0.41480 1.87232  11
  -5  23   0 3.22255 2.75958   5
  -6 -23   0 0.84602 1.37390   8
   6 -23   0 1.57740 1.82220   8
  -6 -23   0 -1.2940 1.58133   4
  -6 -23   0 0.46842 1.07316   8
  -6 -23   0 -1.2681 2.23902   7
   6 -23   0 -1.7313 1.72631   8
   6 -23   0 2.51227 2.78596   7
   6 -23   0 3.61778 2.08537   3
   6 -23   0 -1.3206 1.88014   9
   6 -23   0 0.47203 0.76368   4
   6  23   0 -1.0330 1.70205   3
  -6  23   0 1.94661 1.99524  11
  -6  23   0 1.71748 1.22034   6
   6  23   0 -2.6942 1.66713  11
  -6  23   0 1.75493 2.66396   5
   6  23   0 -3.2299 2.38122   9
   6  23   0 1.28643 3.30122   5
  -6  23   0 -1.8629 1.37688   8
   6  23   0 1.50675 0.76210  10
  -7 -23   0 3.19395 2.17566   4
   7 -23   0 -1.0788 1.86465   9
   7 -23   0 -3.8407 1.66896   3
   7 -23   0 -0.5197 2.42953   7
   7 -23   0 0.91116 0.92794   4
  -7 -23   0 1.09104 2.66483   7
   7 -23   0 1.47509 2.00012   8
  -7 -23   0 0.85897 1.05944   8
  -7 -23   0 0.84113 1.11156   8
   7  23   0 1.99707 2.75319   9
   7  23   0 -0.0952 1.96577  11
   7  23   0 0.49511 0.97740  10
  -7  23   0 2.87583 2.15014   8
   7  23   0 -2.6249 1.84471   3
  -7  23   0 1.11308 1.33967   6
  -7  23   0 -1.5371 2.67181   5
  -7  23   0 -0.6840 1.86992  11
   7  23   0 3.06230 2.24951   5
   8 -23   0 32.9348 4.61245   8
  -8 -23   0 35.4977 5.12612   7
  -8 -23   0 39.0449 4.48712   4
   8 -23   0 37.2734 4.61875   9
   8 -23   0 29.8668 4.58264   7
   8 -23   0 28.3510 4.33279   3
  -8 -23   0 36.4721 2.94718   8
  -8 -23   0 36.5829 2.89952   8
   8  23   0 42.8575 5.71121   9
  -8  23   0 38.2863 3.58287   6
   8  23   0 37.8450 3.15242  10
   8  23   0 36.1347 4.82084   3
  -8  23   0 38.1954 4.59062  11
  -8  23   0 36.2100 5.17670   5
   8  23   0 40.6753 4.69073   5
   8  23   0 34.7169 6.25841  11
  -9 -23   0 7.67023 2.77269   4
   9 -23   0 4.19800 2.63814   8
  -9 -23   0 8.89744 1.41198   8
   9 -23   0 5.53596 3.34457   7
  -9 -23   0 7.37474 1.42314   8
   9 -23   0 6.57642 2.68105   3
  -9 -23   0 11.1720 3.76729   7
   9 -23   0 10.0921 2.79982   9
   9  23   0 7.30263 1.75225  10
   9  23   0 2.17345 2.24298  11
  -9  23   0 7.49515 2.11347   6
  -9  23   0 5.62765 2.48290  11
   9  23   0 6.43270 3.35171   9
   9  23   0 5.62719 2.28981   5
  -9  23   0 6.70405 3.18069   5
  10 -23   0 84.7809 7.18373   8
  10 -23   0 87.4209 6.92646   3
 -10 -23   0 87.3256 7.03432   4
 -10 -23   0 101.940 8.00058   7
  10 -23   0 82.6094 6.49162   9
  10 -23   0 82.1872 7.77259   7
 -10 -23   0 73.4948 4.37927   8
  10  23   0 97.1115 7.84590   9
 -10  23   0 86.9327 6.72537  11
 -10  23   0 91.6767 8.00392   5
 -10  23   0 85.5356 6.08740   6
  10  23   0 82.3177 6.74176  11
  10  23   0 78.4465 5.42821  10
  10  23   0 84.2321 5.81427   5
   0 -24   0 9.07635 2.78934   7
   0 -24   0 6.15909 1.82618   8
   0 -24   0 2.74539 1.22114   4
   0 -24   0 2.16453 2.04725   3
   0 -24   0 2.12393 1.61036   8
   0  24   0 3.65563 2.48445   5
   0  24   0 4.15799 2.37587  11
   0  24   0 3.02711 1.25725   8
   1 -24   0 22.4225 3.64306   9
  -1 -24   0 19.5821 2.74805   8
  -1 -24   0 17.8815 2.22675   4
   1 -24   0 18.9655 3.16219   3
   1 -24   0 24.5037 4.08682   7
   1 -24   0 20.9467 2.91076   8
   1 -24   0 23.6387 3.32798   8
  -1 -24   0 18.0954 3.54894   7
  -1 -24   0 24.4081 3.16186   8
   1  24   0 18.5591 3.47851   5
  -1  24   0 14.8651 2.67703   8
   1  24   0 20.9262 2.28115   8
  -1  24   0 15.7842 3.14715  11
  -1  24   0 21.3582 3.76054   5
   1  24   0 21.7309 3.69526  11
  -2 -24   0 1.37883 1.42325   8
  -2 -24   0 -0.0809 1.29079   8
   2 -24   0 0.12279 2.20958   9
   2 -24   0 -0.3806 0.75616   4
   2 -24   0 0.23365 2.26600   7
   2 -24   0 3.63816 1.93974   8
  -2 -24   0 0.06460 1.20074   4
   2 -24   0 -0.1991 1.62605   3
  -2 -24   0 -0.8949 2.40173   7
   2  24   0 0.31121 1.95318   5
  -2  24   0 1.59772 1.14515   8
   2  24   0 1.88994 1.96489  11
  -2  24   0 0.47155 2.32505   5
   2  24   0 -0.8165 0.85608   8
  -2  24   0 2.10627 1.96471  11
   3 -24   0 47.7185 4.99377   3
   3 -24   0 43.5618 2.72865   4
   3 -24   0 43.8911 4.96619   7
   3 -24   0 59.8462 5.51202   9
  -3 -24   0 50.8087 5.46624   7
  -3 -24   0 38.3521 3.69199   8
  -3 -24   0 42.9690 3.63081   4
   3 -24   0 43.4139 4.22229   8
   3 -24   0 50.0890 4.75356   8
  -3  24   0 38.6044 2.68322   6
  -3  24   0 50.7875 5.51777  11
  -3  24   0 36.1929 3.92485   8
  -3  24   0 48.3318 5.53389   5
   3  24   0 52.7129 5.35636   5
   3  24   0 40.3258 5.89488  11
   4 -24   0 4.88596 1.91386   8
   4 -24   0 0.07746 2.22935   3
   4 -24   0 1.13546 1.92963   8
   4 -24   0 1.03624 0.77907   4
  -4 -24   0 0.14243 1.46992   4
   4 -24   0 -0.8261 2.39325   9
  -4 -24   0 3.34249 1.53699   8
  -4 -24   0 1.19488 2.55176   7
  -4 -24   0 2.38158 1.44118   8
   4 -24   0 -2.6136 2.09383   7
  -4  24   0 3.15732 2.18014  11
   4  24   0 3.05054 2.26977   5
  -4  24   0 1.53187 0.87115   6
   4  24   0 5.31397 2.88199   9
  -4  24   0 6.34282 3.07515   5
   4  24   0 1.59175 1.94090   3
  -5 -24   0 39.8319 3.40582   8
   5 -24   0 34.6177 2.94538   4
  -5 -24   0 46.6537 5.04853   7
   5 -24   0 45.0437 5.37108   9
   5 -24   0 35.7985 4.32673   8
  -5 -24   0 38.6064 3.29391   8
   5 -24   0 41.1165 5.01164   7
  -5 -24   0 33.3342 3.70505   4
   5  24   0 47.3428 5.55877  11
  -5  24   0 37.3664 3.44447   6
  -5  24   0 38.2989 4.99020   5
   5  24   0 37.6528 4.99602   9
  -5  24   0 32.6308 4.77513  11
   5  24   0 31.1588 4.15426   3
   5  24   0 34.6563 4.24221   5
  -6 -24   0 16.2683 2.23484   8
   6 -24   0 30.6555 4.85498   7
   6 -24   0 31.6993 4.34075   9
  -6 -24   0 26.3768 2.66841   8
   6 -24   0 24.2999 3.81355   8
   6 -24   0 22.6267 3.68481   3
  -6 -24   0 19.9584 3.83722   7
  -6 -24   0 23.6499 3.29096   4
  -6  24   0 23.0513 4.18061   5
   6  24   0 28.3299 3.70266   5
   6  24   0 23.6371 4.46263   9
  -6  24   0 19.8354 2.34371   6
   6  24   0 32.7441 4.16597   3
   6  24   0 28.7687 4.42536  11
   7 -24   0 57.4020 5.87503   9
   7 -24   0 48.5192 5.62352   7
   7 -24   0 51.8448 5.50853   3
  -7 -24   0 47.9841 5.59886   7
  -7 -24   0 46.4878 3.60911   8
   7 -24   0 50.8703 5.58211   8
  -7 -24   0 55.6681 5.22517   4
   7  24   0 50.9758 5.05098   5
  -7  24   0 46.9929 3.83270   6
  -7  24   0 40.8201 7.64374  11
   7  24   0 74.4194 6.89525   9
   7  24   0 44.1993 5.32240  11
   7  24   0 52.1403 6.10465   3
  -7  24   0 55.1366 6.08143   5
  -8 -24   0 21.0255 3.48010   4
   8 -24   0 24.9523 4.38583   7
   8 -24   0 18.1466 3.39237   3
   8 -24   0 17.9241 4.87675   8
   8 -24   0 23.0870 3.67068   9
  -8 -24   0 17.3952 4.19060   7
  -8 -24   0 18.7639 2.12711   8
   8  24   0 16.2060 3.41716  11
   8  24   0 28.3749 3.69833   5
  -8  24   0 23.4075 2.87220   6
   8  24   0 18.7291 4.19614   9
  -8  24   0 19.6994 3.56755  11
  -8  24   0 23.8714 4.63897   5
  -9 -24   0 66.6540 5.89291   4
  -9 -24   0 70.6759 7.16372   7
   9 -24   0 57.0100 6.87219   8
   9 -24   0 53.2129 5.53943   9
   9 -24   0 74.3529 7.01827   7
   9  24   0 56.9347 5.12251   5
  -9  24   0 60.0581 4.76580   6
  -9  24   0 53.4648 5.72593  11
   9  24   0 48.2309 5.51875  11
  -9  24   0 63.7240 7.04945   5
   9  24   0 55.4353 6.95078   9
   0 -25   0 0.01955 2.35982   7
   0 -25   0 0.46835 1.32212   8
   0 -25   0 1.22257 1.56354   8
   0 -25   0 0.59049 0.97796   4
   0  25   0 2.17953 2.40188   5
   0  25   0 -1.1155 1.76011  11
   1 -25   0 4.99073 2.06495   8
   1 -25   0 3.99610 1.76761   8
  -1 -25   0 1.48791 1.45293   8
  -1 -25   0 5.18993 2.79533   7
   1 -25   0 3.65834 2.62896   7
  -1 -25   0 4.17807 1.72093   8
   1 -25   0 4.84858 2.29038   3
  -1 -25   0 4.23274 1.37808   4
   1  25   0 8.15121 2.74842   5
   1  25   0 2.64789 2.27187  11
  -1  25   0 2.32355 2.57843   5
  -1  25   0 1.37299 2.37782  11
   2 -25   0 7.95374 1.33655   4
   2 -25   0 8.73216 2.33496   8
  -2 -25   0 13.4784 3.57263   7
  -2 -25   0 9.63821 1.86291   4
  -2 -25   0 12.1374 2.35229   8
   2 -25   0 8.97289 2.97051   7
   2 -25   0 8.55216 3.15052   9
  -2 -25   0 6.94490 1.95870   8
   2 -25   0 8.77294 2.63724   3
   2 -25   0 12.8919 2.97298   8
  -2  25   0 10.7116 3.23070   5
  -2  25   0 8.38305 2.79133  11
   2  25   0 8.03635 2.66922  11
   2  25   0 9.36999 2.98568   5
   3 -25   0 2.25862 2.29823   8
  -3 -25   0 3.61507 1.53877   8
  -3 -25   0 -1.3839 1.19210   8
   3 -25   0 1.98431 2.13290   3
   3 -25   0 0.53241 2.42019   9
   3 -25   0 1.89252 2.56701   7
  -3 -25   0 1.77100 1.41658   4
   3 -25   0 1.67323 0.84043   4
  -3 -25   0 1.10335 2.48954   7
   3  25   0 2.33804 2.24540   5
  -3  25   0 2.74272 2.33791  11
   3  25   0 -0.6561 2.13571  11
  -3  25   0 0.64630 2.51342   5
   3  25   0 2.92431 2.18133   3
   4 -25   0 0.51218 2.53893   7
   4 -25   0 2.93610 2.26012   8
  -4 -25   0 1.70180 1.48304   8
  -4 -25   0 0.24407 1.40440   4
   4 -25   0 2.08428 2.02436   3
   4 -25   0 3.26881 2.72687   9
  -4 -25   0 0.30911 1.28287   8
  -4 -25   0 0.06254 2.45138   7
   4  25   0 6.24963 2.94685   9
  -4  25   0 4.51812 2.29810  11
   4  25   0 3.42151 2.21838  11
   4  25   0 3.45239 2.41235   3
   4  25   0 4.41300 2.60900   5
  -4  25   0 4.31464 3.04852   5
   5 -25   0 4.46928 2.21768   3
   5 -25   0 0.88598 2.32533   9
  -5 -25   0 1.82310 1.57288   4
   5 -25   0 0.64164 1.88636   8
  -5 -25   0 -0.1396 1.22718   8
  -5 -25   0 0.23314 2.60590   7
   5 -25   0 2.66926 2.61313   7
  -5 -25   0 3.19364 1.39103   8
   5  25   0 1.62266 2.08681  11
  -5  25   0 2.73663 2.83330   5
   5  25   0 1.87804 2.19305   5
  -5  25   0 2.26757 2.20775  11
   5  25   0 0.97509 2.55862   9
   5  25   0 0.86208 2.12205   3
  -6 -25   0 19.7674 4.20117   7
   6 -25   0 13.0621 3.25067   9
   6 -25   0 15.9503 3.22307   8
   6 -25   0 13.8484 3.14113   3
  -6 -25   0 9.97210 1.85266   8
  -6 -25   0 12.4876 3.00436   4
   6 -25   0 21.5773 4.29713   7
   6  25   0 22.0255 3.96939  11
  -6  25   0 15.8981 3.91396   5
  -6  25   0 15.4433 2.01545   6
  -6  25   0 17.0442 3.59796  11
   6  25   0 14.7735 3.06103   5
   6  25   0 23.6130 4.43613   9
   7 -25   0 15.9272 3.91883   7
  -7 -25   0 26.1547 3.61570   4
   7 -25   0 21.9963 3.90311   8
   7 -25   0 20.8563 4.69427   3
  -7 -25   0 22.5104 2.44464   8
  -7 -25   0 32.0005 4.79947   7
   7 -25   0 27.3472 4.23347   9
  -7  25   0 25.6537 2.80330   6
   7  25   0 29.7144 5.08367   9
  -7  25   0 32.4803 4.78975   5
   7  25   0 30.8824 3.94551   5
   7  25   0 28.6285 6.95393  11
  -7  25   0 22.2526 3.74378  11
  -8 -25   0 24.1820 4.48117   7
  -8 -25   0 18.4604 2.44623   8
   8 -25   0 29.1480 4.29439   9
  -8 -25   0 20.7781 3.54197   4
   8 -25   0 26.2899 4.41432   7
   8 -25   0 27.7444 4.27425   8
  -8  25   0 31.3063 3.09963   6
   8  25   0 17.8207 3.17097   5
   8  25   0 33.1511 5.37766   9
  -8  25   0 26.9480 4.82566   5
  -8  25   0 14.9941 3.30661  11
   0 -26   0 54.2850 3.68564   4
   0 -26   0 64.5157 6.29409   7
   0 -26   0 61.9636 5.04248   8
   0  26   0 67.7410 6.28108   5
   0  26   0 51.8165 5.78244  11
  -1 -26   0 3.10552 1.76717   8
  -1 -26   0 3.70743 2.06460   8
  -1 -26   0 4.01401 2.66796   7
   1 -26   0 3.74209 2.47766   3
   1 -26   0 4.10868 2.90197   7
  -1 -26   0 0.06399 1.14818   4
   1 -26   0 3.22809 1.81328   8
  -1  26   0 0.02814 2.27709  11
   1  26   0 3.00171 2.83826   5
  -1  26   0 3.51844 2.79365   5
   1  26   0 2.92520 2.31110  11
   2 -26   0 3.60412 2.77636   7
  -2 -26   0 13.6880 3.59049   7
   2 -26   0 3.48733 1.98721   8
  -2 -26   0 5.04276 1.52574   4
   2 -26   0 4.41257 2.17469   3
  -2 -26   0 1.88801 1.59333   8
  -2 -26   0 2.98728 2.58419   8
  -2  26   0 5.18504 3.16821   5
   2  26   0 2.52331 2.61923  11
   2  26   0 1.87374 2.44942   5
  -2  26   0 4.02012 2.32307  11
  -3 -26   0 9.45327 2.05426   8
  -3 -26   0 12.4991 3.43156   7
   3 -26   0 6.81798 2.58392   3
  -3 -26   0 9.06296 1.96371   4
   3 -26   0 8.45529 2.57832   8
   3 -26   0 11.9242 3.24528   7
  -3  26   0 6.55852 2.67556  11
   3  26   0 11.5054 3.20149   5
  -3  26   0 8.37205 3.40199   5
   3  26   0 12.9055 3.94126   9
   4 -26   0 -0.3589 2.27402   3
   4 -26   0 1.22116 2.44794   9
   4 -26   0 2.38310 2.80531   7
  -4 -26   0 0.52670 1.46917   4
  -4 -26   0 3.18522 1.52482   8
  -4 -26   0 -0.4476 2.57977   7
   4 -26   0 2.56700 2.07988   8
  -4  26   0 3.72178 2.80673  11
  -4  26   0 0.78364 2.93708   5
   4  26   0 4.00110 3.02041   9
   4  26   0 -0.1898 2.13691   5
  -5 -26   0 0.65314 2.62897   7
  -5 -26   0 1.98147 1.45991   8
   5 -26   0 0.07791 2.50056   9
   5 -26   0 0.72402 2.59459   7
  -5 -26   0 0.65439 1.51149   4
   5 -26   0 1.50359 2.01746   8
   5  26   0 -0.6894 2.59229   9
   5  26   0 -2.7407 1.76979   5
  -5  26   0 -1.4699 3.03611  11
  -5  26   0 4.26203 2.92790   5
   6 -26   0 12.8701 2.96990   8
   6 -26   0 13.7517 3.55073   9
  -6 -26   0 9.45050 2.48153   8
   6 -26   0 10.0098 3.62022   7
  -6 -26   0 15.0932 3.70200   7
  -6 -26   0 10.8858 2.49266   4
   6  26   0 8.52149 2.83646   5
  -6  26   0 9.06528 3.63523   5
   6  26   0 13.6606 3.99554   9
   7 -26   0 13.0480 3.68881   7
  -7 -26   0 9.49114 3.71800   7
  -7 -26   0 11.0004 2.73299   4
  -7 -26   0 9.53841 1.78270   8
   7  26   0 9.61554 3.88043   9
   7  26   0 10.3403 2.82520   5
  -7  26   0 5.87995 3.58167   5
   0 -27   0 -0.9283 1.05474   4
   0 -27   0 1.10555 2.76551   7
   0  27   0 -0.9455 2.55316   5
  -1 -27   0 39.1641 3.18814   4
   1 -27   0 49.9847 5.91662   7
  -1 -27   0 39.0285 5.23113   7
   1  27   0 38.0495 5.18737   5
  -1  27   0 49.2247 6.03662   5
  -2 -27   0 1.40364 1.26301   4
  -2 -27   0 -3.0062 2.46029   7
   2 -27   0 -0.7413 2.76821   7
  -2  27   0 -0.9800 2.82679   5
   2  27   0 0.74339 2.45630   5
   3 -27   0 42.1848 5.54431   7
  -3 -27   0 42.0279 3.72138   4
  -3 -27   0 43.3098 5.37466   7
  -3  27   0 37.6017 5.32155   5
   3  27   0 44.7387 5.34683   5
   3  27   0 51.1857 6.47992   9
  -4 -27   0 50.9893 4.33966   4
  -4 -27   0 54.2791 6.25453   7
   4 -27   0 48.6143 5.78451   7
   4  27   0 60.9766 5.93414   5
   4  27   0 46.5131 5.93607   9
  -4  27   0 54.2678 6.41407   5
   5 -27   0 2.70391 3.22546   7
  -5 -27   0 5.52687 2.40333   4
  -5 -27   0 3.96131 2.97861   7
   5  27   0 5.80616 2.69403   5
   5  27   0 1.86674 2.93409   9
  -5  27   0 9.62714 3.55297   5
   0 -28   0 30.1921 4.72096   7
   0  28   0 34.6493 5.04834   5
  -1 -28   0 19.5865 3.97036   7
   1 -28   0 13.5245 3.66830   7
  -1  28   0 21.0759 4.47211   5
   1  28   0 17.5305 3.98466   5
  -2 -28   0 0.03666 2.83727   7
  -2 -28   0 -0.0859 1.36366   4
   2 -28   0 2.40616 2.72560   7
   2  28   0 -0.2050 2.69398   5
  -2  28   0 4.84382 3.12787   5
   2  28   0 0.42752 2.81007   9
  18   0  -1 2.09313 2.10196   3
  18   0  -1 -0.2933 3.37290   7
 -18   0   1 0.44209 2.58075   6
 -17   0   1 -2.6657 2.31506   6
  17   0  -1 1.92875 3.13360   7
 -17   0   1 -0.7144 0.77346   5
  17   0  -1 3.95480 2.31616   3
 -17   0   1 3.56119 2.24437  10
 -17   0   1 1.70281 1.58141   8
 -17   0   1 1.58291 1.50093   8
 -17   0   1 1.13983 2.71024   4
 -16   0   1 -0.2177 1.66872  10
 -16   0   1 2.81446 1.55987   8
 -16   0   1 1.71265 0.94349   5
 -16   0   1 -1.7449 1.19841   8
 -16   0   1 0.15405 2.21784   4
  16   0  -1 -2.9192 2.50723   7
  16   0  -1 1.45562 1.21168   8
  16   0  -1 1.65885 2.03817   3
 -16   0   1 -0.4430 2.12183   6
  15   0  -1 3.54205 1.49209   8
 -15   0   1 2.41825 1.01833   5
 -15   0   1 2.09292 2.57055   4
  15   0  -1 0.29740 2.76851   7
 -15   0   1 3.16035 1.44542   8
 -15   0   1 1.57529 2.39897   8
 -15   0   1 1.54546 2.17093   6
 -14   0   1 0.91253 1.89050   6
 -14   0   1 0.03632 1.53532  10
  14   0  -1 -0.5896 0.63510   9
 -14   0   1 1.71461 2.22819   4
  14   0  -1 2.81556 1.32133   8
  14   0  -1 -1.2691 1.81720   3
 -14   0   1 -0.1887 0.89378   5
 -14   0   1 1.05273 1.18541   3
  14   0  -1 -0.9290 2.44872   7
 -14   0   1 -2.2624 0.99719   8
 -14   0   1 -0.7795 1.25523   8
  13   0  -1 37.8490 3.23009   8
 -13   0   1 37.2985 3.34974   8
  13   0  -1 35.8388 2.29024   9
  13   0  -1 35.4070 3.64571   3
 -13   0   1 32.4196 3.83323   4
 -13   0   1 36.8832 3.30028   8
  13   0  -1 27.9520 3.86542   7
 -13   0   1 35.1683 2.63605   5
 -13   0   1 37.6873 3.16735   3
 -13   0   1 40.5072 4.19329   6
 -13   0   1 45.9265 4.31561  10
 -12   0   1 0.60128 1.61892   6
 -12   0   1 -1.0071 1.42873  10
 -12   0   1 -1.4872 0.82760   5
 -12   0   1 0.72219 1.19983   3
  12   0  -1 0.76943 2.20628   7
  12   0  -1 0.78249 1.79900   3
 -12   0   1 0.97895 1.24111   8
 -12   0   1 0.61701 1.93343   4
 -12   0   1 -1.1788 1.07422   8
  12   0  -1 -0.6376 1.15812   8
  12   0  -1 -0.8979 0.79897   9
  11   0  -1 591.814 26.4312  10
  11   0  -1 587.737 26.2955   3
 -11   0   1 568.082 25.5902   5
 -11   0   1 574.840 26.1032   3
 -11   0   1 592.187 26.1680   8
 -11   0   1 606.948 26.1408   8
 -11   0   1 585.467 26.5376  10
  11   0  -1 626.963 26.8534   7
  11   0  -1 592.113 25.9257   8
 -11   0   1 612.049 26.6727   6
  11   0  -1 599.711 26.1626   8
 -11   0   1 582.855 26.6382   4
  11   0  -1 555.055 25.3427   9
 -10   0   1 -0.6570 0.88383   3
  10   0  -1 -0.7111 0.74632   8
 -10   0   1 0.57373 1.06927   8
 -10   0   1 0.16192 0.79720   5
 -10   0   1 -0.4913 0.90881   8
 -10   0   1 -1.6194 1.19591  10
 -10   0   1 0.42109 1.46972   4
  10   0  -1 0.30176 1.69530   7
  10   0  -1 0.24063 0.77780   9
 -10   0   1 -0.4909 1.35963   6
  10   0  -1 -0.0894 0.42976   9
  10   0  -1 0.48507 1.05781  10
  10   0  -1 -0.1908 0.86568   8
  10   0  -1 -0.1480 1.47047   3
  -9   0   1 1.54739 1.20939  10
   9   0  -1 0.49328 0.92803  10
  -9   0   1 3.28440 1.05103   8
  -9   0   1 4.25037 1.51413   4
  -9   0   1 4.35982 0.93788   5
   9   0  -1 2.33884 1.01740   8
  -9   0   1 3.95830 1.33500   6
  -9   0   1 5.01539 1.10887   3
   9   0  -1 2.47781 0.59826   9
   9   0  -1 3.12404 0.83633   9
   9   0  -1 4.89890 1.56423   3
   9   0  -1 3.82274 0.93700   8
   9   0  -1 4.56737 1.73795   7
  -9   0   1 4.07316 1.07974   8
   8   0  -1 -0.0490 1.26513   7
  -8   0   1 -0.4970 0.95370   6
   8   0  -1 -0.3000 0.62586   8
  -8   0   1 1.80741 1.05238  10
  -8   0   1 -0.1641 0.74082   8
  -8   0   1 -0.6175 0.68536   8
   8   0  -1 0.00229 0.89947  10
   8   0  -1 0.92130 0.40942   9
  -8   0   1 0.89679 1.11357   4
   8   0  -1 0.45180 0.70866   8
  -8   0   1 -0.4124 0.66022   5
   8   0  -1 -0.2154 0.66928   9
   8   0  -1 0.53749 1.14731   3
  -7   0   1 1.03649 0.79308   8
   7   0  -1 1.34557 0.77582   8
   7   0  -1 0.54750 0.71738   9
  -7   0   1 1.03402 0.97518   6
  -7   0   1 1.54241 1.13272  10
   7   0  -1 -0.1340 1.30870   7
  -7   0   1 0.13624 0.79227   3
   7   0  -1 1.37159 0.90146  10
  -7   0   1 0.58261 1.07400   4
   7   0  -1 1.27819 0.77533   8
   7   0  -1 0.51352 1.10268   3
  -7   0   1 0.51771 0.69014   5
   6   0  -1 0.18933 0.59707   9
  -6   0   1 1.37962 0.96757   6
   6   0  -1 0.00631 1.08264   3
   6   0  -1 0.58350 1.17294   7
   6   0  -1 -0.1117 0.47593   5
  -6   0   1 0.83175 0.75395   8
  -6   0   1 0.87028 0.69124   5
   6   0  -1 -0.0373 0.68803   8
  -6   0   1 0.81011 1.03278   4
  -6   0   1 0.59049 0.72218   8
   6   0  -1 0.67258 0.86763  10
  -6   0   1 0.45120 0.78681   3
   6   0  -1 0.33773 0.26237  11
  -6   0   1 0.21298 0.83940  10
   6   0  -1 0.51289 0.67030   8
   5   0  -1 488.397 20.3992   8
   5   0  -1 462.364 19.9683  11
  -5   0   1 471.408 20.3444   8
   5   0  -1 486.180 20.5306  10
  -5   0   1 471.404 20.3778   8
   5   0  -1 498.792 20.5909   7
  -5   0   1 461.345 20.2549   5
   5   0  -1 436.294 20.2582   5
  -5   0   1 477.055 20.5651   6
   5   0  -1 487.095 20.3820   3
  -5   0   1 468.129 20.5657   4
  -5   0   1 462.336 19.9645  11
   5   0  -1 488.400 20.3304   8
  -5   0   1 471.608 20.5341  10
  -5   0   1 477.476 20.3493   3
   5   0  -1 448.000 20.0499   9
   4   0  -1 0.61694 0.44891   8
  -4   0   1 0.89582 0.47120   8
   4   0  -1 0.60439 0.42185   8
  -4   0   1 1.32505 0.63888   6
  -4   0   1 0.45780 0.61033  10
  -4   0   1 1.33726 0.50706   7
   4   0  -1 1.32607 0.76616   7
   4   0  -1 0.92526 0.56995  10
  -4   0   1 1.33060 0.66523   4
   3   0  -1 6776.73 295.727   1
  -3   0   1 6891.19 295.871   1
   3   0  -1 7103.24 335.483   2
  -3   0   1 7027.96 336.479   2
   2   0  -1 0.28813 0.38558   4
   2   0  -1 0.01097 0.26496   8
   2   0  -1 0.47060 0.32386   5
  -2   0   1 -0.0226 0.39482   4
   2   0  -1 0.04525 0.25002   8
  -2   0   1 0.21754 0.27567   8
   2   0  -1 0.02500 0.30069  11
  -2   0   1 -0.1994 0.34235   6
  -2   0   1 0.62608 0.30885  11
  -2   0   1 0.19996 0.31617   8
   2   0  -1 0.12094 0.25964   3
  -2   0   1 0.40315 0.33823   5
   2   0  -1 -0.1744 0.30746   6
  -2   0   1 0.09501 0.24122   3
   2   0  -1 0.67882 0.41125  10
   2   0  -1 0.51941 0.39755   7
   2   0  -1 0.17654 0.14290   9
  -2   0   1 0.17388 0.32887   7
  -2   0   1 -0.1511 0.35436  10
  -2   0   1 0.09781 0.16624   9
   1   0   1 6846.47 318.913   2
  -1   0  -1 6824.12 320.750   2
   2   0   1 -0.1287 0.45820   8
   2   0   1 -0.1152 0.37151   6
   2   0   1 -0.1358 0.68221   3
  -2   0  -1 0.17755 0.19639   5
  -2   0  -1 -0.0128 0.40916   6
   2   0   1 0.09451 0.54638   9
  -2   0  -1 0.16724 0.43495   9
  -2   0  -1 0.39265 0.46194  10
   2   0   1 0.07637 0.56459   7
   2   0   1 -0.2392 0.42694   8
  -2   0  -1 0.37359 0.30440  11
  -2   0  -1 0.53767 0.43686   8
  -2   0  -1 0.14916 0.45655   8
   2   0   1 0.07182 0.15900   5
  -2   0  -1 0.89535 0.60873   3
   2   0   1 0.68520 0.32760  11
  -2   0  -1 -0.4260 0.44514   4
   2   0   1 0.02682 0.43229  10
  -2   0  -1 0.42452 0.45473   7
  -3   0  -1 119.888 5.41049   8
  -3   0  -1 118.261 5.49296   7
  -3   0  -1 128.384 5.50658  10
   3   0   1 113.006 5.38733   9
   3   0   1 123.105 5.56722   7
   3   0   1 118.562 5.09577  11
   3   0   1 113.647 5.10675   5
   3   0   1 114.374 5.39833   4
   3   0   1 105.658 5.39479   6
   3   0   1 129.621 5.50659   8
  -3   0  -1 120.823 5.52205   3
   3   0   1 125.541 5.47331  10
   3   0   1 125.376 5.59570   3
  -3   0  -1 104.821 5.46850   8
  -3   0  -1 116.991 5.47922   6
  -3   0  -1 110.958 5.46208   9
  -3   0  -1 123.230 5.45663   4
  -3   0  -1 120.090 5.09748  11
   3   0   1 126.827 5.42486   8
  -3   0  -1 107.410 5.11300   5
  -4   0  -1 0.58805 0.72696   3
  -4   0  -1 0.15766 0.54581   8
   4   0   1 -0.4971 0.75657   7
  -4   0  -1 -0.1305 0.63463   4
   4   0   1 0.17099 0.22925  11
  -4   0  -1 0.75772 0.70445  10
  -4   0  -1 -0.5478 0.36724   9
   4   0   1 -0.2045 0.64864   9
   4   0   1 0.46819 0.59589   8
   4   0   1 0.44068 0.54604   8
  -4   0  -1 0.31689 0.65039   6
  -4   0  -1 0.23840 0.32674   5
  -4   0  -1 0.32651 0.58708   8
   4   0   1 -0.1093 0.24204   5
   4   0   1 -0.0229 0.56892  10
   4   0   1 0.16535 0.82222   3
  -4   0  -1 0.78973 0.20667  11
   5   0   1 6.61955 1.38798   7
   5   0   1 7.28210 1.11826  10
   5   0   1 8.27733 1.57184   3
  -5   0  -1 7.68480 1.22916   6
  -5   0  -1 8.65538 1.27736  10
  -5   0  -1 7.38098 1.26616   4
  -5   0  -1 7.06850 0.73645   5
  -5   0  -1 5.83144 0.86350   9
   5   0   1 7.84259 1.10224   8
   5   0   1 6.79355 0.68732   5
  -5   0  -1 9.81955 1.24790   8
  -5   0  -1 10.1526 1.43710   3
   5   0   1 8.09548 1.23139   9
  -6   0  -1 0.22667 0.87483   8
  -6   0  -1 -0.5082 0.48425   5
   6   0   1 0.76533 0.78346   8
  -6   0  -1 -0.6150 0.96075  10
   6   0   1 0.50787 1.31893   3
  -6   0  -1 0.81220 1.00874   6
   6   0   1 1.75484 1.30234   7
   6   0   1 -0.1325 0.38758   5
   6   0   1 -0.1681 0.87361  10
   6   0   1 1.05124 1.07354   9
  -6   0  -1 0.55332 0.98457   3
  -6   0  -1 -0.6688 1.00806   4
   6   0   1 -0.7659 0.74006   8
  -7   0  -1 1548.74 66.1283   3
   7   0   1 1511.95 65.7837   9
   7   0   1 1533.43 66.1080  10
  -7   0  -1 1608.63 66.2401  10
   7   0   1 1429.45 65.4695   5
   7   0   1 1629.62 66.1221   8
  -7   0  -1 1588.12 66.0445   8
   7   0   1 1591.20 65.9643   8
  -7   0  -1 1582.94 66.2372   4
  -7   0  -1 1557.00 66.2317   6
   7   0   1 1606.89 66.3584   7
  -7   0  -1 1425.25 65.4697   5
   8   0   1 -0.6280 0.68076   8
  -8   0  -1 -0.2838 0.89376   3
   8   0   1 -0.0211 0.32593   5
   8   0   1 0.38885 1.51333   7
  -8   0  -1 0.17230 0.52220   5
  -8   0  -1 0.02841 1.07489   6
   8   0   1 -1.1959 0.73576   8
   8   0   1 -1.5809 1.33617   3
   8   0   1 -0.3331 0.91436   9
  -8   0  -1 -0.2516 1.01346  10
  -8   0  -1 -0.5567 0.85427   8
   8   0   1 0.14372 0.84099  10
  -9   0  -1 142.952 7.29468  10
   9   0   1 141.138 7.16573  10
   9   0   1 119.416 6.25335   5
   9   0   1 132.243 6.69908   9
  -9   0  -1 137.919 7.15997   3
  -9   0  -1 138.074 7.36745   6
  -9   0  -1 133.414 7.28666   4
   9   0   1 150.173 7.56659   3
  -9   0  -1 129.346 6.27592   5
   9   0   1 147.177 7.15933   8
  -9   0  -1 145.431 7.14680   8
   9   0   1 148.801 7.74116   7
   9   0   1 139.995 6.93041   8
  10   0   1 -0.1782 1.20320  10
 -10   0  -1 1.27257 1.34133  10
 -10   0  -1 0.36824 1.09015   3
 -10   0  -1 0.46945 0.65440   5
 -10   0  -1 0.72547 1.14497   8
  10   0   1 0.31974 1.12353   9
 -10   0  -1 0.28440 1.37066   6
  10   0   1 0.96518 1.88211   7
  10   0   1 0.75252 1.04464   8
  10   0   1 1.18481 1.82222   3
 -10   0  -1 -1.6829 1.33597   4
  11   0   1 7.49092 1.43958   8
 -11   0  -1 6.80481 2.16981   4
  11   0   1 5.66222 1.47367   9
 -11   0  -1 4.55604 1.90008   6
 -11   0  -1 5.56488 0.94179   5
  11   0   1 3.64540 2.21287   3
 -11   0  -1 5.92513 1.87614  10
 -11   0  -1 6.58137 1.69557   8
  11   0   1 7.11457 1.63116   8
  11   0   1 4.89485 1.47334  10
  11   0   1 7.06670 2.53160   7
  12   0   1 1.18330 2.54910   7
  12   0   1 1.71068 2.10089   3
 -12   0  -1 -0.5890 1.61068   6
 -12   0  -1 -1.2457 1.22204   8
 -12   0  -1 0.50198 0.65480   5
 -12   0  -1 -0.5148 1.13667   3
  12   0   1 -0.9487 1.13365   9
  12   0   1 -0.9927 1.06406   8
 -12   0  -1 0.28241 1.89370   4
 -13   0  -1 9.21753 1.08567   5
 -13   0  -1 9.92195 2.77628   4
 -13   0  -1 8.99116 2.15244   8
 -13   0  -1 8.07336 2.04395   8
  13   0   1 8.26818 1.63644   9
  13   0   1 5.53547 1.69794   8
  13   0   1 12.3883 2.79386   3
 -13   0  -1 12.2603 2.57497  10
  13   0   1 11.9337 3.02824   7
 -13   0  -1 10.7665 2.49270   6
 -14   0  -1 -0.5308 1.16759   8
 -14   0  -1 1.69220 1.54816   8
 -14   0  -1 -1.6891 1.50891  10
  14   0   1 -1.5195 1.05420   8
  14   0   1 0.38412 1.10539   9
 -14   0  -1 -1.7734 2.07252   4
 -14   0  -1 -0.5211 0.50468   5
 -14   0  -1 0.50986 3.58026   6
  14   0   1 -1.1109 1.98323   3
 -15   0  -1 5.62731 1.77429   8
 -15   0  -1 8.56141 3.01172   4
  15   0   1 6.40652 1.42108   9
 -15   0  -1 11.4742 2.68162  10
  15   0   1 4.87843 3.11803   7
 -15   0  -1 10.5765 2.33413   8
  15   0   1 8.69594 1.96091   8
 -15   0  -1 6.15593 2.61984   6
  15   0   1 9.68622 2.91138   3
  16   0   1 -2.6436 2.96320   7
 -16   0  -1 0.76631 2.39754   6
 -16   0  -1 0.14189 2.51362   4
  16   0   1 -3.2351 3.38928   3
 -16   0  -1 0.43612 1.50946   8
 -16   0  -1 -1.1011 1.39665   8
  16   0   1 0.47215 1.00214   9
 -17   0  -1 214.444 11.5174   8
  17   0   1 195.903 11.8984   3
 -17   0  -1 193.074 12.0313  10
 -17   0  -1 228.278 12.6595   6
  17   0   1 221.536 13.2200   7
 -17   0  -1 203.549 12.5006   4
 -18   0  -1 -4.3023 2.45558   4
 -18   0  -1 -1.1516 2.47368   6
  18   0   1 -1.1622 2.26713   3
  18   0   1 -3.9290 3.31504   7
 -18  -1   1 10.2723 3.53414   4
 -18  -1   1 10.0788 3.26855   6
  18  -1  -1 9.63343 2.71294   3
  18  -1  -1 7.98741 3.82163   7
 -18   1   1 18.7347 4.03645   6
  18   1  -1 9.08790 2.52440   3
  18   1  -1 6.59947 3.95740   7
 -17  -1   1 -0.6758 2.02487  10
  17  -1  -1 0.06540 2.05084   3
 -17  -1   1 -1.6128 2.33359   4
 -17  -1   1 -2.7891 1.25237   8
 -17  -1   1 -0.4584 0.88404   5
 -17  -1   1 4.64807 2.89030   6
  17  -1  -1 1.22705 3.11295   7
 -17  -1   1 -1.1376 1.36594   8
 -17   1   1 0.79178 1.55084   8
 -17   1   1 0.79087 1.98056  10
  17   1  -1 6.82850 3.67684   7
 -17   1   1 -2.4371 2.31784   6
 -17   1   1 2.31450 1.70869   8
  17   1  -1 -0.3059 2.07001   3
 -16  -1   1 22.7053 4.04537   4
  16  -1  -1 22.4155 3.22474   3
 -16  -1   1 21.7251 2.84092   8
 -16  -1   1 14.7387 3.30142   6
 -16  -1   1 26.1450 3.70358  10
 -16  -1   1 20.5599 2.71932   8
  16  -1  -1 26.7886 4.65693   7
  16  -1  -1 17.1795 3.43132   8
 -16  -1   1 18.9117 1.88729   5
 -16   1   1 15.0285 3.20450   6
 -16   1   1 21.1918 3.96784   4
 -16   1   1 22.4528 3.41432  10
 -16   1   1 18.1271 2.73332   8
 -16   1   1 21.4895 3.00954   8
 -16   1   1 22.0590 3.13167   5
  16   1  -1 19.2790 2.49809   8
  16   1  -1 26.1062 4.34926   7
  16   1  -1 22.9208 3.39868   3
  15  -1  -1 -2.5178 3.10023   3
 -15  -1   1 -1.7405 2.76511  10
  15  -1  -1 0.02467 1.19651   8
 -15  -1   1 0.17203 0.79960   5
  15  -1  -1 1.61654 2.69545   7
 -15  -1   1 2.20173 2.44766   4
 -15  -1   1 -0.9191 1.91859   6
 -15  -1   1 -0.4165 1.15506   8
 -15   1   1 0.37278 3.61331   4
  15   1  -1 3.08337 1.28832   8
  15   1  -1 3.55551 2.77795   7
 -15   1   1 0.14096 1.42841   8
 -15   1   1 0.11089 0.99342   5
  15   1  -1 0.04030 3.68929   3
 -15   1   1 1.25325 2.61107  10
  15   1  -1 1.23925 0.75537   9
 -15   1   1 -1.2320 1.89761   6
 -15   1   1 -0.5761 1.22386   8
  14  -1  -1 8.10763 1.83265   8
 -14  -1   1 6.87269 2.21638  10
  14  -1  -1 4.56213 2.09958   3
 -14  -1   1 4.39948 1.63203   3
 -14  -1   1 10.9196 2.73534   4
 -14  -1   1 6.90748 1.83049   8
 -14  -1   1 3.66560 1.50019   8
 -14  -1   1 7.17868 1.25902   5
  14  -1  -1 6.20329 1.01579   9
 -14  -1   1 5.17757 2.18666   6
  14  -1  -1 6.92371 3.04519   7
 -14   1   1 10.6660 2.73245   6
  14   1  -1 3.59227 2.59222   7
 -14   1   1 5.48109 2.02312  10
 -14   1   1 6.92912 2.60049   4
 -14   1   1 9.26167 1.77705   3
 -14   1   1 6.19533 1.79857   8
  14   1  -1 8.33384 2.36764   3
  14   1  -1 6.05308 1.14922   9
  14   1  -1 6.64890 1.65184   8
 -14   1   1 7.85982 1.42660   5
 -14   1   1 3.80201 1.59011   8
 -13  -1   1 1.25879 1.19822   8
 -13  -1   1 0.23740 1.86220   6
  13  -1  -1 1.28673 0.65616   9
  13  -1  -1 0.59646 2.33449   7
 -13  -1   1 0.93989 1.69545  10
  13  -1  -1 0.66252 0.50994   9
 -13  -1   1 3.07331 2.12849   4
 -13  -1   1 1.34380 1.34648   8
 -13  -1   1 0.87854 0.91333   5
 -13  -1   1 -0.1456 0.98094   3
  13  -1  -1 2.07999 1.90767   3
  13  -1  -1 1.19213 1.24263   8
 -13   1   1 1.24661 1.32028   8
  13   1  -1 -0.0744 0.97503   8
 -13   1   1 1.01383 0.99449   5
 -13   1   1 0.61421 1.15481   3
  13   1  -1 0.91520 2.24409   7
 -13   1   1 1.21965 1.62437  10
  13   1  -1 0.72300 0.92920   9
 -13   1   1 1.94525 1.44423   8
  13   1  -1 1.49776 1.90089   3
 -13   1   1 1.03203 1.89311   4
 -13   1   1 2.50085 1.90180   6
 -12  -1   1 256.468 12.7429   8
 -12  -1   1 276.609 13.3488  10
  12  -1  -1 272.408 12.9392   8
  12  -1  -1 244.906 11.7748   9
 -12  -1   1 278.462 12.7924   8
 -12  -1   1 273.308 13.4019   6
 -12  -1   1 283.450 13.6323   4
 -12  -1   1 255.920 12.1119   5
  12  -1  -1 282.293 13.1207   3
 -12  -1   1 258.383 12.7859   3
  12  -1  -1 290.011 13.7891   7
 -12   1   1 277.432 12.9346   8
  12   1  -1 289.056 13.6686   7
 -12   1   1 261.732 12.2670   5
 -12   1   1 265.714 13.4100   4
  12   1  -1 271.116 13.1683   3
  12   1  -1 271.433 12.7236   8
 -12   1   1 288.268 13.5319   6
 -12   1   1 284.610 13.3992  10
 -12   1   1 250.440 12.8169   8
 -12   1   1 268.908 12.8385   3
  12   1  -1 245.955 11.9931   9
 -11  -1   1 1.10730 1.59330   6
  11  -1  -1 3.86302 2.16733   7
 -11  -1   1 -2.6831 1.51817   4
  11  -1  -1 -1.1585 1.10357   8
  11  -1  -1 0.22172 0.71815   9
  11  -1  -1 2.29025 1.83037   3
  11  -1  -1 -2.3408 1.17326  10
  11  -1  -1 1.54449 1.04501   8
 -11  -1   1 0.54934 1.11425   8
 -11  -1   1 -0.2326 1.45605  10
  11  -1  -1 0.43645 0.50259   9
 -11  -1   1 -0.4786 0.81853   5
 -11  -1   1 -1.8519 0.91114   3
 -11  -1   1 -0.9047 1.08508   8
  11   1  -1 -0.1206 0.97340   9
 -11   1   1 1.67766 1.24101   8
  11   1  -1 -0.7678 1.03061   8
 -11   1   1 -1.2097 1.02337   3
  11   1  -1 -0.2191 1.32963  10
  11   1  -1 1.30354 2.00013   7
 -11   1   1 2.07552 1.68089   6
 -11   1   1 2.57100 1.29691   8
 -11   1   1 3.18257 1.66015  10
  11   1  -1 -1.2143 1.65765   3
 -11   1   1 -1.0129 1.66124   4
  11   1  -1 1.36182 0.94392   8
 -11   1   1 -0.4398 0.94985   5
  10  -1  -1 227.084 10.7437   9
  10  -1  -1 228.609 10.7470   9
  10  -1  -1 249.486 11.4249   8
 -10  -1   1 255.814 12.0851   4
 -10  -1   1 252.925 11.9359  10
 -10  -1   1 249.745 11.4487   8
  10  -1  -1 251.508 11.6251   8
 -10  -1   1 251.343 11.9441   6
 -10  -1   1 250.901 11.4977   8
  10  -1  -1 252.475 12.1078   7
 -10  -1   1 243.760 11.5219   3
 -10  -1   1 235.031 10.9956   5
  10  -1  -1 245.087 11.6959   3
  10  -1  -1 264.752 11.8116  10
 -10   1   1 250.020 11.5780   8
  10   1  -1 234.752 10.9474   9
 -10   1   1 256.440 12.0387   4
  10   1  -1 237.446 11.2158   8
 -10   1   1 250.313 11.5432   3
  10   1  -1 246.184 11.4289   8
 -10   1   1 236.796 11.1346   5
  10   1  -1 248.555 11.7097   3
 -10   1   1 240.669 11.8408  10
 -10   1   1 235.292 11.8807   6
  10   1  -1 254.379 12.1235   7
  10   1  -1 233.577 11.7037  10
  -9  -1   1 4.80946 1.16890   3
  -9  -1   1 8.54260 1.37835   8
  -9  -1   1 7.72480 1.62743  10
  -9  -1   1 10.1206 1.81600   4
  -9  -1   1 8.65339 1.13647   5
   9  -1  -1 5.55745 1.30259  10
   9  -1  -1 7.25447 0.94614   9
   9  -1  -1 5.54743 1.29583   8
   9  -1  -1 4.96229 1.80953   7
  -9  -1   1 8.94398 1.34000   8
  -9  -1   1 6.82403 1.56894   6
   9  -1  -1 6.48582 1.22373   8
   9  -1  -1 6.75039 1.69002   3
  -9   1   1 6.48858 1.37977   8
   9   1  -1 9.26295 1.20268   9
   9   1  -1 11.1955 1.94648   7
  -9   1   1 10.6725 1.87539   4
   9   1  -1 8.18045 1.48862  10
  -9   1   1 9.22700 1.25448   5
  -9   1   1 8.85752 1.57643  10
   9   1  -1 7.85015 1.21568   8
  -9   1   1 11.4893 1.86305   6
   9   1  -1 7.12334 1.23721   8
  -9   1   1 10.2619 1.54016   3
   9   1  -1 6.70122 1.66112   3
   8  -1  -1 12.4400 1.14643   9
  -8  -1   1 12.5617 1.83190   6
   8  -1  -1 16.6594 1.90024  10
   8  -1  -1 13.5171 1.65968   8
  -8  -1   1 10.5698 1.38571   3
   8  -1  -1 9.94580 1.32057   8
  -8  -1   1 10.2415 1.35594   8
  -8  -1   1 15.7951 1.95089  10
   8  -1  -1 9.73327 1.61122   3
  -8  -1   1 12.2757 1.89262   4
  -8  -1   1 14.0684 1.37124   5
   8  -1  -1 10.9022 1.91887   7
  -8  -1   1 9.75499 1.34761   8
  -8   1   1 14.0434 1.42053   5
  -8   1   1 10.4764 1.63200  10
   8   1  -1 13.1032 1.26990   9
   8   1  -1 13.3167 1.71259  10
  -8   1   1 12.0665 1.85493   6
   8   1  -1 12.2202 1.72610   3
  -8   1   1 12.7595 1.56784   8
   8   1  -1 11.3888 1.90471   7
  -8   1   1 10.8910 1.83855   4
   8   1  -1 10.4730 1.34910   8
   8   1  -1 10.2478 1.22666   8
   8   1  -1 10.5460 1.03894   9
   7  -1  -1 1.21299 1.19160   3
  -7  -1   1 0.24128 0.89514   6
  -7  -1   1 0.05200 0.94789  10
  -7  -1   1 1.98120 0.88632   3
   7  -1  -1 0.69638 0.87424  10
   7  -1  -1 0.55634 0.73717   8
   7  -1  -1 0.86796 0.60374   9
  -7  -1   1 0.31288 1.11945   4
  -7  -1   1 0.20592 0.74088   8
   7  -1  -1 -0.9581 1.23791   7
   7  -1  -1 0.66975 0.79570   8
  -7  -1   1 0.11157 0.64516   5
  -7  -1   1 0.75685 0.72279   8
  -7   1   1 -0.3272 1.02597   4
   7   1  -1 -0.1681 0.60628   8
  -7   1   1 -0.2374 0.87340   8
   7   1  -1 0.16572 1.12265   3
   7   1  -1 -0.6326 0.77637  10
  -7   1   1 0.12636 0.82216   3
   7   1  -1 -0.6180 0.59756   9
  -7   1   1 -0.1425 0.72337   5
   7   1  -1 0.40855 0.26484  11
   7   1  -1 0.33348 0.66095   8
  -7   1   1 -0.6527 0.94570   6
  -7   1   1 0.19269 0.34162   9
   7   1  -1 1.35283 0.50708   9
   7   1  -1 -0.2391 1.29077   7
   6  -1  -1 734.852 30.1137   8
  -6  -1   1 660.524 29.7509   5
   6  -1  -1 707.930 29.9911   8
  -6  -1   1 702.675 29.9805   3
   6  -1  -1 707.952 29.4193  11
  -6  -1   1 714.860 30.2632   4
  -6  -1   1 736.848 30.2323  10
   6  -1  -1 715.161 30.2652   7
   6  -1  -1 674.432 29.5557   9
   6  -1  -1 719.389 30.0347   3
  -6  -1   1 710.387 29.8955   8
  -6  -1   1 676.194 30.1702   6
  -6  -1   1 700.746 29.9312   8
   6  -1  -1 705.752 30.1366  10
   6   1  -1 680.543 29.7095   9
  -6   1   1 683.016 29.8707   5
   6   1  -1 691.867 30.1800   7
   6   1  -1 723.469 30.0303   3
  -6   1   1 735.449 30.2077  10
  -6   1   1 699.734 29.9660   3
   6   1  -1 686.201 29.4827  11
   6   1  -1 702.969 29.4984  11
  -6   1   1 697.667 30.2101   6
  -6   1   1 654.197 29.5384   9
   6   1  -1 617.242 29.7540   5
   6   1  -1 686.330 29.6906   9
  -6   1   1 693.660 29.4173  11
  -6   1   1 698.953 30.0145   8
  -6   1   1 710.830 30.2445   4
   6   1  -1 701.864 30.5272  10
   6   1  -1 724.303 29.9348   8
   6   1  -1 684.342 30.0635   8
   5  -1  -1 8.43678 1.13866  10
  -5  -1   1 10.7609 1.29949  10
   5  -1  -1 10.2423 1.02847   5
   5  -1  -1 8.88509 1.18923   3
   5  -1  -1 9.10266 1.36054   7
  -5  -1   1 7.93505 1.25775   4
   5  -1  -1 9.09553 0.79977   9
  -5  -1   1 9.46973 0.96194   8
  -5  -1   1 9.29816 0.97641   8
   5  -1  -1 9.87735 0.69774  11
   5  -1  -1 8.95041 1.11100   8
  -5  -1   1 11.6408 1.07785   5
  -5  -1   1 13.7551 1.28211   3
   5  -1  -1 10.5207 1.11493   8
  -5  -1   1 11.5202 1.36646   6
   5   1  -1 9.88689 1.30399   7
  -5   1   1 9.14488 1.08743   8
   5   1  -1 12.2548 1.27312   3
   5   1  -1 10.9223 0.99888   8
  -5   1   1 10.0624 1.06951   5
  -5   1   1 9.97494 0.75037  11
   5   1  -1 11.2460 0.84888  11
   5   1  -1 10.8554 1.07223   8
  -5   1   1 10.4826 1.15217   3
  -5   1   1 8.31837 1.13901  10
  -5   1   1 10.5071 0.69450   9
   5   1  -1 9.40884 0.94151   5
  -5   1   1 12.8202 1.43412   6
   5   1  -1 9.81220 0.99172   9
  -5   1   1 9.77917 1.27777   4
   5   1  -1 8.40644 1.16223  10
   5   1  -1 10.7334 0.87616   9
   4  -1  -1 29.4758 1.43654   9
  -4  -1   1 29.8365 1.95159   6
  -4  -1   1 34.8810 1.83970   3
   4  -1  -1 31.5997 2.11815   8
  -4  -1   1 29.8340 1.68908   8
   4  -1  -1 30.9533 1.92229   3
  -4  -1   1 28.4978 1.95301  10
   4  -1  -1 30.1321 1.49799  11
   4  -1  -1 30.2287 1.84525   8
   4  -1  -1 30.3036 2.05473   7
   4  -1  -1 29.8440 1.92739  10
  -4  -1   1 29.5128 1.69359   5
  -4  -1   1 29.6542 1.54208  11
  -4  -1   1 30.9687 1.72689   8
   4  -1  -1 27.5952 1.71387   5
  -4  -1   1 30.5520 2.01330   4
  -4   1   1 29.7569 1.80472   3
  -4   1   1 29.5297 1.41216   9
  -4   1   1 30.0909 1.97049   4
   4   1  -1 32.7064 1.87363   3
   4   1  -1 29.6797 1.84315   7
  -4   1   1 30.7329 1.79856   5
   4   1  -1 33.4096 1.67634   8
   4   1  -1 27.6841 1.65438   5
  -4   1   1 29.8936 1.53250  11
   4   1  -1 30.4483 1.59120   9
  -4   1   1 32.7602 1.97412  10
  -4   1   1 30.1501 1.93842   6
  -4   1   1 30.4776 1.84528   8
   4   1  -1 34.5628 1.96887   7
  -4   1   1 29.3592 2.04153   7
   4   1  -1 30.4281 1.96548  10
   4   1  -1 29.5055 1.59443   9
   4   1  -1 31.2011 1.56559  11
   4   1  -1 33.0057 1.71821   8
   3  -1  -1 53.0557 3.02160   8
  -3  -1   1 51.6299 2.67485   5
   3  -1  -1 58.7626 2.79777   8
   3  -1  -1 56.7245 2.76752   3
  -3  -1   1 55.2497 2.88582   4
  -3  -1   1 60.1416 2.92673  10
  -3  -1   1 56.9376 2.84877   6
   3  -1  -1 56.8048 2.92673   7
   3  -1  -1 55.4215 2.57593  11
   3  -1  -1 51.6032 2.83689   5
  -3  -1   1 57.1508 2.63986   8
  -3  -1   1 57.8776 2.60928  11
   3  -1  -1 58.7427 2.86263  10
  -3  -1   1 56.6693 2.61853   8
  -3  -1   1 55.0289 2.70213   3
   3  -1  -1 50.4036 2.77322   6
   3  -1  -1 53.2929 2.83725   4
   3   1  -1 55.3259 2.77594   7
   3   1  -1 53.2957 2.85791  10
   3   1  -1 52.1259 2.82942   4
   3   1  -1 55.4549 2.59540   9
   3   1  -1 61.5640 2.75629   3
  -3   1   1 56.8377 2.59783  11
   3   1  -1 56.8871 2.62811   8
  -3   1   1 53.9597 2.76526   5
   3   1  -1 56.0213 2.81978   7
  -3   1   1 53.5266 2.83232   7
   3   1  -1 54.4419 2.80868   6
  -3   1   1 60.7022 2.94643   4
   3   1  -1 53.7258 2.67216   5
   3   1  -1 56.7339 2.59441   8
  -3   1   1 58.3299 2.86344  10
   3   1  -1 57.9106 2.62173  11
  -3   1   1 55.1890 2.86084   6
  -3   1   1 60.0613 2.80080   8
  -3   1   1 59.9206 2.74964   3
   2  -1  -1 2187.65 98.4140   1
   2  -1  -1 2322.32 131.697   2
  -2  -1   1 2238.15 96.0140   1
  -2  -1   1 2343.52 112.259   2
  -2   1   1 2232.01 98.4437   1
   2   1  -1 2250.72 112.038   2
  -2   1   1 2189.35 129.238   2
   2   1  -1 2204.40 95.9736   1
   1  -1   1 16.1210 0.88457   4
   1  -1   1 16.4797 1.02631   8
  -1  -1  -1 20.1904 0.96179   6
   1  -1   1 16.4289 0.97529  10
   1  -1   1 15.3084 1.14510   3
   1  -1   1 17.3036 0.95478  11
   1  -1   1 14.7897 1.05435   9
   1  -1   1 18.2249 1.08397   8
   1  -1   1 15.5684 0.97789   6
  -1  -1  -1 17.6417 1.02651   7
  -1  -1  -1 16.3004 0.97546   8
  -1  -1  -1 19.3776 1.03933  10
  -1  -1  -1 19.4177 1.06195   9
  -1  -1  -1 19.0701 0.98727  11
  -1  -1  -1 16.7202 1.01319   4
   1  -1   1 15.0776 1.05865   7
   1   1   1 19.6859 1.08872   9
   1   1   1 17.3831 1.00709   8
  -1   1  -1 15.9408 0.89249   4
  -1   1  -1 17.9182 1.07130   8
   1   1   1 17.0008 1.02764  10
  -1   1  -1 16.0079 1.19243   3
   1   1   1 20.6041 1.12881   3
   1   1   1 18.0126 0.92860   6
   1   1   1 17.4315 1.01514   7
  -1   1  -1 16.2602 0.92251   5
  -1   1  -1 16.0645 0.99245   6
  -1   1  -1 16.8043 1.03652   8
  -1   1  -1 14.6551 1.03626   9
  -1   1  -1 16.3785 1.04381   7
   1   1   1 15.4013 0.95834   4
  -1   1  -1 15.2730 0.97084  10
   1   1   1 17.9116 0.99723   8
  -1   1  -1 16.5323 0.96114  11
   1   1   1 19.5175 0.99911  11
   2  -1   1 108.577 4.99355   5
  -2  -1  -1 115.742 5.19655   4
   2  -1   1 121.566 5.16601  10
   2  -1   1 117.105 5.28662   7
  -2  -1  -1 121.586 5.26999   3
  -2  -1  -1 112.906 5.01710  11
  -2  -1  -1 114.365 5.18182  10
   2  -1   1 110.039 5.09544   4
   2  -1   1 115.534 5.19474   8
   2  -1   1 106.450 5.15146   9
   2  -1   1 119.517 5.34678   3
   2  -1   1 119.413 5.26551   8
   2  -1   1 120.142 4.99859  11
   2  -1   1 107.003 5.16030   6
  -2  -1  -1 110.040 5.27764   6
  -2  -1  -1 119.468 5.13920   8
  -2  -1  -1 111.807 5.17015   9
   2   1   1 112.578 5.20583   7
   2   1   1 106.543 5.14138   4
   2   1   1 118.278 5.13066   8
  -2   1  -1 119.137 5.24536   8
  -2   1  -1 113.608 4.99569  11
   2   1   1 115.124 5.02176  11
   2   1   1 117.419 5.34641   8
   2   1   1 117.108 5.26241   3
  -2   1  -1 120.546 5.17491  10
  -2   1  -1 113.737 5.20131   6
  -2   1  -1 117.734 5.13592   4
  -2   1  -1 120.571 5.22474   8
   2   1   1 115.492 5.17939  10
  -2   1  -1 112.700 5.01333   5
  -2   1  -1 110.308 5.21988   7
  -2   1  -1 112.614 5.27862   3
  -2   1  -1 105.470 5.14264   9
   3  -1   1 -0.2532 0.85119   3
  -3  -1  -1 0.12726 0.47106   8
  -3  -1  -1 -0.8974 0.57289   3
  -3  -1  -1 0.19245 0.30123  11
   3  -1   1 0.31384 0.45253   6
   3  -1   1 0.07457 0.42298   4
  -3  -1  -1 -0.2361 0.59070  10
   3  -1   1 -0.5216 0.56490   8
  -3  -1  -1 -0.0251 0.57469   6
   3  -1   1 -0.4632 0.45615  10
   3  -1   1 0.00957 0.27699  11
  -3  -1  -1 0.20532 0.45071   9
   3  -1   1 0.39449 0.55262   8
  -3  -1  -1 -0.2987 0.63098   4
   3  -1   1 0.16206 0.59267   9
   3  -1   1 0.47055 0.28510   5
   3  -1   1 0.24392 0.75980   7
  -3   1  -1 -0.4922 0.75126   3
   3   1   1 0.22737 0.71137   7
  -3   1  -1 0.12417 0.51655   7
   3   1   1 0.16428 0.55163   9
  -3   1  -1 0.47404 0.57884   6
   3   1   1 0.80412 0.49195   6
   3   1   1 0.50019 0.75785   3
  -3   1  -1 0.32273 0.57476   8
  -3   1  -1 -0.3060 0.33037   5
   3   1   1 0.01614 0.31959  11
  -3   1  -1 0.23341 0.31988  11
   3   1   1 -0.4584 0.48686   7
   3   1   1 0.09862 0.44634   8
  -3   1  -1 0.39986 0.56424  10
   3   1   1 -0.4315 0.49504   8
   3   1   1 0.28999 0.16266   5
  -3   1  -1 0.52096 0.51188   4
   3   1   1 -0.0196 0.42751   4
   3   1   1 0.39462 0.58714  10
  -3   1  -1 0.71237 0.61443   8
   4  -1   1 449.977 18.6869   3
   4  -1   1 439.713 18.6301   8
   4  -1   1 418.634 18.4076   9
  -4  -1  -1 387.541 18.4053   9
  -4  -1  -1 445.199 18.4863   8
  -4  -1  -1 431.137 18.5958   4
  -4  -1  -1 447.156 18.6318  10
   4  -1   1 438.322 18.7102   7
  -4  -1  -1 396.874 18.0986   5
   4  -1   1 430.886 18.5472  10
  -4  -1  -1 416.641 18.1346  11
  -4  -1  -1 438.997 18.6192   3
   4  -1   1 435.765 18.5395   8
  -4  -1  -1 419.284 18.5853   6
   4  -1   1 404.600 18.2508   5
  -4   1  -1 453.217 18.6005   8
   4   1   1 444.936 18.4663   8
   4   1   1 405.487 18.1072   5
  -4   1  -1 423.798 18.5983   8
  -4   1  -1 437.903 18.5747   4
   4   1   1 443.051 18.6500   3
   4   1   1 418.932 18.4547   9
  -4   1  -1 431.471 18.6361   6
  -4   1  -1 427.544 18.0843  11
   4   1   1 429.254 18.6583   7
   4   1   1 447.217 18.5366   8
  -4   1  -1 427.879 18.6167   3
  -4   1  -1 385.115 18.3621   9
   4   1   1 426.454 18.5707  10
   4   1   1 430.691 18.1465  11
  -4   1  -1 440.462 18.5887  10
  -5  -1  -1 1.35867 0.31675  11
  -5  -1  -1 1.24247 0.78162   8
   5  -1   1 1.18631 1.21729   7
  -5  -1  -1 1.15580 0.62059   9
  -5  -1  -1 0.12025 0.89663   4
  -5  -1  -1 1.52097 0.88049   6
   5  -1   1 1.34310 1.29337   3
  -5  -1  -1 0.51180 0.83904   3
   5  -1   1 0.46745 0.72694   8
   5  -1   1 1.29028 0.43074   5
   5  -1   1 1.16044 0.83310   8
   5  -1   1 1.21335 0.84811  10
  -5  -1  -1 0.32953 0.84967  10
  -5  -1  -1 0.86883 0.39453   5
   5  -1   1 2.41936 0.91529   9
   5   1   1 1.36957 0.34061   5
  -5   1  -1 0.61994 0.77409   8
   5   1   1 1.58803 0.75854   8
  -5   1  -1 1.95553 0.88152   8
   5   1   1 0.55567 1.08170   3
   5   1   1 1.71497 0.84966  10
   5   1   1 1.74885 0.86664   9
  -5   1  -1 0.40474 0.56975   9
   5   1   1 1.06196 0.66880   8
  -5   1  -1 0.76802 0.87697  10
   5   1   1 1.56672 1.11281   7
  -5   1  -1 1.03877 0.53987   5
  -5   1  -1 0.82886 0.86661   6
   5   1   1 1.31215 0.40438  11
  -5   1  -1 0.91629 0.86601   4
  -5   1  -1 0.95292 0.95901   3
  -6  -1  -1 592.076 26.6056   5
   6  -1   1 622.563 26.9666   9
   6  -1   1 644.944 27.3686   3
  -6  -1  -1 667.752 27.7601   3
   6  -1   1 668.088 27.3215   8
  -6  -1  -1 641.540 27.1190   8
  -6  -1  -1 622.567 27.2965   4
   6  -1   1 646.325 27.4722   7
   6  -1   1 638.917 27.2282  10
   6  -1   1 544.818 28.2990   8
  -6  -1  -1 633.545 27.3056   6
  -6  -1  -1 645.991 27.3385  10
   6  -1   1 572.091 26.7228   5
  -6   1  -1 590.541 26.7698   5
   6   1   1 624.121 27.2338  10
  -6   1  -1 607.258 27.3121   6
   6   1   1 621.673 27.3892   7
  -6   1  -1 642.396 27.2940  10
   6   1   1 651.483 27.0705   8
  -6   1  -1 649.466 27.2279   8
   6   1   1 648.791 27.1727   8
   6   1   1 666.644 27.3841   3
  -6   1  -1 638.087 27.2524   8
  -6   1  -1 592.701 27.1008   9
  -6   1  -1 630.109 27.3208   3
   6   1   1 629.310 27.0438   9
   6   1   1 590.623 26.6062   5
  -6   1  -1 649.187 27.3051   4
   7  -1   1 21.0997 1.44310   5
  -7  -1  -1 24.6318 2.27632  10
  -7  -1  -1 20.8621 1.46734   5
   7  -1   1 24.5053 2.55150   7
   7  -1   1 23.3734 2.09825   8
  -7  -1  -1 24.5524 2.29747   6
  -7  -1  -1 22.1270 2.33409   4
   7  -1   1 22.8081 2.10075  10
   7  -1   1 22.5588 2.01100   9
  -7  -1  -1 23.7783 2.27821   3
   7  -1   1 24.7737 2.24877   8
  -7  -1  -1 21.4960 2.04629   8
   7   1   1 20.2368 2.06348  10
  -7   1  -1 24.3068 2.34562   3
   7   1   1 28.1880 2.68905   7
  -7   1  -1 21.0917 2.24517   6
   7   1   1 23.5506 2.08690   8
   7   1   1 23.5588 2.08830   9
  -7   1  -1 27.5673 2.48170  10
   7   1   1 19.9955 2.57015   3
  -7   1  -1 22.0989 1.60100   5
  -7   1  -1 23.8024 2.36788   4
  -7   1  -1 24.1120 2.22666   8
   7   1   1 22.5654 1.94728   8
  -7   1  -1 25.0674 2.21324   8
   8  -1   1 134.544 7.06070   7
   8  -1   1 131.499 6.32325   9
  -8  -1  -1 128.802 6.90984   6
   8  -1   1 139.377 7.01078   3
  -8  -1  -1 123.410 5.85759   5
  -8  -1  -1 120.809 6.64948   3
  -8  -1  -1 136.772 6.98092   4
  -8  -1  -1 124.173 7.06751   8
  -8  -1  -1 136.235 6.59590   8
  -8  -1  -1 132.000 6.86680  10
   8  -1   1 131.488 6.67759  10
   8  -1   1 137.613 6.60385   8
   8   1   1 140.386 6.48902   8
  -8   1  -1 126.260 6.71238   3
  -8   1  -1 138.272 6.93778   6
   8   1   1 125.270 6.41252   9
  -8   1  -1 135.698 6.92781   4
  -8   1  -1 126.151 6.63583   8
   8   1   1 118.035 5.82984   5
   8   1   1 132.802 6.71909  10
  -8   1  -1 122.678 6.04854   5
   8   1   1 139.657 7.02211   3
   8   1   1 133.024 7.00216   7
   8   1   1 136.121 6.61232   8
  -8   1  -1 130.400 6.78262  10
  -8   1  -1 135.075 6.69952   8
   9  -1   1 8.18105 1.56506   8
  -9  -1  -1 9.22782 1.61251   8
   9  -1   1 8.64119 1.97377   3
  -9  -1  -1 9.31615 1.89021   6
   9  -1   1 10.3795 1.66864  10
  -9  -1  -1 9.09824 1.58019   8
   9  -1   1 10.2033 2.26980   7
  -9  -1  -1 8.64964 1.77866  10
   9  -1   1 8.58824 1.51991   8
   9  -1   1 11.1901 1.51603   9
  -9  -1  -1 12.1894 1.86626   3
  -9  -1  -1 9.25713 1.99963   4
  -9  -1  -1 10.1234 0.99561   5
   9   1   1 9.88287 1.45525   8
   9   1   1 10.0503 1.62029   9
   9   1   1 8.72668 1.98234   3
   9   1   1 10.9046 1.67356   8
  -9   1  -1 10.8586 1.23157   5
  -9   1  -1 9.89099 1.63548   8
  -9   1  -1 9.33941 1.85794   6
   9   1   1 11.2326 1.82756  10
   9   1   1 8.63468 0.85883   5
   9   1   1 8.92677 2.10945   7
  -9   1  -1 8.20133 1.71317   3
  -9   1  -1 7.71122 1.58975   8
  -9   1  -1 10.1406 2.04148   4
  -9   1  -1 7.48272 1.71152  10
 -10  -1  -1 8.14103 1.63498   3
  10  -1   1 11.9744 1.88933   8
 -10  -1  -1 7.87534 1.56886   8
  10  -1   1 9.83469 2.29566   3
  10  -1   1 10.4109 2.33882   8
 -10  -1  -1 10.5875 1.82754   8
  10  -1   1 5.62458 2.31890   7
 -10  -1  -1 8.42307 1.87910  10
 -10  -1  -1 10.6460 1.06008   5
 -10  -1  -1 9.71706 2.14138   6
 -10  -1  -1 10.0188 2.11060   4
  10  -1   1 8.28623 1.51353   9
 -10   1  -1 11.0706 1.92781   8
 -10   1  -1 12.0628 2.28407   4
  10   1   1 10.6024 2.55862   7
 -10   1  -1 12.5755 2.27042   6
 -10   1  -1 9.10541 1.69459   8
  10   1   1 7.60637 2.19265   3
  10   1   1 8.42087 1.45745   8
  10   1   1 7.88089 0.87058   5
 -10   1  -1 7.50128 1.13520   5
  10   1   1 10.3524 1.77806   9
 -10   1  -1 6.91140 1.63563   3
 -10   1  -1 7.93155 2.00331  10
  10   1   1 8.62677 1.74035  10
  10   1   1 9.49867 1.68419   8
  11  -1   1 -0.1986 0.90871   8
 -11  -1  -1 -0.2239 1.22437   8
 -11  -1  -1 1.27012 1.78909   4
  11  -1   1 -0.6130 1.89798   3
  11  -1   1 -0.4100 1.16780  10
 -11  -1  -1 0.36015 1.42241  10
 -11  -1  -1 0.47928 0.55610   5
  11  -1   1 0.72535 2.11319   7
  11  -1   1 -0.3702 1.08344   9
 -11  -1  -1 2.37834 1.27772   8
  11  -1   1 0.63836 1.18487   8
 -11  -1  -1 -1.8426 1.54700   6
 -11   1  -1 -0.0435 1.52349   6
  11   1   1 -0.9643 1.00679   8
  11   1   1 -1.2559 1.07252  10
  11   1   1 -2.1334 2.07063   7
 -11   1  -1 -1.4653 1.35553  10
  11   1   1 -0.6546 1.96363   3
 -11   1  -1 -1.6196 1.17666   8
 -11   1  -1 0.53709 0.76830   5
  11   1   1 -1.6544 1.17804   9
 -11   1  -1 0.26576 1.72199   4
  11   1   1 0.53254 0.38501   5
  11   1   1 0.24330 0.93649   8
 -11   1  -1 1.12820 1.13264   8
 -11   1  -1 0.40297 1.32204   3
 -12  -1  -1 35.6161 3.30499   8
 -12  -1  -1 41.3211 6.10993  10
 -12  -1  -1 44.3263 3.66100   8
 -12  -1  -1 40.8201 3.57718   3
 -12  -1  -1 39.9087 2.26286   5
 -12  -1  -1 50.4314 4.76049   4
  12  -1   1 40.3061 3.53886   8
  12  -1   1 40.2297 3.00832   9
  12  -1   1 36.4995 4.51744   7
 -12  -1  -1 50.0832 4.36339   6
  12  -1   1 32.3253 3.72270   3
  12   1   1 41.4563 4.11361   3
 -12   1  -1 38.7706 2.53040   5
  12   1   1 43.5651 3.46283   8
 -12   1  -1 41.8495 4.70757  10
  12   1   1 37.0588 2.18995   5
 -12   1  -1 40.5930 3.42336   8
  12   1   1 43.7102 3.27887   9
  12   1   1 55.8961 5.10718   7
 -12   1  -1 43.1322 4.34334   6
 -12   1  -1 44.6899 4.47739   4
 -12   1  -1 41.4668 3.67793   8
 -12   1  -1 35.2459 3.45914   3
  13  -1   1 0.47363 1.07004   9
 -13  -1  -1 0.56432 1.30454   8
  13  -1   1 1.52243 1.38938   8
  13  -1   1 1.18755 2.48469   7
 -13  -1  -1 -0.1427 1.63320  10
 -13  -1  -1 -0.3396 1.19313   8
 -13  -1  -1 1.01673 1.85809   6
  13  -1   1 -1.5876 1.81375   3
 -13  -1  -1 0.14683 1.96035   4
 -13  -1  -1 0.76312 0.50416   5
  13   1   1 2.56593 2.61334   7
  13   1   1 0.61223 1.10365   8
  13   1   1 -1.0447 1.19602   9
 -13   1  -1 -0.2632 2.01716   4
 -13   1  -1 4.88294 1.32888   8
 -13   1  -1 0.95776 1.49902  10
 -13   1  -1 0.56539 0.74907   5
 -13   1  -1 2.44663 1.56636   8
 -13   1  -1 0.54268 1.80398   6
  13   1   1 -0.1832 1.93295   3
  14  -1   1 25.1393 3.56160   3
  14  -1   1 23.9200 2.33922   9
 -14  -1  -1 28.6671 3.84917   4
 -14  -1  -1 29.9676 3.18776   8
  14  -1   1 21.0149 2.90461   8
 -14  -1  -1 33.7308 4.27182   6
 -14  -1  -1 28.3100 3.20852   8
 -14  -1  -1 23.9492 3.43674  10
  14   1   1 27.5969 3.82936   3
 -14   1  -1 17.2454 2.59357   8
 -14   1  -1 18.8217 1.78393   5
  14   1   1 27.9579 2.63635   9
 -14   1  -1 29.2323 3.92980   4
  14   1   1 25.1065 2.87396   8
 -14   1  -1 22.1188 3.34790  10
 -14   1  -1 27.1215 3.23025   8
 -15  -1  -1 0.14176 1.55747   8
  15  -1   1 0.67231 0.93538   9
 -15  -1  -1 2.91959 2.38485   6
 -15  -1  -1 -1.2830 2.21789   4
 -15  -1  -1 1.69563 1.50772   8
  15  -1   1 -0.7317 1.28653   8
  15  -1   1 1.80878 2.20640   3
  15  -1   1 1.87790 2.94291   7
 -15  -1  -1 -0.0240 1.85035  10
 -15   1  -1 -0.3115 1.48476  10
  15   1   1 0.96270 2.43537   3
  15   1   1 -1.0988 2.98895   7
  15   1   1 0.90349 1.17018   9
 -15   1  -1 1.89476 1.60561   8
 -15   1  -1 -2.5942 2.11079   4
 -15   1  -1 4.84453 2.48806   6
  15   1   1 0.75723 1.36283   8
 -15   1  -1 -0.2439 0.62561   5
 -16  -1  -1 3.55963 1.70460   8
 -16  -1  -1 0.78676 2.59676   4
  16  -1   1 2.16841 1.03225   9
 -16  -1  -1 2.15335 2.58054   6
 -16  -1  -1 5.48652 3.90408  10
 -16  -1  -1 6.34567 2.48116   8
  16  -1   1 2.13918 3.03085   7
  16   1   1 4.53561 2.81765   3
 -16   1  -1 2.26324 3.60786  10
 -16   1  -1 3.19311 2.61423   6
 -16   1  -1 2.80535 1.91000   8
  16   1   1 -0.2500 1.04289   9
  16   1   1 -0.1069 3.22060   7
 -16   1  -1 0.46452 2.54672   4
  17  -1   1 3.95127 2.48472   3
 -17  -1  -1 2.97274 1.79603   8
 -17  -1  -1 3.95872 2.97024   6
 -17  -1  -1 5.47644 3.35495   4
 -17  -1  -1 7.00053 2.79175  10
 -17   1  -1 2.78467 2.01340   8
  17   1   1 8.71719 4.09482   7
 -17   1  -1 2.15407 2.39045  10
  17   1   1 2.18048 2.76334   3
 -17   1  -1 8.79714 3.28837   6
 -17   1  -1 3.44513 3.08713   4
  18  -1   1 30.8812 5.53724   7
 -18  -1  -1 17.5897 3.89055   6
  18  -1   1 13.8691 2.96990   3
 -18  -1  -1 23.1098 4.72517   4
  18   1   1 12.2159 3.13833   3
  18   1   1 19.8301 5.00400   7
 -18   1  -1 15.5140 3.80330   6
 -18   1  -1 15.5765 3.97006   4
 -18  -2   1 1.49250 2.73021   6
 -18  -2   1 0.65177 2.76688   4
  18  -2  -1 -2.9287 2.71865   7
  18  -2  -1 -0.5113 1.82643   3
  18   2  -1 5.19862 3.74747   7
  18   2  -1 -2.3500 1.95246   3
 -18   2   1 0.71248 2.69784   6
 -17  -2   1 68.5129 6.58384   4
 -17  -2   1 47.7233 5.38698  10
  17  -2  -1 53.6735 5.40776   3
  17  -2  -1 74.7594 7.36290   7
 -17  -2   1 63.8329 6.24109   6
 -17  -2   1 60.4496 4.74538   8
 -17  -2   1 56.5694 4.63765   8
 -17   2   1 72.8034 6.37487   6
  17   2  -1 68.8063 7.02657   7
 -17   2   1 63.1643 5.65029  10
  17   2  -1 58.7158 6.03590   3
 -17   2   1 55.1025 3.72484   5
 -17   2   1 64.7863 5.14380   8
 -17   2   1 49.3282 7.06549   8
 -16  -2   1 -0.3052 1.27506   8
  16  -2  -1 1.55739 1.38212   8
 -16  -2   1 0.25493 0.71868   5
  16  -2  -1 1.31453 2.91469   7
 -16  -2   1 0.55818 2.46858   4
 -16  -2   1 1.26343 1.32643   8
  16  -2  -1 3.20657 2.04097   3
 -16  -2   1 0.88444 2.43333   6
 -16  -2   1 0.20304 1.86759  10
 -16   2   1 -1.7880 1.99616   6
 -16   2   1 1.11123 1.42380   8
  16   2  -1 -1.3325 2.84453   7
 -16   2   1 1.78755 1.58773   8
  16   2  -1 1.20419 0.74382   9
  16   2  -1 -0.6358 2.08299   3
 -16   2   1 0.71352 1.07562   5
 -16   2   1 1.28803 1.69767  10
  16   2  -1 -0.8915 0.92424   8
  15  -2  -1 12.8997 4.01680   3
 -15  -2   1 14.4070 3.11847   6
  15  -2  -1 16.7307 3.75731   7
 -15  -2   1 12.4743 1.46396   5
 -15  -2   1 9.74868 1.90610   8
 -15  -2   1 8.49469 2.55238   8
 -15  -2   1 16.6302 3.24543   4
 -15  -2   1 12.4042 2.65288  10
  15  -2  -1 12.0751 2.28241   8
  15   2  -1 11.9229 3.34453   7
  15   2  -1 8.86138 1.67277   8
 -15   2   1 13.9948 3.34224  10
 -15   2   1 12.7650 1.87818   5
  15   2  -1 12.5935 2.62702   3
  15   2  -1 10.5405 1.47379   9
 -15   2   1 9.45052 2.11537   8
 -15   2   1 10.7644 2.94898   6
 -14  -2   1 0.55257 1.26870   8
  14  -2  -1 -1.2234 1.02846   8
 -14  -2   1 1.32394 1.72841  10
  14  -2  -1 -0.0645 2.47908   7
 -14  -2   1 0.45419 1.95034   6
 -14  -2   1 -2.1408 0.66112   5
 -14  -2   1 0.41203 1.12892   8
  14  -2  -1 -0.6759 1.67928   3
 -14  -2   1 1.83691 2.19002   4
  14   2  -1 0.63531 2.36427   7
 -14   2   1 0.52992 1.41408   8
  14   2  -1 -2.1061 1.67598   3
  14   2  -1 -0.8844 0.89124   9
 -14   2   1 2.08455 2.24815   4
 -14   2   1 -0.0433 1.58069  10
 -14   2   1 0.26329 1.09739   3
  14   2  -1 -0.1908 1.05348   8
 -14   2   1 -1.2562 1.79430   6
 -13  -2   1 63.8900 4.85075   6
 -13  -2   1 55.2851 3.94508   8
  13  -2  -1 59.3407 4.22188   8
 -13  -2   1 55.9197 3.95265   8
 -13  -2   1 51.2404 3.17048   5
  13  -2  -1 58.7216 5.45343   7
 -13  -2   1 52.3667 4.55249  10
 -13  -2   1 61.2280 5.15238   4
 -13  -2   1 47.9990 3.81495   3
  13  -2  -1 57.0320 4.68293   3
 -13   2   1 60.6471 5.46914   8
  13   2  -1 51.7477 3.39135   9
 -13   2   1 51.8452 3.55832   5
 -13   2   1 64.3008 4.96806   4
  13   2  -1 53.1792 3.77185   8
  13   2  -1 59.4564 5.36986   7
 -13   2   1 53.7030 4.77325   6
 -13   2   1 43.3115 3.79936   3
 -13   2   1 52.9808 4.58832  10
  13   2  -1 58.0259 4.78475   3
 -12  -2   1 1.66164 1.74340   6
 -12  -2   1 0.72949 1.69171  10
  12  -2  -1 2.54268 0.68970   9
 -12  -2   1 2.26382 1.25817   8
 -12  -2   1 -0.0062 1.04477   3
  12  -2  -1 0.21756 0.49491   9
  12  -2  -1 -1.3938 1.92255  10
 -12  -2   1 1.89098 1.26589   8
  12  -2  -1 1.50003 2.35164   7
 -12  -2   1 0.27298 1.86196   4
  12  -2  -1 2.01374 1.34593   8
 -12  -2   1 1.75728 0.93480   5
  12  -2  -1 0.42138 1.80040   3
  12   2  -1 2.07025 1.16899   8
 -12   2   1 -0.1187 1.74156   4
 -12   2   1 0.81206 1.33330   8
 -12   2   1 0.54548 1.17845   3
  12   2  -1 1.06020 1.17254   9
 -12   2   1 0.84747 1.11371   5
  12   2  -1 1.57648 2.20186   7
  12   2  -1 -0.2573 1.84808   3
 -12   2   1 -1.2025 1.42800  10
 -12   2   1 3.55060 2.01923   6
  11  -2  -1 389.755 17.3748   7
 -11  -2   1 365.522 17.0027  10
  11  -2  -1 319.917 15.5257   9
  11  -2  -1 353.183 16.7116  10
 -11  -2   1 365.641 16.3971   8
 -11  -2   1 389.071 17.0477   6
  11  -2  -1 386.684 16.7501   3
  11  -2  -1 353.188 16.4030   8
 -11  -2   1 377.963 17.1644   4
  11  -2  -1 342.350 15.5418   9
 -11  -2   1 339.717 15.8244   5
 -11  -2   1 343.258 16.4467   3
 -11  -2   1 364.448 16.3600   8
  11  -2  -1 355.093 16.6736   8
  11   2  -1 379.950 17.2084   7
 -11   2   1 357.191 16.5904   8
 -11   2   1 359.368 16.9826   4
 -11   2   1 375.301 17.0825   6
  11   2  -1 354.744 16.1077   8
 -11   2   1 381.115 16.9436  10
 -11   2   1 369.031 16.1529   5
  11   2  -1 337.222 15.8916   9
  11   2  -1 364.452 16.7699   3
  11   2  -1 355.292 16.7840  10
 -11   2   1 355.322 16.4977   3
  11   2  -1 357.330 16.2895   8
  10  -2  -1 0.72027 1.21637  10
 -10  -2   1 2.43029 0.86651   5
 -10  -2   1 1.56498 1.04387   3
  10  -2  -1 0.79610 1.10159   8
 -10  -2   1 2.72919 1.78367   4
 -10  -2   1 0.91005 0.93963   8
 -10  -2   1 1.81466 1.38699   6
  10  -2  -1 1.05104 1.52847   3
  10  -2  -1 1.72276 1.89054   7
  10  -2  -1 3.60965 1.17411   8
 -10  -2   1 1.50103 1.37185  10
 -10  -2   1 2.39502 1.07317   8
  10  -2  -1 0.21795 0.57071   9
  10   2  -1 2.85493 1.62197   3
 -10   2   1 0.69570 1.43507   4
  10   2  -1 0.83008 0.87118   8
 -10   2   1 1.15290 1.31821  10
  10   2  -1 2.06597 1.03742   9
  10   2  -1 1.43566 0.79416   8
 -10   2   1 1.92974 1.29520   8
 -10   2   1 1.02381 1.02190   5
 -10   2   1 2.02676 1.24749   8
  10   2  -1 0.85310 1.68425   7
 -10   2   1 1.10830 1.09706   3
  10   2  -1 1.26284 1.26071  10
 -10   2   1 2.74139 1.56721   6
  -9  -2   1 55.3098 4.03436   6
   9  -2  -1 60.2193 3.11571   9
  -9  -2   1 58.0711 3.73875   3
  -9  -2   1 60.9890 3.63055   8
   9  -2  -1 64.0891 4.16993   3
  -9  -2   1 68.2933 4.31952   4
  -9  -2   1 61.2318 3.35724   5
   9  -2  -1 62.3452 4.51454   7
  -9  -2   1 62.3118 3.64907   8
   9  -2  -1 64.4339 3.95771   8
   9  -2  -1 57.8740 3.86868  10
  -9  -2   1 63.0172 4.16051  10
   9  -2  -1 62.3353 3.77635   8
   9   2  -1 60.1114 3.40362   9
  -9   2   1 65.1072 4.09873  10
  -9   2   1 65.4982 4.21028   6
  -9   2   1 62.1057 3.95296   8
  -9   2   1 67.5043 3.63637   5
  -9   2   1 65.6457 3.92468   8
   9   2  -1 72.0235 4.16696   3
   9   2  -1 71.3747 4.49167   7
  -9   2   1 66.1033 4.27786   4
   9   2  -1 61.5487 3.45929   8
  -9   2   1 63.5555 3.85512   3
   9   2  -1 68.3126 4.07593  10
   9   2  -1 63.0018 3.60195   8
   8  -2  -1 0.69244 0.89954   8
   8  -2  -1 0.36843 0.90734  10
  -8  -2   1 0.18689 0.66483   8
  -8  -2   1 -0.2300 1.29469   4
  -8  -2   1 0.71875 0.78830   3
   8  -2  -1 0.70163 0.82934   8
  -8  -2   1 -1.2644 0.88598  10
  -8  -2   1 0.25405 0.94979   6
  -8  -2   1 0.83383 0.76831   8
  -8  -2   1 0.99987 0.66764   5
   8  -2  -1 -0.0786 1.32114   7
   8  -2  -1 -0.7645 1.12055   3
  -8   2   1 0.24628 0.80336   5
   8   2  -1 1.07167 0.43668  11
  -8   2   1 0.86667 0.96183  10
  -8   2   1 2.69331 0.93008   8
   8   2  -1 0.42265 0.84906  10
   8   2  -1 0.34134 0.32483  11
   8   2  -1 1.10968 0.70311   8
  -8   2   1 -0.2954 0.83220   8
  -8   2   1 0.59250 0.44949   9
   8   2  -1 -0.7322 0.58736   9
  -8   2   1 0.19943 1.05774   4
   8   2  -1 0.57825 1.12783   3
   8   2  -1 0.45888 0.59975   8
   8   2  -1 -0.0283 1.11234   7
  -8   2   1 0.61880 1.47039   6
   7  -2  -1 268.714 12.1159   9
  -7  -2   1 286.525 12.5384   8
  -7  -2   1 291.289 12.9422  10
  -7  -2   1 289.033 12.5040   8
   7  -2  -1 273.165 12.9919   7
  -7  -2   1 282.637 12.9722   4
  -7  -2   1 286.586 12.6872   3
  -7  -2   1 272.315 12.3388   5
   7  -2  -1 288.393 12.7277   8
  -7  -2   1 283.750 12.8961   6
   7  -2  -1 263.499 14.0559   8
   7  -2  -1 270.649 12.7478  10
   7  -2  -1 298.461 12.7844   3
   7   2  -1 267.371 12.3733   9
   7   2  -1 289.296 12.4046   8
   7   2  -1 279.502 12.3894   9
  -7   2   1 282.030 12.6613   3
   7   2  -1 294.163 12.5187   8
  -7   2   1 277.348 12.9042   4
   7   2  -1 299.485 12.7941   3
   7   2  -1 285.576 12.8648  10
  -7   2   1 262.105 12.0976   9
  -7   2   1 288.929 12.8106   8
  -7   2   1 281.204 12.7522   8
   7   2  -1 277.035 12.0861  11
  -7   2   1 272.815 13.3428  10
   7   2  -1 283.375 12.9506   7
   7   2  -1 285.058 12.1079  11
  -7   2   1 290.235 12.9663   6
  -7   2   1 280.896 12.5569   5
  -6  -2   1 -1.1142 0.79999   6
  -6  -2   1 0.09318 0.64856   8
   6  -2  -1 0.10358 0.85149   8
   6  -2  -1 0.22227 0.43433   9
  -6  -2   1 -1.1496 0.57245   8
  -6  -2   1 -0.1632 0.73569   3
  -6  -2   1 0.03840 0.60681   5
   6  -2  -1 -0.2751 0.32039  11
   6  -2  -1 -0.4681 1.11352   3
   6  -2  -1 0.16429 0.78775   8
   6  -2  -1 -0.1107 0.79457  10
  -6  -2   1 -0.1682 1.03778   4
  -6  -2   1 0.32744 0.93921  10
   6  -2  -1 -2.2994 1.26329   7
   6   2  -1 -1.0076 1.02704   7
  -6   2   1 0.28463 0.96082   6
   6   2  -1 -0.1780 0.58860   9
   6   2  -1 -0.0064 0.40835  11
  -6   2   1 0.21942 0.86179   8
  -6   2   1 0.24643 0.46572  11
   6   2  -1 -0.2680 0.50989  11
  -6   2   1 -0.2712 0.90809  10
  -6   2   1 -0.8031 0.91738   3
   6   2  -1 0.34861 0.92057   3
   6   2  -1 0.32356 0.58670   8
   6   2  -1 0.63426 0.53581   9
  -6   2   1 -0.1992 0.34755   9
  -6   2   1 1.16186 1.09915   4
  -6   2   1 0.54020 0.77376   8
   6   2  -1 -0.7400 0.46611   5
  -6   2   1 0.31560 0.79277   5
   5  -2  -1 662.402 27.8340  11
  -5  -2   1 649.249 27.9939   8
   5  -2  -1 684.889 28.2650   8
   5  -2  -1 645.643 27.7851   9
  -5  -2   1 654.766 28.3785   4
  -5  -2   1 633.159 28.0156   8
  -5  -2   1 660.146 28.1869   3
   5  -2  -1 675.479 28.2824  10
   5  -2  -1 667.848 28.4151   7
  -5  -2   1 645.519 27.9998   5
  -5  -2   1 694.532 28.3845  10
   5  -2  -1 686.175 28.1960   3
  -5  -2   1 654.495 28.3217   6
   5  -2  -1 672.773 28.3389   8
   5   2  -1 645.192 28.0160   9
  -5   2   1 617.263 27.7760   9
  -5   2   1 643.265 27.8320  11
   5   2  -1 669.439 28.3332   7
  -5   2   1 680.558 28.3262   8
   5   2  -1 646.226 27.9372   8
   5   2  -1 678.018 28.0161   8
  -5   2   1 679.759 28.3086  10
  -5   2   1 663.248 28.3608   4
   5   2  -1 633.027 28.0313   9
   5   2  -1 655.546 27.9022  11
   5   2  -1 660.209 27.8882  11
  -5   2   1 657.351 28.1523   3
  -5   2   1 633.590 28.3237   6
   5   2  -1 592.470 27.9776   5
  -5   2   1 639.186 28.1649   5
   5   2  -1 679.359 28.3386  10
   5   2  -1 680.606 28.2258   3
  -5   2   1 659.569 28.2614   8
   4  -2  -1 2.74186 0.63696   5
   4  -2  -1 4.64825 0.80131  10
  -4  -2   1 3.21510 0.71773   6
  -4  -2   1 3.54627 0.51092   8
  -4  -2   1 3.59132 0.84306   4
  -4  -2   1 2.61122 0.60539   3
   4  -2  -1 3.51513 0.36946   9
   4  -2  -1 2.70125 0.72298   8
   4  -2  -1 3.41050 0.76199   3
  -4  -2   1 3.14051 0.82243  10
   4  -2  -1 2.23217 0.68071   8
  -4  -2   1 2.94027 0.47385   8
  -4  -2   1 2.99349 0.55562   5
   4  -2  -1 3.50746 0.90759   7
  -4   2   1 2.63660 0.69125  10
  -4   2   1 3.70264 0.41540   9
  -4   2   1 3.38988 0.73849   8
  -4   2   1 3.21179 0.80029   6
  -4   2   1 2.18901 0.65804   5
  -4   2   1 3.65807 0.73956   8
   4   2  -1 3.34624 0.47374   8
  -4   2   1 1.75473 0.69718   3
   4   2  -1 3.01497 0.72692  10
  -4   2   1 4.80398 0.92059   4
   4   2  -1 3.70598 0.44982   8
   4   2  -1 2.88601 0.53576   5
   4   2  -1 3.81682 0.56612  11
  -4   2   1 3.64913 0.50414  11
   4   2  -1 3.50273 0.68447   3
  -3  -2   1 3811.49 185.189   2
   3  -2  -1 3738.87 168.130   1
  -3  -2   1 3800.51 163.733   1
   3  -2  -1 4295.62 226.556   2
  -3   2   1 3903.24 222.004   2
   3   2  -1 3710.57 163.608   1
  -3   2   1 3953.90 168.651   1
   3   2  -1 3761.08 183.530   2
  -2  -2   1 60.3392 2.94003   9
   2  -2  -1 65.4641 3.03000   8
  -2  -2   1 63.9890 2.95374  11
   2  -2  -1 62.2704 2.78731   9
  -2  -2   1 64.0362 2.99402  10
  -2  -2   1 61.5932 2.94235   7
   2  -2  -1 62.8290 2.93739  10
  -2  -2   1 61.1520 2.92440   5
   2  -2  -1 60.5651 2.93355   6
   2  -2  -1 65.9453 2.93281  11
  -2  -2   1 60.2884 3.08806   6
   2  -2  -1 64.3340 2.90157   3
   2  -2  -1 66.6729 3.07420   8
  -2   2   1 67.6961 3.08699   8
  -2   2   1 60.9199 2.97087   4
  -2   2   1 61.9408 2.90374   3
   2   2  -1 62.9902 2.98857  10
   2   2  -1 57.7446 2.92911   6
   2   2  -1 63.9105 2.94610   3
   2   2  -1 60.7368 2.95684   4
  -2   2   1 64.8765 2.93460  11
   2   2  -1 60.5944 2.90540   5
  -2   2   1 60.9851 2.96032   6
   2   2  -1 64.2235 2.95656  11
  -2   2   1 62.2700 3.17484   7
  -2   2   1 67.4488 3.03741   8
   2   2  -1 59.9991 2.92556   9
  -2   2   1 60.0257 2.77984   9
  -2   2   1 61.8545 3.13238   5
   2   2  -1 59.4495 2.91627   7
   1  -2  -1 110.630 4.88575   7
   1  -2  -1 114.773 4.91993  11
   1  -2  -1 115.026 4.94609   8
   1  -2  -1 106.764 4.89807   5
  -1  -2   1 109.035 4.90356   9
  -1  -2   1 109.850 4.83409   7
  -1  -2   1 111.315 4.87461   3
  -1  -2   1 108.495 4.91680  11
   1  -2  -1 107.708 4.87287   4
  -1  -2   1 109.851 4.85659   6
  -1  -2   1 107.498 4.80984   4
  -1  -2   1 110.762 4.89445   5
   1  -2  -1 104.560 4.78213   6
   1  -2  -1 114.522 4.91176   8
  -1  -2   1 105.632 4.70059   8
   1  -2  -1 113.007 4.82367   3
   1  -2  -1 113.473 4.79920  10
  -1  -2   1 109.328 4.70428   8
   1   2  -1 106.470 4.87581   5
  -1   2   1 110.886 4.79693  10
  -1   2   1 111.365 4.84237   9
  -1   2   1 106.146 4.86850   4
  -1   2   1 117.107 4.93356   5
   1   2  -1 110.694 4.82227  10
  -1   2   1 116.667 4.92865  11
  -1   2   1 114.545 4.90832   8
  -1   2   1 106.419 4.87575   7
  -1   2   1 115.823 4.94551   8
   1   2  -1 105.903 4.82100   7
   1   2  -1 104.925 4.79573   4
  -1   2   1 111.031 4.79035   6
   1   2  -1 112.935 4.92615  11
   1   2  -1 107.514 4.89203   9
   1   2  -1 110.962 4.87375   3
  -1   2   1 115.826 4.82990   3
   1   2  -1 108.438 4.85111   6
   0  -2   1 11.7692 0.88043  11
   0  -2  -1 13.5766 0.82818   7
   0  -2   1 12.0278 0.83001   7
   0  -2  -1 14.9229 0.94304  11
   0  -2   1 13.8042 0.73744  10
   0  -2   1 12.6021 0.90127   9
   0  -2   1 13.1569 0.90414   5
   0  -2   1 14.7512 0.83805   8
   0  -2  -1 12.9757 0.86421   8
   0  -2   1 13.1445 0.79590   6
   0  -2  -1 13.1844 0.83128   4
   0  -2  -1 12.9432 0.75461  10
   0  -2  -1 12.6174 0.85343   9
   0  -2  -1 13.0388 0.79699   5
   0  -2   1 13.0218 0.93924   3
   0   2  -1 13.1271 0.80610   8
   0   2  -1 13.2070 0.89340   9
   0   2   1 14.3871 0.83931   7
   0   2  -1 13.8563 0.93626  11
   0   2  -1 13.0288 0.79917   6
   0   2   1 12.9507 0.80279   5
   0   2  -1 12.9070 0.71858  10
   0   2  -1 13.4554 0.81927   7
   0   2   1 13.6147 0.91441  11
   0   2   1 14.3743 0.82455   8
   0   2   1 13.2129 0.87763   9
   0   2  -1 12.9889 0.93564   3
   0   2   1 14.1757 0.83358   4
   0   2   1 13.8078 0.75499  10
   0   2  -1 11.8291 0.83441   5
   0   2  -1 13.8546 0.82314   8
   0   2   1 14.6362 0.89115   8
  -1  -2  -1 2.31566 0.34491   6
   1  -2   1 2.01426 0.41649   6
  -1  -2  -1 2.16091 0.29545   5
  -1  -2  -1 2.00210 0.47208   3
   1  -2   1 2.51125 0.29841   4
   1  -2   1 3.98568 0.51884  11
  -1  -2  -1 2.11040 0.46369   9
   1  -2   1 4.42414 0.61329   9
   1  -2   1 3.41987 0.53763   8
  -1  -2  -1 2.50885 0.46729  11
  -1  -2  -1 2.71808 0.54531   7
  -1  -2  -1 1.95380 0.39076   8
   1  -2   1 2.12025 0.36362  10
   1  -2   1 3.78245 0.66318   7
   1  -2   1 3.20151 0.56418   8
  -1  -2  -1 2.18341 0.45185  10
   1  -2   1 4.15384 0.68936   3
  -1   2  -1 2.05880 0.49031   8
   1   2   1 2.02831 0.41110   8
   1   2   1 2.06087 0.30168   6
   1   2   1 2.33789 0.40172   8
  -1   2  -1 2.85765 0.45302   5
   1   2   1 1.88278 0.38938  10
  -1   2  -1 2.81538 0.47035  11
  -1   2  -1 2.38148 0.50015   9
   1   2   1 2.59687 0.44153   7
  -1   2  -1 3.22415 0.55894   8
   1   2   1 2.05111 0.56792   9
  -1   2  -1 2.84793 0.64074   3
  -1   2  -1 2.66719 0.38070  10
   1   2   1 2.12141 0.50733   3
  -1   2  -1 2.19441 0.45203   6
  -1   2  -1 3.63869 0.62571   7
  -1   2  -1 2.12507 0.29486   4
   1   2   1 3.26209 0.50108  11
   1   2   1 3.51837 0.48748   4
   1   2   1 2.37082 0.31085   5
  -2  -2  -1 1.15659 0.55334   4
   2  -2   1 1.87096 0.51523   6
  -2  -2  -1 1.97999 0.57278   9
   2  -2   1 1.39997 0.82087   7
  -2  -2  -1 1.71886 0.46437   8
  -2  -2  -1 1.29551 0.54844  10
   2  -2   1 2.19378 0.49712  10
   2  -2   1 1.74360 0.67385   8
  -2  -2  -1 2.78348 0.69538   3
   2  -2   1 2.99164 0.66610   8
   2  -2   1 1.35566 0.40433   5
  -2  -2  -1 1.58689 0.45212  11
   2  -2   1 3.41565 0.91521   3
   2  -2   1 2.06113 0.41268   4
  -2  -2  -1 1.04167 0.51592   8
   2  -2   1 1.69698 0.45179  11
  -2  -2  -1 2.05206 0.65522   7
   2  -2   1 1.58626 0.61737   9
   2   2   1 1.64406 0.43091   6
  -2   2  -1 1.25084 0.58168   9
  -2   2  -1 2.02739 0.69147   8
   2   2   1 1.63868 0.60024   9
  -2   2  -1 2.21616 0.49365   4
   2   2   1 2.50155 0.60890  10
   2   2   1 2.05449 0.24138   5
  -2   2  -1 1.85999 0.52413  10
  -2   2  -1 1.57287 0.83409   3
   2   2   1 1.83793 0.25208   5
   2   2   1 1.63797 0.47626   8
   2   2   1 2.07670 0.46874  11
  -2   2  -1 2.87111 0.64143   6
   2   2   1 2.50273 0.60131   7
   2   2   1 1.52013 0.50226   4
  -2   2  -1 2.27474 0.73636   7
  -2   2  -1 1.61464 0.48164   5
   2   2   1 2.17443 0.49008   8
  -2   2  -1 2.54154 0.66208   8
   2   2   1 0.89904 0.65202   3
  -2   2  -1 2.52127 0.48461  11
  -3  -2  -1 3012.98 173.588   2
   3  -2   1 2857.32 187.538   2
  -3  -2  -1 2995.25 130.310   1
   3  -2   1 2980.05 132.867   1
   3   2   1 2903.52 130.236   1
   3   2   1 3089.40 176.805   2
  -3   2  -1 2902.10 132.678   1
  -3   2  -1 2993.83 190.157   2
   4  -2   1 100.893 4.80222  10
  -4  -2  -1 99.7039 4.31788   5
   4  -2   1 106.618 4.99067   8
  -4  -2  -1 102.683 4.92804   3
  -4  -2  -1 92.9567 4.71578   9
   4  -2   1 96.7266 4.69404   9
  -4  -2  -1 95.7870 4.82562   6
   4  -2   1 94.8399 4.56275   5
  -4  -2  -1 102.548 4.71725   8
  -4  -2  -1 98.3203 4.89554   4
  -4  -2  -1 100.984 4.90741  10
   4  -2   1 101.322 4.86737   8
  -4  -2  -1 99.6503 4.73909   8
   4  -2   1 101.131 5.05218   7
  -4  -2  -1 101.232 4.48450  11
   4  -2   1 101.949 5.03591   3
  -4   2  -1 98.4481 4.63196   5
  -4   2  -1 102.429 4.93571   6
   4   2   1 109.800 5.03762   3
   4   2   1 101.970 4.81533   9
   4   2   1 94.4435 4.82611  10
  -4   2  -1 101.091 4.42547  11
   4   2   1 87.7291 4.31085   5
   4   2   1 104.172 4.75078   8
  -4   2  -1 100.778 4.93083   8
  -4   2  -1 98.0160 4.81144   4
   4   2   1 102.974 4.50788  11
  -4   2  -1 102.400 5.01746   3
   4   2   1 102.821 4.68319   8
  -4   2  -1 92.4405 4.66930   9
  -4   2  -1 100.718 4.40642  11
  -4   2  -1 107.295 4.87543  10
  -4   2  -1 104.527 4.92248   8
   5  -2   1 245.877 11.5830   5
  -5  -2  -1 257.712 11.3391   5
   5  -2   1 269.242 11.9016  10
  -5  -2  -1 263.425 11.9955   3
  -5  -2  -1 254.259 11.4245  11
   5  -2   1 283.954 12.0924   8
   5  -2   1 272.749 11.7516   9
  -5  -2  -1 253.226 11.9318   6
  -5  -2  -1 264.268 11.7774   8
  -5  -2  -1 260.641 11.7981   8
  -5  -2  -1 263.900 12.0261   4
   5  -2   1 287.167 12.1573   3
  -5  -2  -1 270.258 12.0280  10
   5  -2   1 283.731 11.9818   8
   5  -2   1 274.027 12.1870   7
  -5   2  -1 264.311 11.6636   5
  -5   2  -1 265.219 11.9372   4
   5   2   1 256.332 11.4492  11
  -5   2  -1 251.074 11.6999   9
   5   2   1 263.892 11.7363   8
  -5   2  -1 265.577 12.0110   8
  -5   2  -1 264.078 11.3471  11
   5   2   1 251.908 11.8138   9
  -5   2  -1 275.575 11.9783  10
   5   2   1 277.266 12.0871   3
  -5   2  -1 268.530 12.0599   6
   5   2   1 273.284 11.8355   8
  -5   2  -1 275.178 12.0738   3
  -5   2  -1 279.460 12.0100   8
   5   2   1 263.077 11.9562  10
   5   2   1 272.175 12.1100   7
  -5   2  -1 260.723 11.3329  11
   6  -2   1 0.57837 0.46448   5
  -6  -2  -1 0.54088 0.37312   5
  -6  -2  -1 -0.2416 0.75523   8
  -6  -2  -1 -1.2964 1.04366   4
  -6  -2  -1 0.49850 1.00014   6
   6  -2   1 1.30993 0.91175   9
  -6  -2  -1 1.72790 1.14338   3
   6  -2   1 4.08883 1.57359   3
  -6  -2  -1 0.72973 1.21764  10
  -6  -2  -1 1.04031 0.83635   8
   6  -2   1 4.09337 1.53812   7
   6  -2   1 0.96038 1.05519   8
   6  -2   1 1.21141 0.88331  10
   6  -2   1 1.17793 0.98589   8
  -6   2  -1 0.41067 0.94238   8
   6   2   1 0.06591 0.93487  10
  -6   2  -1 1.46823 1.08683   6
  -6   2  -1 0.86271 0.65545   5
   6   2   1 0.39689 0.72727   8
  -6   2  -1 0.09728 1.23982   3
   6   2   1 -0.0784 1.28691   3
  -6   2  -1 1.68643 1.07327   8
   6   2   1 0.14161 0.65269   8
   6   2   1 0.15724 0.32948   5
   6   2   1 0.54526 0.88672   9
  -6   2  -1 0.14015 0.98191   4
  -6   2  -1 1.37594 1.01304  10
  -6   2  -1 1.21640 0.65789   9
   6   2   1 0.66486 0.46501  11
   6   2   1 0.05889 1.18523   7
   7  -2   1 46.8662 5.25060   3
  -7  -2  -1 39.9088 2.59265   8
  -7  -2  -1 34.5830 1.89406   5
   7  -2   1 38.9057 2.84817   8
  -7  -2  -1 34.9717 2.53173   8
  -7  -2  -1 42.3808 2.90459  10
   7  -2   1 37.2681 2.49249   9
   7  -2   1 40.2048 3.20980   7
   7  -2   1 37.1792 2.71819  10
  -7  -2  -1 40.0227 2.81271   3
  -7  -2  -1 36.9640 2.92579   4
  -7  -2  -1 36.8169 2.84686   6
   7  -2   1 34.2543 2.62600   8
   7   2   1 39.5792 2.59628   8
   7   2   1 34.3016 1.87955   5
   7   2   1 42.0364 2.51729   8
  -7   2  -1 41.6039 2.95184   3
  -7   2  -1 36.4849 2.32251   5
   7   2   1 38.6216 1.84732  11
  -7   2  -1 38.4810 2.96808   6
   7   2   1 37.2855 2.63682   9
  -7   2  -1 40.7964 2.89433   4
  -7   2  -1 40.3219 2.85522  10
   7   2   1 42.3169 3.19422   7
   7   2   1 37.8132 1.81048  11
   7   2   1 34.4600 2.65169  10
  -7   2  -1 37.0781 2.76958   8
   7   2   1 42.7367 3.21693   3
  -8  -2  -1 3.78463 1.05483   8
   8  -2   1 3.08455 1.11901   8
   8  -2   1 3.24939 1.68154   7
  -8  -2  -1 4.87499 1.39189  10
  -8  -2  -1 4.60782 1.47173   4
  -8  -2  -1 2.75075 1.15073   3
  -8  -2  -1 2.78881 1.01557   8
   8  -2   1 1.94702 1.10183   8
   8  -2   1 3.49922 1.52984   3
  -8  -2  -1 2.64854 1.43805   6
   8  -2   1 2.29256 1.00212  10
   8  -2   1 2.02159 0.98156   9
  -8   2  -1 3.09746 1.20263   8
   8   2   1 1.92345 1.07188  10
  -8   2  -1 4.26527 1.39412   4
  -8   2  -1 2.48859 1.18430   3
   8   2   1 3.60963 1.04274   8
  -8   2  -1 4.98818 1.39468  10
   8   2   1 6.11629 1.66003   7
   8   2   1 2.28807 1.16602   9
   8   2   1 4.49294 1.58291   3
   8   2   1 3.28602 0.87454   8
  -8   2  -1 1.33379 1.22349   6
  -8   2  -1 2.18756 0.80409   5
  -8   2  -1 4.21203 1.21594   8
  -9  -2  -1 -0.4543 1.18370   6
   9  -2   1 -0.8164 1.62320   7
  -9  -2  -1 0.56822 1.03676   3
  -9  -2  -1 0.59970 0.98266   8
  -9  -2  -1 -0.6055 0.83195   8
  -9  -2  -1 -0.4420 1.12167  10
   9  -2   1 -0.2828 0.93315   8
   9  -2   1 1.14945 0.97819   8
   9  -2   1 1.35453 1.00043  10
   9  -2   1 0.51282 0.93495   9
  -9  -2  -1 0.06989 0.41565   5
  -9  -2  -1 0.21281 1.40884   4
   9  -2   1 0.28720 1.48076   3
  -9   2  -1 0.39505 1.14604   8
   9   2   1 0.43042 1.18481   9
  -9   2  -1 -0.3654 0.71040   5
  -9   2  -1 -0.0238 1.25395   6
   9   2   1 -0.2312 0.31717   5
   9   2   1 0.30546 0.75195   8
  -9   2  -1 0.59315 1.08601   3
   9   2   1 0.52074 0.89634   8
   9   2   1 0.74743 1.02154  10
  -9   2  -1 -0.6307 0.96533   8
   9   2   1 1.82807 1.66785   3
   9   2   1 -0.8573 1.53332   7
  -9   2  -1 -1.2211 1.23209   4
  -9   2  -1 -0.3270 1.08643  10
 -10  -2  -1 0.18853 1.41510   6
  10  -2   1 1.73881 1.09988   9
 -10  -2  -1 0.17923 1.02805   8
 -10  -2  -1 0.22764 1.09819   3
 -10  -2  -1 2.05929 1.49137  10
  10  -2   1 1.32367 1.08422   8
 -10  -2  -1 2.01933 0.57608   5
  10  -2   1 1.67460 2.10050  10
 -10  -2  -1 1.17910 1.14407   8
 -10  -2  -1 2.02606 1.65935   4
  10  -2   1 1.95033 1.78633   3
  10  -2   1 1.43804 1.27132   8
  10  -2   1 2.25031 2.07862   7
  10   2   1 3.14038 1.96319   7
 -10   2  -1 1.90604 1.27853   3
 -10   2  -1 1.34770 1.38447  10
  10   2   1 4.28845 1.51301   9
  10   2   1 2.94113 1.14857   8
  10   2   1 1.16877 1.20391  10
  10   2   1 5.34113 1.97425   3
 -10   2  -1 1.31903 1.46339   4
 -10   2  -1 1.18652 1.32218   8
  10   2   1 2.27081 0.47279   5
 -10   2  -1 1.34861 1.27877   8
 -10   2  -1 0.78519 1.54325   6
 -10   2  -1 1.55684 0.89003   5
  10   2   1 1.04641 0.90272   8
  11  -2   1 65.4545 4.52935  10
  11  -2   1 60.5009 4.57337   8
 -11  -2  -1 67.3554 4.38736   8
 -11  -2  -1 62.9888 4.25205   8
 -11  -2  -1 63.2682 3.18596   5
  11  -2   1 71.4369 5.29106   3
 -11  -2  -1 60.9885 4.60014   3
 -11  -2  -1 72.4282 4.94486   6
  11  -2   1 64.9578 3.88154   9
  11  -2   1 65.9769 4.32095   8
  11  -2   1 72.2114 5.67829   7
 -11  -2  -1 63.5497 5.09827   4
 -11  -2  -1 66.2424 4.83844  10
  11   2   1 66.7803 4.81372  10
 -11   2  -1 62.1139 3.68372   5
 -11   2  -1 76.7643 5.19185   6
  11   2   1 63.3751 4.27943   9
 -11   2  -1 68.3759 4.75117  10
  11   2   1 73.9628 5.34554   3
 -11   2  -1 73.4390 4.69489   8
  11   2   1 64.1754 4.06019   8
 -11   2  -1 70.6248 5.02020   4
 -11   2  -1 74.7993 4.64486   8
  11   2   1 67.5632 4.29365   8
  11   2   1 71.2621 5.52010   7
 -11   2  -1 66.7712 6.12735   3
  11   2   1 60.5891 3.13997   5
  12  -2   1 0.84673 1.43215   8
 -12  -2  -1 1.41956 1.71412  10
 -12  -2  -1 2.22352 0.78531   5
  12  -2   1 1.91672 2.51694   7
 -12  -2  -1 3.35226 2.74764   8
 -12  -2  -1 5.25625 1.50711   8
 -12  -2  -1 1.37394 1.29614   3
 -12  -2  -1 0.44147 1.80229   6
  12  -2   1 3.90160 1.20894   9
  12  -2   1 4.29098 2.22415   3
 -12  -2  -1 3.59054 2.16243   4
 -12   2  -1 2.26909 1.76596  10
  12   2   1 1.56846 2.16915   3
  12   2   1 2.64183 1.55306   9
 -12   2  -1 2.82642 1.58708   8
 -12   2  -1 2.18585 2.02897   4
 -12   2  -1 3.55557 1.06100   5
 -12   2  -1 0.84296 1.54409   8
 -12   2  -1 3.80733 2.11881   6
  12   2   1 4.55993 1.48334   8
  12   2   1 6.60745 2.72447   7
 -12   2  -1 1.22779 1.35295   3
  13  -2   1 17.9326 3.45051   7
  13  -2   1 24.7131 2.92310   8
  13  -2   1 18.9086 2.00265   9
 -13  -2  -1 23.0903 2.64037   8
  13  -2   1 20.5942 3.28364   3
 -13  -2  -1 16.5407 2.72752  10
 -13  -2  -1 22.0674 3.31142   6
 -13  -2  -1 19.6892 3.13450   4
 -13  -2  -1 17.0402 2.46190   8
 -13   2  -1 18.1070 2.55140   8
 -13   2  -1 28.1717 3.63678   4
  13   2   1 20.8788 3.25315   3
 -13   2  -1 19.0782 2.78070  10
 -13   2  -1 20.5709 1.91544   5
 -13   2  -1 19.9708 3.14632   6
  13   2   1 20.4816 3.75873   7
 -13   2  -1 19.3508 2.72889   8
  13   2   1 17.6931 2.33146   8
  13   2   1 20.5379 2.41359   9
  14  -2   1 -0.3358 1.93359   3
 -14  -2  -1 -0.2802 2.44073   4
  14  -2   1 2.26329 3.85953   7
 -14  -2  -1 -0.7620 1.34554   8
  14  -2   1 -0.4577 1.39133   8
 -14  -2  -1 -0.8547 1.60301  10
  14  -2   1 0.38423 0.95203   9
 -14  -2  -1 -0.0269 1.21922   8
 -14  -2  -1 0.02561 2.11112   6
 -14   2  -1 -0.7339 1.58803  10
 -14   2  -1 2.30037 2.21424   4
 -14   2  -1 -0.3831 3.57014   6
 -14   2  -1 0.02032 0.72291   5
  14   2   1 0.65736 4.23070   7
  14   2   1 -1.1953 1.07191   8
 -14   2  -1 -0.4493 1.37328   8
  14   2   1 -0.0448 1.41867   9
  14   2   1 0.50937 2.06107   3
 -14   2  -1 3.23859 1.57600   8
 -15  -2  -1 37.0443 4.30117  10
 -15  -2  -1 46.9927 5.19056   6
  15  -2   1 40.5425 5.18803   7
  15  -2   1 46.6610 2.94363   9
  15  -2   1 36.3892 4.43223   3
 -15  -2  -1 49.2255 5.51072   4
  15  -2   1 41.8527 4.29918   8
 -15  -2  -1 38.5696 3.74404   8
 -15  -2  -1 45.5156 4.01644   8
 -15   2  -1 45.9836 4.11249   8
  15   2   1 43.9691 4.66869   3
 -15   2  -1 46.1469 4.95639   4
  15   2   1 40.6084 3.72374   8
 -15   2  -1 43.8031 2.73066   5
 -15   2  -1 39.0863 4.13676   8
 -15   2  -1 39.5545 4.45942  10
  15   2   1 42.3731 5.10736   7
 -15   2  -1 37.5227 4.68190   6
 -16  -2  -1 8.83165 3.29533   4
  16  -2   1 3.70538 1.12088   9
 -16  -2  -1 2.51847 1.61212   8
 -16  -2  -1 -0.5422 2.59073   6
 -16  -2  -1 3.44478 2.56168  10
  16  -2   1 4.07111 3.48038   7
 -16   2  -1 5.34510 2.05489   8
 -16   2  -1 3.30345 2.66713   4
  16   2   1 2.06918 2.45541   3
 -16   2  -1 4.16491 2.84638  10
 -16   2  -1 1.84306 2.01771   8
  16   2   1 5.82685 3.36897   7
 -16   2  -1 0.80969 2.61452   6
 -16   2  -1 1.42868 0.80244   5
  17  -2   1 0.17479 3.05256   7
 -17  -2  -1 -3.0204 2.26991  10
  17  -2   1 -0.4522 2.19825   3
 -17  -2  -1 -1.9681 2.35987   6
 -17  -2  -1 2.47292 2.89416   4
 -17  -2  -1 1.63600 1.58548   8
  17   2   1 1.13332 3.33461   7
 -17   2  -1 -0.2254 1.67633   8
  17   2   1 1.49707 2.34425   3
 -17   2  -1 -1.7350 2.35700   4
 -17   2  -1 -2.5485 2.49519   6
 -17   2  -1 -1.0918 1.72730  10
  18  -2   1 5.02320 3.86038   7
 -18  -2  -1 2.86293 2.97864   6
 -18  -2  -1 -0.9785 2.85415   4
  18  -2   1 1.95335 2.39171   3
  18   2   1 3.89495 2.79661   3
  18   2   1 3.46239 4.04026   7
 -18   2  -1 1.79548 2.98900   6
 -18  -3   1 23.4899 4.45917   4
 -18  -3   1 29.3965 4.44088   6
  18  -3  -1 15.7424 3.12290   3
  18  -3  -1 21.0101 4.72492   7
  18   3  -1 11.8351 3.19566   3
 -18   3   1 17.8962 3.94128   6
  18   3  -1 19.3667 4.73086   7
 -18   3   1 20.8467 2.22994   5
 -17  -3   1 2.14939 1.47757   8
  17  -3  -1 -0.4060 1.86083   3
 -17  -3   1 3.41579 3.04964   4
  17  -3  -1 3.10878 3.19217   7
 -17  -3   1 3.40331 2.19125  10
 -17  -3   1 0.98296 2.37471   6
 -17  -3   1 2.24776 1.55668   8
 -17   3   1 0.10497 1.82340  10
 -17   3   1 2.18565 2.56880   6
  17   3  -1 -0.3957 3.04444   7
 -17   3   1 -1.1701 1.51697   8
 -17   3   1 1.69896 1.19742   5
 -16  -3   1 -1.2006 2.49526   4
  16  -3  -1 0.38295 1.39017   8
  16  -3  -1 -4.7235 2.62626   7
 -16  -3   1 -0.9343 1.86733  10
 -16  -3   1 -0.9882 1.26427   8
 -16  -3   1 3.18523 2.49429   6
[truncated: 7,095,202 more chars]
